# Supplementary material for: Functional neuronal circuits emerge in the absence of developmental activity
Source: Nat Commun. 2024 Jan 8;15:364. doi: 10.1038/s41467-023-44681-2 (PMC10774424; doi:10.1038/s41467-023-44681-2)
Supplement: Supplementary file 9 — Source Data [file 41467_2023_44681_MOESM9_ESM.zip]

Archive with 116 entries (107 files):
- SourceData/
- __MACOSX/._SourceData
- SourceData/Figure4m__OffLifetime.csv
- __MACOSX/SourceData/._Figure4m__OffLifetime.csv
- SourceData/Figure2b_Control_PreTricPost.pkl
- __MACOSX/SourceData/._Figure2b_Control_PreTricPost.pkl
- SourceData/Figure2b_PreTricPost.pkl
- __MACOSX/SourceData/._Figure2b_PreTricPost.pkl
- SourceData/.DS_Store
- __MACOSX/SourceData/._.DS_Store
- SourceData/Figure4l_T_OnSpot.csv
- __MACOSX/SourceData/._Figure4l_T_OnSpot.csv
- SourceData/FigureS17_Source_Data_Ephys.xlsx
- __MACOSX/SourceData/._FigureS17_Source_Data_Ephys.xlsx
- SourceData/Figure4k_Responsiveness_Lifetime.csv
- __MACOSX/SourceData/._Figure4k_Responsiveness_Lifetime.csv
- SourceData/Figure1_JointRuns.pkl
- __MACOSX/SourceData/._Figure1_JointRuns.pkl
- SourceData/Figure3b_BoutRates_ForwardStimulus.csv
- __MACOSX/SourceData/._Figure3b_BoutRates_ForwardStimulus.csv
- SourceData/Figure4l_T_OnLifetime.csv
- __MACOSX/SourceData/._Figure4l_T_OnLifetime.csv
- SourceData/Figure3e_TimeDuringTrial.csv
- __MACOSX/SourceData/._Figure3e_TimeDuringTrial.csv
- SourceData/Figure4_LifetimeTricaineData/
- __MACOSX/SourceData/._Figure4_LifetimeTricaineData
- SourceData/Figure3c_HoursPostAnesthesia.csv
- __MACOSX/SourceData/._Figure3c_HoursPostAnesthesia.csv
- SourceData/Figure3b_BoutRates_NoStimulus.csv
- __MACOSX/SourceData/._Figure3b_BoutRates_NoStimulus.csv
- SourceData/Figure2_SpotTricaineData/
- __MACOSX/SourceData/._Figure2_SpotTricaineData
- SourceData/Figure4k_LR_Lifetime.csv
- __MACOSX/SourceData/._Figure4k_LR_Lifetime.csv
- SourceData/Figure3d_DayAnesthesia.csv
- __MACOSX/SourceData/._Figure3d_DayAnesthesia.csv
- SourceData/Figure4k_Responsiveness_spot.csv
- __MACOSX/SourceData/._Figure4k_Responsiveness_spot.csv
- SourceData/Figure4k_LR_spot.csv
- __MACOSX/SourceData/._Figure4k_LR_spot.csv
- SourceData/Figure3d_3DayAnesthesia.csv
- __MACOSX/SourceData/._Figure3d_3DayAnesthesia.csv
- SourceData/Figure4m_T_OffSpot.csv
- __MACOSX/SourceData/._Figure4m_T_OffSpot.csv
- SourceData/Figure4_LifetimeTricaineData/Feb15/
- __MACOSX/SourceData/Figure4_LifetimeTricaineData/._Feb15
- SourceData/Figure4_LifetimeTricaineData/.DS_Store
- __MACOSX/SourceData/Figure4_LifetimeTricaineData/._.DS_Store
- SourceData/Figure4_LifetimeTricaineData/Feb16/
- __MACOSX/SourceData/Figure4_LifetimeTricaineData/._Feb16
- SourceData/Figure4_LifetimeTricaineData/Feb17_LargeLong/
- __MACOSX/SourceData/Figure4_LifetimeTricaineData/._Feb17_LargeLong
- SourceData/Figure2_SpotTricaineData/.DS_Store
- __MACOSX/SourceData/Figure2_SpotTricaineData/._.DS_Store
- SourceData/Figure2_SpotTricaineData/Jan19_LargeLong/
- __MACOSX/SourceData/Figure2_SpotTricaineData/._Jan19_LargeLong
- SourceData/Figure2_SpotTricaineData/Jan7/
- __MACOSX/SourceData/Figure2_SpotTricaineData/._Jan7
- SourceData/Figure2_SpotTricaineData/Jan5/
- __MACOSX/SourceData/Figure2_SpotTricaineData/._Jan5
- SourceData/Figure4_LifetimeTricaineData/Feb15/OnOff_measurements.csv
- __MACOSX/SourceData/Figure4_LifetimeTricaineData/Feb15/._OnOff_measurements.csv
- SourceData/Figure4_LifetimeTricaineData/Feb15/OnOffROIs.zip
- __MACOSX/SourceData/Figure4_LifetimeTricaineData/Feb15/._OnOffROIs.zip
- SourceData/Figure4_LifetimeTricaineData/Feb15/LR_measurements.csv
- __MACOSX/SourceData/Figure4_LifetimeTricaineData/Feb15/._LR_measurements.csv
- SourceData/Figure4_LifetimeTricaineData/Feb15/LR_ROIs.zip
- __MACOSX/SourceData/Figure4_LifetimeTricaineData/Feb15/._LR_ROIs.zip
- SourceData/Figure4_LifetimeTricaineData/Feb15/OnOffROIs2.zip
- __MACOSX/SourceData/Figure4_LifetimeTricaineData/Feb15/._OnOffROIs2.zip
- SourceData/Figure4_LifetimeTricaineData/Feb16/OnOff_measurements.csv
- __MACOSX/SourceData/Figure4_LifetimeTricaineData/Feb16/._OnOff_measurements.csv
- SourceData/Figure4_LifetimeTricaineData/Feb16/OnOffROIs.zip
- __MACOSX/SourceData/Figure4_LifetimeTricaineData/Feb16/._OnOffROIs.zip
- SourceData/Figure4_LifetimeTricaineData/Feb16/LR_measurements.csv
- __MACOSX/SourceData/Figure4_LifetimeTricaineData/Feb16/._LR_measurements.csv
- SourceData/Figure4_LifetimeTricaineData/Feb16/LR_ROIszip.zip
- __MACOSX/SourceData/Figure4_LifetimeTricaineData/Feb16/._LR_ROIszip.zip
- SourceData/Figure4_LifetimeTricaineData/Feb17_LargeLong/OnOff_measurements.csv
- __MACOSX/SourceData/Figure4_LifetimeTricaineData/Feb17_LargeLong/._OnOff_measurements.csv
- SourceData/Figure4_LifetimeTricaineData/Feb17_LargeLong/OnOffROIs.zip
- __MACOSX/SourceData/Figure4_LifetimeTricaineData/Feb17_LargeLong/._OnOffROIs.zip
- SourceData/Figure4_LifetimeTricaineData/Feb17_LargeLong/LR_measurements.csv
- __MACOSX/SourceData/Figure4_LifetimeTricaineData/Feb17_LargeLong/._LR_measurements.csv
- SourceData/Figure4_LifetimeTricaineData/Feb17_LargeLong/LRRois.zip
- __MACOSX/SourceData/Figure4_LifetimeTricaineData/Feb17_LargeLong/._LRRois.zip
- SourceData/Figure4_LifetimeTricaineData/Feb17_LargeLong/OnOffROIs2.zip
- __MACOSX/SourceData/Figure4_LifetimeTricaineData/Feb17_LargeLong/._OnOffROIs2.zip
- SourceData/Figure2_SpotTricaineData/Jan19_LargeLong/OnOff_measurements.csv
- __MACOSX/SourceData/Figure2_SpotTricaineData/Jan19_LargeLong/._OnOff_measurements.csv
- SourceData/Figure2_SpotTricaineData/Jan19_LargeLong/OnOffROIs.zip
- __MACOSX/SourceData/Figure2_SpotTricaineData/Jan19_LargeLong/._OnOffROIs.zip
- SourceData/Figure2_SpotTricaineData/Jan19_LargeLong/LR_measurements.csv
- __MACOSX/SourceData/Figure2_SpotTricaineData/Jan19_LargeLong/._LR_measurements.csv
- SourceData/Figure2_SpotTricaineData/Jan19_LargeLong/LR_ROIS.zip
- __MACOSX/SourceData/Figure2_SpotTricaineData/Jan19_LargeLong/._LR_ROIS.zip
- SourceData/Figure2_SpotTricaineData/Jan19_LargeLong/OnOffROIs2.zip
- __MACOSX/SourceData/Figure2_SpotTricaineData/Jan19_LargeLong/._OnOffROIs2.zip
- SourceData/Figure2_SpotTricaineData/Jan7/OnOff_measurements.csv
- __MACOSX/SourceData/Figure2_SpotTricaineData/Jan7/._OnOff_measurements.csv
- SourceData/Figure2_SpotTricaineData/Jan7/OnOffROIs.zip
- __MACOSX/SourceData/Figure2_SpotTricaineData/Jan7/._OnOffROIs.zip
- SourceData/Figure2_SpotTricaineData/Jan7/LR_measurements.csv
- __MACOSX/SourceData/Figure2_SpotTricaineData/Jan7/._LR_measurements.csv
- SourceData/Figure2_SpotTricaineData/Jan7/LR_ROIs.zip
- __MACOSX/SourceData/Figure2_SpotTricaineData/Jan7/._LR_ROIs.zip
- SourceData/Figure2_SpotTricaineData/Jan5/OnOff_measurements.csv
- __MACOSX/SourceData/Figure2_SpotTricaineData/Jan5/._OnOff_measurements.csv
- SourceData/Figure2_SpotTricaineData/Jan5/OnOffROIs.zip
- __MACOSX/SourceData/Figure2_SpotTricaineData/Jan5/._OnOffROIs.zip
- SourceData/Figure2_SpotTricaineData/Jan5/LR_measurements.csv
- __MACOSX/SourceData/Figure2_SpotTricaineData/Jan5/._LR_measurements.csv
- SourceData/Figure2_SpotTricaineData/Jan5/LR_ROIs.zip
- __MACOSX/SourceData/Figure2_SpotTricaineData/Jan5/._LR_ROIs.zip
- SourceData/Figure2_SpotTricaineData/Jan5/OnOffROIs2.zip
- __MACOSX/SourceData/Figure2_SpotTricaineData/Jan5/._OnOffROIs2.zip
