# Supplementary material for: Functional neuronal circuits emerge in the absence of developmental activity
Source: Nat Commun. 2024 Jan 8;15:364. doi: 10.1038/s41467-023-44681-2 (PMC10774424; doi:10.1038/s41467-023-44681-2)
Supplement: Supplementary file 9 — Source Data [file 41467_2023_44681_MOESM9_ESM.zip › SourceData/Figure4m__OffLifetime.csv]

0	[0	0	0	0	0	0	0	0	0	0	0	0	0	0	0	0	0	0	0	0	0	0	0	0	0	0	0	0	0	0	0	0	0	0	0	0	0	0	0	0	0	0	0	0	0	0	0	0	0
1	[0	0	0	0	0	0	0	0	0	0	0	0	0	0	0	0	0	0	0	0	0	0	0	0	0	0	0	0	0	1.5820287961852222	0	4.963257888775697	0	2.710461297370309	0	0	0	0	0	0	0	0	2.7437418817190884	1.0000000000000002	0	0	0	0	2.1839678944454732
2	[0	0	0	0	0	0	0	0	0	0	0	4.560873230780033	0	0	0	0	2.1050053997540523	0	0	0	0	0	0	0	0	nan	0	3.596719514775665	nan	4.133691467353979	3.7501184571357418	6.329754065512661	6.803617188299138	2.0495858966636202	5.180936478878014	2.7875731704403406	0	0	1.00000000010859	0	0	0	4.314533522296651	2.6952683587455826	2.794027074100158	7.827505640587302	9.096434264307607	0	3.67112550221563
3	[0	0	0	5.05134424491614	0	0	0	0	0	0	0	6.466042883817328	0	0	8.696379453424163	nan	12.682135208564375	0	0	nan	0	0	0	0	0	7.237722253724054	0	5.873655616049747	0	0	0	5.216682833438107	nan	23.63882421507246	10.087357354938394	5.423033808924724	0	0	0	0	0	8.315109043197033	5.1760675991848935	4.05838496916801	2.6466774707089007	nan	6.2239244644340115	4.200459838157647	4.291392294854445
[truncated: 85 more columns]
