# Supplementary material for: Functional neuronal circuits emerge in the absence of developmental activity
Source: Nat Commun. 2024 Jan 8;15:364. doi: 10.1038/s41467-023-44681-2 (PMC10774424; doi:10.1038/s41467-023-44681-2)
Supplement: Supplementary file 9 — Source Data [file 41467_2023_44681_MOESM9_ESM.zip › SourceData/Figure4l_T_OnSpot.csv]

0	[0	0.9497681522117921	1.5182907385251705	0.7674024192606022	0	0	0.6300917693809127	0.9540957558530031	0	0	2.0949259458213967	1.1370795679773191	0	0	1.8283893185718016	-2.5064853782318846	2.087351057037618	1.2525653801539622	0.958182701075924	1.48117461455079	1.66830529809251	1.6970803451608216	1.470845884099748	2.3816976678751005	1.2430554927975732	-1.009088832342782	1.7349834951892353	1.5499983920592264	2.8059105260800092	3.2080214020641837	1.3671008587587612	1.071551617536464	0	0	0.006696442186122991	0	0	0	0	2.390886249220362	0	-2.5569210704922285	0.03538758279735027	0	0	0	1.1716331561665931	0	0
1	[0	0	0	0	0	0	0	0	0	0	0	0	0	0	0	0	0	0	0	0	0	0	0	0	0	0	0	0	0	0	0	0	0	0	0	0	0	0	0	0	0	0	0	0	0	0	0	0	0
2	[2.815752509323108	0	1.5026814051194064	2.1907735423729204	0	0	0	0	0	0	0	0	0	0	2.8396077226851784	0	0	0	0	0	0	0	0	0	0	0	0	0	0	0	0	0	2.237922137248047	1.8637282153579315	0	0.9780979188613163	0	4.99125235888979	0	0	0	0	0	0.532194752942949	0	0.3859345731963822	0.4523967069060929	0	0
3	[2.5664410168756313	0.4090205250410597	1.8084598072126223	2.4147462298294884	0	0	0	0	0	1.7338195549406337	1.1859891820048254	0	2.2201343001688403	2.892556560075433	2.562279353557502	0	2.037277846754324	0	0	0	0	0	0	0	0	0	0	0	0	1.5318431996626207	0	0	2.735278320787994	1.826388194139423	0	0.5510656598933213	1.6531415912443743	3.5896790222178314	1.8604691504505482	0	2.542177634252094	0	0	0.9775097885761658	2.077293633123828	0.40899726909810136	0.527216599145079	3.674712576202425	1.1069950490685834
4	[2.010075446338697	0.3136946728418549	1.9516087455085451	1.9193348541669302	1.3899802319398458	0.4947966981598431	0	0	0.25441284361466404	1.6294492830491611	1.2704208487505089	1.1505485707066085	2.043378560329648	5.142610101158734	2.339270807639229	nan	2.524067405010253	0	0	0	0	0	0	0	0	0	0	0	0	1.0164400703166614	0	0	2.5324629059697092	1.4032702068912768	0	0.5829940337920012	1.7048597717522394	2.4888416133558757	1.9125415075286196	0	3.1703268415544885	0	0	0.9351641533665834	2.4791525184201326	0.4238036909952418	0.5946354466131726	0	0.8571288502443277
[truncated: 96 more columns]
