# Supplementary material for: Functional neuronal circuits emerge in the absence of developmental activity
Source: Nat Commun. 2024 Jan 8;15:364. doi: 10.1038/s41467-023-44681-2 (PMC10774424; doi:10.1038/s41467-023-44681-2)
Supplement: Supplementary file 9 — Source Data [file 41467_2023_44681_MOESM9_ESM.zip › SourceData/FigureS17_Source_Data_Ephys.xlsx]

## Sheet: panel c
Tricaine wash-in evoked spike frequency
Tricaine wash-in experiments						First tricaine wash-out measurement
raw data
minutes	cell 1	cell 2	cell 3	cell 4		hours	cell 5	cell 6	cell 7	cell 8	cell 9
0	8.83333	5	4.16667	1.33333		0.75	0.166667
1	0.833333	0.166667	0.333333	1.33333		2		0.166667
2	0.166667	0.333333	0.333333	1.5		2			0.166667
3	0.166667	0.333333	0.166667	0.666667		6				0.166667
4	0.166667		0.166667	0.833333		7					0.166667
5	0.166667		0.333333	0.333333
6	0.166667		0.166667	0.333333
7	0.166667		0.166667	0.333333
8	0.166667		0.166667	0.666667
9	0.166667		0.333333	0.666667
10	0.166667		0.166667	0.333333
11	0.166667		0.5	0.666667
12	0.166667		0.333333	0.5
13				0.333333
14				0.333333
15				0.166667
16				0.166667
17				0
18				0.166667
19				0.333333
20				0.333333
binned data
minutes	cell 1	cell 2	cell 3	cell 4
0	8.83333	5	4.16667	1.33333
2.5	0.3	0.277778	0.266667	0.933333
7.5	0.166667		0.2	0.466667
12.5	0.166667		0.416667	0.4
17.5				0.2

## Sheet: panel d
Tricaine wash-out evoked spike frequency
raw data
minutes	cell 5	cell 6	cell 7	cell 8	cell 9
0	0.166667	0.166667	0.166667	0.166667	0.166667
1	0.166667	0.333333	0.166667	0.166667	0.166667
2	0	0.333333	0	0.166667	0.333333
3	0.166667	0.166667	0.166667	0.166667	0.333333
4	0	0.333333	0	0	0.333333
5	0.166667	0.333333	0.166667	0.166667	0.333333
6	0.166667	0.166667	0.166667	0.166667	0.333333
7	0.166667	0.333333	0.166667	0	0.166667
8	0.166667	0.166667	0.166667	0.166667	0.333333
9	0.166667	0.166667	0.166667	0.166667	0.166667
10	0.166667	0.166667	0.333333	0	0.166667
11	0.166667		0	0.166667	0.333333
12	0.333333	0.166667	0.166667	0.166667	0.166667
13	0.166667		0	0.166667	0.333333
14	0.166667	0.166667	0.166667	0.166667	0.333333
15	0.166667		0.166667	0	0.166667
16	0.166667	0.166667	0.333333	0.166667	0.333333
17	0.166667		0.333333	0.166667	0.333333
18	0.166667		0.166667	0.166667	0.333333
19	0.166667		0.166667	0.166667	0.166667
20	0.333333	0.166667	0	0.166667	0.333333
21	0.333333		0.166667	0	0.333333
22	0.166667		0.166667	0.166667	0.166667
23			0.166667	0.333333	0.333333
24			0.333333	0.166667	0.166667
25		0.166667	0.166667	0.166667	0.5
26			0.166667	0.333333	0.666667
27		0.166667		0.333333	0.833333
28				0.5	0.166667
29				0.333333	1
30		0.166667		0.333333	0.166667
31				0.166667	0.333333
32				0.333333	0.333333
33				0.5
34				0.5	0.833333
35		0.166667		0.666667	0.833333
36				0.833333	1
37				0.333333	1
38					0.666667
39
40		0.166667
41
42		0.166667
43
44
45		0.166667
46
47		0.166667
binned data
minutes	cell 5	cell 6	cell 7	cell 8	cell 9
0	0.166667	0.166667	0.166667	0.166667	0.166667
5	0.133333	0.25	0.15	0.116667	0.266667
15	0.2	0.166667	0.15	0.15	0.283333
25	0.25	0.166667	0.194444	0.266667	0.433333
35		0.166667		0.47619	0.714286
45		0.166667

## Sheet: panel e
Tricaine wash-in EPSP frequency
Tricaine wash-in experiments				First tricaine wash-out measurement
raw data
minutes	cell 1	cell 3		hours	cell 5	cell 6	cell 8	cell 9
0	26	21		0.75	3.33333
1	24.6667	10.3333		2		5.33333
2	11.3333	8.33333		2
3	8.33333	8.33333		6			4.66667
4	7.66667	8.66667		7				6.66667
5	8.33333	8.33333
6	4.33333	15
7	14.6667	5
8		7
9	17	9.66667
10	17.6667	7
11		8.66667
12	21.3333	9.66667
binned data
minutes	cell 1	cell 3
0	26	21
2.5	12.0667	8.8
7.5	13.4167	8.73333
12.5	21.3333	9.16667

## Sheet: panel f
Tricaine wash-out EPSP frequency
raw data
minutes	cell 5	cell 6	cell 8	cell 9
0	3.33333	5.33333	4.66667	6.66667
1		5.66667	4.33333	3.66667
2			3.33333	3.33333
3		10	2.33333
4		3.66667	2.33333	11.3333
5			1
6		14.3333	3.33333	9
7		11.6667	1.66667
8		8	1.33333
9		11.6667	0.666667	10
10		16.6667	1.33333
11			1.66667
12		16.6667	1.33333
13			3
14		13.3333	2.33333
15
16		17.6667	0
17			3	9.33333
18			1.66667	13.3333
19	9.33333			36.3333
20		20		42
21			2	31.3333
22			0.333333
23			1.33333	48.3333
24
25		35.3333		46.6667
26
27		26.6667
28		40.3333	4
29
30		31.3333		84.3333
31			10.3333
32			7.33333
33
34			5.66667	59
35		15.6667
36
37		58.3333	8.33333	91
38
39
40		57.6667
41				73.6667
42
43
44				95.6667
45
46				110
binned data
minutes	cell 5	cell 6	cell 8	cell 9
0	3.33333	5.33333	4.66667	6.66667
5		10.2083	2.16667	7.46667
15	9.33333	16.9167	1.85714	25.25
25		33.4167	1.91667	52.6667
35		43.8889	7.91667	75
45		57.6667		93.1111

## Sheet: panel g
Tricaine wash-in spontaneous spike frequency
Tricaine wash-in experiments						First tricaine wash-out measurement
raw data
minutes	cell 1	cell 2	cell 3	cell 4		hours	cell 5	cell 6	cell 7	cell 8	cell 9
0	0	0.166667	0	0.666667		0.75	0
1	0	0.333333	0	0.333333		2		0.0833333
2	0	0.166667	0	0.333333		2			0
3	0	0.5	0	0		6				0
4	0		0	0.166667		7					0
5	0		0
6	0		0	0.166667
7	0		0	0.5
8	0		0	0.166667
9	0		0	0.666667
10	0		0	0.666667
11	0		0	0.666667
12	0		0	0.166667
13				0.5
14				0.166667
15				0.333333
16				0.166667
17				0.333333
18				0.666667
19				0.166667
20				0
binned data
minutes	cell 1	cell 2	cell 3	cell 4
0	0	0.166667	0	0.666667
2.5	0	0.333333	0	0.208333
7.5	0		0	0.433333
12.5	0		0	0.366667
17.5				0.266667

## Sheet: panel h
Tricaine wash-out spontaneous spike frequency
raw data
minutes	cell 5	cell 6	cell 7	cell 8	cell 9
0	0	0.0833333	0	0	0
1	0	0	0	0	0
2	0	0.166667	0	0	0
3	0	0.166667	0.166667	0	0
4	0	0	0	0	0
5	0.166667	0.166667	0.333333	0	0
6	0	0.5	0.166667	0	0
7	0	0	0	0	0
8	0.333333	0.666667	0.5	0	0
9	0	0.333333	0.666667	0	0
10	0	0.166667	0	0	0
11	0		0.666667	0	0
12	0	0.666667	0	0	0
13	0		0.333333	0	0
14	0.333333	0	0	0	0
15	0.166667		0.166667	0	0
16	0.166667	0.166667	0	0	0
17	0.333333		0.166667	0	0
18	0.166667		0.166667	0	0
19	0.166667		0.333333	0	0.166667
20	0.666667	0.333333	0.333333	0	0
21	0.666667		0.5	0	0
22	0.833333		0	0	0.333333
23			0.166667	0	0.166667
24			0.166667	0	0
25		0.833333	0.166667	0.166667	0
26			0.166667	0.666667	0
27		0.666667		0.833333	0.166667
28		0.166667		0.666667	0.166667
29				0.166667	0
30		0.333333		1	0.333333
31				0.166667	0.666667
32				1.16667	0.166667
33				0.333333	0.166667
34				0.833333	0.166667
35		0.5		1	0.166667
36				1.16667	0.166667
37		0.666667		1.66667	0.833333
38					0.666667
39
40		0.333333
41					0
42		0.333333			0.166667
43					0.833333
44					0.166667
45		0.333333			0.666667
46		0.5			0.5
47		0.333333
48					0.166667
49		0.5
binned data
minutes	cell 5	cell 6	cell 7	cell 8	cell 9
0	0	0.0833333	0	0	0
5	0.05	0.216667	0.183333	0	0
15	0.2	0.291667	0.216667	0	0.0166667
25	0.75	0.5	0.194444	0.35	0.116667
35		0.5		0.904762	0.375
45		0.366667			0.357143
