# Supplementary material for: Functional neuronal circuits emerge in the absence of developmental activity
Source: Nat Commun. 2024 Jan 8;15:364. doi: 10.1038/s41467-023-44681-2 (PMC10774424; doi:10.1038/s41467-023-44681-2)
Supplement: Supplementary file 9 — Source Data [file 41467_2023_44681_MOESM9_ESM.zip › SourceData/Figure4k_Responsiveness_Lifetime.csv]

1.661007466966992041e+01	6.278852843282631113e+01	1.056704881209216751e+02	1.302457300132707587e+02	7.129722168364317270e+00	9.361538686109855689e+01	7.987688651208627277e+01	1.352382913357301391e+02	6.443358561099717008e+01	8.769989766886439497e+01	8.685589932960886017e+01	7.653995561736461184e+01	5.659545324515418940e+01	3.365365849535028531e+01	6.550124283296609917e+01	6.805780164768252405e+01	2.159650177022123785e+01	1.164096591637443510e+02	2.291756239630404934e+01	6.101130779237959700e+01	4.319815578888265861e+01	8.711047026610751232e+01	7.582384222301296006e+01	7.653710828111965725e+01	1.379395014168283069e+02	2.314708908863244119e+01	9.580471669320516526e+01	3.934782976696801882e+01	4.943161563242543366e+01	4.479344228422654339e+00	3.801379750816330727e+01	9.382392600578924657e+00	1.176388787533557547e+02	7.233567402704055382e+01	1.449999999991122195e+02	9.813801031469071745e+01	6.920274018938715699e+01	9.133455815095149433e+01	1.001430369674723408e+02	1.072289002435856844e+02	8.686847515057016267e+01	1.076193572322301861e+02	8.079784422004721023e+01	1.106234110155421888e+02	1.449999999999999716e+02	4.248414946611630683e+01	1.152375756983809083e+02	1.449999999998918838e+02	1.065877295218618315e+02	5.174288278904936078e+01
1.621585436401473146e+01	1.488153602657089003e+01	1.121441001160157880e+00	2.786710413425838340e+01	2.495206307229364384e+01	5.625806626780865294e+00	3.324533563121683244e+01	3.500487529907345419e+01	2.679781346650946716e+01	2.305723874666844253e+01	1.583587244202275102e+01	5.057042420301250729e+00	1.775460247767925992e+01	1.038765285156676832e+01	1.309100601620301596e+01	1.044774017443910630e+01	1.399688850071726165e+01	5.999999999999998579e+01	1.465271531148935757e+01	5.472489892633203112e+01	2.279507447680898480e+01	3.297902959336004969e+00	8.938477453374812143e+00	4.680029654069522316e+00	5.999999999999998579e+01	3.513578023667988326e+00	3.067677902790030053e+00	2.681200864952341689e+01	2.236844832035717090e+01	3.949750945403136093e+00	2.494983528197836620e+01	7.559959239883436766e+00	6.429083103394905407e+00	1.342492301876084326e+01	5.999999999999990052e+01	1.256062330494572876e+01	9.791630330878748012e+00	1.458894305100166733e+01	1.104025247052835823e+01	7.728231481668354164e+00	9.536923576900951716e+00	9.728315868264461486e+00	2.772993102184030434e+01	3.092418408079661951e+00	3.333865619808872083e+01	1.191917813486101707e+00	2.630448239780761810e+01	2.618977585574948819e+01	1.589399038700097755e+01	1.632980775425594944e+00
[truncated: 65 more columns]
