# Supplementary material for: Functional neuronal circuits emerge in the absence of developmental activity
Source: Nat Commun. 2024 Jan 8;15:364. doi: 10.1038/s41467-023-44681-2 (PMC10774424; doi:10.1038/s41467-023-44681-2)
Supplement: Supplementary file 9 — Source Data [file 41467_2023_44681_MOESM9_ESM.zip › SourceData/Figure3b_BoutRates_ForwardStimulus.csv]

	FishID	Stimulus	Condition	Age	Date	TrialNum	OrientationChange	BoutFrequency
0	2021-01-26_10-12-17_316	Front	Control	6	2021_01_26/	264.0	264.0	0.88
2	2021-01-26_10-12-17_317	Front	Control	6	2021_01_26/	169.0	169.0	0.5633333333333334
4	2021-01-26_10-12-18_318	Front	Control	6	2021_01_26/	94.0	94.0	0.31333333333333335
6	2021-01-26_10-12-18_319	Front	Control	6	2021_01_26/	208.0	208.0	0.6933333333333334
8	2021-01-26_10-12-33_149	Front	Control	6	2021_01_26/	219.0	219.0	0.73
10	2021-01-26_10-12-33_150	Front	Control	6	2021_01_26/	159.0	159.0	0.53
12	2021-01-26_10-12-33_151	Front	Control	6	2021_01_26/	275.0	275.0	0.9166666666666666
14	2021-01-26_10-12-33_152	Front	Control	6	2021_01_26/	99.0	99.0	0.33
16	2021-01-26_11-10-16_320	Front	Control	6	2021_01_26/	190.0	190.0	0.6333333333333333
18	2021-01-26_11-10-16_321	Front	Control	6	2021_01_26/	87.0	87.0	0.29
20	2021-01-26_11-10-16_322	Front	Control	6	2021_01_26/	156.0	156.0	0.52
22	2021-01-26_11-10-16_323	Front	Control	6	2021_01_26/	318.0	318.0	1.06
24	2021-01-26_11-10-22_153	Front	Control	6	2021_01_26/	171.0	171.0	0.57
26	2021-01-26_11-10-22_154	Front	Control	6	2021_01_26/	98.0	98.0	0.32666666666666666
28	2021-01-26_11-10-22_155	Front	Control	6	2021_01_26/	328.0	328.0	1.0933333333333333
30	2021-01-26_11-10-22_156	Front	Control	6	2021_01_26/	141.0	141.0	0.47
32	2021-01-26_12-04-19_324	Front	Control	6	2021_01_26/	528.0	528.0	1.76
34	2021-01-26_12-04-19_325	Front	Control	6	2021_01_26/	495.0	495.0	1.65
36	2021-01-26_12-04-19_326	Front	Control	6	2021_01_26/	527.0	527.0	1.7566666666666666
38	2021-01-26_12-04-19_327	Front	Control	6	2021_01_26/	294.0	294.0	0.98
40	2021-01-26_12-04-26_157	Front	Control	6	2021_01_26/	111.0	111.0	0.37
42	2021-01-26_12-04-26_158	Front	Control	6	2021_01_26/	309.0	309.0	1.03
44	2021-01-26_12-04-26_159	Front	Control	6	2021_01_26/	239.0	239.0	0.7966666666666666
46	2021-01-26_12-04-26_160	Front	Control	6	2021_01_26/	285.0	285.0	0.95
48	2021-01-27_11-00-31_344	Front	Control	6	2021_01_27/	217.0	217.0	0.7233333333333334
50	2021-01-27_11-00-31_345	Front	Control	6	2021_01_27/	261.0	261.0	0.87
52	2021-01-27_11-00-31_346	Front	Control	6	2021_01_27/	85.0	85.0	0.2833333333333333
54	2021-01-27_11-00-31_347	Front	Control	6	2021_01_27/	282.0	282.0	0.94
56	2021-01-27_11-00-38_177	Front	Control	6	2021_01_27/	263.0	263.0	0.8766666666666667
58	2021-01-27_11-00-38_178	Front	Control	6	2021_01_27/	213.0	213.0	0.71
60	2021-01-27_11-00-38_179	Front	Control	6	2021_01_27/	321.0	321.0	1.07
62	2021-01-27_11-00-38_180	Front	Control	6	2021_01_27/	320.0	320.0	1.0666666666666667
64	2021-01-27_11-55-35_348	Front	Control	6	2021_01_27/	379.0	379.0	1.2633333333333334
66	2021-01-27_11-55-35_349	Front	Control	6	2021_01_27/	99.0	99.0	0.33
68	2021-01-27_11-55-35_350	Front	Control	6	2021_01_27/	367.0	367.0	1.2233333333333334
70	2021-01-27_11-55-35_351	Front	Control	6	2021_01_27/	284.0	284.0	0.9466666666666667
72	2021-01-27_11-55-39_181	Front	Control	6	2021_01_27/	391.0	391.0	1.3033333333333332
74	2021-01-27_11-55-39_182	Front	Control	6	2021_01_27/	203.0	203.0	0.6766666666666666
76	2021-01-27_11-55-39_183	Front	Control	6	2021_01_27/	399.0	399.0	1.33
78	2021-01-27_11-55-39_184	Front	Control	6	2021_01_27/	163.0	163.0	0.5433333333333333
80	2021-01-27_12-51-14_352	Front	Control	6	2021_01_27/	308.0	308.0	1.0266666666666666
82	2021-01-27_12-51-14_353	Front	Control	6	2021_01_27/	294.0	294.0	0.98
84	2021-01-27_12-51-14_354	Front	Control	6	2021_01_27/	456.0	456.0	1.52
86	2021-01-27_12-51-14_355	Front	Control	6	2021_01_27/	197.0	197.0	0.6566666666666666
88	2021-01-27_12-51-18_185	Front	Control	6	2021_01_27/	419.0	419.0	1.3966666666666667
90	2021-01-27_12-51-18_186	Front	Control	6	2021_01_27/	203.0	203.0	0.6766666666666666
92	2021-01-27_12-51-18_187	Front	Control	6	2021_01_27/	300.0	300.0	1.0
94	2021-01-27_12-51-18_188	Front	Control	6	2021_01_27/	142.0	142.0	0.47333333333333333
96	2021-02-01_11-45-04_376	Front	Control	6	2021_02_01/	265.0	265.0	0.8833333333333333
98	2021-02-01_11-45-04_377	Front	Control	6	2021_02_01/	301.0	301.0	1.0033333333333334
100	2021-02-01_11-45-04_378	Front	Control	6	2021_02_01/	376.0	376.0	1.2533333333333334
102	2021-02-01_11-45-04_379	Front	Control	6	2021_02_01/	187.0	187.0	0.6233333333333333
104	2021-02-01_11-45-13_209	Front	Control	6	2021_02_01/	248.0	248.0	0.8266666666666667
106	2021-02-01_11-45-13_210	Front	Control	6	2021_02_01/	514.0	514.0	1.7133333333333334
108	2021-02-01_11-45-13_211	Front	Control	6	2021_02_01/	234.0	234.0	0.78
110	2021-02-01_11-45-13_212	Front	Control	6	2021_02_01/	277.0	277.0	0.9233333333333333
112	2021-02-01_13-49-48_388	Front	Control	6	2021_02_01/	227.0	227.0	0.7566666666666667
114	2021-02-01_13-49-48_389	Front	Control	6	2021_02_01/	270.0	270.0	0.9
116	2021-02-01_13-49-48_390	Front	Control	6	2021_02_01/	120.0	120.0	0.4
118	2021-02-01_13-49-48_391	Front	Control	6	2021_02_01/	186.0	186.0	0.62
120	2021-02-01_13-51-13_217	Front	Control	6	2021_02_01/	290.0	290.0	0.9666666666666667
122	2021-02-01_13-51-13_218	Front	Control	6	2021_02_01/	225.0	225.0	0.75
124	2021-02-01_13-51-13_219	Front	Control	6	2021_02_01/	398.0	398.0	1.3266666666666667
126	2021-02-01_13-51-13_220	Front	Control	6	2021_02_01/	182.0	182.0	0.6066666666666667
128	2021-02-01_15-45-03_396	Front	Control	6	2021_02_01/	431.0	431.0	1.4366666666666668
130	2021-02-01_15-45-03_397	Front	Control	6	2021_02_01/	228.0	228.0	0.76
132	2021-02-01_15-45-03_398	Front	Control	6	2021_02_01/	382.0	382.0	1.2733333333333334
134	2021-02-01_15-45-03_399	Front	Control	6	2021_02_01/	478.0	478.0	1.5933333333333333
136	2021-02-01_15-46-35_225	Front	Control	6	2021_02_01/	587.0	587.0	1.9566666666666668
138	2021-02-01_15-46-35_226	Front	Control	6	2021_02_01/	361.0	361.0	1.2033333333333334
140	2021-02-01_15-46-35_227	Front	Control	6	2021_02_01/	292.0	292.0	0.9733333333333334
142	2021-02-01_15-46-35_228	Front	Control	6	2021_02_01/	347.0	347.0	1.1566666666666667
144	2021-02-01_16-48-34_400	Front	Control	6	2021_02_01/	392.0	392.0	1.3066666666666666
146	2021-02-01_16-48-34_401	Front	Control	6	2021_02_01/	139.0	139.0	0.4633333333333333
148	2021-02-01_16-48-34_402	Front	Control	6	2021_02_01/	279.0	279.0	0.93
150	2021-02-01_16-48-34_403	Front	Control	6	2021_02_01/	576.0	576.0	1.92
152	2021-02-01_16-49-13_229	Front	Control	6	2021_02_01/	248.0	248.0	0.8266666666666667
154	2021-02-01_16-49-13_230	Front	Control	6	2021_02_01/	170.0	170.0	0.5666666666666667
156	2021-02-01_16-49-13_231	Front	Control	6	2021_02_01/	129.0	129.0	0.43
158	2021-02-01_16-49-13_232	Front	Control	6	2021_02_01/	163.0	163.0	0.5433333333333333
160	2021-02-03_09-55-27_440	Front	Control	6	2021_02_03/	576.0	576.0	1.92
162	2021-02-03_09-55-27_441	Front	Control	6	2021_02_03/	218.0	218.0	0.7266666666666667
164	2021-02-03_09-55-27_442	Front	Control	6	2021_02_03/	270.0	270.0	0.9
166	2021-02-03_09-55-27_443	Front	Control	6	2021_02_03/	263.0	263.0	0.8766666666666667
168	2021-02-03_09-55-31_269	Front	Control	6	2021_02_03/	294.0	294.0	0.98
170	2021-02-03_09-55-31_270	Front	Control	6	2021_02_03/	59.0	59.0	0.19666666666666666
172	2021-02-03_09-55-31_271	Front	Control	6	2021_02_03/	477.0	477.0	1.59
174	2021-02-03_09-55-31_272	Front	Control	6	2021_02_03/	194.0	194.0	0.6466666666666666
176	2021-02-03_15-27-34_293	Front	Control	6	2021_02_03/	729.0	729.0	2.43
178	2021-02-03_15-27-34_294	Front	Control	6	2021_02_03/	311.0	311.0	1.0366666666666666
180	2021-02-03_15-27-34_295	Front	Control	6	2021_02_03/	233.0	233.0	0.7766666666666666
182	2021-02-03_15-27-34_296	Front	Control	6	2021_02_03/	486.0	486.0	1.62
184	2021-02-03_15-27-39_460	Front	Control	6	2021_02_03/	505.0	505.0	1.6833333333333333
186	2021-02-03_15-27-39_461	Front	Control	6	2021_02_03/	179.0	179.0	0.5966666666666667
188	2021-02-03_15-27-40_462	Front	Control	6	2021_02_03/	429.0	429.0	1.43
190	2021-02-03_15-27-40_463	Front	Control	6	2021_02_03/	457.0	457.0	1.5233333333333334
192	2021-02-09_10-16-35_468	Front	Control	6	2021_02_09/	456.0	456.0	1.52
194	2021-02-09_10-16-35_469	Front	Control	6	2021_02_09/	177.0	177.0	0.59
196	2021-02-09_10-16-35_470	Front	Control	6	2021_02_09/	298.0	298.0	0.9933333333333333
198	2021-02-09_10-16-35_471	Front	Control	6	2021_02_09/	288.0	288.0	0.96
200	2021-02-09_10-16-40_297	Front	Control	6	2021_02_09/	323.0	323.0	1.0766666666666667
202	2021-02-09_10-16-40_298	Front	Control	6	2021_02_09/	120.0	120.0	0.4
204	2021-02-09_10-16-40_299	Front	Control	6	2021_02_09/	333.0	333.0	1.11
206	2021-02-09_10-16-40_300	Front	Control	6	2021_02_09/	429.0	429.0	1.43
208	2021-02-09_13-09-57_480	Front	Control	6	2021_02_09/	293.0	293.0	0.9766666666666667
210	2021-02-09_13-09-57_481	Front	Control	6	2021_02_09/	236.0	236.0	0.7866666666666666
212	2021-02-09_13-09-57_482	Front	Control	6	2021_02_09/	415.0	415.0	1.3833333333333333
214	2021-02-09_13-09-57_483	Front	Control	6	2021_02_09/	467.0	467.0	1.5566666666666666
216	2021-02-09_13-10-07_309	Front	Control	6	2021_02_09/	89.0	89.0	0.2966666666666667
218	2021-02-09_13-10-07_310	Front	Control	6	2021_02_09/	463.0	463.0	1.5433333333333332
220	2021-02-09_13-10-07_311	Front	Control	6	2021_02_09/	630.0	630.0	2.1
222	2021-02-09_13-10-07_312	Front	Control	6	2021_02_09/	407.0	407.0	1.3566666666666667
224	2021-02-10_10-28-09_492	Front	Control	6	2021_02_10/	280.0	280.0	0.9333333333333333
226	2021-02-10_10-28-09_493	Front	Control	6	2021_02_10/	308.0	308.0	1.0266666666666666
228	2021-02-10_10-28-09_494	Front	Control	6	2021_02_10/	390.0	390.0	1.3
230	2021-02-10_10-28-09_495	Front	Control	6	2021_02_10/	357.0	357.0	1.19
232	2021-02-10_10-28-10_321	Front	Control	6	2021_02_10/	440.0	440.0	1.4666666666666666
234	2021-02-10_10-28-10_322	Front	Control	6	2021_02_10/	405.0	405.0	1.35
236	2021-02-10_10-28-10_323	Front	Control	6	2021_02_10/	235.0	235.0	0.7833333333333333
238	2021-02-10_10-28-10_324	Front	Control	6	2021_02_10/	220.0	220.0	0.7333333333333333
240	2021-02-10_15-55-49_516	Front	Control	6	2021_02_10/	168.0	168.0	0.56
242	2021-02-10_15-55-49_517	Front	Control	6	2021_02_10/	100.0	100.0	0.3333333333333333
244	2021-02-10_15-55-49_518	Front	Control	6	2021_02_10/	217.0	217.0	0.7233333333333334
246	2021-02-10_15-55-49_519	Front	Control	6	2021_02_10/	244.0	244.0	0.8133333333333334
248	2021-02-10_15-55-59_345	Front	Control	6	2021_02_10/	134.0	134.0	0.44666666666666666
250	2021-02-10_15-55-59_346	Front	Control	6	2021_02_10/	266.0	266.0	0.8866666666666667
252	2021-02-10_15-55-59_347	Front	Control	6	2021_02_10/	540.0	540.0	1.8
254	2021-02-10_15-55-59_348	Front	Control	6	2021_02_10/	394.0	394.0	1.3133333333333332
256	2021-02-15_10-37-42_524	Front	Control	6	2021_02_15/	491.0	491.0	1.6366666666666667
258	2021-02-15_10-37-42_525	Front	Control	6	2021_02_15/	466.0	466.0	1.5533333333333332
260	2021-02-15_10-37-42_526	Front	Control	6	2021_02_15/	164.0	164.0	0.5466666666666666
262	2021-02-15_10-37-42_527	Front	Control	6	2021_02_15/	209.0	209.0	0.6966666666666667
264	2021-02-15_10-37-46_353	Front	Control	6	2021_02_15/	407.0	407.0	1.3566666666666667
266	2021-02-15_10-37-46_354	Front	Control	6	2021_02_15/	41.0	41.0	0.13666666666666666
268	2021-02-15_10-37-46_355	Front	Control	6	2021_02_15/	310.0	310.0	1.0333333333333334
270	2021-02-15_10-37-46_356	Front	Control	6	2021_02_15/	304.0	304.0	1.0133333333333334
272	2021-02-15_17-14-04_377	Front	Control	6	2021_02_15/	394.0	394.0	1.3133333333333332
274	2021-02-15_17-14-04_378	Front	Control	6	2021_02_15/	218.0	218.0	0.7266666666666667
276	2021-02-15_17-14-04_379	Front	Control	6	2021_02_15/	154.0	154.0	0.5133333333333333
278	2021-02-15_17-14-04_380	Front	Control	6	2021_02_15/	189.0	189.0	0.63
280	2021-02-15_17-14-23_552	Front	Control	6	2021_02_15/	135.0	135.0	0.45
282	2021-02-15_17-14-23_553	Front	Control	6	2021_02_15/	87.0	87.0	0.29
284	2021-02-15_17-14-24_554	Front	Control	6	2021_02_15/	237.0	237.0	0.79
286	2021-02-15_17-14-24_555	Front	Control	6	2021_02_15/	271.0	271.0	0.9033333333333333
288	2021-02-16_10-35-04_568	Front	Control	6	2021_02_16/	196.0	196.0	0.6533333333333333
290	2021-02-16_10-35-04_569	Front	Control	6	2021_02_16/	345.0	345.0	1.15
292	2021-02-16_10-35-04_570	Front	Control	6	2021_02_16/	385.0	385.0	1.2833333333333334
294	2021-02-16_10-35-04_571	Front	Control	6	2021_02_16/	450.0	450.0	1.5
296	2021-02-16_10-35-24_393	Front	Control	6	2021_02_16/	373.0	373.0	1.2433333333333334
298	2021-02-16_10-35-24_394	Front	Control	6	2021_02_16/	58.0	58.0	0.19333333333333333
299	2021-02-16_10-35-24_395	Front	Control	6	2021_02_16/	228.0	228.0	0.76
301	2021-02-16_10-35-24_396	Front	Control	6	2021_02_16/	179.0	179.0	0.5966666666666667
303	2021-02-16_15-33-40_588	Front	Control	6	2021_02_16/	260.0	260.0	0.8666666666666667
305	2021-02-16_15-33-40_589	Front	Control	6	2021_02_16/	365.0	365.0	1.2166666666666666
307	2021-02-16_15-33-40_590	Front	Control	6	2021_02_16/	639.0	639.0	2.13
309	2021-02-16_15-33-40_591	Front	Control	6	2021_02_16/	332.0	332.0	1.1066666666666667
311	2021-02-16_15-33-52_413	Front	Control	6	2021_02_16/	511.0	511.0	1.7033333333333334
313	2021-02-16_15-33-52_414	Front	Control	6	2021_02_16/	173.0	173.0	0.5766666666666667
315	2021-02-16_15-33-52_415	Front	Control	6	2021_02_16/	371.0	371.0	1.2366666666666666
317	2021-02-16_15-33-52_416	Front	Control	6	2021_02_16/	266.0	266.0	0.8866666666666667
319	2021-02-22_15-02-06_473	Front	Control	6	2021_02_22/	290.0	290.0	0.9666666666666667
321	2021-02-22_15-02-06_474	Front	Control	6	2021_02_22/	452.0	452.0	1.5066666666666666
323	2021-02-22_15-02-06_475	Front	Control	6	2021_02_22/	354.0	354.0	1.18
325	2021-02-22_15-02-06_476	Front	Control	6	2021_02_22/	311.0	311.0	1.0366666666666666
327	2021-02-22_15-02-10_648	Front	Control	6	2021_02_22/	242.0	242.0	0.8066666666666666
329	2021-02-22_15-02-10_649	Front	Control	6	2021_02_22/	153.0	153.0	0.51
331	2021-02-22_15-02-10_650	Front	Control	6	2021_02_22/	310.0	310.0	1.0333333333333334
333	2021-02-22_15-02-10_651	Front	Control	6	2021_02_22/	213.0	213.0	0.71
335	2021-02-22_15-55-52_652	Front	Control	6	2021_02_22/	236.0	236.0	0.7866666666666666
337	2021-02-22_15-55-52_653	Front	Control	6	2021_02_22/	322.0	322.0	1.0733333333333333
339	2021-02-22_15-55-52_654	Front	Control	6	2021_02_22/	106.0	106.0	0.35333333333333333
341	2021-02-22_15-55-52_655	Front	Control	6	2021_02_22/	72.0	72.0	0.24
343	2021-02-22_15-55-56_477	Front	Control	6	2021_02_22/	584.0	584.0	1.9466666666666668
345	2021-02-22_15-55-56_478	Front	Control	6	2021_02_22/	56.0	56.0	0.18666666666666668
347	2021-02-22_15-55-56_479	Front	Control	6	2021_02_22/	145.0	145.0	0.48333333333333334
349	2021-02-22_15-55-56_480	Front	Control	6	2021_02_22/	335.0	335.0	1.1166666666666667
351	2021-02-23_10-43-46_664	Front	Control	6	2021_02_23_tri/	361.0	361.0	1.2033333333333334
353	2021-02-23_10-43-46_665	Front	Control	6	2021_02_23_tri/	207.0	207.0	0.69
355	2021-02-23_10-43-46_666	Front	Control	6	2021_02_23_tri/	249.0	249.0	0.83
357	2021-02-23_10-43-46_667	Front	Control	6	2021_02_23_tri/	570.0	570.0	1.9
359	2021-02-23_10-43-53_489	Front	Control	6	2021_02_23_tri/	312.0	312.0	1.04
361	2021-02-23_10-43-53_490	Front	Control	6	2021_02_23_tri/	102.0	102.0	0.34
363	2021-02-23_10-43-53_491	Front	Control	6	2021_02_23_tri/	144.0	144.0	0.48
365	2021-02-23_10-43-53_492	Front	Control	6	2021_02_23_tri/	439.0	439.0	1.4633333333333334
367	2021-02-23_11-39-37_668	Front	Control	6	2021_02_23_dark/	158.0	158.0	0.5266666666666666
369	2021-02-23_11-39-37_669	Front	Control	6	2021_02_23_dark/	93.0	93.0	0.31
371	2021-02-23_11-39-37_670	Front	Control	6	2021_02_23_dark/	204.0	204.0	0.68
373	2021-02-23_11-39-37_671	Front	Control	6	2021_02_23_dark/	76.0	76.0	0.25333333333333335
375	2021-02-23_11-39-40_493	Front	Control	6	2021_02_23_dark/	132.0	132.0	0.44
377	2021-02-23_11-39-40_494	Front	Control	6	2021_02_23_dark/	28.0	28.0	0.09333333333333334
378	2021-02-23_11-39-40_495	Front	Control	6	2021_02_23_dark/	513.0	513.0	1.71
380	2021-02-23_11-39-40_496	Front	Control	6	2021_02_23_dark/	586.0	586.0	1.9533333333333334
382	2021-02-24_12-51-49_708	Front	Control	6	2021_02_24/	606.0	606.0	2.02
384	2021-02-24_12-51-49_709	Front	Control	6	2021_02_24/	517.0	517.0	1.7233333333333334
386	2021-02-24_12-51-49_710	Front	Control	6	2021_02_24/	201.0	201.0	0.67
388	2021-02-24_12-51-49_711	Front	Control	6	2021_02_24/	307.0	307.0	1.0233333333333334
390	2021-02-24_12-52-02_521	Front	Control	6	2021_02_24/	654.0	654.0	2.18
392	2021-02-24_12-52-02_522	Front	Control	6	2021_02_24/	482.0	482.0	1.6066666666666667
394	2021-02-24_12-52-02_523	Front	Control	6	2021_02_24/	331.0	331.0	1.1033333333333333
396	2021-02-24_12-52-02_524	Front	Control	6	2021_02_24/	590.0	590.0	1.9666666666666666
398	2021-03-23_10-30-57_740	Front	Control	6	2021_03_23/	298.0	298.0	0.9933333333333333
400	2021-03-23_10-30-57_741	Front	Control	6	2021_03_23/	425.0	425.0	1.4166666666666667
402	2021-03-23_10-30-57_742	Front	Control	6	2021_03_23/	390.0	390.0	1.3
404	2021-03-23_10-30-57_743	Front	Control	6	2021_03_23/	481.0	481.0	1.6033333333333333
406	2021-03-23_10-31-10_549	Front	Control	6	2021_03_23/	41.0	41.0	0.13666666666666666
408	2021-03-23_10-31-10_550	Front	Control	6	2021_03_23/	160.0	160.0	0.5333333333333333
410	2021-03-23_10-31-10_551	Front	Control	6	2021_03_23/	150.0	150.0	0.5
412	2021-03-23_10-31-10_552	Front	Control	6	2021_03_23/	243.0	243.0	0.81
414	2021-03-23_21-04-29_776	Front	Control	6	2021_03_23/	200.0	200.0	0.6666666666666666
416	2021-03-23_21-04-29_777	Front	Control	6	2021_03_23/	433.0	433.0	1.4433333333333334
418	2021-03-23_21-04-29_778	Front	Control	6	2021_03_23/	98.0	98.0	0.32666666666666666
420	2021-03-23_21-04-29_779	Front	Control	6	2021_03_23/	257.0	257.0	0.8566666666666667
422	2021-03-23_21-04-39_581	Front	Control	6	2021_03_23/	337.0	337.0	1.1233333333333333
424	2021-03-23_21-04-39_582	Front	Control	6	2021_03_23/	358.0	358.0	1.1933333333333334
426	2021-03-23_21-04-39_583	Front	Control	6	2021_03_23/	77.0	77.0	0.25666666666666665
428	2021-03-23_21-04-39_584	Front	Control	6	2021_03_23/	523.0	523.0	1.7433333333333334
430	2021-03-24_10-11-28_585	Front	Control	6	2021_03_24/	181.0	181.0	0.6033333333333334
432	2021-03-24_10-11-28_586	Front	Control	6	2021_03_24/	190.0	190.0	0.6333333333333333
434	2021-03-24_10-11-28_587	Front	Control	6	2021_03_24/	337.0	337.0	1.1233333333333333
436	2021-03-24_10-11-28_588	Front	Control	6	2021_03_24/	166.0	166.0	0.5533333333333333
438	2021-03-24_10-16-25_780	Front	Control	6	2021_03_24/	448.0	448.0	1.4933333333333334
440	2021-03-24_10-16-25_781	Front	Control	6	2021_03_24/	286.0	286.0	0.9533333333333334
442	2021-03-24_10-16-25_782	Front	Control	6	2021_03_24/	313.0	313.0	1.0433333333333332
444	2021-03-24_10-16-25_783	Front	Control	6	2021_03_24/	247.0	247.0	0.8233333333333334
446	2021-03-24_11-29-35_589	Front	24-25	6	2021_03_24/	74.0	74.0	0.24666666666666667
448	2021-03-24_11-29-35_590	Front	24-25	6	2021_03_24/	13.0	13.0	0.043333333333333335
450	2021-03-24_11-29-35_591	Front	24-25	6	2021_03_24/	35.0	35.0	0.11666666666666667
452	2021-03-24_11-29-35_592	Front	24-25	6	2021_03_24/	2.0	2.0	0.006666666666666667
454	2021-03-24_11-30-54_784	Front	24-25	6	2021_03_24/	55.0	55.0	0.18333333333333332
456	2021-03-24_11-30-54_785	Front	24-25	6	2021_03_24/	37.0	37.0	0.12333333333333334
458	2021-03-24_11-30-54_786	Front	24-25	6	2021_03_24/	25.0	25.0	0.08333333333333333
460	2021-03-24_11-30-54_787	Front	24-25	6	2021_03_24/	23.0	23.0	0.07666666666666666
461	2021-03-24_12-51-22_593	Front	24-25	6	2021_03_24/	23.0	23.0	0.07666666666666666
463	2021-03-24_12-51-22_594	Front	24-25	6	2021_03_24/	50.0	50.0	0.16666666666666666
465	2021-03-24_12-51-22_595	Front	24-25	6	2021_03_24/	203.0	203.0	0.6766666666666666
467	2021-03-24_12-51-22_596	Front	24-25	6	2021_03_24/	59.0	59.0	0.19666666666666666
470	2021-03-24_13-00-13_789	Front	24-25	6	2021_03_24/	25.0	25.0	0.08333333333333333
471	2021-03-24_13-00-13_790	Front	24-25	6	2021_03_24/	24.0	24.0	0.08
473	2021-03-24_13-00-13_791	Front	24-25	6	2021_03_24/	5.0	5.0	0.016666666666666666
474	2021-03-24_14-04-53_597	Front	Control	6	2021_03_24/	247.0	247.0	0.8233333333333334
476	2021-03-24_14-04-53_598	Front	Control	6	2021_03_24/	357.0	357.0	1.19
478	2021-03-24_14-04-53_599	Front	Control	6	2021_03_24/	318.0	318.0	1.06
480	2021-03-24_14-04-53_600	Front	Control	6	2021_03_24/	270.0	270.0	0.9
482	2021-03-24_14-05-00_792	Front	Control	6	2021_03_24/	171.0	171.0	0.57
484	2021-03-24_14-05-00_793	Front	Control	6	2021_03_24/	486.0	486.0	1.62
486	2021-03-24_14-05-00_794	Front	Control	6	2021_03_24/	160.0	160.0	0.5333333333333333
488	2021-03-24_14-05-00_795	Front	Control	6	2021_03_24/	219.0	219.0	0.73
490	2021-03-31_09-57-40_800	Front	Control	6	2021_03_31/	621.0	621.0	2.07
492	2021-03-31_09-57-40_801	Front	Control	6	2021_03_31/	682.0	682.0	2.2733333333333334
494	2021-03-31_09-57-40_802	Front	Control	6	2021_03_31/	361.0	361.0	1.2033333333333334
496	2021-03-31_09-57-40_803	Front	Control	6	2021_03_31/	520.0	520.0	1.7333333333333334
498	2021-03-31_09-57-45_606	Front	Control	6	2021_03_31/	441.0	441.0	1.47
500	2021-03-31_09-57-45_607	Front	Control	6	2021_03_31/	448.0	448.0	1.4933333333333334
502	2021-03-31_09-57-45_608	Front	Control	6	2021_03_31/	558.0	558.0	1.86
504	2021-03-31_10-59-05_609	Front	24-25	6	2021_03_31/	173.0	173.0	0.5766666666666667
506	2021-03-31_10-59-05_610	Front	24-25	6	2021_03_31/	71.0	71.0	0.23666666666666666
508	2021-03-31_10-59-05_611	Front	24-25	6	2021_03_31/	31.0	31.0	0.10333333333333333
510	2021-03-31_10-59-05_612	Front	24-25	6	2021_03_31/	644.0	644.0	2.1466666666666665
512	2021-03-31_10-59-19_804	Front	24-25	6	2021_03_31/	113.0	113.0	0.37666666666666665
514	2021-03-31_10-59-19_805	Front	24-25	6	2021_03_31/	9.0	9.0	0.03
515	2021-03-31_10-59-19_806	Front	24-25	6	2021_03_31/	8.0	8.0	0.02666666666666667
516	2021-03-31_10-59-19_807	Front	24-25	6	2021_03_31/	24.0	24.0	0.08
518	2021-03-31_11-56-54_808	Front	24-25	6	2021_03_31/	43.0	43.0	0.14333333333333334
520	2021-03-31_11-56-54_809	Front	24-25	6	2021_03_31/	214.0	214.0	0.7133333333333334
522	2021-03-31_11-56-54_810	Front	24-25	6	2021_03_31/	17.0	17.0	0.056666666666666664
524	2021-03-31_11-57-01_613	Front	24-25	6	2021_03_31/	33.0	33.0	0.11
526	2021-03-31_11-57-01_615	Front	24-25	6	2021_03_31/	60.0	60.0	0.2
528	2021-03-31_11-57-02_616	Front	24-25	6	2021_03_31/	91.0	91.0	0.30333333333333334
530	2021-03-31_18-48-11_645	Front	Control	6	2021_03_31/	268.0	268.0	0.8933333333333333
532	2021-03-31_18-48-11_646	Front	Control	6	2021_03_31/	114.0	114.0	0.38
534	2021-03-31_18-48-11_647	Front	Control	6	2021_03_31/	232.0	232.0	0.7733333333333333
536	2021-03-31_18-48-11_648	Front	Control	6	2021_03_31/	562.0	562.0	1.8733333333333333
538	2021-03-31_18-48-18_840	Front	Control	6	2021_03_31/	503.0	503.0	1.6766666666666667
540	2021-03-31_18-48-18_841	Front	Control	6	2021_03_31/	299.0	299.0	0.9966666666666667
542	2021-03-31_18-48-18_842	Front	Control	6	2021_03_31/	111.0	111.0	0.37
544	2021-03-31_18-48-18_843	Front	Control	6	2021_03_31/	408.0	408.0	1.36
546	2021-04-05_10-20-26_653	Front	Control	6	2021_04_05/	83.0	83.0	0.27666666666666667
548	2021-04-05_10-20-26_654	Front	Control	6	2021_04_05/	142.0	142.0	0.47333333333333333
549	2021-04-05_10-20-26_655	Front	Control	6	2021_04_05/	80.0	80.0	0.26666666666666666
551	2021-04-05_10-20-26_656	Front	Control	6	2021_04_05/	62.0	62.0	0.20666666666666667
553	2021-04-05_10-26-21_848	Front	Control	6	2021_04_05/	287.0	287.0	0.9566666666666667
555	2021-04-05_10-26-21_849	Front	Control	6	2021_04_05/	187.0	187.0	0.6233333333333333
557	2021-04-05_10-26-21_850	Front	Control	6	2021_04_05/	317.0	317.0	1.0566666666666666
559	2021-04-05_10-26-21_851	Front	Control	6	2021_04_05/	143.0	143.0	0.4766666666666667
561	2021-04-12_10-09-18_689	Front	Control	6	2021_04_12_2to3/	466.0	466.0	1.5533333333333332
563	2021-04-12_10-09-18_690	Front	Control	6	2021_04_12_2to3/	353.0	353.0	1.1766666666666667
565	2021-04-12_10-09-18_691	Front	Control	6	2021_04_12_2to3/	258.0	258.0	0.86
567	2021-04-12_10-09-18_692	Front	Control	6	2021_04_12_2to3/	141.0	141.0	0.47
569	2021-04-12_10-12-56_892	Front	Control	6	2021_04_12_2to3/	608.0	608.0	2.026666666666667
571	2021-04-12_10-12-56_893	Front	Control	6	2021_04_12_2to3/	181.0	181.0	0.6033333333333334
573	2021-04-12_10-12-56_894	Front	Control	6	2021_04_12_2to3/	368.0	368.0	1.2266666666666666
575	2021-04-12_10-12-56_895	Front	Control	6	2021_04_12_2to3/	570.0	570.0	1.9
577	2021-04-12_15-06-41_912	Front	Control	6	2021_04_12_3to4/	177.0	177.0	0.59
579	2021-04-12_15-06-41_913	Front	Control	6	2021_04_12_3to4/	400.0	400.0	1.3333333333333333
581	2021-04-12_15-06-41_914	Front	Control	6	2021_04_12_3to4/	204.0	204.0	0.68
583	2021-04-12_15-06-41_915	Front	Control	6	2021_04_12_3to4/	409.0	409.0	1.3633333333333333
585	2021-04-12_15-06-43_709	Front	Control	6	2021_04_12_3to4/	662.0	662.0	2.2066666666666666
587	2021-04-12_15-06-43_710	Front	Control	6	2021_04_12_3to4/	110.0	110.0	0.36666666666666664
589	2021-04-12_15-06-43_711	Front	Control	6	2021_04_12_3to4/	151.0	151.0	0.5033333333333333
591	2021-04-12_15-06-43_712	Front	Control	6	2021_04_12_3to4/	286.0	286.0	0.9533333333333334
593	2021-04-13_09-43-25_729	Front	Control	6	2021_04_13_3to5/	311.0	311.0	1.0366666666666666
595	2021-04-13_09-43-25_730	Front	Control	6	2021_04_13_3to5/	156.0	156.0	0.52
597	2021-04-13_09-43-25_731	Front	Control	6	2021_04_13_3to5/	206.0	206.0	0.6866666666666666
599	2021-04-13_09-43-25_732	Front	Control	6	2021_04_13_3to5/	145.0	145.0	0.48333333333333334
601	2021-04-13_09-45-47_936	Front	Control	6	2021_04_13_3to5/	548.0	548.0	1.8266666666666667
603	2021-04-13_09-45-47_937	Front	Control	6	2021_04_13_3to5/	428.0	428.0	1.4266666666666667
605	2021-04-13_09-45-47_938	Front	Control	6	2021_04_13_3to5/	454.0	454.0	1.5133333333333334
607	2021-04-13_09-45-47_939	Front	Control	6	2021_04_13_3to5/	413.0	413.0	1.3766666666666667
609	2021-04-13_15-01-35_956	Front	Control	6	2021_04_13_2to4/	172.0	172.0	0.5733333333333334
611	2021-04-13_15-01-35_957	Front	Control	6	2021_04_13_2to4/	139.0	139.0	0.4633333333333333
613	2021-04-13_15-01-35_958	Front	Control	6	2021_04_13_2to4/	52.0	52.0	0.17333333333333334
615	2021-04-13_15-01-35_959	Front	Control	6	2021_04_13_2to4/	391.0	391.0	1.3033333333333332
617	2021-04-13_15-01-45_749	Front	Control	6	2021_04_13_2to4/	244.0	244.0	0.8133333333333334
619	2021-04-13_15-01-45_750	Front	Control	6	2021_04_13_2to4/	186.0	186.0	0.62
621	2021-04-13_15-01-45_751	Front	Control	6	2021_04_13_2to4/	313.0	313.0	1.0433333333333332
623	2021-04-13_15-01-45_752	Front	Control	6	2021_04_13_2to4/	209.0	209.0	0.6966666666666667
625	2021-04-14_09-46-01_773	Front	Control	6	2021_04_14_3to6/	467.0	467.0	1.5566666666666666
627	2021-04-14_09-46-01_774	Front	Control	6	2021_04_14_3to6/	342.0	342.0	1.14
629	2021-04-14_09-46-01_775	Front	Control	6	2021_04_14_3to6/	333.0	333.0	1.11
631	2021-04-14_09-46-01_776	Front	Control	6	2021_04_14_3to6/	282.0	282.0	0.94
633	2021-04-14_09-49-51_976	Front	Control	6	2021_04_14_3to6/	485.0	485.0	1.6166666666666667
635	2021-04-14_09-49-51_977	Front	Control	6	2021_04_14_3to6/	449.0	449.0	1.4966666666666666
637	2021-04-14_09-49-51_978	Front	Control	6	2021_04_14_3to6/	209.0	209.0	0.6966666666666667
639	2021-04-14_09-49-51_979	Front	Control	6	2021_04_14_3to6/	543.0	543.0	1.81
641	2021-04-14_15-00-25_996	Front	Control	6	2021_04_14_2to5/	354.0	354.0	1.18
643	2021-04-14_15-00-25_997	Front	Control	6	2021_04_14_2to5/	77.0	77.0	0.25666666666666665
645	2021-04-14_15-00-25_998	Front	Control	6	2021_04_14_2to5/	596.0	596.0	1.9866666666666666
647	2021-04-14_15-00-26_999	Front	Control	6	2021_04_14_2to5/	387.0	387.0	1.29
649	2021-04-14_15-00-34_797	Front	Control	6	2021_04_14_2to5/	279.0	279.0	0.93
651	2021-04-14_15-00-34_798	Front	Control	6	2021_04_14_2to5/	319.0	319.0	1.0633333333333332
653	2021-04-14_15-00-34_799	Front	Control	6	2021_04_14_2to5/	360.0	360.0	1.2
655	2021-04-14_15-00-34_800	Front	Control	6	2021_04_14_2to5/	12.0	12.0	0.04
656	2021-04-14_15-59-18_1000	Front	24-25	6	2021_04_14_2to5/	175.0	175.0	0.5833333333333334
658	2021-04-14_15-59-18_1001	Front	24-25	6	2021_04_14_2to5/	22.0	22.0	0.07333333333333333
659	2021-04-14_15-59-18_1002	Front	24-25	6	2021_04_14_2to5/	201.0	201.0	0.67
661	2021-04-14_15-59-18_1003	Front	24-25	6	2021_04_14_2to5/	320.0	320.0	1.0666666666666667
663	2021-04-14_16-01-12_805	Front	24-25	6	2021_04_14_2to5/	61.0	61.0	0.20333333333333334
665	2021-04-14_16-01-12_806	Front	24-25	6	2021_04_14_2to5/	98.0	98.0	0.32666666666666666
667	2021-04-14_16-01-12_807	Front	24-25	6	2021_04_14_2to5/	229.0	229.0	0.7633333333333333
669	2021-04-14_16-01-12_808	Front	24-25	6	2021_04_14_2to5/	51.0	51.0	0.17
671	2021-04-14_16-55-48_809	Front	24-25	6	2021_04_14_2to5/	401.0	401.0	1.3366666666666667
673	2021-04-14_16-55-48_810	Front	24-25	6	2021_04_14_2to5/	108.0	108.0	0.36
675	2021-04-14_16-55-48_811	Front	24-25	6	2021_04_14_2to5/	127.0	127.0	0.42333333333333334
677	2021-04-14_16-55-48_812	Front	24-25	6	2021_04_14_2to5/	400.0	400.0	1.3333333333333333
679	2021-04-14_16-56-33_1004	Front	24-25	6	2021_04_14_2to5/	336.0	336.0	1.12
681	2021-04-14_16-56-33_1005	Front	24-25	6	2021_04_14_2to5/	83.0	83.0	0.27666666666666667
682	2021-04-14_16-56-33_1006	Front	24-25	6	2021_04_14_2to5/	468.0	468.0	1.56
684	2021-04-14_16-56-33_1007	Front	24-25	6	2021_04_14_2to5/	293.0	293.0	0.9766666666666667
686	2021-04-14_17-55-15_1008	Front	24-25	6	2021_04_14_2to5/	334.0	334.0	1.1133333333333333
688	2021-04-14_17-55-15_1009	Front	24-25	6	2021_04_14_2to5/	81.0	81.0	0.27
690	2021-04-14_17-55-15_1010	Front	24-25	6	2021_04_14_2to5/	333.0	333.0	1.11
692	2021-04-14_17-55-15_1011	Front	24-25	6	2021_04_14_2to5/	99.0	99.0	0.33
694	2021-04-14_17-55-16_813	Front	24-25	6	2021_04_14_2to5/	209.0	209.0	0.6966666666666667
696	2021-04-14_17-55-16_814	Front	24-25	6	2021_04_14_2to5/	173.0	173.0	0.5766666666666667
698	2021-04-14_17-55-16_815	Front	24-25	6	2021_04_14_2to5/	211.0	211.0	0.7033333333333334
700	2021-04-14_17-55-16_816	Front	24-25	6	2021_04_14_2to5/	53.0	53.0	0.17666666666666667
702	2021-04-14_18-49-49_1012	Front	24-25	6	2021_04_14_2to5/	445.0	445.0	1.4833333333333334
704	2021-04-14_18-49-49_1013	Front	24-25	6	2021_04_14_2to5/	21.0	21.0	0.07
706	2021-04-14_18-49-49_1014	Front	24-25	6	2021_04_14_2to5/	466.0	466.0	1.5533333333333332
708	2021-04-14_18-49-49_1015	Front	24-25	6	2021_04_14_2to5/	321.0	321.0	1.07
710	2021-04-14_18-49-49_817	Front	24-25	6	2021_04_14_2to5/	195.0	195.0	0.65
712	2021-04-14_18-49-49_818	Front	24-25	6	2021_04_14_2to5/	131.0	131.0	0.43666666666666665
714	2021-04-14_18-49-49_819	Front	24-25	6	2021_04_14_2to5/	46.0	46.0	0.15333333333333332
716	2021-04-14_18-49-49_820	Front	24-25	6	2021_04_14_2to5/	176.0	176.0	0.5866666666666667
718	2021-04-19_09-48-42_1016	Front	Control	6	2021_04_19_2to6/	611.0	611.0	2.0366666666666666
720	2021-04-19_09-48-42_1017	Front	Control	6	2021_04_19_2to6/	72.0	72.0	0.24
722	2021-04-19_09-48-42_1018	Front	Control	6	2021_04_19_2to6/	323.0	323.0	1.0766666666666667
724	2021-04-19_09-48-42_1019	Front	Control	6	2021_04_19_2to6/	206.0	206.0	0.6866666666666666
726	2021-04-19_09-48-50_824	Front	Control	6	2021_04_19_2to6/	400.0	400.0	1.3333333333333333
728	2021-04-19_10-53-06_1020	Front	0-1	6	2021_04_19_2to6/	217.0	217.0	0.7233333333333334
730	2021-04-19_10-53-06_1021	Front	0-1	6	2021_04_19_2to6/	148.0	148.0	0.49333333333333335
732	2021-04-19_10-53-06_1022	Front	0-1	6	2021_04_19_2to6/	153.0	153.0	0.51
734	2021-04-19_10-53-06_1023	Front	0-1	6	2021_04_19_2to6/	17.0	17.0	0.056666666666666664
736	2021-04-19_10-53-20_825	Front	0-1	6	2021_04_19_2to6/	62.0	62.0	0.20666666666666667
738	2021-04-19_10-53-20_826	Front	0-1	6	2021_04_19_2to6/	135.0	135.0	0.45
740	2021-04-19_10-53-20_827	Front	0-1	6	2021_04_19_2to6/	321.0	321.0	1.07
742	2021-04-19_10-53-20_828	Front	0-1	6	2021_04_19_2to6/	86.0	86.0	0.2866666666666667
744	2021-04-19_11-49-02_1024	Front	0-1	6	2021_04_19_2to6/	181.0	181.0	0.6033333333333334
746	2021-04-19_11-49-02_1025	Front	0-1	6	2021_04_19_2to6/	16.0	16.0	0.05333333333333334
748	2021-04-19_11-49-02_1026	Front	0-1	6	2021_04_19_2to6/	199.0	199.0	0.6633333333333333
750	2021-04-19_11-49-02_1027	Front	0-1	6	2021_04_19_2to6/	4.0	4.0	0.013333333333333334
752	2021-04-19_11-49-06_829	Front	0-1	6	2021_04_19_2to6/	39.0	39.0	0.13
754	2021-04-19_11-49-06_830	Front	0-1	6	2021_04_19_2to6/	94.0	94.0	0.31333333333333335
756	2021-04-19_11-49-06_831	Front	0-1	6	2021_04_19_2to6/	62.0	62.0	0.20666666666666667
758	2021-04-19_11-49-06_832	Front	0-1	6	2021_04_19_2to6/	530.0	530.0	1.7666666666666666
760	2021-04-19_12-45-42_1028	Front	0-1	6	2021_04_19_2to6/	61.0	61.0	0.20333333333333334
762	2021-04-19_12-45-42_1029	Front	0-1	6	2021_04_19_2to6/	26.0	26.0	0.08666666666666667
764	2021-04-19_12-45-42_1030	Front	0-1	6	2021_04_19_2to6/	6.0	6.0	0.02
766	2021-04-19_12-45-42_1031	Front	0-1	6	2021_04_19_2to6/	9.0	9.0	0.03
768	2021-04-19_12-45-46_833	Front	0-1	6	2021_04_19_2to6/	121.0	121.0	0.4033333333333333
770	2021-04-19_12-45-46_834	Front	0-1	6	2021_04_19_2to6/	99.0	99.0	0.33
771	2021-04-19_12-45-46_835	Front	0-1	6	2021_04_19_2to6/	187.0	187.0	0.6233333333333333
773	2021-04-19_13-56-39_1032	Front	0-1	6	2021_04_19_2to6/	12.0	12.0	0.04
775	2021-04-19_13-56-39_1033	Front	0-1	6	2021_04_19_2to6/	18.0	18.0	0.06
777	2021-04-19_13-56-39_1034	Front	0-1	6	2021_04_19_2to6/	34.0	34.0	0.11333333333333333
779	2021-04-19_13-56-39_1035	Front	0-1	6	2021_04_19_2to6/	135.0	135.0	0.45
781	2021-04-19_13-56-39_837	Front	0-1	6	2021_04_19_2to6/	137.0	137.0	0.45666666666666667
783	2021-04-19_13-56-39_838	Front	0-1	6	2021_04_19_2to6/	11.0	11.0	0.03666666666666667
785	2021-04-19_13-56-39_839	Front	0-1	6	2021_04_19_2to6/	174.0	174.0	0.58
787	2021-04-19_14-51-50_841	Front	Control	6	2021_04_19_4to5/	138.0	138.0	0.46
789	2021-04-19_14-51-50_842	Front	Control	6	2021_04_19_4to5/	161.0	161.0	0.5366666666666666
791	2021-04-19_14-51-50_843	Front	Control	6	2021_04_19_4to5/	383.0	383.0	1.2766666666666666
793	2021-04-19_14-51-50_844	Front	Control	6	2021_04_19_4to5/	535.0	535.0	1.7833333333333334
795	2021-04-19_14-51-57_1036	Front	Control	6	2021_04_19_4to5/	342.0	342.0	1.14
797	2021-04-19_14-51-57_1037	Front	Control	6	2021_04_19_4to5/	275.0	275.0	0.9166666666666666
799	2021-04-19_14-51-57_1038	Front	Control	6	2021_04_19_4to5/	413.0	413.0	1.3766666666666667
801	2021-04-19_14-51-57_1039	Front	Control	6	2021_04_19_4to5/	321.0	321.0	1.07
803	2021-04-20_10-05-45_865	Front	Control	6	2021_04_20_5to6/	599.0	599.0	1.9966666666666666
805	2021-04-20_10-05-45_866	Front	Control	6	2021_04_20_5to6/	506.0	506.0	1.6866666666666668
807	2021-04-20_10-05-45_867	Front	Control	6	2021_04_20_5to6/	486.0	486.0	1.62
809	2021-04-20_10-05-45_868	Front	Control	6	2021_04_20_5to6/	487.0	487.0	1.6233333333333333
811	2021-04-20_10-11-50_1068	Front	Control	6	2021_04_20_5to6/	358.0	358.0	1.1933333333333334
813	2021-04-20_10-11-50_1069	Front	Control	6	2021_04_20_5to6/	227.0	227.0	0.7566666666666667
815	2021-04-20_10-11-50_1070	Front	Control	6	2021_04_20_5to6/	390.0	390.0	1.3
817	2021-04-20_10-11-50_1071	Front	Control	6	2021_04_20_5to6/	692.0	692.0	2.3066666666666666
819	2021-04-20_15-00-19_893	Front	Control	6	2021_04_20_4to6/	267.0	267.0	0.89
821	2021-04-20_15-00-19_894	Front	Control	6	2021_04_20_4to6/	377.0	377.0	1.2566666666666666
823	2021-04-20_15-00-19_895	Front	Control	6	2021_04_20_4to6/	160.0	160.0	0.5333333333333333
825	2021-04-20_15-00-19_896	Front	Control	6	2021_04_20_4to6/	274.0	274.0	0.9133333333333333
827	2021-04-20_15-01-16_1092	Front	Control	6	2021_04_20_4to6/	185.0	185.0	0.6166666666666667
829	2021-04-20_15-01-16_1093	Front	Control	6	2021_04_20_4to6/	464.0	464.0	1.5466666666666666
831	2021-04-20_15-01-16_1094	Front	Control	6	2021_04_20_4to6/	217.0	217.0	0.7233333333333334
833	2021-04-20_15-01-16_1095	Front	Control	6	2021_04_20_4to6/	358.0	358.0	1.1933333333333334
835	2021-04-21_09-30-59_1116	Front	Control	6	2021_04_21_2to5/	201.0	201.0	0.67
837	2021-04-21_09-30-59_1117	Front	Control	6	2021_04_21_2to5/	445.0	445.0	1.4833333333333334
839	2021-04-21_09-31-00_1118	Front	Control	6	2021_04_21_2to5/	561.0	561.0	1.87
841	2021-04-21_09-31-00_1119	Front	Control	6	2021_04_21_2to5/	397.0	397.0	1.3233333333333333
843	2021-04-21_09-31-07_913	Front	Control	6	2021_04_21_2to5/	232.0	232.0	0.7733333333333333
845	2021-04-21_09-31-07_914	Front	Control	6	2021_04_21_2to5/	195.0	195.0	0.65
847	2021-04-21_09-31-07_915	Front	Control	6	2021_04_21_2to5/	284.0	284.0	0.9466666666666667
849	2021-04-21_09-31-07_916	Front	Control	6	2021_04_21_2to5/	221.0	221.0	0.7366666666666667
851	2021-04-21_10-24-26_1120	Front	24-25	6	2021_04_21_2to5/	77.0	77.0	0.25666666666666665
853	2021-04-21_10-24-26_1121	Front	24-25	6	2021_04_21_2to5/	56.0	56.0	0.18666666666666668
855	2021-04-21_10-24-26_1122	Front	24-25	6	2021_04_21_2to5/	10.0	10.0	0.03333333333333333
857	2021-04-21_10-24-26_1123	Front	24-25	6	2021_04_21_2to5/	156.0	156.0	0.52
859	2021-04-21_10-24-41_917	Front	24-25	6	2021_04_21_2to5/	49.0	49.0	0.16333333333333333
860	2021-04-21_10-24-41_918	Front	24-25	6	2021_04_21_2to5/	145.0	145.0	0.48333333333333334
862	2021-04-21_10-24-41_919	Front	24-25	6	2021_04_21_2to5/	216.0	216.0	0.72
863	2021-04-21_10-24-41_920	Front	24-25	6	2021_04_21_2to5/	73.0	73.0	0.24333333333333335
864	2021-04-21_11-19-05_1124	Front	24-25	6	2021_04_21_2to5/	9.0	9.0	0.03
865	2021-04-21_11-19-05_1125	Front	24-25	6	2021_04_21_2to5/	342.0	342.0	1.14
867	2021-04-21_11-19-05_1126	Front	24-25	6	2021_04_21_2to5/	34.0	34.0	0.11333333333333333
869	2021-04-21_11-19-05_1127	Front	24-25	6	2021_04_21_2to5/	282.0	282.0	0.94
871	2021-04-21_11-19-10_921	Front	24-25	6	2021_04_21_2to5/	106.0	106.0	0.35333333333333333
873	2021-04-21_11-19-10_922	Front	24-25	6	2021_04_21_2to5/	98.0	98.0	0.32666666666666666
875	2021-04-21_11-19-10_923	Front	24-25	6	2021_04_21_2to5/	242.0	242.0	0.8066666666666666
877	2021-04-21_11-19-10_924	Front	24-25	6	2021_04_21_2to5/	139.0	139.0	0.4633333333333333
879	2021-04-21_12-13-43_1128	Front	24-25	6	2021_04_21_2to5/	208.0	208.0	0.6933333333333334
881	2021-04-21_12-13-43_1129	Front	24-25	6	2021_04_21_2to5/	290.0	290.0	0.9666666666666667
883	2021-04-21_12-13-43_1130	Front	24-25	6	2021_04_21_2to5/	402.0	402.0	1.34
885	2021-04-21_12-13-43_1131	Front	24-25	6	2021_04_21_2to5/	174.0	174.0	0.58
887	2021-04-21_12-13-48_925	Front	24-25	6	2021_04_21_2to5/	33.0	33.0	0.11
889	2021-04-21_12-13-48_926	Front	24-25	6	2021_04_21_2to5/	106.0	106.0	0.35333333333333333
891	2021-04-21_12-13-48_927	Front	24-25	6	2021_04_21_2to5/	260.0	260.0	0.8666666666666667
893	2021-04-21_13-06-37_1132	Front	24-25	6	2021_04_21_2to5/	77.0	77.0	0.25666666666666665
895	2021-04-21_13-06-37_1133	Front	24-25	6	2021_04_21_2to5/	76.0	76.0	0.25333333333333335
897	2021-04-21_13-06-37_1134	Front	24-25	6	2021_04_21_2to5/	120.0	120.0	0.4
899	2021-04-21_13-06-37_1135	Front	24-25	6	2021_04_21_2to5/	281.0	281.0	0.9366666666666666
901	2021-04-21_13-06-42_929	Front	24-25	6	2021_04_21_2to5/	82.0	82.0	0.2733333333333333
903	2021-04-21_13-06-42_930	Front	24-25	6	2021_04_21_2to5/	53.0	53.0	0.17666666666666667
905	2021-04-21_13-06-42_931	Front	24-25	6	2021_04_21_2to5/	412.0	412.0	1.3733333333333333
907	2021-04-21_13-06-42_932	Front	24-25	6	2021_04_21_2to5/	100.0	100.0	0.3333333333333333
909	2021-04-21_14-03-22_933	Front	Control	6	2021_04_21_3to6/	393.0	393.0	1.31
911	2021-04-21_14-03-22_934	Front	Control	6	2021_04_21_3to6/	584.0	584.0	1.9466666666666668
913	2021-04-21_14-03-22_935	Front	Control	6	2021_04_21_3to6/	78.0	78.0	0.26
915	2021-04-21_14-03-22_936	Front	Control	6	2021_04_21_3to6/	532.0	532.0	1.7733333333333334
917	2021-04-21_14-03-26_1136	Front	Control	6	2021_04_21_3to6/	377.0	377.0	1.2566666666666666
919	2021-04-21_14-03-26_1137	Front	Control	6	2021_04_21_3to6/	453.0	453.0	1.51
921	2021-04-21_14-03-26_1138	Front	Control	6	2021_04_21_3to6/	328.0	328.0	1.0933333333333333
923	2021-04-21_14-03-26_1139	Front	Control	6	2021_04_21_3to6/	297.0	297.0	0.99
925	2021-04-26_09-26-26_1160	Front	Control	6	2021_04_26_5to6/	304.0	304.0	1.0133333333333334
927	2021-04-26_09-26-26_1161	Front	Control	6	2021_04_26_5to6/	392.0	392.0	1.3066666666666666
929	2021-04-26_09-26-26_1162	Front	Control	6	2021_04_26_5to6/	431.0	431.0	1.4366666666666668
931	2021-04-26_09-26-26_1163	Front	Control	6	2021_04_26_5to6/	352.0	352.0	1.1733333333333333
933	2021-04-26_09-26-35_953	Front	Control	6	2021_04_26_5to6/	541.0	541.0	1.8033333333333332
935	2021-04-26_09-26-35_954	Front	Control	6	2021_04_26_5to6/	253.0	253.0	0.8433333333333334
937	2021-04-26_09-26-35_955	Front	Control	6	2021_04_26_5to6/	537.0	537.0	1.79
939	2021-04-26_09-26-35_956	Front	Control	6	2021_04_26_5to6/	425.0	425.0	1.4166666666666667
941	2021-04-28_10-31-29_1240	Front	Control	6	2021_04_28_4to6/	232.0	232.0	0.7733333333333333
943	2021-04-28_10-31-29_1241	Front	Control	6	2021_04_28_4to6/	422.0	422.0	1.4066666666666667
945	2021-04-28_10-31-29_1242	Front	Control	6	2021_04_28_4to6/	81.0	81.0	0.27
947	2021-04-28_10-31-29_1243	Front	Control	6	2021_04_28_4to6/	565.0	565.0	1.8833333333333333
949	2021-04-28_10-31-37_1033	Front	Control	6	2021_04_28_4to6/	290.0	290.0	0.9666666666666667
951	2021-04-28_10-31-37_1034	Front	Control	6	2021_04_28_4to6/	483.0	483.0	1.61
953	2021-04-28_10-31-37_1035	Front	Control	6	2021_04_28_4to6/	338.0	338.0	1.1266666666666667
955	2021-04-28_10-31-37_1036	Front	Control	6	2021_04_28_4to6/	245.0	245.0	0.8166666666666667
957	2021-05-17_09-57-02_1316	Front	Control	6	2021_05_17_5to6/	471.0	471.0	1.57
959	2021-05-17_09-57-02_1317	Front	Control	6	2021_05_17_5to6/	102.0	102.0	0.34
961	2021-05-17_09-57-02_1318	Front	Control	6	2021_05_17_5to6/	427.0	427.0	1.4233333333333333
963	2021-05-17_09-57-02_1319	Front	Control	6	2021_05_17_5to6/	510.0	510.0	1.7
965	2021-05-17_09-57-11_1113	Front	Control	6	2021_05_17_5to6/	312.0	312.0	1.04
967	2021-05-17_09-57-11_1114	Front	Control	6	2021_05_17_5to6/	331.0	331.0	1.1033333333333333
969	2021-05-17_09-57-11_1115	Front	Control	6	2021_05_17_5to6/	482.0	482.0	1.6066666666666667
971	2021-05-17_09-57-11_1116	Front	Control	6	2021_05_17_5to6/	239.0	239.0	0.7966666666666666
973	2021-05-18_09-28-11_1360	Front	Control	6	2021_05_18_4to6/	310.0	310.0	1.0333333333333334
975	2021-05-18_09-28-11_1361	Front	Control	6	2021_05_18_4to6/	338.0	338.0	1.1266666666666667
977	2021-05-18_09-28-11_1362	Front	Control	6	2021_05_18_4to6/	362.0	362.0	1.2066666666666668
979	2021-05-18_09-28-11_1363	Front	Control	6	2021_05_18_4to6/	362.0	362.0	1.2066666666666668
981	2021-05-18_09-28-56_1157	Front	Control	6	2021_05_18_4to6/	438.0	438.0	1.46
983	2021-05-18_09-28-56_1158	Front	Control	6	2021_05_18_4to6/	347.0	347.0	1.1566666666666667
985	2021-05-18_09-28-56_1159	Front	Control	6	2021_05_18_4to6/	422.0	422.0	1.4066666666666667
987	2021-05-18_09-28-56_1160	Front	Control	6	2021_05_18_4to6/	416.0	416.0	1.3866666666666667
989	2021-05-19_10-10-27_1404	Front	Control	6	2021_05_19_3to6/	408.0	408.0	1.36
991	2021-05-19_10-10-27_1405	Front	Control	6	2021_05_19_3to6/	206.0	206.0	0.6866666666666666
993	2021-05-19_10-10-27_1406	Front	Control	6	2021_05_19_3to6/	542.0	542.0	1.8066666666666666
995	2021-05-19_10-10-27_1407	Front	Control	6	2021_05_19_3to6/	420.0	420.0	1.4
997	2021-05-19_10-10-35_1201	Front	Control	6	2021_05_19_3to6/	363.0	363.0	1.21
999	2021-05-19_10-10-35_1202	Front	Control	6	2021_05_19_3to6/	165.0	165.0	0.55
1001	2021-05-19_10-10-35_1203	Front	Control	6	2021_05_19_3to6/	504.0	504.0	1.68
1003	2021-05-19_10-10-35_1204	Front	Control	6	2021_05_19_3to6/	259.0	259.0	0.8633333333333333
1005	2021-05-24_10-16-42_1448	Front	Control	6	2021_05_24_2to6/	408.0	408.0	1.36
1007	2021-05-24_10-16-42_1449	Front	Control	6	2021_05_24_2to6/	483.0	483.0	1.61
1009	2021-05-24_10-16-42_1450	Front	Control	6	2021_05_24_2to6/	461.0	461.0	1.5366666666666666
1011	2021-05-24_10-16-42_1451	Front	Control	6	2021_05_24_2to6/	389.0	389.0	1.2966666666666666
1013	2021-05-24_10-16-52_1241	Front	Control	6	2021_05_24_2to6/	660.0	660.0	2.2
1015	2021-05-24_10-16-52_1242	Front	Control	6	2021_05_24_2to6/	425.0	425.0	1.4166666666666667
1017	2021-05-24_10-16-52_1243	Front	Control	6	2021_05_24_2to6/	473.0	473.0	1.5766666666666667
1019	2021-05-24_10-16-52_1244	Front	Control	6	2021_05_24_2to6/	375.0	375.0	1.25
1021	2021-05-24_13-33-13_1253	Front	2-3	6	2021_05_24_2to6/	107.0	107.0	0.3566666666666667
1023	2021-05-24_13-33-13_1254	Front	2-3	6	2021_05_24_2to6/	121.0	121.0	0.4033333333333333
1025	2021-05-24_13-33-13_1255	Front	2-3	6	2021_05_24_2to6/	49.0	49.0	0.16333333333333333
1027	2021-05-24_13-33-13_1256	Front	2-3	6	2021_05_24_2to6/	115.0	115.0	0.38333333333333336
1029	2021-05-24_13-33-16_1460	Front	2-3	6	2021_05_24_2to6/	83.0	83.0	0.27666666666666667
1031	2021-05-24_13-33-16_1461	Front	2-3	6	2021_05_24_2to6/	108.0	108.0	0.36
1033	2021-05-24_13-33-16_1463	Front	2-3	6	2021_05_24_2to6/	36.0	36.0	0.12
1035	2021-05-24_17-34-34_1476	Front	6-7	6	2021_05_24_2to6/	172.0	172.0	0.5733333333333334
1037	2021-05-24_17-34-34_1477	Front	6-7	6	2021_05_24_2to6/	206.0	206.0	0.6866666666666666
1039	2021-05-24_17-34-34_1478	Front	6-7	6	2021_05_24_2to6/	80.0	80.0	0.26666666666666666
1041	2021-05-24_17-34-34_1479	Front	6-7	6	2021_05_24_2to6/	55.0	55.0	0.18333333333333332
1043	2021-05-24_17-34-46_1269	Front	6-7	6	2021_05_24_2to6/	105.0	105.0	0.35
1045	2021-05-24_17-34-46_1270	Front	6-7	6	2021_05_24_2to6/	69.0	69.0	0.23
1047	2021-05-24_17-34-46_1271	Front	6-7	6	2021_05_24_2to6/	39.0	39.0	0.13
1049	2021-05-24_17-34-46_1272	Front	6-7	6	2021_05_24_2to6/	28.0	28.0	0.09333333333333334
1051	2021-11-09_14-52-47_1896	Front	6-7	6	2021_11_09/	187.0	187.0	0.6233333333333333
1053	2021-11-09_14-52-47_1897	Front	6-7	6	2021_11_09/	233.0	233.0	0.7766666666666666
1055	2021-11-09_14-52-47_1898	Front	6-7	6	2021_11_09/	102.0	102.0	0.34
1057	2021-11-09_14-52-47_1899	Front	6-7	6	2021_11_09/	105.0	105.0	0.35
1059	2021-11-09_14-52-52_1693	Front	6-7	6	2021_11_09/	97.0	97.0	0.3233333333333333
1061	2021-11-09_14-52-52_1694	Front	6-7	6	2021_11_09/	48.0	48.0	0.16
1063	2021-11-09_14-52-52_1695	Front	6-7	6	2021_11_09/	168.0	168.0	0.56
1065	2021-11-09_14-52-52_1696	Front	6-7	6	2021_11_09/	28.0	28.0	0.09333333333333334
1067	2021-11-09_17-01-09_1697	Front	6-7	6	2021_11_09/	164.0	164.0	0.5466666666666666
1069	2021-11-09_17-01-09_1698	Front	6-7	6	2021_11_09/	411.0	411.0	1.37
1071	2021-11-09_17-01-09_1699	Front	6-7	6	2021_11_09/	57.0	57.0	0.19
1073	2021-11-09_17-01-09_1700	Front	6-7	6	2021_11_09/	359.0	359.0	1.1966666666666668
1075	2021-11-09_17-01-11_1900	Front	6-7	6	2021_11_09/	29.0	29.0	0.09666666666666666
1076	2021-11-09_17-01-11_1901	Front	6-7	6	2021_11_09/	152.0	152.0	0.5066666666666667
1078	2021-11-09_17-01-11_1902	Front	6-7	6	2021_11_09/	371.0	371.0	1.2366666666666666
1080	2021-11-09_17-01-11_1903	Front	6-7	6	2021_11_09/	156.0	156.0	0.52
1082	2021-11-09_17-58-25_1701	Front	6-7	6	2021_11_09/	507.0	507.0	1.69
1084	2021-11-09_17-58-25_1702	Front	6-7	6	2021_11_09/	109.0	109.0	0.36333333333333334
1086	2021-11-09_17-58-25_1703	Front	6-7	6	2021_11_09/	40.0	40.0	0.13333333333333333
1087	2021-11-09_17-58-25_1704	Front	6-7	6	2021_11_09/	189.0	189.0	0.63
1089	2021-11-09_17-58-26_1904	Front	6-7	6	2021_11_09/	108.0	108.0	0.36
1091	2021-11-09_17-58-26_1905	Front	6-7	6	2021_11_09/	257.0	257.0	0.8566666666666667
1093	2021-11-09_17-58-26_1906	Front	6-7	6	2021_11_09/	249.0	249.0	0.83
1095	2021-11-09_17-58-26_1907	Front	6-7	6	2021_11_09/	372.0	372.0	1.24
1097	2021-11-09_18-55-25_1908	Front	6-7	6	2021_11_09/	174.0	174.0	0.58
1099	2021-11-09_18-55-25_1909	Front	6-7	6	2021_11_09/	83.0	83.0	0.27666666666666667
1101	2021-11-09_18-55-25_1910	Front	6-7	6	2021_11_09/	354.0	354.0	1.18
1103	2021-11-09_18-55-25_1911	Front	6-7	6	2021_11_09/	43.0	43.0	0.14333333333333334
1105	2021-11-09_18-55-54_1705	Front	6-7	6	2021_11_09/	99.0	99.0	0.33
1107	2021-11-09_18-55-54_1706	Front	6-7	6	2021_11_09/	224.0	224.0	0.7466666666666667
1109	2021-11-09_18-55-54_1707	Front	6-7	6	2021_11_09/	208.0	208.0	0.6933333333333334
1111	2021-11-09_18-55-54_1708	Front	6-7	6	2021_11_09/	152.0	152.0	0.5066666666666667
1113	2021-11-10_11-32-06_1912	Front	2-3	6	2021_11_10/	22.0	22.0	0.07333333333333333
1115	2021-11-10_11-32-06_1913	Front	2-3	6	2021_11_10/	25.0	25.0	0.08333333333333333
1117	2021-11-10_11-32-06_1914	Front	2-3	6	2021_11_10/	246.0	246.0	0.82
1119	2021-11-10_11-32-06_1915	Front	2-3	6	2021_11_10/	56.0	56.0	0.18666666666666668
1121	2021-11-10_11-32-14_1709	Front	2-3	6	2021_11_10/	190.0	190.0	0.6333333333333333
1123	2021-11-10_11-32-14_1710	Front	2-3	6	2021_11_10/	348.0	348.0	1.16
1125	2021-11-10_11-32-14_1711	Front	2-3	6	2021_11_10/	75.0	75.0	0.25
1127	2021-11-10_11-32-14_1712	Front	2-3	6	2021_11_10/	115.0	115.0	0.38333333333333336
1129	2021-11-10_13-54-41_1916	Front	2-3	6	2021_11_10/	483.0	483.0	1.61
1131	2021-11-10_13-54-41_1917	Front	2-3	6	2021_11_10/	231.0	231.0	0.77
1133	2021-11-10_13-54-41_1918	Front	2-3	6	2021_11_10/	216.0	216.0	0.72
1135	2021-11-10_13-54-41_1919	Front	2-3	6	2021_11_10/	387.0	387.0	1.29
1137	2021-11-10_13-54-52_1713	Front	2-3	6	2021_11_10/	390.0	390.0	1.3
1139	2021-11-10_13-54-52_1714	Front	2-3	6	2021_11_10/	568.0	568.0	1.8933333333333333
1141	2021-11-10_13-54-52_1715	Front	2-3	6	2021_11_10/	471.0	471.0	1.57
1143	2021-11-10_13-54-52_1716	Front	2-3	6	2021_11_10/	222.0	222.0	0.74
1145	2021-11-10_15-48-35_1920	Front	2-3	6	2021_11_10/	294.0	294.0	0.98
1147	2021-11-10_15-48-35_1921	Front	2-3	6	2021_11_10/	221.0	221.0	0.7366666666666667
1149	2021-11-10_15-48-35_1922	Front	2-3	6	2021_11_10/	310.0	310.0	1.0333333333333334
1151	2021-11-10_15-48-35_1923	Front	2-3	6	2021_11_10/	84.0	84.0	0.28
1153	2021-11-10_15-48-43_1717	Front	2-3	6	2021_11_10/	129.0	129.0	0.43
1155	2021-11-10_15-48-43_1718	Front	2-3	6	2021_11_10/	120.0	120.0	0.4
1157	2021-11-10_15-48-43_1719	Front	2-3	6	2021_11_10/	36.0	36.0	0.12
1158	2021-11-10_15-48-43_1720	Front	2-3	6	2021_11_10/	15.0	15.0	0.05
1160	2021-11-10_17-08-41_1924	Front	2-3	6	2021_11_10/	506.0	506.0	1.6866666666666668
1162	2021-11-10_17-08-41_1925	Front	2-3	6	2021_11_10/	307.0	307.0	1.0233333333333334
1164	2021-11-10_17-08-41_1926	Front	2-3	6	2021_11_10/	395.0	395.0	1.3166666666666667
1166	2021-11-10_17-08-41_1927	Front	2-3	6	2021_11_10/	57.0	57.0	0.19
1168	2021-11-10_17-08-44_1721	Front	2-3	6	2021_11_10/	434.0	434.0	1.4466666666666668
1170	2021-11-10_17-08-44_1722	Front	2-3	6	2021_11_10/	172.0	172.0	0.5733333333333334
1172	2021-11-10_17-08-44_1723	Front	2-3	6	2021_11_10/	217.0	217.0	0.7233333333333334
1174	2021-11-10_17-08-44_1724	Front	2-3	6	2021_11_10/	73.0	73.0	0.24333333333333335
1176	2021-11-10_18-03-46_1928	Front	2-3	6	2021_11_10/	186.0	186.0	0.62
1178	2021-11-10_18-03-46_1929	Front	2-3	6	2021_11_10/	205.0	205.0	0.6833333333333333
1180	2021-11-10_18-03-46_1930	Front	2-3	6	2021_11_10/	80.0	80.0	0.26666666666666666
1182	2021-11-10_18-03-46_1931	Front	2-3	6	2021_11_10/	64.0	64.0	0.21333333333333335
1183	2021-11-10_18-03-48_1725	Front	2-3	6	2021_11_10/	62.0	62.0	0.20666666666666667
1185	2021-11-10_18-03-48_1726	Front	2-3	6	2021_11_10/	129.0	129.0	0.43
1187	2021-11-10_18-03-48_1727	Front	2-3	6	2021_11_10/	33.0	33.0	0.11
1189	2021-11-10_18-03-48_1728	Front	2-3	6	2021_11_10/	77.0	77.0	0.25666666666666665
1191	2021-11-10_18-56-56_1932	Front	2-3	6	2021_11_10/	66.0	66.0	0.22
1193	2021-11-10_18-56-56_1933	Front	2-3	6	2021_11_10/	19.0	19.0	0.06333333333333334
1195	2021-11-10_18-56-56_1934	Front	2-3	6	2021_11_10/	233.0	233.0	0.7766666666666666
1197	2021-11-10_18-56-56_1935	Front	2-3	6	2021_11_10/	24.0	24.0	0.08
1199	2021-11-10_18-56-59_1729	Front	2-3	6	2021_11_10/	132.0	132.0	0.44
1201	2021-11-10_18-56-59_1730	Front	2-3	6	2021_11_10/	101.0	101.0	0.33666666666666667
1203	2021-11-10_18-56-59_1731	Front	2-3	6	2021_11_10/	12.0	12.0	0.04
1204	2021-11-10_18-56-59_1732	Front	2-3	6	2021_11_10/	321.0	321.0	1.07
1206	2021-11-10_19-55-51_1936	Front	6-7	6	2021_11_10/	67.0	67.0	0.22333333333333333
1208	2021-11-10_19-55-51_1937	Front	6-7	6	2021_11_10/	98.0	98.0	0.32666666666666666
1210	2021-11-10_19-55-51_1938	Front	6-7	6	2021_11_10/	117.0	117.0	0.39
1212	2021-11-10_19-55-51_1939	Front	6-7	6	2021_11_10/	334.0	334.0	1.1133333333333333
1214	2021-11-10_19-56-02_1733	Front	6-7	6	2021_11_10/	381.0	381.0	1.27
1216	2021-11-10_19-56-02_1734	Front	6-7	6	2021_11_10/	14.0	14.0	0.04666666666666667
1217	2021-11-10_19-56-02_1735	Front	6-7	6	2021_11_10/	73.0	73.0	0.24333333333333335
1219	2021-11-10_19-56-02_1736	Front	6-7	6	2021_11_10/	38.0	38.0	0.12666666666666668
1221	2021-11-10_21-10-19_1737	Front	6-7	6	2021_11_10/	50.0	50.0	0.16666666666666666
1223	2021-11-10_21-10-19_1738	Front	6-7	6	2021_11_10/	238.0	238.0	0.7933333333333333
1225	2021-11-10_21-10-19_1739	Front	6-7	6	2021_11_10/	387.0	387.0	1.29
1227	2021-11-10_21-10-19_1740	Front	6-7	6	2021_11_10/	248.0	248.0	0.8266666666666667
1229	2021-11-10_21-10-22_1940	Front	6-7	6	2021_11_10/	525.0	525.0	1.75
1231	2021-11-10_21-10-22_1941	Front	6-7	6	2021_11_10/	93.0	93.0	0.31
1233	2021-11-10_21-10-22_1942	Front	6-7	6	2021_11_10/	372.0	372.0	1.24
1235	2021-11-10_21-10-22_1943	Front	6-7	6	2021_11_10/	20.0	20.0	0.06666666666666667
0	one	Front	0	6	none			0.0
