# Supplementary material for: Functional neuronal circuits emerge in the absence of developmental activity
Source: Nat Commun. 2024 Jan 8;15:364. doi: 10.1038/s41467-023-44681-2 (PMC10774424; doi:10.1038/s41467-023-44681-2)
Supplement: Supplementary file 9 — Source Data [file 41467_2023_44681_MOESM9_ESM.zip › SourceData/Figure4l_T_OnLifetime.csv]

0	[0	0	0	0	0	0	0	0	0	0	0	0	0	0	0	0	0	0	0	0	0	0	0	0	0	0	0	0	0	0	0	0	0	0	0	0	0	0	0	0	0	0	0	0	0	0	0	0	0
1	[0	0	0	0	0	0	0	0	0	0	0	0	0	0	0	0	0	0	0	0	0	0	0	0	0	0	0	0	0	2.833297934394723	0	1.379918896930436	0	0.34575682189746015	0	0	0	0	0	0	0	0	0.5713279128198049	0.2672807023246832	0	0	0	0	0.6945088865341286
2	[0	0	0	0	0	0	0	0	0	0	0	0.9619936725298466	0	0	0	0	0.444881203787948	0	0	0	0	0	0	0	0	2.729235058540474	0	0.7079285498398715	0.5361236072215757	0.7837691120415556	nan	1.4754594410175925	0.5698334432921113	1.2217317632507225	1.3734999304140212	1.075369176045964	0	0	0.054927587687286804	0	0	0	1.0422276667403325	0.7766049513440317	0.23842256328757472	1.2899539688518826	1.2820969024058393	0	0.7617414716221959
3	[0	0	0	2.310042055196398	0	0	0	0	0	0	0	1.3645940681871065	0	0	0.6743871193978578	2.6362250192767647	0.5301388931332253	0	0	0.39510443145201646	0	0	0	0	0	1.3824328312447414	0	1.397918891000089	0	0	0	2.4833068242820837	0.5698142080253655	1.179699741267523	1.650525732025507	1.3286237541443031	0	0	0	0	0	0.5876941632519951	0.4138269189279835	0.8268830874838844	0.5694130406119096	1.3764153596669755	1.384513156786758	1.222391298600897	0.6074321650194385
[truncated: 85 more columns]
