# Supplementary material for: Functional neuronal circuits emerge in the absence of developmental activity
Source: Nat Commun. 2024 Jan 8;15:364. doi: 10.1038/s41467-023-44681-2 (PMC10774424; doi:10.1038/s41467-023-44681-2)
Supplement: Supplementary file 9 — Source Data [file 41467_2023_44681_MOESM9_ESM.zip › SourceData/Figure3e_TimeDuringTrial.csv]

	FishID	Condition	TimeBin	CorrectTurn
0	2021-01-26_10-12-17_316	Control	-1	0.5
1	2021-01-26_10-12-17_316	Control	0	1.0
2	2021-01-26_10-12-17_316	Control	1	0.9393939393939394
3	2021-01-26_10-12-17_316	Control	2	0.9696969696969697
4	2021-01-26_10-12-17_316	Control	3	0.9473684210526315
5	2021-01-26_10-12-17_316	Control	4	0.9487179487179487
6	2021-01-26_10-12-17_316	Control	6	0.4
7	2021-01-26_10-12-17_316	Control	7	0.2222222222222222
8	2021-01-26_10-12-17_317	Control	-1	0.5
9	2021-01-26_10-12-17_317	Control	0	0.9032258064516129
10	2021-01-26_10-12-17_317	Control	1	0.9642857142857143
11	2021-01-26_10-12-17_317	Control	2	0.9210526315789473
12	2021-01-26_10-12-17_317	Control	3	1.0
13	2021-01-26_10-12-17_317	Control	4	0.88
14	2021-01-26_10-12-17_317	Control	6	0.6875
15	2021-01-26_10-12-17_317	Control	7	0.23076923076923078
16	2021-01-26_10-12-18_318	Control	-1	0.7
17	2021-01-26_10-12-18_318	Control	0	1.0
18	2021-01-26_10-12-18_318	Control	1	1.0
19	2021-01-26_10-12-18_318	Control	2	1.0
20	2021-01-26_10-12-18_318	Control	3	1.0
21	2021-01-26_10-12-18_318	Control	4	1.0
22	2021-01-26_10-12-18_318	Control	6	0.75
23	2021-01-26_10-12-18_318	Control	7	0.5714285714285714
24	2021-01-26_10-12-18_319	Control	-1	0.6666666666666666
25	2021-01-26_10-12-18_319	Control	0	1.0
26	2021-01-26_10-12-18_319	Control	1	1.0
27	2021-01-26_10-12-18_319	Control	2	1.0
28	2021-01-26_10-12-18_319	Control	3	1.0
29	2021-01-26_10-12-18_319	Control	4	0.9736842105263158
30	2021-01-26_10-12-18_319	Control	6	0.4
31	2021-01-26_10-12-18_319	Control	7	0.4
32	2021-01-26_10-12-33_149	Control	-1	0.4230769230769231
33	2021-01-26_10-12-33_149	Control	0	0.9767441860465116
34	2021-01-26_10-12-33_149	Control	1	0.9384615384615385
35	2021-01-26_10-12-33_149	Control	2	0.9230769230769231
36	2021-01-26_10-12-33_149	Control	3	0.9649122807017544
37	2021-01-26_10-12-33_149	Control	4	0.9508196721311475
38	2021-01-26_10-12-33_149	Control	6	0.4857142857142857
39	2021-01-26_10-12-33_149	Control	7	0.52
40	2021-01-26_10-12-33_150	Control	-1	0.21052631578947367
41	2021-01-26_10-12-33_150	Control	0	0.8823529411764706
42	2021-01-26_10-12-33_150	Control	1	0.95
43	2021-01-26_10-12-33_150	Control	2	1.0
44	2021-01-26_10-12-33_150	Control	3	1.0
45	2021-01-26_10-12-33_150	Control	4	0.9777777777777777
46	2021-01-26_10-12-33_150	Control	6	0.5789473684210527
47	2021-01-26_10-12-33_150	Control	7	0.4166666666666667
48	2021-01-26_10-12-33_151	Control	-1	0.17647058823529413
49	2021-01-26_10-12-33_151	Control	0	0.925
50	2021-01-26_10-12-33_151	Control	1	0.9772727272727273
51	2021-01-26_10-12-33_151	Control	2	0.975
52	2021-01-26_10-12-33_151	Control	3	0.975609756097561
53	2021-01-26_10-12-33_151	Control	4	1.0
54	2021-01-26_10-12-33_151	Control	6	0.8666666666666667
55	2021-01-26_10-12-33_151	Control	7	0.1
56	2021-01-26_10-12-33_152	Control	-1	0.0
57	2021-01-26_10-12-33_152	Control	0	0.8571428571428571
58	2021-01-26_10-12-33_152	Control	1	1.0
59	2021-01-26_10-12-33_152	Control	2	1.0
60	2021-01-26_10-12-33_152	Control	3	1.0
61	2021-01-26_10-12-33_152	Control	4	1.0
62	2021-01-26_10-12-33_152	Control	6	0.8571428571428571
63	2021-01-26_10-12-33_152	Control	7	0.0
64	2021-01-26_11-10-16_320	Control	-1	0.5757575757575758
65	2021-01-26_11-10-16_320	Control	0	0.9836065573770492
66	2021-01-26_11-10-16_320	Control	1	0.9859154929577465
67	2021-01-26_11-10-16_320	Control	2	0.96875
68	2021-01-26_11-10-16_320	Control	3	1.0
69	2021-01-26_11-10-16_320	Control	4	1.0
70	2021-01-26_11-10-16_320	Control	6	0.6
71	2021-01-26_11-10-16_320	Control	7	0.30434782608695654
72	2021-01-26_11-10-16_321	Control	-1	0.39285714285714285
73	2021-01-26_11-10-16_321	Control	0	0.9117647058823529
74	2021-01-26_11-10-16_321	Control	1	0.9512195121951219
75	2021-01-26_11-10-16_321	Control	2	0.9545454545454546
76	2021-01-26_11-10-16_321	Control	3	0.9056603773584906
77	2021-01-26_11-10-16_321	Control	4	0.9649122807017544
78	2021-01-26_11-10-16_321	Control	6	0.631578947368421
79	2021-01-26_11-10-16_321	Control	7	0.5405405405405406
80	2021-01-26_11-10-16_322	Control	-1	0.3333333333333333
81	2021-01-26_11-10-16_322	Control	0	0.9615384615384616
82	2021-01-26_11-10-16_322	Control	1	0.9
83	2021-01-26_11-10-16_322	Control	2	1.0
84	2021-01-26_11-10-16_322	Control	3	0.9827586206896551
85	2021-01-26_11-10-16_322	Control	4	1.0
86	2021-01-26_11-10-16_322	Control	6	0.5789473684210527
87	2021-01-26_11-10-16_322	Control	7	0.06666666666666667
88	2021-01-26_11-10-16_323	Control	-1	0.46153846153846156
89	2021-01-26_11-10-16_323	Control	0	0.9019607843137255
90	2021-01-26_11-10-16_323	Control	1	1.0
91	2021-01-26_11-10-16_323	Control	2	1.0
92	2021-01-26_11-10-16_323	Control	3	1.0
93	2021-01-26_11-10-16_323	Control	4	0.9827586206896551
94	2021-01-26_11-10-16_323	Control	6	0.7096774193548387
95	2021-01-26_11-10-16_323	Control	7	0.375
96	2021-01-26_11-10-22_153	Control	-1	0.45
97	2021-01-26_11-10-22_153	Control	0	0.9302325581395349
98	2021-01-26_11-10-22_153	Control	1	0.85
99	2021-01-26_11-10-22_153	Control	2	0.8983050847457628
100	2021-01-26_11-10-22_153	Control	3	0.9272727272727272
101	2021-01-26_11-10-22_153	Control	4	0.9180327868852459
102	2021-01-26_11-10-22_153	Control	6	0.5853658536585366
103	2021-01-26_11-10-22_153	Control	7	0.4186046511627907
104	2021-01-26_11-10-22_154	Control	-1	0.8571428571428571
105	2021-01-26_11-10-22_154	Control	0	1.0
106	2021-01-26_11-10-22_154	Control	1	1.0
107	2021-01-26_11-10-22_154	Control	2	1.0
108	2021-01-26_11-10-22_154	Control	3	1.0
109	2021-01-26_11-10-22_154	Control	4	1.0
110	2021-01-26_11-10-22_154	Control	6	0.5
111	2021-01-26_11-10-22_154	Control	7	0.25
112	2021-01-26_11-10-22_155	Control	-1	0.5161290322580645
113	2021-01-26_11-10-22_155	Control	0	0.9166666666666666
114	2021-01-26_11-10-22_155	Control	1	0.9821428571428571
115	2021-01-26_11-10-22_155	Control	2	1.0
116	2021-01-26_11-10-22_155	Control	3	0.9629629629629629
117	2021-01-26_11-10-22_155	Control	4	0.9571428571428572
118	2021-01-26_11-10-22_155	Control	6	0.8214285714285714
119	2021-01-26_11-10-22_155	Control	7	0.7391304347826086
120	2021-01-26_11-10-22_156	Control	-1	0.68
121	2021-01-26_11-10-22_156	Control	0	0.9655172413793104
122	2021-01-26_11-10-22_156	Control	1	0.9318181818181818
123	2021-01-26_11-10-22_156	Control	2	1.0
124	2021-01-26_11-10-22_156	Control	3	0.9333333333333333
125	2021-01-26_11-10-22_156	Control	4	1.0
126	2021-01-26_11-10-22_156	Control	6	0.5555555555555556
127	2021-01-26_11-10-22_156	Control	7	0.5384615384615384
128	2021-01-26_12-04-19_324	Control	-1	0.49019607843137253
129	2021-01-26_12-04-19_324	Control	0	0.9565217391304348
130	2021-01-26_12-04-19_324	Control	1	0.963302752293578
131	2021-01-26_12-04-19_324	Control	2	0.9910714285714286
132	2021-01-26_12-04-19_324	Control	3	0.9829059829059829
133	2021-01-26_12-04-19_324	Control	4	1.0
134	2021-01-26_12-04-19_324	Control	6	0.9420289855072463
135	2021-01-26_12-04-19_324	Control	7	0.725
136	2021-01-26_12-04-19_325	Control	-1	0.288135593220339
137	2021-01-26_12-04-19_325	Control	0	0.8904109589041096
138	2021-01-26_12-04-19_325	Control	1	0.9666666666666667
139	2021-01-26_12-04-19_325	Control	2	0.989247311827957
140	2021-01-26_12-04-19_325	Control	3	0.9666666666666667
141	2021-01-26_12-04-19_325	Control	4	0.9888888888888889
142	2021-01-26_12-04-19_325	Control	6	0.5737704918032787
143	2021-01-26_12-04-19_325	Control	7	0.3541666666666667
144	2021-01-26_12-04-19_326	Control	-1	0.4745762711864407
145	2021-01-26_12-04-19_326	Control	0	0.9
146	2021-01-26_12-04-19_326	Control	1	0.8536585365853658
147	2021-01-26_12-04-19_326	Control	2	0.8588235294117647
148	2021-01-26_12-04-19_326	Control	3	0.9239130434782609
149	2021-01-26_12-04-19_326	Control	4	0.967032967032967
150	2021-01-26_12-04-19_326	Control	6	0.5909090909090909
151	2021-01-26_12-04-19_326	Control	7	0.5
152	2021-01-26_12-04-19_327	Control	-1	0.5172413793103449
153	2021-01-26_12-04-19_327	Control	0	0.9642857142857143
154	2021-01-26_12-04-19_327	Control	1	0.9814814814814815
155	2021-01-26_12-04-19_327	Control	2	1.0
156	2021-01-26_12-04-19_327	Control	3	1.0
157	2021-01-26_12-04-19_327	Control	4	1.0
158	2021-01-26_12-04-19_327	Control	6	0.5769230769230769
159	2021-01-26_12-04-19_327	Control	7	0.14814814814814814
160	2021-01-26_12-04-26_157	Control	-1	0.38095238095238093
161	2021-01-26_12-04-26_157	Control	0	0.9117647058823529
162	2021-01-26_12-04-26_157	Control	1	0.9444444444444444
163	2021-01-26_12-04-26_157	Control	2	0.9358974358974359
164	2021-01-26_12-04-26_157	Control	3	0.9722222222222222
165	2021-01-26_12-04-26_157	Control	4	0.9759036144578314
166	2021-01-26_12-04-26_157	Control	6	0.6842105263157895
167	2021-01-26_12-04-26_157	Control	7	0.5471698113207547
168	2021-01-26_12-04-26_158	Control	-1	0.5862068965517241
169	2021-01-26_12-04-26_158	Control	0	0.9818181818181818
170	2021-01-26_12-04-26_158	Control	1	0.9838709677419355
171	2021-01-26_12-04-26_158	Control	2	0.9649122807017544
172	2021-01-26_12-04-26_158	Control	3	1.0
173	2021-01-26_12-04-26_158	Control	4	1.0
174	2021-01-26_12-04-26_158	Control	6	0.6
175	2021-01-26_12-04-26_158	Control	7	0.2702702702702703
176	2021-01-26_12-04-26_159	Control	-1	0.4444444444444444
177	2021-01-26_12-04-26_159	Control	0	0.8701298701298701
178	2021-01-26_12-04-26_159	Control	1	1.0
179	2021-01-26_12-04-26_159	Control	2	0.9767441860465116
180	2021-01-26_12-04-26_159	Control	3	0.9340659340659341
181	2021-01-26_12-04-26_159	Control	4	0.9753086419753086
182	2021-01-26_12-04-26_159	Control	6	0.7101449275362319
183	2021-01-26_12-04-26_159	Control	7	0.5
184	2021-01-26_12-04-26_160	Control	-1	0.46875
185	2021-01-26_12-04-26_160	Control	0	0.9361702127659575
186	2021-01-26_12-04-26_160	Control	1	0.9444444444444444
187	2021-01-26_12-04-26_160	Control	2	1.0
188	2021-01-26_12-04-26_160	Control	3	1.0
189	2021-01-26_12-04-26_160	Control	4	1.0
190	2021-01-26_12-04-26_160	Control	6	0.5
191	2021-01-26_12-04-26_160	Control	7	0.175
192	2021-01-27_11-00-31_344	Control	-1	0.5277777777777778
193	2021-01-27_11-00-31_344	Control	0	0.9215686274509803
194	2021-01-27_11-00-31_344	Control	1	0.9344262295081968
195	2021-01-27_11-00-31_344	Control	2	0.9827586206896551
196	2021-01-27_11-00-31_344	Control	3	0.896551724137931
197	2021-01-27_11-00-31_344	Control	4	0.9047619047619048
198	2021-01-27_11-00-31_344	Control	6	0.723404255319149
199	2021-01-27_11-00-31_344	Control	7	0.6170212765957447
200	2021-01-27_11-00-31_345	Control	-1	0.5
201	2021-01-27_11-00-31_345	Control	0	0.9508196721311475
202	2021-01-27_11-00-31_345	Control	1	0.9824561403508771
203	2021-01-27_11-00-31_345	Control	2	1.0
204	2021-01-27_11-00-31_345	Control	3	0.9523809523809523
205	2021-01-27_11-00-31_345	Control	4	0.9464285714285714
206	2021-01-27_11-00-31_345	Control	6	0.7551020408163265
207	2021-01-27_11-00-31_345	Control	7	0.38333333333333336
208	2021-01-27_11-00-31_346	Control	0	1.0
209	2021-01-27_11-00-31_346	Control	1	1.0
210	2021-01-27_11-00-31_346	Control	2	1.0
211	2021-01-27_11-00-31_346	Control	3	1.0
212	2021-01-27_11-00-31_346	Control	4	1.0
213	2021-01-27_11-00-31_346	Control	6	1.0
214	2021-01-27_11-00-31_346	Control	7	0.0
215	2021-01-27_11-00-31_347	Control	-1	0.5
216	2021-01-27_11-00-31_347	Control	0	0.8043478260869565
217	2021-01-27_11-00-31_347	Control	1	0.7846153846153846
218	2021-01-27_11-00-31_347	Control	2	0.8235294117647058
219	2021-01-27_11-00-31_347	Control	3	0.8085106382978723
220	2021-01-27_11-00-31_347	Control	4	0.8131868131868132
221	2021-01-27_11-00-31_347	Control	6	0.47058823529411764
222	2021-01-27_11-00-31_347	Control	7	0.44776119402985076
223	2021-01-27_11-00-38_177	Control	-1	0.43243243243243246
224	2021-01-27_11-00-38_177	Control	0	0.9506172839506173
225	2021-01-27_11-00-38_177	Control	1	0.984375
226	2021-01-27_11-00-38_177	Control	2	1.0
227	2021-01-27_11-00-38_177	Control	3	1.0
228	2021-01-27_11-00-38_177	Control	4	0.9714285714285714
229	2021-01-27_11-00-38_177	Control	6	0.6923076923076923
230	2021-01-27_11-00-38_177	Control	7	0.38461538461538464
231	2021-01-27_11-00-38_178	Control	-1	0.6052631578947368
232	2021-01-27_11-00-38_178	Control	0	0.9491525423728814
233	2021-01-27_11-00-38_178	Control	1	1.0
234	2021-01-27_11-00-38_178	Control	2	0.9852941176470589
235	2021-01-27_11-00-38_178	Control	3	0.9701492537313433
236	2021-01-27_11-00-38_178	Control	4	1.0
237	2021-01-27_11-00-38_178	Control	6	0.8
238	2021-01-27_11-00-38_178	Control	7	0.35714285714285715
239	2021-01-27_11-00-38_179	Control	-1	0.5151515151515151
240	2021-01-27_11-00-38_179	Control	0	0.9344262295081968
241	2021-01-27_11-00-38_179	Control	1	1.0
242	2021-01-27_11-00-38_179	Control	2	1.0
243	2021-01-27_11-00-38_179	Control	3	0.9692307692307692
244	2021-01-27_11-00-38_179	Control	4	0.975
245	2021-01-27_11-00-38_179	Control	6	0.78125
246	2021-01-27_11-00-38_179	Control	7	0.4444444444444444
247	2021-01-27_11-00-38_180	Control	-1	0.5106382978723404
248	2021-01-27_11-00-38_180	Control	0	0.9393939393939394
249	2021-01-27_11-00-38_180	Control	1	0.9726027397260274
250	2021-01-27_11-00-38_180	Control	2	0.9264705882352942
251	2021-01-27_11-00-38_180	Control	3	0.9868421052631579
252	2021-01-27_11-00-38_180	Control	4	0.9629629629629629
253	2021-01-27_11-00-38_180	Control	6	0.6
254	2021-01-27_11-00-38_180	Control	7	0.4716981132075472
255	2021-01-27_11-55-35_348	Control	-1	0.7454545454545455
256	2021-01-27_11-55-35_348	Control	0	0.9
257	2021-01-27_11-55-35_348	Control	1	0.9295774647887324
258	2021-01-27_11-55-35_348	Control	2	0.9117647058823529
259	2021-01-27_11-55-35_348	Control	3	0.9295774647887324
260	2021-01-27_11-55-35_348	Control	4	0.9466666666666667
261	2021-01-27_11-55-35_348	Control	6	0.8627450980392157
262	2021-01-27_11-55-35_348	Control	7	0.7884615384615384
263	2021-01-27_11-55-35_349	Control	-1	0.4
264	2021-01-27_11-55-35_349	Control	0	1.0
265	2021-01-27_11-55-35_349	Control	1	0.7
266	2021-01-27_11-55-35_349	Control	2	1.0
267	2021-01-27_11-55-35_349	Control	3	1.0
268	2021-01-27_11-55-35_349	Control	4	1.0
269	2021-01-27_11-55-35_349	Control	6	0.0
270	2021-01-27_11-55-35_349	Control	7	0.0
271	2021-01-27_11-55-35_350	Control	-1	0.3103448275862069
272	2021-01-27_11-55-35_350	Control	0	0.9285714285714286
273	2021-01-27_11-55-35_350	Control	1	0.9375
274	2021-01-27_11-55-35_350	Control	2	0.9473684210526315
275	2021-01-27_11-55-35_350	Control	3	0.9649122807017544
276	2021-01-27_11-55-35_350	Control	4	0.9666666666666667
277	2021-01-27_11-55-35_350	Control	6	0.6428571428571429
278	2021-01-27_11-55-35_350	Control	7	0.4444444444444444
279	2021-01-27_11-55-35_351	Control	-1	0.5517241379310345
280	2021-01-27_11-55-35_351	Control	0	0.9393939393939394
281	2021-01-27_11-55-35_351	Control	1	1.0
282	2021-01-27_11-55-35_351	Control	2	1.0
283	2021-01-27_11-55-35_351	Control	3	0.9863013698630136
284	2021-01-27_11-55-35_351	Control	4	0.9879518072289156
285	2021-01-27_11-55-35_351	Control	6	0.6521739130434783
286	2021-01-27_11-55-35_351	Control	7	0.30434782608695654
287	2021-01-27_11-55-39_181	Control	-1	0.5277777777777778
288	2021-01-27_11-55-39_181	Control	0	0.9578947368421052
289	2021-01-27_11-55-39_181	Control	1	0.9772727272727273
290	2021-01-27_11-55-39_181	Control	2	0.967391304347826
291	2021-01-27_11-55-39_181	Control	3	0.9894736842105263
292	2021-01-27_11-55-39_181	Control	4	0.979381443298969
293	2021-01-27_11-55-39_181	Control	6	0.7571428571428571
294	2021-01-27_11-55-39_181	Control	7	0.6265060240963856
295	2021-01-27_11-55-39_182	Control	-1	0.375
296	2021-01-27_11-55-39_182	Control	0	0.9230769230769231
297	2021-01-27_11-55-39_182	Control	1	0.9538461538461539
298	2021-01-27_11-55-39_182	Control	2	0.971830985915493
299	2021-01-27_11-55-39_182	Control	3	0.9855072463768116
300	2021-01-27_11-55-39_182	Control	4	1.0
301	2021-01-27_11-55-39_182	Control	6	0.5714285714285714
302	2021-01-27_11-55-39_182	Control	7	0.21052631578947367
303	2021-01-27_11-55-39_183	Control	-1	0.5333333333333333
304	2021-01-27_11-55-39_183	Control	0	0.9444444444444444
305	2021-01-27_11-55-39_183	Control	1	0.9659090909090909
306	2021-01-27_11-55-39_183	Control	2	0.9887640449438202
307	2021-01-27_11-55-39_183	Control	3	1.0
308	2021-01-27_11-55-39_183	Control	4	0.9702970297029703
309	2021-01-27_11-55-39_183	Control	6	0.7702702702702703
310	2021-01-27_11-55-39_183	Control	7	0.6
311	2021-01-27_11-55-39_184	Control	-1	0.5
312	2021-01-27_11-55-39_184	Control	0	0.9125
313	2021-01-27_11-55-39_184	Control	1	0.9523809523809523
314	2021-01-27_11-55-39_184	Control	2	0.989010989010989
315	2021-01-27_11-55-39_184	Control	3	0.968421052631579
316	2021-01-27_11-55-39_184	Control	4	0.9818181818181818
317	2021-01-27_11-55-39_184	Control	6	0.5967741935483871
318	2021-01-27_11-55-39_184	Control	7	0.38461538461538464
319	2021-01-27_12-51-14_352	Control	-1	0.5471698113207547
320	2021-01-27_12-51-14_352	Control	0	0.8823529411764706
321	2021-01-27_12-51-14_352	Control	1	0.9859154929577465
322	2021-01-27_12-51-14_352	Control	2	1.0
323	2021-01-27_12-51-14_352	Control	3	0.9857142857142858
324	2021-01-27_12-51-14_352	Control	4	1.0
325	2021-01-27_12-51-14_352	Control	6	0.9137931034482759
326	2021-01-27_12-51-14_352	Control	7	0.7454545454545455
327	2021-01-27_12-51-14_353	Control	-1	0.47368421052631576
328	2021-01-27_12-51-14_353	Control	0	0.8214285714285714
329	2021-01-27_12-51-14_353	Control	1	0.9850746268656716
330	2021-01-27_12-51-14_353	Control	2	0.9733333333333334
331	2021-01-27_12-51-14_353	Control	3	0.9625
332	2021-01-27_12-51-14_353	Control	4	0.9743589743589743
333	2021-01-27_12-51-14_353	Control	6	0.6981132075471698
334	2021-01-27_12-51-14_353	Control	7	0.3673469387755102
335	2021-01-27_12-51-14_354	Control	-1	0.45714285714285713
336	2021-01-27_12-51-14_354	Control	0	0.7407407407407407
337	2021-01-27_12-51-14_354	Control	1	0.8852459016393442
338	2021-01-27_12-51-14_354	Control	2	0.8333333333333334
339	2021-01-27_12-51-14_354	Control	3	0.8461538461538461
340	2021-01-27_12-51-14_354	Control	4	0.9193548387096774
341	2021-01-27_12-51-14_354	Control	6	0.6764705882352942
342	2021-01-27_12-51-14_354	Control	7	0.696969696969697
343	2021-01-27_12-51-14_355	Control	-1	0.68
344	2021-01-27_12-51-14_355	Control	0	0.9538461538461539
345	2021-01-27_12-51-14_355	Control	1	0.9420289855072463
346	2021-01-27_12-51-14_355	Control	2	0.9523809523809523
347	2021-01-27_12-51-14_355	Control	3	0.9577464788732394
348	2021-01-27_12-51-14_355	Control	4	0.9516129032258065
349	2021-01-27_12-51-14_355	Control	6	0.65625
350	2021-01-27_12-51-14_355	Control	7	0.5849056603773585
351	2021-01-27_12-51-18_185	Control	-1	0.5294117647058824
352	2021-01-27_12-51-18_185	Control	0	0.9803921568627451
353	2021-01-27_12-51-18_185	Control	1	1.0
354	2021-01-27_12-51-18_185	Control	2	1.0
355	2021-01-27_12-51-18_185	Control	3	1.0
356	2021-01-27_12-51-18_185	Control	4	0.9876543209876543
357	2021-01-27_12-51-18_185	Control	6	0.7619047619047619
358	2021-01-27_12-51-18_185	Control	7	0.16666666666666666
359	2021-01-27_12-51-18_186	Control	-1	0.25
360	2021-01-27_12-51-18_186	Control	0	0.9473684210526315
361	2021-01-27_12-51-18_186	Control	1	0.9523809523809523
362	2021-01-27_12-51-18_186	Control	2	0.9090909090909091
363	2021-01-27_12-51-18_186	Control	3	0.9545454545454546
364	2021-01-27_12-51-18_186	Control	4	0.9607843137254902
365	2021-01-27_12-51-18_186	Control	6	0.36666666666666664
366	2021-01-27_12-51-18_186	Control	7	0.34615384615384615
367	2021-01-27_12-51-18_187	Control	-1	0.3392857142857143
368	2021-01-27_12-51-18_187	Control	0	0.8695652173913043
369	2021-01-27_12-51-18_187	Control	1	0.8421052631578947
370	2021-01-27_12-51-18_187	Control	2	0.9538461538461539
371	2021-01-27_12-51-18_187	Control	3	0.8857142857142857
372	2021-01-27_12-51-18_187	Control	4	0.9545454545454546
373	2021-01-27_12-51-18_187	Control	6	0.6086956521739131
374	2021-01-27_12-51-18_187	Control	7	0.3584905660377358
375	2021-01-27_12-51-18_188	Control	-1	0.5
376	2021-01-27_12-51-18_188	Control	0	0.75
377	2021-01-27_12-51-18_188	Control	1	1.0
378	2021-01-27_12-51-18_188	Control	2	1.0
379	2021-01-27_12-51-18_188	Control	3	1.0
380	2021-01-27_12-51-18_188	Control	4	1.0
381	2021-01-27_12-51-18_188	Control	6	0.4166666666666667
382	2021-01-27_12-51-18_188	Control	7	0.38461538461538464
383	2021-02-01_11-45-04_376	Control	-1	0.42105263157894735
384	2021-02-01_11-45-04_376	Control	0	0.8787878787878788
385	2021-02-01_11-45-04_376	Control	1	1.0
386	2021-02-01_11-45-04_376	Control	2	0.975
387	2021-02-01_11-45-04_376	Control	3	1.0
388	2021-02-01_11-45-04_376	Control	4	1.0
389	2021-02-01_11-45-04_376	Control	6	0.7916666666666666
390	2021-02-01_11-45-04_376	Control	7	0.16666666666666666
391	2021-02-01_11-45-04_377	Control	-1	0.5
392	2021-02-01_11-45-04_377	Control	0	0.7027027027027027
393	2021-02-01_11-45-04_377	Control	1	0.8604651162790697
394	2021-02-01_11-45-04_377	Control	2	0.972972972972973
395	2021-02-01_11-45-04_377	Control	3	0.9791666666666666
396	2021-02-01_11-45-04_377	Control	4	1.0
397	2021-02-01_11-45-04_377	Control	6	0.8181818181818182
398	2021-02-01_11-45-04_377	Control	7	0.85
399	2021-02-01_11-45-04_378	Control	-1	0.3
400	2021-02-01_11-45-04_378	Control	0	0.9782608695652174
401	2021-02-01_11-45-04_378	Control	1	1.0
402	2021-02-01_11-45-04_378	Control	2	0.9848484848484849
403	2021-02-01_11-45-04_378	Control	3	1.0
404	2021-02-01_11-45-04_378	Control	4	1.0
405	2021-02-01_11-45-04_378	Control	6	0.8571428571428571
406	2021-02-01_11-45-04_378	Control	7	1.0
407	2021-02-01_11-45-04_379	Control	-1	0.36363636363636365
408	2021-02-01_11-45-04_379	Control	0	0.9777777777777777
409	2021-02-01_11-45-04_379	Control	1	1.0
410	2021-02-01_11-45-04_379	Control	2	1.0
411	2021-02-01_11-45-04_379	Control	3	1.0
412	2021-02-01_11-45-04_379	Control	4	0.9473684210526315
413	2021-02-01_11-45-04_379	Control	6	0.3448275862068966
414	2021-02-01_11-45-04_379	Control	7	0.1509433962264151
415	2021-02-01_11-45-13_209	Control	-1	0.7619047619047619
416	2021-02-01_11-45-13_209	Control	0	0.9259259259259259
417	2021-02-01_11-45-13_209	Control	1	0.9861111111111112
418	2021-02-01_11-45-13_209	Control	2	0.9791666666666666
419	2021-02-01_11-45-13_209	Control	3	1.0
420	2021-02-01_11-45-13_209	Control	4	1.0
421	2021-02-01_11-45-13_209	Control	6	0.609375
422	2021-02-01_11-45-13_209	Control	7	0.46296296296296297
423	2021-02-01_11-45-13_210	Control	-1	0.3835616438356164
424	2021-02-01_11-45-13_210	Control	0	0.8315789473684211
425	2021-02-01_11-45-13_210	Control	1	0.9711538461538461
426	2021-02-01_11-45-13_210	Control	2	1.0
427	2021-02-01_11-45-13_210	Control	3	0.990909090909091
428	2021-02-01_11-45-13_210	Control	4	0.9814814814814815
429	2021-02-01_11-45-13_210	Control	6	0.8181818181818182
430	2021-02-01_11-45-13_210	Control	7	0.7536231884057971
431	2021-02-01_11-45-13_211	Control	-1	0.8333333333333334
432	2021-02-01_11-45-13_211	Control	0	0.9615384615384616
433	2021-02-01_11-45-13_211	Control	1	0.9848484848484849
434	2021-02-01_11-45-13_211	Control	2	1.0
435	2021-02-01_11-45-13_211	Control	3	0.9558823529411765
436	2021-02-01_11-45-13_211	Control	4	0.9538461538461539
437	2021-02-01_11-45-13_211	Control	6	0.8947368421052632
438	2021-02-01_11-45-13_211	Control	7	0.5454545454545454
439	2021-02-01_11-45-13_212	Control	-1	0.5666666666666667
440	2021-02-01_11-45-13_212	Control	0	0.927536231884058
441	2021-02-01_11-45-13_212	Control	1	0.9565217391304348
442	2021-02-01_11-45-13_212	Control	2	1.0
443	2021-02-01_11-45-13_212	Control	3	1.0
444	2021-02-01_11-45-13_212	Control	4	0.9726027397260274
445	2021-02-01_11-45-13_212	Control	6	0.875
446	2021-02-01_11-45-13_212	Control	7	0.7777777777777778
447	2021-02-01_13-49-48_388	Control	-1	0.37142857142857144
448	2021-02-01_13-49-48_388	Control	0	0.9154929577464789
449	2021-02-01_13-49-48_388	Control	1	0.9666666666666667
450	2021-02-01_13-49-48_388	Control	2	1.0
451	2021-02-01_13-49-48_388	Control	3	1.0
452	2021-02-01_13-49-48_388	Control	4	1.0
453	2021-02-01_13-49-48_388	Control	6	0.64
454	2021-02-01_13-49-48_388	Control	7	0.4
455	2021-02-01_13-49-48_389	Control	-1	0.46153846153846156
456	2021-02-01_13-49-48_389	Control	0	0.7666666666666667
457	2021-02-01_13-49-48_389	Control	1	0.8297872340425532
458	2021-02-01_13-49-48_389	Control	2	0.803921568627451
459	2021-02-01_13-49-48_389	Control	3	0.8653846153846154
460	2021-02-01_13-49-48_389	Control	4	0.9318181818181818
461	2021-02-01_13-49-48_389	Control	6	0.5454545454545454
462	2021-02-01_13-49-48_389	Control	7	0.5185185185185185
463	2021-02-01_13-49-48_390	Control	-1	0.5757575757575758
464	2021-02-01_13-49-48_390	Control	0	0.9090909090909091
465	2021-02-01_13-49-48_390	Control	1	0.9459459459459459
466	2021-02-01_13-49-48_390	Control	2	0.96
467	2021-02-01_13-49-48_390	Control	3	1.0
468	2021-02-01_13-49-48_390	Control	4	1.0
469	2021-02-01_13-49-48_390	Control	6	0.4666666666666667
470	2021-02-01_13-49-48_390	Control	7	0.36363636363636365
471	2021-02-01_13-49-48_391	Control	-1	0.4
472	2021-02-01_13-49-48_391	Control	0	0.9473684210526315
473	2021-02-01_13-49-48_391	Control	1	1.0
474	2021-02-01_13-49-48_391	Control	2	0.9411764705882353
475	2021-02-01_13-49-48_391	Control	3	1.0
476	2021-02-01_13-49-48_391	Control	4	0.9444444444444444
477	2021-02-01_13-49-48_391	Control	6	0.5714285714285714
478	2021-02-01_13-49-48_391	Control	7	0.7142857142857143
479	2021-02-01_13-51-13_217	Control	-1	0.3617021276595745
480	2021-02-01_13-51-13_217	Control	0	0.8833333333333333
481	2021-02-01_13-51-13_217	Control	1	1.0
482	2021-02-01_13-51-13_217	Control	2	0.9848484848484849
483	2021-02-01_13-51-13_217	Control	3	0.9838709677419355
484	2021-02-01_13-51-13_217	Control	4	0.9642857142857143
485	2021-02-01_13-51-13_217	Control	6	0.574468085106383
486	2021-02-01_13-51-13_217	Control	7	0.3617021276595745
487	2021-02-01_13-51-13_218	Control	-1	0.6578947368421053
488	2021-02-01_13-51-13_218	Control	0	0.9215686274509803
489	2021-02-01_13-51-13_218	Control	1	0.9836065573770492
490	2021-02-01_13-51-13_218	Control	2	0.9516129032258065
491	2021-02-01_13-51-13_218	Control	3	0.9772727272727273
492	2021-02-01_13-51-13_218	Control	4	0.9807692307692307
493	2021-02-01_13-51-13_218	Control	6	0.9142857142857143
494	2021-02-01_13-51-13_218	Control	7	0.8205128205128205
495	2021-02-01_13-51-13_219	Control	-1	0.43478260869565216
496	2021-02-01_13-51-13_219	Control	0	0.9130434782608695
497	2021-02-01_13-51-13_219	Control	1	0.9830508474576272
498	2021-02-01_13-51-13_219	Control	2	0.9310344827586207
499	2021-02-01_13-51-13_219	Control	3	0.9298245614035088
500	2021-02-01_13-51-13_219	Control	4	0.971830985915493
501	2021-02-01_13-51-13_219	Control	6	0.5853658536585366
502	2021-02-01_13-51-13_219	Control	7	0.72
503	2021-02-01_13-51-13_220	Control	-1	0.5625
504	2021-02-01_13-51-13_220	Control	0	0.9090909090909091
505	2021-02-01_13-51-13_220	Control	1	0.9142857142857143
506	2021-02-01_13-51-13_220	Control	2	0.972972972972973
507	2021-02-01_13-51-13_220	Control	3	0.96875
508	2021-02-01_13-51-13_220	Control	4	1.0
509	2021-02-01_13-51-13_220	Control	6	0.7647058823529411
510	2021-02-01_13-51-13_220	Control	7	0.8
511	2021-02-01_15-45-03_396	Control	-1	0.7647058823529411
512	2021-02-01_15-45-03_396	Control	0	0.9195402298850575
513	2021-02-01_15-45-03_396	Control	1	0.9081632653061225
514	2021-02-01_15-45-03_396	Control	2	0.8125
515	2021-02-01_15-45-03_396	Control	3	0.8461538461538461
516	2021-02-01_15-45-03_396	Control	4	0.7464788732394366
517	2021-02-01_15-45-03_396	Control	6	0.3333333333333333
518	2021-02-01_15-45-03_396	Control	7	0.3333333333333333
519	2021-02-01_15-45-03_397	Control	-1	0.5625
520	2021-02-01_15-45-03_397	Control	0	1.0
521	2021-02-01_15-45-03_397	Control	1	0.8974358974358975
522	2021-02-01_15-45-03_397	Control	2	0.9444444444444444
523	2021-02-01_15-45-03_397	Control	3	0.967741935483871
524	2021-02-01_15-45-03_397	Control	4	0.9
525	2021-02-01_15-45-03_397	Control	6	0.88
526	2021-02-01_15-45-03_397	Control	7	0.7142857142857143
527	2021-02-01_15-45-03_398	Control	-1	0.6140350877192983
528	2021-02-01_15-45-03_398	Control	0	0.872093023255814
529	2021-02-01_15-45-03_398	Control	1	0.8472222222222222
530	2021-02-01_15-45-03_398	Control	2	0.835820895522388
531	2021-02-01_15-45-03_398	Control	3	0.7714285714285715
532	2021-02-01_15-45-03_398	Control	4	0.8360655737704918
533	2021-02-01_15-45-03_398	Control	6	0.6458333333333334
534	2021-02-01_15-45-03_398	Control	7	0.5333333333333333
535	2021-02-01_15-45-03_399	Control	-1	0.1896551724137931
536	2021-02-01_15-45-03_399	Control	0	0.8210526315789474
537	2021-02-01_15-45-03_399	Control	1	0.8555555555555555
538	2021-02-01_15-45-03_399	Control	2	0.8526315789473684
539	2021-02-01_15-45-03_399	Control	3	0.8469387755102041
540	2021-02-01_15-45-03_399	Control	4	0.8969072164948454
541	2021-02-01_15-45-03_399	Control	6	0.6623376623376623
542	2021-02-01_15-45-03_399	Control	7	0.42857142857142855
543	2021-02-01_15-46-35_225	Control	-1	0.3333333333333333
544	2021-02-01_15-46-35_225	Control	0	0.76
545	2021-02-01_15-46-35_225	Control	1	0.9125
546	2021-02-01_15-46-35_225	Control	2	0.92
547	2021-02-01_15-46-35_225	Control	3	0.9662921348314607
548	2021-02-01_15-46-35_225	Control	4	0.989010989010989
549	2021-02-01_15-46-35_225	Control	6	0.8947368421052632
550	2021-02-01_15-46-35_225	Control	7	0.75
551	2021-02-01_15-46-35_226	Control	-1	0.59375
552	2021-02-01_15-46-35_226	Control	0	0.9056603773584906
553	2021-02-01_15-46-35_226	Control	1	0.9811320754716981
554	2021-02-01_15-46-35_226	Control	2	0.9354838709677419
555	2021-02-01_15-46-35_226	Control	3	0.9836065573770492
556	2021-02-01_15-46-35_226	Control	4	0.9672131147540983
557	2021-02-01_15-46-35_226	Control	6	0.6382978723404256
558	2021-02-01_15-46-35_226	Control	7	0.6842105263157895
559	2021-02-01_15-46-35_227	Control	-1	0.796875
560	2021-02-01_15-46-35_227	Control	0	0.9767441860465116
561	2021-02-01_15-46-35_227	Control	1	0.978494623655914
562	2021-02-01_15-46-35_227	Control	2	0.9690721649484536
563	2021-02-01_15-46-35_227	Control	3	0.9690721649484536
564	2021-02-01_15-46-35_227	Control	4	1.0
565	2021-02-01_15-46-35_227	Control	6	0.95
566	2021-02-01_15-46-35_227	Control	7	0.90625
567	2021-02-01_15-46-35_228	Control	-1	0.5217391304347826
568	2021-02-01_15-46-35_228	Control	0	0.9117647058823529
569	2021-02-01_15-46-35_228	Control	1	1.0
570	2021-02-01_15-46-35_228	Control	2	0.9883720930232558
571	2021-02-01_15-46-35_228	Control	3	0.987012987012987
572	2021-02-01_15-46-35_228	Control	4	1.0
573	2021-02-01_15-46-35_228	Control	6	0.8392857142857143
574	2021-02-01_15-46-35_228	Control	7	0.717391304347826
575	2021-02-01_16-48-34_400	Control	-1	0.30434782608695654
576	2021-02-01_16-48-34_400	Control	0	0.6938775510204082
577	2021-02-01_16-48-34_400	Control	1	0.6842105263157895
578	2021-02-01_16-48-34_400	Control	2	0.578125
579	2021-02-01_16-48-34_400	Control	3	0.5789473684210527
580	2021-02-01_16-48-34_400	Control	4	0.5245901639344263
581	2021-02-01_16-48-34_400	Control	6	0.4827586206896552
582	2021-02-01_16-48-34_400	Control	7	0.2692307692307692
583	2021-02-01_16-48-34_401	Control	-1	0.2857142857142857
584	2021-02-01_16-48-34_401	Control	0	0.9047619047619048
585	2021-02-01_16-48-34_401	Control	1	1.0
586	2021-02-01_16-48-34_401	Control	2	0.8928571428571429
587	2021-02-01_16-48-34_401	Control	3	1.0
588	2021-02-01_16-48-34_401	Control	4	0.9666666666666667
589	2021-02-01_16-48-34_401	Control	6	0.6875
590	2021-02-01_16-48-34_401	Control	7	0.7142857142857143
591	2021-02-01_16-48-34_402	Control	-1	0.6
592	2021-02-01_16-48-34_402	Control	0	0.8852459016393442
593	2021-02-01_16-48-34_402	Control	1	0.9803921568627451
594	2021-02-01_16-48-34_402	Control	2	1.0
595	2021-02-01_16-48-34_402	Control	3	1.0
596	2021-02-01_16-48-34_402	Control	4	0.9838709677419355
597	2021-02-01_16-48-34_402	Control	6	0.6511627906976745
598	2021-02-01_16-48-34_402	Control	7	0.35185185185185186
599	2021-02-01_16-48-34_403	Control	-1	0.40789473684210525
600	2021-02-01_16-48-34_403	Control	0	0.8571428571428571
601	2021-02-01_16-48-34_403	Control	1	0.9767441860465116
602	2021-02-01_16-48-34_403	Control	2	0.9777777777777777
603	2021-02-01_16-48-34_403	Control	3	0.992
604	2021-02-01_16-48-34_403	Control	4	0.946969696969697
605	2021-02-01_16-48-34_403	Control	6	0.7391304347826086
606	2021-02-01_16-48-34_403	Control	7	0.4918032786885246
607	2021-02-01_16-49-13_229	Control	-1	0.5882352941176471
608	2021-02-01_16-49-13_229	Control	0	0.9583333333333334
609	2021-02-01_16-49-13_229	Control	1	0.9047619047619048
610	2021-02-01_16-49-13_229	Control	2	0.9347826086956522
611	2021-02-01_16-49-13_229	Control	3	0.8367346938775511
612	2021-02-01_16-49-13_229	Control	4	0.9272727272727272
613	2021-02-01_16-49-13_229	Control	6	0.8157894736842105
614	2021-02-01_16-49-13_229	Control	7	0.5
615	2021-02-01_16-49-13_230	Control	-1	0.5384615384615384
616	2021-02-01_16-49-13_230	Control	0	0.875
617	2021-02-01_16-49-13_230	Control	1	0.98
618	2021-02-01_16-49-13_230	Control	2	1.0
619	2021-02-01_16-49-13_230	Control	3	0.9777777777777777
620	2021-02-01_16-49-13_230	Control	4	0.9772727272727273
621	2021-02-01_16-49-13_230	Control	6	0.7586206896551724
622	2021-02-01_16-49-13_230	Control	7	0.7037037037037037
623	2021-02-01_16-49-13_231	Control	-1	0.5714285714285714
624	2021-02-01_16-49-13_231	Control	0	0.9565217391304348
625	2021-02-01_16-49-13_231	Control	1	0.9130434782608695
626	2021-02-01_16-49-13_231	Control	2	0.92
627	2021-02-01_16-49-13_231	Control	3	1.0
628	2021-02-01_16-49-13_231	Control	4	1.0
629	2021-02-01_16-49-13_231	Control	6	0.9230769230769231
630	2021-02-01_16-49-13_231	Control	7	0.42857142857142855
631	2021-02-01_16-49-13_232	Control	-1	0.44
632	2021-02-01_16-49-13_232	Control	0	0.9777777777777777
633	2021-02-01_16-49-13_232	Control	1	1.0
634	2021-02-01_16-49-13_232	Control	2	1.0
635	2021-02-01_16-49-13_232	Control	3	1.0
636	2021-02-01_16-49-13_232	Control	4	1.0
637	2021-02-01_16-49-13_232	Control	6	0.5
638	2021-02-01_16-49-13_232	Control	7	0.3076923076923077
639	2021-02-03_09-55-27_440	Control	-1	0.6538461538461539
640	2021-02-03_09-55-27_440	Control	0	0.9393939393939394
641	2021-02-03_09-55-27_440	Control	1	0.9577464788732394
642	2021-02-03_09-55-27_440	Control	2	0.9583333333333334
643	2021-02-03_09-55-27_440	Control	3	0.9701492537313433
644	2021-02-03_09-55-27_440	Control	4	1.0
645	2021-02-03_09-55-27_440	Control	6	0.76
646	2021-02-03_09-55-27_440	Control	7	0.47058823529411764
647	2021-02-03_09-55-27_441	Control	-1	0.3076923076923077
648	2021-02-03_09-55-27_441	Control	0	0.9824561403508771
649	2021-02-03_09-55-27_441	Control	1	0.9682539682539683
650	2021-02-03_09-55-27_441	Control	2	0.9848484848484849
651	2021-02-03_09-55-27_441	Control	3	0.971830985915493
652	2021-02-03_09-55-27_441	Control	4	1.0
653	2021-02-03_09-55-27_441	Control	6	0.5416666666666666
654	2021-02-03_09-55-27_441	Control	7	0.07142857142857142
655	2021-02-03_09-55-27_442	Control	-1	0.7272727272727273
656	2021-02-03_09-55-27_442	Control	0	0.8936170212765957
657	2021-02-03_09-55-27_442	Control	1	1.0
658	2021-02-03_09-55-27_442	Control	2	1.0
659	2021-02-03_09-55-27_442	Control	3	1.0
660	2021-02-03_09-55-27_442	Control	4	0.9850746268656716
661	2021-02-03_09-55-27_442	Control	6	0.8297872340425532
662	2021-02-03_09-55-27_442	Control	7	0.53125
663	2021-02-03_09-55-27_443	Control	-1	0.1111111111111111
664	2021-02-03_09-55-27_443	Control	0	0.9459459459459459
665	2021-02-03_09-55-27_443	Control	1	0.972972972972973
666	2021-02-03_09-55-27_443	Control	2	0.9777777777777777
667	2021-02-03_09-55-27_443	Control	3	0.9795918367346939
668	2021-02-03_09-55-27_443	Control	4	0.9787234042553191
669	2021-02-03_09-55-27_443	Control	6	0.76
670	2021-02-03_09-55-27_443	Control	7	0.3333333333333333
671	2021-02-03_09-55-31_269	Control	-1	0.475
672	2021-02-03_09-55-31_269	Control	0	0.8356164383561644
673	2021-02-03_09-55-31_269	Control	1	0.8611111111111112
674	2021-02-03_09-55-31_269	Control	2	0.8656716417910447
675	2021-02-03_09-55-31_269	Control	3	0.8059701492537313
676	2021-02-03_09-55-31_269	Control	4	0.8636363636363636
677	2021-02-03_09-55-31_269	Control	6	0.575
678	2021-02-03_09-55-31_269	Control	7	0.4782608695652174
679	2021-02-03_09-55-31_270	Control	-1	0.3333333333333333
680	2021-02-03_09-55-31_270	Control	0	0.6666666666666666
681	2021-02-03_09-55-31_270	Control	1	1.0
682	2021-02-03_09-55-31_270	Control	2	1.0
683	2021-02-03_09-55-31_270	Control	3	1.0
684	2021-02-03_09-55-31_270	Control	4	1.0
685	2021-02-03_09-55-31_270	Control	6	1.0
686	2021-02-03_09-55-31_270	Control	7	0.25
687	2021-02-03_09-55-31_271	Control	-1	0.4444444444444444
688	2021-02-03_09-55-31_271	Control	0	0.5818181818181818
689	2021-02-03_09-55-31_271	Control	1	0.5441176470588235
690	2021-02-03_09-55-31_271	Control	2	0.6956521739130435
691	2021-02-03_09-55-31_271	Control	3	0.6944444444444444
692	2021-02-03_09-55-31_271	Control	4	0.7818181818181819
693	2021-02-03_09-55-31_271	Control	6	0.875
694	2021-02-03_09-55-31_271	Control	7	0.75
695	2021-02-03_09-55-31_272	Control	-1	0.4
696	2021-02-03_09-55-31_272	Control	0	1.0
697	2021-02-03_09-55-31_272	Control	1	1.0
698	2021-02-03_09-55-31_272	Control	2	1.0
699	2021-02-03_09-55-31_272	Control	3	1.0
700	2021-02-03_09-55-31_272	Control	4	1.0
701	2021-02-03_09-55-31_272	Control	6	0.8333333333333334
702	2021-02-03_09-55-31_272	Control	7	0.14285714285714285
703	2021-02-03_15-27-34_293	Control	-1	0.32857142857142857
704	2021-02-03_15-27-34_293	Control	0	0.8715596330275229
705	2021-02-03_15-27-34_293	Control	1	0.9834710743801653
706	2021-02-03_15-27-34_293	Control	2	0.992
707	2021-02-03_15-27-34_293	Control	3	0.9914529914529915
708	2021-02-03_15-27-34_293	Control	4	1.0
709	2021-02-03_15-27-34_293	Control	6	0.71875
710	2021-02-03_15-27-34_293	Control	7	0.5166666666666667
711	2021-02-03_15-27-34_294	Control	-1	0.6470588235294118
712	2021-02-03_15-27-34_294	Control	0	0.9459459459459459
713	2021-02-03_15-27-34_294	Control	1	1.0
714	2021-02-03_15-27-34_294	Control	2	1.0
715	2021-02-03_15-27-34_294	Control	3	0.9787234042553191
716	2021-02-03_15-27-34_294	Control	4	0.975609756097561
717	2021-02-03_15-27-34_294	Control	6	1.0
718	2021-02-03_15-27-34_294	Control	7	0.6923076923076923
719	2021-02-03_15-27-34_295	Control	-1	0.5
720	2021-02-03_15-27-34_295	Control	0	0.9830508474576272
721	2021-02-03_15-27-34_295	Control	1	0.967741935483871
722	2021-02-03_15-27-34_295	Control	2	1.0
723	2021-02-03_15-27-34_295	Control	3	0.96875
724	2021-02-03_15-27-34_295	Control	4	0.9803921568627451
725	2021-02-03_15-27-34_295	Control	6	0.7666666666666667
726	2021-02-03_15-27-34_295	Control	7	0.5428571428571428
727	2021-02-03_15-27-34_296	Control	-1	0.41025641025641024
728	2021-02-03_15-27-34_296	Control	0	0.9764705882352941
729	2021-02-03_15-27-34_296	Control	1	0.9888888888888889
730	2021-02-03_15-27-34_296	Control	2	1.0
731	2021-02-03_15-27-34_296	Control	3	1.0
732	2021-02-03_15-27-34_296	Control	4	0.9801980198019802
733	2021-02-03_15-27-34_296	Control	6	0.6060606060606061
734	2021-02-03_15-27-34_296	Control	7	0.5277777777777778
735	2021-02-03_15-27-39_460	Control	-1	0.358974358974359
736	2021-02-03_15-27-39_460	Control	0	0.8837209302325582
737	2021-02-03_15-27-39_460	Control	1	0.9523809523809523
738	2021-02-03_15-27-39_460	Control	2	0.9887640449438202
739	2021-02-03_15-27-39_460	Control	3	0.975
740	2021-02-03_15-27-39_460	Control	4	0.9662921348314607
741	2021-02-03_15-27-39_460	Control	6	0.7352941176470589
742	2021-02-03_15-27-39_460	Control	7	0.5769230769230769
743	2021-02-03_15-27-39_461	Control	-1	0.4666666666666667
744	2021-02-03_15-27-39_461	Control	0	0.9166666666666666
745	2021-02-03_15-27-39_461	Control	1	0.9142857142857143
746	2021-02-03_15-27-39_461	Control	2	1.0
747	2021-02-03_15-27-39_461	Control	3	0.9736842105263158
748	2021-02-03_15-27-39_461	Control	4	1.0
749	2021-02-03_15-27-39_461	Control	6	0.8888888888888888
750	2021-02-03_15-27-39_461	Control	7	0.6666666666666666
751	2021-02-03_15-27-40_462	Control	-1	0.4411764705882353
752	2021-02-03_15-27-40_462	Control	0	0.9655172413793104
753	2021-02-03_15-27-40_462	Control	1	0.9764705882352941
754	2021-02-03_15-27-40_462	Control	2	0.979381443298969
755	2021-02-03_15-27-40_462	Control	3	0.9560439560439561
756	2021-02-03_15-27-40_462	Control	4	0.9775280898876404
757	2021-02-03_15-27-40_462	Control	6	0.84
758	2021-02-03_15-27-40_462	Control	7	0.6428571428571429
759	2021-02-03_15-27-40_463	Control	-1	0.36
760	2021-02-03_15-27-40_463	Control	0	0.8627450980392157
761	2021-02-03_15-27-40_463	Control	1	0.9722222222222222
762	2021-02-03_15-27-40_463	Control	2	1.0
763	2021-02-03_15-27-40_463	Control	3	0.9736842105263158
764	2021-02-03_15-27-40_463	Control	4	0.9859154929577465
765	2021-02-03_15-27-40_463	Control	6	0.8333333333333334
766	2021-02-03_15-27-40_463	Control	7	0.4090909090909091
767	2021-02-09_10-16-35_468	Control	-1	0.4166666666666667
768	2021-02-09_10-16-35_468	Control	0	0.8701298701298701
769	2021-02-09_10-16-35_468	Control	1	0.9315068493150684
770	2021-02-09_10-16-35_468	Control	2	0.987012987012987
771	2021-02-09_10-16-35_468	Control	3	0.9746835443037974
772	2021-02-09_10-16-35_468	Control	4	0.9746835443037974
773	2021-02-09_10-16-35_468	Control	6	0.631578947368421
774	2021-02-09_10-16-35_468	Control	7	0.5862068965517241
775	2021-02-09_10-16-35_469	Control	-1	0.6923076923076923
776	2021-02-09_10-16-35_469	Control	0	0.9767441860465116
777	2021-02-09_10-16-35_469	Control	1	0.9574468085106383
778	2021-02-09_10-16-35_469	Control	2	0.9811320754716981
779	2021-02-09_10-16-35_469	Control	3	1.0
780	2021-02-09_10-16-35_469	Control	4	1.0
781	2021-02-09_10-16-35_469	Control	6	0.8333333333333334
782	2021-02-09_10-16-35_469	Control	7	1.0
783	2021-02-09_10-16-35_470	Control	-1	0.42857142857142855
784	2021-02-09_10-16-35_470	Control	0	0.9333333333333333
785	2021-02-09_10-16-35_470	Control	1	1.0
786	2021-02-09_10-16-35_470	Control	2	1.0
787	2021-02-09_10-16-35_470	Control	3	1.0
788	2021-02-09_10-16-35_470	Control	4	0.9710144927536232
789	2021-02-09_10-16-35_470	Control	6	0.9411764705882353
790	2021-02-09_10-16-35_470	Control	7	0.53125
791	2021-02-09_10-16-35_471	Control	-1	0.4722222222222222
792	2021-02-09_10-16-35_471	Control	0	0.9545454545454546
793	2021-02-09_10-16-35_471	Control	1	0.9824561403508771
794	2021-02-09_10-16-35_471	Control	2	0.9830508474576272
795	2021-02-09_10-16-35_471	Control	3	0.9433962264150944
796	2021-02-09_10-16-35_471	Control	4	0.9464285714285714
797	2021-02-09_10-16-35_471	Control	6	0.8076923076923077
798	2021-02-09_10-16-35_471	Control	7	0.3684210526315789
799	2021-02-09_10-16-40_297	Control	-1	0.08333333333333333
800	2021-02-09_10-16-40_297	Control	0	0.9302325581395349
801	2021-02-09_10-16-40_297	Control	1	0.9836065573770492
802	2021-02-09_10-16-40_297	Control	2	0.9508196721311475
803	2021-02-09_10-16-40_297	Control	3	0.9473684210526315
804	2021-02-09_10-16-40_297	Control	4	1.0
805	2021-02-09_10-16-40_297	Control	6	1.0
806	2021-02-09_10-16-40_297	Control	7	0.6666666666666666
807	2021-02-09_10-16-40_298	Control	-1	0.0
808	2021-02-09_10-16-40_298	Control	0	1.0
809	2021-02-09_10-16-40_298	Control	1	1.0
810	2021-02-09_10-16-40_298	Control	2	1.0
811	2021-02-09_10-16-40_298	Control	3	1.0
812	2021-02-09_10-16-40_298	Control	4	1.0
813	2021-02-09_10-16-40_298	Control	6	1.0
814	2021-02-09_10-16-40_299	Control	-1	0.5
815	2021-02-09_10-16-40_299	Control	0	0.8823529411764706
816	2021-02-09_10-16-40_299	Control	1	0.9736842105263158
817	2021-02-09_10-16-40_299	Control	2	1.0
818	2021-02-09_10-16-40_299	Control	3	1.0
819	2021-02-09_10-16-40_299	Control	4	1.0
820	2021-02-09_10-16-40_299	Control	6	0.7
821	2021-02-09_10-16-40_299	Control	7	0.5294117647058824
822	2021-02-09_10-16-40_300	Control	-1	0.4339622641509434
823	2021-02-09_10-16-40_300	Control	0	0.8831168831168831
824	2021-02-09_10-16-40_300	Control	1	0.9625
825	2021-02-09_10-16-40_300	Control	2	0.9263157894736842
826	2021-02-09_10-16-40_300	Control	3	0.9456521739130435
827	2021-02-09_10-16-40_300	Control	4	0.9195402298850575
828	2021-02-09_10-16-40_300	Control	6	0.6875
829	2021-02-09_10-16-40_300	Control	7	0.6060606060606061
830	2021-02-09_13-09-57_480	Control	-1	0.6153846153846154
831	2021-02-09_13-09-57_480	Control	0	0.875
832	2021-02-09_13-09-57_480	Control	1	0.7647058823529411
833	2021-02-09_13-09-57_480	Control	2	0.7534246575342466
834	2021-02-09_13-09-57_480	Control	3	0.8142857142857143
835	2021-02-09_13-09-57_480	Control	4	0.8493150684931506
836	2021-02-09_13-09-57_480	Control	6	0.7142857142857143
837	2021-02-09_13-09-57_480	Control	7	0.76
838	2021-02-09_13-09-57_481	Control	-1	0.3953488372093023
839	2021-02-09_13-09-57_481	Control	0	0.8833333333333333
840	2021-02-09_13-09-57_481	Control	1	1.0
841	2021-02-09_13-09-57_481	Control	2	0.9836065573770492
842	2021-02-09_13-09-57_481	Control	3	1.0
843	2021-02-09_13-09-57_481	Control	4	0.9863013698630136
844	2021-02-09_13-09-57_481	Control	6	0.7380952380952381
845	2021-02-09_13-09-57_481	Control	7	0.515625
846	2021-02-09_13-09-57_482	Control	-1	0.5
847	2021-02-09_13-09-57_482	Control	0	0.9705882352941176
848	2021-02-09_13-09-57_482	Control	1	0.9859154929577465
849	2021-02-09_13-09-57_482	Control	2	1.0
850	2021-02-09_13-09-57_482	Control	3	1.0
851	2021-02-09_13-09-57_482	Control	4	1.0
852	2021-02-09_13-09-57_482	Control	6	0.8461538461538461
853	2021-02-09_13-09-57_482	Control	7	0.5102040816326531
854	2021-02-09_13-09-57_483	Control	-1	0.7222222222222222
855	2021-02-09_13-09-57_483	Control	0	0.9824561403508771
856	2021-02-09_13-09-57_483	Control	1	0.9818181818181818
857	2021-02-09_13-09-57_483	Control	2	0.9206349206349206
858	2021-02-09_13-09-57_483	Control	3	0.9710144927536232
859	2021-02-09_13-09-57_483	Control	4	0.9571428571428572
860	2021-02-09_13-09-57_483	Control	6	0.8205128205128205
861	2021-02-09_13-09-57_483	Control	7	0.5454545454545454
862	2021-02-09_13-10-07_309	Control	-1	0.3333333333333333
863	2021-02-09_13-10-07_309	Control	0	0.9090909090909091
864	2021-02-09_13-10-07_309	Control	1	1.0
865	2021-02-09_13-10-07_309	Control	2	1.0
866	2021-02-09_13-10-07_309	Control	3	0.9545454545454546
867	2021-02-09_13-10-07_309	Control	4	1.0
868	2021-02-09_13-10-07_309	Control	6	0.5714285714285714
869	2021-02-09_13-10-07_309	Control	7	0.4
870	2021-02-09_13-10-07_310	Control	-1	0.6842105263157895
871	2021-02-09_13-10-07_310	Control	0	0.9565217391304348
872	2021-02-09_13-10-07_310	Control	1	0.9885057471264368
873	2021-02-09_13-10-07_310	Control	2	1.0
874	2021-02-09_13-10-07_310	Control	3	0.9444444444444444
875	2021-02-09_13-10-07_310	Control	4	0.9666666666666667
876	2021-02-09_13-10-07_310	Control	6	0.9130434782608695
877	2021-02-09_13-10-07_310	Control	7	0.7555555555555555
878	2021-02-09_13-10-07_311	Control	-1	0.2857142857142857
879	2021-02-09_13-10-07_311	Control	0	0.8620689655172413
880	2021-02-09_13-10-07_311	Control	1	0.9902912621359223
881	2021-02-09_13-10-07_311	Control	2	0.9906542056074766
882	2021-02-09_13-10-07_311	Control	3	1.0
883	2021-02-09_13-10-07_311	Control	4	0.98
884	2021-02-09_13-10-07_311	Control	6	0.8620689655172413
885	2021-02-09_13-10-07_311	Control	7	0.575
886	2021-02-09_13-10-07_312	Control	-1	0.4166666666666667
887	2021-02-09_13-10-07_312	Control	0	0.5714285714285714
888	2021-02-09_13-10-07_312	Control	1	0.3793103448275862
889	2021-02-09_13-10-07_312	Control	2	0.66
890	2021-02-09_13-10-07_312	Control	3	0.6923076923076923
891	2021-02-09_13-10-07_312	Control	4	0.6346153846153846
892	2021-02-09_13-10-07_312	Control	6	0.7058823529411765
893	2021-02-09_13-10-07_312	Control	7	0.6428571428571429
894	2021-02-10_10-28-09_492	Control	-1	0.59375
895	2021-02-10_10-28-09_492	Control	0	0.94
896	2021-02-10_10-28-09_492	Control	1	0.9824561403508771
897	2021-02-10_10-28-09_492	Control	2	1.0
898	2021-02-10_10-28-09_492	Control	3	1.0
899	2021-02-10_10-28-09_492	Control	4	0.9642857142857143
900	2021-02-10_10-28-09_492	Control	6	0.8076923076923077
901	2021-02-10_10-28-09_492	Control	7	0.5454545454545454
902	2021-02-10_10-28-09_493	Control	-1	0.25
903	2021-02-10_10-28-09_493	Control	0	0.9047619047619048
904	2021-02-10_10-28-09_493	Control	1	0.9761904761904762
905	2021-02-10_10-28-09_493	Control	2	0.9722222222222222
906	2021-02-10_10-28-09_493	Control	3	1.0
907	2021-02-10_10-28-09_493	Control	4	1.0
908	2021-02-10_10-28-09_493	Control	6	0.8
909	2021-02-10_10-28-09_493	Control	7	0.6
910	2021-02-10_10-28-09_494	Control	-1	0.2571428571428571
911	2021-02-10_10-28-09_494	Control	0	0.9
912	2021-02-10_10-28-09_494	Control	1	0.9821428571428571
913	2021-02-10_10-28-09_494	Control	2	0.9375
914	2021-02-10_10-28-09_494	Control	3	1.0
915	2021-02-10_10-28-09_494	Control	4	0.9558823529411765
916	2021-02-10_10-28-09_494	Control	6	0.7045454545454546
917	2021-02-10_10-28-09_494	Control	7	0.65
918	2021-02-10_10-28-09_495	Control	-1	0.45161290322580644
919	2021-02-10_10-28-09_495	Control	0	0.6296296296296297
920	2021-02-10_10-28-09_495	Control	1	0.7796610169491526
921	2021-02-10_10-28-09_495	Control	2	0.8275862068965517
922	2021-02-10_10-28-09_495	Control	3	0.8620689655172413
923	2021-02-10_10-28-09_495	Control	4	0.8235294117647058
924	2021-02-10_10-28-09_495	Control	6	0.8484848484848485
925	2021-02-10_10-28-09_495	Control	7	0.6521739130434783
926	2021-02-10_10-28-10_321	Control	-1	0.6578947368421053
927	2021-02-10_10-28-10_321	Control	0	0.9272727272727272
928	2021-02-10_10-28-10_321	Control	1	0.9833333333333333
929	2021-02-10_10-28-10_321	Control	2	0.9482758620689655
930	2021-02-10_10-28-10_321	Control	3	0.9861111111111112
931	2021-02-10_10-28-10_321	Control	4	1.0
932	2021-02-10_10-28-10_321	Control	6	0.9444444444444444
933	2021-02-10_10-28-10_321	Control	7	0.8235294117647058
934	2021-02-10_10-28-10_322	Control	-1	0.543859649122807
935	2021-02-10_10-28-10_322	Control	0	0.7321428571428571
936	2021-02-10_10-28-10_322	Control	1	0.5833333333333334
937	2021-02-10_10-28-10_322	Control	2	0.6607142857142857
938	2021-02-10_10-28-10_322	Control	3	0.7192982456140351
939	2021-02-10_10-28-10_322	Control	4	0.75
940	2021-02-10_10-28-10_322	Control	6	0.6521739130434783
941	2021-02-10_10-28-10_322	Control	7	0.7708333333333334
942	2021-02-10_10-28-10_323	Control	-1	0.3333333333333333
943	2021-02-10_10-28-10_323	Control	0	0.9444444444444444
944	2021-02-10_10-28-10_323	Control	1	0.9545454545454546
945	2021-02-10_10-28-10_323	Control	2	0.9545454545454546
946	2021-02-10_10-28-10_323	Control	3	0.9354838709677419
947	2021-02-10_10-28-10_323	Control	4	0.9152542372881356
948	2021-02-10_10-28-10_323	Control	6	0.3076923076923077
949	2021-02-10_10-28-10_323	Control	7	0.10714285714285714
950	2021-02-10_10-28-10_324	Control	-1	0.225
951	2021-02-10_10-28-10_324	Control	0	0.96875
952	2021-02-10_10-28-10_324	Control	1	1.0
953	2021-02-10_10-28-10_324	Control	2	1.0
954	2021-02-10_10-28-10_324	Control	3	1.0
955	2021-02-10_10-28-10_324	Control	4	1.0
956	2021-02-10_10-28-10_324	Control	6	0.6756756756756757
957	2021-02-10_10-28-10_324	Control	7	0.13157894736842105
958	2021-02-10_15-55-49_516	Control	-1	0.6153846153846154
959	2021-02-10_15-55-49_516	Control	0	0.8205128205128205
960	2021-02-10_15-55-49_516	Control	1	1.0
961	2021-02-10_15-55-49_516	Control	2	1.0
962	2021-02-10_15-55-49_516	Control	3	1.0
963	2021-02-10_15-55-49_516	Control	4	1.0
964	2021-02-10_15-55-49_516	Control	6	0.8333333333333334
965	2021-02-10_15-55-49_516	Control	7	0.5384615384615384
966	2021-02-10_15-55-49_517	Control	-1	0.6
967	2021-02-10_15-55-49_517	Control	0	0.9090909090909091
968	2021-02-10_15-55-49_517	Control	1	0.9285714285714286
969	2021-02-10_15-55-49_517	Control	2	1.0
970	2021-02-10_15-55-49_517	Control	3	1.0
971	2021-02-10_15-55-49_517	Control	4	1.0
972	2021-02-10_15-55-49_517	Control	6	1.0
973	2021-02-10_15-55-49_517	Control	7	0.8333333333333334
974	2021-02-10_15-55-49_518	Control	-1	0.7272727272727273
975	2021-02-10_15-55-49_518	Control	0	0.90625
976	2021-02-10_15-55-49_518	Control	1	0.8823529411764706
977	2021-02-10_15-55-49_518	Control	2	1.0
978	2021-02-10_15-55-49_518	Control	3	1.0
979	2021-02-10_15-55-49_518	Control	4	0.9714285714285714
980	2021-02-10_15-55-49_518	Control	6	0.9047619047619048
981	2021-02-10_15-55-49_518	Control	7	0.6521739130434783
982	2021-02-10_15-55-49_519	Control	-1	0.5555555555555556
983	2021-02-10_15-55-49_519	Control	0	0.9512195121951219
984	2021-02-10_15-55-49_519	Control	1	0.9393939393939394
985	2021-02-10_15-55-49_519	Control	2	0.8536585365853658
986	2021-02-10_15-55-49_519	Control	3	0.8709677419354839
987	2021-02-10_15-55-49_519	Control	4	1.0
988	2021-02-10_15-55-49_519	Control	6	0.52
989	2021-02-10_15-55-49_519	Control	7	0.6666666666666666
990	2021-02-10_15-55-59_345	Control	-1	0.5
991	2021-02-10_15-55-59_345	Control	0	0.6666666666666666
992	2021-02-10_15-55-59_345	Control	1	0.9285714285714286
993	2021-02-10_15-55-59_345	Control	2	0.967741935483871
994	2021-02-10_15-55-59_345	Control	3	0.9629629629629629
995	2021-02-10_15-55-59_345	Control	4	1.0
996	2021-02-10_15-55-59_345	Control	6	0.875
997	2021-02-10_15-55-59_345	Control	7	0.8125
998	2021-02-10_15-55-59_346	Control	-1	0.3939393939393939
999	2021-02-10_15-55-59_346	Control	0	0.8113207547169812
1000	2021-02-10_15-55-59_346	Control	1	0.8703703703703703
1001	2021-02-10_15-55-59_346	Control	2	0.9375
1002	2021-02-10_15-55-59_346	Control	3	0.9
1003	2021-02-10_15-55-59_346	Control	4	0.9423076923076923
1004	2021-02-10_15-55-59_346	Control	6	1.0
1005	2021-02-10_15-55-59_346	Control	7	0.8461538461538461
1006	2021-02-10_15-55-59_347	Control	-1	0.3333333333333333
1007	2021-02-10_15-55-59_347	Control	0	0.8771929824561403
1008	2021-02-10_15-55-59_347	Control	1	0.9367088607594937
1009	2021-02-10_15-55-59_347	Control	2	0.921875
1010	2021-02-10_15-55-59_347	Control	3	0.9714285714285714
1011	2021-02-10_15-55-59_347	Control	4	0.9393939393939394
1012	2021-02-10_15-55-59_347	Control	6	0.7222222222222222
1013	2021-02-10_15-55-59_347	Control	7	0.35294117647058826
1014	2021-02-10_15-55-59_348	Control	-1	0.5454545454545454
1015	2021-02-10_15-55-59_348	Control	0	0.9090909090909091
1016	2021-02-10_15-55-59_348	Control	1	0.9836065573770492
1017	2021-02-10_15-55-59_348	Control	2	0.9491525423728814
1018	2021-02-10_15-55-59_348	Control	3	1.0
1019	2021-02-10_15-55-59_348	Control	4	0.9846153846153847
1020	2021-02-10_15-55-59_348	Control	6	0.631578947368421
1021	2021-02-10_15-55-59_348	Control	7	0.5454545454545454
1022	2021-02-15_10-37-42_524	Control	-1	0.6349206349206349
1023	2021-02-15_10-37-42_524	Control	0	0.9230769230769231
1024	2021-02-15_10-37-42_524	Control	1	0.9012345679012346
1025	2021-02-15_10-37-42_524	Control	2	0.8875
1026	2021-02-15_10-37-42_524	Control	3	0.9213483146067416
1027	2021-02-15_10-37-42_524	Control	4	0.9375
1028	2021-02-15_10-37-42_524	Control	6	0.7833333333333333
1029	2021-02-15_10-37-42_524	Control	7	0.7288135593220338
1030	2021-02-15_10-37-42_525	Control	-1	0.5555555555555556
1031	2021-02-15_10-37-42_525	Control	0	0.9824561403508771
1032	2021-02-15_10-37-42_525	Control	1	0.9647058823529412
1033	2021-02-15_10-37-42_525	Control	2	0.9775280898876404
1034	2021-02-15_10-37-42_525	Control	3	0.987012987012987
1035	2021-02-15_10-37-42_525	Control	4	0.946236559139785
1036	2021-02-15_10-37-42_525	Control	6	0.875
1037	2021-02-15_10-37-42_525	Control	7	0.7857142857142857
1038	2021-02-15_10-37-42_526	Control	-1	0.35714285714285715
1039	2021-02-15_10-37-42_526	Control	0	0.8285714285714286
1040	2021-02-15_10-37-42_526	Control	1	0.875
1041	2021-02-15_10-37-42_526	Control	2	0.9736842105263158
1042	2021-02-15_10-37-42_526	Control	3	1.0
1043	2021-02-15_10-37-42_526	Control	4	0.9642857142857143
1044	2021-02-15_10-37-42_526	Control	6	0.6875
1045	2021-02-15_10-37-42_526	Control	7	0.45454545454545453
1046	2021-02-15_10-37-42_527	Control	-1	0.4230769230769231
1047	2021-02-15_10-37-42_527	Control	0	1.0
1048	2021-02-15_10-37-42_527	Control	1	1.0
1049	2021-02-15_10-37-42_527	Control	2	0.9821428571428571
1050	2021-02-15_10-37-42_527	Control	3	1.0
1051	2021-02-15_10-37-42_527	Control	4	1.0
1052	2021-02-15_10-37-42_527	Control	6	0.3333333333333333
1053	2021-02-15_10-37-42_527	Control	7	0.045454545454545456
1054	2021-02-15_10-37-46_353	Control	-1	0.42028985507246375
1055	2021-02-15_10-37-46_353	Control	0	0.8279569892473119
1056	2021-02-15_10-37-46_353	Control	1	0.978494623655914
1057	2021-02-15_10-37-46_353	Control	2	0.9888888888888889
1058	2021-02-15_10-37-46_353	Control	3	0.9789473684210527
1059	2021-02-15_10-37-46_353	Control	4	0.989247311827957
1060	2021-02-15_10-37-46_353	Control	6	0.8888888888888888
1061	2021-02-15_10-37-46_353	Control	7	0.6166666666666667
1062	2021-02-15_10-37-46_354	Control	-1	0.0
1063	2021-02-15_10-37-46_354	Control	0	1.0
1064	2021-02-15_10-37-46_354	Control	1	1.0
1065	2021-02-15_10-37-46_354	Control	2	1.0
1066	2021-02-15_10-37-46_354	Control	3	1.0
1067	2021-02-15_10-37-46_354	Control	4	1.0
1068	2021-02-15_10-37-46_354	Control	6	0.6666666666666666
1069	2021-02-15_10-37-46_354	Control	7	0.6666666666666666
1070	2021-02-15_10-37-46_355	Control	-1	0.6666666666666666
1071	2021-02-15_10-37-46_355	Control	0	0.9782608695652174
1072	2021-02-15_10-37-46_355	Control	1	1.0
1073	2021-02-15_10-37-46_355	Control	2	1.0
1074	2021-02-15_10-37-46_355	Control	3	1.0
1075	2021-02-15_10-37-46_355	Control	4	1.0
1076	2021-02-15_10-37-46_355	Control	6	0.5
1077	2021-02-15_10-37-46_355	Control	7	0.3333333333333333
1078	2021-02-15_10-37-46_356	Control	-1	0.5833333333333334
1079	2021-02-15_10-37-46_356	Control	0	0.84
1080	2021-02-15_10-37-46_356	Control	1	0.8253968253968254
1081	2021-02-15_10-37-46_356	Control	2	0.7101449275362319
1082	2021-02-15_10-37-46_356	Control	3	0.6885245901639344
1083	2021-02-15_10-37-46_356	Control	4	0.7301587301587301
1084	2021-02-15_10-37-46_356	Control	6	0.5869565217391305
1085	2021-02-15_10-37-46_356	Control	7	0.5128205128205128
1086	2021-02-15_17-14-04_377	Control	-1	0.4107142857142857
1087	2021-02-15_17-14-04_377	Control	0	0.8275862068965517
1088	2021-02-15_17-14-04_377	Control	1	0.9347826086956522
1089	2021-02-15_17-14-04_377	Control	2	0.967741935483871
1090	2021-02-15_17-14-04_377	Control	3	0.956989247311828
1091	2021-02-15_17-14-04_377	Control	4	0.9611650485436893
1092	2021-02-15_17-14-04_377	Control	6	0.828125
1093	2021-02-15_17-14-04_377	Control	7	0.6865671641791045
1094	2021-02-15_17-14-04_378	Control	-1	0.6
1095	2021-02-15_17-14-04_378	Control	0	0.9444444444444444
1096	2021-02-15_17-14-04_378	Control	1	1.0
1097	2021-02-15_17-14-04_378	Control	2	1.0
1098	2021-02-15_17-14-04_378	Control	3	1.0
1099	2021-02-15_17-14-04_378	Control	4	0.9333333333333333
1100	2021-02-15_17-14-04_378	Control	6	0.8333333333333334
1101	2021-02-15_17-14-04_378	Control	7	0.875
1102	2021-02-15_17-14-04_379	Control	-1	0.25
1103	2021-02-15_17-14-04_379	Control	0	0.625
1104	2021-02-15_17-14-04_379	Control	1	0.5555555555555556
1105	2021-02-15_17-14-04_379	Control	2	0.7333333333333333
1106	2021-02-15_17-14-04_379	Control	3	0.6153846153846154
1107	2021-02-15_17-14-04_379	Control	4	0.6666666666666666
1108	2021-02-15_17-14-04_379	Control	6	0.5
1109	2021-02-15_17-14-04_379	Control	7	0.375
1110	2021-02-15_17-14-04_380	Control	-1	0.7083333333333334
1111	2021-02-15_17-14-04_380	Control	0	0.9545454545454546
1112	2021-02-15_17-14-04_380	Control	1	0.9629629629629629
1113	2021-02-15_17-14-04_380	Control	2	0.9767441860465116
1114	2021-02-15_17-14-04_380	Control	3	0.96875
1115	2021-02-15_17-14-04_380	Control	4	0.9354838709677419
1116	2021-02-15_17-14-04_380	Control	6	0.7586206896551724
1117	2021-02-15_17-14-04_380	Control	7	0.8636363636363636
1118	2021-02-15_17-14-23_552	Control	-1	0.21052631578947367
1119	2021-02-15_17-14-23_552	Control	0	0.7333333333333333
1120	2021-02-15_17-14-23_552	Control	1	0.9090909090909091
1121	2021-02-15_17-14-23_552	Control	2	0.8125
1122	2021-02-15_17-14-23_552	Control	3	0.9210526315789473
1123	2021-02-15_17-14-23_552	Control	4	0.96875
1124	2021-02-15_17-14-23_552	Control	6	0.625
1125	2021-02-15_17-14-23_552	Control	7	0.25
1126	2021-02-15_17-14-23_553	Control	-1	0.38461538461538464
1127	2021-02-15_17-14-23_553	Control	0	0.8461538461538461
1128	2021-02-15_17-14-23_553	Control	1	1.0
1129	2021-02-15_17-14-23_553	Control	2	0.9375
1130	2021-02-15_17-14-23_553	Control	3	0.9411764705882353
1131	2021-02-15_17-14-23_553	Control	4	0.9565217391304348
1132	2021-02-15_17-14-23_553	Control	6	0.75
1133	2021-02-15_17-14-23_553	Control	7	0.875
1134	2021-02-15_17-14-24_554	Control	-1	0.16666666666666666
1135	2021-02-15_17-14-24_554	Control	0	0.9375
1136	2021-02-15_17-14-24_554	Control	1	0.84
1137	2021-02-15_17-14-24_554	Control	2	1.0
1138	2021-02-15_17-14-24_554	Control	3	0.9
1139	2021-02-15_17-14-24_554	Control	4	1.0
1140	2021-02-15_17-14-24_554	Control	6	0.5789473684210527
1141	2021-02-15_17-14-24_554	Control	7	0.5454545454545454
1142	2021-02-15_17-14-24_555	Control	-1	0.25
1143	2021-02-15_17-14-24_555	Control	0	0.8409090909090909
1144	2021-02-15_17-14-24_555	Control	1	0.9636363636363636
1145	2021-02-15_17-14-24_555	Control	2	1.0
1146	2021-02-15_17-14-24_555	Control	3	1.0
1147	2021-02-15_17-14-24_555	Control	4	0.9433962264150944
1148	2021-02-15_17-14-24_555	Control	6	0.59375
1149	2021-02-15_17-14-24_555	Control	7	0.21875
1150	2021-02-16_10-35-04_568	Control	-1	0.5217391304347826
1151	2021-02-16_10-35-04_568	Control	0	0.8888888888888888
1152	2021-02-16_10-35-04_568	Control	1	0.9767441860465116
1153	2021-02-16_10-35-04_568	Control	2	0.9782608695652174
1154	2021-02-16_10-35-04_568	Control	3	1.0
1155	2021-02-16_10-35-04_568	Control	4	0.9444444444444444
1156	2021-02-16_10-35-04_568	Control	6	0.6071428571428571
1157	2021-02-16_10-35-04_568	Control	7	0.45161290322580644
1158	2021-02-16_10-35-04_569	Control	-1	0.5238095238095238
1159	2021-02-16_10-35-04_569	Control	0	0.9384615384615385
1160	2021-02-16_10-35-04_569	Control	1	1.0
1161	2021-02-16_10-35-04_569	Control	2	0.9876543209876543
1162	2021-02-16_10-35-04_569	Control	3	0.9879518072289156
1163	2021-02-16_10-35-04_569	Control	4	0.9883720930232558
1164	2021-02-16_10-35-04_569	Control	6	0.5918367346938775
1165	2021-02-16_10-35-04_569	Control	7	0.4772727272727273
1166	2021-02-16_10-35-04_570	Control	-1	0.2
1167	2021-02-16_10-35-04_570	Control	0	0.9655172413793104
1168	2021-02-16_10-35-04_570	Control	1	0.9565217391304348
1169	2021-02-16_10-35-04_570	Control	2	0.971830985915493
1170	2021-02-16_10-35-04_570	Control	3	0.9855072463768116
1171	2021-02-16_10-35-04_570	Control	4	0.9710144927536232
1172	2021-02-16_10-35-04_570	Control	6	1.0
1173	2021-02-16_10-35-04_570	Control	7	0.3333333333333333
1174	2021-02-16_10-35-04_571	Control	-1	0.2857142857142857
1175	2021-02-16_10-35-04_571	Control	0	0.9830508474576272
1176	2021-02-16_10-35-04_571	Control	1	0.9857142857142858
1177	2021-02-16_10-35-04_571	Control	2	0.9868421052631579
1178	2021-02-16_10-35-04_571	Control	3	1.0
1179	2021-02-16_10-35-04_571	Control	4	0.987012987012987
1180	2021-02-16_10-35-04_571	Control	6	0.75
1181	2021-02-16_10-35-04_571	Control	7	0.4
1182	2021-02-16_10-35-24_393	Control	-1	0.5294117647058824
1183	2021-02-16_10-35-24_393	Control	0	0.9661016949152542
1184	2021-02-16_10-35-24_393	Control	1	1.0
1185	2021-02-16_10-35-24_393	Control	2	1.0
1186	2021-02-16_10-35-24_393	Control	3	1.0
1187	2021-02-16_10-35-24_393	Control	4	1.0
1188	2021-02-16_10-35-24_393	Control	6	0.7777777777777778
1189	2021-02-16_10-35-24_393	Control	7	0.8181818181818182
1190	2021-02-16_10-35-24_394	Control	-1	0.0
1191	2021-02-16_10-35-24_394	Control	0	1.0
1192	2021-02-16_10-35-24_394	Control	1	1.0
1193	2021-02-16_10-35-24_394	Control	2	1.0
1194	2021-02-16_10-35-24_394	Control	3	1.0
1195	2021-02-16_10-35-24_394	Control	4	1.0
1196	2021-02-16_10-35-24_395	Control	-1	0.4722222222222222
1197	2021-02-16_10-35-24_395	Control	0	0.8541666666666666
1198	2021-02-16_10-35-24_395	Control	1	1.0
1199	2021-02-16_10-35-24_395	Control	2	0.9803921568627451
1200	2021-02-16_10-35-24_395	Control	3	0.9821428571428571
1201	2021-02-16_10-35-24_395	Control	4	0.9473684210526315
1202	2021-02-16_10-35-24_395	Control	6	0.6944444444444444
1203	2021-02-16_10-35-24_395	Control	7	0.4418604651162791
1204	2021-02-16_10-35-24_396	Control	-1	0.75
1205	2021-02-16_10-35-24_396	Control	0	1.0
1206	2021-02-16_10-35-24_396	Control	1	1.0
1207	2021-02-16_10-35-24_396	Control	2	1.0
1208	2021-02-16_10-35-24_396	Control	3	1.0
1209	2021-02-16_10-35-24_396	Control	4	0.98
1210	2021-02-16_10-35-24_396	Control	6	0.7647058823529411
1211	2021-02-16_10-35-24_396	Control	7	0.5384615384615384
1212	2021-02-16_15-33-40_588	Control	-1	0.38235294117647056
1213	2021-02-16_15-33-40_588	Control	0	0.9137931034482759
1214	2021-02-16_15-33-40_588	Control	1	0.873015873015873
1215	2021-02-16_15-33-40_588	Control	2	0.8055555555555556
1216	2021-02-16_15-33-40_588	Control	3	0.8433734939759037
1217	2021-02-16_15-33-40_588	Control	4	0.8658536585365854
1218	2021-02-16_15-33-40_588	Control	6	0.5918367346938775
1219	2021-02-16_15-33-40_588	Control	7	0.6666666666666666
1220	2021-02-16_15-33-40_589	Control	-1	0.39436619718309857
1221	2021-02-16_15-33-40_589	Control	0	0.9166666666666666
1222	2021-02-16_15-33-40_589	Control	1	0.927536231884058
1223	2021-02-16_15-33-40_589	Control	2	0.8918918918918919
1224	2021-02-16_15-33-40_589	Control	3	0.9058823529411765
1225	2021-02-16_15-33-40_589	Control	4	0.9473684210526315
1226	2021-02-16_15-33-40_589	Control	6	0.5555555555555556
1227	2021-02-16_15-33-40_589	Control	7	0.3673469387755102
1228	2021-02-16_15-33-40_590	Control	-1	0.1917808219178082
1229	2021-02-16_15-33-40_590	Control	0	0.7394957983193278
1230	2021-02-16_15-33-40_590	Control	1	0.6160714285714286
1231	2021-02-16_15-33-40_590	Control	2	0.6545454545454545
1232	2021-02-16_15-33-40_590	Control	3	0.6989247311827957
1233	2021-02-16_15-33-40_590	Control	4	0.7065217391304348
1234	2021-02-16_15-33-40_590	Control	6	0.4032258064516129
1235	2021-02-16_15-33-40_590	Control	7	0.14814814814814814
1236	2021-02-16_15-33-40_591	Control	-1	0.38235294117647056
1237	2021-02-16_15-33-40_591	Control	0	0.96
1238	2021-02-16_15-33-40_591	Control	1	0.9186046511627907
1239	2021-02-16_15-33-40_591	Control	2	0.8941176470588236
1240	2021-02-16_15-33-40_591	Control	3	0.8695652173913043
1241	2021-02-16_15-33-40_591	Control	4	0.8942307692307693
1242	2021-02-16_15-33-40_591	Control	6	0.52
1243	2021-02-16_15-33-40_591	Control	7	0.4358974358974359
1244	2021-02-16_15-33-52_413	Control	-1	0.4666666666666667
1245	2021-02-16_15-33-52_413	Control	0	0.8947368421052632
1246	2021-02-16_15-33-52_413	Control	1	0.9885057471264368
1247	2021-02-16_15-33-52_413	Control	2	1.0
1248	2021-02-16_15-33-52_413	Control	3	0.9767441860465116
1249	2021-02-16_15-33-52_413	Control	4	0.9871794871794872
1250	2021-02-16_15-33-52_413	Control	6	0.59375
1251	2021-02-16_15-33-52_413	Control	7	0.3389830508474576
1252	2021-02-16_15-33-52_414	Control	-1	0.4827586206896552
1253	2021-02-16_15-33-52_414	Control	0	0.9130434782608695
1254	2021-02-16_15-33-52_414	Control	1	0.9482758620689655
1255	2021-02-16_15-33-52_414	Control	2	0.9365079365079365
1256	2021-02-16_15-33-52_414	Control	3	0.9411764705882353
1257	2021-02-16_15-33-52_414	Control	4	0.971830985915493
1258	2021-02-16_15-33-52_414	Control	6	0.7450980392156863
1259	2021-02-16_15-33-52_414	Control	7	0.39473684210526316
1260	2021-02-16_15-33-52_415	Control	-1	0.5238095238095238
1261	2021-02-16_15-33-52_415	Control	0	0.890625
1262	2021-02-16_15-33-52_415	Control	1	0.9090909090909091
1263	2021-02-16_15-33-52_415	Control	2	0.9340659340659341
1264	2021-02-16_15-33-52_415	Control	3	0.9484536082474226
1265	2021-02-16_15-33-52_415	Control	4	0.941747572815534
1266	2021-02-16_15-33-52_415	Control	6	0.5178571428571429
1267	2021-02-16_15-33-52_415	Control	7	0.4153846153846154
1268	2021-02-16_15-33-52_416	Control	-1	0.4
1269	2021-02-16_15-33-52_416	Control	0	1.0
1270	2021-02-16_15-33-52_416	Control	1	0.9871794871794872
1271	2021-02-16_15-33-52_416	Control	2	0.9866666666666667
1272	2021-02-16_15-33-52_416	Control	3	1.0
1273	2021-02-16_15-33-52_416	Control	4	0.9620253164556962
1274	2021-02-16_15-33-52_416	Control	6	0.6
1275	2021-02-16_15-33-52_416	Control	7	0.35185185185185186
1276	2021-02-22_15-02-06_473	Control	-1	0.0
1277	2021-02-22_15-02-06_473	Control	0	1.0
1278	2021-02-22_15-02-06_473	Control	1	1.0
1279	2021-02-22_15-02-06_473	Control	2	1.0
1280	2021-02-22_15-02-06_473	Control	3	0.9705882352941176
1281	2021-02-22_15-02-06_473	Control	4	0.9814814814814815
1282	2021-02-22_15-02-06_473	Control	6	0.875
1283	2021-02-22_15-02-06_473	Control	7	0.42857142857142855
1284	2021-02-22_15-02-06_474	Control	-1	0.35294117647058826
1285	2021-02-22_15-02-06_474	Control	0	0.9473684210526315
1286	2021-02-22_15-02-06_474	Control	1	0.9841269841269841
1287	2021-02-22_15-02-06_474	Control	2	1.0
1288	2021-02-22_15-02-06_474	Control	3	0.9523809523809523
1289	2021-02-22_15-02-06_474	Control	4	0.9838709677419355
1290	2021-02-22_15-02-06_474	Control	6	0.6666666666666666
1291	2021-02-22_15-02-06_474	Control	7	0.3076923076923077
1292	2021-02-22_15-02-06_475	Control	-1	0.3076923076923077
1293	2021-02-22_15-02-06_475	Control	0	0.8867924528301887
1294	2021-02-22_15-02-06_475	Control	1	0.7391304347826086
1295	2021-02-22_15-02-06_475	Control	2	0.717948717948718
1296	2021-02-22_15-02-06_475	Control	3	0.647887323943662
1297	2021-02-22_15-02-06_475	Control	4	0.6764705882352942
1298	2021-02-22_15-02-06_475	Control	6	0.5789473684210527
1299	2021-02-22_15-02-06_475	Control	7	0.42857142857142855
1300	2021-02-22_15-02-06_476	Control	-1	0.6071428571428571
1301	2021-02-22_15-02-06_476	Control	0	0.9047619047619048
1302	2021-02-22_15-02-06_476	Control	1	0.796875
1303	2021-02-22_15-02-06_476	Control	2	0.8392857142857143
1304	2021-02-22_15-02-06_476	Control	3	0.8490566037735849
1305	2021-02-22_15-02-06_476	Control	4	0.8490566037735849
1306	2021-02-22_15-02-06_476	Control	6	0.9032258064516129
1307	2021-02-22_15-02-06_476	Control	7	0.9583333333333334
1308	2021-02-22_15-02-10_648	Control	-1	0.0
1309	2021-02-22_15-02-10_648	Control	0	0.9459459459459459
1310	2021-02-22_15-02-10_648	Control	1	1.0
1311	2021-02-22_15-02-10_648	Control	2	1.0
1312	2021-02-22_15-02-10_648	Control	3	1.0
1313	2021-02-22_15-02-10_648	Control	4	1.0
1314	2021-02-22_15-02-10_648	Control	6	0.6666666666666666
1315	2021-02-22_15-02-10_648	Control	7	0.5
1316	2021-02-22_15-02-10_649	Control	-1	0.0625
1317	2021-02-22_15-02-10_649	Control	0	0.8823529411764706
1318	2021-02-22_15-02-10_649	Control	1	0.9375
1319	2021-02-22_15-02-10_649	Control	2	1.0
1320	2021-02-22_15-02-10_649	Control	3	0.9166666666666666
1321	2021-02-22_15-02-10_649	Control	4	0.9772727272727273
1322	2021-02-22_15-02-10_649	Control	6	0.6
1323	2021-02-22_15-02-10_649	Control	7	0.2222222222222222
1324	2021-02-22_15-02-10_650	Control	-1	0.3333333333333333
1325	2021-02-22_15-02-10_650	Control	0	0.7741935483870968
1326	2021-02-22_15-02-10_650	Control	1	0.875
1327	2021-02-22_15-02-10_650	Control	2	0.9393939393939394
1328	2021-02-22_15-02-10_650	Control	3	0.9032258064516129
1329	2021-02-22_15-02-10_650	Control	4	0.9705882352941176
1330	2021-02-22_15-02-10_650	Control	6	0.8
1331	2021-02-22_15-02-10_650	Control	7	0.8571428571428571
1332	2021-02-22_15-02-10_651	Control	-1	0.6
1333	2021-02-22_15-02-10_651	Control	0	0.8947368421052632
1334	2021-02-22_15-02-10_651	Control	1	0.8571428571428571
1335	2021-02-22_15-02-10_651	Control	2	0.9459459459459459
1336	2021-02-22_15-02-10_651	Control	3	0.9761904761904762
1337	2021-02-22_15-02-10_651	Control	4	0.9
1338	2021-02-22_15-02-10_651	Control	6	0.9230769230769231
1339	2021-02-22_15-02-10_651	Control	7	0.7692307692307693
1340	2021-02-22_15-55-52_652	Control	-1	0.46153846153846156
1341	2021-02-22_15-55-52_652	Control	0	0.9393939393939394
1342	2021-02-22_15-55-52_652	Control	1	1.0
1343	2021-02-22_15-55-52_652	Control	2	1.0
1344	2021-02-22_15-55-52_652	Control	3	1.0
1345	2021-02-22_15-55-52_652	Control	4	0.9666666666666667
1346	2021-02-22_15-55-52_652	Control	6	0.8333333333333334
1347	2021-02-22_15-55-52_652	Control	7	0.3333333333333333
1348	2021-02-22_15-55-52_653	Control	-1	0.5882352941176471
1349	2021-02-22_15-55-52_653	Control	0	0.9166666666666666
1350	2021-02-22_15-55-52_653	Control	1	0.9583333333333334
1351	2021-02-22_15-55-52_653	Control	2	0.9178082191780822
1352	2021-02-22_15-55-52_653	Control	3	0.9113924050632911
1353	2021-02-22_15-55-52_653	Control	4	0.9375
1354	2021-02-22_15-55-52_653	Control	6	0.8571428571428571
1355	2021-02-22_15-55-52_653	Control	7	0.3
1356	2021-02-22_15-55-52_654	Control	-1	0.0
1357	2021-02-22_15-55-52_654	Control	0	0.7272727272727273
1358	2021-02-22_15-55-52_654	Control	1	0.9090909090909091
1359	2021-02-22_15-55-52_654	Control	2	0.8461538461538461
1360	2021-02-22_15-55-52_654	Control	3	0.7333333333333333
1361	2021-02-22_15-55-52_654	Control	4	1.0
1362	2021-02-22_15-55-52_654	Control	6	0.3333333333333333
1363	2021-02-22_15-55-52_655	Control	-1	0.0
1364	2021-02-22_15-55-52_655	Control	0	1.0
1365	2021-02-22_15-55-52_655	Control	1	0.95
1366	2021-02-22_15-55-52_655	Control	2	1.0
1367	2021-02-22_15-55-52_655	Control	3	1.0
1368	2021-02-22_15-55-52_655	Control	4	0.9565217391304348
1369	2021-02-22_15-55-52_655	Control	6	1.0
1370	2021-02-22_15-55-52_655	Control	7	0.0
1371	2021-02-22_15-55-56_477	Control	-1	0.47368421052631576
1372	2021-02-22_15-55-56_477	Control	0	0.788235294117647
1373	2021-02-22_15-55-56_477	Control	1	0.8043478260869565
1374	2021-02-22_15-55-56_477	Control	2	0.8148148148148148
1375	2021-02-22_15-55-56_477	Control	3	0.7619047619047619
1376	2021-02-22_15-55-56_477	Control	4	0.7976190476190477
1377	2021-02-22_15-55-56_477	Control	6	0.7333333333333333
1378	2021-02-22_15-55-56_477	Control	7	0.5714285714285714
1379	2021-02-22_15-55-56_478	Control	-1	0.5
1380	2021-02-22_15-55-56_478	Control	0	0.6666666666666666
1381	2021-02-22_15-55-56_478	Control	1	0.6666666666666666
1382	2021-02-22_15-55-56_478	Control	2	0.8
1383	2021-02-22_15-55-56_478	Control	3	1.0
1384	2021-02-22_15-55-56_478	Control	4	0.8333333333333334
1385	2021-02-22_15-55-56_478	Control	6	0.25
1386	2021-02-22_15-55-56_478	Control	7	1.0
1387	2021-02-22_15-55-56_479	Control	-1	0.4
1388	2021-02-22_15-55-56_479	Control	0	0.8214285714285714
1389	2021-02-22_15-55-56_479	Control	1	0.52
1390	2021-02-22_15-55-56_479	Control	2	0.6190476190476191
1391	2021-02-22_15-55-56_479	Control	3	0.3888888888888889
1392	2021-02-22_15-55-56_479	Control	4	0.5294117647058824
1393	2021-02-22_15-55-56_479	Control	6	0.25
1394	2021-02-22_15-55-56_479	Control	7	0.6666666666666666
1395	2021-02-22_15-55-56_480	Control	-1	0.7241379310344828
1396	2021-02-22_15-55-56_480	Control	0	0.9574468085106383
1397	2021-02-22_15-55-56_480	Control	1	0.9827586206896551
1398	2021-02-22_15-55-56_480	Control	2	0.9583333333333334
1399	2021-02-22_15-55-56_480	Control	3	0.9607843137254902
1400	2021-02-22_15-55-56_480	Control	4	0.9591836734693877
1401	2021-02-22_15-55-56_480	Control	6	0.9230769230769231
1402	2021-02-22_15-55-56_480	Control	7	0.8
1403	2021-02-23_10-43-46_664	Control	-1	0.5121951219512195
1404	2021-02-23_10-43-46_664	Control	0	0.6875
1405	2021-02-23_10-43-46_664	Control	1	0.5357142857142857
1406	2021-02-23_10-43-46_664	Control	2	0.49056603773584906
1407	2021-02-23_10-43-46_664	Control	3	0.56
1408	2021-02-23_10-43-46_664	Control	4	0.5957446808510638
1409	2021-02-23_10-43-46_664	Control	6	0.27586206896551724
1410	2021-02-23_10-43-46_664	Control	7	0.5161290322580645
1411	2021-02-23_10-43-46_665	Control	-1	0.675
1412	2021-02-23_10-43-46_665	Control	0	0.9365079365079365
1413	2021-02-23_10-43-46_665	Control	1	1.0
1414	2021-02-23_10-43-46_665	Control	2	0.9666666666666667
1415	2021-02-23_10-43-46_665	Control	3	0.9523809523809523
1416	2021-02-23_10-43-46_665	Control	4	0.9846153846153847
1417	2021-02-23_10-43-46_665	Control	6	0.8
1418	2021-02-23_10-43-46_665	Control	7	0.5
1419	2021-02-23_10-43-46_666	Control	-1	0.3793103448275862
1420	2021-02-23_10-43-46_666	Control	0	0.9714285714285714
1421	2021-02-23_10-43-46_666	Control	1	1.0
1422	2021-02-23_10-43-46_666	Control	2	1.0
1423	2021-02-23_10-43-46_666	Control	3	1.0
1424	2021-02-23_10-43-46_666	Control	4	0.9423076923076923
1425	2021-02-23_10-43-46_666	Control	6	0.6923076923076923
1426	2021-02-23_10-43-46_666	Control	7	0.38095238095238093
1427	2021-02-23_10-43-46_667	Control	-1	0.5217391304347826
1428	2021-02-23_10-43-46_667	Control	0	0.9302325581395349
1429	2021-02-23_10-43-46_667	Control	1	0.8936170212765957
1430	2021-02-23_10-43-46_667	Control	2	0.8404255319148937
1431	2021-02-23_10-43-46_667	Control	3	0.8333333333333334
1432	2021-02-23_10-43-46_667	Control	4	0.8421052631578947
1433	2021-02-23_10-43-46_667	Control	6	0.6140350877192983
1434	2021-02-23_10-43-46_667	Control	7	0.47297297297297297
1435	2021-02-23_10-43-53_489	Control	-1	0.6857142857142857
1436	2021-02-23_10-43-53_489	Control	0	0.8852459016393442
1437	2021-02-23_10-43-53_489	Control	1	0.9516129032258065
1438	2021-02-23_10-43-53_489	Control	2	0.9629629629629629
1439	2021-02-23_10-43-53_489	Control	3	1.0
1440	2021-02-23_10-43-53_489	Control	4	0.9390243902439024
1441	2021-02-23_10-43-53_489	Control	6	0.5135135135135135
1442	2021-02-23_10-43-53_489	Control	7	0.5
1443	2021-02-23_10-43-53_490	Control	-1	0.1875
1444	2021-02-23_10-43-53_490	Control	0	0.6666666666666666
1445	2021-02-23_10-43-53_490	Control	1	0.3333333333333333
1446	2021-02-23_10-43-53_490	Control	2	0.8181818181818182
1447	2021-02-23_10-43-53_490	Control	3	0.35714285714285715
1448	2021-02-23_10-43-53_490	Control	4	0.6666666666666666
1449	2021-02-23_10-43-53_490	Control	6	0.16666666666666666
1450	2021-02-23_10-43-53_490	Control	7	0.0
1451	2021-02-23_10-43-53_491	Control	-1	0.4166666666666667
1452	2021-02-23_10-43-53_491	Control	0	0.6428571428571429
1453	2021-02-23_10-43-53_491	Control	1	0.7333333333333333
1454	2021-02-23_10-43-53_491	Control	2	0.6923076923076923
1455	2021-02-23_10-43-53_491	Control	3	0.6666666666666666
1456	2021-02-23_10-43-53_491	Control	4	0.5
1457	2021-02-23_10-43-53_491	Control	6	0.2
1458	2021-02-23_10-43-53_491	Control	7	0.5
1459	2021-02-23_10-43-53_492	Control	-1	0.66
1460	2021-02-23_10-43-53_492	Control	0	0.9494949494949495
1461	2021-02-23_10-43-53_492	Control	1	0.9615384615384616
1462	2021-02-23_10-43-53_492	Control	2	0.9902912621359223
1463	2021-02-23_10-43-53_492	Control	3	0.9903846153846154
1464	2021-02-23_10-43-53_492	Control	4	0.9904761904761905
1465	2021-02-23_10-43-53_492	Control	6	0.8478260869565217
1466	2021-02-23_10-43-53_492	Control	7	0.6896551724137931
1467	2021-02-23_11-39-37_668	Control	-1	0.4375
1468	2021-02-23_11-39-37_668	Control	0	0.18181818181818182
1469	2021-02-23_11-39-37_668	Control	1	0.1875
1470	2021-02-23_11-39-37_668	Control	2	0.16129032258064516
1471	2021-02-23_11-39-37_668	Control	3	0.1935483870967742
1472	2021-02-23_11-39-37_668	Control	4	0.27586206896551724
1473	2021-02-23_11-39-37_668	Control	6	0.5
1474	2021-02-23_11-39-37_668	Control	7	1.0
1475	2021-02-23_11-39-37_669	Control	-1	0.8
1476	2021-02-23_11-39-37_669	Control	0	0.8
1477	2021-02-23_11-39-37_669	Control	1	0.9473684210526315
1478	2021-02-23_11-39-37_669	Control	2	0.8333333333333334
1479	2021-02-23_11-39-37_669	Control	3	0.7692307692307693
1480	2021-02-23_11-39-37_669	Control	4	0.9411764705882353
1481	2021-02-23_11-39-37_669	Control	6	1.0
1482	2021-02-23_11-39-37_669	Control	7	0.5
1483	2021-02-23_11-39-37_670	Control	-1	0.64
1484	2021-02-23_11-39-37_670	Control	0	1.0
1485	2021-02-23_11-39-37_670	Control	1	1.0
1486	2021-02-23_11-39-37_670	Control	2	1.0
1487	2021-02-23_11-39-37_670	Control	3	0.9807692307692307
1488	2021-02-23_11-39-37_670	Control	4	1.0
1489	2021-02-23_11-39-37_670	Control	6	0.8620689655172413
1490	2021-02-23_11-39-37_670	Control	7	0.6521739130434783
1491	2021-02-23_11-39-37_671	Control	-1	0.2
1492	2021-02-23_11-39-37_671	Control	0	0.9375
1493	2021-02-23_11-39-37_671	Control	1	1.0
1494	2021-02-23_11-39-37_671	Control	2	0.9130434782608695
1495	2021-02-23_11-39-37_671	Control	3	0.9310344827586207
1496	2021-02-23_11-39-37_671	Control	4	0.96875
1497	2021-02-23_11-39-37_671	Control	6	0.7272727272727273
1498	2021-02-23_11-39-37_671	Control	7	0.0
1499	2021-02-23_11-39-40_493	Control	-1	0.6
1500	2021-02-23_11-39-40_493	Control	0	0.8695652173913043
1501	2021-02-23_11-39-40_493	Control	1	0.925
1502	2021-02-23_11-39-40_493	Control	2	0.925
1503	2021-02-23_11-39-40_493	Control	3	0.8888888888888888
1504	2021-02-23_11-39-40_493	Control	4	0.8536585365853658
1505	2021-02-23_11-39-40_493	Control	6	0.5714285714285714
1506	2021-02-23_11-39-40_493	Control	7	0.42857142857142855
1507	2021-02-23_11-39-40_495	Control	-1	0.5517241379310345
1508	2021-02-23_11-39-40_495	Control	0	0.935064935064935
1509	2021-02-23_11-39-40_495	Control	1	0.9876543209876543
1510	2021-02-23_11-39-40_495	Control	2	0.9719626168224299
1511	2021-02-23_11-39-40_495	Control	3	0.9896907216494846
1512	2021-02-23_11-39-40_495	Control	4	1.0
1513	2021-02-23_11-39-40_495	Control	6	0.8032786885245902
1514	2021-02-23_11-39-40_495	Control	7	0.4411764705882353
1515	2021-02-23_11-39-40_496	Control	-1	0.68
1516	2021-02-23_11-39-40_496	Control	0	0.9404761904761905
1517	2021-02-23_11-39-40_496	Control	1	0.9354838709677419
1518	2021-02-23_11-39-40_496	Control	2	0.9247311827956989
1519	2021-02-23_11-39-40_496	Control	3	0.9186046511627907
1520	2021-02-23_11-39-40_496	Control	4	0.9425287356321839
1521	2021-02-23_11-39-40_496	Control	6	0.8
1522	2021-02-23_11-39-40_496	Control	7	0.5
1523	2021-02-24_12-51-49_708	Control	-1	0.3620689655172414
1524	2021-02-24_12-51-49_708	Control	0	0.9560439560439561
1525	2021-02-24_12-51-49_708	Control	1	0.9871794871794872
1526	2021-02-24_12-51-49_708	Control	2	0.9629629629629629
1527	2021-02-24_12-51-49_708	Control	3	0.9876543209876543
1528	2021-02-24_12-51-49_708	Control	4	0.9736842105263158
1529	2021-02-24_12-51-49_708	Control	6	0.631578947368421
1530	2021-02-24_12-51-49_708	Control	7	0.4772727272727273
1531	2021-02-24_12-51-49_709	Control	-1	0.62
1532	2021-02-24_12-51-49_709	Control	0	0.7790697674418605
1533	2021-02-24_12-51-49_709	Control	1	0.8636363636363636
1534	2021-02-24_12-51-49_709	Control	2	0.8461538461538461
1535	2021-02-24_12-51-49_709	Control	3	0.8235294117647058
1536	2021-02-24_12-51-49_709	Control	4	0.8181818181818182
1537	2021-02-24_12-51-49_709	Control	6	0.7142857142857143
1538	2021-02-24_12-51-49_709	Control	7	0.5714285714285714
1539	2021-02-24_12-51-49_710	Control	-1	1.0
1540	2021-02-24_12-51-49_710	Control	0	1.0
1541	2021-02-24_12-51-49_710	Control	1	1.0
1542	2021-02-24_12-51-49_710	Control	2	1.0
1543	2021-02-24_12-51-49_710	Control	3	1.0
1544	2021-02-24_12-51-49_710	Control	4	1.0
1545	2021-02-24_12-51-49_711	Control	-1	0.5789473684210527
1546	2021-02-24_12-51-49_711	Control	0	0.9487179487179487
1547	2021-02-24_12-51-49_711	Control	1	1.0
1548	2021-02-24_12-51-49_711	Control	2	0.9795918367346939
1549	2021-02-24_12-51-49_711	Control	3	1.0
1550	2021-02-24_12-51-49_711	Control	4	0.9705882352941176
1551	2021-02-24_12-51-49_711	Control	6	0.4
1552	2021-02-24_12-51-49_711	Control	7	0.0
1553	2021-02-24_12-52-02_521	Control	-1	0.44
1554	2021-02-24_12-52-02_521	Control	0	0.801980198019802
1555	2021-02-24_12-52-02_521	Control	1	0.74
1556	2021-02-24_12-52-02_521	Control	2	0.7326732673267327
1557	2021-02-24_12-52-02_521	Control	3	0.8409090909090909
1558	2021-02-24_12-52-02_521	Control	4	0.7340425531914894
1559	2021-02-24_12-52-02_521	Control	6	0.5526315789473685
1560	2021-02-24_12-52-02_521	Control	7	0.3870967741935484
1561	2021-02-24_12-52-02_522	Control	-1	0.2857142857142857
1562	2021-02-24_12-52-02_522	Control	0	0.8787878787878788
1563	2021-02-24_12-52-02_522	Control	1	0.9861111111111112
1564	2021-02-24_12-52-02_522	Control	2	0.9705882352941176
1565	2021-02-24_12-52-02_522	Control	3	0.9859154929577465
1566	2021-02-24_12-52-02_522	Control	4	0.9710144927536232
1567	2021-02-24_12-52-02_522	Control	6	0.6458333333333334
1568	2021-02-24_12-52-02_522	Control	7	0.3
1569	2021-02-24_12-52-02_523	Control	-1	0.8571428571428571
1570	2021-02-24_12-52-02_523	Control	0	0.8571428571428571
1571	2021-02-24_12-52-02_523	Control	1	0.6590909090909091
1572	2021-02-24_12-52-02_523	Control	2	0.7301587301587301
1573	2021-02-24_12-52-02_523	Control	3	0.58
1574	2021-02-24_12-52-02_523	Control	4	0.375
1575	2021-02-24_12-52-02_523	Control	6	0.48148148148148145
1576	2021-02-24_12-52-02_523	Control	7	0.8695652173913043
1577	2021-02-24_12-52-02_524	Control	-1	0.6
1578	2021-02-24_12-52-02_524	Control	0	0.9242424242424242
1579	2021-02-24_12-52-02_524	Control	1	0.9887640449438202
1580	2021-02-24_12-52-02_524	Control	2	0.9880952380952381
1581	2021-02-24_12-52-02_524	Control	3	1.0
1582	2021-02-24_12-52-02_524	Control	4	1.0
1583	2021-02-24_12-52-02_524	Control	6	0.8888888888888888
1584	2021-02-24_12-52-02_524	Control	7	0.2
1585	2021-03-23_10-30-57_740	Control	-1	0.3469387755102041
1586	2021-03-23_10-30-57_740	Control	0	0.958904109589041
1587	2021-03-23_10-30-57_740	Control	1	1.0
1588	2021-03-23_10-30-57_740	Control	2	1.0
1589	2021-03-23_10-30-57_740	Control	3	1.0
1590	2021-03-23_10-30-57_740	Control	4	1.0
1591	2021-03-23_10-30-57_740	Control	6	0.7547169811320755
1592	2021-03-23_10-30-57_740	Control	7	0.3148148148148148
1593	2021-03-23_10-30-57_741	Control	-1	0.49056603773584906
1594	2021-03-23_10-30-57_741	Control	0	0.8873239436619719
1595	2021-03-23_10-30-57_741	Control	1	0.961038961038961
1596	2021-03-23_10-30-57_741	Control	2	0.9662921348314607
1597	2021-03-23_10-30-57_741	Control	3	0.9888888888888889
1598	2021-03-23_10-30-57_741	Control	4	0.9655172413793104
1599	2021-03-23_10-30-57_741	Control	6	0.8333333333333334
1600	2021-03-23_10-30-57_741	Control	7	0.6956521739130435
1601	2021-03-23_10-30-57_742	Control	-1	0.5517241379310345
1602	2021-03-23_10-30-57_742	Control	0	0.9333333333333333
1603	2021-03-23_10-30-57_742	Control	1	0.8695652173913043
1604	2021-03-23_10-30-57_742	Control	2	0.9830508474576272
1605	2021-03-23_10-30-57_742	Control	3	0.9824561403508771
1606	2021-03-23_10-30-57_742	Control	4	0.9830508474576272
1607	2021-03-23_10-30-57_742	Control	6	0.5263157894736842
1608	2021-03-23_10-30-57_742	Control	7	0.4
1609	2021-03-23_10-30-57_743	Control	-1	0.6235294117647059
1610	2021-03-23_10-30-57_743	Control	0	0.8247422680412371
1611	2021-03-23_10-30-57_743	Control	1	0.9586776859504132
1612	2021-03-23_10-30-57_743	Control	2	0.9672131147540983
1613	2021-03-23_10-30-57_743	Control	3	0.9758064516129032
1614	2021-03-23_10-30-57_743	Control	4	0.9369369369369369
1615	2021-03-23_10-30-57_743	Control	6	0.5591397849462365
1616	2021-03-23_10-30-57_743	Control	7	0.5189873417721519
1617	2021-03-23_10-31-10_549	Control	-1	0.25
1618	2021-03-23_10-31-10_549	Control	0	1.0
1619	2021-03-23_10-31-10_549	Control	1	1.0
1620	2021-03-23_10-31-10_549	Control	2	1.0
1621	2021-03-23_10-31-10_549	Control	3	0.8
1622	2021-03-23_10-31-10_549	Control	4	1.0
1623	2021-03-23_10-31-10_549	Control	6	0.3333333333333333
1624	2021-03-23_10-31-10_549	Control	7	1.0
1625	2021-03-23_10-31-10_550	Control	-1	0.47058823529411764
1626	2021-03-23_10-31-10_550	Control	0	0.9545454545454546
1627	2021-03-23_10-31-10_550	Control	1	1.0
1628	2021-03-23_10-31-10_550	Control	2	1.0
1629	2021-03-23_10-31-10_550	Control	3	0.9846153846153847
1630	2021-03-23_10-31-10_550	Control	4	0.9666666666666667
1631	2021-03-23_10-31-10_550	Control	6	0.8
1632	2021-03-23_10-31-10_550	Control	7	0.45454545454545453
1633	2021-03-23_10-31-10_551	Control	-1	0.6333333333333333
1634	2021-03-23_10-31-10_551	Control	0	0.9347826086956522
1635	2021-03-23_10-31-10_551	Control	1	0.9830508474576272
1636	2021-03-23_10-31-10_551	Control	2	1.0
1637	2021-03-23_10-31-10_551	Control	3	0.9876543209876543
1638	2021-03-23_10-31-10_551	Control	4	1.0
1639	2021-03-23_10-31-10_551	Control	6	0.9298245614035088
1640	2021-03-23_10-31-10_551	Control	7	0.6271186440677966
1641	2021-03-23_10-31-10_552	Control	-1	0.55
1642	2021-03-23_10-31-10_552	Control	0	0.9659090909090909
1643	2021-03-23_10-31-10_552	Control	1	0.9611650485436893
1644	2021-03-23_10-31-10_552	Control	2	0.9428571428571428
1645	2021-03-23_10-31-10_552	Control	3	0.9174311926605505
1646	2021-03-23_10-31-10_552	Control	4	0.944954128440367
1647	2021-03-23_10-31-10_552	Control	6	0.6909090909090909
1648	2021-03-23_10-31-10_552	Control	7	0.42592592592592593
1649	2021-03-23_21-04-29_776	Control	-1	0.6153846153846154
1650	2021-03-23_21-04-29_776	Control	0	0.8518518518518519
1651	2021-03-23_21-04-29_776	Control	1	0.8837209302325582
1652	2021-03-23_21-04-29_776	Control	2	0.896551724137931
1653	2021-03-23_21-04-29_776	Control	3	0.9117647058823529
1654	2021-03-23_21-04-29_776	Control	4	0.8888888888888888
1655	2021-03-23_21-04-29_776	Control	6	0.4444444444444444
1656	2021-03-23_21-04-29_776	Control	7	0.35
1657	2021-03-23_21-04-29_777	Control	-1	0.17647058823529413
1658	2021-03-23_21-04-29_777	Control	0	0.8275862068965517
1659	2021-03-23_21-04-29_777	Control	1	0.9795918367346939
1660	2021-03-23_21-04-29_777	Control	2	1.0
1661	2021-03-23_21-04-29_777	Control	3	1.0
1662	2021-03-23_21-04-29_777	Control	4	0.961038961038961
1663	2021-03-23_21-04-29_777	Control	6	0.6666666666666666
1664	2021-03-23_21-04-29_777	Control	7	0.4444444444444444
1665	2021-03-23_21-04-29_778	Control	-1	0.41935483870967744
1666	2021-03-23_21-04-29_778	Control	0	0.7666666666666667
1667	2021-03-23_21-04-29_778	Control	1	0.8780487804878049
1668	2021-03-23_21-04-29_778	Control	2	0.9655172413793104
1669	2021-03-23_21-04-29_778	Control	3	0.8888888888888888
1670	2021-03-23_21-04-29_778	Control	4	0.8448275862068966
1671	2021-03-23_21-04-29_778	Control	6	0.4782608695652174
1672	2021-03-23_21-04-29_778	Control	7	0.38461538461538464
1673	2021-03-23_21-04-29_779	Control	-1	0.5
1674	2021-03-23_21-04-29_779	Control	0	0.9074074074074074
1675	2021-03-23_21-04-29_779	Control	1	1.0
1676	2021-03-23_21-04-29_779	Control	2	1.0
1677	2021-03-23_21-04-29_779	Control	3	0.9846153846153847
1678	2021-03-23_21-04-29_779	Control	4	1.0
1679	2021-03-23_21-04-29_779	Control	6	0.72
1680	2021-03-23_21-04-29_779	Control	7	0.6
1681	2021-03-23_21-04-39_581	Control	-1	0.34615384615384615
1682	2021-03-23_21-04-39_581	Control	0	0.7758620689655172
1683	2021-03-23_21-04-39_581	Control	1	0.9705882352941176
1684	2021-03-23_21-04-39_581	Control	2	1.0
1685	2021-03-23_21-04-39_581	Control	3	0.9861111111111112
1686	2021-03-23_21-04-39_581	Control	4	1.0
1687	2021-03-23_21-04-39_581	Control	6	0.7222222222222222
1688	2021-03-23_21-04-39_581	Control	7	0.375
1689	2021-03-23_21-04-39_582	Control	-1	0.21212121212121213
1690	2021-03-23_21-04-39_582	Control	0	0.8163265306122449
1691	2021-03-23_21-04-39_582	Control	1	1.0
1692	2021-03-23_21-04-39_582	Control	2	1.0
1693	2021-03-23_21-04-39_582	Control	3	0.9841269841269841
1694	2021-03-23_21-04-39_582	Control	4	1.0
1695	2021-03-23_21-04-39_582	Control	6	0.2916666666666667
1696	2021-03-23_21-04-39_582	Control	7	0.3870967741935484
1697	2021-03-23_21-04-39_583	Control	-1	0.8333333333333334
1698	2021-03-23_21-04-39_583	Control	0	1.0
1699	2021-03-23_21-04-39_583	Control	1	1.0
1700	2021-03-23_21-04-39_583	Control	2	0.9736842105263158
1701	2021-03-23_21-04-39_583	Control	3	0.9111111111111111
1702	2021-03-23_21-04-39_583	Control	4	0.975
1703	2021-03-23_21-04-39_583	Control	6	0.6
1704	2021-03-23_21-04-39_583	Control	7	0.3125
1705	2021-03-23_21-04-39_584	Control	-1	0.42857142857142855
1706	2021-03-23_21-04-39_584	Control	0	0.9540229885057471
1707	2021-03-23_21-04-39_584	Control	1	1.0
1708	2021-03-23_21-04-39_584	Control	2	1.0
1709	2021-03-23_21-04-39_584	Control	3	1.0
1710	2021-03-23_21-04-39_584	Control	4	1.0
1711	2021-03-23_21-04-39_584	Control	6	0.72
1712	2021-03-23_21-04-39_584	Control	7	0.4166666666666667
1713	2021-03-24_10-11-28_585	Control	-1	0.6333333333333333
1714	2021-03-24_10-11-28_585	Control	0	0.9166666666666666
1715	2021-03-24_10-11-28_585	Control	1	0.9176470588235294
1716	2021-03-24_10-11-28_585	Control	2	0.9801980198019802
1717	2021-03-24_10-11-28_585	Control	3	0.9734513274336283
1718	2021-03-24_10-11-28_585	Control	4	0.9655172413793104
1719	2021-03-24_10-11-28_585	Control	6	0.8412698412698413
1720	2021-03-24_10-11-28_585	Control	7	0.775
1721	2021-03-24_10-11-28_586	Control	-1	0.0
1722	2021-03-24_10-11-28_586	Control	0	0.8571428571428571
1723	2021-03-24_10-11-28_586	Control	1	1.0
1724	2021-03-24_10-11-28_586	Control	2	1.0
1725	2021-03-24_10-11-28_586	Control	3	1.0
1726	2021-03-24_10-11-28_586	Control	4	1.0
1727	2021-03-24_10-11-28_586	Control	6	1.0
1728	2021-03-24_10-11-28_586	Control	7	1.0
1729	2021-03-24_10-11-28_587	Control	-1	0.9230769230769231
1730	2021-03-24_10-11-28_587	Control	0	1.0
1731	2021-03-24_10-11-28_587	Control	1	1.0
1732	2021-03-24_10-11-28_587	Control	2	1.0
1733	2021-03-24_10-11-28_587	Control	3	1.0
1734	2021-03-24_10-11-28_587	Control	4	1.0
1735	2021-03-24_10-11-28_587	Control	6	0.4117647058823529
1736	2021-03-24_10-11-28_587	Control	7	0.15384615384615385
1737	2021-03-24_10-11-28_588	Control	-1	0.5
1738	2021-03-24_10-11-28_588	Control	0	1.0
1739	2021-03-24_10-11-28_588	Control	1	1.0
1740	2021-03-24_10-11-28_588	Control	2	1.0
1741	2021-03-24_10-11-28_588	Control	3	1.0
1742	2021-03-24_10-11-28_588	Control	4	1.0
1743	2021-03-24_10-11-28_588	Control	6	0.8333333333333334
1744	2021-03-24_10-11-28_588	Control	7	0.0
1745	2021-03-24_10-16-25_780	Control	-1	0.5897435897435898
1746	2021-03-24_10-16-25_780	Control	0	0.8571428571428571
1747	2021-03-24_10-16-25_780	Control	1	0.9659090909090909
1748	2021-03-24_10-16-25_780	Control	2	0.9864864864864865
1749	2021-03-24_10-16-25_780	Control	3	0.9772727272727273
1750	2021-03-24_10-16-25_780	Control	4	0.963855421686747
1751	2021-03-24_10-16-25_780	Control	6	0.5625
1752	2021-03-24_10-16-25_780	Control	7	0.5
1753	2021-03-24_10-16-25_781	Control	-1	0.7619047619047619
1754	2021-03-24_10-16-25_781	Control	0	0.975609756097561
1755	2021-03-24_10-16-25_781	Control	1	0.972972972972973
1756	2021-03-24_10-16-25_781	Control	2	1.0
1757	2021-03-24_10-16-25_781	Control	3	1.0
1758	2021-03-24_10-16-25_781	Control	4	1.0
1759	2021-03-24_10-16-25_781	Control	6	1.0
1760	2021-03-24_10-16-25_781	Control	7	0.14285714285714285
1761	2021-03-24_10-16-25_782	Control	-1	0.5
1762	2021-03-24_10-16-25_782	Control	0	0.9390243902439024
1763	2021-03-24_10-16-25_782	Control	1	1.0
1764	2021-03-24_10-16-25_782	Control	2	1.0
1765	2021-03-24_10-16-25_782	Control	3	1.0
1766	2021-03-24_10-16-25_782	Control	4	1.0
1767	2021-03-24_10-16-25_782	Control	6	0.78125
1768	2021-03-24_10-16-25_782	Control	7	0.5882352941176471
1769	2021-03-24_10-16-25_783	Control	-1	0.4166666666666667
1770	2021-03-24_10-16-25_783	Control	0	0.967741935483871
1771	2021-03-24_10-16-25_783	Control	1	0.9705882352941176
1772	2021-03-24_10-16-25_783	Control	2	1.0
1773	2021-03-24_10-16-25_783	Control	3	1.0
1774	2021-03-24_10-16-25_783	Control	4	1.0
1775	2021-03-24_10-16-25_783	Control	6	0.6363636363636364
1776	2021-03-24_10-16-25_783	Control	7	0.75
1777	2021-03-24_11-29-35_589	24-25	-1	0.0
1778	2021-03-24_11-29-35_589	24-25	0	0.75
1779	2021-03-24_11-29-35_589	24-25	1	0.6666666666666666
1780	2021-03-24_11-29-35_589	24-25	2	0.6666666666666666
1781	2021-03-24_11-29-35_589	24-25	3	0.6363636363636364
1782	2021-03-24_11-29-35_589	24-25	4	0.2
1783	2021-03-24_11-29-35_589	24-25	6	0.3333333333333333
1784	2021-03-24_11-29-35_589	24-25	7	1.0
1785	2021-03-24_11-29-35_590	24-25	0	0.3333333333333333
1786	2021-03-24_11-29-35_590	24-25	1	1.0
1787	2021-03-24_11-29-35_590	24-25	2	0.3333333333333333
1788	2021-03-24_11-29-35_590	24-25	3	1.0
1789	2021-03-24_11-29-35_591	24-25	-1	0.5
1790	2021-03-24_11-29-35_591	24-25	0	0.5
1791	2021-03-24_11-29-35_591	24-25	1	0.0
1792	2021-03-24_11-29-35_591	24-25	2	0.75
1793	2021-03-24_11-29-35_591	24-25	3	0.5
1794	2021-03-24_11-29-35_591	24-25	4	0.5714285714285714
1795	2021-03-24_11-29-35_591	24-25	6	0.4
1796	2021-03-24_11-29-35_591	24-25	7	0.16666666666666666
1797	2021-03-24_11-30-54_784	24-25	-1	0.375
1798	2021-03-24_11-30-54_784	24-25	0	0.3181818181818182
1799	2021-03-24_11-30-54_784	24-25	1	0.2
1800	2021-03-24_11-30-54_784	24-25	2	0.4117647058823529
1801	2021-03-24_11-30-54_784	24-25	3	0.5714285714285714
1802	2021-03-24_11-30-54_784	24-25	4	0.3333333333333333
1803	2021-03-24_11-30-54_784	24-25	6	0.6666666666666666
1804	2021-03-24_11-30-54_785	24-25	-1	0.4
1805	2021-03-24_11-30-54_785	24-25	0	0.3333333333333333
1806	2021-03-24_11-30-54_785	24-25	1	0.6666666666666666
1807	2021-03-24_11-30-54_785	24-25	2	0.0
1808	2021-03-24_11-30-54_785	24-25	3	0.25
1809	2021-03-24_11-30-54_785	24-25	4	0.75
1810	2021-03-24_11-30-54_785	24-25	6	0.0
1811	2021-03-24_11-30-54_786	24-25	-1	0.0
1812	2021-03-24_11-30-54_786	24-25	2	0.0
1813	2021-03-24_11-30-54_786	24-25	3	0.0
1814	2021-03-24_11-30-54_786	24-25	4	1.0
1815	2021-03-24_11-30-54_786	24-25	6	0.0
1816	2021-03-24_11-30-54_787	24-25	0	1.0
1817	2021-03-24_11-30-54_787	24-25	1	0.6666666666666666
1818	2021-03-24_11-30-54_787	24-25	2	1.0
1819	2021-03-24_11-30-54_787	24-25	3	1.0
1820	2021-03-24_12-51-22_593	24-25	-1	0.4
1821	2021-03-24_12-51-22_593	24-25	0	0.3333333333333333
1822	2021-03-24_12-51-22_593	24-25	1	0.6666666666666666
1823	2021-03-24_12-51-22_593	24-25	2	1.0
1824	2021-03-24_12-51-22_593	24-25	3	0.5
1825	2021-03-24_12-51-22_593	24-25	6	0.75
1826	2021-03-24_12-51-22_593	24-25	7	0.75
1827	2021-03-24_12-51-22_594	24-25	-1	1.0
1828	2021-03-24_12-51-22_594	24-25	0	0.4
1829	2021-03-24_12-51-22_594	24-25	1	0.25
1830	2021-03-24_12-51-22_594	24-25	2	0.75
1831	2021-03-24_12-51-22_594	24-25	3	0.5
1832	2021-03-24_12-51-22_594	24-25	4	0.5
1833	2021-03-24_12-51-22_595	24-25	-1	1.0
1834	2021-03-24_12-51-22_595	24-25	0	0.5454545454545454
1835	2021-03-24_12-51-22_595	24-25	1	0.5384615384615384
1836	2021-03-24_12-51-22_595	24-25	2	0.6
1837	2021-03-24_12-51-22_595	24-25	3	0.7222222222222222
1838	2021-03-24_12-51-22_595	24-25	4	0.4444444444444444
1839	2021-03-24_12-51-22_595	24-25	6	0.3333333333333333
1840	2021-03-24_12-51-22_595	24-25	7	0.4
1841	2021-03-24_12-51-22_596	24-25	-1	0.6
1842	2021-03-24_12-51-22_596	24-25	0	0.6666666666666666
1843	2021-03-24_12-51-22_596	24-25	1	0.7142857142857143
1844	2021-03-24_12-51-22_596	24-25	2	1.0
1845	2021-03-24_12-51-22_596	24-25	3	1.0
1846	2021-03-24_12-51-22_596	24-25	4	1.0
1847	2021-03-24_12-51-22_596	24-25	6	0.3333333333333333
1848	2021-03-24_12-51-22_596	24-25	7	0.625
1849	2021-03-24_13-00-13_788	24-25	-1	0.5
1850	2021-03-24_13-00-13_788	24-25	1	0.5
1851	2021-03-24_13-00-13_788	24-25	2	1.0
1852	2021-03-24_13-00-13_788	24-25	3	1.0
1853	2021-03-24_13-00-13_788	24-25	4	1.0
1854	2021-03-24_13-00-13_788	24-25	7	0.0
1855	2021-03-24_13-00-13_790	24-25	0	0.5
1856	2021-03-24_13-00-13_790	24-25	1	0.3333333333333333
1857	2021-03-24_13-00-13_790	24-25	2	0.5
1858	2021-03-24_13-00-13_790	24-25	3	0.4
1859	2021-03-24_13-00-13_790	24-25	4	0.6666666666666666
1860	2021-03-24_13-00-13_790	24-25	6	0.0
1861	2021-03-24_13-00-13_791	24-25	0	1.0
1862	2021-03-24_13-00-13_791	24-25	1	1.0
1863	2021-03-24_14-04-53_597	Control	-1	0.55
1864	2021-03-24_14-04-53_597	Control	0	0.8444444444444444
1865	2021-03-24_14-04-53_597	Control	1	0.9166666666666666
1866	2021-03-24_14-04-53_597	Control	2	0.8846153846153846
1867	2021-03-24_14-04-53_597	Control	3	0.8852459016393442
1868	2021-03-24_14-04-53_597	Control	4	0.8833333333333333
1869	2021-03-24_14-04-53_597	Control	6	0.6206896551724138
1870	2021-03-24_14-04-53_597	Control	7	0.3235294117647059
1871	2021-03-24_14-04-53_598	Control	-1	0.52
1872	2021-03-24_14-04-53_598	Control	0	0.6122448979591837
1873	2021-03-24_14-04-53_598	Control	1	0.647887323943662
1874	2021-03-24_14-04-53_598	Control	2	0.7101449275362319
1875	2021-03-24_14-04-53_598	Control	3	0.7692307692307693
1876	2021-03-24_14-04-53_598	Control	4	0.6721311475409836
1877	2021-03-24_14-04-53_598	Control	6	0.4666666666666667
1878	2021-03-24_14-04-53_598	Control	7	0.5
1879	2021-03-24_14-04-53_599	Control	-1	0.4666666666666667
1880	2021-03-24_14-04-53_599	Control	0	0.9038461538461539
1881	2021-03-24_14-04-53_599	Control	1	0.8775510204081632
1882	2021-03-24_14-04-53_599	Control	2	0.9534883720930233
1883	2021-03-24_14-04-53_599	Control	3	0.9615384615384616
1884	2021-03-24_14-04-53_599	Control	4	0.9565217391304348
1885	2021-03-24_14-04-53_599	Control	6	0.5
1886	2021-03-24_14-04-53_599	Control	7	0.2222222222222222
1887	2021-03-24_14-04-53_600	Control	-1	0.5098039215686274
1888	2021-03-24_14-04-53_600	Control	0	0.967032967032967
1889	2021-03-24_14-04-53_600	Control	1	1.0
1890	2021-03-24_14-04-53_600	Control	2	0.9770114942528736
1891	2021-03-24_14-04-53_600	Control	3	0.9583333333333334
1892	2021-03-24_14-04-53_600	Control	4	0.9876543209876543
1893	2021-03-24_14-04-53_600	Control	6	0.75
1894	2021-03-24_14-04-53_600	Control	7	0.28888888888888886
1895	2021-03-24_14-05-00_792	Control	-1	0.36363636363636365
1896	2021-03-24_14-05-00_792	Control	0	0.9032258064516129
1897	2021-03-24_14-05-00_792	Control	1	0.9705882352941176
1898	2021-03-24_14-05-00_792	Control	2	0.9285714285714286
1899	2021-03-24_14-05-00_792	Control	3	0.9473684210526315
1900	2021-03-24_14-05-00_792	Control	4	0.9459459459459459
1901	2021-03-24_14-05-00_792	Control	6	0.45454545454545453
1902	2021-03-24_14-05-00_792	Control	7	0.2
1903	2021-03-24_14-05-00_793	Control	-1	0.5483870967741935
1904	2021-03-24_14-05-00_793	Control	0	0.8771929824561403
1905	2021-03-24_14-05-00_793	Control	1	1.0
1906	2021-03-24_14-05-00_793	Control	2	0.9811320754716981
1907	2021-03-24_14-05-00_793	Control	3	0.9772727272727273
1908	2021-03-24_14-05-00_793	Control	4	0.9821428571428571
1909	2021-03-24_14-05-00_793	Control	6	0.8888888888888888
1910	2021-03-24_14-05-00_793	Control	7	0.55
1911	2021-03-24_14-05-00_794	Control	-1	0.8181818181818182
1912	2021-03-24_14-05-00_794	Control	0	0.96
1913	2021-03-24_14-05-00_794	Control	1	0.7291666666666666
1914	2021-03-24_14-05-00_794	Control	2	0.86
1915	2021-03-24_14-05-00_794	Control	3	0.86
1916	2021-03-24_14-05-00_794	Control	4	0.875
1917	2021-03-24_14-05-00_794	Control	6	0.5555555555555556
1918	2021-03-24_14-05-00_794	Control	7	0.52
1919	2021-03-24_14-05-00_795	Control	-1	0.5
1920	2021-03-24_14-05-00_795	Control	0	0.2222222222222222
1921	2021-03-24_14-05-00_795	Control	1	0.625
1922	2021-03-24_14-05-00_795	Control	2	0.7272727272727273
1923	2021-03-24_14-05-00_795	Control	3	0.9411764705882353
1924	2021-03-24_14-05-00_795	Control	4	1.0
1925	2021-03-24_14-05-00_795	Control	6	1.0
1926	2021-03-24_14-05-00_795	Control	7	0.8333333333333334
1927	2021-03-31_09-57-40_800	Control	-1	0.6923076923076923
1928	2021-03-31_09-57-40_800	Control	0	0.9893617021276596
1929	2021-03-31_09-57-40_800	Control	1	0.9629629629629629
1930	2021-03-31_09-57-40_800	Control	2	1.0
1931	2021-03-31_09-57-40_800	Control	3	0.9741379310344828
1932	2021-03-31_09-57-40_800	Control	4	0.9821428571428571
1933	2021-03-31_09-57-40_800	Control	6	0.5
1934	2021-03-31_09-57-40_800	Control	7	0.5882352941176471
1935	2021-03-31_09-57-40_801	Control	-1	0.20689655172413793
1936	2021-03-31_09-57-40_801	Control	0	0.941747572815534
1937	2021-03-31_09-57-40_801	Control	1	1.0
1938	2021-03-31_09-57-40_801	Control	2	0.9915254237288136
1939	2021-03-31_09-57-40_801	Control	3	0.98989898989899
1940	2021-03-31_09-57-40_801	Control	4	0.9902912621359223
1941	2021-03-31_09-57-40_801	Control	6	0.9166666666666666
1942	2021-03-31_09-57-40_801	Control	7	0.3333333333333333
1943	2021-03-31_09-57-40_802	Control	-1	0.3333333333333333
1944	2021-03-31_09-57-40_802	Control	0	0.9493670886075949
1945	2021-03-31_09-57-40_802	Control	1	0.989247311827957
1946	2021-03-31_09-57-40_802	Control	2	0.98
1947	2021-03-31_09-57-40_802	Control	3	0.9696969696969697
1948	2021-03-31_09-57-40_802	Control	4	0.9791666666666666
1949	2021-03-31_09-57-40_802	Control	6	0.6521739130434783
1950	2021-03-31_09-57-40_802	Control	7	0.35714285714285715
1951	2021-03-31_09-57-40_803	Control	-1	0.6136363636363636
1952	2021-03-31_09-57-40_803	Control	0	0.9078947368421053
1953	2021-03-31_09-57-40_803	Control	1	0.96
1954	2021-03-31_09-57-40_803	Control	2	0.9761904761904762
1955	2021-03-31_09-57-40_803	Control	3	0.9361702127659575
1956	2021-03-31_09-57-40_803	Control	4	0.9484536082474226
1957	2021-03-31_09-57-40_803	Control	6	0.6944444444444444
1958	2021-03-31_09-57-40_803	Control	7	0.5454545454545454
1959	2021-03-31_09-57-45_605	Control	-1	1.0
1960	2021-03-31_09-57-45_605	Control	0	0.7391304347826086
1961	2021-03-31_09-57-45_605	Control	1	0.7058823529411765
1962	2021-03-31_09-57-45_605	Control	2	0.8181818181818182
1963	2021-03-31_09-57-45_605	Control	3	1.0
1964	2021-03-31_09-57-45_605	Control	4	0.8823529411764706
1965	2021-03-31_09-57-45_605	Control	6	1.0
1966	2021-03-31_09-57-45_605	Control	7	0.5
1967	2021-03-31_09-57-45_606	Control	-1	0.5625
1968	2021-03-31_09-57-45_606	Control	0	0.9540229885057471
1969	2021-03-31_09-57-45_606	Control	1	1.0
1970	2021-03-31_09-57-45_606	Control	2	0.9693877551020408
1971	2021-03-31_09-57-45_606	Control	3	0.9827586206896551
1972	2021-03-31_09-57-45_606	Control	4	1.0
1973	2021-03-31_09-57-45_606	Control	6	0.9666666666666667
1974	2021-03-31_09-57-45_606	Control	7	0.35714285714285715
1975	2021-03-31_09-57-45_607	Control	-1	0.625
1976	2021-03-31_09-57-45_607	Control	0	0.9895833333333334
1977	2021-03-31_09-57-45_607	Control	1	1.0
1978	2021-03-31_09-57-45_607	Control	2	1.0
1979	2021-03-31_09-57-45_607	Control	3	1.0
1980	2021-03-31_09-57-45_607	Control	4	1.0
1981	2021-03-31_09-57-45_607	Control	6	0.8214285714285714
1982	2021-03-31_09-57-45_607	Control	7	0.1111111111111111
1983	2021-03-31_09-57-45_608	Control	-1	0.5641025641025641
1984	2021-03-31_09-57-45_608	Control	0	0.9782608695652174
1985	2021-03-31_09-57-45_608	Control	1	0.9903846153846154
1986	2021-03-31_09-57-45_608	Control	2	0.9901960784313726
1987	2021-03-31_09-57-45_608	Control	3	1.0
1988	2021-03-31_09-57-45_608	Control	4	1.0
1989	2021-03-31_09-57-45_608	Control	6	0.9583333333333334
1990	2021-03-31_09-57-45_608	Control	7	0.5909090909090909
1991	2021-03-31_10-59-05_609	24-25	-1	0.5263157894736842
1992	2021-03-31_10-59-05_609	24-25	0	0.3125
1993	2021-03-31_10-59-05_609	24-25	1	0.3888888888888889
1994	2021-03-31_10-59-05_609	24-25	2	0.4375
1995	2021-03-31_10-59-05_609	24-25	3	0.3333333333333333
1996	2021-03-31_10-59-05_609	24-25	4	0.26666666666666666
1997	2021-03-31_10-59-05_609	24-25	6	0.7142857142857143
1998	2021-03-31_10-59-05_609	24-25	7	0.3076923076923077
[truncated: 7,427 more rows]
