# Supplementary material for: Functional neuronal circuits emerge in the absence of developmental activity
Source: Nat Commun. 2024 Jan 8;15:364. doi: 10.1038/s41467-023-44681-2 (PMC10774424; doi:10.1038/s41467-023-44681-2)
Supplement: Supplementary file 9 — Source Data [file 41467_2023_44681_MOESM9_ESM.zip › SourceData/Figure3c_HoursPostAnesthesia.csv]

	FishID	Condition	CorrectTurn
0	2021-01-26_10-12-17_316	Control	0.9580838323353293
1	2021-01-26_10-12-17_317	Control	0.9261363636363636
2	2021-01-26_10-12-18_318	Control	1.0
3	2021-01-26_10-12-18_319	Control	0.9933333333333333
4	2021-01-26_10-12-33_149	Control	0.991869918699187
5	2021-01-26_10-12-33_150	Control	0.9583333333333334
6	2021-01-26_10-12-33_151	Control	0.9702380952380952
7	2021-01-26_10-12-33_152	Control	0.9672131147540983
8	2021-01-26_11-10-16_320	Control	0.9899328859060402
9	2021-01-26_11-10-16_321	Control	0.95
10	2021-01-26_11-10-16_322	Control	0.976
11	2021-01-26_11-10-16_323	Control	0.9675675675675676
12	2021-01-26_11-10-22_153	Control	0.9015151515151515
13	2021-01-26_11-10-22_154	Control	1.0
14	2021-01-26_11-10-22_155	Control	0.9428571428571428
15	2021-01-26_11-10-22_156	Control	0.9612403100775194
16	2021-01-26_12-04-19_324	Control	0.984375
17	2021-01-26_12-04-19_325	Control	0.9683794466403162
18	2021-01-26_12-04-19_326	Control	0.8716216216216216
19	2021-01-26_12-04-19_327	Control	1.0
20	2021-01-26_12-04-26_157	Control	0.9460431654676259
21	2021-01-26_12-04-26_158	Control	0.9830508474576272
22	2021-01-26_12-04-26_159	Control	0.9419795221843004
23	2021-01-26_12-04-26_160	Control	0.9753694581280788
24	2021-01-27_11-00-31_344	Control	0.8888888888888888
25	2021-01-27_11-00-31_345	Control	0.9570815450643777
26	2021-01-27_11-00-31_346	Control	1.0
27	2021-01-27_11-00-31_347	Control	0.7931034482758621
28	2021-01-27_11-00-38_177	Control	0.9807692307692307
29	2021-01-27_11-00-38_178	Control	0.9887640449438202
30	2021-01-27_11-00-38_179	Control	0.9808612440191388
31	2021-01-27_11-00-38_180	Control	0.9465020576131687
32	2021-01-27_11-55-35_348	Control	0.9098360655737705
33	2021-01-27_11-55-35_349	Control	1.0
34	2021-01-27_11-55-35_350	Control	0.9811320754716981
35	2021-01-27_11-55-35_351	Control	0.9728682170542635
36	2021-01-27_11-55-39_181	Control	0.9595588235294118
37	2021-01-27_11-55-39_182	Control	0.9669421487603306
38	2021-01-27_11-55-39_183	Control	0.9840764331210191
39	2021-01-27_11-55-39_184	Control	0.9772727272727273
40	2021-01-27_12-51-14_352	Control	0.9656652360515021
41	2021-01-27_12-51-14_353	Control	0.9476439790575916
42	2021-01-27_12-51-14_354	Control	0.8582677165354331
43	2021-01-27_12-51-14_355	Control	0.9631336405529954
44	2021-01-27_12-51-18_185	Control	0.9952153110047847
45	2021-01-27_12-51-18_186	Control	0.9478260869565217
46	2021-01-27_12-51-18_187	Control	0.8523206751054853
47	2021-01-27_12-51-18_188	Control	0.9473684210526315
48	2021-02-01_11-45-04_376	Control	0.9528301886792453
49	2021-02-01_11-45-04_377	Control	0.8909090909090909
50	2021-02-01_11-45-04_378	Control	0.986046511627907
51	2021-02-01_11-45-04_379	Control	0.952755905511811
52	2021-02-01_11-45-13_209	Control	0.9751381215469613
53	2021-02-01_11-45-13_210	Control	0.972809667673716
54	2021-02-01_11-45-13_211	Control	0.9857651245551602
55	2021-02-01_11-45-13_212	Control	0.9811320754716981
56	2021-02-01_13-49-48_388	Control	0.9739583333333334
57	2021-02-01_13-49-48_389	Control	0.863013698630137
58	2021-02-01_13-49-48_390	Control	0.9868421052631579
59	2021-02-01_13-49-48_391	Control	0.9827586206896551
60	2021-02-01_13-51-13_217	Control	0.9692307692307692
61	2021-02-01_13-51-13_218	Control	0.9447513812154696
62	2021-02-01_13-51-13_219	Control	0.9516129032258065
63	2021-02-01_13-51-13_220	Control	0.9794520547945206
64	2021-02-01_15-45-03_396	Control	0.8162650602409639
65	2021-02-01_15-45-03_397	Control	0.925
66	2021-02-01_15-45-03_398	Control	0.7477876106194691
67	2021-02-01_15-45-03_399	Control	0.9169435215946844
68	2021-02-01_15-46-35_225	Control	0.8916083916083916
69	2021-02-01_15-46-35_226	Control	0.9598214285714286
70	2021-02-01_15-46-35_227	Control	0.9752321981424149
71	2021-02-01_15-46-35_228	Control	0.9762845849802372
72	2021-02-01_16-48-34_400	Control	0.568075117370892
73	2021-02-01_16-48-34_401	Control	0.9550561797752809
74	2021-02-01_16-48-34_402	Control	0.9560975609756097
75	2021-02-01_16-48-34_403	Control	0.9468599033816425
76	2021-02-01_16-49-13_229	Control	0.9502487562189055
77	2021-02-01_16-49-13_230	Control	0.959731543624161
78	2021-02-01_16-49-13_231	Control	0.9807692307692307
79	2021-02-01_16-49-13_232	Control	0.9941520467836257
80	2021-02-03_09-55-27_440	Control	0.9537815126050421
81	2021-02-03_09-55-27_441	Control	0.9787234042553191
82	2021-02-03_09-55-27_442	Control	0.9797979797979798
83	2021-02-03_09-55-27_443	Control	0.9734513274336283
84	2021-02-03_09-55-31_269	Control	0.9274809160305344
85	2021-02-03_09-55-31_270	Control	1.0
86	2021-02-03_09-55-31_271	Control	0.6173913043478261
87	2021-02-03_09-55-31_272	Control	1.0
88	2021-02-03_15-27-34_293	Control	0.9765625
89	2021-02-03_15-27-34_294	Control	0.9781021897810219
90	2021-02-03_15-27-34_295	Control	0.9757281553398058
91	2021-02-03_15-27-34_296	Control	0.9847560975609756
92	2021-02-03_15-27-39_460	Control	0.9351535836177475
93	2021-02-03_15-27-39_461	Control	0.9900990099009901
94	2021-02-03_15-27-40_462	Control	0.9874055415617129
95	2021-02-03_15-27-40_463	Control	0.9543859649122807
96	2021-02-09_10-16-35_468	Control	0.9484978540772532
97	2021-02-09_10-16-35_469	Control	0.9813084112149533
98	2021-02-09_10-16-35_470	Control	0.9615384615384616
99	2021-02-09_10-16-35_471	Control	0.9638009049773756
100	2021-02-09_10-16-40_297	Control	0.9702127659574468
101	2021-02-09_10-16-40_298	Control	1.0
102	2021-02-09_10-16-40_299	Control	0.9707602339181286
103	2021-02-09_10-16-40_300	Control	0.9136212624584718
104	2021-02-09_13-09-57_480	Control	0.7885906040268457
105	2021-02-09_13-09-57_481	Control	0.9707112970711297
106	2021-02-09_13-09-57_482	Control	0.9938271604938271
107	2021-02-09_13-09-57_483	Control	0.9523809523809523
108	2021-02-09_13-10-07_309	Control	0.9705882352941176
109	2021-02-09_13-10-07_310	Control	0.9850746268656716
110	2021-02-09_13-10-07_311	Control	0.9763779527559056
111	2021-02-09_13-10-07_312	Control	0.5270935960591133
112	2021-02-10_10-28-09_492	Control	0.9726027397260274
113	2021-02-10_10-28-09_493	Control	0.9532710280373832
114	2021-02-10_10-28-09_494	Control	0.9653465346534653
115	2021-02-10_10-28-09_495	Control	0.7080745341614907
116	2021-02-10_10-28-10_321	Control	0.9802371541501976
117	2021-02-10_10-28-10_322	Control	0.572972972972973
118	2021-02-10_10-28-10_323	Control	0.933852140077821
119	2021-02-10_10-28-10_324	Control	0.994413407821229
120	2021-02-10_15-55-49_516	Control	0.9516129032258065
121	2021-02-10_15-55-49_517	Control	1.0
122	2021-02-10_15-55-49_518	Control	0.9634146341463414
123	2021-02-10_15-55-49_519	Control	0.9393939393939394
124	2021-02-10_15-55-59_345	Control	0.935064935064935
125	2021-02-10_15-55-59_346	Control	0.91
126	2021-02-10_15-55-59_347	Control	0.9461883408071748
127	2021-02-10_15-55-59_348	Control	0.9692982456140351
128	2021-02-15_10-37-42_524	Control	0.8764478764478765
129	2021-02-15_10-37-42_525	Control	0.9961832061068703
130	2021-02-15_10-37-42_526	Control	0.9245283018867925
131	2021-02-15_10-37-42_527	Control	0.9957446808510638
132	2021-02-15_10-37-46_353	Control	0.9511400651465798
133	2021-02-15_10-37-46_354	Control	1.0
134	2021-02-15_10-37-46_355	Control	1.0
135	2021-02-15_10-37-46_356	Control	0.7083333333333334
136	2021-02-15_17-14-04_377	Control	0.9654178674351584
137	2021-02-15_17-14-04_378	Control	0.9886363636363636
138	2021-02-15_17-14-04_379	Control	0.3
139	2021-02-15_17-14-04_380	Control	0.963302752293578
140	2021-02-15_17-14-23_552	Control	0.8674698795180723
141	2021-02-15_17-14-23_553	Control	0.9090909090909091
142	2021-02-15_17-14-24_554	Control	0.9487179487179487
143	2021-02-15_17-14-24_555	Control	0.961352657004831
144	2021-02-16_10-35-04_568	Control	0.9668508287292817
145	2021-02-16_10-35-04_569	Control	0.9869565217391304
146	2021-02-16_10-35-04_570	Control	0.9897435897435898
147	2021-02-16_10-35-04_571	Control	0.989010989010989
148	2021-02-16_10-35-24_393	Control	0.9910714285714286
149	2021-02-16_10-35-24_394	Control	1.0
150	2021-02-16_10-35-24_395	Control	0.943502824858757
151	2021-02-16_10-35-24_396	Control	0.9940828402366864
152	2021-02-16_15-33-40_588	Control	0.8768115942028986
153	2021-02-16_15-33-40_589	Control	0.9680365296803652
154	2021-02-16_15-33-40_590	Control	0.6622340425531915
155	2021-02-16_15-33-40_591	Control	0.9333333333333333
156	2021-02-16_15-33-52_413	Control	0.9563636363636364
157	2021-02-16_15-33-52_414	Control	0.9605734767025089
158	2021-02-16_15-33-52_415	Control	0.9185667752442996
159	2021-02-16_15-33-52_416	Control	0.979381443298969
160	2021-02-22_15-02-06_473	Control	0.9813084112149533
161	2021-02-22_15-02-06_474	Control	0.9766355140186916
162	2021-02-22_15-02-06_475	Control	0.7095588235294118
163	2021-02-22_15-02-06_476	Control	0.8146341463414634
164	2021-02-22_15-02-10_648	Control	0.984375
165	2021-02-22_15-02-10_649	Control	0.9771428571428571
166	2021-02-22_15-02-10_650	Control	0.9692307692307692
167	2021-02-22_15-02-10_651	Control	0.9565217391304348
168	2021-02-22_15-55-52_652	Control	0.981651376146789
169	2021-02-22_15-55-52_653	Control	0.9154518950437318
170	2021-02-22_15-55-52_654	Control	1.0
171	2021-02-22_15-55-52_655	Control	1.0
172	2021-02-22_15-55-56_477	Control	0.7597402597402597
173	2021-02-22_15-55-56_478	Control	1.0
174	2021-02-22_15-55-56_479	Control	0.6585365853658537
175	2021-02-22_15-55-56_480	Control	0.9740740740740741
176	2021-02-23_10-43-46_664	Control	0.4148936170212766
177	2021-02-23_10-43-46_665	Control	0.96
178	2021-02-23_10-43-46_666	Control	0.9821428571428571
179	2021-02-23_10-43-46_667	Control	0.8061224489795918
180	2021-02-23_10-43-53_489	Control	0.9404761904761905
181	2021-02-23_10-43-53_490	Control	0.4918032786885246
182	2021-02-23_10-43-53_491	Control	0.3611111111111111
183	2021-02-23_10-43-53_492	Control	0.9852941176470589
184	2021-02-23_11-39-37_668	Control	0.03389830508474576
185	2021-02-23_11-39-37_669	Control	1.0
186	2021-02-23_11-39-37_670	Control	0.9949748743718593
187	2021-02-23_11-39-37_671	Control	0.95
188	2021-02-23_11-39-40_493	Control	0.9770992366412213
189	2021-02-23_11-39-40_495	Control	0.9782608695652174
190	2021-02-23_11-39-40_496	Control	0.9610778443113772
191	2021-02-24_12-51-49_708	Control	0.972
192	2021-02-24_12-51-49_709	Control	0.7413793103448276
193	2021-02-24_12-51-49_710	Control	1.0
194	2021-02-24_12-51-49_711	Control	0.989247311827957
195	2021-02-24_12-52-02_521	Control	0.8961038961038961
196	2021-02-24_12-52-02_522	Control	0.9678899082568807
197	2021-02-24_12-52-02_523	Control	0.6507177033492823
198	2021-02-24_12-52-02_524	Control	0.9710144927536232
199	2021-03-23_10-30-57_740	Control	0.9895470383275261
200	2021-03-23_10-30-57_741	Control	0.96484375
201	2021-03-23_10-30-57_742	Control	0.9541984732824428
202	2021-03-23_10-30-57_743	Control	0.905
203	2021-03-23_10-31-10_549	Control	0.88
204	2021-03-23_10-31-10_550	Control	0.9698492462311558
205	2021-03-23_10-31-10_551	Control	0.9855072463768116
206	2021-03-23_10-31-10_552	Control	0.9348441926345609
207	2021-03-23_21-04-29_776	Control	0.8780487804878049
208	2021-03-23_21-04-29_777	Control	0.9698492462311558
209	2021-03-23_21-04-29_778	Control	0.9333333333333333
210	2021-03-23_21-04-29_779	Control	0.9615384615384616
211	2021-03-23_21-04-39_581	Control	0.9653679653679653
212	2021-03-23_21-04-39_582	Control	0.9649805447470817
213	2021-03-23_21-04-39_583	Control	0.9403973509933775
214	2021-03-23_21-04-39_584	Control	0.9889196675900277
215	2021-03-24_10-11-28_585	Control	0.9422492401215805
216	2021-03-24_10-11-28_586	Control	0.92
217	2021-03-24_10-11-28_587	Control	1.0
218	2021-03-24_10-11-28_588	Control	1.0
219	2021-03-24_10-16-25_780	Control	0.9551724137931035
220	2021-03-24_10-16-25_781	Control	0.9969604863221885
221	2021-03-24_10-16-25_782	Control	0.9917355371900827
222	2021-03-24_10-16-25_783	Control	0.9888888888888889
223	2021-03-24_11-29-35_589	24-25	0.6060606060606061
224	2021-03-24_11-29-35_591	24-25	0.52
225	2021-03-24_11-30-54_784	24-25	0.23076923076923078
226	2021-03-24_11-30-54_785	24-25	0.5
227	2021-03-24_11-30-54_786	24-25	0.3333333333333333
228	2021-03-24_12-51-22_593	24-25	0.0
229	2021-03-24_12-51-22_594	24-25	0.4117647058823529
230	2021-03-24_12-51-22_595	24-25	0.5806451612903226
231	2021-03-24_12-51-22_596	24-25	0.782608695652174
232	2021-03-24_14-04-53_597	Control	0.898989898989899
233	2021-03-24_14-04-53_598	Control	0.725
234	2021-03-24_14-04-53_599	Control	0.9844961240310077
235	2021-03-24_14-04-53_600	Control	0.9825436408977556
236	2021-03-24_14-05-00_792	Control	0.9307692307692308
237	2021-03-24_14-05-00_793	Control	0.9635416666666666
238	2021-03-24_14-05-00_794	Control	0.883248730964467
239	2021-03-24_14-05-00_795	Control	0.84
240	2021-03-31_09-57-40_800	Control	0.9833333333333333
241	2021-03-31_09-57-40_801	Control	0.9873417721518988
242	2021-03-31_09-57-40_802	Control	0.9629629629629629
243	2021-03-31_09-57-40_803	Control	0.9120879120879121
244	2021-03-31_09-57-45_606	Control	0.9894736842105263
245	2021-03-31_09-57-45_607	Control	0.9975429975429976
246	2021-03-31_09-57-45_608	Control	0.9936507936507937
247	2021-03-31_10-59-05_609	24-25	0.35789473684210527
248	2021-03-31_10-59-05_611	24-25	0.9166666666666666
249	2021-03-31_10-59-05_612	24-25	0.9852631578947368
250	2021-03-31_10-59-19_804	24-25	0.8292682926829268
251	2021-03-31_10-59-19_807	24-25	0.5
252	2021-03-31_11-56-54_808	24-25	0.4838709677419355
253	2021-03-31_11-56-54_809	24-25	0.5555555555555556
254	2021-03-31_11-57-01_613	24-25	0.45
255	2021-03-31_11-57-01_615	24-25	0.8181818181818182
256	2021-03-31_11-57-02_616	24-25	0.46875
257	2021-03-31_18-48-11_645	Control	0.9390243902439024
258	2021-03-31_18-48-11_646	Control	0.7322834645669292
259	2021-03-31_18-48-11_647	Control	0.8641618497109826
260	2021-03-31_18-48-11_648	Control	0.9808743169398907
261	2021-03-31_18-48-18_840	Control	0.9791666666666666
262	2021-03-31_18-48-18_841	Control	0.6255924170616114
263	2021-03-31_18-48-18_842	Control	0.5350877192982456
264	2021-03-31_18-48-18_843	Control	0.9131944444444444
265	2021-04-05_10-20-26_653	Control	0.8979591836734694
266	2021-04-05_10-20-26_654	Control	0.8352941176470589
267	2021-04-05_10-20-26_655	Control	0.9724137931034482
268	2021-04-05_10-20-26_656	Control	0.8928571428571429
269	2021-04-05_10-26-21_848	Control	0.9748743718592965
270	2021-04-05_10-26-21_849	Control	0.9907407407407407
271	2021-04-05_10-26-21_850	Control	0.705
272	2021-04-05_10-26-21_851	Control	1.0
273	2021-04-12_10-09-18_689	Control	0.9344827586206896
274	2021-04-12_10-09-18_690	Control	0.2523364485981308
275	2021-04-12_10-09-18_691	Control	0.8791208791208791
276	2021-04-12_10-09-18_692	Control	0.9383561643835616
277	2021-04-12_10-12-56_892	Control	0.9113924050632911
278	2021-04-12_10-12-56_893	Control	0.9647058823529412
279	2021-04-12_10-12-56_894	Control	0.9132075471698113
280	2021-04-12_10-12-56_895	Control	0.9947916666666666
281	2021-04-12_15-06-41_912	Control	0.640625
282	2021-04-12_15-06-41_913	Control	0.9278350515463918
283	2021-04-12_15-06-41_914	Control	0.8676470588235294
284	2021-04-12_15-06-41_915	Control	0.6209677419354839
285	2021-04-12_15-06-43_709	Control	0.8828125
286	2021-04-12_15-06-43_710	Control	0.972972972972973
287	2021-04-12_15-06-43_711	Control	0.9596774193548387
288	2021-04-12_15-06-43_712	Control	0.9647058823529412
289	2021-04-13_09-43-25_729	Control	0.9754385964912281
290	2021-04-13_09-43-25_730	Control	0.9702127659574468
291	2021-04-13_09-43-25_731	Control	0.9824561403508771
292	2021-04-13_09-43-25_732	Control	1.0
293	2021-04-13_09-45-47_936	Control	0.9591836734693877
294	2021-04-13_09-45-47_937	Control	0.9776357827476039
295	2021-04-13_09-45-47_938	Control	0.9719101123595506
296	2021-04-13_09-45-47_939	Control	0.9684684684684685
297	2021-04-13_15-01-35_956	Control	0.975609756097561
298	2021-04-13_15-01-35_957	Control	1.0
299	2021-04-13_15-01-35_958	Control	1.0
300	2021-04-13_15-01-35_959	Control	0.9814814814814815
301	2021-04-13_15-01-45_749	Control	0.7721518987341772
302	2021-04-13_15-01-45_750	Control	0.9869281045751634
303	2021-04-13_15-01-45_751	Control	0.9664804469273743
304	2021-04-13_15-01-45_752	Control	0.9939024390243902
305	2021-04-14_09-46-01_773	Control	0.9878048780487805
306	2021-04-14_09-46-01_774	Control	0.9899497487437185
307	2021-04-14_09-46-01_775	Control	0.9856459330143541
308	2021-04-14_09-46-01_776	Control	0.9572192513368984
309	2021-04-14_09-49-51_976	Control	0.9972067039106145
310	2021-04-14_09-49-51_977	Control	0.9666666666666667
311	2021-04-14_09-49-51_978	Control	0.8269896193771626
312	2021-04-14_09-49-51_979	Control	0.9833333333333333
313	2021-04-14_15-00-25_996	Control	0.7262569832402235
314	2021-04-14_15-00-25_997	Control	0.6285714285714286
315	2021-04-14_15-00-25_998	Control	0.2835820895522388
316	2021-04-14_15-00-26_999	Control	0.9592760180995475
317	2021-04-14_15-00-34_797	Control	0.8307692307692308
318	2021-04-14_15-00-34_798	Control	0.710691823899371
319	2021-04-14_15-00-34_799	Control	0.25263157894736843
320	2021-04-14_15-00-34_800	Control	1.0
321	2021-04-14_15-59-18_1000	24-25	0.7863247863247863
322	2021-04-14_15-59-18_1001	24-25	0.3333333333333333
323	2021-04-14_15-59-18_1002	24-25	0.9029411764705882
324	2021-04-14_15-59-18_1003	24-25	0.9587155963302753
325	2021-04-14_16-01-12_805	24-25	0.5625
326	2021-04-14_16-01-12_806	24-25	0.8333333333333334
327	2021-04-14_16-01-12_807	24-25	0.8876404494382022
328	2021-04-14_16-01-12_808	24-25	0.6666666666666666
329	2021-04-14_16-55-48_809	24-25	0.9939393939393939
330	2021-04-14_16-55-48_810	24-25	0.9510204081632653
331	2021-04-14_16-55-48_811	24-25	0.9811320754716981
332	2021-04-14_16-55-48_812	24-25	0.967948717948718
333	2021-04-14_16-56-33_1004	24-25	0.9701492537313433
334	2021-04-14_16-56-33_1005	24-25	0.8484848484848485
335	2021-04-14_16-56-33_1006	24-25	0.956140350877193
336	2021-04-14_16-56-33_1007	24-25	0.5072463768115942
337	2021-04-14_17-55-15_1008	24-25	0.9876923076923076
338	2021-04-14_17-55-15_1009	24-25	1.0
339	2021-04-14_17-55-15_1010	24-25	0.9343629343629344
340	2021-04-14_17-55-15_1011	24-25	0.9883720930232558
341	2021-04-14_17-55-16_813	24-25	0.975
342	2021-04-14_17-55-16_814	24-25	0.9347826086956522
343	2021-04-14_17-55-16_815	24-25	0.9812206572769953
344	2021-04-14_17-55-16_816	24-25	1.0
345	2021-04-14_18-49-49_1012	24-25	0.9808612440191388
346	2021-04-14_18-49-49_1013	24-25	0.625
347	2021-04-14_18-49-49_1014	24-25	0.9549071618037135
348	2021-04-14_18-49-49_1015	24-25	0.943217665615142
349	2021-04-14_18-49-49_817	24-25	0.9917355371900827
350	2021-04-14_18-49-49_818	24-25	0.975
351	2021-04-14_18-49-49_819	24-25	0.9137931034482759
352	2021-04-14_18-49-49_820	24-25	0.9846153846153847
353	2021-04-19_09-48-42_1016	Control	0.9802631578947368
354	2021-04-19_09-48-42_1017	Control	0.5
355	2021-04-19_09-48-42_1018	Control	0.9523809523809523
356	2021-04-19_09-48-42_1019	Control	0.9565217391304348
357	2021-04-19_09-48-50_824	Control	0.9929328621908127
358	2021-04-19_10-53-06_1020	0-1	0.9711538461538461
359	2021-04-19_10-53-06_1021	0-1	0.5344827586206896
360	2021-04-19_10-53-06_1022	0-1	0.4803921568627451
361	2021-04-19_10-53-06_1023	0-1	0.8
362	2021-04-19_10-53-20_825	0-1	0.5
363	2021-04-19_10-53-20_826	0-1	0.6
364	2021-04-19_10-53-20_827	0-1	0.5789473684210527
365	2021-04-19_10-53-20_828	0-1	0.925
366	2021-04-19_11-49-02_1024	0-1	0.9642857142857143
367	2021-04-19_11-49-02_1025	0-1	1.0
368	2021-04-19_11-49-02_1026	0-1	0.9696969696969697
369	2021-04-19_11-49-06_829	0-1	0.5517241379310345
370	2021-04-19_11-49-06_830	0-1	1.0
371	2021-04-19_11-49-06_831	0-1	0.25
372	2021-04-19_11-49-06_832	0-1	0.7523809523809524
373	2021-04-19_12-45-42_1028	0-1	0.5
374	2021-04-19_12-45-42_1029	0-1	1.0
375	2021-04-19_12-45-42_1030	0-1	0.5833333333333334
376	2021-04-19_12-45-46_833	0-1	0.59375
377	2021-04-19_12-45-46_834	0-1	0.7142857142857143
378	2021-04-19_12-45-46_835	0-1	0.5272727272727272
379	2021-04-19_13-56-39_1032	0-1	0.6666666666666666
380	2021-04-19_13-56-39_1033	0-1	0.5
381	2021-04-19_13-56-39_1034	0-1	1.0
382	2021-04-19_13-56-39_1035	0-1	0.5612903225806452
383	2021-04-19_13-56-39_837	0-1	0.4942528735632184
384	2021-04-19_13-56-39_838	0-1	0.42857142857142855
385	2021-04-19_13-56-39_839	0-1	0.3684210526315789
386	2021-04-19_14-51-50_841	Control	0.6440677966101694
387	2021-04-19_14-51-50_842	Control	0.9701492537313433
388	2021-04-19_14-51-50_843	Control	0.9846153846153847
389	2021-04-19_14-51-50_844	Control	0.9912023460410557
390	2021-04-19_14-51-57_1036	Control	0.6284403669724771
391	2021-04-19_14-51-57_1037	Control	1.0
392	2021-04-19_14-51-57_1038	Control	0.9771689497716894
393	2021-04-19_14-51-57_1039	Control	1.0
394	2021-04-20_10-05-45_865	Control	0.9802371541501976
395	2021-04-20_10-05-45_866	Control	0.9259259259259259
396	2021-04-20_10-05-45_867	Control	0.9879518072289156
397	2021-04-20_10-05-45_868	Control	0.9636363636363636
398	2021-04-20_10-11-50_1068	Control	0.8853046594982079
399	2021-04-20_10-11-50_1069	Control	1.0
400	2021-04-20_10-11-50_1070	Control	0.990909090909091
401	2021-04-20_10-11-50_1071	Control	0.958997722095672
402	2021-04-20_15-00-19_893	Control	0.9820359281437125
403	2021-04-20_15-00-19_894	Control	0.3719806763285024
404	2021-04-20_15-00-19_895	Control	0.9705882352941176
405	2021-04-20_15-00-19_896	Control	0.7402597402597403
406	2021-04-20_15-01-16_1092	Control	0.5789473684210527
407	2021-04-20_15-01-16_1093	Control	0.33793103448275863
408	2021-04-20_15-01-16_1094	Control	0.7422680412371134
409	2021-04-20_15-01-16_1095	Control	0.9565217391304348
410	2021-04-21_09-30-59_1116	Control	0.975
411	2021-04-21_09-30-59_1117	Control	0.9875
412	2021-04-21_09-31-00_1118	Control	0.5363321799307958
413	2021-04-21_09-31-00_1119	Control	0.9846153846153847
414	2021-04-21_09-31-07_913	Control	0.9897260273972602
415	2021-04-21_09-31-07_914	Control	0.945054945054945
416	2021-04-21_09-31-07_915	Control	0.9855072463768116
417	2021-04-21_09-31-07_916	Control	0.9935064935064936
418	2021-04-21_10-24-26_1120	24-25	0.7526881720430108
419	2021-04-21_10-24-26_1121	24-25	1.0
420	2021-04-21_10-24-26_1123	24-25	0.5573770491803278
421	2021-04-21_10-24-41_917	24-25	0.8260869565217391
422	2021-04-21_10-24-41_918	24-25	0.7454545454545455
423	2021-04-21_10-24-41_919	24-25	0.9454545454545454
424	2021-04-21_11-19-05_1125	24-25	0.9864864864864865
425	2021-04-21_11-19-05_1126	24-25	0.9333333333333333
426	2021-04-21_11-19-05_1127	24-25	0.958904109589041
427	2021-04-21_11-19-10_921	24-25	0.3333333333333333
428	2021-04-21_11-19-10_922	24-25	0.9158878504672897
429	2021-04-21_11-19-10_923	24-25	0.9832402234636871
430	2021-04-21_11-19-10_924	24-25	0.9506172839506173
431	2021-04-21_12-13-43_1128	24-25	0.9308176100628931
432	2021-04-21_12-13-43_1129	24-25	0.9884615384615385
433	2021-04-21_12-13-43_1130	24-25	0.9770114942528736
434	2021-04-21_12-13-43_1131	24-25	1.0
435	2021-04-21_12-13-48_925	24-25	0.8461538461538461
436	2021-04-21_12-13-48_926	24-25	0.9
437	2021-04-21_12-13-48_927	24-25	0.9751552795031055
438	2021-04-21_13-06-37_1132	24-25	0.6666666666666666
439	2021-04-21_13-06-37_1133	24-25	0.5333333333333333
440	2021-04-21_13-06-37_1134	24-25	0.9736842105263158
441	2021-04-21_13-06-37_1135	24-25	0.8266666666666667
442	2021-04-21_13-06-42_929	24-25	0.8636363636363636
443	2021-04-21_13-06-42_930	24-25	1.0
444	2021-04-21_13-06-42_931	24-25	0.9786476868327402
445	2021-04-21_13-06-42_932	24-25	1.0
446	2021-04-21_14-03-22_933	Control	0.8685714285714285
447	2021-04-21_14-03-22_934	Control	0.9833333333333333
448	2021-04-21_14-03-22_935	Control	0.8780487804878049
449	2021-04-21_14-03-22_936	Control	0.14432989690721648
450	2021-04-21_14-03-26_1136	Control	0.888135593220339
451	2021-04-21_14-03-26_1137	Control	0.9683544303797469
452	2021-04-21_14-03-26_1138	Control	0.972
453	2021-04-21_14-03-26_1139	Control	0.8028169014084507
454	2021-04-26_09-26-26_1160	Control	0.9720930232558139
455	2021-04-26_09-26-26_1161	Control	0.8682170542635659
456	2021-04-26_09-26-26_1162	Control	0.400990099009901
457	2021-04-26_09-26-26_1163	Control	0.9656862745098039
458	2021-04-26_09-26-35_953	Control	0.9545454545454546
459	2021-04-26_09-26-35_954	Control	0.9818181818181818
460	2021-04-26_09-26-35_955	Control	0.9675324675324676
461	2021-04-26_09-26-35_956	Control	0.9959677419354839
462	2021-04-28_10-31-29_1240	Control	0.9896640826873385
463	2021-04-28_10-31-29_1241	Control	0.9807692307692307
464	2021-04-28_10-31-29_1242	Control	0.967741935483871
465	2021-04-28_10-31-29_1243	Control	0.899390243902439
466	2021-04-28_10-31-37_1033	Control	0.9732441471571907
467	2021-04-28_10-31-37_1034	Control	0.9932279909706546
468	2021-04-28_10-31-37_1035	Control	0.9911894273127754
469	2021-04-28_10-31-37_1036	Control	0.9923273657289002
470	2021-05-17_09-57-02_1316	Control	0.7018181818181818
471	2021-05-17_09-57-02_1317	Control	0.9595959595959596
472	2021-05-17_09-57-02_1318	Control	0.9673469387755103
473	2021-05-17_09-57-02_1319	Control	0.9748427672955975
474	2021-05-17_09-57-11_1113	Control	0.9806451612903225
475	2021-05-17_09-57-11_1114	Control	0.9936708860759493
476	2021-05-17_09-57-11_1115	Control	0.9815668202764977
477	2021-05-17_09-57-11_1116	Control	0.9295774647887324
478	2021-05-18_09-28-11_1360	Control	0.967741935483871
479	2021-05-18_09-28-11_1361	Control	0.9820359281437125
480	2021-05-18_09-28-11_1362	Control	0.9857142857142858
481	2021-05-18_09-28-11_1363	Control	0.9627329192546584
482	2021-05-18_09-28-56_1157	Control	0.9709302325581395
483	2021-05-18_09-28-56_1158	Control	0.921875
484	2021-05-18_09-28-56_1159	Control	0.9172413793103448
485	2021-05-18_09-28-56_1160	Control	0.9148936170212766
486	2021-05-19_10-10-27_1404	Control	0.9470899470899471
487	2021-05-19_10-10-27_1405	Control	0.9916317991631799
488	2021-05-19_10-10-27_1406	Control	0.6492537313432836
489	2021-05-19_10-10-27_1407	Control	0.9782608695652174
490	2021-05-19_10-10-35_1201	Control	0.9585492227979274
491	2021-05-19_10-10-35_1202	Control	0.940677966101695
492	2021-05-19_10-10-35_1203	Control	0.6304347826086957
493	2021-05-19_10-10-35_1204	Control	0.9072847682119205
494	2021-05-24_10-16-42_1448	Control	0.9838709677419355
495	2021-05-24_10-16-42_1449	Control	0.9735294117647059
496	2021-05-24_10-16-42_1450	Control	0.978494623655914
497	2021-05-24_10-16-42_1451	Control	0.9862542955326461
498	2021-05-24_10-16-52_1241	Control	0.973621103117506
499	2021-05-24_10-16-52_1242	Control	0.9967637540453075
500	2021-05-24_10-16-52_1243	Control	0.9721577726218097
501	2021-05-24_10-16-52_1244	Control	0.9514563106796117
502	2021-05-24_13-33-13_1253	2-3	0.45161290322580644
503	2021-05-24_13-33-13_1254	2-3	1.0
504	2021-05-24_13-33-13_1255	2-3	0.6666666666666666
505	2021-05-24_13-33-13_1256	2-3	0.8333333333333334
506	2021-05-24_13-33-16_1461	2-3	1.0
507	2021-05-24_17-34-34_1476	6-7	0.23529411764705882
508	2021-05-24_17-34-34_1477	6-7	0.6833333333333333
509	2021-05-24_17-34-34_1478	6-7	0.7142857142857143
510	2021-05-24_17-34-34_1479	6-7	0.6486486486486487
511	2021-05-24_17-34-46_1269	6-7	0.41304347826086957
512	2021-05-24_17-34-46_1270	6-7	0.75
513	2021-05-24_17-34-46_1271	6-7	0.35294117647058826
514	2021-05-24_17-34-46_1272	6-7	0.8333333333333334
515	2021-11-09_14-52-47_1896	6-7	0.9733333333333334
516	2021-11-09_14-52-47_1897	6-7	1.0
517	2021-11-09_14-52-47_1898	6-7	1.0
518	2021-11-09_14-52-47_1899	6-7	0.8846153846153846
519	2021-11-09_14-52-52_1693	6-7	0.9411764705882353
520	2021-11-09_14-52-52_1695	6-7	0.9945054945054945
521	2021-11-09_17-01-09_1697	6-7	0.84
522	2021-11-09_17-01-09_1698	6-7	0.9838709677419355
523	2021-11-09_17-01-09_1699	6-7	0.8163265306122449
524	2021-11-09_17-01-09_1700	6-7	1.0
525	2021-11-09_17-01-11_1900	6-7	1.0
526	2021-11-09_17-01-11_1901	6-7	1.0
527	2021-11-09_17-01-11_1902	6-7	0.9366666666666666
528	2021-11-09_17-01-11_1903	6-7	0.9090909090909091
529	2021-11-09_17-58-25_1701	6-7	0.9835164835164835
530	2021-11-09_17-58-25_1702	6-7	0.8983050847457628
531	2021-11-09_17-58-25_1703	6-7	0.75
532	2021-11-09_17-58-25_1704	6-7	0.6705882352941176
533	2021-11-09_17-58-26_1904	6-7	0.9444444444444444
534	2021-11-09_17-58-26_1905	6-7	0.9767441860465116
535	2021-11-09_17-58-26_1906	6-7	0.8974358974358975
536	2021-11-09_17-58-26_1907	6-7	0.9849246231155779
537	2021-11-09_18-55-25_1908	6-7	0.9428571428571428
538	2021-11-09_18-55-25_1910	6-7	0.8936170212765957
539	2021-11-09_18-55-25_1911	6-7	0.4583333333333333
540	2021-11-09_18-55-54_1705	6-7	0.7419354838709677
541	2021-11-09_18-55-54_1706	6-7	0.8904109589041096
542	2021-11-09_18-55-54_1707	6-7	0.868421052631579
543	2021-11-10_11-32-06_1912	2-3	0.25
544	2021-11-10_11-32-06_1913	2-3	1.0
545	2021-11-10_11-32-06_1914	2-3	0.5777777777777777
546	2021-11-10_11-32-06_1915	2-3	1.0
547	2021-11-10_11-32-14_1709	2-3	0.6486486486486487
548	2021-11-10_11-32-14_1710	2-3	0.9242424242424242
549	2021-11-10_11-32-14_1711	2-3	0.9076923076923077
550	2021-11-10_11-32-14_1712	2-3	0.925
551	2021-11-10_13-54-41_1916	2-3	0.8130081300813008
552	2021-11-10_13-54-41_1917	2-3	0.9583333333333334
553	2021-11-10_13-54-41_1918	2-3	0.8153846153846154
554	2021-11-10_13-54-41_1919	2-3	0.5879120879120879
555	2021-11-10_13-54-52_1713	2-3	0.959731543624161
556	2021-11-10_13-54-52_1714	2-3	0.9789029535864979
557	2021-11-10_13-54-52_1715	2-3	0.75
558	2021-11-10_13-54-52_1716	2-3	0.7022900763358778
559	2021-11-10_15-48-35_1920	2-3	0.7761194029850746
560	2021-11-10_15-48-35_1921	2-3	0.4722222222222222
561	2021-11-10_15-48-35_1922	2-3	0.5070921985815603
562	2021-11-10_15-48-35_1923	2-3	0.9358974358974359
563	2021-11-10_15-48-43_1717	2-3	0.47761194029850745
564	2021-11-10_15-48-43_1718	2-3	0.45
565	2021-11-10_15-48-43_1720	2-3	0.39285714285714285
566	2021-11-10_17-08-41_1924	2-3	0.7846153846153846
567	2021-11-10_17-08-41_1925	2-3	0.6293706293706294
568	2021-11-10_17-08-41_1926	2-3	0.8957345971563981
569	2021-11-10_17-08-41_1927	2-3	1.0
570	2021-11-10_17-08-44_1721	2-3	0.927710843373494
571	2021-11-10_17-08-44_1722	2-3	0.775
572	2021-11-10_17-08-44_1723	2-3	0.9245283018867925
573	2021-11-10_17-08-44_1724	2-3	0.5641025641025641
574	2021-11-10_18-03-46_1928	2-3	0.5342465753424658
575	2021-11-10_18-03-46_1929	2-3	0.7818181818181819
576	2021-11-10_18-03-46_1930	2-3	0.6716417910447762
577	2021-11-10_18-03-46_1931	2-3	0.7333333333333333
578	2021-11-10_18-03-48_1725	2-3	0.5882352941176471
579	2021-11-10_18-03-48_1726	2-3	0.47058823529411764
580	2021-11-10_18-03-48_1727	2-3	0.6470588235294118
581	2021-11-10_18-56-56_1932	2-3	0.42592592592592593
582	2021-11-10_18-56-56_1933	2-3	0.4782608695652174
583	2021-11-10_18-56-56_1934	2-3	0.76
584	2021-11-10_18-56-59_1729	2-3	0.5128205128205128
585	2021-11-10_18-56-59_1730	2-3	0.9166666666666666
586	2021-11-10_18-56-59_1732	2-3	0.6666666666666666
587	2021-11-10_19-55-51_1936	6-7	0.3333333333333333
588	2021-11-10_19-55-51_1937	6-7	0.8260869565217391
589	2021-11-10_19-55-51_1938	6-7	0.5476190476190477
590	2021-11-10_19-55-51_1939	6-7	0.900990099009901
591	2021-11-10_19-56-02_1733	6-7	0.7880794701986755
592	2021-11-10_19-56-02_1734	6-7	0.0
593	2021-11-10_19-56-02_1735	6-7	0.7619047619047619
594	2021-11-10_19-56-02_1736	6-7	0.75
595	2021-11-10_21-10-19_1737	6-7	0.0
596	2021-11-10_21-10-19_1738	6-7	0.891566265060241
597	2021-11-10_21-10-19_1739	6-7	0.4748201438848921
598	2021-11-10_21-10-19_1740	6-7	0.7966101694915254
599	2021-11-10_21-10-22_1940	6-7	0.9631901840490797
600	2021-11-10_21-10-22_1941	6-7	0.38461538461538464
601	2021-11-10_21-10-22_1942	6-7	0.9850746268656716
0	2021-01-26_10-12-17_316	Control	0.9668874172185431
1	2021-01-26_10-12-17_317	Control	0.9428571428571428
2	2021-01-26_10-12-18_318	Control	0.9824561403508771
3	2021-01-26_10-12-18_319	Control	0.9680851063829787
4	2021-01-26_10-12-33_149	Control	0.9733333333333334
5	2021-01-26_10-12-33_150	Control	0.9642857142857143
6	2021-01-26_10-12-33_151	Control	0.9891304347826086
7	2021-01-26_10-12-33_152	Control	0.9811320754716981
8	2021-01-26_11-10-16_320	Control	0.9758064516129032
9	2021-01-26_11-10-16_321	Control	0.9738562091503268
10	2021-01-26_11-10-16_322	Control	0.9823529411764705
11	2021-01-26_11-10-16_323	Control	0.9490445859872612
12	2021-01-26_11-10-22_153	Control	0.7787234042553192
13	2021-01-26_11-10-22_154	Control	0.9803921568627451
14	2021-01-26_11-10-22_155	Control	0.9401197604790419
15	2021-01-26_11-10-22_156	Control	0.9916317991631799
16	2021-01-26_12-04-19_324	Control	0.9827089337175793
17	2021-01-26_12-04-19_325	Control	0.9853801169590644
18	2021-01-26_12-04-19_326	Control	0.9425981873111783
19	2021-01-26_12-04-19_327	Control	1.0
20	2021-01-26_12-04-26_157	Control	0.9739413680781759
21	2021-01-26_12-04-26_158	Control	0.9915254237288136
22	2021-01-26_12-04-26_159	Control	0.8947368421052632
23	2021-01-26_12-04-26_160	Control	0.9828767123287672
24	2021-01-27_11-00-31_344	Control	0.7588652482269503
25	2021-01-27_11-00-31_345	Control	0.9858657243816255
26	2021-01-27_11-00-31_346	Control	0.8
27	2021-01-27_11-00-31_347	Control	0.7262569832402235
28	2021-01-27_11-00-38_177	Control	0.967479674796748
29	2021-01-27_11-00-38_178	Control	0.992619926199262
30	2021-01-27_11-00-38_179	Control	0.9814814814814815
31	2021-01-27_11-00-38_180	Control	0.9698996655518395
32	2021-01-27_11-55-35_348	Control	0.9549180327868853
33	2021-01-27_11-55-35_349	Control	1.0
34	2021-01-27_11-55-35_350	Control	0.9787985865724381
35	2021-01-27_11-55-35_351	Control	0.9942196531791907
36	2021-01-27_11-55-39_181	Control	0.9770992366412213
37	2021-01-27_11-55-39_182	Control	0.9958333333333333
38	2021-01-27_11-55-39_183	Control	0.9446366782006921
39	2021-01-27_11-55-39_184	Control	0.9800796812749004
40	2021-01-27_12-51-14_352	Control	0.9725490196078431
41	2021-01-27_12-51-14_353	Control	0.9060773480662984
42	2021-01-27_12-51-14_354	Control	0.8064516129032258
43	2021-01-27_12-51-14_355	Control	0.9357798165137615
44	2021-01-27_12-51-18_185	Control	0.9933774834437086
45	2021-01-27_12-51-18_186	Control	0.799373040752351
46	2021-01-27_12-51-18_187	Control	0.9213836477987422
47	2021-01-27_12-51-18_188	Control	1.0
48	2021-02-01_11-45-04_376	Control	0.9555555555555556
49	2021-02-01_11-45-04_377	Control	1.0
50	2021-02-01_11-45-04_378	Control	0.9871244635193133
51	2021-02-01_11-45-04_379	Control	0.9825072886297376
52	2021-02-01_11-45-13_209	Control	0.9221183800623053
53	2021-02-01_11-45-13_210	Control	0.9794721407624634
54	2021-02-01_11-45-13_211	Control	0.9678571428571429
55	2021-02-01_11-45-13_212	Control	0.9813664596273292
56	2021-02-01_13-49-48_388	Control	0.9917695473251029
57	2021-02-01_13-49-48_389	Control	0.8536585365853658
58	2021-02-01_13-49-48_390	Control	0.9659863945578231
59	2021-02-01_13-49-48_391	Control	1.0
60	2021-02-01_13-51-13_217	Control	0.9882352941176471
61	2021-02-01_13-51-13_218	Control	0.8351063829787234
62	2021-02-01_13-51-13_219	Control	0.9605734767025089
63	2021-02-01_13-51-13_220	Control	0.9884393063583815
64	2021-02-01_15-45-03_396	Control	0.984251968503937
65	2021-02-01_15-45-03_397	Control	0.927007299270073
66	2021-02-01_15-45-03_398	Control	0.7570621468926554
67	2021-02-01_15-45-03_399	Control	0.823943661971831
68	2021-02-01_15-46-35_225	Control	0.9582089552238806
69	2021-02-01_15-46-35_226	Control	0.9397590361445783
70	2021-02-01_15-46-35_227	Control	0.9457627118644067
71	2021-02-01_15-46-35_228	Control	0.9727272727272728
72	2021-02-01_16-48-34_400	Control	0.9955156950672646
73	2021-02-01_16-48-34_401	Control	0.9870967741935484
74	2021-02-01_16-48-34_402	Control	0.912
75	2021-02-01_16-48-34_403	Control	0.9825436408977556
76	2021-02-01_16-49-13_229	Control	0.9254385964912281
77	2021-02-01_16-49-13_230	Control	0.967741935483871
78	2021-02-01_16-49-13_231	Control	1.0
79	2021-02-01_16-49-13_232	Control	0.92
80	2021-02-03_09-55-27_440	Control	0.7581227436823105
81	2021-02-03_09-55-27_441	Control	0.9792387543252595
82	2021-02-03_09-55-27_442	Control	0.9425837320574163
83	2021-02-03_09-55-27_443	Control	0.950207468879668
84	2021-02-03_09-55-31_269	Control	0.8945147679324894
85	2021-02-03_09-55-31_270	Control	1.0
86	2021-02-03_09-55-31_271	Control	0.9561752988047809
87	2021-02-03_09-55-31_272	Control	0.9830508474576272
88	2021-02-03_15-27-34_293	Control	0.9763779527559056
89	2021-02-03_15-27-34_294	Control	0.9666666666666667
90	2021-02-03_15-27-34_295	Control	0.9900497512437811
91	2021-02-03_15-27-34_296	Control	0.9961685823754789
92	2021-02-03_15-27-39_460	Control	0.9625
93	2021-02-03_15-27-39_461	Control	0.9923664122137404
94	2021-02-03_15-27-40_462	Control	0.9787234042553191
95	2021-02-03_15-27-40_463	Control	0.9722222222222222
96	2021-02-09_10-16-35_468	Control	0.9651162790697675
97	2021-02-09_10-16-35_469	Control	0.9664429530201343
98	2021-02-09_10-16-35_470	Control	0.9885057471264368
99	2021-02-09_10-16-35_471	Control	0.9808612440191388
100	2021-02-09_10-16-40_297	Control	0.9834710743801653
101	2021-02-09_10-16-40_298	Control	1.0
102	2021-02-09_10-16-40_299	Control	0.9754098360655737
103	2021-02-09_10-16-40_300	Control	0.9139072847682119
104	2021-02-09_13-09-57_480	Control	0.975
105	2021-02-09_13-09-57_481	Control	0.96415770609319
106	2021-02-09_13-09-57_482	Control	0.9574468085106383
107	2021-02-09_13-09-57_483	Control	0.9641255605381166
108	2021-02-09_13-10-07_309	Control	0.9629629629629629
109	2021-02-09_13-10-07_310	Control	0.9791666666666666
110	2021-02-09_13-10-07_311	Control	0.9924242424242424
111	2021-02-09_13-10-07_312	Control	0.45180722891566266
112	2021-02-10_10-28-09_492	Control	0.9581749049429658
113	2021-02-10_10-28-09_493	Control	0.944
114	2021-02-10_10-28-09_494	Control	0.9753086419753086
115	2021-02-10_10-28-09_495	Control	0.8131313131313131
116	2021-02-10_10-28-10_321	Control	0.9790209790209791
117	2021-02-10_10-28-10_322	Control	0.3551912568306011
118	2021-02-10_10-28-10_323	Control	0.9737991266375546
119	2021-02-10_10-28-10_324	Control	0.9892857142857143
120	2021-02-10_15-55-49_516	Control	0.9798657718120806
121	2021-02-10_15-55-49_517	Control	1.0
122	2021-02-10_15-55-49_518	Control	0.9622641509433962
123	2021-02-10_15-55-49_519	Control	0.9533333333333334
124	2021-02-10_15-55-59_345	Control	0.9047619047619048
125	2021-02-10_15-55-59_346	Control	0.9540816326530612
126	2021-02-10_15-55-59_347	Control	0.9812206572769953
127	2021-02-10_15-55-59_348	Control	0.9390243902439024
128	2021-02-15_10-37-42_524	Control	0.8966942148760331
129	2021-02-15_10-37-42_525	Control	0.9768518518518519
130	2021-02-15_10-37-42_526	Control	0.9920634920634921
131	2021-02-15_10-37-42_527	Control	0.9960629921259843
132	2021-02-15_10-37-46_353	Control	0.8754448398576512
133	2021-02-15_10-37-46_354	Control	0.8695652173913043
134	2021-02-15_10-37-46_355	Control	0.9797297297297297
135	2021-02-15_10-37-46_356	Control	0.9428571428571428
136	2021-02-15_17-14-04_377	Control	0.9686609686609686
137	2021-02-15_17-14-04_378	Control	0.9887640449438202
138	2021-02-15_17-14-04_379	Control	0.957983193277311
139	2021-02-15_17-14-04_380	Control	0.6717557251908397
140	2021-02-15_17-14-23_552	Control	0.9682539682539683
141	2021-02-15_17-14-23_553	Control	0.9850746268656716
142	2021-02-15_17-14-24_554	Control	0.9741379310344828
143	2021-02-15_17-14-24_555	Control	0.9828326180257511
144	2021-02-16_10-35-04_568	Control	0.9547738693467337
145	2021-02-16_10-35-04_569	Control	0.9678714859437751
146	2021-02-16_10-35-04_570	Control	0.9813664596273292
147	2021-02-16_10-35-04_571	Control	0.9253246753246753
148	2021-02-16_10-35-24_393	Control	0.9897435897435898
149	2021-02-16_10-35-24_395	Control	0.9254237288135593
150	2021-02-16_10-35-24_396	Control	0.9943181818181818
151	2021-02-16_15-33-40_588	Control	0.79182156133829
152	2021-02-16_15-33-40_589	Control	0.9866310160427807
153	2021-02-16_15-33-40_590	Control	0.9652777777777778
154	2021-02-16_15-33-40_591	Control	0.9161676646706587
155	2021-02-16_15-33-52_413	Control	0.9742647058823529
156	2021-02-16_15-33-52_414	Control	0.9678571428571429
157	2021-02-16_15-33-52_415	Control	0.9478672985781991
158	2021-02-16_15-33-52_416	Control	0.9889705882352942
159	2021-02-22_15-02-06_473	Control	0.9896373056994818
160	2021-02-22_15-02-06_474	Control	0.9759036144578314
161	2021-02-22_15-02-06_475	Control	0.9063670411985019
162	2021-02-22_15-02-06_476	Control	0.9404255319148936
163	2021-02-22_15-02-10_648	Control	0.9922480620155039
164	2021-02-22_15-02-10_649	Control	1.0
165	2021-02-22_15-02-10_650	Control	0.9880952380952381
166	2021-02-22_15-02-10_651	Control	0.9895833333333334
167	2021-02-22_15-55-52_652	Control	1.0
168	2021-02-22_15-55-52_653	Control	0.9965034965034965
169	2021-02-22_15-55-52_654	Control	1.0
170	2021-02-22_15-55-52_655	Control	1.0
171	2021-02-22_15-55-56_477	Control	0.92
172	2021-02-22_15-55-56_478	Control	1.0
173	2021-02-22_15-55-56_479	Control	0.9722222222222222
174	2021-02-22_15-55-56_480	Control	0.8327526132404182
175	2021-02-23_10-43-46_664	Control	0.7084870848708487
176	2021-02-23_10-43-46_665	Control	0.9819004524886877
177	2021-02-23_10-43-46_666	Control	0.9571428571428572
178	2021-02-23_10-43-46_667	Control	0.9314641744548287
179	2021-02-23_10-43-53_489	Control	0.9171270718232044
180	2021-02-23_10-43-53_490	Control	0.7216494845360825
181	2021-02-23_10-43-53_491	Control	0.5526315789473685
182	2021-02-23_10-43-53_492	Control	0.8708708708708709
183	2021-02-23_11-39-37_668	Control	0.0703125
184	2021-02-23_11-39-37_669	Control	1.0
185	2021-02-23_11-39-37_670	Control	0.9751552795031055
186	2021-02-23_11-39-37_671	Control	0.9932885906040269
187	2021-02-23_11-39-40_493	Control	0.9838709677419355
188	2021-02-23_11-39-40_494	Control	1.0
189	2021-02-23_11-39-40_495	Control	0.9785202863961814
190	2021-02-23_11-39-40_496	Control	0.9625468164794008
191	2021-02-24_12-51-49_708	Control	0.9899665551839465
192	2021-02-24_12-51-49_709	Control	0.6206896551724138
193	2021-02-24_12-51-49_710	Control	1.0
194	2021-02-24_12-51-49_711	Control	0.9710144927536232
195	2021-02-24_12-52-02_521	Control	0.9497041420118343
196	2021-02-24_12-52-02_522	Control	0.9799196787148594
197	2021-02-24_12-52-02_523	Control	0.8796296296296297
198	2021-02-24_12-52-02_524	Control	0.9871244635193133
199	2021-03-23_10-30-57_740	Control	0.9877049180327869
200	2021-03-23_10-30-57_741	Control	0.9383116883116883
201	2021-03-23_10-30-57_742	Control	0.9190140845070423
202	2021-03-23_10-30-57_743	Control	0.9464788732394366
203	2021-03-23_10-31-10_549	Control	1.0
204	2021-03-23_10-31-10_550	Control	0.9439252336448598
205	2021-03-23_10-31-10_551	Control	0.9539473684210527
206	2021-03-23_10-31-10_552	Control	0.9831081081081081
207	2021-03-23_21-04-29_776	Control	0.5731225296442688
208	2021-03-23_21-04-29_777	Control	0.9734513274336283
209	2021-03-23_21-04-29_778	Control	0.9347826086956522
210	2021-03-23_21-04-29_779	Control	0.8663967611336032
211	2021-03-23_21-04-39_581	Control	0.9723502304147466
212	2021-03-23_21-04-39_582	Control	0.9927007299270073
213	2021-03-23_21-04-39_583	Control	0.9148936170212766
214	2021-03-23_21-04-39_584	Control	0.9745222929936306
215	2021-03-24_10-11-28_585	Control	0.8358974358974359
216	2021-03-24_10-11-28_586	Control	0.8144329896907216
217	2021-03-24_10-11-28_587	Control	0.9924812030075187
218	2021-03-24_10-11-28_588	Control	0.975
219	2021-03-24_10-16-25_780	Control	0.9288537549407114
220	2021-03-24_10-16-25_781	Control	0.9914040114613181
221	2021-03-24_10-16-25_782	Control	0.9863945578231292
222	2021-03-24_10-16-25_783	Control	1.0
223	2021-03-24_11-29-35_589	24-25	0.7272727272727273
224	2021-03-24_11-29-35_591	24-25	0.75
225	2021-03-24_11-30-54_784	24-25	0.7924528301886793
226	2021-03-24_11-30-54_785	24-25	1.0
227	2021-03-24_11-30-54_786	24-25	0.631578947368421
228	2021-03-24_12-51-22_593	24-25	0.75
229	2021-03-24_12-51-22_594	24-25	0.9393939393939394
230	2021-03-24_12-51-22_595	24-25	0.9702380952380952
231	2021-03-24_12-51-22_596	24-25	0.5
232	2021-03-24_13-00-13_790	24-25	1.0
233	2021-03-24_14-04-53_597	Control	0.9461883408071748
234	2021-03-24_14-04-53_598	Control	0.725925925925926
235	2021-03-24_14-04-53_599	Control	0.917910447761194
236	2021-03-24_14-04-53_600	Control	0.9908466819221968
237	2021-03-24_14-05-00_792	Control	0.8694029850746269
238	2021-03-24_14-05-00_793	Control	0.9576923076923077
239	2021-03-24_14-05-00_794	Control	0.7350427350427351
240	2021-03-24_14-05-00_795	Control	0.7954545454545454
241	2021-03-31_09-57-40_800	Control	0.9814126394052045
242	2021-03-31_09-57-40_801	Control	0.9896907216494846
243	2021-03-31_09-57-40_802	Control	0.9542857142857143
244	2021-03-31_09-57-40_803	Control	0.8860294117647058
245	2021-03-31_09-57-45_606	Control	0.9964788732394366
246	2021-03-31_09-57-45_607	Control	0.9671232876712329
247	2021-03-31_09-57-45_608	Control	0.9813432835820896
248	2021-03-31_10-59-05_609	24-25	0.4375
249	2021-03-31_10-59-05_611	24-25	0.4883720930232558
250	2021-03-31_10-59-05_612	24-25	0.995575221238938
251	2021-03-31_10-59-19_804	24-25	0.6785714285714286
252	2021-03-31_10-59-19_806	24-25	0.0
253	2021-03-31_10-59-19_807	24-25	0.2
254	2021-03-31_11-56-54_808	24-25	0.5
255	2021-03-31_11-56-54_809	24-25	0.4461538461538462
256	2021-03-31_11-57-01_613	24-25	0.7777777777777778
257	2021-03-31_11-57-01_615	24-25	0.32
258	2021-03-31_11-57-02_616	24-25	0.5405405405405406
259	2021-03-31_18-48-11_645	Control	0.9291338582677166
260	2021-03-31_18-48-11_646	Control	0.37777777777777777
261	2021-03-31_18-48-11_647	Control	0.8071428571428572
262	2021-03-31_18-48-11_648	Control	0.9713603818615751
263	2021-03-31_18-48-18_840	Control	0.8742331288343558
264	2021-03-31_18-48-18_841	Control	0.575
265	2021-03-31_18-48-18_842	Control	0.42452830188679247
266	2021-03-31_18-48-18_843	Control	0.9739413680781759
267	2021-04-05_10-20-26_653	Control	0.9807692307692307
268	2021-04-05_10-20-26_654	Control	0.957983193277311
269	2021-04-05_10-20-26_655	Control	0.9675675675675676
270	2021-04-05_10-20-26_656	Control	0.9318181818181818
271	2021-04-05_10-26-21_848	Control	1.0
272	2021-04-05_10-26-21_849	Control	0.9813432835820896
273	2021-04-05_10-26-21_850	Control	0.8
274	2021-04-05_10-26-21_851	Control	0.9720930232558139
275	2021-04-12_10-09-18_689	Control	0.9620991253644315
276	2021-04-12_10-09-18_690	Control	0.24324324324324326
277	2021-04-12_10-09-18_691	Control	0.9050279329608939
278	2021-04-12_10-09-18_692	Control	0.9821428571428571
279	2021-04-12_10-12-56_892	Control	0.9581589958158996
280	2021-04-12_10-12-56_893	Control	0.9866666666666667
281	2021-04-12_10-12-56_894	Control	0.9954337899543378
282	2021-04-12_10-12-56_895	Control	0.9912790697674418
283	2021-04-12_15-06-41_912	Control	0.8
284	2021-04-12_15-06-41_913	Control	0.9713114754098361
285	2021-04-12_15-06-41_914	Control	0.7511520737327189
286	2021-04-12_15-06-41_915	Control	0.7327586206896551
287	2021-04-12_15-06-43_709	Control	0.9595588235294118
288	2021-04-12_15-06-43_710	Control	1.0
289	2021-04-12_15-06-43_711	Control	0.8289473684210527
290	2021-04-12_15-06-43_712	Control	0.9646017699115044
291	2021-04-13_09-43-25_729	Control	0.9950738916256158
292	2021-04-13_09-43-25_730	Control	0.967479674796748
293	2021-04-13_09-43-25_731	Control	0.9850746268656716
294	2021-04-13_09-43-25_732	Control	0.9772727272727273
295	2021-04-13_09-45-47_936	Control	0.990909090909091
296	2021-04-13_09-45-47_937	Control	0.9829931972789115
297	2021-04-13_09-45-47_938	Control	0.9633507853403142
298	2021-04-13_09-45-47_939	Control	0.9552845528455285
299	2021-04-13_15-01-35_956	Control	0.9831460674157303
300	2021-04-13_15-01-35_957	Control	1.0
301	2021-04-13_15-01-35_958	Control	1.0
302	2021-04-13_15-01-35_959	Control	0.9574468085106383
303	2021-04-13_15-01-45_749	Control	0.8771929824561403
304	2021-04-13_15-01-45_750	Control	0.9938271604938271
305	2021-04-13_15-01-45_751	Control	0.9757575757575757
306	2021-04-13_15-01-45_752	Control	0.991304347826087
307	2021-04-14_09-46-01_773	Control	0.9971590909090909
308	2021-04-14_09-46-01_774	Control	0.9829059829059829
309	2021-04-14_09-46-01_775	Control	0.9819004524886877
310	2021-04-14_09-46-01_776	Control	0.99375
311	2021-04-14_09-49-51_976	Control	1.0
312	2021-04-14_09-49-51_977	Control	0.9505703422053232
313	2021-04-14_09-49-51_978	Control	0.6885245901639344
314	2021-04-14_09-49-51_979	Control	0.9742120343839542
315	2021-04-14_15-00-25_996	Control	0.8404255319148937
316	2021-04-14_15-00-25_997	Control	0.8256880733944955
317	2021-04-14_15-00-25_998	Control	0.3851132686084142
318	2021-04-14_15-00-26_999	Control	0.8659217877094972
319	2021-04-14_15-00-34_797	Control	0.9716312056737588
320	2021-04-14_15-00-34_798	Control	0.6787564766839378
321	2021-04-14_15-00-34_799	Control	0.6334841628959276
322	2021-04-14_15-00-34_800	Control	0.72
323	2021-04-14_15-59-18_1000	24-25	0.7238805970149254
324	2021-04-14_15-59-18_1001	24-25	0.5
325	2021-04-14_15-59-18_1002	24-25	0.9347826086956522
326	2021-04-14_15-59-18_1003	24-25	0.9730769230769231
327	2021-04-14_16-01-12_805	24-25	1.0
328	2021-04-14_16-01-12_806	24-25	0.42857142857142855
329	2021-04-14_16-01-12_807	24-25	0.9479166666666666
330	2021-04-14_16-01-12_808	24-25	0.6666666666666666
331	2021-04-14_16-55-48_809	24-25	0.9742857142857143
332	2021-04-14_16-55-48_810	24-25	0.991869918699187
333	2021-04-14_16-55-48_811	24-25	1.0
334	2021-04-14_16-55-48_812	24-25	0.9919354838709677
335	2021-04-14_16-56-33_1004	24-25	0.9806949806949807
336	2021-04-14_16-56-33_1005	24-25	1.0
337	2021-04-14_16-56-33_1006	24-25	0.9726027397260274
338	2021-04-14_16-56-33_1007	24-25	0.7853881278538812
339	2021-04-14_17-55-15_1008	24-25	0.9868421052631579
340	2021-04-14_17-55-15_1009	24-25	1.0
341	2021-04-14_17-55-15_1010	24-25	0.8185185185185185
342	2021-04-14_17-55-15_1011	24-25	0.9666666666666667
343	2021-04-14_17-55-16_813	24-25	1.0
344	2021-04-14_17-55-16_814	24-25	0.9104477611940298
345	2021-04-14_17-55-16_815	24-25	0.964824120603015
346	2021-04-14_17-55-16_816	24-25	1.0
347	2021-04-14_18-49-49_1012	24-25	0.9778761061946902
348	2021-04-14_18-49-49_1013	24-25	0.5714285714285714
349	2021-04-14_18-49-49_1014	24-25	0.9808917197452229
350	2021-04-14_18-49-49_1015	24-25	0.9591836734693877
351	2021-04-14_18-49-49_817	24-25	0.9835164835164835
352	2021-04-14_18-49-49_818	24-25	1.0
353	2021-04-14_18-49-49_819	24-25	1.0
354	2021-04-14_18-49-49_820	24-25	0.9111111111111111
355	2021-04-19_09-48-42_1016	Control	0.952054794520548
356	2021-04-19_09-48-42_1017	Control	0.47368421052631576
357	2021-04-19_09-48-42_1018	Control	0.9558823529411765
358	2021-04-19_09-48-42_1019	Control	0.9707112970711297
359	2021-04-19_09-48-50_824	Control	0.9584569732937686
360	2021-04-19_10-53-06_1020	0-1	0.13725490196078433
361	2021-04-19_10-53-06_1021	0-1	0.5348837209302325
362	2021-04-19_10-53-06_1022	0-1	0.4936708860759494
363	2021-04-19_10-53-06_1023	0-1	0.0
364	2021-04-19_10-53-20_825	0-1	0.4074074074074074
365	2021-04-19_10-53-20_826	0-1	0.41935483870967744
366	2021-04-19_10-53-20_827	0-1	0.5096153846153846
367	2021-04-19_10-53-20_828	0-1	0.7636363636363637
368	2021-04-19_11-49-02_1024	0-1	0.7142857142857143
369	2021-04-19_11-49-02_1025	0-1	0.625
370	2021-04-19_11-49-02_1026	0-1	0.4772727272727273
371	2021-04-19_11-49-06_829	0-1	0.6842105263157895
372	2021-04-19_11-49-06_830	0-1	0.4782608695652174
373	2021-04-19_11-49-06_831	0-1	0.46153846153846156
374	2021-04-19_11-49-06_832	0-1	0.8888888888888888
375	2021-04-19_12-45-42_1029	0-1	0.3684210526315789
376	2021-04-19_12-45-42_1030	0-1	0.23076923076923078
377	2021-04-19_12-45-46_833	0-1	0.6481481481481481
378	2021-04-19_12-45-46_834	0-1	0.6285714285714286
379	2021-04-19_12-45-46_835	0-1	0.5089285714285714
380	2021-04-19_13-56-39_1032	0-1	0.45454545454545453
381	2021-04-19_13-56-39_1033	0-1	0.5
382	2021-04-19_13-56-39_1035	0-1	0.4580152671755725
383	2021-04-19_13-56-39_837	0-1	0.4942528735632184
384	2021-04-19_13-56-39_838	0-1	0.2857142857142857
385	2021-04-19_13-56-39_839	0-1	0.7540983606557377
386	2021-04-19_14-51-50_841	Control	0.7428571428571429
387	2021-04-19_14-51-50_842	Control	1.0
388	2021-04-19_14-51-50_843	Control	0.9149659863945578
389	2021-04-19_14-51-50_844	Control	0.8986486486486487
390	2021-04-19_14-51-57_1036	Control	0.6976744186046512
391	2021-04-19_14-51-57_1037	Control	0.7987987987987988
392	2021-04-19_14-51-57_1038	Control	0.8968609865470852
393	2021-04-19_14-51-57_1039	Control	0.9885057471264368
394	2021-04-20_10-05-45_865	Control	0.9895470383275261
395	2021-04-20_10-05-45_866	Control	0.8207885304659498
396	2021-04-20_10-05-45_867	Control	0.9932659932659933
397	2021-04-20_10-05-45_868	Control	0.9653846153846154
398	2021-04-20_10-11-50_1068	Control	0.7866666666666666
399	2021-04-20_10-11-50_1069	Control	0.954954954954955
400	2021-04-20_10-11-50_1070	Control	1.0
401	2021-04-20_10-11-50_1071	Control	0.9543147208121827
402	2021-04-20_15-00-19_893	Control	0.9876543209876543
403	2021-04-20_15-00-19_894	Control	0.632
404	2021-04-20_15-00-19_895	Control	1.0
405	2021-04-20_15-00-19_896	Control	0.6398305084745762
406	2021-04-20_15-01-16_1092	Control	0.7232142857142857
407	2021-04-20_15-01-16_1093	Control	0.3151515151515151
408	2021-04-20_15-01-16_1094	Control	0.672645739910314
409	2021-04-20_15-01-16_1095	Control	1.0
410	2021-04-21_09-30-59_1116	Control	0.9295774647887324
411	2021-04-21_09-30-59_1117	Control	0.9919678714859438
412	2021-04-21_09-31-00_1118	Control	0.9330543933054394
413	2021-04-21_09-31-00_1119	Control	0.9914529914529915
414	2021-04-21_09-31-07_913	Control	0.972972972972973
415	2021-04-21_09-31-07_914	Control	0.9917695473251029
416	2021-04-21_09-31-07_915	Control	0.9642857142857143
417	2021-04-21_09-31-07_916	Control	0.9936305732484076
418	2021-04-21_10-24-26_1120	24-25	0.8660714285714286
419	2021-04-21_10-24-26_1121	24-25	1.0
420	2021-04-21_10-24-26_1123	24-25	0.47
421	2021-04-21_10-24-41_917	24-25	0.25
422	2021-04-21_10-24-41_918	24-25	0.8076923076923077
423	2021-04-21_10-24-41_919	24-25	0.8538461538461538
424	2021-04-21_11-19-05_1125	24-25	0.967741935483871
425	2021-04-21_11-19-05_1126	24-25	1.0
426	2021-04-21_11-19-05_1127	24-25	0.9491525423728814
427	2021-04-21_11-19-10_921	24-25	0.6
428	2021-04-21_11-19-10_922	24-25	0.989247311827957
429	2021-04-21_11-19-10_923	24-25	0.9807692307692307
430	2021-04-21_11-19-10_924	24-25	0.9661016949152542
431	2021-04-21_12-13-43_1128	24-25	0.9035087719298246
432	2021-04-21_12-13-43_1129	24-25	0.9897172236503856
433	2021-04-21_12-13-43_1130	24-25	0.991701244813278
434	2021-04-21_12-13-43_1131	24-25	0.9473684210526315
435	2021-04-21_12-13-48_925	24-25	0.25
436	2021-04-21_12-13-48_926	24-25	1.0
437	2021-04-21_12-13-48_927	24-25	0.9831932773109243
438	2021-04-21_13-06-37_1132	24-25	0.5714285714285714
439	2021-04-21_13-06-37_1133	24-25	0.4
440	2021-04-21_13-06-37_1134	24-25	0.972972972972973
441	2021-04-21_13-06-37_1135	24-25	0.8604651162790697
442	2021-04-21_13-06-42_929	24-25	0.9411764705882353
443	2021-04-21_13-06-42_930	24-25	0.7647058823529411
444	2021-04-21_13-06-42_931	24-25	0.953405017921147
445	2021-04-21_13-06-42_932	24-25	1.0
446	2021-04-21_14-03-22_933	Control	0.9937106918238994
447	2021-04-21_14-03-22_934	Control	0.9969135802469136
448	2021-04-21_14-03-22_935	Control	0.9407407407407408
449	2021-04-21_14-03-22_936	Control	0.20723684210526316
450	2021-04-21_14-03-26_1136	Control	0.9541984732824428
451	2021-04-21_14-03-26_1137	Control	0.995049504950495
452	2021-04-21_14-03-26_1138	Control	0.9784366576819407
453	2021-04-21_14-03-26_1139	Control	0.9705882352941176
454	2021-04-26_09-26-26_1160	Control	0.9850746268656716
455	2021-04-26_09-26-26_1161	Control	0.9036697247706422
456	2021-04-26_09-26-26_1162	Control	0.19072164948453607
457	2021-04-26_09-26-26_1163	Control	0.9878787878787879
458	2021-04-26_09-26-35_953	Control	0.9789473684210527
459	2021-04-26_09-26-35_954	Control	0.9903846153846154
460	2021-04-26_09-26-35_955	Control	0.9544235924932976
461	2021-04-26_09-26-35_956	Control	1.0
462	2021-04-28_10-31-29_1240	Control	0.9904761904761905
463	2021-04-28_10-31-29_1241	Control	0.9700598802395209
464	2021-04-28_10-31-29_1242	Control	0.9435483870967742
465	2021-04-28_10-31-29_1243	Control	0.9553072625698324
466	2021-04-28_10-31-37_1033	Control	0.9713261648745519
467	2021-04-28_10-31-37_1034	Control	0.9940298507462687
468	2021-04-28_10-31-37_1035	Control	0.9960629921259843
469	2021-04-28_10-31-37_1036	Control	0.9935483870967742
470	2021-05-17_09-57-02_1316	Control	0.6598360655737705
471	2021-05-17_09-57-02_1317	Control	0.9760479041916168
472	2021-05-17_09-57-02_1318	Control	0.99609375
473	2021-05-17_09-57-02_1319	Control	0.9456869009584664
474	2021-05-17_09-57-11_1113	Control	0.9702970297029703
475	2021-05-17_09-57-11_1114	Control	0.9794238683127572
476	2021-05-17_09-57-11_1115	Control	0.98005698005698
477	2021-05-17_09-57-11_1116	Control	0.9383561643835616
478	2021-05-18_09-28-11_1360	Control	0.9551569506726457
479	2021-05-18_09-28-11_1361	Control	0.9902912621359223
480	2021-05-18_09-28-11_1362	Control	1.0
481	2021-05-18_09-28-11_1363	Control	0.99375
482	2021-05-18_09-28-56_1157	Control	0.9753694581280788
483	2021-05-18_09-28-56_1158	Control	0.9358974358974359
484	2021-05-18_09-28-56_1159	Control	0.9131944444444444
485	2021-05-18_09-28-56_1160	Control	0.9491525423728814
486	2021-05-19_10-10-27_1404	Control	0.9859154929577465
487	2021-05-19_10-10-27_1405	Control	0.9602272727272727
488	2021-05-19_10-10-27_1406	Control	0.7963525835866262
489	2021-05-19_10-10-27_1407	Control	0.9845679012345679
490	2021-05-19_10-10-35_1201	Control	0.9319371727748691
491	2021-05-19_10-10-35_1202	Control	0.9548872180451128
492	2021-05-19_10-10-35_1203	Control	0.5855855855855856
493	2021-05-19_10-10-35_1204	Control	0.9514563106796117
494	2021-05-24_10-16-42_1448	Control	0.9781659388646288
495	2021-05-24_10-16-42_1449	Control	0.970873786407767
496	2021-05-24_10-16-42_1450	Control	0.9770992366412213
497	2021-05-24_10-16-42_1451	Control	0.9960159362549801
498	2021-05-24_10-16-52_1241	Control	0.9977827050997783
499	2021-05-24_10-16-52_1242	Control	0.9968152866242038
500	2021-05-24_10-16-52_1243	Control	0.9879518072289156
501	2021-05-24_10-16-52_1244	Control	0.9861111111111112
502	2021-05-24_13-33-13_1253	2-3	0.7090909090909091
503	2021-05-24_13-33-13_1254	2-3	0.76
504	2021-05-24_13-33-13_1255	2-3	0.4444444444444444
505	2021-05-24_13-33-13_1256	2-3	0.8285714285714286
506	2021-05-24_13-33-16_1461	2-3	0.9459459459459459
507	2021-05-24_13-33-16_1463	2-3	0.5
508	2021-05-24_17-34-34_1476	6-7	0.7222222222222222
509	2021-05-24_17-34-34_1477	6-7	0.9550561797752809
510	2021-05-24_17-34-34_1478	6-7	0.9
511	2021-05-24_17-34-34_1479	6-7	0.9358974358974359
512	2021-05-24_17-34-46_1269	6-7	0.8909090909090909
513	2021-05-24_17-34-46_1270	6-7	0.7142857142857143
514	2021-05-24_17-34-46_1271	6-7	0.391304347826087
515	2021-05-24_17-34-46_1272	6-7	0.6428571428571429
516	2021-11-09_14-52-47_1896	6-7	0.8421052631578947
517	2021-11-09_14-52-47_1897	6-7	0.9230769230769231
518	2021-11-09_14-52-47_1898	6-7	1.0
519	2021-11-09_14-52-47_1899	6-7	1.0
520	2021-11-09_14-52-52_1693	6-7	0.92
521	2021-11-09_14-52-52_1695	6-7	0.970954356846473
522	2021-11-09_17-01-09_1697	6-7	1.0
523	2021-11-09_17-01-09_1698	6-7	0.9150326797385621
524	2021-11-09_17-01-09_1699	6-7	0.8888888888888888
525	2021-11-09_17-01-09_1700	6-7	0.9576271186440678
526	2021-11-09_17-01-11_1900	6-7	0.9285714285714286
527	2021-11-09_17-01-11_1901	6-7	0.8571428571428571
528	2021-11-09_17-01-11_1902	6-7	0.9096045197740112
529	2021-11-09_17-01-11_1903	6-7	0.9777777777777777
530	2021-11-09_17-58-25_1701	6-7	0.9006849315068494
531	2021-11-09_17-58-25_1702	6-7	0.9
532	2021-11-09_17-58-25_1703	6-7	0.6153846153846154
533	2021-11-09_17-58-25_1704	6-7	0.8356164383561644
534	2021-11-09_17-58-26_1904	6-7	0.7887323943661971
535	2021-11-09_17-58-26_1905	6-7	0.9666666666666667
536	2021-11-09_17-58-26_1906	6-7	0.8589743589743589
537	2021-11-09_17-58-26_1907	6-7	0.9790575916230366
538	2021-11-09_18-55-25_1908	6-7	0.9145299145299145
539	2021-11-09_18-55-25_1910	6-7	0.9672131147540983
540	2021-11-09_18-55-25_1911	6-7	0.8181818181818182
541	2021-11-09_18-55-54_1705	6-7	0.5142857142857142
542	2021-11-09_18-55-54_1706	6-7	0.9209302325581395
543	2021-11-09_18-55-54_1707	6-7	0.8842105263157894
544	2021-11-09_18-55-54_1708	6-7	0.75
545	2021-11-10_11-32-06_1913	2-3	0.0
546	2021-11-10_11-32-06_1914	2-3	0.46923076923076923
547	2021-11-10_11-32-14_1709	2-3	0.8571428571428571
548	2021-11-10_11-32-14_1710	2-3	0.9274193548387096
549	2021-11-10_11-32-14_1711	2-3	0.6363636363636364
550	2021-11-10_11-32-14_1712	2-3	0.8103448275862069
551	2021-11-10_13-54-41_1916	2-3	0.8916967509025271
552	2021-11-10_13-54-41_1917	2-3	0.9378238341968912
553	2021-11-10_13-54-41_1918	2-3	0.9491525423728814
554	2021-11-10_13-54-41_1919	2-3	0.6926829268292682
555	2021-11-10_13-54-52_1713	2-3	0.7919463087248322
556	2021-11-10_13-54-52_1714	2-3	0.9620253164556962
557	2021-11-10_13-54-52_1715	2-3	0.8184615384615385
558	2021-11-10_13-54-52_1716	2-3	0.4057971014492754
559	2021-11-10_15-48-35_1920	2-3	0.6458333333333334
560	2021-11-10_15-48-35_1921	2-3	0.5212121212121212
561	2021-11-10_15-48-35_1922	2-3	0.4738955823293173
562	2021-11-10_15-48-35_1923	2-3	0.8354430379746836
563	2021-11-10_15-48-43_1717	2-3	0.4032258064516129
564	2021-11-10_15-48-43_1718	2-3	0.7647058823529411
565	2021-11-10_15-48-43_1719	2-3	0.75
566	2021-11-10_15-48-43_1720	2-3	0.42857142857142855
567	2021-11-10_17-08-41_1924	2-3	0.8787878787878788
568	2021-11-10_17-08-41_1925	2-3	0.5339805825242718
569	2021-11-10_17-08-41_1926	2-3	0.9427083333333334
570	2021-11-10_17-08-41_1927	2-3	0.8571428571428571
571	2021-11-10_17-08-44_1721	2-3	0.9314516129032258
572	2021-11-10_17-08-44_1722	2-3	0.8307692307692308
573	2021-11-10_17-08-44_1723	2-3	0.8064516129032258
574	2021-11-10_17-08-44_1724	2-3	0.7142857142857143
575	2021-11-10_18-03-46_1928	2-3	0.7941176470588235
576	2021-11-10_18-03-46_1929	2-3	0.8505747126436781
577	2021-11-10_18-03-46_1930	2-3	0.8245614035087719
578	2021-11-10_18-03-46_1931	2-3	0.625
579	2021-11-10_18-03-48_1725	2-3	0.55
580	2021-11-10_18-03-48_1726	2-3	0.5365853658536586
581	2021-11-10_18-03-48_1727	2-3	0.7272727272727273
582	2021-11-10_18-56-56_1932	2-3	0.4533333333333333
583	2021-11-10_18-56-56_1933	2-3	0.3333333333333333
584	2021-11-10_18-56-56_1934	2-3	0.5
585	2021-11-10_18-56-59_1729	2-3	0.5
586	2021-11-10_18-56-59_1730	2-3	0.7142857142857143
587	2021-11-10_18-56-59_1732	2-3	0.9019607843137255
588	2021-11-10_19-55-51_1936	6-7	0.5714285714285714
589	2021-11-10_19-55-51_1937	6-7	0.8285714285714286
590	2021-11-10_19-55-51_1938	6-7	0.5970149253731343
591	2021-11-10_19-55-51_1939	6-7	0.9461538461538461
592	2021-11-10_19-56-02_1733	6-7	0.9508196721311475
593	2021-11-10_19-56-02_1734	6-7	0.7307692307692307
594	2021-11-10_19-56-02_1735	6-7	0.7777777777777778
595	2021-11-10_19-56-02_1736	6-7	0.5
596	2021-11-10_21-10-19_1737	6-7	0.7272727272727273
597	2021-11-10_21-10-19_1738	6-7	0.94
598	2021-11-10_21-10-19_1739	6-7	0.5280898876404494
599	2021-11-10_21-10-19_1740	6-7	0.7222222222222222
600	2021-11-10_21-10-22_1940	6-7	0.8522167487684729
601	2021-11-10_21-10-22_1941	6-7	0.66
602	2021-11-10_21-10-22_1942	6-7	0.9833333333333333
603	2021-11-10_21-10-22_1943	6-7	1.0
