# Supplementary material for: Functional neuronal circuits emerge in the absence of developmental activity
Source: Nat Commun. 2024 Jan 8;15:364. doi: 10.1038/s41467-023-44681-2 (PMC10774424; doi:10.1038/s41467-023-44681-2)
Supplement: Supplementary file 9 — Source Data [file 41467_2023_44681_MOESM9_ESM.zip › SourceData/Figure3b_BoutRates_NoStimulus.csv]

	FishID	Stimulus	Condition	Age	Date	TrialNum	OrientationChange	BoutFrequency
1	2021-01-26_10-12-17_316	None	Control	6	2021_01_26/	43.0	43.0	0.14333333333333334
3	2021-01-26_10-12-17_317	None	Control	6	2021_01_26/	105.0	105.0	0.35
5	2021-01-26_10-12-18_318	None	Control	6	2021_01_26/	26.0	26.0	0.08666666666666667
7	2021-01-26_10-12-18_319	None	Control	6	2021_01_26/	19.0	19.0	0.06333333333333334
9	2021-01-26_10-12-33_149	None	Control	6	2021_01_26/	128.0	128.0	0.4266666666666667
11	2021-01-26_10-12-33_150	None	Control	6	2021_01_26/	96.0	96.0	0.32
13	2021-01-26_10-12-33_151	None	Control	6	2021_01_26/	101.0	101.0	0.33666666666666667
15	2021-01-26_10-12-33_152	None	Control	6	2021_01_26/	46.0	46.0	0.15333333333333332
17	2021-01-26_11-10-16_320	None	Control	6	2021_01_26/	124.0	124.0	0.41333333333333333
19	2021-01-26_11-10-16_321	None	Control	6	2021_01_26/	139.0	139.0	0.4633333333333333
21	2021-01-26_11-10-16_322	None	Control	6	2021_01_26/	115.0	115.0	0.38333333333333336
23	2021-01-26_11-10-16_323	None	Control	6	2021_01_26/	271.0	271.0	0.9033333333333333
25	2021-01-26_11-10-22_153	None	Control	6	2021_01_26/	115.0	115.0	0.38333333333333336
27	2021-01-26_11-10-22_154	None	Control	6	2021_01_26/	60.0	60.0	0.2
29	2021-01-26_11-10-22_155	None	Control	6	2021_01_26/	178.0	178.0	0.5933333333333334
31	2021-01-26_11-10-22_156	None	Control	6	2021_01_26/	111.0	111.0	0.37
33	2021-01-26_12-04-19_324	None	Control	6	2021_01_26/	269.0	269.0	0.8966666666666666
35	2021-01-26_12-04-19_325	None	Control	6	2021_01_26/	329.0	329.0	1.0966666666666667
37	2021-01-26_12-04-19_326	None	Control	6	2021_01_26/	273.0	273.0	0.91
39	2021-01-26_12-04-19_327	None	Control	6	2021_01_26/	126.0	126.0	0.42
41	2021-01-26_12-04-26_157	None	Control	6	2021_01_26/	228.0	228.0	0.76
43	2021-01-26_12-04-26_158	None	Control	6	2021_01_26/	129.0	129.0	0.43
45	2021-01-26_12-04-26_159	None	Control	6	2021_01_26/	297.0	297.0	0.99
47	2021-01-26_12-04-26_160	None	Control	6	2021_01_26/	220.0	220.0	0.7333333333333333
49	2021-01-27_11-00-31_344	None	Control	6	2021_01_27/	136.0	136.0	0.4533333333333333
51	2021-01-27_11-00-31_345	None	Control	6	2021_01_27/	246.0	246.0	0.82
53	2021-01-27_11-00-31_346	None	Control	6	2021_01_27/	1.0	1.0	0.0033333333333333335
55	2021-01-27_11-00-31_347	None	Control	6	2021_01_27/	313.0	313.0	1.0433333333333332
57	2021-01-27_11-00-38_177	None	Control	6	2021_01_27/	191.0	191.0	0.6366666666666667
59	2021-01-27_11-00-38_178	None	Control	6	2021_01_27/	139.0	139.0	0.4633333333333333
61	2021-01-27_11-00-38_179	None	Control	6	2021_01_27/	227.0	227.0	0.7566666666666667
63	2021-01-27_11-00-38_180	None	Control	6	2021_01_27/	251.0	251.0	0.8366666666666667
65	2021-01-27_11-55-35_348	None	Control	6	2021_01_27/	206.0	206.0	0.6866666666666666
67	2021-01-27_11-55-35_349	None	Control	6	2021_01_27/	44.0	44.0	0.14666666666666667
69	2021-01-27_11-55-35_350	None	Control	6	2021_01_27/	198.0	198.0	0.66
71	2021-01-27_11-55-35_351	None	Control	6	2021_01_27/	97.0	97.0	0.3233333333333333
73	2021-01-27_11-55-39_181	None	Control	6	2021_01_27/	299.0	299.0	0.9966666666666667
75	2021-01-27_11-55-39_182	None	Control	6	2021_01_27/	159.0	159.0	0.53
77	2021-01-27_11-55-39_183	None	Control	6	2021_01_27/	277.0	277.0	0.9233333333333333
79	2021-01-27_11-55-39_184	None	Control	6	2021_01_27/	182.0	182.0	0.6066666666666667
81	2021-01-27_12-51-14_352	None	Control	6	2021_01_27/	283.0	283.0	0.9433333333333334
83	2021-01-27_12-51-14_353	None	Control	6	2021_01_27/	276.0	276.0	0.92
85	2021-01-27_12-51-14_354	None	Control	6	2021_01_27/	203.0	203.0	0.6766666666666666
87	2021-01-27_12-51-14_355	None	Control	6	2021_01_27/	219.0	219.0	0.73
89	2021-01-27_12-51-18_185	None	Control	6	2021_01_27/	179.0	179.0	0.5966666666666667
91	2021-01-27_12-51-18_186	None	Control	6	2021_01_27/	173.0	173.0	0.5766666666666667
93	2021-01-27_12-51-18_187	None	Control	6	2021_01_27/	304.0	304.0	1.0133333333333334
95	2021-01-27_12-51-18_188	None	Control	6	2021_01_27/	76.0	76.0	0.25333333333333335
97	2021-02-01_11-45-04_376	None	Control	6	2021_02_01/	110.0	110.0	0.36666666666666664
99	2021-02-01_11-45-04_377	None	Control	6	2021_02_01/	222.0	222.0	0.74
101	2021-02-01_11-45-04_378	None	Control	6	2021_02_01/	66.0	66.0	0.22
103	2021-02-01_11-45-04_379	None	Control	6	2021_02_01/	210.0	210.0	0.7
105	2021-02-01_11-45-13_209	None	Control	6	2021_02_01/	242.0	242.0	0.8066666666666666
107	2021-02-01_11-45-13_210	None	Control	6	2021_02_01/	349.0	349.0	1.1633333333333333
109	2021-02-01_11-45-13_211	None	Control	6	2021_02_01/	110.0	110.0	0.36666666666666664
111	2021-02-01_11-45-13_212	None	Control	6	2021_02_01/	143.0	143.0	0.4766666666666667
113	2021-02-01_13-49-48_388	None	Control	6	2021_02_01/	188.0	188.0	0.6266666666666667
115	2021-02-01_13-49-48_389	None	Control	6	2021_02_01/	266.0	266.0	0.8866666666666667
117	2021-02-01_13-49-48_390	None	Control	6	2021_02_01/	98.0	98.0	0.32666666666666666
119	2021-02-01_13-49-48_391	None	Control	6	2021_02_01/	70.0	70.0	0.23333333333333334
121	2021-02-01_13-51-13_217	None	Control	6	2021_02_01/	239.0	239.0	0.7966666666666666
123	2021-02-01_13-51-13_218	None	Control	6	2021_02_01/	183.0	183.0	0.61
125	2021-02-01_13-51-13_219	None	Control	6	2021_02_01/	147.0	147.0	0.49
127	2021-02-01_13-51-13_220	None	Control	6	2021_02_01/	51.0	51.0	0.17
129	2021-02-01_15-45-03_396	None	Control	6	2021_02_01/	172.0	172.0	0.5733333333333334
131	2021-02-01_15-45-03_397	None	Control	6	2021_02_01/	203.0	203.0	0.6766666666666666
133	2021-02-01_15-45-03_398	None	Control	6	2021_02_01/	304.0	304.0	1.0133333333333334
135	2021-02-01_15-45-03_399	None	Control	6	2021_02_01/	304.0	304.0	1.0133333333333334
137	2021-02-01_15-46-35_225	None	Control	6	2021_02_01/	263.0	263.0	0.8766666666666667
139	2021-02-01_15-46-35_226	None	Control	6	2021_02_01/	251.0	251.0	0.8366666666666667
141	2021-02-01_15-46-35_227	None	Control	6	2021_02_01/	257.0	257.0	0.8566666666666667
143	2021-02-01_15-46-35_228	None	Control	6	2021_02_01/	191.0	191.0	0.6366666666666667
145	2021-02-01_16-48-34_400	None	Control	6	2021_02_01/	157.0	157.0	0.5233333333333333
147	2021-02-01_16-48-34_401	None	Control	6	2021_02_01/	52.0	52.0	0.17333333333333334
149	2021-02-01_16-48-34_402	None	Control	6	2021_02_01/	286.0	286.0	0.9533333333333334
151	2021-02-01_16-48-34_403	None	Control	6	2021_02_01/	337.0	337.0	1.1233333333333333
153	2021-02-01_16-49-13_229	None	Control	6	2021_02_01/	244.0	244.0	0.8133333333333334
155	2021-02-01_16-49-13_230	None	Control	6	2021_02_01/	101.0	101.0	0.33666666666666667
157	2021-02-01_16-49-13_231	None	Control	6	2021_02_01/	25.0	25.0	0.08333333333333333
159	2021-02-01_16-49-13_232	None	Control	6	2021_02_01/	92.0	92.0	0.30666666666666664
161	2021-02-03_09-55-27_440	None	Control	6	2021_02_03/	149.0	149.0	0.49666666666666665
163	2021-02-03_09-55-27_441	None	Control	6	2021_02_03/	74.0	74.0	0.24666666666666667
165	2021-02-03_09-55-27_442	None	Control	6	2021_02_03/	147.0	147.0	0.49
167	2021-02-03_09-55-27_443	None	Control	6	2021_02_03/	80.0	80.0	0.26666666666666666
169	2021-02-03_09-55-31_269	None	Control	6	2021_02_03/	172.0	172.0	0.5733333333333334
171	2021-02-03_09-55-31_270	None	Control	6	2021_02_03/	17.0	17.0	0.056666666666666664
173	2021-02-03_09-55-31_271	None	Control	6	2021_02_03/	76.0	76.0	0.25333333333333335
175	2021-02-03_09-55-31_272	None	Control	6	2021_02_03/	19.0	19.0	0.06333333333333334
177	2021-02-03_15-27-34_293	None	Control	6	2021_02_03/	327.0	327.0	1.09
179	2021-02-03_15-27-34_294	None	Control	6	2021_02_03/	99.0	99.0	0.33
181	2021-02-03_15-27-34_295	None	Control	6	2021_02_03/	175.0	175.0	0.5833333333333334
183	2021-02-03_15-27-34_296	None	Control	6	2021_02_03/	153.0	153.0	0.51
185	2021-02-03_15-27-39_460	None	Control	6	2021_02_03/	151.0	151.0	0.5033333333333333
187	2021-02-03_15-27-39_461	None	Control	6	2021_02_03/	54.0	54.0	0.18
189	2021-02-03_15-27-40_462	None	Control	6	2021_02_03/	160.0	160.0	0.5333333333333333
191	2021-02-03_15-27-40_463	None	Control	6	2021_02_03/	147.0	147.0	0.49
193	2021-02-09_10-16-35_468	None	Control	6	2021_02_09/	221.0	221.0	0.7366666666666667
195	2021-02-09_10-16-35_469	None	Control	6	2021_02_09/	63.0	63.0	0.21
197	2021-02-09_10-16-35_470	None	Control	6	2021_02_09/	105.0	105.0	0.35
199	2021-02-09_10-16-35_471	None	Control	6	2021_02_09/	201.0	201.0	0.67
201	2021-02-09_10-16-40_297	None	Control	6	2021_02_09/	72.0	72.0	0.24
203	2021-02-09_10-16-40_298	None	Control	6	2021_02_09/	31.0	31.0	0.10333333333333333
205	2021-02-09_10-16-40_299	None	Control	6	2021_02_09/	162.0	162.0	0.54
207	2021-02-09_10-16-40_300	None	Control	6	2021_02_09/	257.0	257.0	0.8566666666666667
209	2021-02-09_13-09-57_480	None	Control	6	2021_02_09/	155.0	155.0	0.5166666666666667
211	2021-02-09_13-09-57_481	None	Control	6	2021_02_09/	215.0	215.0	0.7166666666666667
213	2021-02-09_13-09-57_482	None	Control	6	2021_02_09/	257.0	257.0	0.8566666666666667
215	2021-02-09_13-09-57_483	None	Control	6	2021_02_09/	162.0	162.0	0.54
217	2021-02-09_13-10-07_309	None	Control	6	2021_02_09/	53.0	53.0	0.17666666666666667
219	2021-02-09_13-10-07_310	None	Control	6	2021_02_09/	276.0	276.0	0.92
221	2021-02-09_13-10-07_311	None	Control	6	2021_02_09/	215.0	215.0	0.7166666666666667
223	2021-02-09_13-10-07_312	None	Control	6	2021_02_09/	239.0	239.0	0.7966666666666666
225	2021-02-10_10-28-09_492	None	Control	6	2021_02_10/	175.0	175.0	0.5833333333333334
227	2021-02-10_10-28-09_493	None	Control	6	2021_02_10/	167.0	167.0	0.5566666666666666
229	2021-02-10_10-28-09_494	None	Control	6	2021_02_10/	178.0	178.0	0.5933333333333334
231	2021-02-10_10-28-09_495	None	Control	6	2021_02_10/	181.0	181.0	0.6033333333333334
233	2021-02-10_10-28-10_321	None	Control	6	2021_02_10/	189.0	189.0	0.63
235	2021-02-10_10-28-10_322	None	Control	6	2021_02_10/	305.0	305.0	1.0166666666666666
237	2021-02-10_10-28-10_323	None	Control	6	2021_02_10/	173.0	173.0	0.5766666666666667
239	2021-02-10_10-28-10_324	None	Control	6	2021_02_10/	231.0	231.0	0.77
241	2021-02-10_15-55-49_516	None	Control	6	2021_02_10/	151.0	151.0	0.5033333333333333
243	2021-02-10_15-55-49_517	None	Control	6	2021_02_10/	27.0	27.0	0.09
245	2021-02-10_15-55-49_518	None	Control	6	2021_02_10/	94.0	94.0	0.31333333333333335
247	2021-02-10_15-55-49_519	None	Control	6	2021_02_10/	99.0	99.0	0.33
249	2021-02-10_15-55-59_345	None	Control	6	2021_02_10/	48.0	48.0	0.16
251	2021-02-10_15-55-59_346	None	Control	6	2021_02_10/	146.0	146.0	0.4866666666666667
253	2021-02-10_15-55-59_347	None	Control	6	2021_02_10/	130.0	130.0	0.43333333333333335
255	2021-02-10_15-55-59_348	None	Control	6	2021_02_10/	129.0	129.0	0.43
257	2021-02-15_10-37-42_524	None	Control	6	2021_02_15/	230.0	230.0	0.7666666666666667
259	2021-02-15_10-37-42_525	None	Control	6	2021_02_15/	54.0	54.0	0.18
261	2021-02-15_10-37-42_526	None	Control	6	2021_02_15/	84.0	84.0	0.28
263	2021-02-15_10-37-42_527	None	Control	6	2021_02_15/	144.0	144.0	0.48
265	2021-02-15_10-37-46_353	None	Control	6	2021_02_15/	360.0	360.0	1.2
267	2021-02-15_10-37-46_354	None	Control	6	2021_02_15/	20.0	20.0	0.06666666666666667
269	2021-02-15_10-37-46_355	None	Control	6	2021_02_15/	83.0	83.0	0.27666666666666667
271	2021-02-15_10-37-46_356	None	Control	6	2021_02_15/	219.0	219.0	0.73
273	2021-02-15_17-14-04_377	None	Control	6	2021_02_15/	303.0	303.0	1.01
275	2021-02-15_17-14-04_378	None	Control	6	2021_02_15/	80.0	80.0	0.26666666666666666
277	2021-02-15_17-14-04_379	None	Control	6	2021_02_15/	78.0	78.0	0.26
279	2021-02-15_17-14-04_380	None	Control	6	2021_02_15/	127.0	127.0	0.42333333333333334
281	2021-02-15_17-14-23_552	None	Control	6	2021_02_15/	91.0	91.0	0.30333333333333334
283	2021-02-15_17-14-23_553	None	Control	6	2021_02_15/	58.0	58.0	0.19333333333333333
285	2021-02-15_17-14-24_554	None	Control	6	2021_02_15/	100.0	100.0	0.3333333333333333
287	2021-02-15_17-14-24_555	None	Control	6	2021_02_15/	170.0	170.0	0.5666666666666667
289	2021-02-16_10-35-04_568	None	Control	6	2021_02_16/	164.0	164.0	0.5466666666666666
291	2021-02-16_10-35-04_569	None	Control	6	2021_02_16/	232.0	232.0	0.7733333333333333
293	2021-02-16_10-35-04_570	None	Control	6	2021_02_16/	73.0	73.0	0.24333333333333335
295	2021-02-16_10-35-04_571	None	Control	6	2021_02_16/	96.0	96.0	0.32
297	2021-02-16_10-35-24_393	None	Control	6	2021_02_16/	106.0	106.0	0.35333333333333333
300	2021-02-16_10-35-24_395	None	Control	6	2021_02_16/	214.0	214.0	0.7133333333333334
302	2021-02-16_10-35-24_396	None	Control	6	2021_02_16/	110.0	110.0	0.36666666666666664
304	2021-02-16_15-33-40_588	None	Control	6	2021_02_16/	190.0	190.0	0.6333333333333333
306	2021-02-16_15-33-40_589	None	Control	6	2021_02_16/	271.0	271.0	0.9033333333333333
308	2021-02-16_15-33-40_590	None	Control	6	2021_02_16/	363.0	363.0	1.21
310	2021-02-16_15-33-40_591	None	Control	6	2021_02_16/	353.0	353.0	1.1766666666666667
312	2021-02-16_15-33-52_413	None	Control	6	2021_02_16/	297.0	297.0	0.99
314	2021-02-16_15-33-52_414	None	Control	6	2021_02_16/	203.0	203.0	0.6766666666666666
316	2021-02-16_15-33-52_415	None	Control	6	2021_02_16/	221.0	221.0	0.7366666666666667
318	2021-02-16_15-33-52_416	None	Control	6	2021_02_16/	235.0	235.0	0.7833333333333333
320	2021-02-22_15-02-06_473	None	Control	6	2021_02_22/	39.0	39.0	0.13
322	2021-02-22_15-02-06_474	None	Control	6	2021_02_22/	168.0	168.0	0.56
324	2021-02-22_15-02-06_475	None	Control	6	2021_02_22/	87.0	87.0	0.29
326	2021-02-22_15-02-06_476	None	Control	6	2021_02_22/	154.0	154.0	0.5133333333333333
328	2021-02-22_15-02-10_648	None	Control	6	2021_02_22/	66.0	66.0	0.22
330	2021-02-22_15-02-10_649	None	Control	6	2021_02_22/	43.0	43.0	0.14333333333333334
332	2021-02-22_15-02-10_650	None	Control	6	2021_02_22/	53.0	53.0	0.17666666666666667
334	2021-02-22_15-02-10_651	None	Control	6	2021_02_22/	68.0	68.0	0.22666666666666666
336	2021-02-22_15-55-52_652	None	Control	6	2021_02_22/	111.0	111.0	0.37
338	2021-02-22_15-55-52_653	None	Control	6	2021_02_22/	180.0	180.0	0.6
340	2021-02-22_15-55-52_654	None	Control	6	2021_02_22/	22.0	22.0	0.07333333333333333
342	2021-02-22_15-55-52_655	None	Control	6	2021_02_22/	8.0	8.0	0.02666666666666667
344	2021-02-22_15-55-56_477	None	Control	6	2021_02_22/	222.0	222.0	0.74
346	2021-02-22_15-55-56_478	None	Control	6	2021_02_22/	19.0	19.0	0.06333333333333334
348	2021-02-22_15-55-56_479	None	Control	6	2021_02_22/	91.0	91.0	0.30333333333333334
350	2021-02-22_15-55-56_480	None	Control	6	2021_02_22/	166.0	166.0	0.5533333333333333
352	2021-02-23_10-43-46_664	None	Control	6	2021_02_23_tri/	212.0	212.0	0.7066666666666667
354	2021-02-23_10-43-46_665	None	Control	6	2021_02_23_tri/	194.0	194.0	0.6466666666666666
356	2021-02-23_10-43-46_666	None	Control	6	2021_02_23_tri/	154.0	154.0	0.5133333333333333
358	2021-02-23_10-43-46_667	None	Control	6	2021_02_23_tri/	340.0	340.0	1.1333333333333333
360	2021-02-23_10-43-53_489	None	Control	6	2021_02_23_tri/	185.0	185.0	0.6166666666666667
362	2021-02-23_10-43-53_490	None	Control	6	2021_02_23_tri/	98.0	98.0	0.32666666666666666
364	2021-02-23_10-43-53_491	None	Control	6	2021_02_23_tri/	119.0	119.0	0.39666666666666667
366	2021-02-23_10-43-53_492	None	Control	6	2021_02_23_tri/	247.0	247.0	0.8233333333333334
368	2021-02-23_11-39-37_668	None	Control	6	2021_02_23_dark/	83.0	83.0	0.27666666666666667
370	2021-02-23_11-39-37_669	None	Control	6	2021_02_23_dark/	10.0	10.0	0.03333333333333333
372	2021-02-23_11-39-37_670	None	Control	6	2021_02_23_dark/	106.0	106.0	0.35333333333333333
374	2021-02-23_11-39-37_671	None	Control	6	2021_02_23_dark/	27.0	27.0	0.09
376	2021-02-23_11-39-40_493	None	Control	6	2021_02_23_dark/	114.0	114.0	0.38
379	2021-02-23_11-39-40_495	None	Control	6	2021_02_23_dark/	313.0	313.0	1.0433333333333332
381	2021-02-23_11-39-40_496	None	Control	6	2021_02_23_dark/	96.0	96.0	0.32
383	2021-02-24_12-51-49_708	None	Control	6	2021_02_24/	249.0	249.0	0.83
385	2021-02-24_12-51-49_709	None	Control	6	2021_02_24/	292.0	292.0	0.9733333333333334
387	2021-02-24_12-51-49_710	None	Control	6	2021_02_24/	4.0	4.0	0.013333333333333334
389	2021-02-24_12-51-49_711	None	Control	6	2021_02_24/	88.0	88.0	0.29333333333333333
391	2021-02-24_12-52-02_521	None	Control	6	2021_02_24/	267.0	267.0	0.89
393	2021-02-24_12-52-02_522	None	Control	6	2021_02_24/	199.0	199.0	0.6633333333333333
395	2021-02-24_12-52-02_523	None	Control	6	2021_02_24/	56.0	56.0	0.18666666666666668
397	2021-02-24_12-52-02_524	None	Control	6	2021_02_24/	69.0	69.0	0.23
399	2021-03-23_10-30-57_740	None	Control	6	2021_03_23/	235.0	235.0	0.7833333333333333
401	2021-03-23_10-30-57_741	None	Control	6	2021_03_23/	257.0	257.0	0.8566666666666667
403	2021-03-23_10-30-57_742	None	Control	6	2021_03_23/	142.0	142.0	0.47333333333333333
405	2021-03-23_10-30-57_743	None	Control	6	2021_03_23/	456.0	456.0	1.52
407	2021-03-23_10-31-10_549	None	Control	6	2021_03_23/	31.0	31.0	0.10333333333333333
409	2021-03-23_10-31-10_550	None	Control	6	2021_03_23/	109.0	109.0	0.36333333333333334
411	2021-03-23_10-31-10_551	None	Control	6	2021_03_23/	191.0	191.0	0.6366666666666667
413	2021-03-23_10-31-10_552	None	Control	6	2021_03_23/	248.0	248.0	0.8266666666666667
415	2021-03-23_21-04-29_776	None	Control	6	2021_03_23/	174.0	174.0	0.58
417	2021-03-23_21-04-29_777	None	Control	6	2021_03_23/	124.0	124.0	0.41333333333333333
419	2021-03-23_21-04-29_778	None	Control	6	2021_03_23/	172.0	172.0	0.5733333333333334
421	2021-03-23_21-04-29_779	None	Control	6	2021_03_23/	299.0	299.0	0.9966666666666667
423	2021-03-23_21-04-39_581	None	Control	6	2021_03_23/	150.0	150.0	0.5
425	2021-03-23_21-04-39_582	None	Control	6	2021_03_23/	196.0	196.0	0.6533333333333333
427	2021-03-23_21-04-39_583	None	Control	6	2021_03_23/	87.0	87.0	0.29
429	2021-03-23_21-04-39_584	None	Control	6	2021_03_23/	225.0	225.0	0.75
431	2021-03-24_10-11-28_585	None	Control	6	2021_03_24/	120.0	120.0	0.4
433	2021-03-24_10-11-28_586	None	Control	6	2021_03_24/	10.0	10.0	0.03333333333333333
435	2021-03-24_10-11-28_587	None	Control	6	2021_03_24/	91.0	91.0	0.30333333333333334
437	2021-03-24_10-11-28_588	None	Control	6	2021_03_24/	22.0	22.0	0.07333333333333333
439	2021-03-24_10-16-25_780	None	Control	6	2021_03_24/	188.0	188.0	0.6266666666666667
441	2021-03-24_10-16-25_781	None	Control	6	2021_03_24/	56.0	56.0	0.18666666666666668
443	2021-03-24_10-16-25_782	None	Control	6	2021_03_24/	268.0	268.0	0.8933333333333333
445	2021-03-24_10-16-25_783	None	Control	6	2021_03_24/	68.0	68.0	0.22666666666666666
447	2021-03-24_11-29-35_589	None	24-25	6	2021_03_24/	16.0	16.0	0.05333333333333334
449	2021-03-24_11-29-35_590	None	24-25	6	2021_03_24/	5.0	5.0	0.016666666666666666
451	2021-03-24_11-29-35_591	None	24-25	6	2021_03_24/	20.0	20.0	0.06666666666666667
453	2021-03-24_11-29-35_592	None	24-25	6	2021_03_24/	3.0	3.0	0.01
455	2021-03-24_11-30-54_784	None	24-25	6	2021_03_24/	78.0	78.0	0.26
457	2021-03-24_11-30-54_785	None	24-25	6	2021_03_24/	14.0	14.0	0.04666666666666667
459	2021-03-24_11-30-54_786	None	24-25	6	2021_03_24/	15.0	15.0	0.05
462	2021-03-24_12-51-22_593	None	24-25	6	2021_03_24/	26.0	26.0	0.08666666666666667
464	2021-03-24_12-51-22_594	None	24-25	6	2021_03_24/	6.0	6.0	0.02
466	2021-03-24_12-51-22_595	None	24-25	6	2021_03_24/	18.0	18.0	0.06
468	2021-03-24_12-51-22_596	None	24-25	6	2021_03_24/	58.0	58.0	0.19333333333333333
469	2021-03-24_13-00-13_788	None	24-25	6	2021_03_24/	1.0	1.0	0.0033333333333333335
472	2021-03-24_13-00-13_790	None	24-25	6	2021_03_24/	6.0	6.0	0.02
475	2021-03-24_14-04-53_597	None	Control	6	2021_03_24/	181.0	181.0	0.6033333333333334
477	2021-03-24_14-04-53_598	None	Control	6	2021_03_24/	138.0	138.0	0.46
479	2021-03-24_14-04-53_599	None	Control	6	2021_03_24/	153.0	153.0	0.51
481	2021-03-24_14-04-53_600	None	Control	6	2021_03_24/	271.0	271.0	0.9033333333333333
483	2021-03-24_14-05-00_792	None	Control	6	2021_03_24/	133.0	133.0	0.44333333333333336
485	2021-03-24_14-05-00_793	None	Control	6	2021_03_24/	155.0	155.0	0.5166666666666667
487	2021-03-24_14-05-00_794	None	Control	6	2021_03_24/	135.0	135.0	0.45
489	2021-03-24_14-05-00_795	None	Control	6	2021_03_24/	32.0	32.0	0.10666666666666667
491	2021-03-31_09-57-40_800	None	Control	6	2021_03_31/	192.0	192.0	0.64
493	2021-03-31_09-57-40_801	None	Control	6	2021_03_31/	211.0	211.0	0.7033333333333334
495	2021-03-31_09-57-40_802	None	Control	6	2021_03_31/	142.0	142.0	0.47333333333333333
497	2021-03-31_09-57-40_803	None	Control	6	2021_03_31/	288.0	288.0	0.96
499	2021-03-31_09-57-45_606	None	Control	6	2021_03_31/	118.0	118.0	0.3933333333333333
501	2021-03-31_09-57-45_607	None	Control	6	2021_03_31/	170.0	170.0	0.5666666666666667
503	2021-03-31_09-57-45_608	None	Control	6	2021_03_31/	269.0	269.0	0.8966666666666666
505	2021-03-31_10-59-05_609	None	24-25	6	2021_03_31/	131.0	131.0	0.43666666666666665
507	2021-03-31_10-59-05_610	None	24-25	6	2021_03_31/	1.0	1.0	0.0033333333333333335
509	2021-03-31_10-59-05_611	None	24-25	6	2021_03_31/	16.0	16.0	0.05333333333333334
511	2021-03-31_10-59-05_612	None	24-25	6	2021_03_31/	162.0	162.0	0.54
513	2021-03-31_10-59-19_804	None	24-25	6	2021_03_31/	32.0	32.0	0.10666666666666667
517	2021-03-31_10-59-19_807	None	24-25	6	2021_03_31/	4.0	4.0	0.013333333333333334
519	2021-03-31_11-56-54_808	None	24-25	6	2021_03_31/	31.0	31.0	0.10333333333333333
521	2021-03-31_11-56-54_809	None	24-25	6	2021_03_31/	60.0	60.0	0.2
523	2021-03-31_11-56-54_810	None	24-25	6	2021_03_31/	3.0	3.0	0.01
525	2021-03-31_11-57-01_613	None	24-25	6	2021_03_31/	14.0	14.0	0.04666666666666667
527	2021-03-31_11-57-01_615	None	24-25	6	2021_03_31/	18.0	18.0	0.06
529	2021-03-31_11-57-02_616	None	24-25	6	2021_03_31/	66.0	66.0	0.22
531	2021-03-31_18-48-11_645	None	Control	6	2021_03_31/	107.0	107.0	0.3566666666666667
533	2021-03-31_18-48-11_646	None	Control	6	2021_03_31/	61.0	61.0	0.20333333333333334
535	2021-03-31_18-48-11_647	None	Control	6	2021_03_31/	391.0	391.0	1.3033333333333332
537	2021-03-31_18-48-11_648	None	Control	6	2021_03_31/	316.0	316.0	1.0533333333333332
539	2021-03-31_18-48-18_840	None	Control	6	2021_03_31/	240.0	240.0	0.8
541	2021-03-31_18-48-18_841	None	Control	6	2021_03_31/	254.0	254.0	0.8466666666666667
543	2021-03-31_18-48-18_842	None	Control	6	2021_03_31/	95.0	95.0	0.31666666666666665
545	2021-03-31_18-48-18_843	None	Control	6	2021_03_31/	254.0	254.0	0.8466666666666667
547	2021-04-05_10-20-26_653	None	Control	6	2021_04_05/	4.0	4.0	0.013333333333333334
550	2021-04-05_10-20-26_655	None	Control	6	2021_04_05/	53.0	53.0	0.17666666666666667
552	2021-04-05_10-20-26_656	None	Control	6	2021_04_05/	71.0	71.0	0.23666666666666666
554	2021-04-05_10-26-21_848	None	Control	6	2021_04_05/	100.0	100.0	0.3333333333333333
556	2021-04-05_10-26-21_849	None	Control	6	2021_04_05/	213.0	213.0	0.71
558	2021-04-05_10-26-21_850	None	Control	6	2021_04_05/	169.0	169.0	0.5633333333333334
560	2021-04-05_10-26-21_851	None	Control	6	2021_04_05/	83.0	83.0	0.27666666666666667
562	2021-04-12_10-09-18_689	None	Control	6	2021_04_12_2to3/	344.0	344.0	1.1466666666666667
564	2021-04-12_10-09-18_690	None	Control	6	2021_04_12_2to3/	276.0	276.0	0.92
566	2021-04-12_10-09-18_691	None	Control	6	2021_04_12_2to3/	110.0	110.0	0.36666666666666664
568	2021-04-12_10-09-18_692	None	Control	6	2021_04_12_2to3/	46.0	46.0	0.15333333333333332
570	2021-04-12_10-12-56_892	None	Control	6	2021_04_12_2to3/	234.0	234.0	0.78
572	2021-04-12_10-12-56_893	None	Control	6	2021_04_12_2to3/	160.0	160.0	0.5333333333333333
574	2021-04-12_10-12-56_894	None	Control	6	2021_04_12_2to3/	195.0	195.0	0.65
576	2021-04-12_10-12-56_895	None	Control	6	2021_04_12_2to3/	248.0	248.0	0.8266666666666667
578	2021-04-12_15-06-41_912	None	Control	6	2021_04_12_3to4/	58.0	58.0	0.19333333333333333
580	2021-04-12_15-06-41_913	None	Control	6	2021_04_12_3to4/	294.0	294.0	0.98
582	2021-04-12_15-06-41_914	None	Control	6	2021_04_12_3to4/	240.0	240.0	0.8
584	2021-04-12_15-06-41_915	None	Control	6	2021_04_12_3to4/	188.0	188.0	0.6266666666666667
586	2021-04-12_15-06-43_709	None	Control	6	2021_04_12_3to4/	386.0	386.0	1.2866666666666666
588	2021-04-12_15-06-43_710	None	Control	6	2021_04_12_3to4/	47.0	47.0	0.15666666666666668
590	2021-04-12_15-06-43_711	None	Control	6	2021_04_12_3to4/	118.0	118.0	0.3933333333333333
592	2021-04-12_15-06-43_712	None	Control	6	2021_04_12_3to4/	95.0	95.0	0.31666666666666665
594	2021-04-13_09-43-25_729	None	Control	6	2021_04_13_3to5/	105.0	105.0	0.35
596	2021-04-13_09-43-25_730	None	Control	6	2021_04_13_3to5/	125.0	125.0	0.4166666666666667
598	2021-04-13_09-43-25_731	None	Control	6	2021_04_13_3to5/	68.0	68.0	0.22666666666666666
600	2021-04-13_09-43-25_732	None	Control	6	2021_04_13_3to5/	57.0	57.0	0.19
602	2021-04-13_09-45-47_936	None	Control	6	2021_04_13_3to5/	322.0	322.0	1.0733333333333333
604	2021-04-13_09-45-47_937	None	Control	6	2021_04_13_3to5/	267.0	267.0	0.89
606	2021-04-13_09-45-47_938	None	Control	6	2021_04_13_3to5/	179.0	179.0	0.5966666666666667
608	2021-04-13_09-45-47_939	None	Control	6	2021_04_13_3to5/	222.0	222.0	0.74
610	2021-04-13_15-01-35_956	None	Control	6	2021_04_13_2to4/	124.0	124.0	0.41333333333333333
612	2021-04-13_15-01-35_957	None	Control	6	2021_04_13_2to4/	31.0	31.0	0.10333333333333333
614	2021-04-13_15-01-35_958	None	Control	6	2021_04_13_2to4/	28.0	28.0	0.09333333333333334
616	2021-04-13_15-01-35_959	None	Control	6	2021_04_13_2to4/	141.0	141.0	0.47
618	2021-04-13_15-01-45_749	None	Control	6	2021_04_13_2to4/	145.0	145.0	0.48333333333333334
620	2021-04-13_15-01-45_750	None	Control	6	2021_04_13_2to4/	108.0	108.0	0.36
622	2021-04-13_15-01-45_751	None	Control	6	2021_04_13_2to4/	226.0	226.0	0.7533333333333333
624	2021-04-13_15-01-45_752	None	Control	6	2021_04_13_2to4/	142.0	142.0	0.47333333333333333
626	2021-04-14_09-46-01_773	None	Control	6	2021_04_14_3to6/	151.0	151.0	0.5033333333333333
628	2021-04-14_09-46-01_774	None	Control	6	2021_04_14_3to6/	160.0	160.0	0.5333333333333333
630	2021-04-14_09-46-01_775	None	Control	6	2021_04_14_3to6/	141.0	141.0	0.47
632	2021-04-14_09-46-01_776	None	Control	6	2021_04_14_3to6/	69.0	69.0	0.23
634	2021-04-14_09-49-51_976	None	Control	6	2021_04_14_3to6/	54.0	54.0	0.18
636	2021-04-14_09-49-51_977	None	Control	6	2021_04_14_3to6/	335.0	335.0	1.1166666666666667
638	2021-04-14_09-49-51_978	None	Control	6	2021_04_14_3to6/	191.0	191.0	0.6366666666666667
640	2021-04-14_09-49-51_979	None	Control	6	2021_04_14_3to6/	140.0	140.0	0.4666666666666667
642	2021-04-14_15-00-25_996	None	Control	6	2021_04_14_2to5/	118.0	118.0	0.3933333333333333
644	2021-04-14_15-00-25_997	None	Control	6	2021_04_14_2to5/	2.0	2.0	0.006666666666666667
646	2021-04-14_15-00-25_998	None	Control	6	2021_04_14_2to5/	286.0	286.0	0.9533333333333334
648	2021-04-14_15-00-26_999	None	Control	6	2021_04_14_2to5/	193.0	193.0	0.6433333333333333
650	2021-04-14_15-00-34_797	None	Control	6	2021_04_14_2to5/	266.0	266.0	0.8866666666666667
652	2021-04-14_15-00-34_798	None	Control	6	2021_04_14_2to5/	78.0	78.0	0.26
654	2021-04-14_15-00-34_799	None	Control	6	2021_04_14_2to5/	200.0	200.0	0.6666666666666666
657	2021-04-14_15-59-18_1000	None	24-25	6	2021_04_14_2to5/	108.0	108.0	0.36
660	2021-04-14_15-59-18_1002	None	24-25	6	2021_04_14_2to5/	242.0	242.0	0.8066666666666666
662	2021-04-14_15-59-18_1003	None	24-25	6	2021_04_14_2to5/	229.0	229.0	0.7633333333333333
664	2021-04-14_16-01-12_805	None	24-25	6	2021_04_14_2to5/	10.0	10.0	0.03333333333333333
666	2021-04-14_16-01-12_806	None	24-25	6	2021_04_14_2to5/	22.0	22.0	0.07333333333333333
668	2021-04-14_16-01-12_807	None	24-25	6	2021_04_14_2to5/	25.0	25.0	0.08333333333333333
670	2021-04-14_16-01-12_808	None	24-25	6	2021_04_14_2to5/	10.0	10.0	0.03333333333333333
672	2021-04-14_16-55-48_809	None	24-25	6	2021_04_14_2to5/	240.0	240.0	0.8
674	2021-04-14_16-55-48_810	None	24-25	6	2021_04_14_2to5/	96.0	96.0	0.32
676	2021-04-14_16-55-48_811	None	24-25	6	2021_04_14_2to5/	35.0	35.0	0.11666666666666667
678	2021-04-14_16-55-48_812	None	24-25	6	2021_04_14_2to5/	237.0	237.0	0.79
680	2021-04-14_16-56-33_1004	None	24-25	6	2021_04_14_2to5/	194.0	194.0	0.6466666666666666
683	2021-04-14_16-56-33_1006	None	24-25	6	2021_04_14_2to5/	171.0	171.0	0.57
685	2021-04-14_16-56-33_1007	None	24-25	6	2021_04_14_2to5/	224.0	224.0	0.7466666666666667
687	2021-04-14_17-55-15_1008	None	24-25	6	2021_04_14_2to5/	216.0	216.0	0.72
689	2021-04-14_17-55-15_1009	None	24-25	6	2021_04_14_2to5/	14.0	14.0	0.04666666666666667
691	2021-04-14_17-55-15_1010	None	24-25	6	2021_04_14_2to5/	233.0	233.0	0.7766666666666666
693	2021-04-14_17-55-15_1011	None	24-25	6	2021_04_14_2to5/	86.0	86.0	0.2866666666666667
695	2021-04-14_17-55-16_813	None	24-25	6	2021_04_14_2to5/	2.0	2.0	0.006666666666666667
697	2021-04-14_17-55-16_814	None	24-25	6	2021_04_14_2to5/	41.0	41.0	0.13666666666666666
699	2021-04-14_17-55-16_815	None	24-25	6	2021_04_14_2to5/	237.0	237.0	0.79
701	2021-04-14_17-55-16_816	None	24-25	6	2021_04_14_2to5/	2.0	2.0	0.006666666666666667
703	2021-04-14_18-49-49_1012	None	24-25	6	2021_04_14_2to5/	275.0	275.0	0.9166666666666666
705	2021-04-14_18-49-49_1013	None	24-25	6	2021_04_14_2to5/	9.0	9.0	0.03
707	2021-04-14_18-49-49_1014	None	24-25	6	2021_04_14_2to5/	331.0	331.0	1.1033333333333333
709	2021-04-14_18-49-49_1015	None	24-25	6	2021_04_14_2to5/	299.0	299.0	0.9966666666666667
711	2021-04-14_18-49-49_817	None	24-25	6	2021_04_14_2to5/	161.0	161.0	0.5366666666666666
713	2021-04-14_18-49-49_818	None	24-25	6	2021_04_14_2to5/	85.0	85.0	0.2833333333333333
715	2021-04-14_18-49-49_819	None	24-25	6	2021_04_14_2to5/	8.0	8.0	0.02666666666666667
717	2021-04-14_18-49-49_820	None	24-25	6	2021_04_14_2to5/	105.0	105.0	0.35
719	2021-04-19_09-48-42_1016	None	Control	6	2021_04_19_2to6/	305.0	305.0	1.0166666666666666
721	2021-04-19_09-48-42_1017	None	Control	6	2021_04_19_2to6/	53.0	53.0	0.17666666666666667
723	2021-04-19_09-48-42_1018	None	Control	6	2021_04_19_2to6/	184.0	184.0	0.6133333333333333
725	2021-04-19_09-48-42_1019	None	Control	6	2021_04_19_2to6/	265.0	265.0	0.8833333333333333
727	2021-04-19_09-48-50_824	None	Control	6	2021_04_19_2to6/	338.0	338.0	1.1266666666666667
729	2021-04-19_10-53-06_1020	None	0-1	6	2021_04_19_2to6/	8.0	8.0	0.02666666666666667
731	2021-04-19_10-53-06_1021	None	0-1	6	2021_04_19_2to6/	81.0	81.0	0.27
733	2021-04-19_10-53-06_1022	None	0-1	6	2021_04_19_2to6/	155.0	155.0	0.5166666666666667
735	2021-04-19_10-53-06_1023	None	0-1	6	2021_04_19_2to6/	8.0	8.0	0.02666666666666667
737	2021-04-19_10-53-20_825	None	0-1	6	2021_04_19_2to6/	85.0	85.0	0.2833333333333333
739	2021-04-19_10-53-20_826	None	0-1	6	2021_04_19_2to6/	58.0	58.0	0.19333333333333333
741	2021-04-19_10-53-20_827	None	0-1	6	2021_04_19_2to6/	362.0	362.0	1.2066666666666668
743	2021-04-19_10-53-20_828	None	0-1	6	2021_04_19_2to6/	39.0	39.0	0.13
745	2021-04-19_11-49-02_1024	None	0-1	6	2021_04_19_2to6/	4.0	4.0	0.013333333333333334
747	2021-04-19_11-49-02_1025	None	0-1	6	2021_04_19_2to6/	10.0	10.0	0.03333333333333333
749	2021-04-19_11-49-02_1026	None	0-1	6	2021_04_19_2to6/	45.0	45.0	0.15
751	2021-04-19_11-49-02_1027	None	0-1	6	2021_04_19_2to6/	7.0	7.0	0.023333333333333334
753	2021-04-19_11-49-06_829	None	0-1	6	2021_04_19_2to6/	31.0	31.0	0.10333333333333333
755	2021-04-19_11-49-06_830	None	0-1	6	2021_04_19_2to6/	22.0	22.0	0.07333333333333333
757	2021-04-19_11-49-06_831	None	0-1	6	2021_04_19_2to6/	81.0	81.0	0.27
759	2021-04-19_11-49-06_832	None	0-1	6	2021_04_19_2to6/	12.0	12.0	0.04
761	2021-04-19_12-45-42_1028	None	0-1	6	2021_04_19_2to6/	15.0	15.0	0.05
763	2021-04-19_12-45-42_1029	None	0-1	6	2021_04_19_2to6/	2.0	2.0	0.006666666666666667
765	2021-04-19_12-45-42_1030	None	0-1	6	2021_04_19_2to6/	10.0	10.0	0.03333333333333333
767	2021-04-19_12-45-42_1031	None	0-1	6	2021_04_19_2to6/	5.0	5.0	0.016666666666666666
769	2021-04-19_12-45-46_833	None	0-1	6	2021_04_19_2to6/	74.0	74.0	0.24666666666666667
772	2021-04-19_12-45-46_835	None	0-1	6	2021_04_19_2to6/	171.0	171.0	0.57
774	2021-04-19_13-56-39_1032	None	0-1	6	2021_04_19_2to6/	4.0	4.0	0.013333333333333334
776	2021-04-19_13-56-39_1033	None	0-1	6	2021_04_19_2to6/	38.0	38.0	0.12666666666666668
778	2021-04-19_13-56-39_1034	None	0-1	6	2021_04_19_2to6/	5.0	5.0	0.016666666666666666
780	2021-04-19_13-56-39_1035	None	0-1	6	2021_04_19_2to6/	196.0	196.0	0.6533333333333333
782	2021-04-19_13-56-39_837	None	0-1	6	2021_04_19_2to6/	125.0	125.0	0.4166666666666667
784	2021-04-19_13-56-39_838	None	0-1	6	2021_04_19_2to6/	5.0	5.0	0.016666666666666666
786	2021-04-19_13-56-39_839	None	0-1	6	2021_04_19_2to6/	21.0	21.0	0.07
788	2021-04-19_14-51-50_841	None	Control	6	2021_04_19_4to5/	236.0	236.0	0.7866666666666666
790	2021-04-19_14-51-50_842	None	Control	6	2021_04_19_4to5/	65.0	65.0	0.21666666666666667
792	2021-04-19_14-51-50_843	None	Control	6	2021_04_19_4to5/	251.0	251.0	0.8366666666666667
794	2021-04-19_14-51-50_844	None	Control	6	2021_04_19_4to5/	352.0	352.0	1.1733333333333333
796	2021-04-19_14-51-57_1036	None	Control	6	2021_04_19_4to5/	197.0	197.0	0.6566666666666666
798	2021-04-19_14-51-57_1037	None	Control	6	2021_04_19_4to5/	131.0	131.0	0.43666666666666665
800	2021-04-19_14-51-57_1038	None	Control	6	2021_04_19_4to5/	254.0	254.0	0.8466666666666667
802	2021-04-19_14-51-57_1039	None	Control	6	2021_04_19_4to5/	37.0	37.0	0.12333333333333334
804	2021-04-20_10-05-45_865	None	Control	6	2021_04_20_5to6/	209.0	209.0	0.6966666666666667
806	2021-04-20_10-05-45_866	None	Control	6	2021_04_20_5to6/	188.0	188.0	0.6266666666666667
808	2021-04-20_10-05-45_867	None	Control	6	2021_04_20_5to6/	219.0	219.0	0.73
810	2021-04-20_10-05-45_868	None	Control	6	2021_04_20_5to6/	268.0	268.0	0.8933333333333333
812	2021-04-20_10-11-50_1068	None	Control	6	2021_04_20_5to6/	171.0	171.0	0.57
814	2021-04-20_10-11-50_1069	None	Control	6	2021_04_20_5to6/	185.0	185.0	0.6166666666666667
816	2021-04-20_10-11-50_1070	None	Control	6	2021_04_20_5to6/	89.0	89.0	0.2966666666666667
818	2021-04-20_10-11-50_1071	None	Control	6	2021_04_20_5to6/	503.0	503.0	1.6766666666666667
820	2021-04-20_15-00-19_893	None	Control	6	2021_04_20_4to6/	73.0	73.0	0.24333333333333335
822	2021-04-20_15-00-19_894	None	Control	6	2021_04_20_4to6/	176.0	176.0	0.5866666666666667
824	2021-04-20_15-00-19_895	None	Control	6	2021_04_20_4to6/	12.0	12.0	0.04
826	2021-04-20_15-00-19_896	None	Control	6	2021_04_20_4to6/	87.0	87.0	0.29
828	2021-04-20_15-01-16_1092	None	Control	6	2021_04_20_4to6/	159.0	159.0	0.53
830	2021-04-20_15-01-16_1093	None	Control	6	2021_04_20_4to6/	280.0	280.0	0.9333333333333333
832	2021-04-20_15-01-16_1094	None	Control	6	2021_04_20_4to6/	199.0	199.0	0.6633333333333333
834	2021-04-20_15-01-16_1095	None	Control	6	2021_04_20_4to6/	123.0	123.0	0.41
836	2021-04-21_09-30-59_1116	None	Control	6	2021_04_21_2to5/	129.0	129.0	0.43
838	2021-04-21_09-30-59_1117	None	Control	6	2021_04_21_2to5/	256.0	256.0	0.8533333333333334
840	2021-04-21_09-31-00_1118	None	Control	6	2021_04_21_2to5/	217.0	217.0	0.7233333333333334
842	2021-04-21_09-31-00_1119	None	Control	6	2021_04_21_2to5/	135.0	135.0	0.45
844	2021-04-21_09-31-07_913	None	Control	6	2021_04_21_2to5/	144.0	144.0	0.48
846	2021-04-21_09-31-07_914	None	Control	6	2021_04_21_2to5/	164.0	164.0	0.5466666666666666
848	2021-04-21_09-31-07_915	None	Control	6	2021_04_21_2to5/	110.0	110.0	0.36666666666666664
850	2021-04-21_09-31-07_916	None	Control	6	2021_04_21_2to5/	96.0	96.0	0.32
852	2021-04-21_10-24-26_1120	None	24-25	6	2021_04_21_2to5/	86.0	86.0	0.2866666666666667
854	2021-04-21_10-24-26_1121	None	24-25	6	2021_04_21_2to5/	3.0	3.0	0.01
856	2021-04-21_10-24-26_1122	None	24-25	6	2021_04_21_2to5/	3.0	3.0	0.01
858	2021-04-21_10-24-26_1123	None	24-25	6	2021_04_21_2to5/	147.0	147.0	0.49
861	2021-04-21_10-24-41_918	None	24-25	6	2021_04_21_2to5/	50.0	50.0	0.16666666666666666
866	2021-04-21_11-19-05_1125	None	24-25	6	2021_04_21_2to5/	27.0	27.0	0.09
868	2021-04-21_11-19-05_1126	None	24-25	6	2021_04_21_2to5/	5.0	5.0	0.016666666666666666
870	2021-04-21_11-19-05_1127	None	24-25	6	2021_04_21_2to5/	56.0	56.0	0.18666666666666668
872	2021-04-21_11-19-10_921	None	24-25	6	2021_04_21_2to5/	7.0	7.0	0.023333333333333334
874	2021-04-21_11-19-10_922	None	24-25	6	2021_04_21_2to5/	30.0	30.0	0.1
876	2021-04-21_11-19-10_923	None	24-25	6	2021_04_21_2to5/	146.0	146.0	0.4866666666666667
878	2021-04-21_11-19-10_924	None	24-25	6	2021_04_21_2to5/	40.0	40.0	0.13333333333333333
880	2021-04-21_12-13-43_1128	None	24-25	6	2021_04_21_2to5/	138.0	138.0	0.46
882	2021-04-21_12-13-43_1129	None	24-25	6	2021_04_21_2to5/	137.0	137.0	0.45666666666666667
884	2021-04-21_12-13-43_1130	None	24-25	6	2021_04_21_2to5/	146.0	146.0	0.4866666666666667
886	2021-04-21_12-13-43_1131	None	24-25	6	2021_04_21_2to5/	5.0	5.0	0.016666666666666666
888	2021-04-21_12-13-48_925	None	24-25	6	2021_04_21_2to5/	4.0	4.0	0.013333333333333334
890	2021-04-21_12-13-48_926	None	24-25	6	2021_04_21_2to5/	4.0	4.0	0.013333333333333334
892	2021-04-21_12-13-48_927	None	24-25	6	2021_04_21_2to5/	77.0	77.0	0.25666666666666665
894	2021-04-21_13-06-37_1132	None	24-25	6	2021_04_21_2to5/	51.0	51.0	0.17
896	2021-04-21_13-06-37_1133	None	24-25	6	2021_04_21_2to5/	81.0	81.0	0.27
898	2021-04-21_13-06-37_1134	None	24-25	6	2021_04_21_2to5/	6.0	6.0	0.02
900	2021-04-21_13-06-37_1135	None	24-25	6	2021_04_21_2to5/	24.0	24.0	0.08
902	2021-04-21_13-06-42_929	None	24-25	6	2021_04_21_2to5/	2.0	2.0	0.006666666666666667
904	2021-04-21_13-06-42_930	None	24-25	6	2021_04_21_2to5/	8.0	8.0	0.02666666666666667
906	2021-04-21_13-06-42_931	None	24-25	6	2021_04_21_2to5/	160.0	160.0	0.5333333333333333
908	2021-04-21_13-06-42_932	None	24-25	6	2021_04_21_2to5/	19.0	19.0	0.06333333333333334
910	2021-04-21_14-03-22_933	None	Control	6	2021_04_21_3to6/	141.0	141.0	0.47
912	2021-04-21_14-03-22_934	None	Control	6	2021_04_21_3to6/	145.0	145.0	0.48333333333333334
914	2021-04-21_14-03-22_935	None	Control	6	2021_04_21_3to6/	246.0	246.0	0.82
916	2021-04-21_14-03-22_936	None	Control	6	2021_04_21_3to6/	374.0	374.0	1.2466666666666666
918	2021-04-21_14-03-26_1136	None	Control	6	2021_04_21_3to6/	241.0	241.0	0.8033333333333333
920	2021-04-21_14-03-26_1137	None	Control	6	2021_04_21_3to6/	76.0	76.0	0.25333333333333335
922	2021-04-21_14-03-26_1138	None	Control	6	2021_04_21_3to6/	345.0	345.0	1.15
924	2021-04-21_14-03-26_1139	None	Control	6	2021_04_21_3to6/	68.0	68.0	0.22666666666666666
926	2021-04-26_09-26-26_1160	None	Control	6	2021_04_26_5to6/	178.0	178.0	0.5933333333333334
928	2021-04-26_09-26-26_1161	None	Control	6	2021_04_26_5to6/	347.0	347.0	1.1566666666666667
930	2021-04-26_09-26-26_1162	None	Control	6	2021_04_26_5to6/	293.0	293.0	0.9766666666666667
932	2021-04-26_09-26-26_1163	None	Control	6	2021_04_26_5to6/	175.0	175.0	0.5833333333333334
934	2021-04-26_09-26-35_953	None	Control	6	2021_04_26_5to6/	298.0	298.0	0.9933333333333333
936	2021-04-26_09-26-35_954	None	Control	6	2021_04_26_5to6/	91.0	91.0	0.30333333333333334
938	2021-04-26_09-26-35_955	None	Control	6	2021_04_26_5to6/	350.0	350.0	1.1666666666666667
940	2021-04-26_09-26-35_956	None	Control	6	2021_04_26_5to6/	167.0	167.0	0.5566666666666666
942	2021-04-28_10-31-29_1240	None	Control	6	2021_04_28_4to6/	230.0	230.0	0.7666666666666667
944	2021-04-28_10-31-29_1241	None	Control	6	2021_04_28_4to6/	147.0	147.0	0.49
946	2021-04-28_10-31-29_1242	None	Control	6	2021_04_28_4to6/	58.0	58.0	0.19333333333333333
948	2021-04-28_10-31-29_1243	None	Control	6	2021_04_28_4to6/	317.0	317.0	1.0566666666666666
950	2021-04-28_10-31-37_1033	None	Control	6	2021_04_28_4to6/	152.0	152.0	0.5066666666666667
952	2021-04-28_10-31-37_1034	None	Control	6	2021_04_28_4to6/	248.0	248.0	0.8266666666666667
954	2021-04-28_10-31-37_1035	None	Control	6	2021_04_28_4to6/	99.0	99.0	0.33
956	2021-04-28_10-31-37_1036	None	Control	6	2021_04_28_4to6/	158.0	158.0	0.5266666666666666
958	2021-05-17_09-57-02_1316	None	Control	6	2021_05_17_5to6/	296.0	296.0	0.9866666666666667
960	2021-05-17_09-57-02_1317	None	Control	6	2021_05_17_5to6/	104.0	104.0	0.3466666666666667
962	2021-05-17_09-57-02_1318	None	Control	6	2021_05_17_5to6/	233.0	233.0	0.7766666666666666
964	2021-05-17_09-57-02_1319	None	Control	6	2021_05_17_5to6/	267.0	267.0	0.89
966	2021-05-17_09-57-11_1113	None	Control	6	2021_05_17_5to6/	188.0	188.0	0.6266666666666667
968	2021-05-17_09-57-11_1114	None	Control	6	2021_05_17_5to6/	74.0	74.0	0.24666666666666667
970	2021-05-17_09-57-11_1115	None	Control	6	2021_05_17_5to6/	383.0	383.0	1.2766666666666666
972	2021-05-17_09-57-11_1116	None	Control	6	2021_05_17_5to6/	169.0	169.0	0.5633333333333334
974	2021-05-18_09-28-11_1360	None	Control	6	2021_05_18_4to6/	285.0	285.0	0.95
976	2021-05-18_09-28-11_1361	None	Control	6	2021_05_18_4to6/	175.0	175.0	0.5833333333333334
978	2021-05-18_09-28-11_1362	None	Control	6	2021_05_18_4to6/	90.0	90.0	0.3
980	2021-05-18_09-28-11_1363	None	Control	6	2021_05_18_4to6/	136.0	136.0	0.4533333333333333
982	2021-05-18_09-28-56_1157	None	Control	6	2021_05_18_4to6/	306.0	306.0	1.02
984	2021-05-18_09-28-56_1158	None	Control	6	2021_05_18_4to6/	101.0	101.0	0.33666666666666667
986	2021-05-18_09-28-56_1159	None	Control	6	2021_05_18_4to6/	287.0	287.0	0.9566666666666667
988	2021-05-18_09-28-56_1160	None	Control	6	2021_05_18_4to6/	244.0	244.0	0.8133333333333334
990	2021-05-19_10-10-27_1404	None	Control	6	2021_05_19_3to6/	172.0	172.0	0.5733333333333334
992	2021-05-19_10-10-27_1405	None	Control	6	2021_05_19_3to6/	144.0	144.0	0.48
994	2021-05-19_10-10-27_1406	None	Control	6	2021_05_19_3to6/	284.0	284.0	0.9466666666666667
996	2021-05-19_10-10-27_1407	None	Control	6	2021_05_19_3to6/	123.0	123.0	0.41
998	2021-05-19_10-10-35_1201	None	Control	6	2021_05_19_3to6/	205.0	205.0	0.6833333333333333
1000	2021-05-19_10-10-35_1202	None	Control	6	2021_05_19_3to6/	38.0	38.0	0.12666666666666668
1002	2021-05-19_10-10-35_1203	None	Control	6	2021_05_19_3to6/	226.0	226.0	0.7533333333333333
1004	2021-05-19_10-10-35_1204	None	Control	6	2021_05_19_3to6/	186.0	186.0	0.62
1006	2021-05-24_10-16-42_1448	None	Control	6	2021_05_24_2to6/	281.0	281.0	0.9366666666666666
1008	2021-05-24_10-16-42_1449	None	Control	6	2021_05_24_2to6/	255.0	255.0	0.85
1010	2021-05-24_10-16-42_1450	None	Control	6	2021_05_24_2to6/	231.0	231.0	0.77
1012	2021-05-24_10-16-42_1451	None	Control	6	2021_05_24_2to6/	216.0	216.0	0.72
1014	2021-05-24_10-16-52_1241	None	Control	6	2021_05_24_2to6/	341.0	341.0	1.1366666666666667
1016	2021-05-24_10-16-52_1242	None	Control	6	2021_05_24_2to6/	169.0	169.0	0.5633333333333334
1018	2021-05-24_10-16-52_1243	None	Control	6	2021_05_24_2to6/	125.0	125.0	0.4166666666666667
1020	2021-05-24_10-16-52_1244	None	Control	6	2021_05_24_2to6/	230.0	230.0	0.7666666666666667
1022	2021-05-24_13-33-13_1253	None	2-3	6	2021_05_24_2to6/	100.0	100.0	0.3333333333333333
1024	2021-05-24_13-33-13_1254	None	2-3	6	2021_05_24_2to6/	2.0	2.0	0.006666666666666667
1026	2021-05-24_13-33-13_1255	None	2-3	6	2021_05_24_2to6/	22.0	22.0	0.07333333333333333
1028	2021-05-24_13-33-13_1256	None	2-3	6	2021_05_24_2to6/	7.0	7.0	0.023333333333333334
1030	2021-05-24_13-33-16_1460	None	2-3	6	2021_05_24_2to6/	35.0	35.0	0.11666666666666667
1032	2021-05-24_13-33-16_1461	None	2-3	6	2021_05_24_2to6/	12.0	12.0	0.04
1034	2021-05-24_13-33-16_1463	None	2-3	6	2021_05_24_2to6/	9.0	9.0	0.03
1036	2021-05-24_17-34-34_1476	None	6-7	6	2021_05_24_2to6/	81.0	81.0	0.27
1038	2021-05-24_17-34-34_1477	None	6-7	6	2021_05_24_2to6/	34.0	34.0	0.11333333333333333
1040	2021-05-24_17-34-34_1478	None	6-7	6	2021_05_24_2to6/	1.0	1.0	0.0033333333333333335
1042	2021-05-24_17-34-34_1479	None	6-7	6	2021_05_24_2to6/	24.0	24.0	0.08
1044	2021-05-24_17-34-46_1269	None	6-7	6	2021_05_24_2to6/	16.0	16.0	0.05333333333333334
1046	2021-05-24_17-34-46_1270	None	6-7	6	2021_05_24_2to6/	28.0	28.0	0.09333333333333334
1048	2021-05-24_17-34-46_1271	None	6-7	6	2021_05_24_2to6/	29.0	29.0	0.09666666666666666
1050	2021-05-24_17-34-46_1272	None	6-7	6	2021_05_24_2to6/	22.0	22.0	0.07333333333333333
1052	2021-11-09_14-52-47_1896	None	6-7	6	2021_11_09/	4.0	4.0	0.013333333333333334
1054	2021-11-09_14-52-47_1897	None	6-7	6	2021_11_09/	1.0	1.0	0.0033333333333333335
1056	2021-11-09_14-52-47_1898	None	6-7	6	2021_11_09/	38.0	38.0	0.12666666666666668
1058	2021-11-09_14-52-47_1899	None	6-7	6	2021_11_09/	11.0	11.0	0.03666666666666667
1060	2021-11-09_14-52-52_1693	None	6-7	6	2021_11_09/	14.0	14.0	0.04666666666666667
1062	2021-11-09_14-52-52_1694	None	6-7	6	2021_11_09/	3.0	3.0	0.01
1064	2021-11-09_14-52-52_1695	None	6-7	6	2021_11_09/	13.0	13.0	0.043333333333333335
1066	2021-11-09_14-52-52_1696	None	6-7	6	2021_11_09/	11.0	11.0	0.03666666666666667
1068	2021-11-09_17-01-09_1697	None	6-7	6	2021_11_09/	29.0	29.0	0.09666666666666666
1070	2021-11-09_17-01-09_1698	None	6-7	6	2021_11_09/	2.0	2.0	0.006666666666666667
1072	2021-11-09_17-01-09_1699	None	6-7	6	2021_11_09/	7.0	7.0	0.023333333333333334
1074	2021-11-09_17-01-09_1700	None	6-7	6	2021_11_09/	33.0	33.0	0.11
1077	2021-11-09_17-01-11_1901	None	6-7	6	2021_11_09/	2.0	2.0	0.006666666666666667
1079	2021-11-09_17-01-11_1902	None	6-7	6	2021_11_09/	167.0	167.0	0.5566666666666666
1081	2021-11-09_17-01-11_1903	None	6-7	6	2021_11_09/	10.0	10.0	0.03333333333333333
1083	2021-11-09_17-58-25_1701	None	6-7	6	2021_11_09/	210.0	210.0	0.7
1085	2021-11-09_17-58-25_1702	None	6-7	6	2021_11_09/	43.0	43.0	0.14333333333333334
1088	2021-11-09_17-58-25_1704	None	6-7	6	2021_11_09/	42.0	42.0	0.14
1090	2021-11-09_17-58-26_1904	None	6-7	6	2021_11_09/	11.0	11.0	0.03666666666666667
1092	2021-11-09_17-58-26_1905	None	6-7	6	2021_11_09/	31.0	31.0	0.10333333333333333
1094	2021-11-09_17-58-26_1906	None	6-7	6	2021_11_09/	3.0	3.0	0.01
1096	2021-11-09_17-58-26_1907	None	6-7	6	2021_11_09/	34.0	34.0	0.11333333333333333
1098	2021-11-09_18-55-25_1908	None	6-7	6	2021_11_09/	58.0	58.0	0.19333333333333333
1100	2021-11-09_18-55-25_1909	None	6-7	6	2021_11_09/	30.0	30.0	0.1
1102	2021-11-09_18-55-25_1910	None	6-7	6	2021_11_09/	22.0	22.0	0.07333333333333333
1104	2021-11-09_18-55-25_1911	None	6-7	6	2021_11_09/	31.0	31.0	0.10333333333333333
1106	2021-11-09_18-55-54_1705	None	6-7	6	2021_11_09/	14.0	14.0	0.04666666666666667
1108	2021-11-09_18-55-54_1706	None	6-7	6	2021_11_09/	78.0	78.0	0.26
1110	2021-11-09_18-55-54_1707	None	6-7	6	2021_11_09/	23.0	23.0	0.07666666666666666
1112	2021-11-09_18-55-54_1708	None	6-7	6	2021_11_09/	2.0	2.0	0.006666666666666667
1114	2021-11-10_11-32-06_1912	None	2-3	6	2021_11_10/	1.0	1.0	0.0033333333333333335
1116	2021-11-10_11-32-06_1913	None	2-3	6	2021_11_10/	15.0	15.0	0.05
1118	2021-11-10_11-32-06_1914	None	2-3	6	2021_11_10/	194.0	194.0	0.6466666666666666
1120	2021-11-10_11-32-06_1915	None	2-3	6	2021_11_10/	2.0	2.0	0.006666666666666667
1122	2021-11-10_11-32-14_1709	None	2-3	6	2021_11_10/	73.0	73.0	0.24333333333333335
1124	2021-11-10_11-32-14_1710	None	2-3	6	2021_11_10/	99.0	99.0	0.33
1126	2021-11-10_11-32-14_1711	None	2-3	6	2021_11_10/	6.0	6.0	0.02
1128	2021-11-10_11-32-14_1712	None	2-3	6	2021_11_10/	17.0	17.0	0.056666666666666664
1130	2021-11-10_13-54-41_1916	None	2-3	6	2021_11_10/	122.0	122.0	0.4066666666666667
1132	2021-11-10_13-54-41_1917	None	2-3	6	2021_11_10/	74.0	74.0	0.24666666666666667
1134	2021-11-10_13-54-41_1918	None	2-3	6	2021_11_10/	8.0	8.0	0.02666666666666667
1136	2021-11-10_13-54-41_1919	None	2-3	6	2021_11_10/	138.0	138.0	0.46
1138	2021-11-10_13-54-52_1713	None	2-3	6	2021_11_10/	31.0	31.0	0.10333333333333333
1140	2021-11-10_13-54-52_1714	None	2-3	6	2021_11_10/	73.0	73.0	0.24333333333333335
1142	2021-11-10_13-54-52_1715	None	2-3	6	2021_11_10/	187.0	187.0	0.6233333333333333
1144	2021-11-10_13-54-52_1716	None	2-3	6	2021_11_10/	6.0	6.0	0.02
1146	2021-11-10_15-48-35_1920	None	2-3	6	2021_11_10/	57.0	57.0	0.19
1148	2021-11-10_15-48-35_1921	None	2-3	6	2021_11_10/	173.0	173.0	0.5766666666666667
1150	2021-11-10_15-48-35_1922	None	2-3	6	2021_11_10/	278.0	278.0	0.9266666666666666
1152	2021-11-10_15-48-35_1923	None	2-3	6	2021_11_10/	20.0	20.0	0.06666666666666667
1154	2021-11-10_15-48-43_1717	None	2-3	6	2021_11_10/	66.0	66.0	0.22
1156	2021-11-10_15-48-43_1718	None	2-3	6	2021_11_10/	27.0	27.0	0.09
1159	2021-11-10_15-48-43_1720	None	2-3	6	2021_11_10/	17.0	17.0	0.056666666666666664
1161	2021-11-10_17-08-41_1924	None	2-3	6	2021_11_10/	96.0	96.0	0.32
1163	2021-11-10_17-08-41_1925	None	2-3	6	2021_11_10/	68.0	68.0	0.22666666666666666
1165	2021-11-10_17-08-41_1926	None	2-3	6	2021_11_10/	104.0	104.0	0.3466666666666667
1167	2021-11-10_17-08-41_1927	None	2-3	6	2021_11_10/	3.0	3.0	0.01
1169	2021-11-10_17-08-44_1721	None	2-3	6	2021_11_10/	154.0	154.0	0.5133333333333333
1171	2021-11-10_17-08-44_1722	None	2-3	6	2021_11_10/	17.0	17.0	0.056666666666666664
1173	2021-11-10_17-08-44_1723	None	2-3	6	2021_11_10/	2.0	2.0	0.006666666666666667
1175	2021-11-10_17-08-44_1724	None	2-3	6	2021_11_10/	7.0	7.0	0.023333333333333334
1177	2021-11-10_18-03-46_1928	None	2-3	6	2021_11_10/	12.0	12.0	0.04
1179	2021-11-10_18-03-46_1929	None	2-3	6	2021_11_10/	2.0	2.0	0.006666666666666667
1181	2021-11-10_18-03-46_1930	None	2-3	6	2021_11_10/	1.0	1.0	0.0033333333333333335
1184	2021-11-10_18-03-48_1725	None	2-3	6	2021_11_10/	29.0	29.0	0.09666666666666666
1186	2021-11-10_18-03-48_1726	None	2-3	6	2021_11_10/	9.0	9.0	0.03
1188	2021-11-10_18-03-48_1727	None	2-3	6	2021_11_10/	2.0	2.0	0.006666666666666667
1190	2021-11-10_18-03-48_1728	None	2-3	6	2021_11_10/	19.0	19.0	0.06333333333333334
1192	2021-11-10_18-56-56_1932	None	2-3	6	2021_11_10/	81.0	81.0	0.27
1194	2021-11-10_18-56-56_1933	None	2-3	6	2021_11_10/	8.0	8.0	0.02666666666666667
1196	2021-11-10_18-56-56_1934	None	2-3	6	2021_11_10/	18.0	18.0	0.06
1198	2021-11-10_18-56-56_1935	None	2-3	6	2021_11_10/	12.0	12.0	0.04
1200	2021-11-10_18-56-59_1729	None	2-3	6	2021_11_10/	76.0	76.0	0.25333333333333335
1202	2021-11-10_18-56-59_1730	None	2-3	6	2021_11_10/	8.0	8.0	0.02666666666666667
1205	2021-11-10_18-56-59_1732	None	2-3	6	2021_11_10/	5.0	5.0	0.016666666666666666
1207	2021-11-10_19-55-51_1936	None	6-7	6	2021_11_10/	49.0	49.0	0.16333333333333333
1209	2021-11-10_19-55-51_1937	None	6-7	6	2021_11_10/	14.0	14.0	0.04666666666666667
1211	2021-11-10_19-55-51_1938	None	6-7	6	2021_11_10/	93.0	93.0	0.31
1213	2021-11-10_19-55-51_1939	None	6-7	6	2021_11_10/	57.0	57.0	0.19
1215	2021-11-10_19-56-02_1733	None	6-7	6	2021_11_10/	27.0	27.0	0.09
1218	2021-11-10_19-56-02_1735	None	6-7	6	2021_11_10/	1.0	1.0	0.0033333333333333335
1220	2021-11-10_19-56-02_1736	None	6-7	6	2021_11_10/	5.0	5.0	0.016666666666666666
1222	2021-11-10_21-10-19_1737	None	6-7	6	2021_11_10/	3.0	3.0	0.01
1224	2021-11-10_21-10-19_1738	None	6-7	6	2021_11_10/	4.0	4.0	0.013333333333333334
1226	2021-11-10_21-10-19_1739	None	6-7	6	2021_11_10/	283.0	283.0	0.9433333333333334
1228	2021-11-10_21-10-19_1740	None	6-7	6	2021_11_10/	8.0	8.0	0.02666666666666667
1230	2021-11-10_21-10-22_1940	None	6-7	6	2021_11_10/	70.0	70.0	0.23333333333333334
1232	2021-11-10_21-10-22_1941	None	6-7	6	2021_11_10/	60.0	60.0	0.2
1234	2021-11-10_21-10-22_1942	None	6-7	6	2021_11_10/	38.0	38.0	0.12666666666666668
1	two	None	0	6	none			0.0
