# Supplementary material for: Functional neuronal circuits emerge in the absence of developmental activity
Source: Nat Commun. 2024 Jan 8;15:364. doi: 10.1038/s41467-023-44681-2 (PMC10774424; doi:10.1038/s41467-023-44681-2)
Supplement: Supplementary file 9 — Source Data [file 41467_2023_44681_MOESM9_ESM.zip › SourceData/Figure4k_LR_Lifetime.csv]

8.596310743499020646e+01	5.875983029338914321e+01	6.389119670886466906e+01	1.003368216733384770e+02	1.439999999998147473e+02	7.587602056288349672e+01	6.759818101381365807e+01	8.405654878413588449e+01	9.935950310137465635e+01	1.439999999852579435e+02	8.492437489111304671e+01	8.324761865354219026e+01	8.211416154675450230e+01	8.518160402481771598e+01	7.052382749678288576e+01	5.461630992186083233e+01	1.439999999999999716e+02	6.695346363267164236e+01	6.761366066427295607e+01	8.947251232280387967e+01	8.119725297665627295e+01	1.160195016929828853e+02	1.111126045759119734e+02	1.080888913575675758e+02	6.801605048359211025e+01	1.123672413543309005e+02	1.072814620749428798e+02	1.114950477923789549e+02	8.917757119060917148e+01	1.054575425351979163e+02	1.135118561681976530e+02	1.220638136189361660e+02	1.095318591645443007e+02	1.242753342228593851e+02	9.159027527681286074e+01	1.154171101317462274e+02	1.439999999290415076e+02	1.024794402857554303e+02	1.439999999882687405e+02	6.637901939494507531e+01	4.175713454400676028e+01	1.084538289308928256e+02	1.024756068278178134e+02	1.439999999999999716e+02	9.564976518711938525e+01	9.317580343697707690e+01	9.944411356593451501e+01	8.135485142117438784e+01	6.258057083892195749e+01	1.213400829842009045e+02
4.477360758400672935e+00	1.034304479867661186e+01	2.264002589210496197e+01	4.220544601884291147e+00	3.064202886002098580e+01	2.135980800852923878e+01	1.766919931847924730e+01	1.316034145446322512e+01	2.552918922872539653e+01	4.167882463409379312e+01	2.030629787822799770e+01	1.610377455184978857e+01	1.067023615528549385e+01	1.174913963766022462e+01	1.694340793957578972e+00	1.497860413947628011e+01	4.665276782659110921e+01	1.419435568633428346e+01	2.311144269851907751e+01	1.294730505886571059e+01	1.689028290516814579e+01	4.219379295945746122e+00	5.999999999992736122e+01	2.927885454474675075e+00	6.751898181432273383e+00	2.373486209543083536e+00	6.527692470065853847e+00	9.086836102241607094e+00	1.458458205232361848e+01	7.791925675199252943e+00	1.137970408259201172e+01	3.078650265164158384e+01	4.339230318969379496e+00	2.624875848153610747e+01	4.281968387543793497e+00	9.170864880447400225e+00	5.017623586438959649e+01	2.140829457264682034e+01	4.186012061501472203e+01	1.378308910038741431e+01	5.289529090658909638e+00	3.327905877483459562e+00	2.683041634596958147e+01	3.549488730976352713e+01	8.905774570652317479e+00	1.367242500606698918e+01	1.136672177492114244e+01	5.570615795145723581e+00	8.296323108578658179e+00	1.598274959431524422e+01
[truncated: 17 more columns]
