# Supplementary material for: Functional neuronal circuits emerge in the absence of developmental activity
Source: Nat Commun. 2024 Jan 8;15:364. doi: 10.1038/s41467-023-44681-2 (PMC10774424; doi:10.1038/s41467-023-44681-2)
Supplement: Supplementary file 9 — Source Data [file 41467_2023_44681_MOESM9_ESM.zip › SourceData/Figure3d_DayAnesthesia.csv]

	FishID	Condition	CorrectTurn
0	2021-01-26_10-12-17_316	Control	0.9580838323353293
1	2021-01-26_10-12-17_317	Control	0.9261363636363636
2	2021-01-26_10-12-18_318	Control	1.0
3	2021-01-26_10-12-18_319	Control	0.9933333333333333
4	2021-01-26_10-12-33_149	Control	0.991869918699187
5	2021-01-26_10-12-33_150	Control	0.9583333333333334
6	2021-01-26_10-12-33_151	Control	0.9702380952380952
7	2021-01-26_10-12-33_152	Control	0.9672131147540983
8	2021-01-26_11-10-16_320	Control	0.9899328859060402
9	2021-01-26_11-10-16_321	Control	0.95
10	2021-01-26_11-10-16_322	Control	0.976
11	2021-01-26_11-10-16_323	Control	0.9675675675675676
12	2021-01-26_11-10-22_153	Control	0.9015151515151515
13	2021-01-26_11-10-22_154	Control	1.0
14	2021-01-26_11-10-22_155	Control	0.9428571428571428
15	2021-01-26_11-10-22_156	Control	0.9612403100775194
16	2021-01-26_12-04-19_324	Control	0.984375
17	2021-01-26_12-04-19_325	Control	0.9683794466403162
18	2021-01-26_12-04-19_326	Control	0.8716216216216216
19	2021-01-26_12-04-19_327	Control	1.0
20	2021-01-26_12-04-26_157	Control	0.9460431654676259
21	2021-01-26_12-04-26_158	Control	0.9830508474576272
22	2021-01-26_12-04-26_159	Control	0.9419795221843004
23	2021-01-26_12-04-26_160	Control	0.9753694581280788
24	2021-01-27_11-00-31_344	Control	0.8888888888888888
25	2021-01-27_11-00-31_345	Control	0.9570815450643777
26	2021-01-27_11-00-31_346	Control	1.0
27	2021-01-27_11-00-31_347	Control	0.7931034482758621
28	2021-01-27_11-00-38_177	Control	0.9807692307692307
29	2021-01-27_11-00-38_178	Control	0.9887640449438202
30	2021-01-27_11-00-38_179	Control	0.9808612440191388
31	2021-01-27_11-00-38_180	Control	0.9465020576131687
32	2021-01-27_11-55-35_348	Control	0.9098360655737705
33	2021-01-27_11-55-35_349	Control	1.0
34	2021-01-27_11-55-35_350	Control	0.9811320754716981
35	2021-01-27_11-55-35_351	Control	0.9728682170542635
36	2021-01-27_11-55-39_181	Control	0.9595588235294118
37	2021-01-27_11-55-39_182	Control	0.9669421487603306
38	2021-01-27_11-55-39_183	Control	0.9840764331210191
39	2021-01-27_11-55-39_184	Control	0.9772727272727273
40	2021-01-27_12-51-14_352	Control	0.9656652360515021
41	2021-01-27_12-51-14_353	Control	0.9476439790575916
42	2021-01-27_12-51-14_354	Control	0.8582677165354331
43	2021-01-27_12-51-14_355	Control	0.9631336405529954
44	2021-01-27_12-51-18_185	Control	0.9952153110047847
45	2021-01-27_12-51-18_186	Control	0.9478260869565217
46	2021-01-27_12-51-18_187	Control	0.8523206751054853
47	2021-01-27_12-51-18_188	Control	0.9473684210526315
48	2021-02-01_11-45-04_376	Control	0.9528301886792453
49	2021-02-01_11-45-04_377	Control	0.8909090909090909
50	2021-02-01_11-45-04_378	Control	0.986046511627907
51	2021-02-01_11-45-04_379	Control	0.952755905511811
52	2021-02-01_11-45-13_209	Control	0.9751381215469613
53	2021-02-01_11-45-13_210	Control	0.972809667673716
54	2021-02-01_11-45-13_211	Control	0.9857651245551602
55	2021-02-01_11-45-13_212	Control	0.9811320754716981
56	2021-02-01_13-49-48_388	Control	0.9739583333333334
57	2021-02-01_13-49-48_389	Control	0.863013698630137
58	2021-02-01_13-49-48_390	Control	0.9868421052631579
59	2021-02-01_13-49-48_391	Control	0.9827586206896551
60	2021-02-01_13-51-13_217	Control	0.9692307692307692
61	2021-02-01_13-51-13_218	Control	0.9447513812154696
62	2021-02-01_13-51-13_219	Control	0.9516129032258065
63	2021-02-01_13-51-13_220	Control	0.9794520547945206
64	2021-02-01_15-45-03_396	Control	0.8162650602409639
65	2021-02-01_15-45-03_397	Control	0.925
66	2021-02-01_15-45-03_398	Control	0.7477876106194691
67	2021-02-01_15-45-03_399	Control	0.9169435215946844
68	2021-02-01_15-46-35_225	Control	0.8916083916083916
69	2021-02-01_15-46-35_226	Control	0.9598214285714286
70	2021-02-01_15-46-35_227	Control	0.9752321981424149
71	2021-02-01_15-46-35_228	Control	0.9762845849802372
72	2021-02-01_16-48-34_400	Control	0.568075117370892
73	2021-02-01_16-48-34_401	Control	0.9550561797752809
74	2021-02-01_16-48-34_402	Control	0.9560975609756097
75	2021-02-01_16-48-34_403	Control	0.9468599033816425
76	2021-02-01_16-49-13_229	Control	0.9502487562189055
77	2021-02-01_16-49-13_230	Control	0.959731543624161
78	2021-02-01_16-49-13_231	Control	0.9807692307692307
79	2021-02-01_16-49-13_232	Control	0.9941520467836257
80	2021-02-03_09-55-27_440	Control	0.9537815126050421
81	2021-02-03_09-55-27_441	Control	0.9787234042553191
82	2021-02-03_09-55-27_442	Control	0.9797979797979798
83	2021-02-03_09-55-27_443	Control	0.9734513274336283
84	2021-02-03_09-55-31_269	Control	0.9274809160305344
85	2021-02-03_09-55-31_270	Control	1.0
86	2021-02-03_09-55-31_271	Control	0.6173913043478261
87	2021-02-03_09-55-31_272	Control	1.0
88	2021-02-03_15-27-34_293	Control	0.9765625
89	2021-02-03_15-27-34_294	Control	0.9781021897810219
90	2021-02-03_15-27-34_295	Control	0.9757281553398058
91	2021-02-03_15-27-34_296	Control	0.9847560975609756
92	2021-02-03_15-27-39_460	Control	0.9351535836177475
93	2021-02-03_15-27-39_461	Control	0.9900990099009901
94	2021-02-03_15-27-40_462	Control	0.9874055415617129
95	2021-02-03_15-27-40_463	Control	0.9543859649122807
96	2021-02-09_10-16-35_468	Control	0.9484978540772532
97	2021-02-09_10-16-35_469	Control	0.9813084112149533
98	2021-02-09_10-16-35_470	Control	0.9615384615384616
99	2021-02-09_10-16-35_471	Control	0.9638009049773756
100	2021-02-09_10-16-40_297	Control	0.9702127659574468
101	2021-02-09_10-16-40_298	Control	1.0
102	2021-02-09_10-16-40_299	Control	0.9707602339181286
103	2021-02-09_10-16-40_300	Control	0.9136212624584718
104	2021-02-09_13-09-57_480	Control	0.7885906040268457
105	2021-02-09_13-09-57_481	Control	0.9707112970711297
106	2021-02-09_13-09-57_482	Control	0.9938271604938271
107	2021-02-09_13-09-57_483	Control	0.9523809523809523
108	2021-02-09_13-10-07_309	Control	0.9705882352941176
109	2021-02-09_13-10-07_310	Control	0.9850746268656716
110	2021-02-09_13-10-07_311	Control	0.9763779527559056
111	2021-02-09_13-10-07_312	Control	0.5270935960591133
112	2021-02-10_10-28-09_492	Control	0.9726027397260274
113	2021-02-10_10-28-09_493	Control	0.9532710280373832
114	2021-02-10_10-28-09_494	Control	0.9653465346534653
115	2021-02-10_10-28-09_495	Control	0.7080745341614907
116	2021-02-10_10-28-10_321	Control	0.9802371541501976
117	2021-02-10_10-28-10_322	Control	0.572972972972973
118	2021-02-10_10-28-10_323	Control	0.933852140077821
119	2021-02-10_10-28-10_324	Control	0.994413407821229
120	2021-02-10_15-55-49_516	Control	0.9516129032258065
121	2021-02-10_15-55-49_517	Control	1.0
122	2021-02-10_15-55-49_518	Control	0.9634146341463414
123	2021-02-10_15-55-49_519	Control	0.9393939393939394
124	2021-02-10_15-55-59_345	Control	0.935064935064935
125	2021-02-10_15-55-59_346	Control	0.91
126	2021-02-10_15-55-59_347	Control	0.9461883408071748
127	2021-02-10_15-55-59_348	Control	0.9692982456140351
128	2021-02-15_10-37-42_524	Control	0.8764478764478765
129	2021-02-15_10-37-42_525	Control	0.9961832061068703
130	2021-02-15_10-37-42_526	Control	0.9245283018867925
131	2021-02-15_10-37-42_527	Control	0.9957446808510638
132	2021-02-15_10-37-46_353	Control	0.9511400651465798
133	2021-02-15_10-37-46_354	Control	1.0
134	2021-02-15_10-37-46_355	Control	1.0
135	2021-02-15_10-37-46_356	Control	0.7083333333333334
136	2021-02-15_17-14-04_377	Control	0.9654178674351584
137	2021-02-15_17-14-04_378	Control	0.9886363636363636
138	2021-02-15_17-14-04_379	Control	0.3
139	2021-02-15_17-14-04_380	Control	0.963302752293578
140	2021-02-15_17-14-23_552	Control	0.8674698795180723
141	2021-02-15_17-14-23_553	Control	0.9090909090909091
142	2021-02-15_17-14-24_554	Control	0.9487179487179487
143	2021-02-15_17-14-24_555	Control	0.961352657004831
144	2021-02-16_10-35-04_568	Control	0.9668508287292817
145	2021-02-16_10-35-04_569	Control	0.9869565217391304
146	2021-02-16_10-35-04_570	Control	0.9897435897435898
147	2021-02-16_10-35-04_571	Control	0.989010989010989
148	2021-02-16_10-35-24_393	Control	0.9910714285714286
149	2021-02-16_10-35-24_394	Control	1.0
150	2021-02-16_10-35-24_395	Control	0.943502824858757
151	2021-02-16_10-35-24_396	Control	0.9940828402366864
152	2021-02-16_15-33-40_588	Control	0.8768115942028986
153	2021-02-16_15-33-40_589	Control	0.9680365296803652
154	2021-02-16_15-33-40_590	Control	0.6622340425531915
155	2021-02-16_15-33-40_591	Control	0.9333333333333333
156	2021-02-16_15-33-52_413	Control	0.9563636363636364
157	2021-02-16_15-33-52_414	Control	0.9605734767025089
158	2021-02-16_15-33-52_415	Control	0.9185667752442996
159	2021-02-16_15-33-52_416	Control	0.979381443298969
160	2021-02-22_15-02-06_473	Control	0.9813084112149533
161	2021-02-22_15-02-06_474	Control	0.9766355140186916
162	2021-02-22_15-02-06_475	Control	0.7095588235294118
163	2021-02-22_15-02-06_476	Control	0.8146341463414634
164	2021-02-22_15-02-10_648	Control	0.984375
165	2021-02-22_15-02-10_649	Control	0.9771428571428571
166	2021-02-22_15-02-10_650	Control	0.9692307692307692
167	2021-02-22_15-02-10_651	Control	0.9565217391304348
168	2021-02-22_15-55-52_652	Control	0.981651376146789
169	2021-02-22_15-55-52_653	Control	0.9154518950437318
170	2021-02-22_15-55-52_654	Control	1.0
171	2021-02-22_15-55-52_655	Control	1.0
172	2021-02-22_15-55-56_477	Control	0.7597402597402597
173	2021-02-22_15-55-56_478	Control	1.0
174	2021-02-22_15-55-56_479	Control	0.6585365853658537
175	2021-02-22_15-55-56_480	Control	0.9740740740740741
176	2021-02-23_10-43-46_664	Control	0.4148936170212766
177	2021-02-23_10-43-46_665	Control	0.96
178	2021-02-23_10-43-46_666	Control	0.9821428571428571
179	2021-02-23_10-43-46_667	Control	0.8061224489795918
180	2021-02-23_10-43-53_489	Control	0.9404761904761905
181	2021-02-23_10-43-53_490	Control	0.4918032786885246
182	2021-02-23_10-43-53_491	Control	0.3611111111111111
183	2021-02-23_10-43-53_492	Control	0.9852941176470589
184	2021-02-23_11-39-37_668	Control	0.03389830508474576
185	2021-02-23_11-39-37_669	Control	1.0
186	2021-02-23_11-39-37_670	Control	0.9949748743718593
187	2021-02-23_11-39-37_671	Control	0.95
188	2021-02-23_11-39-40_493	Control	0.9770992366412213
189	2021-02-23_11-39-40_495	Control	0.9782608695652174
190	2021-02-23_11-39-40_496	Control	0.9610778443113772
191	2021-02-24_12-51-49_708	Control	0.972
192	2021-02-24_12-51-49_709	Control	0.7413793103448276
193	2021-02-24_12-51-49_710	Control	1.0
194	2021-02-24_12-51-49_711	Control	0.989247311827957
195	2021-02-24_12-52-02_521	Control	0.8961038961038961
196	2021-02-24_12-52-02_522	Control	0.9678899082568807
197	2021-02-24_12-52-02_523	Control	0.6507177033492823
198	2021-02-24_12-52-02_524	Control	0.9710144927536232
199	2021-03-23_10-30-57_740	Control	0.9895470383275261
200	2021-03-23_10-30-57_741	Control	0.96484375
201	2021-03-23_10-30-57_742	Control	0.9541984732824428
202	2021-03-23_10-30-57_743	Control	0.905
203	2021-03-23_10-31-10_549	Control	0.88
204	2021-03-23_10-31-10_550	Control	0.9698492462311558
205	2021-03-23_10-31-10_551	Control	0.9855072463768116
206	2021-03-23_10-31-10_552	Control	0.9348441926345609
207	2021-03-23_11-28-57_744	2+3	1.0
208	2021-03-23_11-28-57_745	2+3	0.6176470588235294
209	2021-03-23_11-28-57_746	2+3	0.6333333333333333
210	2021-03-23_11-28-57_747	2+3	0.6226415094339622
211	2021-03-23_11-29-14_556	2+3	0.6410256410256411
212	2021-03-23_12-45-08_558	2+3	0.42857142857142855
213	2021-03-23_12-45-08_559	2+3	1.0
214	2021-03-23_13-01-51_752	2+3	0.0
215	2021-03-23_13-01-51_753	2+3	0.75
216	2021-03-23_13-01-51_755	2+3	0.7
217	2021-03-23_13-41-03_561	2+3	0.53125
218	2021-03-23_13-41-03_563	2+3	1.0
219	2021-03-23_13-41-03_564	2+3	0.6666666666666666
220	2021-03-23_14-05-47_756	2+3	0.9
221	2021-03-23_14-05-47_757	2+3	1.0
222	2021-03-23_14-05-47_758	2+3	1.0
223	2021-03-23_14-05-47_759	2+3	0.9390243902439024
224	2021-03-23_15-32-36_565	2+3	0.9829351535836177
225	2021-03-23_15-32-36_566	2+3	1.0
226	2021-03-23_15-32-36_567	2+3	1.0
227	2021-03-23_15-32-36_568	2+3	0.8181818181818182
228	2021-03-23_15-32-42_760	2+3	0.937799043062201
229	2021-03-23_15-32-42_761	2+3	0.9838709677419355
230	2021-03-23_15-32-42_762	2+3	0.5
231	2021-03-23_15-32-42_763	2+3	0.9913978494623656
232	2021-03-23_16-46-13_569	2+3	0.9808917197452229
233	2021-03-23_16-46-13_570	2+3	0.9961240310077519
234	2021-03-23_16-46-13_571	2+3	0.993006993006993
235	2021-03-23_16-46-13_572	2+3	0.9857142857142858
236	2021-03-23_16-46-31_764	2+3	0.9427966101694916
237	2021-03-23_16-46-31_765	2+3	0.9945945945945946
238	2021-03-23_16-46-31_766	2+3	0.9951923076923077
239	2021-03-23_16-46-31_767	2+3	0.916243654822335
240	2021-03-23_17-49-21_769	2+3	0.9871794871794872
241	2021-03-23_17-49-21_770	2+3	1.0
242	2021-03-23_17-49-21_771	2+3	0.9916666666666667
243	2021-03-23_17-49-27_573	2+3	1.0
244	2021-03-23_17-49-27_575	2+3	0.9215686274509803
245	2021-03-23_17-49-27_576	2+3	0.6956521739130435
246	2021-03-23_19-52-33_577	2+3	0.9523809523809523
247	2021-03-23_19-52-33_578	2+3	0.972972972972973
248	2021-03-23_19-52-33_579	2+3	0.9344262295081968
249	2021-03-23_19-52-33_580	2+3	1.0
250	2021-03-23_19-52-40_772	2+3	0.8
251	2021-03-23_19-52-40_773	2+3	0.9285714285714286
252	2021-03-23_19-52-40_774	2+3	0.9939024390243902
253	2021-03-23_19-52-40_775	2+3	0.3684210526315789
254	2021-03-23_21-04-29_776	Control	0.8780487804878049
255	2021-03-23_21-04-29_777	Control	0.9698492462311558
256	2021-03-23_21-04-29_778	Control	0.9333333333333333
257	2021-03-23_21-04-29_779	Control	0.9615384615384616
258	2021-03-23_21-04-39_581	Control	0.9653679653679653
259	2021-03-23_21-04-39_582	Control	0.9649805447470817
260	2021-03-23_21-04-39_583	Control	0.9403973509933775
261	2021-03-23_21-04-39_584	Control	0.9889196675900277
262	2021-03-24_10-11-28_585	Control	0.9422492401215805
263	2021-03-24_10-11-28_586	Control	0.92
264	2021-03-24_10-11-28_587	Control	1.0
265	2021-03-24_10-11-28_588	Control	1.0
266	2021-03-24_10-16-25_780	Control	0.9551724137931035
267	2021-03-24_10-16-25_781	Control	0.9969604863221885
268	2021-03-24_10-16-25_782	Control	0.9917355371900827
269	2021-03-24_10-16-25_783	Control	0.9888888888888889
270	2021-03-24_14-04-53_597	Control	0.898989898989899
271	2021-03-24_14-04-53_598	Control	0.725
272	2021-03-24_14-04-53_599	Control	0.9844961240310077
273	2021-03-24_14-04-53_600	Control	0.9825436408977556
274	2021-03-24_14-05-00_792	Control	0.9307692307692308
275	2021-03-24_14-05-00_793	Control	0.9635416666666666
276	2021-03-24_14-05-00_794	Control	0.883248730964467
277	2021-03-24_14-05-00_795	Control	0.84
278	2021-03-31_09-57-40_800	Control	0.9833333333333333
279	2021-03-31_09-57-40_801	Control	0.9873417721518988
280	2021-03-31_09-57-40_802	Control	0.9629629629629629
281	2021-03-31_09-57-40_803	Control	0.9120879120879121
282	2021-03-31_09-57-45_606	Control	0.9894736842105263
283	2021-03-31_09-57-45_607	Control	0.9975429975429976
284	2021-03-31_09-57-45_608	Control	0.9936507936507937
285	2021-03-31_13-00-30_821	2+3	0.8636363636363636
286	2021-03-31_13-00-30_822	2+3	1.0
287	2021-03-31_13-00-39_621	2+3	0.9772727272727273
288	2021-03-31_13-00-39_623	2+3	0.5
289	2021-03-31_13-00-39_624	2+3	1.0
290	2021-03-31_14-03-19_625	2+3	0.5
291	2021-03-31_14-03-19_627	2+3	0.8108108108108109
292	2021-03-31_14-03-19_628	2+3	0.0
293	2021-03-31_14-03-20_825	2+3	0.6
294	2021-03-31_14-03-20_827	2+3	0.4418604651162791
295	2021-03-31_14-59-51_828	2+3	0.9047619047619048
296	2021-03-31_14-59-51_829	2+3	0.9217391304347826
297	2021-03-31_14-59-51_831	2+3	1.0
298	2021-03-31_14-59-58_629	2+3	0.5555555555555556
299	2021-03-31_14-59-58_630	2+3	0.6078431372549019
300	2021-03-31_14-59-58_631	2+3	0.5217391304347826
301	2021-03-31_14-59-58_632	2+3	1.0
302	2021-03-31_16-04-03_633	2+3	0.6721311475409836
303	2021-03-31_16-04-03_634	2+3	0.5
304	2021-03-31_16-04-03_635	2+3	0.8571428571428571
305	2021-03-31_16-04-03_636	2+3	0.45
306	2021-03-31_16-54-38_832	2+3	0.8532110091743119
307	2021-03-31_16-54-38_833	2+3	1.0
308	2021-03-31_16-54-38_834	2+3	0.627906976744186
309	2021-03-31_16-54-38_835	2+3	0.43478260869565216
310	2021-03-31_16-57-24_637	2+3	1.0
311	2021-03-31_16-57-24_638	2+3	0.6153846153846154
312	2021-03-31_16-57-24_639	2+3	0.6428571428571429
313	2021-03-31_16-57-24_640	2+3	0.8666666666666667
314	2021-03-31_17-51-43_836	2+3	0.9409937888198758
315	2021-03-31_17-51-43_838	2+3	0.5227272727272727
316	2021-03-31_17-52-01_641	2+3	1.0
317	2021-03-31_17-52-01_643	2+3	0.9375
318	2021-03-31_17-52-01_644	2+3	0.0
319	2021-03-31_18-48-11_645	Control	0.9390243902439024
320	2021-03-31_18-48-11_646	Control	0.7322834645669292
321	2021-03-31_18-48-11_647	Control	0.8641618497109826
322	2021-03-31_18-48-11_648	Control	0.9808743169398907
323	2021-03-31_18-48-18_840	Control	0.9791666666666666
324	2021-03-31_18-48-18_841	Control	0.6255924170616114
325	2021-03-31_18-48-18_842	Control	0.5350877192982456
326	2021-03-31_18-48-18_843	Control	0.9131944444444444
327	2021-03-31_20-10-56_651	2+3	0.8947368421052632
328	2021-03-31_20-10-56_652	2+3	0.5454545454545454
329	2021-03-31_20-11-10_844	2+3	0.8125
330	2021-03-31_20-11-10_845	2+3	0.9946808510638298
331	2021-03-31_20-11-10_846	2+3	0.45454545454545453
332	2021-03-31_20-11-10_847	2+3	1.0
333	2021-04-05_10-20-26_653	Control	0.8979591836734694
334	2021-04-05_10-20-26_654	Control	0.8352941176470589
335	2021-04-05_10-20-26_655	Control	0.9724137931034482
336	2021-04-05_10-20-26_656	Control	0.8928571428571429
337	2021-04-05_10-26-21_848	Control	0.9748743718592965
338	2021-04-05_10-26-21_849	Control	0.9907407407407407
339	2021-04-05_10-26-21_850	Control	0.705
340	2021-04-05_10-26-21_851	Control	1.0
341	2021-04-12_10-09-18_689	Control	0.9344827586206896
342	2021-04-12_10-09-18_690	Control	0.2523364485981308
343	2021-04-12_10-09-18_691	Control	0.8791208791208791
344	2021-04-12_10-09-18_692	Control	0.9383561643835616
345	2021-04-12_10-12-56_892	Control	0.9113924050632911
346	2021-04-12_10-12-56_893	Control	0.9647058823529412
347	2021-04-12_10-12-56_894	Control	0.9132075471698113
348	2021-04-12_10-12-56_895	Control	0.9947916666666666
349	2021-04-12_11-10-45_896	2	0.7859649122807018
350	2021-04-12_11-10-45_897	2	0.9808917197452229
351	2021-04-12_11-10-45_898	2	0.986449864498645
352	2021-04-12_11-10-45_899	2	1.0
353	2021-04-12_11-10-59_693	2	0.9945504087193461
354	2021-04-12_11-10-59_694	2	0.9810126582278481
355	2021-04-12_11-10-59_695	2	0.8860759493670886
356	2021-04-12_11-10-59_696	2	0.8
357	2021-04-12_12-05-23_900	2	0.9817232375979112
358	2021-04-12_12-05-23_901	2	0.9481865284974094
359	2021-04-12_12-05-23_902	2	0.8880597014925373
360	2021-04-12_12-05-23_903	2	0.9526184538653366
361	2021-04-12_12-05-29_698	2	0.26459143968871596
362	2021-04-12_12-05-29_699	2	0.9879518072289156
363	2021-04-12_12-05-29_700	2	1.0
364	2021-04-12_13-02-57_905	2	0.9428571428571428
365	2021-04-12_13-02-57_906	2	0.9735099337748344
366	2021-04-12_13-02-57_907	2	0.903114186851211
367	2021-04-12_13-02-59_701	2	0.9852941176470589
368	2021-04-12_13-02-59_702	2	0.4
369	2021-04-12_13-02-59_703	2	0.9902912621359223
370	2021-04-12_13-02-59_704	2	0.7272727272727273
371	2021-04-12_14-04-06_908	2	0.9174757281553398
372	2021-04-12_14-04-06_909	2	0.7777777777777778
373	2021-04-12_14-04-06_910	2	0.9732620320855615
374	2021-04-12_14-04-06_911	2	0.9485530546623794
375	2021-04-12_14-04-09_705	2	0.9866666666666667
376	2021-04-12_14-04-09_706	2	0.7078651685393258
377	2021-04-12_14-04-09_707	2	0.9641255605381166
378	2021-04-12_14-04-09_708	2	0.8855721393034826
379	2021-04-12_15-06-41_912	Control	0.640625
380	2021-04-12_15-06-41_913	Control	0.9278350515463918
381	2021-04-12_15-06-41_914	Control	0.8676470588235294
382	2021-04-12_15-06-41_915	Control	0.6209677419354839
383	2021-04-12_15-06-43_709	Control	0.8828125
384	2021-04-12_15-06-43_710	Control	0.972972972972973
385	2021-04-12_15-06-43_711	Control	0.9596774193548387
386	2021-04-12_15-06-43_712	Control	0.9647058823529412
387	2021-04-12_16-02-58_916	3	0.993421052631579
388	2021-04-12_16-02-58_917	3	0.9574468085106383
389	2021-04-12_16-02-58_918	3	0.7
390	2021-04-12_16-02-58_919	3	0.9454022988505747
391	2021-04-12_16-03-23_713	3	0.9014084507042254
392	2021-04-12_16-03-23_714	3	0.9508928571428571
393	2021-04-12_16-03-23_715	3	0.4888888888888889
394	2021-04-12_16-03-23_716	3	0.9855072463768116
395	2021-04-12_16-58-58_920	3	0.9565217391304348
396	2021-04-12_16-58-58_921	3	0.5859872611464968
397	2021-04-12_16-58-58_922	3	0.9737704918032787
398	2021-04-12_16-58-58_923	3	0.9834983498349835
399	2021-04-12_16-59-00_717	3	0.9389312977099237
400	2021-04-12_16-59-00_718	3	0.9931972789115646
401	2021-04-12_16-59-00_719	3	0.9896907216494846
402	2021-04-12_16-59-00_720	3	0.14473684210526316
403	2021-04-12_17-56-11_924	3	0.8421052631578947
404	2021-04-12_17-56-11_925	3	0.6810344827586207
405	2021-04-12_17-56-11_926	3	0.9891304347826086
406	2021-04-12_17-56-11_927	3	0.6043478260869565
407	2021-04-12_17-56-24_721	3	0.8953488372093024
408	2021-04-12_17-56-24_722	3	0.8776978417266187
409	2021-04-12_17-56-24_723	3	0.9753086419753086
410	2021-04-12_17-56-24_724	3	0.9617224880382775
411	2021-04-12_18-50-36_928	3	0.8459715639810427
412	2021-04-12_18-50-36_929	3	0.9711538461538461
413	2021-04-12_18-50-36_930	3	0.6016597510373444
414	2021-04-12_18-50-36_931	3	0.8191489361702128
415	2021-04-12_18-50-39_725	3	0.8467153284671532
416	2021-04-12_18-50-39_726	3	0.895910780669145
417	2021-04-12_18-50-39_727	3	0.8106995884773662
418	2021-04-12_18-50-39_728	3	0.4864864864864865
419	2021-04-13_09-43-25_729	Control	0.9754385964912281
420	2021-04-13_09-43-25_730	Control	0.9702127659574468
421	2021-04-13_09-43-25_731	Control	0.9824561403508771
422	2021-04-13_09-43-25_732	Control	1.0
423	2021-04-13_09-45-47_936	Control	0.9591836734693877
424	2021-04-13_09-45-47_937	Control	0.9776357827476039
425	2021-04-13_09-45-47_938	Control	0.9719101123595506
426	2021-04-13_09-45-47_939	Control	0.9684684684684685
427	2021-04-13_10-59-15_733	3+4	0.9958677685950413
428	2021-04-13_10-59-15_734	3+4	0.9605263157894737
429	2021-04-13_10-59-15_736	3+4	0.8939393939393939
430	2021-04-13_10-59-28_940	3+4	0.9706744868035191
431	2021-04-13_10-59-28_941	3+4	0.9850746268656716
432	2021-04-13_10-59-28_942	3+4	0.9787234042553191
433	2021-04-13_10-59-28_943	3+4	0.975
434	2021-04-13_12-00-03_944	3+4	0.9664179104477612
435	2021-04-13_12-00-03_945	3+4	1.0
436	2021-04-13_12-00-03_946	3+4	0.9830508474576272
437	2021-04-13_12-00-03_947	3+4	0.9236641221374046
438	2021-04-13_12-00-08_737	3+4	0.9933554817275747
439	2021-04-13_12-00-08_738	3+4	0.9622641509433962
440	2021-04-13_12-00-08_739	3+4	0.9855769230769231
441	2021-04-13_13-01-33_741	3+4	0.7142857142857143
442	2021-04-13_13-01-33_742	3+4	0.925
443	2021-04-13_13-01-33_743	3+4	1.0
444	2021-04-13_13-01-33_744	3+4	0.9666666666666667
445	2021-04-13_13-01-34_948	3+4	0.9838709677419355
446	2021-04-13_13-01-34_949	3+4	0.9824561403508771
447	2021-04-13_13-01-34_950	3+4	0.9905362776025236
448	2021-04-13_13-01-34_951	3+4	0.7647058823529411
449	2021-04-13_14-00-03_952	3+4	0.9710144927536232
450	2021-04-13_14-00-03_953	3+4	0.989010989010989
451	2021-04-13_14-00-03_954	3+4	1.0
452	2021-04-13_14-00-03_955	3+4	0.9928571428571429
453	2021-04-13_14-00-08_745	3+4	0.9667774086378738
454	2021-04-13_14-00-08_746	3+4	0.3333333333333333
455	2021-04-13_14-00-08_747	3+4	0.8928571428571429
456	2021-04-13_14-00-08_748	3+4	0.9787234042553191
457	2021-04-13_15-01-35_956	Control	0.975609756097561
458	2021-04-13_15-01-35_957	Control	1.0
459	2021-04-13_15-01-35_958	Control	1.0
460	2021-04-13_15-01-35_959	Control	0.9814814814814815
461	2021-04-13_15-01-45_749	Control	0.7721518987341772
462	2021-04-13_15-01-45_750	Control	0.9869281045751634
463	2021-04-13_15-01-45_751	Control	0.9664804469273743
464	2021-04-13_15-01-45_752	Control	0.9939024390243902
465	2021-04-13_16-06-39_960	2+3	0.9707317073170731
466	2021-04-13_16-06-39_961	2+3	0.9864864864864865
467	2021-04-13_16-06-39_962	2+3	0.967479674796748
468	2021-04-13_16-06-39_963	2+3	0.9921052631578947
469	2021-04-13_16-06-52_753	2+3	0.9952153110047847
470	2021-04-13_16-06-52_754	2+3	1.0
471	2021-04-13_16-06-52_755	2+3	0.9594594594594594
472	2021-04-13_16-06-52_756	2+3	0.9834983498349835
473	2021-04-13_17-10-32_964	2+3	0.9
474	2021-04-13_17-10-32_965	2+3	0.9868852459016394
475	2021-04-13_17-10-32_966	2+3	0.9432989690721649
476	2021-04-13_17-10-32_967	2+3	0.9495268138801262
477	2021-04-13_17-10-34_757	2+3	0.6069364161849711
478	2021-04-13_17-10-34_758	2+3	0.9737991266375546
479	2021-04-13_17-10-34_759	2+3	0.9666666666666667
480	2021-04-13_17-10-34_760	2+3	0.9465648854961832
481	2021-04-13_18-20-53_968	2+3	0.9662162162162162
482	2021-04-13_18-20-53_969	2+3	0.9278074866310161
483	2021-04-13_18-20-53_970	2+3	0.9154929577464789
484	2021-04-13_18-20-53_971	2+3	0.9838709677419355
485	2021-04-13_18-22-26_765	2+3	0.9901477832512315
486	2021-04-13_18-22-26_766	2+3	0.9629629629629629
487	2021-04-13_18-22-26_767	2+3	0.6268656716417911
488	2021-04-13_18-22-26_768	2+3	0.7426470588235294
489	2021-04-13_19-22-27_972	2+3	0.9894736842105263
490	2021-04-13_19-22-27_973	2+3	0.9967320261437909
491	2021-04-13_19-22-27_974	2+3	1.0
492	2021-04-13_19-22-27_975	2+3	0.9914529914529915
493	2021-04-13_19-22-28_769	2+3	1.0
494	2021-04-13_19-22-28_770	2+3	0.9921875
495	2021-04-13_19-22-28_771	2+3	1.0
496	2021-04-13_19-22-28_772	2+3	0.9666666666666667
497	2021-04-14_09-46-01_773	Control	0.9878048780487805
498	2021-04-14_09-46-01_774	Control	0.9899497487437185
499	2021-04-14_09-46-01_775	Control	0.9856459330143541
500	2021-04-14_09-46-01_776	Control	0.9572192513368984
501	2021-04-14_09-49-51_976	Control	0.9972067039106145
502	2021-04-14_09-49-51_977	Control	0.9666666666666667
503	2021-04-14_09-49-51_978	Control	0.8269896193771626
504	2021-04-14_09-49-51_979	Control	0.9833333333333333
505	2021-04-14_15-00-25_996	Control	0.7262569832402235
506	2021-04-14_15-00-25_997	Control	0.6285714285714286
507	2021-04-14_15-00-25_998	Control	0.2835820895522388
508	2021-04-14_15-00-26_999	Control	0.9592760180995475
509	2021-04-14_15-00-34_797	Control	0.8307692307692308
510	2021-04-14_15-00-34_798	Control	0.710691823899371
511	2021-04-14_15-00-34_799	Control	0.25263157894736843
512	2021-04-14_15-00-34_800	Control	1.0
513	2021-04-19_09-48-42_1016	Control	0.9802631578947368
514	2021-04-19_09-48-42_1017	Control	0.5
515	2021-04-19_09-48-42_1018	Control	0.9523809523809523
516	2021-04-19_09-48-42_1019	Control	0.9565217391304348
517	2021-04-19_09-48-50_824	Control	0.9929328621908127
518	2021-04-19_14-51-50_841	Control	0.6440677966101694
519	2021-04-19_14-51-50_842	Control	0.9701492537313433
520	2021-04-19_14-51-50_843	Control	0.9846153846153847
521	2021-04-19_14-51-50_844	Control	0.9912023460410557
522	2021-04-19_14-51-57_1036	Control	0.6284403669724771
523	2021-04-19_14-51-57_1037	Control	1.0
524	2021-04-19_14-51-57_1038	Control	0.9771689497716894
525	2021-04-19_14-51-57_1039	Control	1.0
526	2021-04-19_15-50-56_845	4	0.9121813031161473
527	2021-04-19_15-50-56_846	4	0.6394849785407726
528	2021-04-19_15-50-56_847	4	0.9587020648967551
529	2021-04-19_15-50-56_848	4	0.9917808219178083
530	2021-04-19_15-51-05_1040	4	0.9783950617283951
531	2021-04-19_15-51-05_1041	4	0.8371212121212122
532	2021-04-19_15-51-05_1042	4	1.0
533	2021-04-19_15-51-05_1043	4	0.7884615384615384
534	2021-04-19_17-16-08_1044	4	0.5493562231759657
535	2021-04-19_17-16-08_1045	4	0.9313304721030042
536	2021-04-19_17-16-08_1046	4	0.8867924528301887
537	2021-04-19_17-16-08_1047	4	0.9493670886075949
538	2021-04-19_17-16-14_849	4	0.9893048128342246
539	2021-04-19_17-16-14_850	4	0.9884726224783862
540	2021-04-19_17-16-14_851	4	0.8766233766233766
541	2021-04-19_17-16-14_852	4	1.0
542	2021-04-19_18-14-04_1048	4	0.9191919191919192
543	2021-04-19_18-14-04_1049	4	0.9805194805194806
544	2021-04-19_18-14-04_1050	4	0.8528138528138528
545	2021-04-19_18-14-04_1051	4	0.9725490196078431
546	2021-04-19_18-14-05_853	4	0.7318840579710145
547	2021-04-19_18-14-05_854	4	0.9892086330935251
548	2021-04-19_18-14-05_855	4	0.9880952380952381
549	2021-04-19_18-14-05_856	4	0.9206349206349206
550	2021-04-19_19-10-49_1056	4	0.9551282051282052
551	2021-04-19_19-10-49_1057	4	0.8014705882352942
552	2021-04-19_19-10-49_1058	4	0.9047619047619048
553	2021-04-19_19-10-49_1059	4	0.8228571428571428
554	2021-04-19_19-10-51_861	4	0.9423076923076923
555	2021-04-19_19-10-51_862	4	0.9155844155844156
556	2021-04-19_19-10-51_863	4	0.9659574468085106
557	2021-04-19_19-10-51_864	4	0.9532163742690059
558	2021-04-20_10-05-45_865	Control	0.9802371541501976
559	2021-04-20_10-05-45_866	Control	0.9259259259259259
560	2021-04-20_10-05-45_867	Control	0.9879518072289156
561	2021-04-20_10-05-45_868	Control	0.9636363636363636
562	2021-04-20_10-11-50_1068	Control	0.8853046594982079
563	2021-04-20_10-11-50_1069	Control	1.0
564	2021-04-20_10-11-50_1070	Control	0.990909090909091
565	2021-04-20_10-11-50_1071	Control	0.958997722095672
566	2021-04-20_11-01-17_869	5	0.9409448818897638
567	2021-04-20_11-01-17_870	5	0.99
568	2021-04-20_11-01-17_871	5	0.9063829787234042
569	2021-04-20_11-01-17_872	5	0.9887640449438202
570	2021-04-20_11-08-00_1072	5	0.2955665024630542
571	2021-04-20_11-08-00_1073	5	0.9304347826086956
572	2021-04-20_11-08-00_1074	5	0.9658385093167702
573	2021-04-20_11-08-00_1075	5	0.975
574	2021-04-20_12-06-30_1076	5	0.8821428571428571
575	2021-04-20_12-06-30_1077	5	0.9528023598820059
576	2021-04-20_12-06-30_1078	5	0.9696048632218845
577	2021-04-20_12-06-30_1079	5	0.8760330578512396
578	2021-04-20_12-06-34_877	5	0.9866310160427807
579	2021-04-20_12-06-34_878	5	0.7458745874587459
580	2021-04-20_12-06-34_879	5	0.9053627760252366
581	2021-04-20_12-06-34_880	5	0.9614035087719298
582	2021-04-20_13-06-28_1080	5	0.9337748344370861
583	2021-04-20_13-06-28_1081	5	0.967391304347826
584	2021-04-20_13-06-28_1082	5	0.9373493975903614
585	2021-04-20_13-06-28_1083	5	0.9343283582089552
586	2021-04-20_13-06-36_881	5	0.938953488372093
587	2021-04-20_13-06-36_882	5	0.9739413680781759
588	2021-04-20_13-06-36_883	5	0.9410029498525073
589	2021-04-20_13-06-36_884	5	0.96875
590	2021-04-20_14-02-38_1084	5	0.9158878504672897
591	2021-04-20_14-02-38_1085	5	0.8739495798319328
592	2021-04-20_14-02-39_1086	5	0.858085808580858
593	2021-04-20_14-02-39_1087	5	0.8543307086614174
594	2021-04-20_14-02-46_885	5	0.9539007092198581
595	2021-04-20_14-02-46_886	5	0.9376854599406528
596	2021-04-20_14-02-46_887	5	0.9261538461538461
597	2021-04-20_14-02-46_888	5	0.8986928104575164
598	2021-04-20_15-00-19_893	Control	0.9820359281437125
599	2021-04-20_15-00-19_894	Control	0.3719806763285024
600	2021-04-20_15-00-19_895	Control	0.9705882352941176
601	2021-04-20_15-00-19_896	Control	0.7402597402597403
602	2021-04-20_15-01-16_1092	Control	0.5789473684210527
603	2021-04-20_15-01-16_1093	Control	0.33793103448275863
604	2021-04-20_15-01-16_1094	Control	0.7422680412371134
605	2021-04-20_15-01-16_1095	Control	0.9565217391304348
606	2021-04-20_16-06-29_1096	4+5	0.9541984732824428
607	2021-04-20_16-06-29_1097	4+5	0.9154929577464789
608	2021-04-20_16-06-29_1098	4+5	0.7802197802197802
609	2021-04-20_16-06-29_1099	4+5	0.9782608695652174
610	2021-04-20_16-06-41_897	4+5	0.5789473684210527
611	2021-04-20_16-06-41_898	4+5	0.7960199004975125
612	2021-04-20_16-06-41_899	4+5	0.9494949494949495
613	2021-04-20_16-06-41_900	4+5	0.8840579710144928
614	2021-04-20_17-01-47_902	4+5	0.75
615	2021-04-20_17-01-47_903	4+5	0.7727272727272727
616	2021-04-20_17-01-47_904	4+5	0.9375
617	2021-04-20_17-01-48_1100	4+5	1.0
618	2021-04-20_17-01-48_1101	4+5	0.8392857142857143
619	2021-04-20_17-01-48_1102	4+5	0.9375
620	2021-04-20_17-01-48_1103	4+5	0.8908045977011494
621	2021-04-20_17-55-35_1104	4+5	0.9507042253521126
622	2021-04-20_17-55-35_1105	4+5	0.9712460063897763
623	2021-04-20_17-55-35_1106	4+5	0.9090909090909091
624	2021-04-20_17-55-35_1107	4+5	0.9446064139941691
625	2021-04-20_17-55-39_905	4+5	0.9252873563218391
626	2021-04-20_17-55-39_907	4+5	0.9615384615384616
627	2021-04-20_17-55-39_908	4+5	0.9347826086956522
628	2021-04-20_18-58-18_1108	4+5	0.9550561797752809
629	2021-04-20_18-58-18_1109	4+5	0.9402985074626866
630	2021-04-20_18-58-18_1110	4+5	0.934931506849315
631	2021-04-20_18-58-18_1111	4+5	0.9722222222222222
632	2021-04-20_18-58-22_909	4+5	0.42857142857142855
633	2021-04-20_18-58-22_910	4+5	0.8764044943820225
634	2021-04-20_18-58-22_911	4+5	0.8579881656804734
635	2021-04-20_18-58-22_912	4+5	0.926829268292683
636	2021-04-21_09-30-59_1116	Control	0.975
637	2021-04-21_09-30-59_1117	Control	0.9875
638	2021-04-21_09-31-00_1118	Control	0.5363321799307958
639	2021-04-21_09-31-00_1119	Control	0.9846153846153847
640	2021-04-21_09-31-07_913	Control	0.9897260273972602
641	2021-04-21_09-31-07_914	Control	0.945054945054945
642	2021-04-21_09-31-07_915	Control	0.9855072463768116
643	2021-04-21_09-31-07_916	Control	0.9935064935064936
644	2021-04-21_14-03-22_933	Control	0.8685714285714285
645	2021-04-21_14-03-22_934	Control	0.9833333333333333
646	2021-04-21_14-03-22_935	Control	0.8780487804878049
647	2021-04-21_14-03-22_936	Control	0.14432989690721648
648	2021-04-21_14-03-26_1136	Control	0.888135593220339
649	2021-04-21_14-03-26_1137	Control	0.9683544303797469
650	2021-04-21_14-03-26_1138	Control	0.972
651	2021-04-21_14-03-26_1139	Control	0.8028169014084507
652	2021-04-26_09-26-26_1160	Control	0.9720930232558139
653	2021-04-26_09-26-26_1161	Control	0.8682170542635659
654	2021-04-26_09-26-26_1162	Control	0.400990099009901
655	2021-04-26_09-26-26_1163	Control	0.9656862745098039
656	2021-04-26_09-26-35_953	Control	0.9545454545454546
657	2021-04-26_09-26-35_954	Control	0.9818181818181818
658	2021-04-26_09-26-35_955	Control	0.9675324675324676
659	2021-04-26_09-26-35_956	Control	0.9959677419354839
660	2021-04-28_10-31-29_1240	Control	0.9896640826873385
661	2021-04-28_10-31-29_1241	Control	0.9807692307692307
662	2021-04-28_10-31-29_1242	Control	0.967741935483871
663	2021-04-28_10-31-29_1243	Control	0.899390243902439
664	2021-04-28_10-31-37_1033	Control	0.9732441471571907
665	2021-04-28_10-31-37_1034	Control	0.9932279909706546
666	2021-04-28_10-31-37_1035	Control	0.9911894273127754
667	2021-04-28_10-31-37_1036	Control	0.9923273657289002
668	2021-05-17_09-57-02_1316	Control	0.7018181818181818
669	2021-05-17_09-57-02_1317	Control	0.9595959595959596
670	2021-05-17_09-57-02_1318	Control	0.9673469387755103
671	2021-05-17_09-57-02_1319	Control	0.9748427672955975
672	2021-05-17_09-57-11_1113	Control	0.9806451612903225
673	2021-05-17_09-57-11_1114	Control	0.9936708860759493
674	2021-05-17_09-57-11_1115	Control	0.9815668202764977
675	2021-05-17_09-57-11_1116	Control	0.9295774647887324
676	2021-05-18_09-28-11_1360	Control	0.967741935483871
677	2021-05-18_09-28-11_1361	Control	0.9820359281437125
678	2021-05-18_09-28-11_1362	Control	0.9857142857142858
679	2021-05-18_09-28-11_1363	Control	0.9627329192546584
680	2021-05-18_09-28-56_1157	Control	0.9709302325581395
681	2021-05-18_09-28-56_1158	Control	0.921875
682	2021-05-18_09-28-56_1159	Control	0.9172413793103448
683	2021-05-18_09-28-56_1160	Control	0.9148936170212766
684	2021-05-19_10-10-27_1404	Control	0.9470899470899471
685	2021-05-19_10-10-27_1405	Control	0.9916317991631799
686	2021-05-19_10-10-27_1406	Control	0.6492537313432836
687	2021-05-19_10-10-27_1407	Control	0.9782608695652174
688	2021-05-19_10-10-35_1201	Control	0.9585492227979274
689	2021-05-19_10-10-35_1202	Control	0.940677966101695
690	2021-05-19_10-10-35_1203	Control	0.6304347826086957
691	2021-05-19_10-10-35_1204	Control	0.9072847682119205
692	2021-05-24_10-16-42_1448	Control	0.9838709677419355
693	2021-05-24_10-16-42_1449	Control	0.9735294117647059
694	2021-05-24_10-16-42_1450	Control	0.978494623655914
695	2021-05-24_10-16-42_1451	Control	0.9862542955326461
696	2021-05-24_10-16-52_1241	Control	0.973621103117506
697	2021-05-24_10-16-52_1242	Control	0.9967637540453075
698	2021-05-24_10-16-52_1243	Control	0.9721577726218097
699	2021-05-24_10-16-52_1244	Control	0.9514563106796117
700	2021-05-24_13-33-13_1253	2-6	0.45161290322580644
701	2021-05-24_13-33-13_1254	2-6	1.0
702	2021-05-24_13-33-13_1255	2-6	0.6666666666666666
703	2021-05-24_13-33-13_1256	2-6	0.8333333333333334
704	2021-05-24_13-33-16_1461	2-6	1.0
705	2021-11-10_11-32-06_1912	2-6	0.25
706	2021-11-10_11-32-06_1913	2-6	1.0
707	2021-11-10_11-32-06_1914	2-6	0.5777777777777777
708	2021-11-10_11-32-06_1915	2-6	1.0
709	2021-11-10_11-32-14_1709	2-6	0.6486486486486487
710	2021-11-10_11-32-14_1710	2-6	0.9242424242424242
711	2021-11-10_11-32-14_1711	2-6	0.9076923076923077
712	2021-11-10_11-32-14_1712	2-6	0.925
713	2021-11-10_13-54-41_1916	2-6	0.8130081300813008
714	2021-11-10_13-54-41_1917	2-6	0.9583333333333334
715	2021-11-10_13-54-41_1918	2-6	0.8153846153846154
716	2021-11-10_13-54-41_1919	2-6	0.5879120879120879
717	2021-11-10_13-54-52_1713	2-6	0.959731543624161
718	2021-11-10_13-54-52_1714	2-6	0.9789029535864979
719	2021-11-10_13-54-52_1715	2-6	0.75
720	2021-11-10_13-54-52_1716	2-6	0.7022900763358778
721	2021-11-10_15-48-35_1920	2-6	0.7761194029850746
722	2021-11-10_15-48-35_1921	2-6	0.4722222222222222
723	2021-11-10_15-48-35_1922	2-6	0.5070921985815603
724	2021-11-10_15-48-35_1923	2-6	0.9358974358974359
725	2021-11-10_15-48-43_1717	2-6	0.47761194029850745
726	2021-11-10_15-48-43_1718	2-6	0.45
727	2021-11-10_15-48-43_1720	2-6	0.39285714285714285
728	2021-11-10_17-08-41_1924	2-6	0.7846153846153846
729	2021-11-10_17-08-41_1925	2-6	0.6293706293706294
730	2021-11-10_17-08-41_1926	2-6	0.8957345971563981
731	2021-11-10_17-08-41_1927	2-6	1.0
732	2021-11-10_17-08-44_1721	2-6	0.927710843373494
733	2021-11-10_17-08-44_1722	2-6	0.775
734	2021-11-10_17-08-44_1723	2-6	0.9245283018867925
735	2021-11-10_17-08-44_1724	2-6	0.5641025641025641
736	2021-11-10_18-03-46_1928	2-6	0.5342465753424658
737	2021-11-10_18-03-46_1929	2-6	0.7818181818181819
738	2021-11-10_18-03-46_1930	2-6	0.6716417910447762
739	2021-11-10_18-03-46_1931	2-6	0.7333333333333333
740	2021-11-10_18-03-48_1725	2-6	0.5882352941176471
741	2021-11-10_18-03-48_1726	2-6	0.47058823529411764
742	2021-11-10_18-03-48_1727	2-6	0.6470588235294118
743	2021-11-10_18-56-56_1932	2-6	0.42592592592592593
744	2021-11-10_18-56-56_1933	2-6	0.4782608695652174
745	2021-11-10_18-56-56_1934	2-6	0.76
746	2021-11-10_18-56-59_1729	2-6	0.5128205128205128
747	2021-11-10_18-56-59_1730	2-6	0.9166666666666666
748	2021-11-10_18-56-59_1732	2-6	0.6666666666666666
0	2021-01-26_10-12-17_316	Control	0.9668874172185431
1	2021-01-26_10-12-17_317	Control	0.9428571428571428
2	2021-01-26_10-12-18_318	Control	0.9824561403508771
3	2021-01-26_10-12-18_319	Control	0.9680851063829787
4	2021-01-26_10-12-33_149	Control	0.9733333333333334
5	2021-01-26_10-12-33_150	Control	0.9642857142857143
6	2021-01-26_10-12-33_151	Control	0.9891304347826086
7	2021-01-26_10-12-33_152	Control	0.9811320754716981
8	2021-01-26_11-10-16_320	Control	0.9758064516129032
9	2021-01-26_11-10-16_321	Control	0.9738562091503268
10	2021-01-26_11-10-16_322	Control	0.9823529411764705
11	2021-01-26_11-10-16_323	Control	0.9490445859872612
12	2021-01-26_11-10-22_153	Control	0.7787234042553192
13	2021-01-26_11-10-22_154	Control	0.9803921568627451
14	2021-01-26_11-10-22_155	Control	0.9401197604790419
15	2021-01-26_11-10-22_156	Control	0.9916317991631799
16	2021-01-26_12-04-19_324	Control	0.9827089337175793
17	2021-01-26_12-04-19_325	Control	0.9853801169590644
18	2021-01-26_12-04-19_326	Control	0.9425981873111783
19	2021-01-26_12-04-19_327	Control	1.0
20	2021-01-26_12-04-26_157	Control	0.9739413680781759
21	2021-01-26_12-04-26_158	Control	0.9915254237288136
22	2021-01-26_12-04-26_159	Control	0.8947368421052632
23	2021-01-26_12-04-26_160	Control	0.9828767123287672
24	2021-01-27_11-00-31_344	Control	0.7588652482269503
25	2021-01-27_11-00-31_345	Control	0.9858657243816255
26	2021-01-27_11-00-31_346	Control	0.8
27	2021-01-27_11-00-31_347	Control	0.7262569832402235
28	2021-01-27_11-00-38_177	Control	0.967479674796748
29	2021-01-27_11-00-38_178	Control	0.992619926199262
30	2021-01-27_11-00-38_179	Control	0.9814814814814815
31	2021-01-27_11-00-38_180	Control	0.9698996655518395
32	2021-01-27_11-55-35_348	Control	0.9549180327868853
33	2021-01-27_11-55-35_349	Control	1.0
34	2021-01-27_11-55-35_350	Control	0.9787985865724381
35	2021-01-27_11-55-35_351	Control	0.9942196531791907
36	2021-01-27_11-55-39_181	Control	0.9770992366412213
37	2021-01-27_11-55-39_182	Control	0.9958333333333333
38	2021-01-27_11-55-39_183	Control	0.9446366782006921
39	2021-01-27_11-55-39_184	Control	0.9800796812749004
40	2021-01-27_12-51-14_352	Control	0.9725490196078431
41	2021-01-27_12-51-14_353	Control	0.9060773480662984
42	2021-01-27_12-51-14_354	Control	0.8064516129032258
43	2021-01-27_12-51-14_355	Control	0.9357798165137615
44	2021-01-27_12-51-18_185	Control	0.9933774834437086
45	2021-01-27_12-51-18_186	Control	0.799373040752351
46	2021-01-27_12-51-18_187	Control	0.9213836477987422
47	2021-01-27_12-51-18_188	Control	1.0
48	2021-02-01_11-45-04_376	Control	0.9555555555555556
49	2021-02-01_11-45-04_377	Control	1.0
50	2021-02-01_11-45-04_378	Control	0.9871244635193133
51	2021-02-01_11-45-04_379	Control	0.9825072886297376
52	2021-02-01_11-45-13_209	Control	0.9221183800623053
53	2021-02-01_11-45-13_210	Control	0.9794721407624634
54	2021-02-01_11-45-13_211	Control	0.9678571428571429
55	2021-02-01_11-45-13_212	Control	0.9813664596273292
56	2021-02-01_13-49-48_388	Control	0.9917695473251029
57	2021-02-01_13-49-48_389	Control	0.8536585365853658
58	2021-02-01_13-49-48_390	Control	0.9659863945578231
59	2021-02-01_13-49-48_391	Control	1.0
60	2021-02-01_13-51-13_217	Control	0.9882352941176471
61	2021-02-01_13-51-13_218	Control	0.8351063829787234
62	2021-02-01_13-51-13_219	Control	0.9605734767025089
63	2021-02-01_13-51-13_220	Control	0.9884393063583815
64	2021-02-01_15-45-03_396	Control	0.984251968503937
65	2021-02-01_15-45-03_397	Control	0.927007299270073
66	2021-02-01_15-45-03_398	Control	0.7570621468926554
67	2021-02-01_15-45-03_399	Control	0.823943661971831
68	2021-02-01_15-46-35_225	Control	0.9582089552238806
69	2021-02-01_15-46-35_226	Control	0.9397590361445783
70	2021-02-01_15-46-35_227	Control	0.9457627118644067
71	2021-02-01_15-46-35_228	Control	0.9727272727272728
72	2021-02-01_16-48-34_400	Control	0.9955156950672646
73	2021-02-01_16-48-34_401	Control	0.9870967741935484
74	2021-02-01_16-48-34_402	Control	0.912
75	2021-02-01_16-48-34_403	Control	0.9825436408977556
76	2021-02-01_16-49-13_229	Control	0.9254385964912281
77	2021-02-01_16-49-13_230	Control	0.967741935483871
78	2021-02-01_16-49-13_231	Control	1.0
79	2021-02-01_16-49-13_232	Control	0.92
80	2021-02-03_09-55-27_440	Control	0.7581227436823105
81	2021-02-03_09-55-27_441	Control	0.9792387543252595
82	2021-02-03_09-55-27_442	Control	0.9425837320574163
83	2021-02-03_09-55-27_443	Control	0.950207468879668
84	2021-02-03_09-55-31_269	Control	0.8945147679324894
85	2021-02-03_09-55-31_270	Control	1.0
86	2021-02-03_09-55-31_271	Control	0.9561752988047809
87	2021-02-03_09-55-31_272	Control	0.9830508474576272
88	2021-02-03_15-27-34_293	Control	0.9763779527559056
89	2021-02-03_15-27-34_294	Control	0.9666666666666667
90	2021-02-03_15-27-34_295	Control	0.9900497512437811
91	2021-02-03_15-27-34_296	Control	0.9961685823754789
92	2021-02-03_15-27-39_460	Control	0.9625
93	2021-02-03_15-27-39_461	Control	0.9923664122137404
94	2021-02-03_15-27-40_462	Control	0.9787234042553191
95	2021-02-03_15-27-40_463	Control	0.9722222222222222
96	2021-02-09_10-16-35_468	Control	0.9651162790697675
97	2021-02-09_10-16-35_469	Control	0.9664429530201343
98	2021-02-09_10-16-35_470	Control	0.9885057471264368
99	2021-02-09_10-16-35_471	Control	0.9808612440191388
100	2021-02-09_10-16-40_297	Control	0.9834710743801653
101	2021-02-09_10-16-40_298	Control	1.0
102	2021-02-09_10-16-40_299	Control	0.9754098360655737
103	2021-02-09_10-16-40_300	Control	0.9139072847682119
104	2021-02-09_13-09-57_480	Control	0.975
105	2021-02-09_13-09-57_481	Control	0.96415770609319
106	2021-02-09_13-09-57_482	Control	0.9574468085106383
107	2021-02-09_13-09-57_483	Control	0.9641255605381166
108	2021-02-09_13-10-07_309	Control	0.9629629629629629
109	2021-02-09_13-10-07_310	Control	0.9791666666666666
110	2021-02-09_13-10-07_311	Control	0.9924242424242424
111	2021-02-09_13-10-07_312	Control	0.45180722891566266
112	2021-02-10_10-28-09_492	Control	0.9581749049429658
113	2021-02-10_10-28-09_493	Control	0.944
114	2021-02-10_10-28-09_494	Control	0.9753086419753086
115	2021-02-10_10-28-09_495	Control	0.8131313131313131
116	2021-02-10_10-28-10_321	Control	0.9790209790209791
117	2021-02-10_10-28-10_322	Control	0.3551912568306011
118	2021-02-10_10-28-10_323	Control	0.9737991266375546
119	2021-02-10_10-28-10_324	Control	0.9892857142857143
120	2021-02-10_15-55-49_516	Control	0.9798657718120806
121	2021-02-10_15-55-49_517	Control	1.0
122	2021-02-10_15-55-49_518	Control	0.9622641509433962
123	2021-02-10_15-55-49_519	Control	0.9533333333333334
124	2021-02-10_15-55-59_345	Control	0.9047619047619048
125	2021-02-10_15-55-59_346	Control	0.9540816326530612
126	2021-02-10_15-55-59_347	Control	0.9812206572769953
127	2021-02-10_15-55-59_348	Control	0.9390243902439024
128	2021-02-15_10-37-42_524	Control	0.8966942148760331
129	2021-02-15_10-37-42_525	Control	0.9768518518518519
130	2021-02-15_10-37-42_526	Control	0.9920634920634921
131	2021-02-15_10-37-42_527	Control	0.9960629921259843
132	2021-02-15_10-37-46_353	Control	0.8754448398576512
133	2021-02-15_10-37-46_354	Control	0.8695652173913043
134	2021-02-15_10-37-46_355	Control	0.9797297297297297
135	2021-02-15_10-37-46_356	Control	0.9428571428571428
136	2021-02-15_17-14-04_377	Control	0.9686609686609686
137	2021-02-15_17-14-04_378	Control	0.9887640449438202
138	2021-02-15_17-14-04_379	Control	0.957983193277311
139	2021-02-15_17-14-04_380	Control	0.6717557251908397
140	2021-02-15_17-14-23_552	Control	0.9682539682539683
141	2021-02-15_17-14-23_553	Control	0.9850746268656716
142	2021-02-15_17-14-24_554	Control	0.9741379310344828
143	2021-02-15_17-14-24_555	Control	0.9828326180257511
144	2021-02-16_10-35-04_568	Control	0.9547738693467337
145	2021-02-16_10-35-04_569	Control	0.9678714859437751
146	2021-02-16_10-35-04_570	Control	0.9813664596273292
147	2021-02-16_10-35-04_571	Control	0.9253246753246753
148	2021-02-16_10-35-24_393	Control	0.9897435897435898
149	2021-02-16_10-35-24_395	Control	0.9254237288135593
150	2021-02-16_10-35-24_396	Control	0.9943181818181818
151	2021-02-16_15-33-40_588	Control	0.79182156133829
152	2021-02-16_15-33-40_589	Control	0.9866310160427807
153	2021-02-16_15-33-40_590	Control	0.9652777777777778
154	2021-02-16_15-33-40_591	Control	0.9161676646706587
155	2021-02-16_15-33-52_413	Control	0.9742647058823529
156	2021-02-16_15-33-52_414	Control	0.9678571428571429
157	2021-02-16_15-33-52_415	Control	0.9478672985781991
158	2021-02-16_15-33-52_416	Control	0.9889705882352942
159	2021-02-22_15-02-06_473	Control	0.9896373056994818
160	2021-02-22_15-02-06_474	Control	0.9759036144578314
161	2021-02-22_15-02-06_475	Control	0.9063670411985019
162	2021-02-22_15-02-06_476	Control	0.9404255319148936
163	2021-02-22_15-02-10_648	Control	0.9922480620155039
164	2021-02-22_15-02-10_649	Control	1.0
165	2021-02-22_15-02-10_650	Control	0.9880952380952381
166	2021-02-22_15-02-10_651	Control	0.9895833333333334
167	2021-02-22_15-55-52_652	Control	1.0
168	2021-02-22_15-55-52_653	Control	0.9965034965034965
169	2021-02-22_15-55-52_654	Control	1.0
170	2021-02-22_15-55-52_655	Control	1.0
171	2021-02-22_15-55-56_477	Control	0.92
172	2021-02-22_15-55-56_478	Control	1.0
173	2021-02-22_15-55-56_479	Control	0.9722222222222222
174	2021-02-22_15-55-56_480	Control	0.8327526132404182
175	2021-02-23_10-43-46_664	Control	0.7084870848708487
176	2021-02-23_10-43-46_665	Control	0.9819004524886877
177	2021-02-23_10-43-46_666	Control	0.9571428571428572
178	2021-02-23_10-43-46_667	Control	0.9314641744548287
179	2021-02-23_10-43-53_489	Control	0.9171270718232044
180	2021-02-23_10-43-53_490	Control	0.7216494845360825
181	2021-02-23_10-43-53_491	Control	0.5526315789473685
182	2021-02-23_10-43-53_492	Control	0.8708708708708709
183	2021-02-23_11-39-37_668	Control	0.0703125
184	2021-02-23_11-39-37_669	Control	1.0
185	2021-02-23_11-39-37_670	Control	0.9751552795031055
186	2021-02-23_11-39-37_671	Control	0.9932885906040269
187	2021-02-23_11-39-40_493	Control	0.9838709677419355
188	2021-02-23_11-39-40_494	Control	1.0
189	2021-02-23_11-39-40_495	Control	0.9785202863961814
190	2021-02-23_11-39-40_496	Control	0.9625468164794008
191	2021-02-24_12-51-49_708	Control	0.9899665551839465
192	2021-02-24_12-51-49_709	Control	0.6206896551724138
193	2021-02-24_12-51-49_710	Control	1.0
194	2021-02-24_12-51-49_711	Control	0.9710144927536232
195	2021-02-24_12-52-02_521	Control	0.9497041420118343
196	2021-02-24_12-52-02_522	Control	0.9799196787148594
197	2021-02-24_12-52-02_523	Control	0.8796296296296297
198	2021-02-24_12-52-02_524	Control	0.9871244635193133
199	2021-03-23_10-30-57_740	Control	0.9877049180327869
200	2021-03-23_10-30-57_741	Control	0.9383116883116883
201	2021-03-23_10-30-57_742	Control	0.9190140845070423
202	2021-03-23_10-30-57_743	Control	0.9464788732394366
203	2021-03-23_10-31-10_549	Control	1.0
204	2021-03-23_10-31-10_550	Control	0.9439252336448598
205	2021-03-23_10-31-10_551	Control	0.9539473684210527
206	2021-03-23_10-31-10_552	Control	0.9831081081081081
207	2021-03-23_11-28-57_744	2+3	0.6666666666666666
208	2021-03-23_11-28-57_745	2+3	0.8043478260869565
209	2021-03-23_11-28-57_746	2+3	0.8333333333333334
210	2021-03-23_11-28-57_747	2+3	0.45454545454545453
211	2021-03-23_11-29-14_556	2+3	0.5531914893617021
212	2021-03-23_12-45-08_558	2+3	1.0
213	2021-03-23_12-45-08_559	2+3	0.5
214	2021-03-23_13-01-51_752	2+3	1.0
215	2021-03-23_13-01-51_753	2+3	0.9230769230769231
216	2021-03-23_13-01-51_755	2+3	0.21052631578947367
217	2021-03-23_13-41-03_561	2+3	0.72
218	2021-03-23_13-41-03_563	2+3	1.0
219	2021-03-23_13-41-03_564	2+3	0.5
220	2021-03-23_14-05-47_756	2+3	1.0
221	2021-03-23_14-05-47_757	2+3	0.7391304347826086
222	2021-03-23_14-05-47_758	2+3	0.9
223	2021-03-23_14-05-47_759	2+3	0.8666666666666667
224	2021-03-23_15-32-36_565	2+3	0.989247311827957
225	2021-03-23_15-32-36_567	2+3	1.0
226	2021-03-23_15-32-36_568	2+3	0.92
227	2021-03-23_15-32-42_760	2+3	0.8911290322580645
228	2021-03-23_15-32-42_761	2+3	0.9014084507042254
229	2021-03-23_15-32-42_762	2+3	0.0
230	2021-03-23_15-32-42_763	2+3	0.9904306220095693
231	2021-03-23_16-46-13_569	2+3	0.9049773755656109
232	2021-03-23_16-46-13_570	2+3	0.963855421686747
233	2021-03-23_16-46-13_571	2+3	0.9307359307359307
234	2021-03-23_16-46-13_572	2+3	0.9939759036144579
235	2021-03-23_16-46-31_764	2+3	0.9743589743589743
236	2021-03-23_16-46-31_765	2+3	0.9971181556195965
237	2021-03-23_16-46-31_766	2+3	0.9625292740046838
238	2021-03-23_16-46-31_767	2+3	0.9936170212765958
239	2021-03-23_17-49-21_768	2+3	0.9
240	2021-03-23_17-49-21_769	2+3	0.9947089947089947
241	2021-03-23_17-49-21_770	2+3	1.0
242	2021-03-23_17-49-21_771	2+3	0.9830508474576272
243	2021-03-23_17-49-27_573	2+3	1.0
244	2021-03-23_17-49-27_575	2+3	0.7904761904761904
245	2021-03-23_17-49-27_576	2+3	0.6944444444444444
246	2021-03-23_19-52-33_577	2+3	0.9666666666666667
247	2021-03-23_19-52-33_578	2+3	0.9655172413793104
248	2021-03-23_19-52-33_579	2+3	0.9292929292929293
249	2021-03-23_19-52-33_580	2+3	0.975609756097561
250	2021-03-23_19-52-40_772	2+3	1.0
251	2021-03-23_19-52-40_773	2+3	1.0
252	2021-03-23_19-52-40_774	2+3	0.9634146341463414
253	2021-03-23_19-52-40_775	2+3	0.7727272727272727
254	2021-03-23_21-04-29_776	Control	0.5731225296442688
255	2021-03-23_21-04-29_777	Control	0.9734513274336283
256	2021-03-23_21-04-29_778	Control	0.9347826086956522
257	2021-03-23_21-04-29_779	Control	0.8663967611336032
258	2021-03-23_21-04-39_581	Control	0.9723502304147466
259	2021-03-23_21-04-39_582	Control	0.9927007299270073
260	2021-03-23_21-04-39_583	Control	0.9148936170212766
261	2021-03-23_21-04-39_584	Control	0.9745222929936306
262	2021-03-24_10-11-28_585	Control	0.8358974358974359
263	2021-03-24_10-11-28_586	Control	0.8144329896907216
264	2021-03-24_10-11-28_587	Control	0.9924812030075187
265	2021-03-24_10-11-28_588	Control	0.975
266	2021-03-24_10-16-25_780	Control	0.9288537549407114
267	2021-03-24_10-16-25_781	Control	0.9914040114613181
268	2021-03-24_10-16-25_782	Control	0.9863945578231292
269	2021-03-24_10-16-25_783	Control	1.0
270	2021-03-24_14-04-53_597	Control	0.9461883408071748
271	2021-03-24_14-04-53_598	Control	0.725925925925926
272	2021-03-24_14-04-53_599	Control	0.917910447761194
273	2021-03-24_14-04-53_600	Control	0.9908466819221968
274	2021-03-24_14-05-00_792	Control	0.8694029850746269
275	2021-03-24_14-05-00_793	Control	0.9576923076923077
276	2021-03-24_14-05-00_794	Control	0.7350427350427351
277	2021-03-24_14-05-00_795	Control	0.7954545454545454
278	2021-03-31_09-57-40_800	Control	0.9814126394052045
279	2021-03-31_09-57-40_801	Control	0.9896907216494846
280	2021-03-31_09-57-40_802	Control	0.9542857142857143
281	2021-03-31_09-57-40_803	Control	0.8860294117647058
282	2021-03-31_09-57-45_606	Control	0.9964788732394366
283	2021-03-31_09-57-45_607	Control	0.9671232876712329
284	2021-03-31_09-57-45_608	Control	0.9813432835820896
285	2021-03-31_13-00-30_821	2+3	1.0
286	2021-03-31_13-00-30_822	2+3	0.8421052631578947
287	2021-03-31_13-00-39_621	2+3	0.9722222222222222
288	2021-03-31_13-00-39_623	2+3	0.6521739130434783
289	2021-03-31_13-00-39_624	2+3	1.0
290	2021-03-31_14-03-19_628	2+3	0.0
291	2021-03-31_14-03-20_824	2+3	0.0
292	2021-03-31_14-03-20_825	2+3	0.6956521739130435
293	2021-03-31_14-03-20_827	2+3	0.65625
294	2021-03-31_14-59-51_828	2+3	0.5555555555555556
295	2021-03-31_14-59-51_829	2+3	0.9603960396039604
296	2021-03-31_14-59-58_629	2+3	0.6
297	2021-03-31_14-59-58_630	2+3	0.6666666666666666
298	2021-03-31_14-59-58_631	2+3	0.42857142857142855
299	2021-03-31_14-59-58_632	2+3	1.0
300	2021-03-31_16-04-03_633	2+3	0.8064516129032258
301	2021-03-31_16-04-03_634	2+3	1.0
302	2021-03-31_16-04-03_635	2+3	0.525
303	2021-03-31_16-04-03_636	2+3	0.6153846153846154
304	2021-03-31_16-54-38_832	2+3	0.4536082474226804
305	2021-03-31_16-54-38_834	2+3	0.5263157894736842
306	2021-03-31_16-54-38_835	2+3	1.0
307	2021-03-31_16-57-24_637	2+3	0.8181818181818182
308	2021-03-31_16-57-24_638	2+3	0.8947368421052632
309	2021-03-31_16-57-24_639	2+3	0.6538461538461539
310	2021-03-31_16-57-24_640	2+3	0.8888888888888888
311	2021-03-31_17-51-43_836	2+3	0.9330543933054394
312	2021-03-31_17-51-43_838	2+3	0.7058823529411765
313	2021-03-31_17-52-01_643	2+3	0.9035087719298246
314	2021-03-31_18-48-11_645	Control	0.9291338582677166
315	2021-03-31_18-48-11_646	Control	0.37777777777777777
316	2021-03-31_18-48-11_647	Control	0.8071428571428572
317	2021-03-31_18-48-11_648	Control	0.9713603818615751
318	2021-03-31_18-48-18_840	Control	0.8742331288343558
319	2021-03-31_18-48-18_841	Control	0.575
320	2021-03-31_18-48-18_842	Control	0.42452830188679247
321	2021-03-31_18-48-18_843	Control	0.9739413680781759
322	2021-03-31_20-10-56_651	2+3	0.8461538461538461
323	2021-03-31_20-10-56_652	2+3	0.6521739130434783
324	2021-03-31_20-11-10_844	2+3	0.6666666666666666
325	2021-03-31_20-11-10_845	2+3	0.98989898989899
326	2021-03-31_20-11-10_846	2+3	0.8333333333333334
327	2021-03-31_20-11-10_847	2+3	1.0
328	2021-04-05_10-20-26_653	Control	0.9807692307692307
329	2021-04-05_10-20-26_654	Control	0.957983193277311
330	2021-04-05_10-20-26_655	Control	0.9675675675675676
331	2021-04-05_10-20-26_656	Control	0.9318181818181818
332	2021-04-05_10-26-21_848	Control	1.0
333	2021-04-05_10-26-21_849	Control	0.9813432835820896
334	2021-04-05_10-26-21_850	Control	0.8
335	2021-04-05_10-26-21_851	Control	0.9720930232558139
336	2021-04-12_10-09-18_689	Control	0.9620991253644315
337	2021-04-12_10-09-18_690	Control	0.24324324324324326
338	2021-04-12_10-09-18_691	Control	0.9050279329608939
339	2021-04-12_10-09-18_692	Control	0.9821428571428571
340	2021-04-12_10-12-56_892	Control	0.9581589958158996
341	2021-04-12_10-12-56_893	Control	0.9866666666666667
342	2021-04-12_10-12-56_894	Control	0.9954337899543378
343	2021-04-12_10-12-56_895	Control	0.9912790697674418
344	2021-04-12_11-10-45_896	2	0.6174242424242424
345	2021-04-12_11-10-45_897	2	0.9342105263157895
346	2021-04-12_11-10-45_898	2	0.9690140845070423
347	2021-04-12_11-10-45_899	2	0.9847328244274809
348	2021-04-12_11-10-59_693	2	0.9848484848484849
349	2021-04-12_11-10-59_694	2	0.984
350	2021-04-12_11-10-59_695	2	0.7942857142857143
351	2021-04-12_11-10-59_696	2	1.0
352	2021-04-12_12-05-23_900	2	0.9721448467966574
353	2021-04-12_12-05-23_901	2	0.9822485207100592
354	2021-04-12_12-05-23_902	2	0.4166666666666667
355	2021-04-12_12-05-23_903	2	0.967930029154519
356	2021-04-12_12-05-29_697	2	0.9375
357	2021-04-12_12-05-29_698	2	0.8634686346863468
358	2021-04-12_12-05-29_699	2	0.9619565217391305
359	2021-04-12_12-05-29_700	2	1.0
360	2021-04-12_13-02-57_905	2	0.967479674796748
361	2021-04-12_13-02-57_906	2	0.9881422924901185
362	2021-04-12_13-02-57_907	2	0.9971509971509972
363	2021-04-12_13-02-59_701	2	0.9875
364	2021-04-12_13-02-59_703	2	1.0
365	2021-04-12_13-02-59_704	2	0.6666666666666666
366	2021-04-12_14-04-06_908	2	0.9644970414201184
367	2021-04-12_14-04-06_909	2	0.9042553191489362
368	2021-04-12_14-04-06_910	2	0.9247648902821317
369	2021-04-12_14-04-06_911	2	0.9357429718875502
370	2021-04-12_14-04-09_705	2	0.9867109634551495
371	2021-04-12_14-04-09_706	2	0.9315589353612167
372	2021-04-12_14-04-09_707	2	0.9707602339181286
373	2021-04-12_14-04-09_708	2	0.94
374	2021-04-12_15-06-41_912	Control	0.8
375	2021-04-12_15-06-41_913	Control	0.9713114754098361
376	2021-04-12_15-06-41_914	Control	0.7511520737327189
377	2021-04-12_15-06-41_915	Control	0.7327586206896551
378	2021-04-12_15-06-43_709	Control	0.9595588235294118
379	2021-04-12_15-06-43_710	Control	1.0
380	2021-04-12_15-06-43_711	Control	0.8289473684210527
381	2021-04-12_15-06-43_712	Control	0.9646017699115044
382	2021-04-12_16-02-58_916	3	0.9516908212560387
383	2021-04-12_16-02-58_917	3	0.9628482972136223
384	2021-04-12_16-02-58_918	3	0.7307692307692307
385	2021-04-12_16-02-58_919	3	0.8493723849372385
386	2021-04-12_16-03-23_713	3	0.9467455621301775
387	2021-04-12_16-03-23_714	3	0.9573643410852714
388	2021-04-12_16-03-23_715	3	0.45695364238410596
389	2021-04-12_16-03-23_716	3	0.9727272727272728
390	2021-04-12_16-58-58_920	3	0.9224137931034483
391	2021-04-12_16-58-58_921	3	0.167420814479638
392	2021-04-12_16-58-58_922	3	0.934375
393	2021-04-12_16-58-58_923	3	0.8227848101265823
394	2021-04-12_16-59-00_717	3	0.9471698113207547
395	2021-04-12_16-59-00_718	3	0.9814814814814815
396	2021-04-12_16-59-00_719	3	0.9583333333333334
397	2021-04-12_16-59-00_720	3	0.2702702702702703
398	2021-04-12_17-56-11_924	3	0.7375
399	2021-04-12_17-56-11_925	3	0.7916666666666666
400	2021-04-12_17-56-11_926	3	0.9924050632911392
401	2021-04-12_17-56-11_927	3	0.6
402	2021-04-12_17-56-24_721	3	0.8695652173913043
403	2021-04-12_17-56-24_722	3	0.9490445859872612
404	2021-04-12_17-56-24_723	3	0.9861111111111112
405	2021-04-12_17-56-24_724	3	0.9385245901639344
406	2021-04-12_18-50-36_928	3	0.6851851851851852
407	2021-04-12_18-50-36_929	3	0.9875
408	2021-04-12_18-50-36_930	3	0.8410852713178295
409	2021-04-12_18-50-36_931	3	0.6476190476190476
410	2021-04-12_18-50-39_725	3	0.625
411	2021-04-12_18-50-39_726	3	0.9345238095238095
412	2021-04-12_18-50-39_727	3	0.7993920972644377
413	2021-04-12_18-50-39_728	3	0.7966101694915254
414	2021-04-13_09-43-25_729	Control	0.9950738916256158
415	2021-04-13_09-43-25_730	Control	0.967479674796748
416	2021-04-13_09-43-25_731	Control	0.9850746268656716
417	2021-04-13_09-43-25_732	Control	0.9772727272727273
418	2021-04-13_09-45-47_936	Control	0.990909090909091
419	2021-04-13_09-45-47_937	Control	0.9829931972789115
420	2021-04-13_09-45-47_938	Control	0.9633507853403142
421	2021-04-13_09-45-47_939	Control	0.9552845528455285
422	2021-04-13_10-59-15_733	3+4	0.9539748953974896
423	2021-04-13_10-59-15_734	3+4	1.0
424	2021-04-13_10-59-15_736	3+4	0.7555555555555555
425	2021-04-13_10-59-28_940	3+4	0.9302325581395349
426	2021-04-13_10-59-28_941	3+4	0.6470588235294118
427	2021-04-13_10-59-28_942	3+4	0.9885057471264368
428	2021-04-13_10-59-28_943	3+4	0.984
429	2021-04-13_12-00-03_944	3+4	0.982078853046595
430	2021-04-13_12-00-03_945	3+4	0.9822485207100592
431	2021-04-13_12-00-03_946	3+4	0.996078431372549
432	2021-04-13_12-00-03_947	3+4	0.9222222222222223
433	2021-04-13_12-00-08_737	3+4	0.9936908517350158
434	2021-04-13_12-00-08_738	3+4	0.978494623655914
435	2021-04-13_12-00-08_739	3+4	0.933920704845815
436	2021-04-13_13-01-33_741	3+4	0.7142857142857143
437	2021-04-13_13-01-33_742	3+4	0.9516129032258065
438	2021-04-13_13-01-33_743	3+4	0.978021978021978
439	2021-04-13_13-01-33_744	3+4	0.9902912621359223
440	2021-04-13_13-01-34_948	3+4	0.9941176470588236
441	2021-04-13_13-01-34_949	3+4	0.9155844155844156
442	2021-04-13_13-01-34_950	3+4	0.9540229885057471
443	2021-04-13_13-01-34_951	3+4	0.9310344827586207
444	2021-04-13_14-00-03_952	3+4	0.9753086419753086
445	2021-04-13_14-00-03_953	3+4	0.964516129032258
446	2021-04-13_14-00-03_954	3+4	1.0
447	2021-04-13_14-00-03_955	3+4	1.0
448	2021-04-13_14-00-08_745	3+4	0.9838709677419355
449	2021-04-13_14-00-08_746	3+4	1.0
450	2021-04-13_14-00-08_747	3+4	0.896551724137931
451	2021-04-13_14-00-08_748	3+4	0.9791666666666666
452	2021-04-13_15-01-35_956	Control	0.9831460674157303
453	2021-04-13_15-01-35_957	Control	1.0
454	2021-04-13_15-01-35_958	Control	1.0
455	2021-04-13_15-01-35_959	Control	0.9574468085106383
456	2021-04-13_15-01-45_749	Control	0.8771929824561403
457	2021-04-13_15-01-45_750	Control	0.9938271604938271
458	2021-04-13_15-01-45_751	Control	0.9757575757575757
459	2021-04-13_15-01-45_752	Control	0.991304347826087
460	2021-04-13_16-06-39_960	2+3	0.9440559440559441
461	2021-04-13_16-06-39_961	2+3	0.9743589743589743
462	2021-04-13_16-06-39_962	2+3	0.9292929292929293
463	2021-04-13_16-06-39_963	2+3	0.9014492753623189
464	2021-04-13_16-06-52_753	2+3	0.9965986394557823
465	2021-04-13_16-06-52_754	2+3	0.9821428571428571
466	2021-04-13_16-06-52_755	2+3	0.5993377483443708
467	2021-04-13_16-06-52_756	2+3	0.8853211009174312
468	2021-04-13_17-10-32_964	2+3	0.9754098360655737
469	2021-04-13_17-10-32_965	2+3	0.9803921568627451
470	2021-04-13_17-10-32_966	2+3	0.9314516129032258
471	2021-04-13_17-10-32_967	2+3	0.941747572815534
472	2021-04-13_17-10-34_757	2+3	0.9644670050761421
473	2021-04-13_17-10-34_758	2+3	0.9649122807017544
474	2021-04-13_17-10-34_759	2+3	0.9476439790575916
475	2021-04-13_17-10-34_760	2+3	0.9906103286384976
476	2021-04-13_18-20-53_968	2+3	0.9872611464968153
477	2021-04-13_18-20-53_969	2+3	0.9933774834437086
478	2021-04-13_18-20-53_970	2+3	1.0
479	2021-04-13_18-20-53_971	2+3	0.9935064935064936
480	2021-04-13_18-22-26_765	2+3	0.9854545454545455
481	2021-04-13_18-22-26_766	2+3	0.9577464788732394
482	2021-04-13_18-22-26_767	2+3	0.546875
483	2021-04-13_18-22-26_768	2+3	0.8816568047337278
484	2021-04-13_19-22-27_972	2+3	0.9765100671140939
485	2021-04-13_19-22-27_973	2+3	0.8888888888888888
486	2021-04-13_19-22-27_974	2+3	1.0
487	2021-04-13_19-22-27_975	2+3	0.9506172839506173
488	2021-04-13_19-22-28_769	2+3	0.9777777777777777
489	2021-04-13_19-22-28_770	2+3	1.0
490	2021-04-13_19-22-28_771	2+3	1.0
491	2021-04-13_19-22-28_772	2+3	0.9797297297297297
492	2021-04-14_09-46-01_773	Control	0.9971590909090909
493	2021-04-14_09-46-01_774	Control	0.9829059829059829
494	2021-04-14_09-46-01_775	Control	0.9819004524886877
495	2021-04-14_09-46-01_776	Control	0.99375
496	2021-04-14_09-49-51_976	Control	1.0
497	2021-04-14_09-49-51_977	Control	0.9505703422053232
498	2021-04-14_09-49-51_978	Control	0.6885245901639344
499	2021-04-14_09-49-51_979	Control	0.9742120343839542
500	2021-04-14_15-00-25_996	Control	0.8404255319148937
501	2021-04-14_15-00-25_997	Control	0.8256880733944955
502	2021-04-14_15-00-25_998	Control	0.3851132686084142
503	2021-04-14_15-00-26_999	Control	0.8659217877094972
504	2021-04-14_15-00-34_797	Control	0.9716312056737588
505	2021-04-14_15-00-34_798	Control	0.6787564766839378
506	2021-04-14_15-00-34_799	Control	0.6334841628959276
507	2021-04-14_15-00-34_800	Control	0.72
508	2021-04-19_09-48-42_1016	Control	0.952054794520548
509	2021-04-19_09-48-42_1017	Control	0.47368421052631576
510	2021-04-19_09-48-42_1018	Control	0.9558823529411765
511	2021-04-19_09-48-42_1019	Control	0.9707112970711297
512	2021-04-19_09-48-50_824	Control	0.9584569732937686
513	2021-04-19_14-51-50_841	Control	0.7428571428571429
514	2021-04-19_14-51-50_842	Control	1.0
515	2021-04-19_14-51-50_843	Control	0.9149659863945578
516	2021-04-19_14-51-50_844	Control	0.8986486486486487
517	2021-04-19_14-51-57_1036	Control	0.6976744186046512
518	2021-04-19_14-51-57_1037	Control	0.7987987987987988
519	2021-04-19_14-51-57_1038	Control	0.8968609865470852
520	2021-04-19_14-51-57_1039	Control	0.9885057471264368
521	2021-04-19_15-50-56_845	4	0.9808219178082191
522	2021-04-19_15-50-56_846	4	0.6521739130434783
523	2021-04-19_15-50-56_847	4	0.8206388206388207
524	2021-04-19_15-50-56_848	4	0.9653465346534653
525	2021-04-19_15-51-05_1040	4	0.9366666666666666
526	2021-04-19_15-51-05_1041	4	0.9025270758122743
527	2021-04-19_15-51-05_1042	4	0.9895833333333334
528	2021-04-19_15-51-05_1043	4	0.8315018315018315
529	2021-04-19_17-16-08_1044	4	0.7239583333333334
530	2021-04-19_17-16-08_1045	4	0.8
531	2021-04-19_17-16-08_1046	4	1.0
532	2021-04-19_17-16-08_1047	4	0.996031746031746
533	2021-04-19_17-16-14_849	4	0.9693251533742331
534	2021-04-19_17-16-14_850	4	0.9712041884816754
535	2021-04-19_17-16-14_851	4	0.6301369863013698
536	2021-04-19_17-16-14_852	4	1.0
537	2021-04-19_18-14-04_1048	4	0.8941605839416058
538	2021-04-19_18-14-04_1049	4	0.9789473684210527
539	2021-04-19_18-14-04_1050	4	0.8862745098039215
540	2021-04-19_18-14-04_1051	4	0.918552036199095
541	2021-04-19_18-14-05_853	4	0.9285714285714286
542	2021-04-19_18-14-05_854	4	0.996031746031746
543	2021-04-19_18-14-05_855	4	0.9947916666666666
544	2021-04-19_18-14-05_856	4	0.6892857142857143
545	2021-04-19_19-10-49_1056	4	0.9502487562189055
546	2021-04-19_19-10-49_1057	4	0.7888888888888889
547	2021-04-19_19-10-49_1058	4	0.959079283887468
548	2021-04-19_19-10-49_1059	4	0.7210884353741497
549	2021-04-19_19-10-51_861	4	0.9636363636363636
550	2021-04-19_19-10-51_862	4	0.9078947368421053
551	2021-04-19_19-10-51_863	4	0.996
552	2021-04-19_19-10-51_864	4	0.985981308411215
553	2021-04-20_10-05-45_865	Control	0.9895470383275261
554	2021-04-20_10-05-45_866	Control	0.8207885304659498
555	2021-04-20_10-05-45_867	Control	0.9932659932659933
556	2021-04-20_10-05-45_868	Control	0.9653846153846154
557	2021-04-20_10-11-50_1068	Control	0.7866666666666666
558	2021-04-20_10-11-50_1069	Control	0.954954954954955
559	2021-04-20_10-11-50_1070	Control	1.0
560	2021-04-20_10-11-50_1071	Control	0.9543147208121827
561	2021-04-20_11-01-17_869	5	0.9465408805031447
562	2021-04-20_11-01-17_870	5	0.987012987012987
563	2021-04-20_11-01-17_871	5	0.9038461538461539
564	2021-04-20_11-01-17_872	5	0.987460815047022
565	2021-04-20_11-08-00_1072	5	0.34375
566	2021-04-20_11-08-00_1073	5	0.9039039039039038
567	2021-04-20_11-08-00_1074	5	0.8997050147492626
568	2021-04-20_11-08-00_1075	5	0.9717514124293786
569	2021-04-20_12-06-30_1076	5	0.860248447204969
570	2021-04-20_12-06-30_1077	5	0.9298245614035088
571	2021-04-20_12-06-30_1078	5	0.9706666666666667
572	2021-04-20_12-06-30_1079	5	0.9696969696969697
573	2021-04-20_12-06-34_877	5	0.928125
574	2021-04-20_12-06-34_878	5	0.6512345679012346
575	2021-04-20_12-06-34_879	5	0.9594594594594594
576	2021-04-20_12-06-34_880	5	0.9813664596273292
577	2021-04-20_13-06-28_1080	5	0.9503239740820735
578	2021-04-20_13-06-28_1081	5	0.8571428571428571
579	2021-04-20_13-06-28_1082	5	0.9530864197530864
580	2021-04-20_13-06-28_1083	5	0.9385026737967914
581	2021-04-20_13-06-36_881	5	0.9792746113989638
582	2021-04-20_13-06-36_882	5	0.9287925696594427
583	2021-04-20_13-06-36_883	5	0.973293768545994
584	2021-04-20_13-06-36_884	5	0.9794520547945206
585	2021-04-20_14-02-38_1084	5	0.9473684210526315
586	2021-04-20_14-02-38_1085	5	0.9371584699453552
587	2021-04-20_14-02-39_1086	5	0.9212328767123288
588	2021-04-20_14-02-39_1087	5	0.8566037735849057
589	2021-04-20_14-02-46_885	5	0.9965870307167235
590	2021-04-20_14-02-46_886	5	0.9252336448598131
591	2021-04-20_14-02-46_887	5	0.9707602339181286
592	2021-04-20_14-02-46_888	5	0.9675090252707581
593	2021-04-20_15-00-19_893	Control	0.9876543209876543
594	2021-04-20_15-00-19_894	Control	0.632
595	2021-04-20_15-00-19_895	Control	1.0
596	2021-04-20_15-00-19_896	Control	0.6398305084745762
597	2021-04-20_15-01-16_1092	Control	0.7232142857142857
598	2021-04-20_15-01-16_1093	Control	0.3151515151515151
599	2021-04-20_15-01-16_1094	Control	0.672645739910314
600	2021-04-20_15-01-16_1095	Control	1.0
601	2021-04-20_16-06-29_1096	4+5	0.963302752293578
602	2021-04-20_16-06-29_1097	4+5	0.8275862068965517
603	2021-04-20_16-06-29_1098	4+5	0.6666666666666666
604	2021-04-20_16-06-29_1099	4+5	0.9206349206349206
605	2021-04-20_16-06-41_897	4+5	0.6
606	2021-04-20_16-06-41_898	4+5	0.9132231404958677
607	2021-04-20_16-06-41_899	4+5	0.8625429553264605
608	2021-04-20_16-06-41_900	4+5	0.6666666666666666
609	2021-04-20_17-01-47_903	4+5	0.3333333333333333
610	2021-04-20_17-01-47_904	4+5	0.875
611	2021-04-20_17-01-48_1100	4+5	0.5416666666666666
612	2021-04-20_17-01-48_1101	4+5	0.939873417721519
613	2021-04-20_17-01-48_1102	4+5	0.9381107491856677
614	2021-04-20_17-01-48_1103	4+5	0.9880239520958084
615	2021-04-20_17-55-35_1104	4+5	0.9259259259259259
616	2021-04-20_17-55-35_1105	4+5	0.9899665551839465
617	2021-04-20_17-55-35_1106	4+5	0.7073170731707317
618	2021-04-20_17-55-35_1107	4+5	0.9814814814814815
619	2021-04-20_17-55-39_905	4+5	0.9156626506024096
620	2021-04-20_17-55-39_907	4+5	0.9772727272727273
621	2021-04-20_17-55-39_908	4+5	0.9444444444444444
622	2021-04-20_18-58-18_1108	4+5	0.883495145631068
623	2021-04-20_18-58-18_1109	4+5	0.9365079365079365
624	2021-04-20_18-58-18_1110	4+5	0.948948948948949
625	2021-04-20_18-58-18_1111	4+5	0.7884615384615384
626	2021-04-20_18-58-22_909	4+5	0.5652173913043478
627	2021-04-20_18-58-22_910	4+5	0.93048128342246
628	2021-04-20_18-58-22_911	4+5	0.8858560794044665
629	2021-04-20_18-58-22_912	4+5	0.9393939393939394
630	2021-04-21_09-30-59_1116	Control	0.9295774647887324
631	2021-04-21_09-30-59_1117	Control	0.9919678714859438
632	2021-04-21_09-31-00_1118	Control	0.9330543933054394
633	2021-04-21_09-31-00_1119	Control	0.9914529914529915
634	2021-04-21_09-31-07_913	Control	0.972972972972973
635	2021-04-21_09-31-07_914	Control	0.9917695473251029
636	2021-04-21_09-31-07_915	Control	0.9642857142857143
637	2021-04-21_09-31-07_916	Control	0.9936305732484076
638	2021-04-21_14-03-22_933	Control	0.9937106918238994
639	2021-04-21_14-03-22_934	Control	0.9969135802469136
640	2021-04-21_14-03-22_935	Control	0.9407407407407408
641	2021-04-21_14-03-22_936	Control	0.20723684210526316
642	2021-04-21_14-03-26_1136	Control	0.9541984732824428
643	2021-04-21_14-03-26_1137	Control	0.995049504950495
644	2021-04-21_14-03-26_1138	Control	0.9784366576819407
645	2021-04-21_14-03-26_1139	Control	0.9705882352941176
646	2021-04-26_09-26-26_1160	Control	0.9850746268656716
647	2021-04-26_09-26-26_1161	Control	0.9036697247706422
648	2021-04-26_09-26-26_1162	Control	0.19072164948453607
649	2021-04-26_09-26-26_1163	Control	0.9878787878787879
650	2021-04-26_09-26-35_953	Control	0.9789473684210527
651	2021-04-26_09-26-35_954	Control	0.9903846153846154
652	2021-04-26_09-26-35_955	Control	0.9544235924932976
653	2021-04-26_09-26-35_956	Control	1.0
654	2021-04-28_10-31-29_1240	Control	0.9904761904761905
655	2021-04-28_10-31-29_1241	Control	0.9700598802395209
656	2021-04-28_10-31-29_1242	Control	0.9435483870967742
657	2021-04-28_10-31-29_1243	Control	0.9553072625698324
658	2021-04-28_10-31-37_1033	Control	0.9713261648745519
659	2021-04-28_10-31-37_1034	Control	0.9940298507462687
660	2021-04-28_10-31-37_1035	Control	0.9960629921259843
661	2021-04-28_10-31-37_1036	Control	0.9935483870967742
662	2021-05-17_09-57-02_1316	Control	0.6598360655737705
663	2021-05-17_09-57-02_1317	Control	0.9760479041916168
664	2021-05-17_09-57-02_1318	Control	0.99609375
665	2021-05-17_09-57-02_1319	Control	0.9456869009584664
666	2021-05-17_09-57-11_1113	Control	0.9702970297029703
667	2021-05-17_09-57-11_1114	Control	0.9794238683127572
668	2021-05-17_09-57-11_1115	Control	0.98005698005698
669	2021-05-17_09-57-11_1116	Control	0.9383561643835616
670	2021-05-18_09-28-11_1360	Control	0.9551569506726457
671	2021-05-18_09-28-11_1361	Control	0.9902912621359223
672	2021-05-18_09-28-11_1362	Control	1.0
673	2021-05-18_09-28-11_1363	Control	0.99375
674	2021-05-18_09-28-56_1157	Control	0.9753694581280788
675	2021-05-18_09-28-56_1158	Control	0.9358974358974359
676	2021-05-18_09-28-56_1159	Control	0.9131944444444444
677	2021-05-18_09-28-56_1160	Control	0.9491525423728814
678	2021-05-19_10-10-27_1404	Control	0.9859154929577465
679	2021-05-19_10-10-27_1405	Control	0.9602272727272727
680	2021-05-19_10-10-27_1406	Control	0.7963525835866262
681	2021-05-19_10-10-27_1407	Control	0.9845679012345679
682	2021-05-19_10-10-35_1201	Control	0.9319371727748691
683	2021-05-19_10-10-35_1202	Control	0.9548872180451128
684	2021-05-19_10-10-35_1203	Control	0.5855855855855856
685	2021-05-19_10-10-35_1204	Control	0.9514563106796117
686	2021-05-24_10-16-42_1448	Control	0.9781659388646288
687	2021-05-24_10-16-42_1449	Control	0.970873786407767
688	2021-05-24_10-16-42_1450	Control	0.9770992366412213
689	2021-05-24_10-16-42_1451	Control	0.9960159362549801
690	2021-05-24_10-16-52_1241	Control	0.9977827050997783
691	2021-05-24_10-16-52_1242	Control	0.9968152866242038
692	2021-05-24_10-16-52_1243	Control	0.9879518072289156
693	2021-05-24_10-16-52_1244	Control	0.9861111111111112
694	2021-05-24_13-33-13_1253	2-6	0.7090909090909091
695	2021-05-24_13-33-13_1254	2-6	0.76
696	2021-05-24_13-33-13_1255	2-6	0.4444444444444444
697	2021-05-24_13-33-13_1256	2-6	0.8285714285714286
698	2021-05-24_13-33-16_1461	2-6	0.9459459459459459
699	2021-05-24_13-33-16_1463	2-6	0.5
700	2021-11-10_11-32-06_1913	2-6	0.0
701	2021-11-10_11-32-06_1914	2-6	0.46923076923076923
702	2021-11-10_11-32-14_1709	2-6	0.8571428571428571
703	2021-11-10_11-32-14_1710	2-6	0.9274193548387096
704	2021-11-10_11-32-14_1711	2-6	0.6363636363636364
705	2021-11-10_11-32-14_1712	2-6	0.8103448275862069
706	2021-11-10_13-54-41_1916	2-6	0.8916967509025271
707	2021-11-10_13-54-41_1917	2-6	0.9378238341968912
708	2021-11-10_13-54-41_1918	2-6	0.9491525423728814
709	2021-11-10_13-54-41_1919	2-6	0.6926829268292682
710	2021-11-10_13-54-52_1713	2-6	0.7919463087248322
711	2021-11-10_13-54-52_1714	2-6	0.9620253164556962
712	2021-11-10_13-54-52_1715	2-6	0.8184615384615385
713	2021-11-10_13-54-52_1716	2-6	0.4057971014492754
714	2021-11-10_15-48-35_1920	2-6	0.6458333333333334
715	2021-11-10_15-48-35_1921	2-6	0.5212121212121212
716	2021-11-10_15-48-35_1922	2-6	0.4738955823293173
717	2021-11-10_15-48-35_1923	2-6	0.8354430379746836
718	2021-11-10_15-48-43_1717	2-6	0.4032258064516129
719	2021-11-10_15-48-43_1718	2-6	0.7647058823529411
720	2021-11-10_15-48-43_1719	2-6	0.75
721	2021-11-10_15-48-43_1720	2-6	0.42857142857142855
722	2021-11-10_17-08-41_1924	2-6	0.8787878787878788
723	2021-11-10_17-08-41_1925	2-6	0.5339805825242718
724	2021-11-10_17-08-41_1926	2-6	0.9427083333333334
725	2021-11-10_17-08-41_1927	2-6	0.8571428571428571
726	2021-11-10_17-08-44_1721	2-6	0.9314516129032258
727	2021-11-10_17-08-44_1722	2-6	0.8307692307692308
728	2021-11-10_17-08-44_1723	2-6	0.8064516129032258
729	2021-11-10_17-08-44_1724	2-6	0.7142857142857143
730	2021-11-10_18-03-46_1928	2-6	0.7941176470588235
731	2021-11-10_18-03-46_1929	2-6	0.8505747126436781
732	2021-11-10_18-03-46_1930	2-6	0.8245614035087719
733	2021-11-10_18-03-46_1931	2-6	0.625
734	2021-11-10_18-03-48_1725	2-6	0.55
735	2021-11-10_18-03-48_1726	2-6	0.5365853658536586
736	2021-11-10_18-03-48_1727	2-6	0.7272727272727273
737	2021-11-10_18-56-56_1932	2-6	0.4533333333333333
738	2021-11-10_18-56-56_1933	2-6	0.3333333333333333
739	2021-11-10_18-56-56_1934	2-6	0.5
740	2021-11-10_18-56-59_1729	2-6	0.5
741	2021-11-10_18-56-59_1730	2-6	0.7142857142857143
742	2021-11-10_18-56-59_1732	2-6	0.9019607843137255
