# Supplementary material for: Functional neuronal circuits emerge in the absence of developmental activity
Source: Nat Commun. 2024 Jan 8;15:364. doi: 10.1038/s41467-023-44681-2 (PMC10774424; doi:10.1038/s41467-023-44681-2)
Supplement: Supplementary file 9 — Source Data [file 41467_2023_44681_MOESM9_ESM.zip › SourceData/Figure4k_Responsiveness_spot.csv]

5.539336708612512439e+01	2.527295548313317397e+01	8.493649447190435353e+00	1.369999999999998295e+02	1.349999999999999432e+02	1.005780113088259498e+02	9.745367570903857768e+01	2.488678063627958181e-08	4.363199219715477284e+01	4.488923557996362490e+01	2.725733909521669318e+01	3.513912907478322722e+01	1.678209738068449752e+01	2.887787229593367044e+01	3.345932075655551330e+01	1.233541475234450502e+02	1.105102521033690977e+01	2.945468272462373704e+01	1.280771322672238455e+02	4.923938104968664220e+01	4.099919221317946949e+01	7.988412059736087656e+01	3.081543327921193054e+01	2.187015880564767656e+01	5.217909114362088019e+01	2.549782607275119517e-10	2.003943198047772967e+01	7.540251903914196419e+01	4.884805921394885786e+00	4.417732391235125533e+01	2.253845864973257562e+00	2.812103847008152968e+01	4.153457277068309850e+01	1.369999997634977547e+02	2.222301209767476848e+01	4.956709165946550399e+01	2.629299755385837045e+01	2.631031306953531157e+01	2.007234944160946100e+01	9.442875743460916738e+01	5.328788235220889646e+01	1.369999999999997158e+02	1.002440797037706943e-09	3.765638984336139572e+01	6.116001045454915186e+00	6.354293902078894973e+01	3.751665644813328981e-12	4.254467240496491343e+01	5.156314696827162436e+01	5.514379293304257601e+01
3.121636600579769905e+01	1.082448960930272186e+01	8.734456035413471042e+00	2.592995680726519225e+01	3.783588133660375519e+01	1.264460214738021193e+01	1.811299061398421983e+01	3.900988783015272787e+01	1.378017811523102232e+01	2.241254291574995250e+01	3.984026673155604925e+01	5.746552791813005712e+00	8.903509782347260426e+00	1.605486006939546462e+00	1.062988135695570868e+01	1.486080110597518633e+01	3.874741199639402822e+01	7.391941915506127891e+00	7.443897627586526511e+00	1.918190133889723370e+01	1.680407270399091857e+01	2.645143836248350055e+01	1.336824249953184029e+01	7.973982168832621120e+00	5.999999999999801759e+01	5.999999999831618425e+01	2.731342569566876932e+01	5.999999999974583886e+01	6.585512982320861575e+00	2.751694583734957789e+01	2.633289950693528780e+01	5.794354186306059695e+00	7.580171313631979046e+00	5.999999999095147984e+01	2.004806299938246283e+01	1.738436603939570446e+01	2.311629909208144795e+01	3.125177840388398565e+01	7.291679053259213283e+00	1.568539542406751197e+00	2.121634156110160774e+01	1.801243718549197936e+01	2.660567151164049804e+01	5.999999999999971578e+01	2.330532124091026702e+01	4.854076076777358395e+01	9.498546755793144669e+00	2.348780287292452584e+01	1.706020100506545489e+01	3.704215032470242974e+00
[truncated: 56 more columns]
