# Supplementary material for: Functional neuronal circuits emerge in the absence of developmental activity
Source: Nat Commun. 2024 Jan 8;15:364. doi: 10.1038/s41467-023-44681-2 (PMC10774424; doi:10.1038/s41467-023-44681-2)
Supplement: Supplementary file 9 — Source Data [file 41467_2023_44681_MOESM9_ESM.zip › SourceData/Figure4k_LR_spot.csv]

1.222162923425969439e+00	5.532605739419044255e+01	2.225548117121455505e+01	6.616776864085728960e+00	1.232889718334470786e+02	1.359999999998607620e+02	8.543430865655943762e+01	1.024964623112967104e+02	1.359999999999926956e+02	2.492086537131399382e-10	3.096692278727651626e+01	1.380997566968744650e-06	4.096852278306678841e+01	1.308489529986137256e+01	2.983794842293592353e+01	2.191831770244797895e+01	1.120906633279183779e+02	2.525328824887610324e+01	4.528853529821267898e+01	4.529579869197409892e+01	4.279475771197053291e+01	3.190554623254294597e+01	1.749636155218547628e+01	4.998986264884337061e+01	1.087631850177638171e+01	9.465355507412141378e+01	5.759932543872750443e+00	4.176548487514355656e+01	7.105427357601001859e-15	2.535022897758464921e+01	4.686139438249330169e+01	4.228206545368564662e+01	1.261011250607307943e+02	1.692657450900365745e+01	4.707805114578158623e+01	2.744457223106527977e+01	1.839429586425467278e-08	1.329829300331653030e-04	4.537278150477341399e+01	1.055866505339508876e-11	2.454817248958248399e+01	4.482773434233422449e-06	1.359999999999999716e+02	5.081107531168527203e-06	6.745058326790088188e+01	9.934836157459864125e+01	7.034121600373565286e+01	4.303355095186373092e+01	5.927823943153290998e+01	8.933577386820769561e+01
2.685394861605427064e+00	2.788491413730545077e+01	1.052587714402038976e+01	5.396823541943088998e+00	1.655612340800742288e+01	4.008766627626445000e+01	1.117494107346976628e+00	1.609518610259864957e+01	2.057846964728529215e+01	5.643941665454271117e+01	1.125890814893382341e+01	5.999999996918036516e+01	1.587335579635430527e+01	7.790216332976808822e+00	6.488008454282436333e+00	1.058494027486629285e+01	1.164459363398609604e+01	8.607589516150891740e+00	2.835976155123899289e+01	2.594178902770962836e+01	7.126904212047096010e+00	1.043878241699079723e+01	8.439826471200429836e+00	5.999999999991638333e+01	2.780450747379225618e+01	5.999999999997128697e+01	7.105779947752314918e+00	3.284148935277473669e+01	1.258156861376006130e+00	8.099308724604460608e+00	4.721697073719590243e+00	1.637309151389831285e+01	5.999999999999998579e+01	1.819866016132662523e+01	1.623337016811853672e+01	3.092827889019206022e+00	5.999999999999998579e+01	9.493078783869522752e+00	2.539660905688204906e+01	1.287014992530395041e+01	1.542284519727352610e+01	5.999999999999998579e+01	2.360634433165951762e+01	3.764536579822784113e+00	2.015498658789806896e+01	5.896713814166698597e+00	2.109863012815022998e+01	7.901977088432444063e+00	2.294952011457306540e+01	3.373316944385378235e+01
[truncated: 37 more columns]
