# Supplementary material for: Functional neuronal circuits emerge in the absence of developmental activity
Source: Nat Commun. 2024 Jan 8;15:364. doi: 10.1038/s41467-023-44681-2 (PMC10774424; doi:10.1038/s41467-023-44681-2)
Supplement: Supplementary file 9 — Source Data [file 41467_2023_44681_MOESM9_ESM.zip › SourceData/Figure3d_3DayAnesthesia.csv]

	FishID	Condition	CorrectTurn
0	2021-03-24_11-29-35_589	2to5	0.6060606060606061
1	2021-03-24_11-29-35_591	2to5	0.52
2	2021-03-24_11-30-54_784	2to5	0.23076923076923078
3	2021-03-24_11-30-54_785	2to5	0.5
4	2021-03-24_11-30-54_786	2to5	0.3333333333333333
5	2021-03-24_12-51-22_593	2to5	0.0
6	2021-03-24_12-51-22_594	2to5	0.4117647058823529
7	2021-03-24_12-51-22_595	2to5	0.5806451612903226
8	2021-03-24_12-51-22_596	2to5	0.782608695652174
9	2021-03-31_10-59-05_609	2to5	0.35789473684210527
10	2021-03-31_10-59-05_611	2to5	0.9166666666666666
11	2021-03-31_10-59-05_612	2to5	0.9852631578947368
12	2021-03-31_10-59-19_804	2to5	0.8292682926829268
13	2021-03-31_10-59-19_807	2to5	0.5
14	2021-03-31_11-56-54_808	2to5	0.4838709677419355
15	2021-03-31_11-56-54_809	2to5	0.5555555555555556
16	2021-03-31_11-57-01_613	2to5	0.45
17	2021-03-31_11-57-01_615	2to5	0.8181818181818182
18	2021-03-31_11-57-02_616	2to5	0.46875
19	2021-04-14_15-59-18_1000	2to5	0.7863247863247863
20	2021-04-14_15-59-18_1001	2to5	0.3333333333333333
21	2021-04-14_15-59-18_1002	2to5	0.9029411764705882
22	2021-04-14_15-59-18_1003	2to5	0.9587155963302753
23	2021-04-14_16-01-12_805	2to5	0.5625
24	2021-04-14_16-01-12_806	2to5	0.8333333333333334
25	2021-04-14_16-01-12_807	2to5	0.8876404494382022
26	2021-04-14_16-01-12_808	2to5	0.6666666666666666
27	2021-04-14_16-55-48_809	2to5	0.9939393939393939
28	2021-04-14_16-55-48_810	2to5	0.9510204081632653
29	2021-04-14_16-55-48_811	2to5	0.9811320754716981
30	2021-04-14_16-55-48_812	2to5	0.967948717948718
31	2021-04-14_16-56-33_1004	2to5	0.9701492537313433
32	2021-04-14_16-56-33_1005	2to5	0.8484848484848485
33	2021-04-14_16-56-33_1006	2to5	0.956140350877193
34	2021-04-14_16-56-33_1007	2to5	0.5072463768115942
35	2021-04-14_17-55-15_1008	2to5	0.9876923076923076
36	2021-04-14_17-55-15_1009	2to5	1.0
37	2021-04-14_17-55-15_1010	2to5	0.9343629343629344
38	2021-04-14_17-55-15_1011	2to5	0.9883720930232558
39	2021-04-14_17-55-16_813	2to5	0.975
40	2021-04-14_17-55-16_814	2to5	0.9347826086956522
41	2021-04-14_17-55-16_815	2to5	0.9812206572769953
42	2021-04-14_17-55-16_816	2to5	1.0
43	2021-04-14_18-49-49_1012	2to5	0.9808612440191388
44	2021-04-14_18-49-49_1013	2to5	0.625
45	2021-04-14_18-49-49_1014	2to5	0.9549071618037135
46	2021-04-14_18-49-49_1015	2to5	0.943217665615142
47	2021-04-14_18-49-49_817	2to5	0.9917355371900827
48	2021-04-14_18-49-49_818	2to5	0.975
49	2021-04-14_18-49-49_819	2to5	0.9137931034482759
50	2021-04-14_18-49-49_820	2to5	0.9846153846153847
51	2021-04-21_10-24-26_1120	2to5	0.7526881720430108
52	2021-04-21_10-24-26_1121	2to5	1.0
53	2021-04-21_10-24-26_1123	2to5	0.5573770491803278
54	2021-04-21_10-24-41_917	2to5	0.8260869565217391
55	2021-04-21_10-24-41_918	2to5	0.7454545454545455
56	2021-04-21_10-24-41_919	2to5	0.9454545454545454
57	2021-04-21_11-19-05_1125	2to5	0.9864864864864865
58	2021-04-21_11-19-05_1126	2to5	0.9333333333333333
59	2021-04-21_11-19-05_1127	2to5	0.958904109589041
60	2021-04-21_11-19-10_921	2to5	0.3333333333333333
61	2021-04-21_11-19-10_922	2to5	0.9158878504672897
62	2021-04-21_11-19-10_923	2to5	0.9832402234636871
63	2021-04-21_11-19-10_924	2to5	0.9506172839506173
64	2021-04-21_12-13-43_1128	2to5	0.9308176100628931
65	2021-04-21_12-13-43_1129	2to5	0.9884615384615385
66	2021-04-21_12-13-43_1130	2to5	0.9770114942528736
67	2021-04-21_12-13-43_1131	2to5	1.0
68	2021-04-21_12-13-48_925	2to5	0.8461538461538461
69	2021-04-21_12-13-48_926	2to5	0.9
70	2021-04-21_12-13-48_927	2to5	0.9751552795031055
71	2021-04-21_13-06-37_1132	2to5	0.6666666666666666
72	2021-04-21_13-06-37_1133	2to5	0.5333333333333333
73	2021-04-21_13-06-37_1134	2to5	0.9736842105263158
74	2021-04-21_13-06-37_1135	2to5	0.8266666666666667
75	2021-04-21_13-06-42_929	2to5	0.8636363636363636
76	2021-04-21_13-06-42_930	2to5	1.0
77	2021-04-21_13-06-42_931	2to5	0.9786476868327402
78	2021-04-21_13-06-42_932	2to5	1.0
79	2021-05-19_13-16-03_1420	3to6	0.593103448275862
80	2021-05-19_13-16-03_1421	3to6	0.509090909090909
81	2021-05-19_13-16-03_1422	3to6	0.3333333333333333
82	2021-05-19_13-16-03_1423	3to6	0.6956521739130435
83	2021-05-19_13-16-12_1217	3to6	0.7857142857142857
84	2021-05-19_13-16-12_1219	3to6	0.8043478260869565
85	2021-05-19_13-16-12_1220	3to6	0.5161290322580645
86	2022-08-17_11-44-24_1	3to6	0.9514563106796117
87	2022-08-17_11-44-24_2	3to6	0.35795454545454547
88	2022-08-17_11-44-24_3	3to6	0.3560606060606061
89	2022-08-17_11-44-24_4	3to6	0.2857142857142857
90	2022-08-17_11-48-27_201	3to6	0.8583569405099151
91	2022-08-17_11-48-27_202	3to6	0.8
92	2022-08-17_11-48-27_203	3to6	0.8543046357615894
93	2022-08-17_11-48-27_204	3to6	0.9
94	2022-08-17_11-49-58_301	3to6	0.9915254237288136
95	2022-08-17_11-49-58_302	3to6	0.9256198347107438
96	2022-08-17_11-49-58_303	3to6	0.9814241486068112
97	2022-08-17_11-49-58_304	3to6	0.9645390070921985
98	2022-08-17_13-00-05_205	3to6	0.9590643274853801
99	2022-08-17_13-00-05_206	3to6	0.754874651810585
100	2022-08-17_13-00-05_207	3to6	0.8862745098039215
101	2022-08-17_13-00-05_208	3to6	0.7851851851851852
102	2022-08-17_13-00-07_305	3to6	0.9726027397260274
103	2022-08-17_13-00-07_306	3to6	0.9569377990430622
104	2022-08-17_13-00-07_307	3to6	0.9439252336448598
105	2022-08-17_13-00-07_308	3to6	0.943089430894309
106	2022-08-17_13-01-12_105	3to6	0.9658536585365853
107	2022-08-17_13-01-12_106	3to6	0.8708487084870848
108	2022-08-17_13-01-12_107	3to6	0.7682926829268293
109	2022-08-17_13-01-12_108	3to6	1.0
110	2022-08-17_13-01-14_5	3to6	0.6133333333333333
111	2022-08-17_13-01-14_6	3to6	0.9919678714859438
112	2022-08-17_13-01-14_7	3to6	0.7346938775510204
113	2022-08-17_13-01-14_8	3to6	0.5
114	2022-08-17_14-29-49_10	3to6	0.5714285714285714
115	2022-08-17_14-29-49_11	3to6	0.950920245398773
116	2022-08-17_14-29-49_12	3to6	0.8444444444444444
117	2022-08-17_14-29-49_9	3to6	0.7924528301886793
118	2022-08-17_14-30-22_109	3to6	1.0
119	2022-08-17_14-30-22_110	3to6	0.8671586715867159
120	2022-08-17_14-30-22_111	3to6	0.7955665024630542
121	2022-08-17_14-30-22_112	3to6	0.7
122	2022-08-17_14-30-55_309	3to6	0.9105691056910569
123	2022-08-17_14-30-55_310	3to6	0.9130434782608695
124	2022-08-17_14-30-55_311	3to6	0.7659574468085106
125	2022-08-17_14-30-55_312	3to6	0.9285714285714286
126	2022-08-17_14-31-30_213	3to6	0.8176795580110497
127	2022-08-17_14-31-30_214	3to6	0.9328621908127208
128	2022-08-17_14-31-30_215	3to6	0.9597989949748744
129	2022-08-17_14-31-30_216	3to6	0.9090909090909091
0	2021-03-24_11-29-35_589	2to5	0.7272727272727273
1	2021-03-24_11-29-35_591	2to5	0.75
2	2021-03-24_11-30-54_784	2to5	0.7924528301886793
3	2021-03-24_11-30-54_785	2to5	1.0
4	2021-03-24_11-30-54_786	2to5	0.631578947368421
5	2021-03-24_12-51-22_593	2to5	0.75
6	2021-03-24_12-51-22_594	2to5	0.9393939393939394
7	2021-03-24_12-51-22_595	2to5	0.9702380952380952
8	2021-03-24_12-51-22_596	2to5	0.5
9	2021-03-24_13-00-13_790	2to5	1.0
10	2021-03-31_10-59-05_609	2to5	0.4375
11	2021-03-31_10-59-05_611	2to5	0.4883720930232558
12	2021-03-31_10-59-05_612	2to5	0.995575221238938
13	2021-03-31_10-59-19_804	2to5	0.6785714285714286
14	2021-03-31_10-59-19_806	2to5	0.0
15	2021-03-31_10-59-19_807	2to5	0.2
16	2021-03-31_11-56-54_808	2to5	0.5
17	2021-03-31_11-56-54_809	2to5	0.4461538461538462
18	2021-03-31_11-57-01_613	2to5	0.7777777777777778
19	2021-03-31_11-57-01_615	2to5	0.32
20	2021-03-31_11-57-02_616	2to5	0.5405405405405406
21	2021-04-14_15-59-18_1000	2to5	0.7238805970149254
22	2021-04-14_15-59-18_1001	2to5	0.5
23	2021-04-14_15-59-18_1002	2to5	0.9347826086956522
24	2021-04-14_15-59-18_1003	2to5	0.9730769230769231
25	2021-04-14_16-01-12_805	2to5	1.0
26	2021-04-14_16-01-12_806	2to5	0.42857142857142855
27	2021-04-14_16-01-12_807	2to5	0.9479166666666666
28	2021-04-14_16-01-12_808	2to5	0.6666666666666666
29	2021-04-14_16-55-48_809	2to5	0.9742857142857143
30	2021-04-14_16-55-48_810	2to5	0.991869918699187
31	2021-04-14_16-55-48_811	2to5	1.0
32	2021-04-14_16-55-48_812	2to5	0.9919354838709677
33	2021-04-14_16-56-33_1004	2to5	0.9806949806949807
34	2021-04-14_16-56-33_1005	2to5	1.0
35	2021-04-14_16-56-33_1006	2to5	0.9726027397260274
36	2021-04-14_16-56-33_1007	2to5	0.7853881278538812
37	2021-04-14_17-55-15_1008	2to5	0.9868421052631579
38	2021-04-14_17-55-15_1009	2to5	1.0
39	2021-04-14_17-55-15_1010	2to5	0.8185185185185185
40	2021-04-14_17-55-15_1011	2to5	0.9666666666666667
41	2021-04-14_17-55-16_813	2to5	1.0
42	2021-04-14_17-55-16_814	2to5	0.9104477611940298
43	2021-04-14_17-55-16_815	2to5	0.964824120603015
44	2021-04-14_17-55-16_816	2to5	1.0
45	2021-04-14_18-49-49_1012	2to5	0.9778761061946902
46	2021-04-14_18-49-49_1013	2to5	0.5714285714285714
47	2021-04-14_18-49-49_1014	2to5	0.9808917197452229
48	2021-04-14_18-49-49_1015	2to5	0.9591836734693877
49	2021-04-14_18-49-49_817	2to5	0.9835164835164835
50	2021-04-14_18-49-49_818	2to5	1.0
51	2021-04-14_18-49-49_819	2to5	1.0
52	2021-04-14_18-49-49_820	2to5	0.9111111111111111
53	2021-04-21_10-24-26_1120	2to5	0.8660714285714286
54	2021-04-21_10-24-26_1121	2to5	1.0
55	2021-04-21_10-24-26_1123	2to5	0.47
56	2021-04-21_10-24-41_917	2to5	0.25
57	2021-04-21_10-24-41_918	2to5	0.8076923076923077
58	2021-04-21_10-24-41_919	2to5	0.8538461538461538
59	2021-04-21_11-19-05_1125	2to5	0.967741935483871
60	2021-04-21_11-19-05_1126	2to5	1.0
61	2021-04-21_11-19-05_1127	2to5	0.9491525423728814
62	2021-04-21_11-19-10_921	2to5	0.6
63	2021-04-21_11-19-10_922	2to5	0.989247311827957
64	2021-04-21_11-19-10_923	2to5	0.9807692307692307
65	2021-04-21_11-19-10_924	2to5	0.9661016949152542
66	2021-04-21_12-13-43_1128	2to5	0.9035087719298246
67	2021-04-21_12-13-43_1129	2to5	0.9897172236503856
68	2021-04-21_12-13-43_1130	2to5	0.991701244813278
69	2021-04-21_12-13-43_1131	2to5	0.9473684210526315
70	2021-04-21_12-13-48_925	2to5	0.25
71	2021-04-21_12-13-48_926	2to5	1.0
72	2021-04-21_12-13-48_927	2to5	0.9831932773109243
73	2021-04-21_13-06-37_1132	2to5	0.5714285714285714
74	2021-04-21_13-06-37_1133	2to5	0.4
75	2021-04-21_13-06-37_1134	2to5	0.972972972972973
76	2021-04-21_13-06-37_1135	2to5	0.8604651162790697
77	2021-04-21_13-06-42_929	2to5	0.9411764705882353
78	2021-04-21_13-06-42_930	2to5	0.7647058823529411
79	2021-04-21_13-06-42_931	2to5	0.953405017921147
80	2021-04-21_13-06-42_932	2to5	1.0
81	2021-05-19_13-16-03_1420	3to6	0.4
82	2021-05-19_13-16-03_1421	3to6	0.5357142857142857
83	2021-05-19_13-16-03_1423	3to6	0.5869565217391305
84	2021-05-19_13-16-12_1217	3to6	0.7857142857142857
85	2021-05-19_13-16-12_1219	3to6	0.8968253968253969
86	2021-05-19_13-16-12_1220	3to6	0.6451612903225806
87	2022-08-17_11-44-24_1	3to6	0.9574468085106383
88	2022-08-17_11-44-24_2	3to6	0.6620689655172414
89	2022-08-17_11-44-24_3	3to6	0.6993464052287581
90	2022-08-17_11-44-24_4	3to6	0.5
91	2022-08-17_11-48-27_201	3to6	0.8979591836734694
92	2022-08-17_11-48-27_202	3to6	0.7845303867403315
93	2022-08-17_11-48-27_203	3to6	0.9536082474226805
94	2022-08-17_11-48-27_204	3to6	1.0
95	2022-08-17_11-49-58_301	3to6	0.9829545454545454
96	2022-08-17_11-49-58_302	3to6	0.9969325153374233
97	2022-08-17_11-49-58_303	3to6	0.9755351681957186
98	2022-08-17_11-49-58_304	3to6	0.6764705882352942
99	2022-08-17_13-00-05_205	3to6	0.9220338983050848
100	2022-08-17_13-00-05_206	3to6	0.8482142857142857
101	2022-08-17_13-00-05_207	3to6	0.9208333333333333
102	2022-08-17_13-00-05_208	3to6	0.8807339449541285
103	2022-08-17_13-00-07_305	3to6	0.6904761904761905
104	2022-08-17_13-00-07_306	3to6	0.8647058823529412
105	2022-08-17_13-00-07_307	3to6	0.9722222222222222
106	2022-08-17_13-00-07_308	3to6	0.96
107	2022-08-17_13-01-12_105	3to6	0.9702380952380952
108	2022-08-17_13-01-12_106	3to6	0.9290780141843972
109	2022-08-17_13-01-12_107	3to6	0.7634408602150538
110	2022-08-17_13-01-12_108	3to6	0.8529411764705882
111	2022-08-17_13-01-14_5	3to6	0.7955555555555556
112	2022-08-17_13-01-14_6	3to6	0.9255663430420712
113	2022-08-17_13-01-14_7	3to6	0.7169811320754716
114	2022-08-17_13-01-14_8	3to6	1.0
115	2022-08-17_14-29-49_10	3to6	0.8571428571428571
116	2022-08-17_14-29-49_11	3to6	0.9846547314578005
117	2022-08-17_14-29-49_12	3to6	0.7633587786259542
118	2022-08-17_14-29-49_9	3to6	0.9271523178807947
119	2022-08-17_14-30-22_109	3to6	0.9767441860465116
120	2022-08-17_14-30-22_110	3to6	0.9593220338983051
121	2022-08-17_14-30-22_111	3to6	0.8302752293577982
122	2022-08-17_14-30-22_112	3to6	0.734375
123	2022-08-17_14-30-55_309	3to6	0.7083333333333334
124	2022-08-17_14-30-55_310	3to6	0.9760479041916168
125	2022-08-17_14-30-55_311	3to6	0.7966101694915254
126	2022-08-17_14-30-55_312	3to6	0.7346938775510204
127	2022-08-17_14-31-30_213	3to6	0.7633928571428571
128	2022-08-17_14-31-30_214	3to6	0.9708029197080292
129	2022-08-17_14-31-30_215	3to6	1.0
130	2022-08-17_14-31-30_216	3to6	0.9590909090909091
