# Supplementary material for: Functional neuronal circuits emerge in the absence of developmental activity
Source: Nat Commun. 2024 Jan 8;15:364. doi: 10.1038/s41467-023-44681-2 (PMC10774424; doi:10.1038/s41467-023-44681-2)
Supplement: Supplementary file 9 — Source Data [file 41467_2023_44681_MOESM9_ESM.zip › SourceData/Figure4m_T_OffSpot.csv]

0	[0	1.8892436982811247	4.985866422967639	nan	0	0	2.8490538904128515	1.0034611150978838	0	0	5.64150209128584	3.0185160333363914	0	0	6.3121060706421925	2.052419066375824	5.278917751949429	5.235295532444507	4.4221641173499995	3.32537084727219	3.638110607466535	3.2168499711924006	3.371888170126901	7.357010904671112	3.93483954009935	1.147035156404617	3.086616205914806	2.566740058659186	6.700177387769381	7.15823910461404	8.000266116367198	2.9461801833935177	0	0	5.99923846856489	0	0	0	0	1.6463375068526802	0	1.0915701753997389	1.6611817701791056	0	0	0	3.1905635873694287	0	0
1	[0	0	0	0	0	0	0	0	0	0	0	0	0	0	0	0	0	0	0	0	0	0	0	0	0	0	0	0	0	0	0	0	0	0	0	0	0	0	0	0	0	0	0	0	0	0	0	0	0
2	[7.123277213528025	0	4.036914653669754	5.99277656562208	0	0	0	0	0	0	0	0	0	0	nan	0	0	0	0	0	0	0	0	0	0	0	0	0	0	0	0	0	9.923575914163346	11.623900570219174	0	2.3853330695072126	0	7.774295307602582	0	0	0	0	0	3.469334078140623	0	6.6387963833743475	5.438679561588641	0	0
3	[7.870736853803598	1.9102495994723656	5.0866213752468745	5.562023964843485	0	0	0	0	0	7.212346867326368	4.311804615896652	0	6.952241363063301	nan	8.510683795575389	0	1.0004914347422664	0	0	0	0	0	0	0	0	0	0	0	0	5.339730791235798	0	0	7.098524713947303	10.78269652610496	0	2.6531066244527577	12.931088771906596	11.057947700189981	5.59547725215882	0	nan	0	0	4.359279605263974	9.550475896277877	3.0099041658499286	3.8730845668999776	nan	5.612593427928267
4	[12.627636705143846	2.0225911431545627	5.619070424392142	6.17500107244402	2.9903434796046686	2.20010542266924	0	0	2.9717107289253613	6.863314576151635	4.627632187953686	5.697504844990476	7.213125654261374	1.9219963482444715	5.8230605545542655	1.0014374413421872	1.4541533153268333	0	0	0	0	0	0	0	0	0	0	0	0	8.345422947047117	0	0	7.390586145032857	6.275224076695343	0	3.8972515533437044	4.411496522034808	4.4634969530767385	5.443295580054362	0	5.478366206111976	0	0	6.033479107803406	6.925854285712301	3.9344880911062625	3.220714000719667	0	6.315580301927601
[truncated: 96 more columns]
