# Supplementary material for: Functional neuronal circuits emerge in the absence of developmental activity
Source: Nat Commun. 2024 Jan 8;15:364. doi: 10.1038/s41467-023-44681-2 (PMC10774424; doi:10.1038/s41467-023-44681-2)
Supplement: Supplementary file 9 — Source Data [file 41467_2023_44681_MOESM9_ESM.zip › SourceData/Figure4_LifetimeTricaineData/Feb15/OnOff_measurements.csv]

	Area1	Mean1	Min1	Max1	Area2	Mean2	Min2	Max2	Area3	Mean3	Min3	Max3	Area4	Mean4	Min4	Max4	Area5	Mean5	Min5	Max5	Area6	Mean6	Min6	Max6	Area7	Mean7	Min7	Max7	Area8	Mean8	Min8	Max8	Area9	Mean9	Min9	Max9	Area10	Mean10	Min10	Max10	Area11	Mean11	Min11	Max11	Area12	Mean12	Min12	Max12	Area13
1	106	10105.415	9867	11130	82	10096.378	9790	10871	108	10129.564	9873	11149	55	10071.600	9894	10697	78	10107.115	9847	11164	128	10067.086	9711	11126	66	10270.000	9804	11367	43	10085.884	9876	10422	61	10087.574	9807	10799	50	10478.500	9802	12563	19	10212.158	9833	10781	49	10397.571	9828	11287	80
2	106	10082.792	9856	10981	82	10154.671	9821	11384	108	10102.102	9774	11027	55	10040.836	9884	10396	78	10219.320	9864	11380	128	10121.961	9842	10990	66	10416.924	9774	11646	43	10097.256	9895	10639	61	10056.492	9877	10702	50	10341.000	9791	12987	19	9983.632	9882	10114	49	10217.734	9844	11299	80
3	106	10090.227	9804	11333	82	10093.402	9875	11030	108	10277.704	9839	11679	55	10232.728	9777	11368	78	10158.552	9854	11500	128	10084.547	9764	11088	66	10222.363	9885	11683	43	10080.209	9826	10845	61	10093.345	9907	11153	50	10359.100	9900	12033	19	10120.474	9834	10682	49	10255.837	9934	11245	80
4	106	10090.773	9636	10964	82	10043.658	9841	11026	108	10104.796	9872	10901	55	10087.473	9816	11145	78	10146.948	9896	11051	128	10127.078	9883	10889	66	10280.212	9717	11297	43	10139.441	9920	10650	61	10114.836	9864	11194	50	10206.640	9868	11181	19	10111.737	9879	10969	49	10406.021	9860	12137	80
5	106	10095.538	9881	10695	82	10053.231	9896	10857	108	10190.889	9861	11747	55	10059.000	9886	10535	78	10079.103	9908	10802	128	10102.227	9833	11350	66	10309.333	9586	11391	43	10126.697	9913	10701	61	10013.951	9823	10296	50	10234.760	9761	11989	19	10013.211	9943	10204	49	10280.755	9879	11280	80
6	106	10076.462	9821	10987	82	10112.731	9860	10799	108	10150.870	9908	11744	55	10087.291	9889	10650	78	10121.628	9850	11029	128	10104.891	9792	11214	66	10250.576	9711	11015	43	10195.140	9896	11657	61	10096.131	9859	11030	50	10391.100	9926	11704	19	9972.895	9893	10114	49	10234.245	9939	12437	80
7	106	10114.443	9830	11233	82	10083.805	9889	10812	108	10093.564	9830	10997	55	10021.782	9895	10399	78	10159.025	9722	11152	128	10127.492	9834	11061	66	10318.667	9912	11256	43	10079.953	9848	10493	61	10079.181	9861	11033	50	10408.940	9856	12553	19	10057.053	9871	11070	49	10133.286	8883	10895	80
8	106	10099.472	9843	11238	82	10103.158	9831	11100	108	10140.686	9772	11318	55	10206.818	9843	10997	78	10148.372	9843	11022	128	10112.508	9884	10944	66	10155.637	9832	10963	43	10108.093	9873	10907	61	10112.263	9481	11273	50	10265.500	9766	12230	19	10030.315	9879	10492	49	10178.204	9892	10902	80
9	106	10084.708	9884	10607	82	10088.231	9870	10701	108	10125.556	9844	11265	55	10112.728	9666	10829	78	10090.013	9844	11101	128	10105.969	9867	11136	66	10362.409	9754	12467	43	10283.953	9802	11667	61	10101.181	9861	11321	50	10362.120	9770	12073	19	9958.315	9677	10045	49	10159.796	9875	11870	80
10	106	10033.670	9838	10805	82	10104.049	9873	10899	108	10060.954	9893	10963	55	10069.236	9834	10898	78	10086.500	9581	11174	128	10163.680	9597	11283	66	10243.167	9778	12121	43	10107.372	9743	10847	61	10014.983	9860	10491	50	10301.900	9923	11599	19	10074.421	9919	10385	49	10206.286	9857	11327	80
11	106	10058.651	9862	10671	82	10132.158	9869	11128	108	10073.676	9848	10605	55	10092.546	9803	11088	78	10105.923	9880	11160	128	10118.453	9797	11250	66	10309.349	9862	11510	43	10209.559	9871	11040	61	10152.869	9838	11288	50	10406.360	9887	13884	19	10248.421	9807	11622	49	10196.163	9914	11524	80
12	106	10083.868	9909	11215	82	10121.769	9811	10749	108	10167.723	9830	11135	55	10070.873	9873	10760	78	10104.372	9791	10987	128	10107.969	9873	11029	66	10321.546	9796	11201	43	10232.768	9726	11426	61	10054.263	9637	10490	50	10322.580	9751	12704	19	10057.579	9901	10663	49	10223.857	9845	10921	80
13	106	10046.123	9864	10530	82	10146.476	9610	10985	108	10055.944	9842	10841	55	10096.255	9875	10723	78	10052.141	9897	10649	128	10185.195	9809	11128	66	10505.439	9937	11506	43	10116.931	9838	11306	61	10060.754	9817	11476	50	10287.240	9870	12268	19	10072.000	9914	10493	49	10199.490	9825	11469	80
14	106	10157.490	9910	11374	82	10142.098	9878	11343	108	10102.963	9887	10777	55	10141.745	9832	11532	78	10092.025	9868	10651	128	10159.227	9286	11496	66	10355.516	9858	11510	43	10067.232	9863	10807	61	10037.705	9892	10796	50	10275.640	9720	11583	19	10013.947	9901	10226	49	10206.266	9911	10922	80
15	106	10118.405	9819	10883	82	10048.256	9882	10459	108	10159.463	9661	12317	55	10131.400	9848	11353	78	10136.833	9896	10957	128	10070.984	9866	10869	66	10246.909	9736	11479	43	10138.465	9819	11090	61	10072.885	9835	11043	50	10369.700	9852	11814	19	10149.842	9894	10728	49	10259.388	9918	11871	80
16	106	10058.104	9875	10800	82	10068.024	9831	10812	108	10084.713	9875	11325	55	10075.055	9908	10784	78	10129.077	9838	10953	128	10081.812	9747	10909	66	10286.788	9779	11512	43	10050.069	9911	10663	61	10052.918	9879	10561	50	10123.680	9852	10773	19	10054.315	9909	10307	49	10200.041	9874	11147	80
17	106	10191.330	9820	10958	82	10150.756	9885	11501	108	10114.269	9825	11299	55	10073.491	9907	10847	78	10055.410	9818	10407	128	10075.375	9730	10656	66	10160.076	9603	10930	43	10151.535	9892	10842	61	10122.115	9878	11180	50	10432.640	9917	12855	19	10072.368	9907	10676	49	10257.286	9862	11428	80
18	106	10116.755	9853	10896	82	10135.780	9906	11209	108	10165.686	9707	11660	55	10065.055	9890	10620	78	10100.987	9870	10751	128	10169.539	9845	12363	66	10321.516	9817	11191	43	10075.047	9903	11150	61	10086.623	9896	10996	50	10286.800	9885	11966	19	10084.947	9932	10769	49	10314.000	9889	11377	80
19	106	10087.160	9875	10839	82	10105.036	9882	10829	108	10125.648	9911	11372	55	10179.800	9847	11235	78	10145.282	9826	10942	128	10160.117	9796	11139	66	10294.728	9796	11237	43	10154.069	9792	11182	61	10099.754	9913	10718	50	10420.420	9791	11991	19	10140.895	9867	10786	49	10407.204	9939	12425	80
20	106	10087.085	9882	11030	82	10082.536	9885	11142	108	10096.981	9744	11295	55	10040.945	9878	10800	78	10141.475	9895	11650	128	10121.852	9827	11385	66	10227.530	9886	11104	43	10112.187	9881	10953	61	10170.049	9811	11530	50	10378.720	9866	11926	19	10145.053	9936	10713	49	10140.245	9887	10775	80
21	106	10123.405	9836	10957	82	10154.683	9758	11186	108	10122.870	9753	11316	55	10084.072	9903	10641	78	10100.192	9526	11303	128	10119.422	9883	11409	66	10326.803	9896	11273	43	10159.396	9815	10727	61	10127.000	9865	11054	50	10405.660	9707	12628	19	9984.263	9709	10406	49	10270.857	9915	11497	80
22	106	10115.123	9843	11377	82	10080.646	9870	11076	108	10155.056	9866	11191	55	10069.418	9889	10562	78	10163.743	9710	11587	128	10082.203	9830	10896	66	10332.228	8663	11612	43	10151.140	9868	10838	61	10109.935	9896	11395	50	10326.960	8705	12695	19	10047.895	9919	10265	49	10212.898	9936	11191	80
23	106	10080.745	9867	11611	82	10063.158	9827	10982	108	10059.602	9823	11048	55	10020.363	9891	10315	78	10128.705	9793	11636	128	10145.906	9851	11667	66	10253.697	9882	11630	43	10117.163	9915	11200	61	10058.901	9872	11012	50	10387.480	9845	12666	19	10075.526	9880	10612	49	10175.816	9846	10903	80
24	106	10045.180	9507	10763	82	10115.354	9843	11302	108	10179.436	9600	11279	55	10064.745	9894	10801	78	10086.500	9872	10902	128	10128.008	9859	10954	66	10289.894	9880	11162	43	10095.977	9867	10892	61	10026.065	9822	10489	50	10384.080	9847	13002	19	10091.842	9941	10721	49	10237.326	9807	11852	80
25	106	10040.802	9854	10971	82	10062.195	9744	10790	108	10135.898	9884	11146	55	10133.673	9852	10983	78	10052.730	9854	10742	128	10174.602	9788	10994	66	10238.228	9829	11558	43	10139.093	9877	11047	61	10084.115	9869	10980	50	10397.840	9873	12252	19	10070.421	9870	10581	49	10371.612	9878	11196	80
26	106	10069.292	9860	10805	82	10062.488	9866	11295	108	10220.398	9881	12045	55	10106.437	9868	11104	78	10115.564	9876	11191	128	10170.539	9843	11167	66	10283.167	9818	11640	43	10106.372	9896	10910	61	10120.951	9895	10853	50	10394.620	9892	12328	19	9982.315	9864	10073	49	10312.347	9790	11247	80
27	106	10133.227	9802	10947	82	10114.878	9838	11098	108	10111.056	9792	11557	55	10113.690	9896	10910	78	10027.910	9800	11001	128	10116.992	9877	11285	66	10257.833	9923	11232	43	10062.907	9893	10954	61	10048.836	9915	11050	50	10507.980	9932	14145	19	10141.579	9928	10866	49	10271.796	9861	11068	80
28	106	10121.595	9790	10929	82	10073.671	9867	11394	108	10057.083	9860	10812	55	10066.673	9873	10703	78	10157.115	9838	11245	128	10118.359	9903	11032	66	10221.591	9845	10977	43	10018.279	8761	10861	61	10033.754	9892	10973	50	10565.220	9880	12713	19	10084.685	9893	10843	49	10221.857	9883	11582	80
29	106	10115.312	9809	11186	82	10073.171	9115	10910	108	10144.019	9591	11319	55	10072.491	9814	10901	78	10051.218	9865	10818	128	10163.609	9701	10981	66	10295.379	9813	11109	43	10063.116	9772	10772	61	10061.213	9905	10576	50	10392.840	9888	13215	19	10107.315	9917	10701	49	10353.000	9919	12441	80
30	106	10043.292	9899	10539	82	10083.866	9881	11080	108	10114.796	9862	10981	55	10114.437	9127	11070	78	10099.820	9884	10849	128	10197.367	9761	11207	66	10246.484	9879	11308	43	10161.907	9919	11353	61	10039.295	9912	10699	50	10266.580	9855	11710	19	10020.474	9896	10153	49	10175.918	9817	11600	80
31	106	10184.745	9878	12441	82	10111.927	9904	11468	108	10135.546	9744	11346	55	10026.200	9877	10483	78	10100.372	9856	10948	128	10110.117	9723	11908	66	10290.030	9778	12790	43	10177.140	9792	11100	61	10142.065	9873	11788	50	10300.720	9894	12336	19	10008.526	9950	10122	49	10271.082	9936	11440	80
32	106	10129.755	9845	11276	82	10092.561	9912	10749	108	10109.519	9833	11002	55	10058.745	9899	11395	78	10070.936	9878	10688	128	10142.367	9779	11282	66	10248.849	9746	11718	43	10121.047	9871	11606	61	10122.737	9871	11160	50	10577.580	9858	12724	19	10085.421	9942	10784	49	10198.653	9904	10763	80
33	106	10096.010	9778	10839	82	10065.585	9884	10839	108	10134.426	9885	11014	55	10163.019	9844	11111	78	10072.513	9855	10719	128	10128.188	9802	11063	66	10409.424	9820	11556	43	10087.372	9830	11030	61	10097.147	9868	10773	50	10399.020	9931	12276	19	10079.947	9913	10701	49	10283.796	9909	11438	80
34	106	10127.953	9861	10901	82	10166.756	9837	11429	108	10113.223	9821	10929	55	10090.527	9900	10901	78	10095.730	9889	10879	128	10085.430	9888	11215	66	10312.758	9753	11934	43	10139.931	9898	12283	61	10042.131	9857	10504	50	10188.400	9839	12207	19	10032.368	9683	10332	49	10161.979	9828	11080	80
35	106	10136.575	9869	11355	82	10091.780	9894	11000	108	10084.343	9878	11001	55	10109.764	9901	10936	78	10119.180	9802	11165	128	10090.414	9609	11208	66	10374.500	9830	11711	43	10062.116	9909	10429	61	10116.935	9885	10860	50	10245.680	9766	11737	19	10039.789	9900	10608	49	10100.021	9819	10694	80
36	106	10045.642	9811	11477	82	10078.109	9872	10655	108	10134.436	9880	10937	55	10028.527	9866	10710	78	10123.654	9731	10934	128	10161.250	9894	10934	66	10423.137	9526	12538	43	10071.744	9913	10531	61	10059.771	9901	10800	50	10342.680	9924	11892	19	9991.842	9919	10052	49	10308.388	9804	11487	80
37	106	10049.972	9841	10505	82	10070.061	9824	10691	108	10259.148	9750	11552	55	10043.618	9903	10819	78	10112.525	9808	11211	128	10152.375	9839	11095	66	10356.591	9881	11834	43	10107.884	9870	10931	61	10113.017	9218	11016	50	10218.720	9755	11427	19	10017.000	9933	10195	49	10284.326	9862	12123	80
38	106	10130.670	9863	11334	82	10071.427	9076	11028	108	10113.694	9784	11203	55	10140.563	9851	11504	78	10080.538	9818	10865	128	10133.008	9879	11210	66	10359.379	9817	12442	43	10119.441	9853	11032	61	10020.377	9896	10521	50	10199.940	9906	11805	19	10208.474	9916	11346	49	10210.102	9906	11323	80
39	106	10069.651	9897	11044	82	10126.109	9874	11671	108	10091.037	9834	11097	55	10129.255	9823	11023	78	10053.808	9877	10733	128	10125.227	9855	11593	66	10227.712	9827	11564	43	10063.512	9862	10443	61	10033.574	9898	10722	50	10286.720	9778	12397	19	10141.526	9908	11154	49	10422.245	9878	11731	80
40	106	10134.660	9788	11060	82	10111.915	9884	11393	108	10120.611	9913	10937	55	10066.072	9868	11009	78	10077.333	9866	10843	128	10191.648	9827	11812	66	10338.697	9880	11906	43	10065.604	9821	10668	61	10109.164	9898	11123	50	10373.500	9903	12640	19	9996.263	9906	10181	49	10226.755	9899	11436	80
41	106	10075.113	9856	10418	82	10052.720	9904	10930	108	10045.944	9829	10649	55	10085.800	9819	11149	78	10094.385	9859	10546	128	10120.727	9881	11175	66	10416.454	9849	11748	43	10163.419	9849	11188	61	10092.263	9813	10967	50	10445.280	9722	13507	19	9992.947	9921	10142	49	10154.979	9908	11220	80
42	106	10110.773	9860	11384	82	10081.317	9898	11219	108	10070.907	9869	11477	55	10062.473	9895	10717	78	10174.154	9819	11092	128	10135.156	9815	11486	66	10361.954	9923	12525	43	10123.768	9911	10939	61	10077.196	9898	10803	50	10403.480	9857	12744	19	10002.737	9913	10290	49	10272.694	9859	12156	80
43	106	10094.415	9853	11290	82	10090.134	9891	10866	108	10122.852	9195	11083	55	10084.673	9883	10910	78	10099.346	9878	11193	128	10083.008	9796	11308	66	10395.984	9867	12534	43	10037.163	9908	10916	61	10074.033	9918	10771	50	10320.460	9891	11852	19	10135.842	9891	11456	49	10216.490	9909	10895	80
44	106	10151.915	9864	11210	82	10127.805	9749	11220	108	10138.241	9668	10967	55	10064.491	9897	10951	78	10158.603	9887	11213	128	10108.273	9850	11345	66	10243.621	9927	11069	43	10065.069	9885	10641	61	10146.804	9873	11327	50	10562.100	9794	12738	19	10046.947	9919	10343	49	10219.612	9875	11141	80
45	106	10098.132	9879	11404	82	10103.988	9846	10831	108	10163.583	9862	11775	55	10039.072	9834	10478	78	10086.885	9886	10851	128	10104.711	9871	11134	66	10386.030	9857	11998	43	10109.559	9903	10960	61	10132.771	9877	11117	50	10342.780	9522	12921	19	10180.000	9882	10572	49	10235.938	9928	11460	80
46	106	10083.368	9902	10998	82	10156.817	9911	11119	108	10192.194	9879	11290	55	10148.690	9903	11153	78	10061.667	9837	11263	128	10151.594	9822	11920	66	10313.772	9818	11823	43	9984.744	9423	10800	61	10041.065	9906	10630	50	10233.040	9831	12058	19	10051.842	9879	10447	49	10225.734	9901	11192	80
47	106	10085.227	9853	11348	82	10192.231	9832	11576	108	10121.574	9748	11265	55	10046.437	9755	10428	78	10058.641	9766	10935	128	10212.625	9764	11455	66	10320.016	9775	11428	43	10054.884	9881	10560	61	10111.049	9828	10995	50	10348.740	9860	12056	19	10000.158	9907	10283	49	10218.041	9912	11258	80
48	106	10077.481	9830	10802	82	10107.976	9866	11130	108	10092.564	9791	11223	55	10038.745	9881	10513	78	10179.154	9873	11007	128	10150.508	9787	11538	66	10334.379	9916	11774	43	10239.860	9751	11202	61	10076.737	9875	10810	50	10172.520	9908	11853	19	10076.158	9949	10383	49	10280.306	9925	11264	80
49	106	10104.340	9854	10517	82	10111.793	9895	10875	108	10095.527	9895	11142	55	10096.928	9871	11695	78	10078.910	9897	10605	128	10122.625	9868	10970	66	10274.303	9377	11257	43	10253.209	9894	10923	61	10025.492	9812	10745	50	10330.660	9814	12424	19	10037.947	9913	10377	49	10320.470	9921	11724	80
50	106	10035.490	9819	10703	82	10046.427	9830	10874	108	10094.686	9863	10773	55	10041.055	9870	10494	78	10072.115	9460	11432	128	10179.898	9831	11220	66	10279.682	9867	11123	43	10037.303	9850	10449	61	10058.000	9884	10891	50	10480.600	9776	12505	19	10245.685	9826	11360	49	10253.408	9836	11124	80
51	106	10051.066	9852	10675	82	10103.744	9903	10951	108	10093.907	9885	10953	55	10056.291	9813	10816	78	10086.975	9842	11232	128	10106.000	9871	10899	66	10365.954	9919	11240	43	10057.535	9835	10686	61	10072.623	9903	11156	50	10396.980	9869	12503	19	9980.632	9904	10049	49	10301.490	9863	11456	80
52	106	10083.188	9878	10650	82	10111.720	9857	10905	108	10101.333	9838	10877	55	10168.200	9853	11490	78	10087.180	9890	10983	128	10171.305	9866	11688	66	10266.409	9867	12705	43	10075.721	9782	11359	61	10034.754	9908	10515	50	10336.280	9887	12735	19	10025.158	9945	10235	49	10203.184	9840	11037	80
53	106	10068.547	9847	10627	82	10033.342	9893	10636	108	10079.398	9869	11718	55	10072.019	9862	10543	78	10125.513	9854	11086	128	10136.352	9819	11537	66	10444.076	9873	11840	43	10042.000	9697	10802	61	10070.492	9901	10632	50	10307.480	9894	12736	19	10048.737	9907	10369	49	10151.347	9872	11049	80
54	106	10125.736	9792	10857	82	10088.402	9829	10603	108	10122.500	9892	10977	55	10136.236	9859	10940	78	10129.436	9847	11150	128	10123.164	9876	10917	66	10346.091	9827	11689	43	10022.884	9899	10429	61	10017.869	9880	10403	50	10313.680	9811	11569	19	10093.000	9899	10642	49	10106.225	9929	10804	80
55	106	10113.528	9878	10740	82	10114.683	9874	11099	108	10110.981	9896	11178	55	10029.164	9870	10399	78	10110.064	9749	11398	128	10124.859	9809	11162	66	10326.454	9888	12825	43	10088.303	9846	10509	61	10058.787	9884	10625	50	10383.560	9810	12811	19	10029.526	9926	10295	49	10087.878	9899	11098	80
56	106	10080.472	9817	11059	82	10073.024	9878	10946	108	10111.157	9806	11226	55	10130.236	9889	10831	78	10052.846	9842	10593	128	10106.398	9671	11544	66	10189.272	9917	10978	43	10055.791	9903	10734	61	10044.640	9887	10681	50	10311.200	9736	11777	19	10028.737	9909	10338	49	10282.551	9850	11767	80
57	106	10040.812	9839	10476	82	10115.134	9827	11394	108	10111.157	9858	11242	55	10128.072	9793	11806	78	10138.680	9759	11689	128	10156.367	9846	10868	66	10264.788	9808	11755	43	10204.000	9920	11356	61	10040.558	9896	10541	50	10320.340	9818	12406	19	9994.789	9902	10304	49	10172.225	9924	10957	80
58	106	10093.443	9846	11262	82	10107.134	9889	11174	108	10069.426	9349	10768	55	10058.873	9908	10529	78	10129.243	9784	11819	128	10110.891	9868	10917	66	10336.106	9895	11426	43	10115.977	9822	11046	61	10071.131	9840	11536	50	10264.460	9792	11922	19	9977.632	9877	10158	49	10173.266	9880	12032	80
59	106	10076.415	9742	10846	82	10046.951	9836	10649	108	10158.194	9737	10957	55	10136.473	9900	10905	78	10053.948	9871	10553	128	10148.930	9858	11261	66	10300.576	9845	11815	43	10157.791	9932	11632	61	10028.787	9852	10761	50	10330.160	9907	13116	19	10118.685	9863	10474	49	10330.225	9919	11193	80
60	106	10078.415	9752	10966	82	10052.146	9883	10866	108	10153.417	9850	11087	55	10102.836	9892	10674	78	10150.885	9853	10695	128	10069.117	9891	11002	66	10318.606	9802	11278	43	10125.488	9885	10748	61	10088.328	9875	10693	50	10472.500	9758	13337	19	10059.263	9917	10277	49	10296.959	9930	11335	80
61	106	10088.095	9839	10828	82	10104.000	9861	10849	108	10100.963	9836	10830	55	10106.928	9848	10648	78	10147.372	9512	11118	128	10126.602	9855	10871	66	10254.682	9856	11487	43	10095.860	9881	10969	61	10162.246	9397	11584	50	10455.340	9839	13144	19	9995.474	9919	10059	49	10306.775	9922	11416	80
62	106	10111.802	9838	11386	82	10085.573	9913	11055	108	10122.370	9910	11136	55	10157.310	9837	10909	78	10074.757	9854	10671	128	10181.992	9717	11444	66	10248.349	9933	11154	43	10054.931	9909	10466	61	10098.590	9859	10931	50	10410.840	9851	12446	19	10066.789	9951	10308	49	10221.694	9905	11039	80
63	106	10101.905	9868	11017	82	10055.793	9719	10962	108	10155.056	9888	11197	55	10009.800	9878	10498	78	10105.154	9851	10909	128	10098.789	9863	10908	66	10257.439	9816	11250	43	10120.744	9829	10940	61	10094.345	9841	10935	50	10381.640	9698	13065	19	10085.158	9942	10686	49	10445.408	9743	11643	80
64	106	10122.377	9863	10971	82	10128.158	9889	11187	108	10090.037	9863	11749	55	10039.418	9841	10470	78	10142.987	9883	11268	128	10126.289	9791	10955	66	10273.121	9794	11601	43	10051.209	9839	10580	61	10098.312	9893	11077	50	10284.240	9889	12279	19	9994.789	9891	10139	49	10073.694	9920	10800	80
65	106	10110.802	9866	11504	82	10153.451	9916	11172	108	10241.537	9883	12530	55	10013.473	9873	10355	78	10056.538	9875	10822	128	10157.492	9825	11402	66	10333.288	9812	11265	43	10082.651	9919	10641	61	10136.033	9884	11827	50	10342.240	9882	14225	19	10270.263	9867	11591	49	10282.633	9813	11529	80
66	106	10071.066	9761	11110	82	10123.122	9827	10899	108	10113.667	9809	11103	55	10129.618	9891	11374	78	10098.820	9846	10864	128	10180.922	9836	11458	66	10312.333	9874	11136	43	10162.303	9896	10829	61	10041.394	9869	10735	50	10310.800	9851	12307	19	10076.947	9860	11122	49	10476.062	9888	12405	80
67	106	10092.434	9811	11263	82	10065.805	9782	10804	108	10117.630	9828	11238	55	10089.418	9852	10853	78	10247.448	9792	11127	128	10142.141	9898	10846	66	10198.758	9879	11004	43	10080.441	9876	10701	61	10111.082	9863	10932	50	10384.340	9759	13452	19	10019.947	9893	10192	49	10310.082	9910	12917	80
68	106	10058.019	9881	10565	82	10048.683	9866	11012	108	10080.241	9835	10520	55	10169.764	9878	11345	78	10137.448	9901	11106	128	10128.414	9856	11073	66	10433.772	9753	11998	43	10094.140	9885	10837	61	10148.737	9879	11627	50	10226.340	9913	11371	19	10027.368	9907	10451	49	10457.449	9736	13133	80
69	106	10079.396	9786	10970	82	10109.109	9673	11225	108	10132.843	9853	10863	55	10072.255	9896	10613	78	10141.975	9783	11272	128	10097.664	9880	10830	66	10117.121	9891	10996	43	10067.349	9914	10949	61	10040.229	9904	10737	50	10339.160	9823	13005	19	10099.158	9872	10810	49	10235.938	9847	11117	80
70	106	10077.557	9856	10665	82	10107.939	9743	11168	108	10114.389	9856	11051	55	10119.854	9801	10886	78	10193.975	9890	11274	128	10164.406	9860	11342	66	10339.788	9700	12116	43	10061.559	9915	10393	61	10115.722	9898	11171	50	10234.880	9827	11941	19	10066.526	9868	10612	49	10304.326	9711	11542	80
71	106	10046.887	9841	10755	82	10096.769	9904	11112	108	10124.917	9822	11133	55	10083.437	9837	10661	78	10119.295	9699	11165	128	10146.781	9857	11560	66	10409.637	9830	11259	43	10112.512	9902	11293	61	10238.640	9784	12080	50	10359.540	9790	12567	19	10094.000	9638	10569	49	10260.694	9874	11055	80
72	106	10087.566	9793	11270	82	10130.305	9833	10908	108	10127.981	9844	11476	55	10117.854	9862	10719	78	10065.205	9909	10666	128	10180.867	9816	11327	66	10281.561	9940	11236	43	10140.116	9721	10631	61	10055.328	9831	10686	50	10590.500	9781	13618	19	10082.211	9888	10805	49	10151.694	9794	11437	80
73	106	10081.142	9725	10971	82	10183.122	9833	11321	108	10206.667	9805	11683	55	10116.055	9837	10628	78	10151.064	9816	11043	128	10148.750	9859	11771	66	10346.879	9875	11872	43	10078.279	9815	11016	61	10026.804	9769	10704	50	10448.640	9902	13131	19	10174.895	9921	10726	49	10188.551	9839	11319	80
74	106	10052.925	9873	10801	82	10155.964	9786	11141	108	10167.981	9879	11473	55	10088.509	9789	11026	78	10088.538	9881	10485	128	10138.445	9809	11056	66	10346.712	9861	11780	43	10112.837	9840	10585	61	10083.065	9858	10687	50	10289.480	9829	12635	19	10073.789	9851	11026	49	10198.367	9874	10939	80
75	106	10111.000	9855	11022	82	10122.207	9884	10969	108	10118.454	9861	11202	55	10052.400	9880	10790	78	10093.282	9806	11082	128	10127.883	9814	10946	66	10294.772	9845	11090	43	10043.488	9873	10406	61	10111.459	9886	10847	50	10280.540	9891	12398	19	10091.895	9931	10597	49	10198.510	9863	11577	80
76	106	10085.273	9821	11225	82	10113.000	9820	11392	108	10032.333	9856	10695	55	10050.291	9868	10676	78	10061.897	9891	11017	128	10157.523	9780	11023	66	10273.833	9859	11301	43	10097.069	9846	10717	61	10049.722	9891	10699	50	10307.320	9870	11915	19	10181.842	9857	10784	49	10404.306	9861	11838	80
77	106	10137.783	9861	11101	82	10141.451	9894	11322	108	10167.223	9854	11545	55	10177.382	9879	11222	78	10047.270	9192	10606	128	10173.539	9857	11431	66	10326.484	9871	12111	43	10072.372	9881	10675	61	10144.623	9908	11577	50	10488.540	9906	12444	19	10021.000	9870	10487	49	10240.918	9824	11473	80
78	106	10069.830	9884	10573	82	10110.109	9849	11246	108	10128.204	9829	11005	55	10122.146	9834	11294	78	10125.025	9891	11217	128	10135.812	9765	11059	66	10433.076	9762	12139	43	10126.651	9882	10929	61	10053.017	9875	10578	50	10398.900	9778	12897	19	10001.789	9854	10209	49	10383.633	9837	12254	80
79	106	10048.472	9888	11150	82	10069.231	9907	10963	108	10237.019	9795	11556	55	10005.709	9816	10425	78	10118.808	9871	11079	128	10173.625	9806	11138	66	10340.228	9775	11397	43	10143.675	9905	11249	61	10162.901	9904	11152	50	10493.200	9927	12857	19	10063.685	9910	10533	49	10270.102	9451	11306	80
80	106	10063.236	9882	10483	82	10106.464	9845	11036	108	10107.500	9890	11016	55	10078.310	9866	11001	78	10145.718	9766	11573	128	10225.516	9764	11460	66	10356.651	9884	11615	43	10132.256	9930	10598	61	10010.951	9731	10650	50	10200.280	9872	11316	19	9995.579	9904	10170	49	10243.062	9902	11383	80
81	106	10080.868	9876	10471	82	10042.939	9883	10635	108	10137.148	9802	10910	55	10107.728	9888	10683	78	10046.654	9853	10478	128	10175.844	9609	11120	66	10493.016	9864	11343	43	10040.512	9883	10466	61	10168.918	9806	11664	50	10381.860	9736	11741	19	9964.842	9835	10121	49	10276.551	9880	11311	80
82	106	10073.047	9849	10604	82	10149.464	9843	10956	108	10185.454	9831	11112	55	10038.945	9922	10817	78	10129.820	9869	10855	128	10114.977	9850	11074	66	10472.984	9891	12424	43	10112.047	9859	11029	61	10084.360	9871	10592	50	10263.360	9898	11585	19	10067.421	9850	10573	49	10211.266	9898	11264	80
83	106	10105.255	9818	11586	82	10136.036	9740	11072	108	10184.630	9829	10948	55	10015.382	9351	10912	78	10191.205	9805	11421	128	10147.883	9884	10977	66	10357.379	9845	11616	43	10177.093	9902	10890	61	10058.295	9896	10978	50	10365.740	9560	12671	19	10240.105	9841	11060	49	10266.898	9874	11038	80
84	106	10089.340	9469	11303	82	10039.317	9882	10563	108	10145.694	9751	11198	55	10027.146	9898	10537	78	10139.833	9894	10888	128	10127.859	9847	10786	66	10338.516	9853	12302	43	10135.069	9899	10781	61	10048.033	9887	10354	50	10506.740	9543	14140	19	10135.211	9880	11039	49	10187.143	9471	11105	80
85	106	10095.198	9856	11266	82	10077.488	9864	11307	108	10145.889	9855	10809	55	10043.618	9866	10525	78	10094.103	9858	10990	128	10116.445	9862	10800	66	10309.879	9898	11416	43	10073.093	9841	10580	61	10096.065	9765	11753	50	10450.000	9870	13756	19	10010.474	9923	10413	49	10192.633	9806	10752	80
86	106	10060.292	9871	10653	82	10078.171	9869	10592	108	10140.269	9868	11226	55	10060.673	9882	10456	78	10219.052	9871	11749	128	10122.062	9851	10803	66	10374.363	9805	12678	43	10076.884	9813	11090	61	10126.918	9198	11277	50	10347.260	9932	11680	19	10053.315	9886	10685	49	10112.204	9887	10731	80
87	106	10041.755	9868	10453	82	10043.427	9901	11158	108	10057.333	9882	10901	55	10172.072	9850	11132	78	10135.090	9901	10989	128	10136.891	9862	11246	66	10268.728	9856	11690	43	10097.187	9881	10733	61	10037.082	9905	11030	50	10268.140	9929	12004	19	10045.895	9936	10383	49	10193.857	9875	11669	80
88	106	10026.680	9896	10414	82	10063.269	9827	11243	108	10102.870	9856	10601	55	10154.764	9876	11376	78	10107.475	9872	11220	128	10147.156	9784	11316	66	10391.758	9836	11817	43	10171.256	9834	10842	61	10045.377	9911	11430	50	10221.200	9885	12055	19	10011.315	9903	10163	49	10256.082	9916	11390	80
89	106	10023.490	9878	10585	82	10041.476	9894	11085	108	10131.954	9767	11500	55	10104.945	9848	11136	78	10073.628	9838	11007	128	10152.477	9849	10901	66	10251.076	9895	11603	43	10041.000	9879	10685	61	10093.181	9871	11129	50	10481.940	9843	12802	19	10017.421	9919	10255	49	10207.122	9905	11687	80
90	106	10057.000	9798	10717	82	10094.049	9872	10712	108	10099.046	9829	10943	55	10108.546	9734	11004	78	10034.154	9015	10716	128	10111.734	8995	11227	66	10283.288	9936	11391	43	10062.559	9887	10420	61	10089.722	9826	10625	50	10307.580	9874	11961	19	9993.474	9892	10288	49	10191.388	9864	11134	80
91	106	10024.208	9741	10515	82	10027.891	9873	10509	108	10172.370	9841	11031	55	10156.818	9737	11176	78	10180.987	9760	10869	128	10150.531	9606	11641	66	10285.667	9837	11923	43	10092.512	9878	10944	61	10066.541	9898	11045	50	10468.860	9891	12018	19	10182.368	9810	10738	49	10446.082	9902	12923	80
92	106	10054.802	9895	10951	82	10069.817	9905	11143	108	10157.083	9767	11826	55	10176.019	9843	11285	78	10166.475	9717	10948	128	10276.086	9852	11455	66	10301.772	9785	11349	43	10147.441	9860	11210	61	10147.574	9884	10635	50	10460.020	9892	13778	19	10015.895	9922	10274	49	10122.510	9860	10845	80
93	106	10131.604	9829	11406	82	10079.269	9891	10769	108	10174.130	9807	10976	55	10041.563	9798	10552	78	10064.808	9821	10445	128	10098.047	9817	11494	66	10435.454	9810	11644	43	10104.604	9836	10821	61	10089.558	9840	10751	50	10439.140	9810	13163	19	9994.158	9925	10100	49	10126.734	9855	10762	80
94	106	10093.538	9816	11581	82	10136.427	9736	11568	108	10171.000	9885	11384	55	10053.418	9885	10641	78	10086.320	9886	11060	128	10126.844	9811	11066	66	10241.228	9775	11776	43	10049.279	9769	10773	61	10044.574	9884	11125	50	10410.500	9822	12171	19	10112.000	9948	10619	49	10178.674	9897	12080	80
95	106	10069.528	9835	11273	82	10145.549	9832	11022	108	10212.046	9867	11993	55	10146.418	9773	11722	78	10144.770	9820	10829	128	10116.352	9216	11376	66	10371.061	9810	11802	43	10115.581	9882	11374	61	10082.476	9832	11027	50	10410.940	9789	12250	19	10095.895	9913	10585	49	10216.837	9879	11384	80
96	106	10054.434	9873	10632	82	10109.488	9858	11544	108	10100.463	9274	11376	55	10068.109	9735	10859	78	10202.820	9702	12017	128	10149.727	9747	11039	66	10261.106	9863	11054	43	10089.953	9858	10812	61	10105.508	9859	10902	50	10289.480	9885	12450	19	9991.368	9932	10079	49	10197.734	9881	11011	80
97	106	10092.604	9833	11364	82	10165.793	9885	10892	108	10187.148	9871	11481	55	10103.255	9916	10654	78	10075.525	9844	10806	128	10180.492	9586	12588	66	10274.742	9840	11344	43	10128.419	9922	10998	61	10070.410	9892	10651	50	10447.000	9783	13053	19	10153.895	9927	11154	49	10243.959	9736	11068	80
98	106	10098.887	9855	10937	82	10101.158	9855	10690	108	10121.991	9741	11137	55	10096.563	9876	11111	78	10139.448	9810	11276	128	10140.445	9808	10959	66	10425.242	9852	11863	43	10089.721	9885	10914	61	10058.819	9833	10740	50	10298.080	9706	11489	19	10013.315	9937	10201	49	10182.062	9810	12141	80
99	106	10052.170	9885	10912	82	10084.317	9885	10752	108	10114.870	9853	10806	55	10142.310	9801	11100	78	10072.167	9864	10664	128	10144.242	9782	11294	66	10219.697	9846	11165	43	10032.232	9827	10608	61	10162.147	9865	11041	50	10361.520	9810	13218	19	10081.789	9907	10798	49	10222.714	9911	10846	80
100	106	10059.358	9130	10840	82	10142.683	9853	10892	108	10126.546	9782	11231	55	10037.437	9897	10641	78	10154.885	9877	11003	128	10120.766	9797	11586	66	10433.530	9862	12269	43	10046.697	9863	10477	61	10024.901	9822	10782	50	10661.280	9684	14393	19	10097.053	9918	10346	49	10275.633	9665	11458	80
101	106	10094.255	9860	10796	82	10079.598	9820	10856	108	10202.139	9799	11148	55	10036.582	9898	10544	78	10065.948	9837	11088	128	10116.859	9886	11204	66	10218.379	9920	11171	43	9992.559	9826	10390	61	10059.181	9904	10630	50	10269.380	9793	11614	19	9989.526	9915	10186	49	10245.898	9888	11198	80
102	106	10060.425	9841	10811	82	10057.269	9823	10640	108	10137.370	9901	11032	55	10081.200	9867	10582	78	10132.820	9833	11501	128	10139.742	9885	11304	66	10237.772	9832	11824	43	10042.768	9869	10745	61	10092.033	9865	10805	50	10457.120	9924	12155	19	10154.895	9920	11644	49	10320.714	9870	11400	80
103	106	10121.292	9808	11124	82	10040.878	9876	10802	108	10191.991	9858	11108	55	10114.891	9887	10726	78	10072.718	9779	10832	128	10160.219	9808	11248	66	10208.272	9896	11179	43	10216.209	9808	10810	61	10124.771	9918	11539	50	10565.720	9698	12879	19	10125.632	9858	10727	49	10226.734	9943	11683	80
104	106	10113.405	9858	11246	82	10093.769	9867	10754	108	10131.676	9849	10993	55	10095.654	9868	10553	78	10168.730	9893	11158	128	10151.859	9553	10999	66	10227.621	9830	11551	43	10082.837	9838	10906	61	10039.000	9845	10884	50	10162.000	9881	10925	19	10097.474	9898	10513	49	10195.612	9897	11268	80
105	106	10055.538	9878	11067	82	10116.671	9795	10712	108	10115.852	9866	11308	55	10044.454	9880	10523	78	10089.038	9839	10636	128	10090.820	9885	11316	66	10235.728	9860	11283	43	10168.931	9879	10687	61	10151.590	9846	11182	50	10316.980	9743	12197	19	9952.000	9132	10542	49	10203.816	9926	11113	80
106	106	10084.047	9888	10706	82	10130.671	9847	11098	108	10082.602	9799	11011	55	10056.981	9853	10896	78	10127.936	9864	10938	128	10114.227	9806	10942	66	10345.016	9807	12301	43	10067.209	9863	10608	61	10081.524	9871	11365	50	10234.680	9729	11513	19	10058.737	9846	10455	49	10206.449	9867	11008	80
107	106	10113.773	9016	10977	82	10094.536	9661	10600	108	10090.241	9824	10696	55	10066.709	9805	10868	78	10061.948	9802	10770	128	10198.609	9806	11431	66	10404.924	9729	11877	43	10061.768	9899	10648	61	10086.574	9841	10980	50	10563.380	9625	13295	19	10004.685	9840	10329	49	10271.000	9907	12184	80
108	106	10063.405	9894	10674	82	10234.000	9752	13373	108	10078.686	9769	10770	55	9970.981	9507	10722	78	10056.462	9848	10699	128	10131.969	9819	11184	66	10388.470	9861	11288	43	10090.349	9912	10739	61	10083.951	9880	10954	50	10412.020	9557	12967	19	10016.895	9910	10289	49	10206.490	9912	10746	80
109	106	10119.688	9888	11198	82	10109.269	9884	12778	108	10191.231	9909	11374	55	10029.800	9863	10325	78	10128.025	9847	10880	128	10136.188	9842	11287	66	10242.091	9840	11153	43	10110.023	9919	11100	61	10034.345	9881	10726	50	10303.620	9906	12343	19	10049.315	9931	10615	49	10154.041	9936	10911	80
110	106	10062.180	9886	10850	82	10120.122	9853	10828	108	10095.009	9853	10650	55	10096.310	9210	11020	78	10183.270	9840	11225	128	10167.453	9868	11617	66	10300.712	9789	11357	43	10082.256	9880	10875	61	10100.688	9774	10815	50	10476.460	9820	13380	19	10073.789	9917	10552	49	10199.714	9901	10929	80
111	106	10099.358	9892	11120	82	10121.280	9827	10822	108	10120.926	9823	11335	55	10015.346	9910	10309	78	10060.295	9901	10425	128	10072.984	9756	11222	66	10396.318	9778	12094	43	10129.675	9849	11261	61	9995.918	9833	10396	50	10380.200	9587	11645	19	10092.000	9922	10587	49	10127.266	9906	10924	80
112	106	10142.085	9805	11288	82	10075.829	9851	11341	108	10121.806	9821	11362	55	10128.745	9845	11009	78	10073.090	9844	10890	128	10155.391	9821	10981	66	10330.924	9838	11122	43	10151.744	9890	11020	61	10080.115	9891	10887	50	10370.540	9768	12408	19	10022.947	9913	10227	49	10125.837	9905	10788	80
113	106	10121.868	9886	11382	82	10112.427	9841	10664	108	10214.454	9856	11550	55	10061.272	9880	10552	78	10144.385	9817	11107	128	10141.492	9792	11494	66	10199.833	9856	11030	43	10135.813	9875	11053	61	10139.819	9837	10752	50	10347.620	9924	11442	19	10132.526	9887	10975	49	10142.551	9901	11070	80
114	106	10074.623	9906	10960	82	10049.683	9803	11027	108	10130.981	9829	10801	55	10140.582	9902	10687	78	10122.115	9794	11103	128	10165.492	9751	11226	66	10364.712	9709	11413	43	10068.813	9865	10915	61	10098.640	9844	11074	50	10340.840	9665	13120	19	10074.158	9890	10868	49	10139.470	9911	11455	80
115	106	10093.387	9796	11012	82	10085.891	9881	10868	108	10102.250	9824	11214	55	10159.327	9897	11306	78	10099.090	9856	10630	128	10152.523	9436	11190	66	10318.106	9842	12451	43	10119.744	9883	11329	61	10254.147	9783	11822	50	10479.500	9658	13004	19	10037.053	9922	10293	49	10075.347	9879	10871	80
116	106	10062.680	9817	10925	82	10091.512	9874	10481	108	10141.564	9863	10977	55	10168.346	9803	11489	78	10091.705	9863	10877	128	10108.812	9734	11027	66	10357.712	9834	11575	43	10191.721	9832	10901	61	10157.065	9821	11288	50	10424.220	9812	12250	19	10041.526	9908	10425	49	10231.510	9841	11111	80
117	106	10098.010	9849	10783	82	10144.146	9765	11742	108	10155.833	9764	11352	55	10110.291	9806	10966	78	10203.282	9726	11179	128	10043.078	9791	10743	66	10200.091	9817	10884	43	10067.232	9802	10699	61	10067.771	9785	10585	50	10453.420	9843	12856	19	10097.947	9886	10731	49	10210.490	9795	11590	80
118	106	10146.651	9819	10995	82	10118.658	9825	11204	108	10218.898	9820	11356	55	10088.019	9903	10566	78	10049.897	9871	10700	128	10158.633	9868	11710	66	10238.667	9807	11512	43	10204.372	9800	11176	61	10041.476	9809	10627	50	10358.180	9813	11845	19	10090.474	9865	10393	49	10154.041	9856	11239	80
119	106	10092.905	9883	11366	82	10067.842	9851	11104	108	10114.750	9829	10840	55	10148.236	9863	11552	78	10107.500	9862	10989	128	10119.898	9800	10821	66	10239.258	9857	11469	43	10093.349	9857	11167	61	10137.312	9851	11001	50	10359.300	9707	13100	19	10044.842	9890	10282	49	10198.000	9840	11201	80
120	106	10170.255	9805	11260	82	10146.927	9877	11707	108	10128.611	9882	11109	55	10079.764	9876	10790	78	10115.346	9897	11401	128	10132.219	9832	12119	66	10222.106	9748	11581	43	10070.396	9856	10846	61	10146.935	9906	11029	50	10344.040	9912	12884	19	10013.789	9883	10369	49	10232.041	9943	11575	80
121	106	10089.490	9885	11078	82	10145.720	9858	11243	108	10119.750	9819	11110	55	10086.164	9877	10549	78	10087.795	9499	10810	128	10120.148	9831	10811	66	10180.470	9878	10848	43	10173.372	9895	12116	61	10180.115	9827	11213	50	10349.120	9813	12456	19	10131.105	9938	10609	49	10200.000	9830	11388	80
122	106	10090.387	9907	11059	82	10041.402	9884	10538	108	10143.611	9908	11283	55	10049.327	9801	10765	78	10120.795	9897	10898	128	10158.180	9832	10797	66	10402.879	9896	11518	43	10099.860	9872	11001	61	10095.410	9887	10716	50	10450.580	9779	12067	19	10025.579	9944	10498	49	10203.551	9878	11121	80
123	106	10071.905	9844	10805	82	10168.269	9854	11661	108	10172.648	9721	11829	55	10152.454	9864	11167	78	10134.141	9836	11436	128	10105.562	9894	11214	66	10253.167	9847	11277	43	10071.256	9907	10484	61	10046.459	9897	10833	50	10422.220	9906	12306	19	10075.737	9800	11465	49	10140.714	9904	11117	80
124	106	10066.160	9897	10622	82	10145.354	9839	11325	108	10124.759	9802	11096	55	10094.327	9147	10878	78	10159.192	9889	11164	128	10151.836	9809	11031	66	10315.349	9802	11338	43	10015.441	9856	10331	61	10100.492	9884	10899	50	10253.060	9806	11887	19	9991.263	9896	10293	49	10286.367	9882	11565	80
125	106	10108.104	9874	10786	82	10103.707	9820	10741	108	10078.611	9877	10640	55	10079.000	9849	10659	78	10103.948	9858	11042	128	10208.773	9758	11357	66	10334.863	9873	11558	43	10038.604	9921	10648	61	10054.033	9840	10505	50	10302.680	9920	12216	19	10053.421	9954	10276	49	10204.633	9848	10890	80
126	106	10109.953	9813	10897	82	10059.146	9899	10509	108	10106.314	9885	11307	55	10050.527	9846	10832	78	10065.757	9899	10494	128	10108.461	9859	11226	66	10388.228	9799	11573	43	10069.047	9885	10620	61	10108.983	9794	11527	50	10357.120	9787	12848	19	10091.421	9886	10957	49	10381.510	9916	11265	80
127	106	10105.830	9867	10949	82	10082.293	9899	11777	108	10121.963	9895	10911	55	10140.310	9861	10769	78	10153.808	9840	11517	128	10200.188	9885	12165	66	10267.363	9891	11286	43	10001.372	9812	10243	61	10097.804	9888	10958	50	10324.280	9652	14922	19	9994.000	9884	10401	49	10199.674	9854	11462	80
128	106	10086.198	9830	11092	82	10092.866	9872	10889	108	10161.111	9887	11327	55	10114.255	9803	11139	78	10070.436	9889	10409	128	10134.797	9832	11120	66	10310.606	9828	11595	43	10082.953	9921	10823	61	10038.442	9908	10527	50	10245.600	9813	12286	19	10031.315	9816	10299	49	10219.898	9920	11200	80
129	106	10082.680	9852	10917	82	10044.500	9845	10921	108	10047.630	9896	11060	55	10100.818	9908	10722	78	10133.192	9774	11055	128	10137.148	9487	11132	66	10396.728	9747	11812	43	10149.931	9902	11185	61	10092.345	9900	10923	50	10303.220	9698	12223	19	10030.211	9805	10591	49	10389.184	9919	11851	80
130	106	10042.972	9840	10836	82	10019.609	9813	11294	108	10105.074	9781	10855	55	10105.109	9790	11343	78	10163.167	9534	11265	128	10131.523	9820	12084	66	10194.606	9855	10932	43	10145.744	9857	10695	61	10130.099	9904	10724	50	10438.360	9872	12060	19	10072.053	9903	10650	49	10381.857	9898	11714	80
131	106	10078.953	9900	10927	82	10112.305	9845	11085	108	10120.667	9890	11133	55	10077.654	9881	10960	78	10078.230	9744	10890	128	10139.234	9784	11078	66	10327.772	9780	11550	43	10088.791	9839	10766	61	10080.164	9876	10945	50	10377.820	9739	12720	19	9992.158	9908	10140	49	10202.122	9873	10862	80
132	106	10079.528	9863	10730	82	10160.817	9861	11223	108	10147.213	9829	10945	55	10166.072	9794	11218	78	10120.513	9816	10888	128	10103.641	9846	10631	66	10279.121	9819	11319	43	10276.488	9789	11487	61	10063.672	9865	10567	50	10361.720	9808	12105	19	9998.632	9883	10092	49	10209.184	9873	11612	80
133	106	10210.905	9896	11403	82	10126.085	9833	10773	108	10016.509	9829	10844	55	10023.818	9867	10353	78	10077.103	9829	10646	128	10200.422	9852	11165	66	10275.516	9877	10984	43	10168.581	9830	11597	61	10172.771	9810	10820	50	10408.120	9790	11905	19	9964.842	9570	10123	49	10325.286	9809	11560	80
134	106	10076.858	9899	10982	82	10081.915	9877	11090	108	10186.481	9880	11540	55	10068.182	9757	10893	78	10041.538	9289	11048	128	10108.477	9863	11235	66	10330.000	9888	11336	43	10076.209	9822	10675	61	10042.935	9815	10987	50	10308.540	9844	12557	19	9988.895	9898	10086	49	10363.837	9892	11485	80
135	106	10134.330	9846	10760	82	10058.500	9845	10621	108	10157.064	9842	10950	55	10128.928	9902	10964	78	10120.346	9817	11031	128	10068.062	9883	11005	66	10348.212	9782	11575	43	10148.884	9818	11309	61	10059.410	9807	10891	50	10295.840	9703	12093	19	10089.158	9884	10385	49	10203.122	9840	11553	80
136	106	10175.755	9841	11219	82	10075.695	9867	10556	108	10118.444	9546	11151	55	10041.854	9904	10734	78	10105.115	9871	10890	128	10143.742	9843	11021	66	10305.970	9904	11202	43	10033.465	9841	10456	61	10082.213	9588	10898	50	10368.180	9722	12346	19	9990.053	9852	10217	49	10191.184	9900	11398	80
137	106	10073.472	9889	11474	82	10106.231	9601	11062	108	10147.704	9811	11071	55	10136.236	9874	10734	78	10118.141	9874	10963	128	10136.969	9808	10937	66	10423.046	9905	11296	43	10160.209	9794	10739	61	10111.983	9873	11440	50	10452.300	9593	13475	19	10187.685	9883	10690	49	10241.143	9877	11275	80
138	106	10140.792	9861	11419	82	10073.354	9827	10667	108	10102.333	9803	11123	55	10023.454	9883	10584	78	10065.615	9816	11001	128	10084.062	9819	11141	66	10233.576	9922	11090	43	10133.559	9894	11073	61	10203.951	9867	11243	50	10420.540	9816	12967	19	10064.474	9923	10458	49	10179.082	9910	12002	80
139	106	10056.387	9873	11049	82	10093.951	9664	10887	108	10103.333	9812	10988	55	10114.836	9911	10800	78	10075.064	9883	10760	128	10137.500	9849	10835	66	10232.439	9855	11160	43	10152.279	9882	11065	61	10032.000	9909	10586	50	10341.380	9836	11873	19	10031.842	9912	10430	49	10151.734	9911	11311	80
140	106	10134.264	9591	10986	82	10110.817	9850	10787	108	10113.064	9561	10948	55	10056.654	9893	10535	78	10141.975	9821	11633	128	10182.250	9864	11643	66	10293.970	9935	11079	43	10050.512	9907	10397	61	10059.558	9886	10542	50	10408.860	9848	12943	19	10065.315	9879	10463	49	10286.143	9911	11082	80
141	106	10128.651	9777	10964	82	10141.073	9765	11567	108	10218.537	9834	11196	55	10109.618	9857	11153	78	10196.090	9820	11533	128	10179.031	9881	11083	66	10245.439	9906	11854	43	10088.604	9912	10825	61	10057.377	9857	10772	50	10217.860	9709	12389	19	10050.895	9906	10594	49	10263.816	9764	11167	80
142	106	10053.453	9861	10586	82	10121.927	9904	11061	108	10097.546	9878	11250	55	10054.072	9855	10590	78	10046.448	9694	10871	128	10173.266	9799	11244	66	10423.167	9758	11309	43	10083.559	9858	10675	61	10037.213	9896	11068	50	10372.700	9790	12247	19	10036.685	9886	11130	49	10311.204	9895	11558	80
143	106	10160.773	9846	11533	82	10068.464	9898	11108	108	10126.777	9815	11296	55	10158.709	9910	11012	78	10156.936	9896	11266	128	10215.852	9931	11844	66	10306.712	9891	11739	43	10016.512	9877	10347	61	10080.754	9923	10782	50	10487.680	9833	12753	19	9986.737	9928	10070	49	10292.694	9928	11451	80
144	106	10082.434	9844	11002	82	10078.342	9643	11371	108	10241.564	9827	11434	55	10180.346	9874	11703	78	10102.590	9854	11383	128	10102.266	9862	10724	66	10307.530	9815	11939	43	10117.000	9911	10848	61	10056.737	9846	11011	50	10363.500	9693	12560	19	10135.685	9879	11071	49	10167.694	9901	11015	80
145	106	10162.481	9771	11249	82	10110.707	9868	10916	108	10093.787	9754	11424	55	10055.454	9893	11230	78	10046.615	9919	10582	128	10170.398	9771	11563	66	10303.530	9719	12796	43	10209.000	9862	11577	61	10086.164	9902	11255	50	10298.020	9791	12198	19	10075.105	9907	10571	49	10198.306	9912	11551	80
146	106	10158.623	9839	11641	82	10056.220	9901	11261	108	10139.583	9857	10995	55	10110.146	9849	11270	78	10064.128	9888	11196	128	10127.266	9822	11010	66	10344.228	9568	11540	43	10152.697	9816	11702	61	10114.935	9868	11055	50	10462.100	9924	14730	19	10034.685	9883	10933	49	10136.878	9867	10951	80
147	106	10106.481	9636	11061	82	10139.622	9877	11229	108	10124.824	9877	11252	55	10065.509	9824	10654	78	10113.603	9871	11208	128	10101.969	9880	10743	66	10348.046	9872	12119	43	10156.488	9841	11248	61	10022.869	9591	10776	50	10508.980	9818	14174	19	10077.211	9882	10795	49	10181.592	9870	11367	80
148	106	10108.585	9845	10699	82	10154.415	9820	11055	108	10145.324	9871	11484	55	10066.418	9910	10646	78	10077.987	9875	10879	128	10165.219	9827	11005	66	10276.939	9859	11550	43	10088.232	9859	10996	61	10094.442	9877	11044	50	10378.580	9692	12705	19	10039.685	9950	10512	49	10333.388	9937	11165	80
149	106	10123.708	9847	11272	82	10118.671	9777	10969	108	10186.139	9745	11426	55	10055.072	9858	10660	78	10118.064	9801	10793	128	10135.531	9857	11016	66	10345.728	9865	11513	43	10041.441	9897	10415	61	10097.017	9843	11160	50	10321.160	9721	11952	19	9960.421	9870	10024	49	10123.225	9861	10626	80
150	106	10100.047	9827	10719	82	10101.269	9846	10729	108	10124.620	9771	11350	55	10045.745	9862	10379	78	10194.654	9774	11033	128	10130.391	8992	11630	66	10560.167	9815	11955	43	10086.093	9825	10718	61	10145.082	9831	10798	50	10294.640	9828	11615	19	9983.158	9848	10309	49	10232.266	9893	10953	80
151	106	10106.387	9836	10740	82	10103.793	9760	11236	108	10138.259	9881	11572	55	10090.055	9882	10650	78	10108.936	9876	10708	128	10117.195	9798	11511	66	10354.742	9848	11625	43	10086.303	9927	10806	61	10025.655	9910	10682	50	10154.180	9815	11303	19	10257.368	9895	11991	49	10174.062	9891	11003	80
152	106	10099.887	9807	10736	82	10097.683	9913	11363	108	10144.417	9836	12072	55	10106.182	9849	10877	78	10082.077	9854	11228	128	10130.367	9855	11791	66	10276.772	9916	12553	43	10015.372	9646	10465	61	10134.278	9847	11348	50	10264.780	9900	11935	19	10096.842	9956	10635	49	10256.000	9836	11009	80
153	106	10118.302	9692	11507	82	10059.598	9872	10913	108	10073.806	9884	10783	55	10098.091	9878	11041	78	10086.628	9921	10874	128	10203.750	9855	11314	66	10377.621	9839	11921	43	10027.628	9783	11173	61	10291.787	9867	11588	50	10401.860	9867	13289	19	10050.421	9896	10816	49	10118.429	9924	10957	80
154	106	10069.264	9823	10870	82	10063.024	9845	11022	108	10079.546	9792	11137	55	10051.818	9892	10736	78	10127.552	9854	10778	128	10156.164	9773	11850	66	10289.212	9886	12870	43	10053.140	9896	10996	61	10157.541	9883	10704	50	10307.920	9917	12623	19	10045.842	9889	10252	49	10115.694	9895	10715	80
155	106	10160.028	9756	12597	82	10118.109	9879	11344	108	10072.074	9103	10856	55	10086.019	9831	10921	78	10076.552	9882	10482	128	10158.031	9708	11290	66	10345.591	9804	12104	43	10131.651	9890	10923	61	10075.967	9898	10983	50	10258.920	9918	11452	19	10030.685	9914	10481	49	10223.938	9934	11488	80
156	106	10105.273	9826	11414	82	10097.780	9887	10943	108	10147.130	9860	11085	55	10183.709	9790	11122	78	10073.052	9881	10660	128	10132.203	9827	11243	66	10314.121	9911	11820	43	10125.697	9865	10725	61	10071.688	9885	10540	50	10339.300	9721	12815	19	10041.579	9848	10880	49	10258.204	9944	11625	80
157	106	10058.283	9870	10578	82	10127.000	9849	11021	108	10147.750	9892	11310	55	10084.873	9837	11039	78	10061.115	9890	10894	128	10114.344	9889	11408	66	10369.030	9821	11324	43	10154.768	9622	11081	61	10123.196	9779	12422	50	10205.960	9870	11437	19	10054.737	9932	10547	49	10254.530	9915	11027	80
158	106	10072.340	9812	10649	82	10075.158	9902	11032	108	10122.019	9794	11728	55	10138.673	9898	11350	78	10143.577	9913	11060	128	10147.586	9873	11225	66	10339.016	9781	12039	43	10074.628	9851	10588	61	10055.147	9870	10533	50	10263.920	9902	11879	19	10016.789	9869	10345	49	10214.286	9924	11215	80
159	106	10100.396	9831	11708	82	10071.488	9894	11186	108	10180.583	9915	11459	55	10097.873	9886	11071	78	10105.397	9855	10877	128	10140.859	9887	11385	66	10252.697	9930	11541	43	10061.651	9875	10524	61	10050.787	9896	10684	50	10342.320	9907	12665	19	10044.632	9929	10421	49	10158.021	9857	11432	80
160	106	10099.840	9678	11498	82	10100.293	9867	11227	108	10151.917	9861	11256	55	10148.928	9825	11130	78	10098.730	9863	10704	128	10151.555	9781	11254	66	10426.454	9893	11864	43	10025.396	9900	10727	61	10091.705	9899	10976	50	10285.640	9691	11986	19	10012.421	9908	10276	49	10233.429	9893	11189	80
161	106	10121.547	9799	10769	82	10134.585	9816	11316	108	10116.333	9842	10958	55	10114.945	9855	10777	78	10152.308	9797	10948	128	10138.492	9817	11440	66	10498.182	9752	12698	43	10086.860	9894	10918	61	10098.804	9815	11312	50	10328.940	9840	12094	19	9987.842	9912	10149	49	10207.775	9874	11644	80
162	106	10072.736	9855	10798	82	10113.085	9833	11347	108	10176.056	9783	11754	55	10031.928	9871	10400	78	10123.885	9825	11777	128	10085.859	9777	10939	66	10368.272	9879	12101	43	10060.744	9876	10544	61	10253.885	9898	12669	50	10418.220	9852	13225	19	10005.105	9907	10192	49	10207.449	9855	11162	80
163	106	10096.302	9821	11435	82	10092.391	9842	11430	108	10071.259	9852	11398	55	10068.437	9885	10969	78	10115.667	9768	11264	128	10264.219	9852	12022	66	10260.228	9868	11460	43	10119.977	9889	10829	61	10057.033	9838	10684	50	10538.380	9729	13431	19	9992.315	9911	10095	49	10165.326	9810	11084	80
164	106	10094.188	9857	11017	82	10110.891	9802	11288	108	10118.657	9851	10827	55	10102.582	9843	10978	78	10121.770	9872	11084	128	10105.023	9794	10748	66	10308.272	9848	11856	43	10116.837	9866	11066	61	10137.213	9842	11322	50	10729.600	9758	14555	19	10113.789	9800	10775	49	10143.714	9865	11138	80
165	106	10075.604	9801	10915	82	10067.707	9896	10751	108	10118.509	9812	10661	55	10111.055	9864	10575	78	10056.359	9809	10599	128	10154.734	9796	11311	66	10260.606	9785	11523	43	10149.256	9908	10814	61	10070.590	9899	11101	50	10156.740	9854	11660	19	10039.000	9862	10493	49	10136.878	9902	10935	80
166	106	10078.972	9838	10929	82	10110.891	9785	11243	108	10222.750	9775	11259	55	10028.236	9903	10907	78	10104.975	9830	11235	128	10096.836	9829	10692	66	10236.363	9756	10878	43	10071.396	9843	10808	61	10092.000	9795	10810	50	10628.080	9772	14275	19	10121.579	9888	10634	49	10194.245	9867	11059	80
167	106	10118.604	9838	11480	82	10137.415	9864	10978	108	10173.648	9850	11850	55	10202.782	9901	10860	78	10149.795	9800	12078	128	10192.203	9823	11644	66	10361.394	9907	11532	43	10085.419	9812	10954	61	10048.017	9860	10864	50	10273.740	9651	12803	19	10073.105	9832	10824	49	10100.898	9922	10767	80
168	106	10192.113	9867	12284	82	10057.549	9842	10836	108	10162.204	9839	11407	55	10182.454	9879	11283	78	10087.667	9861	10870	128	10178.195	9733	11146	66	10248.591	9827	11761	43	10190.256	9859	11243	61	10080.804	9843	11135	50	10481.880	9785	13275	19	10026.368	9841	10372	49	10211.306	9831	10977	80
169	106	10125.481	9852	11389	82	10085.195	9870	11020	108	10155.157	9751	11678	55	10066.637	9903	10686	78	10123.948	9880	10888	128	10157.062	9726	11861	66	10325.303	9916	11314	43	10141.791	9862	10933	61	10148.394	9894	10962	50	10446.360	9883	14948	19	10092.368	9902	10488	49	10056.938	9806	10917	80
170	106	10128.660	9856	10961	82	10111.524	9684	11757	108	10110.259	9897	10889	55	10091.164	9833	10738	78	10076.448	9893	10584	128	10151.391	9826	12710	66	10477.106	9786	12049	43	10113.675	9597	10801	61	10166.836	9888	11173	50	10266.680	9805	11857	19	10050.263	9913	10297	49	10384.571	9992	11476	80
171	106	10088.000	9777	10976	82	10139.049	9880	11410	108	10085.407	9518	10655	55	10129.019	9866	10877	78	10160.180	9781	11150	128	10139.906	9862	11134	66	10329.016	9795	11690	43	10087.907	9902	10555	61	10036.737	9875	10794	50	10326.300	9675	12593	19	10062.632	9905	10394	49	10152.204	9861	10760	80
172	106	10017.330	9729	10616	82	10171.256	9834	11708	108	10197.861	9902	11366	55	10103.509	9817	10796	78	10105.808	9878	10625	128	10119.109	9860	10978	66	10219.591	9828	11025	43	10128.396	9899	10944	61	10109.377	9362	11097	50	10398.260	9820	13558	19	10061.789	9897	10660	49	10158.082	9766	11167	80
173	106	10095.820	9871	10634	82	10055.598	9831	10871	108	10124.936	9831	11239	55	10074.818	9797	11020	78	10110.552	9772	10995	128	10149.117	9660	12493	66	10267.818	9865	11798	43	10113.837	9894	10967	61	10144.918	9882	12127	50	10251.300	9826	12664	19	10192.105	9740	11414	49	10248.918	9798	11768	80
174	106	10059.925	9869	10822	82	10218.329	9910	11405	108	10074.296	9857	10775	55	10312.891	9857	11431	78	10070.757	9554	11076	128	10149.047	9873	11237	66	10303.516	9850	10906	43	10186.675	9898	11383	61	10136.787	9556	11063	50	10368.280	9775	12818	19	10044.000	9911	10408	49	10273.062	9884	11196	80
175	106	10111.302	9826	11071	82	10095.427	9902	11161	108	10103.389	9874	10716	55	10110.618	9871	10945	78	10090.718	9858	10591	128	10139.719	9707	11484	66	10254.984	9857	11063	43	10037.372	9903	10757	61	10137.099	9858	11005	50	10341.480	9860	12678	19	10234.685	9897	10827	49	10211.734	9884	11002	80
176	106	10080.528	9909	11155	82	10029.000	9893	10643	108	10138.611	9840	11232	55	10129.836	9895	10947	78	10116.423	9803	10916	128	10151.398	9850	12428	66	10309.516	9691	12100	43	10017.977	9895	10344	61	10090.131	9715	11053	50	10310.560	9782	11807	19	9998.368	9914	10136	49	10196.062	9891	11290	80
177	106	10024.255	9861	10380	82	10133.854	9872	10911	108	10066.981	9879	10791	55	10111.709	9740	10780	78	10108.115	9756	11298	128	10108.469	9745	10951	66	10393.272	9778	11575	43	10190.535	9891	10935	61	10078.722	9819	10796	50	10407.460	9766	12364	19	10119.526	9909	10706	49	10216.571	9815	11460	80
178	106	10081.180	9755	10807	82	10197.244	9545	11372	108	10113.611	9898	11128	55	10064.019	9908	10781	78	10044.103	9868	11145	128	10176.586	9879	11460	66	10247.182	9930	11611	43	10103.140	9860	11461	61	10127.147	9872	11156	50	10336.300	9680	12890	19	9996.947	9938	10081	49	10255.286	9907	11593	80
179	106	10059.736	9765	10632	82	10067.695	9878	10778	108	10048.454	9889	10587	55	10087.909	9887	10608	78	10112.423	9867	10667	128	10091.086	9887	10948	66	10454.454	9895	12797	43	10021.884	9866	10641	61	10073.918	9883	10770	50	10429.560	9850	12910	19	10010.685	9946	10302	49	10175.674	9867	10876	80
180	106	10076.802	9850	10807	82	10086.036	9900	10997	108	10085.167	9874	10736	55	10076.563	9896	10684	78	10047.103	9882	11048	128	10168.273	9819	11475	66	10346.863	9854	12011	43	10173.000	9850	11665	61	10075.213	9905	10945	50	10171.060	9920	11938	19	9974.789	9919	10055	49	10272.592	9864	12037	80
181	106	10095.066	9851	11526	82	10103.183	9787	11081	108	10170.944	9883	11122	55	10019.327	9887	10565	78	10046.615	9875	10459	128	10190.547	9748	11433	66	10374.272	9794	11636	43	10092.931	9883	10808	61	10072.181	9885	10620	50	10400.180	9848	12536	19	10075.158	9875	10780	49	10239.878	9869	11653	80
182	106	10063.273	9842	11191	82	10125.976	9905	11043	108	10126.620	9887	11104	55	10153.346	9862	11341	78	10078.154	9927	10852	128	10098.070	9852	11208	66	10179.712	9837	11187	43	10037.884	9913	10430	61	10049.541	9896	10891	50	10182.140	9881	11349	19	10067.895	9929	10455	49	10277.286	9865	11661	80
183	106	10054.198	9813	10771	82	10068.609	9886	10858	108	10130.630	9804	11231	55	10195.509	9824	10961	78	10145.436	9864	10810	128	10142.977	9877	11714	66	10294.712	9852	11654	43	10081.209	9894	10755	61	10074.181	9893	10638	50	10430.720	9667	13341	19	10009.947	9839	10544	49	10135.245	9855	10774	80
184	106	10063.717	9902	10692	82	10086.000	9876	11301	108	10137.880	9859	11233	55	10029.218	9872	10579	78	10110.910	9873	10908	128	10092.078	9889	11126	66	10343.606	9916	11642	43	10262.116	9901	11566	61	10103.229	9877	11116	50	10615.740	9839	13963	19	10020.474	9878	10461	49	10156.184	9873	11020	80
185	106	10176.151	9702	12373	82	10085.829	9872	10624	108	10067.583	9887	10625	55	10103.928	9825	10959	78	10173.230	9916	11363	128	10164.609	9861	12336	66	10311.530	9847	11246	43	10126.047	9907	10984	61	10036.918	9869	11169	50	10397.620	9721	12134	19	10121.737	9828	11332	49	10244.062	9826	11360	80
186	106	10011.858	9911	10370	82	10066.500	9857	10795	108	10193.481	9761	11061	55	10140.055	9832	11078	78	10095.205	9748	11080	128	10134.562	9846	11197	66	10298.712	9906	11547	43	10084.232	9853	11008	61	10095.115	9785	10697	50	10278.020	9772	13241	19	9995.105	9894	10262	49	10331.796	9820	11697	80
187	106	10042.934	9852	11093	82	10106.231	9825	10999	108	10090.204	9874	11185	55	10160.618	9809	11093	78	10187.397	9878	11340	128	10093.898	9862	11248	66	10345.228	9919	12088	43	10124.372	9875	10959	61	10057.295	9861	10738	50	10413.480	9907	12941	19	10006.789	9900	10199	49	10199.163	9881	10838	80
188	106	10065.962	9814	10910	82	10127.012	9695	10924	108	10175.824	9809	11378	55	10004.945	9835	10277	78	10081.525	9847	10607	128	10188.766	9849	11382	66	10343.363	9734	11804	43	10076.232	9882	11146	61	10113.558	9770	11083	50	10232.320	9840	11933	19	10003.315	9888	10088	49	10229.510	9897	11310	80
189	106	10132.887	9829	10930	82	10164.756	9887	11869	108	10184.936	9765	11185	55	10034.509	9556	10592	78	10082.436	9890	10658	128	10086.961	9770	11277	66	10376.984	9845	12064	43	10163.232	9899	11242	61	10125.082	9747	11881	50	10191.380	9888	12193	19	10086.632	9912	10518	49	10186.000	9888	11433	80
190	106	10082.915	9855	10914	82	10053.585	9865	10993	108	10118.898	9809	11405	55	10095.600	9870	10814	78	10063.808	9899	10870	128	10086.648	9829	11057	66	10246.788	9886	11285	43	10104.047	9876	10995	61	10125.983	9864	11130	50	10364.920	9792	11951	19	9982.474	9817	10109	49	10201.551	9875	10980	80
191	106	10096.180	9856	10820	82	10074.793	9829	10869	108	10157.204	9880	10938	55	10037.527	9846	10802	78	10049.475	9828	10905	128	10209.344	9853	11987	66	10192.697	9845	11355	43	10112.953	9874	10771	61	10132.099	9899	10883	50	10366.320	9818	11921	19	10026.579	9886	10288	49	10115.225	9893	10933	80
192	106	10053.575	9865	10842	82	10007.927	9882	10406	108	10176.954	9784	11321	55	10162.400	9927	11134	78	10105.782	9822	10987	128	10115.414	9878	10760	66	10355.258	9852	11920	43	10112.303	9911	10946	61	10131.377	9917	10906	50	10512.420	9922	12733	19	9998.000	9916	10131	49	10407.510	9821	11227	80
193	106	10083.972	9878	10904	82	10059.720	9900	11030	108	10129.167	9876	10705	55	10179.109	9900	11289	78	10107.846	9862	11039	128	10115.938	9842	11662	66	10270.151	9925	11520	43	10095.535	9896	10525	61	10135.442	9942	11120	50	10407.620	9926	14712	19	10090.053	9912	10655	49	10178.837	9917	10986	80
194	106	10111.255	9875	10653	82	10094.244	9864	11036	108	10157.324	9784	11394	55	10158.981	9841	11137	78	10051.000	9876	10715	128	10117.922	9533	11469	66	10241.121	9765	12011	43	10141.441	9873	11152	61	10028.508	9879	10883	50	10357.940	9877	12151	19	9984.789	9864	10218	49	10264.163	9877	11331	80
195	106	10062.755	9891	10713	82	10041.220	9242	11010	108	10173.973	9898	11267	55	10052.582	9888	10795	78	10093.603	9872	11489	128	10106.320	9875	11266	66	10279.954	9897	11452	43	10094.931	9798	10860	61	10065.705	9880	11034	50	10314.860	9865	12756	19	10042.211	9937	10334	49	10143.796	9907	11494	80
196	106	10075.236	9839	11383	82	10096.195	9873	11020	108	10145.509	9667	11931	55	10061.255	9685	10796	78	10087.564	9639	10785	128	10161.898	9466	11259	66	10354.242	9867	12046	43	10069.163	9874	11136	61	10054.410	9880	10577	50	10334.960	9888	12693	19	10044.053	9907	10664	49	10241.775	9908	11150	80
197	106	10036.264	9744	10621	82	10136.073	9881	11063	108	10159.352	9775	11214	55	10020.491	9887	10351	78	10125.936	9858	10983	128	10091.188	9777	11764	66	10259.803	9874	11229	43	10066.325	9893	10462	61	10061.099	9878	10454	50	10596.920	9852	14002	19	10032.000	9869	10366	49	10201.674	9550	11221	80
198	106	10048.981	9890	10932	82	10072.207	9840	10953	108	10171.157	9851	11713	55	10054.473	9927	10697	78	10048.308	9887	10492	128	10193.008	9881	12317	66	10245.272	9475	11630	43	10194.303	9900	11384	61	10044.606	9812	11169	50	10372.200	9729	12908	19	10033.895	9904	10418	49	10112.755	9845	10650	80
199	106	10087.425	9799	10995	82	10073.000	9904	11069	108	10127.389	9798	10922	55	10026.036	9873	10610	78	10033.308	9899	10565	128	10101.719	9908	11301	66	10219.000	9899	11343	43	10067.813	9892	10682	61	10143.983	9883	11311	50	10281.020	9784	12323	19	10008.789	9890	10239	49	10188.551	9892	12081	80
200	106	10037.443	9859	10497	82	10036.000	9891	10373	108	10153.667	9881	11623	55	10062.563	9887	10877	78	10065.052	9793	10999	128	10153.391	9845	11386	66	10296.379	9891	12332	43	10089.721	9831	10762	61	10029.278	9873	10790	50	10440.860	9932	11739	19	10113.000	9838	10774	49	10202.245	8930	11845	80
201	106	10119.623	9870	11363	82	10104.098	9816	10988	108	10114.833	9827	11244	55	10123.509	9836	11355	78	10096.052	9811	11412	128	10120.219	9872	11124	66	10311.894	9792	11968	43	10053.512	9893	10562	61	10179.082	9841	11473	50	10328.720	9803	12636	19	10119.263	9889	10586	49	10148.286	9856	11148	80
202	106	10037.613	9888	10464	82	10040.085	9876	10472	108	10105.936	9802	11275	55	10002.800	9769	10257	78	10067.475	9855	10627	128	10130.164	9878	10904	66	10208.394	9789	11665	43	10076.465	9916	10711	61	10033.181	9891	10932	50	10260.620	9804	13143	19	10073.315	9710	10474	49	10261.388	9929	11600	80
203	106	10172.736	9845	11325	82	10111.817	9874	10712	108	10084.361	9861	10580	55	10020.327	9860	10526	78	10072.872	9751	10673	128	10069.562	9555	11305	66	10252.030	9861	11517	43	10100.325	9916	10649	61	10092.328	9842	11101	50	10450.620	9784	12735	19	9991.368	9893	10202	49	10331.204	9859	11721	80
204	106	10094.858	9329	10923	82	10103.024	9888	11122	108	10183.898	9873	11359	55	10147.491	9874	10981	78	10140.103	9867	11159	128	10127.336	9825	11301	66	10353.046	9659	12135	43	10086.907	9844	10791	61	10070.147	9904	10929	50	10406.360	9858	13139	19	10063.368	9854	10579	49	10258.449	9873	11146	80
205	106	10045.688	9879	10678	82	10088.109	9882	10938	108	10149.314	9870	11013	55	10080.236	9876	10670	78	10075.385	9738	10645	128	10135.570	9883	11283	66	10277.879	9933	11204	43	10061.953	9871	10674	61	10036.918	9443	11114	50	10273.400	9835	11950	19	9999.526	9910	10130	49	10337.979	9824	11828	80
206	106	10055.660	9820	10911	82	10194.354	9811	12066	108	10066.037	9860	10675	55	10167.509	9886	11013	78	10053.025	9866	10753	128	10111.234	9846	11195	66	10258.561	9894	10897	43	10064.604	9906	10736	61	10050.181	9916	10766	50	10183.980	9887	11530	19	10035.000	9855	10988	49	10277.592	9863	11131	80
207	106	10032.990	9811	10949	82	10044.305	9815	11054	108	10159.630	9772	11011	55	10015.891	9715	10356	78	10174.897	9783	11837	128	10190.906	9844	11570	66	10292.772	9831	11708	43	10016.512	9825	10340	61	10023.345	9851	10462	50	10564.400	9910	13363	19	10114.842	9919	10711	49	10098.510	9941	10593	80
208	106	10072.773	9874	10710	82	10096.220	9786	10779	108	10134.861	9859	11082	55	10033.109	9913	10418	78	10027.885	9895	10562	128	10129.344	9854	10807	66	10207.228	9862	10981	43	10080.977	9878	10656	61	10058.147	9852	10565	50	10327.060	9625	13221	19	9995.315	9850	10376	49	10269.143	9841	11690	80
209	106	10071.934	9853	10794	82	10110.854	9851	10829	108	10187.064	9553	11442	55	10165.509	9892	10863	78	10106.692	9886	10897	128	10157.664	9861	11552	66	10392.409	9878	11959	43	10155.441	9874	11035	61	10136.901	9922	11208	50	10298.700	9899	13091	19	10002.315	9916	10222	49	10187.367	9922	10890	80
210	106	10067.434	9878	10905	82	10056.085	9873	10972	108	10158.250	9769	11165	55	10074.945	9799	10715	78	10070.320	9849	10844	128	10132.047	9725	11362	66	10274.849	9898	11393	43	10037.116	9878	10818	61	10047.737	9890	10549	50	10460.480	9882	12740	19	10019.895	9923	10437	49	10218.021	9846	11259	80
211	106	10083.566	9866	10941	82	10068.927	9889	11283	108	10142.056	9845	11147	55	10062.981	9885	10554	78	10083.115	9871	10678	128	10073.609	9885	11659	66	10238.242	9843	11117	43	10109.744	9904	11022	61	10098.328	9880	11291	50	10413.600	9862	12933	19	9996.685	9908	10250	49	10199.163	9909	11234	80
212	106	10105.170	9868	11010	82	10124.524	9878	10948	108	10155.398	9853	11508	55	10134.945	9878	10806	78	10075.513	9864	11105	128	10109.859	9875	10975	66	10298.894	9882	11963	43	10116.000	9810	10845	61	10065.853	9820	11311	50	10425.280	9903	12898	19	10087.947	9916	11001	49	10334.102	9921	11323	80
213	106	10025.085	9887	10826	82	10096.512	9866	10922	108	10202.083	9864	11315	55	10075.454	9890	10819	78	10079.487	9868	10688	128	10140.516	9896	12058	66	10395.516	9877	13117	43	10117.209	9890	10826	61	10136.442	9880	11687	50	10425.900	9926	12481	19	10007.789	9915	10315	49	10114.816	9822	11361	80
214	106	10113.142	9877	11480	82	10222.658	9834	12050	108	10186.676	9854	11828	55	10059.363	9895	10559	78	10273.628	9914	11844	128	10117.055	9879	11178	66	10368.106	9889	11598	43	10192.768	9877	11188	61	10104.787	9886	10823	50	10490.980	9815	14623	19	10172.368	9934	11561	49	10177.367	9915	11225	80
215	106	10049.802	9854	10644	82	10068.891	9856	10758	108	10072.000	9827	10596	55	10053.945	9906	10710	78	9986.320	9144	10389	128	10156.641	9862	11644	66	10311.121	9648	11530	43	10104.675	9907	10715	61	10058.213	9858	11035	50	10402.360	9881	11921	19	10154.053	9813	10763	49	10172.592	9937	10879	80
216	106	10056.500	9838	11736	82	10119.902	9892	11042	108	10133.352	9775	11524	55	10021.182	9903	10947	78	10099.923	9648	11218	128	10127.016	9902	11243	66	10205.500	9855	10905	43	10067.349	9889	10755	61	10121.672	9882	11249	50	10305.180	9811	12443	19	10044.421	9880	10476	49	10274.551	9857	11828	80
217	106	10132.519	9885	11935	82	10049.793	9889	10648	108	10085.324	9865	10957	55	10060.491	9819	10653	78	10110.115	9414	11039	128	10184.945	9730	11700	66	10329.728	9908	11665	43	10022.651	9884	10386	61	10187.508	9796	11863	50	10258.840	9878	11937	19	10234.105	9776	11360	49	10188.000	9895	10822	80
218	106	10111.453	9891	10937	82	10108.451	9853	11067	108	10134.759	9880	11219	55	10058.909	9857	10913	78	10067.448	9764	10893	128	10135.375	9790	11265	66	10270.409	9834	11190	43	10071.559	9909	10776	61	10115.147	9839	10822	50	10333.840	9642	12404	19	10008.105	9900	10169	49	10211.775	9885	11246	80
219	106	10097.095	9822	11160	82	10097.915	9859	10572	108	10117.806	9796	10874	55	10079.582	9847	10566	78	10156.730	9792	11010	128	10094.953	9689	11233	66	10253.954	9906	12313	43	10140.396	9815	10951	61	10166.508	9833	11286	50	10332.060	9754	12373	19	10061.789	9873	10379	49	10341.816	9895	11558	80
220	106	10061.188	9831	10617	82	10153.756	9820	12251	108	10152.917	9866	11040	55	10072.363	9909	10603	78	10240.154	9891	12265	128	10192.125	9845	11265	66	10260.318	9916	11831	43	10207.279	9827	11038	61	10108.819	9910	10996	50	10285.800	9915	11477	19	10063.474	9896	10456	49	10138.592	9898	11749	80
221	106	10087.519	9808	10756	82	10134.036	9877	10866	108	10104.880	9807	10720	55	10035.546	9542	10441	78	10164.885	9761	11421	128	10228.320	9858	11283	66	10307.728	9891	12225	43	10038.023	9904	10517	61	10074.853	9882	10977	50	10531.380	9530	13960	19	9989.421	9859	10117	49	10214.163	9941	11155	80
222	106	10033.953	9845	10456	82	10151.585	9356	10900	108	10078.343	9878	10795	55	10083.019	9865	10973	78	10141.680	9836	11193	128	10110.492	9882	11005	66	10344.228	9891	12082	43	10068.047	9875	10642	61	10117.771	9840	11281	50	10361.540	9859	11936	19	10075.474	9857	10571	49	10207.143	9911	11447	80
223	106	10046.075	9819	10873	82	10128.158	9856	11047	108	10107.037	9438	11180	55	10053.400	9036	11050	78	10089.115	9881	11060	128	10165.281	9742	11746	66	10209.576	9753	12119	43	10058.837	9916	10712	61	10105.115	9851	10738	50	10464.060	9807	12671	19	10018.105	9817	10328	49	10247.408	9867	12039	80
224	106	10040.123	9805	10677	82	10126.183	9876	11079	108	10140.824	9540	11397	55	10115.200	9771	11967	78	10134.948	9855	10942	128	10125.258	9822	10958	66	10340.637	9856	11797	43	10037.953	9912	10518	61	10117.869	9882	10953	50	10368.980	9871	12343	19	10223.737	9955	10887	49	10198.225	9905	11278	80
225	106	10062.028	9862	10641	82	10100.183	9874	11035	108	10188.833	9864	11341	55	10106.200	9918	10865	78	10118.013	9899	10744	128	10195.500	9838	11580	66	10262.484	9850	11521	43	10050.628	9888	10454	61	10080.640	9900	10781	50	10420.820	9904	12873	19	10130.737	9922	11039	49	10305.510	9905	12024	80
226	106	10086.066	9713	12565	82	10181.342	9901	11199	108	10080.176	9863	10858	55	10138.491	9930	10518	78	10062.846	9842	10822	128	10196.117	9903	11135	66	10325.697	9911	12085	43	10074.675	9894	10731	61	9993.918	9889	10217	50	10400.540	9898	12611	19	10003.105	9919	10375	49	10182.530	9916	11284	80
227	106	10045.104	9886	10554	82	10090.951	9814	10866	108	10181.620	9808	11387	55	10135.019	9845	11388	78	10117.808	9857	11030	128	10185.258	9802	12356	66	10184.212	9812	11431	43	10064.837	9791	10841	61	10082.049	9863	10806	50	10495.640	9625	13714	19	10147.895	9822	11487	49	10264.143	9918	11081	80
228	106	10053.208	9887	10485	82	10103.646	9853	11604	108	10147.676	9869	11927	55	10139.836	9891	11017	78	10150.154	9885	11001	128	10069.922	9313	10959	66	10269.909	9915	11490	43	10068.488	9860	10664	61	10118.065	9863	11205	50	10304.740	9889	12288	19	10082.526	9895	10843	49	10124.530	9896	11135	80
229	106	10062.849	9847	10757	82	10150.366	9883	11145	108	10180.814	9842	11260	55	10009.873	9903	10285	78	10085.680	9811	11033	128	10133.086	9891	11417	66	10315.682	9489	11854	43	10138.651	9923	10934	61	10099.901	9838	11975	50	10364.960	9755	13118	19	10055.632	9914	10395	49	10214.918	9915	12170	80
230	106	10187.925	9827	11636	82	10106.707	9898	11225	108	10142.936	9769	11079	55	10070.491	9904	10798	78	10131.730	9798	11265	128	10221.734	9902	12070	66	10236.016	9840	11462	43	10067.093	9870	10741	61	10066.623	9887	10633	50	10201.960	9779	11379	19	10017.737	9923	10231	49	10185.653	9931	11138	80
231	106	10045.151	9870	10426	82	10089.500	9462	10742	108	10075.454	9883	10856	55	10010.473	9873	10228	78	10044.692	9912	10528	128	10149.992	8981	11217	66	10250.363	9915	11210	43	10105.744	9862	11156	61	10056.688	9913	10545	50	10327.040	9828	11425	19	10072.895	9792	10815	49	10130.347	9848	10623	80
232	106	10067.434	9884	11281	82	10085.829	9902	11281	108	10093.407	9866	11241	55	10160.836	9807	11775	78	10146.603	9875	11226	128	10176.414	9821	11350	66	10292.470	9836	11901	43	10088.721	9902	10847	61	10084.410	9882	10801	50	10242.140	9847	12118	19	9999.789	9907	10142	49	10301.694	9908	11622	80
233	106	10147.745	9731	11029	82	10128.000	9870	10882	108	10192.611	9863	11402	55	9997.964	9859	10475	78	10069.743	9869	10870	128	10116.180	9872	11257	66	10264.439	9884	11135	43	10039.396	9859	10362	61	10071.688	9816	10881	50	10199.600	9891	12680	19	10114.685	9869	11012	49	10200.694	9835	11009	80
234	106	10050.198	9800	10631	82	10085.842	9847	11330	108	10085.352	9801	10948	55	10017.236	9875	10274	78	10026.180	9897	10485	128	10067.539	9893	11102	66	10317.454	9897	11441	43	10186.279	9883	11355	61	10033.541	9867	10533	50	10337.760	9849	12242	19	10146.421	9932	10577	49	10211.857	9907	11815	80
235	106	10070.613	9884	10718	82	10099.293	9864	11016	108	10155.444	9806	11412	55	10092.509	9818	10985	78	10086.948	9849	10757	128	10118.766	9897	11102	66	10222.106	9848	11561	43	10105.396	9875	10844	61	10093.082	9891	11246	50	10424.920	9841	12667	19	10103.579	9930	10446	49	10286.898	9879	11130	80
236	106	10078.820	9854	10799	82	10096.439	9865	11076	108	10114.407	9394	11596	55	10115.764	9847	10812	78	10029.475	9844	10599	128	10122.547	9870	11241	66	10328.167	9869	11572	43	10186.372	9826	11298	61	10071.147	9890	10863	50	10342.320	9859	11854	19	10085.368	9924	10660	49	10363.184	9854	11584	80
237	106	10076.000	9869	11112	82	10089.183	9717	11363	108	10133.186	9841	10921	55	10169.091	9896	10860	78	10056.385	9834	10632	128	10088.789	9854	11137	66	10427.591	9863	11746	43	10105.441	9882	10661	61	10101.099	9808	10980	50	10531.580	9650	13032	19	9992.368	9934	10120	49	10293.163	9912	11075	80
238	106	10067.925	9910	10779	82	10232.939	9752	11461	108	10173.880	9868	11984	55	10123.928	9869	10788	78	10107.128	9753	11117	128	10124.492	9881	11479	66	10416.182	9862	12223	43	10099.604	9848	10821	61	10113.147	9920	10719	50	10281.300	9865	11843	19	10126.263	9928	10585	49	10148.918	9919	11895	80
239	106	10098.349	9825	10839	82	10028.756	9904	10344	108	10152.759	9875	11584	55	10055.728	9874	10837	78	10156.487	9860	11515	128	10155.031	9869	12155	66	10295.167	9891	12007	43	10110.535	9782	10731	61	10106.426	9878	10834	50	10399.880	9794	14106	19	10034.579	9948	10212	49	10262.755	9872	11397	80
240	106	10065.472	9841	10981	82	10089.536	9890	10837	108	10146.741	9846	11100	55	10169.055	9822	11126	78	10078.680	9809	10899	128	10107.164	9854	11265	66	10286.030	9958	11319	43	10091.187	9797	10884	61	10090.213	9838	11120	50	10449.060	9740	13250	19	10015.158	9886	10247	49	10125.755	9887	11090	80
241	106	10082.905	9891	10846	82	10132.085	9868	11173	108	10138.639	9830	11308	55	10059.728	9897	10811	78	10122.833	9878	11658	128	10160.875	9895	11547	66	10321.500	9824	11669	43	10139.813	9717	10715	61	10141.263	9844	11214	50	10379.720	9832	12223	19	10097.263	9896	10870	49	10262.245	9831	11799	80
242	106	10116.188	9844	10963	82	10127.780	9831	11391	108	10080.027	9872	11058	55	10055.800	9897	10835	78	10137.846	9869	11324	128	10135.203	9879	11343	66	10234.258	9869	11492	43	10101.884	9875	10858	61	10206.147	9885	11891	50	10367.300	9912	12718	19	10047.158	9884	10471	49	10321.470	9899	12170	80
243	106	10085.227	9839	10984	82	10172.671	9786	11071	108	10095.509	9776	11048	55	10094.000	9887	10633	78	10113.962	9532	11321	128	10144.258	9884	11396	66	10321.303	9915	12443	43	10026.187	9919	10345	61	10036.213	9871	10638	50	10414.520	9851	12585	19	10106.842	9859	10733	49	10255.551	9727	11723	80
244	106	10110.613	9875	11434	82	10112.391	9808	11274	108	10155.519	9877	11368	55	10061.182	9903	10658	78	10149.320	9880	10902	128	10198.562	9888	11199	66	10294.758	9868	11693	43	10088.256	9853	11666	61	10041.115	9880	11060	50	10448.600	9653	13797	19	10218.368	9926	11524	49	10136.571	9893	11125	80
245	106	10084.925	9850	11058	82	10065.598	9858	11176	108	10109.954	9825	11030	55	10011.836	9879	10610	78	10089.730	9876	10538	128	10101.492	9858	11588	66	10274.228	9920	11191	43	10041.651	9898	10428	61	10138.263	9891	11334	50	10256.100	9893	12158	19	10054.263	9881	10589	49	10300.898	9874	11599	80
246	106	10050.547	9801	10784	82	10115.293	9857	10926	108	10170.009	9797	11971	55	10217.728	9893	11657	78	10177.090	9841	11363	128	10185.141	9865	11372	66	10376.818	9920	11421	43	10048.675	9922	10636	61	10042.853	9887	10433	50	10296.560	9877	12118	19	10134.000	9439	10641	49	10367.429	9811	12004	80
247	106	10063.500	9874	11059	82	10101.988	9914	11258	108	10129.889	9868	11683	55	10102.563	9834	10744	78	10065.462	9875	10741	128	10145.195	9899	11554	66	10414.212	9936	12546	43	10098.256	9894	10519	61	10022.181	9856	10507	50	10363.420	9712	13141	19	10002.526	9902	10276	49	10205.694	9883	11684	80
248	106	10145.415	9823	11019	82	10087.780	9860	10951	108	10116.306	9894	10840	55	10086.928	9879	11145	78	10050.872	9864	10649	128	10135.539	9863	12069	66	10214.016	9926	11979	43	10049.303	9897	10965	61	10074.836	9906	11203	50	10254.400	9837	11586	19	10006.421	9915	10108	49	10249.306	9898	11210	80
249	106	10102.132	9771	11175	82	10087.707	9868	10703	108	10134.898	9825	10827	55	10066.346	9875	10494	78	10077.628	9835	10696	128	10094.867	9703	11064	66	10264.818	9905	11700	43	10032.163	9881	10604	61	10040.049	9580	10604	50	10322.940	9899	12170	19	9996.579	9927	10065	49	10232.979	9736	11380	80
250	106	10121.490	9795	10936	82	10055.866	9763	10925	108	10107.194	9841	10880	55	10175.854	9863	11115	78	10074.615	9884	10732	128	10105.156	9835	11682	66	10325.379	9790	12233	43	10088.000	9825	10700	61	10171.623	9910	11538	50	10287.360	9841	11379	19	10003.526	9878	10213	49	10169.184	9897	11141	80
251	106	10077.557	9892	11029	82	10056.585	9869	11006	108	10113.741	9832	11002	55	10107.236	9881	10813	78	10060.243	9891	10782	128	10148.008	9851	10982	66	10344.516	9834	11762	43	10074.604	9846	10619	61	10033.901	9893	11292	50	10304.740	9914	12003	19	9997.315	9913	10045	49	10184.938	9888	10950	80
252	106	10059.453	9796	11061	82	10092.476	9889	10866	108	10204.926	9882	11477	55	10049.091	9877	11109	78	10124.487	9871	11138	128	10197.273	9827	11259	66	10188.984	9867	11019	43	10090.837	9813	10654	61	10161.017	9905	11848	50	10284.000	9842	11769	19	10051.526	9894	10927	49	10217.938	9852	10644	80
253	106	10140.500	9683	11438	82	10112.256	9891	11317	108	10127.824	9894	11839	55	10050.945	9899	10913	78	10169.872	9877	11293	128	10135.609	9792	11662	66	10357.439	9887	11378	43	10054.140	9886	10958	61	10044.672	9782	10786	50	10323.920	9874	13137	19	10096.789	9933	10958	49	10216.878	9795	12130	80
254	106	10098.953	9826	10996	82	10008.817	9900	10441	108	10187.194	9884	11394	55	10041.310	9862	10575	78	10243.346	9845	11855	128	10167.984	9839	11494	66	10394.409	9884	11922	43	10078.977	9916	10559	61	10133.360	9874	11231	50	10389.860	9881	14864	19	10097.053	9886	11113	49	10400.551	9874	11325	80
255	106	10058.245	9831	10930	82	10147.464	9905	11203	108	10115.741	9834	11141	55	10033.728	9881	10910	78	10069.423	9851	10718	128	10124.039	9823	10894	66	10378.516	9851	12766	43	10082.813	9928	10746	61	10088.590	9833	10976	50	10185.640	9889	11415	19	10022.685	9949	10201	49	10217.082	9855	11373	80
256	106	10098.642	9782	10953	82	10093.146	8997	11084	108	10112.074	9861	11126	55	10052.200	9888	10564	78	10102.987	9907	10970	128	10161.180	9830	11511	66	10293.197	9943	11907	43	10162.907	9881	11148	61	10094.033	9895	10744	50	10294.820	9864	11977	19	10098.685	9947	10501	49	10307.775	9842	11553	80
257	106	10057.773	9854	10798	82	10161.012	9862	11060	108	10101.324	9894	10955	55	10200.928	9887	11206	78	10103.320	9865	10743	128	10199.688	9784	11322	66	10314.212	9932	12200	43	10042.651	9868	10753	61	10050.360	9889	10564	50	10369.980	9811	13616	19	10087.842	9878	10937	49	10263.979	9881	11533	80
258	106	10064.151	9817	10877	82	10129.085	9850	11493	108	10127.370	9884	11366	55	10033.310	9878	10411	78	10064.552	9866	10751	128	10169.227	9887	11069	66	10340.030	9898	11615	43	10047.303	9907	10291	61	10075.312	9904	11155	50	10280.780	9893	13105	19	10038.053	9897	10593	49	10203.959	9893	10968	80
259	106	10037.208	9564	10790	82	10103.658	9818	11350	108	10140.546	9834	11293	55	10114.928	9841	11996	78	10119.475	9872	11086	128	10138.719	9856	11327	66	10326.516	9737	11597	43	10067.000	9882	10589	61	10038.737	9865	10504	50	10259.340	9912	12254	19	10043.789	9907	10401	49	10290.938	9786	11437	80
260	106	10119.820	9755	10923	82	10045.207	9877	10599	108	10165.898	9859	11830	55	10102.509	9852	11194	78	10101.525	9706	12223	128	10134.516	9885	11353	66	10285.016	9772	13038	43	10053.675	9895	10311	61	10070.541	9862	10795	50	10333.380	9881	12289	19	10059.947	9886	10567	49	10166.633	9864	11553	80
261	106	10084.387	9871	11058	82	10062.109	9915	10743	108	10106.880	9738	11400	55	10038.945	9867	10595	78	10009.397	9900	10649	128	10125.281	9877	11643	66	10282.242	9902	11862	43	10173.628	9897	10891	61	10246.574	9856	11540	50	10344.380	9737	11987	19	10048.737	9909	10391	49	10082.204	9866	11184	80
262	106	10064.066	9847	10768	82	10119.183	9831	10770	108	10100.880	9863	10583	55	10115.000	9878	11373	78	10119.115	9868	11516	128	10149.203	9783	11135	66	10266.394	9910	11536	43	10119.441	9896	10804	61	10036.410	9898	10632	50	10208.600	9827	11588	19	10066.685	9885	10504	49	10213.530	9858	11386	80
263	106	10073.519	9845	10859	82	10111.342	9871	10596	108	10178.046	9857	11422	55	10065.072	9873	10392	78	10149.923	9852	11390	128	10114.539	8935	11057	66	10354.788	9910	11975	43	10161.884	9902	11220	61	10208.295	9817	11211	50	10152.880	9872	11688	19	10080.685	9885	10251	49	10195.653	9778	11335	80
264	106	10067.717	9874	11030	82	10062.902	9844	10976	108	10177.167	9802	11148	55	10101.400	9885	10789	78	10052.475	9892	11075	128	10214.375	9798	12090	66	10326.651	9890	11500	43	10085.256	9897	10770	61	10075.688	9837	11162	50	10282.900	9836	11355	19	10114.158	9914	10657	49	10242.102	9856	11221	80
265	106	10090.019	9774	11078	82	10153.000	9903	11654	108	10170.991	9869	11404	55	10043.454	9887	10514	78	10090.628	9861	11038	128	10127.227	9877	11551	66	10297.000	9901	11536	43	10275.396	9743	11898	61	10076.000	9899	10856	50	10376.680	9888	12031	19	10214.421	9919	10958	49	10098.449	9887	10770	80
266	106	10055.405	9529	11531	82	10212.000	9853	11595	108	10211.157	9847	11452	55	10084.036	9868	10683	78	10159.025	9884	11093	128	10118.312	9857	10859	66	10349.651	9851	11377	43	10061.907	9872	10812	61	10097.442	9853	11184	50	10318.680	9721	12336	19	10128.315	9799	10764	49	10281.062	9517	11898	80
267	106	10108.680	9840	11355	82	10138.036	9787	11871	108	10153.213	9858	11472	55	10138.964	9886	11329	78	10116.103	9860	11298	128	10162.109	9875	11091	66	10159.424	9918	11070	43	10063.488	9885	10630	61	10077.000	9867	10795	50	10280.700	9920	11827	19	10011.579	9827	10664	49	10194.102	9830	11481	80
268	106	10080.208	9834	10737	82	10045.561	9886	10741	108	10086.314	9380	10614	55	10000.400	9886	10273	78	10146.615	9862	11406	128	10141.094	9887	11179	66	10369.182	9862	11885	43	10067.675	9901	10712	61	10060.426	9883	10407	50	10329.240	9850	12368	19	10070.632	9919	10512	49	10108.571	9844	10647	80
269	106	10107.057	9891	11170	82	10061.769	9864	10696	108	10153.527	9871	11341	55	10045.546	9910	10484	78	10124.346	9796	11325	128	10100.672	9869	11430	66	10257.561	9862	11254	43	10097.279	9846	10775	61	10192.558	9895	12254	50	10335.560	9661	13316	19	10020.474	9848	10299	49	10127.816	9897	10890	80
270	106	10102.585	9814	10910	82	10089.598	9763	11645	108	10089.527	9900	10960	55	10061.618	9873	10447	78	10140.833	9827	10921	128	10091.297	9887	11010	66	10328.909	9886	11598	43	10038.349	9887	10571	61	10122.869	9875	11251	50	10336.580	9773	13596	19	10021.263	9912	10397	49	10250.674	9928	11105	80
271	106	10100.915	9848	10898	82	10110.866	9839	11459	108	10040.861	9871	10792	55	10094.873	9844	11099	78	10043.385	9847	11404	128	10110.805	9876	11108	66	10277.606	9904	12545	43	10118.813	9913	10725	61	10068.819	9890	10619	50	10209.260	9754	12349	19	10029.947	9396	10684	49	10203.021	9842	11194	80
272	106	10051.377	9881	10702	82	10119.342	9907	11148	108	10096.269	9869	11355	55	10134.637	9838	11157	78	10040.052	9860	10731	128	10102.969	9806	11253	66	10300.667	9778	11113	43	10058.651	9907	10663	61	10096.181	9898	10853	50	10563.320	9820	14420	19	10062.632	9906	10643	49	10154.918	9331	11012	80
273	106	10079.528	9421	11118	82	10073.451	9870	10998	108	10163.231	9876	11526	55	10106.546	9783	10678	78	10087.987	9871	10552	128	10165.406	9820	11457	66	10478.228	9924	12018	43	10081.441	9887	10828	61	10134.951	9854	11414	50	10200.840	9887	11261	19	9996.000	9712	10135	49	10160.041	9856	11086	80
274	106	10120.264	9839	10845	82	10137.244	9885	11186	108	10135.120	9765	11270	55	10038.019	9892	10563	78	10056.680	9898	10821	128	10090.773	9565	11267	66	10470.758	9863	11634	43	10153.813	9907	10834	61	10037.328	9862	10520	50	10320.200	9732	12821	19	10140.685	9881	10720	49	10192.062	9820	11522	80
275	106	10035.245	9687	10579	82	10111.415	9810	10671	108	10256.064	9822	11368	55	10033.091	9883	10312	78	10090.218	9843	11196	128	10070.914	9769	11296	66	10181.984	9822	11619	43	10045.209	9890	10791	61	10065.901	9849	10646	50	10391.420	9821	12089	19	10005.685	9884	10239	49	10146.633	9781	11054	80
276	106	10059.377	9883	10637	82	10094.573	9831	11113	108	10092.436	9785	10881	55	10033.091	9599	10937	78	10097.243	9860	10873	128	10123.555	9761	11008	66	10540.228	9898	11682	43	10131.465	9825	10524	61	10033.131	9880	10438	50	10364.020	9694	12122	19	10018.053	9877	10622	49	10172.837	9883	11657	80
277	106	10173.000	9787	10920	82	10123.415	9818	10942	108	10097.686	9851	10679	55	10081.690	9813	11181	78	10209.885	9822	11612	128	10206.477	9893	11280	66	10311.546	9885	11899	43	10079.535	9837	10957	61	10058.787	9835	10677	50	10373.580	9808	13594	19	10057.263	9974	10160	49	10199.898	9890	11326	80
278	106	10097.915	9842	11274	82	10098.878	9770	11459	108	10145.037	9847	11257	55	10118.400	9842	11016	78	10044.243	9907	10692	128	10119.797	9847	11581	66	10368.772	9913	11828	43	10064.860	9875	10897	61	10108.345	9712	10885	50	10175.120	9875	11172	19	10127.895	9843	10558	49	10125.510	9857	10988	80
279	106	10059.358	9878	10900	82	10076.256	9805	11022	108	10141.148	9897	11130	55	10145.437	9854	10827	78	10140.948	9817	10904	128	10171.078	9884	11290	66	10225.076	9884	12163	43	10108.325	9899	10541	61	10032.328	9860	10524	50	10308.460	9895	13310	19	10202.526	9923	11379	49	10150.959	9837	11531	80
280	106	10088.887	9844	11384	82	10032.902	9861	10495	108	10116.037	9852	10966	55	10031.236	9877	10391	78	10174.808	9812	11731	128	10090.266	9785	11131	66	10302.228	9900	11259	43	10112.187	9908	10721	61	10089.360	9874	11239	50	10354.440	9703	13533	19	10135.632	9831	10591	49	10235.163	9845	10908	80
281	106	10086.396	9872	10999	82	10173.854	9819	11645	108	10121.944	9776	10811	55	10075.310	9896	11014	78	10077.436	9845	11246	128	10163.688	9900	11487	66	10284.621	9903	12163	43	10188.768	9898	11001	61	10156.737	9882	10973	50	10292.040	9857	12690	19	10066.895	9876	10691	49	10204.306	9880	11837	80
282	106	10059.792	9873	10963	82	10082.293	9836	10955	108	10131.954	9815	11479	55	10062.673	9884	10651	78	10130.718	9852	11048	128	10187.141	9853	11255	66	10334.728	9885	11315	43	10060.116	9886	11152	61	10154.508	9916	11329	50	10331.440	9742	12625	19	9999.526	9881	10152	49	10281.979	9885	11296	80
283	106	10140.434	9740	11441	82	10092.171	9915	10778	108	10147.777	9835	11051	55	10081.764	9846	11143	78	10104.205	9828	10731	128	10166.844	9871	11289	66	10285.909	9900	11751	43	10072.303	9831	10501	61	10069.853	9898	10788	50	10445.420	9881	12576	19	9991.053	9813	10456	49	10270.551	9843	11920	80
284	106	10140.028	9872	11020	82	10075.756	9903	10838	108	10103.111	9869	11274	55	10087.582	9838	10856	78	10085.230	9889	10869	128	10144.211	9852	11544	66	10398.863	9809	11424	43	10198.651	9886	11109	61	10074.426	9886	11000	50	10220.040	9928	11571	19	10057.158	9889	10304	49	10168.796	9910	11261	80
285	106	10082.670	9798	12186	82	10145.988	9742	11335	108	10137.973	9773	10875	55	10094.782	9883	11368	78	10028.064	9879	10829	128	10121.227	9868	11197	66	10291.046	9850	11189	43	10132.744	9907	10857	61	10034.737	9929	10694	50	10356.880	9849	12216	19	10193.895	9853	10712	49	10172.000	9868	11148	80
286	106	10070.792	9880	10976	82	10119.731	9725	11190	108	10153.186	9820	11115	55	9975.327	9796	10244	78	10146.077	9738	11523	128	10088.391	9804	11188	66	10284.879	9901	10977	43	10055.697	9895	10756	61	10093.951	9889	10733	50	10413.040	9877	12178	19	10043.263	9935	10243	49	10204.490	9767	11438	80
287	106	10028.981	9877	10761	82	10163.305	9711	11879	108	10107.389	9828	11112	55	10134.690	9738	11567	78	10098.615	9819	11011	128	10097.500	9889	11156	66	10323.909	9901	11598	43	10007.604	9889	10644	61	10063.426	9906	10471	50	10206.660	9831	12120	19	9985.105	9823	10054	49	10244.816	9858	11445	80
288	106	10123.019	9836	11137	82	10047.964	9865	10344	108	10054.398	9887	10450	55	10049.728	9740	11109	78	10056.077	9883	10738	128	10119.180	9718	11931	66	10160.894	9878	11528	43	10083.023	9905	11063	61	10122.869	9835	11182	50	10253.200	9852	11782	19	9987.053	9847	10116	49	10202.122	9855	10933	80
289	106	10118.047	9848	10927	82	10065.927	9890	10846	108	10087.611	9857	10734	55	10108.709	9886	10669	78	10112.359	9626	11318	128	10098.914	9895	11050	66	10367.212	9933	11256	43	10163.069	9830	11157	61	10060.819	9848	10456	50	10271.180	9723	12799	19	10110.789	9894	10910	49	10271.510	9872	11158	80
290	106	10061.820	9815	11531	82	10139.391	9687	11977	108	10112.194	9869	11031	55	10060.709	9556	10676	78	10056.410	9884	10848	128	10147.781	9384	11347	66	10331.637	9806	11897	43	10052.791	9850	10327	61	10032.229	9852	10782	50	10360.620	9892	12437	19	10113.842	9910	10684	49	10206.245	9880	10893	80
291	106	10075.113	9784	11315	82	10126.793	9912	11166	108	10111.287	9829	11276	55	10067.854	9791	10890	78	10042.243	9860	11082	128	10156.516	9887	11060	66	10263.212	9849	11347	43	10047.325	9871	10766	61	10096.640	9798	10903	50	10538.720	9804	12886	19	10142.421	9896	11250	49	10087.938	9681	10685	80
292	106	10060.547	9897	10968	82	10139.817	9855	11207	108	10109.639	9820	10717	55	10152.072	9865	11016	78	10133.590	9782	11237	128	10115.766	9897	11189	66	10303.197	9859	12029	43	10111.907	9870	10843	61	10068.508	9808	10952	50	10408.620	9776	12599	19	10048.105	9735	10378	49	10256.204	9756	10917	80
293	106	10113.462	9880	10629	82	10025.585	9879	10249	108	10162.814	9809	11297	55	10100.909	9866	11479	78	10160.000	9810	10699	128	10110.164	9809	10984	66	10292.454	9900	11175	43	10127.744	9909	11115	61	10059.377	9859	10504	50	10331.480	9819	11752	19	9997.895	9907	10175	49	10196.796	9892	10998	80
294	106	10140.132	9848	11514	82	10109.231	9796	10848	108	10099.704	9906	10669	55	10091.928	9899	10993	78	10144.833	9869	11748	128	10130.602	9921	11553	66	10253.182	9800	11361	43	10098.209	9888	10904	61	9996.590	9884	10222	50	10282.740	9793	12154	19	10066.263	9915	10409	49	10221.347	9902	10766	80
295	106	10109.849	9879	11324	82	10157.988	9855	11047	108	10155.269	9798	11082	55	10111.582	9884	11130	78	10075.564	9788	11075	128	10122.078	9810	11307	66	10334.061	9879	14364	43	10042.093	9902	10662	61	10051.672	9849	10614	50	10294.620	9898	12633	19	10126.315	9867	10858	49	10321.266	9908	11616	80
296	106	10092.443	9838	10750	82	10155.598	9817	10780	108	10157.277	9870	11204	55	10153.072	9867	12283	78	10165.128	9888	11520	128	10096.039	9879	11101	66	10265.879	9823	11454	43	10253.000	9852	11860	61	10105.574	9834	10775	50	10281.460	9864	12734	19	10027.263	9896	10300	49	10198.102	9896	11284	80
297	106	10051.613	9887	10612	82	10144.720	9836	11046	108	10240.954	9840	11567	55	9987.418	9888	10131	78	10069.525	9831	10492	128	10126.352	9558	11540	66	10389.954	9848	11670	43	10070.349	9913	10796	61	10055.901	9896	10613	50	10272.640	9837	11462	19	10019.842	9885	10626	49	10131.225	9582	10884	80
298	106	10126.632	9679	11133	82	10094.769	9834	11084	108	10130.111	9795	11196	55	10144.255	9854	10896	78	10088.282	9854	10851	128	10132.141	9872	11875	66	10181.772	9848	12051	43	10194.977	9867	11448	61	10093.935	9573	11079	50	10487.860	9839	11821	19	10124.263	9838	10654	49	10241.266	9854	11102	80
299	106	10022.255	9887	10510	82	10140.891	9831	11118	108	10056.389	9830	10494	55	9991.618	9876	10092	78	10077.654	9845	10691	128	10136.023	9768	11206	66	10280.394	9727	11313	43	10262.651	9886	11658	61	10092.737	9913	11062	50	10188.360	9840	12076	19	10147.158	9878	11348	49	10202.653	9734	11474	80
300	106	10100.547	9175	11414	82	10156.634	9775	11043	108	10166.056	9812	11021	55	10074.618	9853	10894	78	10174.052	9885	11507	128	10187.930	9889	11280	66	10284.046	9836	11519	43	10036.559	9911	10920	61	10064.935	9893	10500	50	10404.260	9801	12484	19	10122.842	9934	10439	49	10417.388	9762	11627	80
301	106	10058.000	9844	11399	82	10072.195	9860	10578	108	10094.769	9768	11115	55	10112.637	9673	11013	78	10152.064	9885	11459	128	10056.922	9873	12001	66	10321.970	9616	11589	43	10167.093	9920	10862	61	10060.524	9852	10715	50	10183.500	9774	11113	19	10013.947	9904	10147	49	10336.653	9823	11038	80
302	106	10106.632	9850	11206	82	10049.829	9883	10537	108	10088.009	9839	11423	55	10087.437	9825	10825	78	10140.718	9767	11377	128	10108.461	9863	11268	66	10218.803	9832	11151	43	10060.768	9880	10703	61	10065.312	9802	10746	50	10203.760	9864	11123	19	10086.211	9892	10378	49	10245.898	9839	10876	80
303	106	10096.425	9807	10850	82	10081.280	9800	10834	108	10096.407	9767	11269	55	10077.218	9868	11206	78	10148.680	9868	11488	128	10121.211	9804	11531	66	10456.061	9798	12469	43	10053.187	9901	10506	61	10104.640	9899	11009	50	10249.080	9833	11918	19	10070.315	9926	10490	49	10258.286	9773	11126	80
304	106	10054.905	9898	10582	82	10039.427	9877	10727	108	10167.314	9852	11345	55	10024.618	9819	10394	78	10047.987	9895	10856	128	10137.961	9873	10884	66	10253.454	9808	10869	43	10121.396	9921	11421	61	10129.508	9900	10702	50	10318.000	9800	12951	19	10136.158	9930	10669	49	10260.102	9714	11756	80
305	106	10064.905	9863	10877	82	10074.731	9882	10648	108	10147.814	9849	11267	55	10046.527	9923	10770	78	10089.475	9903	10883	128	10149.406	9894	11219	66	10417.409	9836	11915	43	10093.768	9891	10566	61	10003.558	9917	10450	50	10258.980	9805	11477	19	10036.421	9918	10211	49	10223.612	9780	11212	80
306	106	10037.934	9859	10658	82	10124.171	9848	10730	108	10234.574	9805	11806	55	10179.654	9881	11218	78	10138.552	9858	11295	128	10212.023	9729	12059	66	10290.137	9884	11436	43	10091.093	9854	10931	61	10053.147	9898	10787	50	10338.740	9793	11958	19	10078.685	9904	10613	49	10280.122	9822	11123	80
307	106	10073.387	9879	10878	82	10139.488	9864	10936	108	10153.027	9855	10842	55	10023.546	9867	10603	78	10130.141	9910	12172	128	10061.414	9550	10668	66	10263.516	9873	11700	43	10102.023	9289	10872	61	10097.115	9913	10831	50	10233.740	9793	11500	19	9998.211	9926	10145	49	10284.653	9774	11091	80
308	106	10117.273	9892	11558	82	10175.634	9877	11329	108	10151.880	9292	11260	55	10054.437	9860	10922	78	10053.987	9825	10766	128	10177.984	9864	11812	66	10316.409	9798	11525	43	10188.512	9874	10720	61	10091.836	9910	10758	50	10343.060	9915	12187	19	10027.315	9898	10397	49	10190.367	9910	11291	80
309	106	10087.680	9907	10807	82	10129.391	9807	11123	108	10152.473	9774	10686	55	10074.800	9897	10923	78	10105.308	9885	11391	128	10153.305	9534	11176	66	10309.137	9742	11761	43	10153.093	9906	10790	61	10097.935	9843	10758	50	10274.400	9764	11812	19	10041.211	9854	10485	49	10206.857	9892	11067	80
310	106	10089.915	9774	10986	82	10061.646	9828	11053	108	10134.000	9830	11441	55	10022.745	9888	10403	78	10114.808	9888	11367	128	10106.828	9852	11594	66	10360.667	9912	11452	43	10169.349	9807	11857	61	10042.541	9910	10404	50	10392.580	9810	13480	19	10062.158	9901	10483	49	10101.510	9871	10473	80
311	106	10093.000	9861	11135	82	10165.854	9890	11190	108	10051.046	9876	10660	55	10037.127	9831	10611	78	10095.808	9887	11424	128	10128.547	9899	11029	66	10129.863	9329	10834	43	10094.604	9854	10751	61	10030.082	9874	10700	50	10233.940	9697	12022	19	9977.737	9898	10049	49	10242.837	9829	10975	80
312	106	10074.915	9851	11238	82	10069.524	9872	10538	108	10157.167	9817	11211	55	10111.418	9731	10969	78	10115.718	9853	10933	128	10154.648	9673	12097	66	10308.637	9893	11519	43	10054.559	9855	10652	61	10104.606	9802	10651	50	10302.340	9820	12215	19	10045.315	9938	10301	49	10218.530	9855	10967	80
313	106	10093.990	9869	11146	82	10075.427	9893	10672	108	10163.769	9748	11634	55	10056.182	9874	10620	78	10080.192	9872	10977	128	10143.445	9888	12902	66	10217.484	9854	10984	43	10096.047	9898	10798	61	10074.869	9893	10833	50	10356.840	9842	12768	19	10269.474	9847	11186	49	10224.000	9499	11693	80
314	106	10038.217	9871	10409	82	10122.622	9879	11351	108	10213.936	9903	12342	55	10062.109	9855	11221	78	10120.948	9662	11050	128	10134.258	9877	11177	66	10198.924	9877	10797	43	10205.187	9892	10989	61	10084.410	9867	11446	50	10181.860	9794	11183	19	10169.579	9852	10460	49	10226.021	9893	11640	80
315	106	10066.585	9876	11029	82	10067.817	9870	10933	108	10154.241	9742	11423	55	10119.546	9640	11014	78	10123.436	9827	10886	128	10112.008	9890	11403	66	10218.970	9805	10988	43	10062.907	9832	11471	61	10016.901	9907	10518	50	10250.320	9868	11809	19	10082.211	9896	10564	49	10240.102	9853	11529	80
316	106	10096.377	9795	10749	82	10106.573	9879	10923	108	10089.111	9799	10882	55	10081.673	9844	10866	78	10024.052	9721	10803	128	10117.914	9778	11108	66	10226.121	9877	11404	43	10190.697	9893	11359	61	10064.394	9536	10926	50	10282.880	9863	12102	19	10071.579	9805	10768	49	10185.530	9886	11394	80
317	106	10082.142	9907	11711	82	10092.305	9757	10925	108	10168.019	9872	10848	55	10061.200	9893	10585	78	10128.846	9854	10851	128	10116.922	9882	11256	66	10142.349	9908	10711	43	10085.093	9894	11181	61	10051.983	9848	11216	50	10199.240	9853	11780	19	10053.685	9788	11129	49	10175.612	9906	11376	80
318	106	10128.566	9821	11233	82	10100.158	9857	10894	108	10116.204	9766	11033	55	10038.745	9871	10455	78	10078.320	9847	10917	128	10107.594	9851	10882	66	10340.424	9832	11720	43	10061.023	9876	11461	61	10054.983	9799	10716	50	10169.660	9794	11199	19	10115.895	9836	10663	49	10234.449	9911	11170	80
319	106	10093.717	9852	11194	82	10132.500	9496	11297	108	10077.491	9896	11727	55	10081.363	9877	10880	78	10107.475	9790	11035	128	10186.703	9856	11405	66	10331.363	9793	11814	43	10005.163	9881	10469	61	10091.147	9823	10952	50	10430.340	9819	12711	19	10168.947	9932	10715	49	10344.775	9889	11115	80
320	106	10096.595	9876	11250	82	10128.939	9893	11220	108	10123.814	9865	10747	55	10196.327	9760	11592	78	10145.359	9871	11480	128	10142.453	9866	11345	66	10309.772	9898	11226	43	10189.697	9896	11407	61	10029.935	9769	10725	50	10381.160	9896	14069	19	10061.158	9908	10474	49	10244.938	9825	11189	80
321	106	10061.953	9834	11487	82	10269.951	9908	11224	108	10191.546	9764	11561	55	10050.218	9895	10819	78	10106.359	9907	10983	128	10126.469	9839	11022	66	10288.772	9849	11962	43	10063.697	9891	10859	61	10068.082	9888	10895	50	10334.020	9891	12676	19	9995.158	9913	10165	49	10357.245	9872	11256	80
322	106	10107.680	9844	11382	82	10045.415	9900	10348	108	10069.389	9847	10700	55	10066.236	9874	10743	78	10062.564	9859	10696	128	10071.062	9811	10670	66	10234.318	9872	11277	43	10032.303	9878	10512	61	10104.672	9839	10989	50	10350.980	9839	12067	19	10073.211	9914	10632	49	10182.592	9787	10756	80
323	106	10060.490	9873	11041	82	10193.549	9862	10974	108	10043.463	9763	11149	55	10069.327	9892	11124	78	10033.885	9894	10552	128	10108.914	9734	11882	66	10280.924	9887	11554	43	10151.721	9934	11454	61	10056.229	9822	10563	50	10341.900	9702	12085	19	10110.632	9896	10986	49	10229.694	9850	10894	80
324	106	10104.443	9882	10900	82	10143.464	9797	10932	108	10037.686	9858	10706	55	10082.600	9906	10961	78	10034.603	9885	10999	128	10104.711	9826	11254	66	10318.742	9831	11016	43	10082.279	9873	10607	61	10045.655	9830	10729	50	10153.560	9744	11832	19	10058.685	9888	10633	49	10118.225	9898	11145	80
325	106	10066.981	9878	11194	82	10109.415	9878	10741	108	10102.898	9902	10858	55	10074.272	9832	11693	78	10134.397	9872	11343	128	10071.992	9746	11155	66	10374.576	9816	11631	43	10134.791	9698	10918	61	10058.164	9804	10728	50	10321.360	9790	11906	19	10039.737	9921	10215	49	10255.857	9785	11185	80
326	106	10080.236	9870	10637	82	10133.805	9842	11237	108	10113.037	9732	10885	55	10061.546	9917	10782	78	10126.346	9886	10969	128	10137.500	9758	11105	66	10323.697	9808	11247	43	10025.116	9883	10907	61	10047.688	9855	10470	50	10293.160	9825	11919	19	10036.474	9911	10541	49	10210.653	9832	11208	80
327	106	10181.783	9749	11944	82	10121.939	9820	11013	108	10133.444	9839	10816	55	10132.527	9854	10807	78	10091.064	9436	10930	128	10098.406	9889	10963	66	10197.121	9877	10853	43	10110.441	9833	10934	61	10069.394	9880	10957	50	10440.040	9799	12353	19	10024.315	9854	10545	49	10329.979	9824	11160	80
328	106	10087.868	9877	11050	82	10043.878	9879	10560	108	10182.519	9825	11231	55	10180.109	9906	11050	78	10064.320	9894	10914	128	10165.484	9856	11750	66	10290.924	9892	11120	43	10228.884	9805	11251	61	10065.099	9815	10940	50	10413.960	9792	12867	19	9991.000	9924	10136	49	10105.429	9843	10703	80
329	106	10072.340	9860	11019	82	10047.171	9915	10787	108	10160.426	9899	10792	55	10072.637	9871	10966	78	10074.680	8982	11248	128	10082.070	9868	11042	66	10197.954	9850	11319	43	10096.140	9822	10812	61	10044.164	9906	10581	50	10255.460	9835	12340	19	10004.947	9903	10253	49	10265.041	9849	10882	80
330	106	10144.868	9885	11601	82	10088.244	9876	10818	108	10168.352	9823	11360	55	10142.728	9874	11411	78	10027.218	9758	10378	128	10119.758	9819	11138	66	10304.076	9849	11241	43	10248.581	9871	11557	61	10044.901	9829	10546	50	10413.480	9832	13937	19	10144.737	9870	10988	49	10282.592	9814	11240	80
331	106	10099.670	9874	11041	82	10104.000	9853	10899	108	10098.176	9839	10813	55	10112.637	9866	11239	78	10087.423	9875	10934	128	10152.070	9830	11361	66	10204.258	9841	11066	43	10220.000	9859	11212	61	10094.099	9879	11018	50	10422.540	9826	12449	19	10151.158	9912	10983	49	10162.857	9901	11170	80
332	106	10086.245	9870	10904	82	10219.293	9832	11075	108	10070.231	9856	10720	55	10062.127	9866	11354	78	10124.628	9898	11112	128	10153.141	9806	11400	66	10224.016	9879	11153	43	10024.675	9675	10495	61	10018.935	9644	10577	50	10340.940	9891	13331	19	10092.737	9926	10475	49	10300.367	9837	11180	80
333	106	10128.613	9883	11559	82	10133.476	9879	10655	108	10091.000	9516	11068	55	10206.728	9898	11336	78	10135.615	9802	11053	128	10136.156	9859	11158	66	10258.894	9784	11789	43	10073.512	9877	10886	61	10033.377	9839	10700	50	10503.940	9731	13143	19	10046.211	9806	10243	49	10184.979	9852	10763	80
334	106	10072.490	9864	10793	82	10107.609	9902	10840	108	10066.436	9855	10835	55	10045.673	9478	10508	78	10080.192	9845	11188	128	10171.445	9871	11342	66	10323.242	9889	11757	43	10155.953	9699	11312	61	10068.967	9877	10971	50	10278.600	9813	11482	19	10111.474	9883	10846	49	10179.571	9884	11028	80
335	106	10138.868	9890	11061	82	10173.988	9878	10953	108	10116.870	9883	11336	55	10063.055	9876	10751	78	10102.910	9863	10887	128	10187.414	9897	11092	66	10280.439	9881	11376	43	10097.559	9875	11344	61	10066.754	9840	11009	50	10127.980	9872	11045	19	10099.263	9839	10635	49	10195.857	9899	10930	80
336	106	10155.160	9882	11413	82	10177.207	9856	11190	108	10081.620	9890	10640	55	10009.091	9909	10209	78	10291.705	9913	12560	128	10125.625	9839	12190	66	10253.046	9805	11786	43	10071.325	9697	11125	61	10150.345	9865	11302	50	10155.640	9807	11191	19	9985.421	9942	10033	49	10225.367	9926	11085	80
337	106	10114.934	9902	11439	82	10119.207	9881	11143	108	10124.870	9558	11184	55	10055.418	9869	11253	78	10152.359	9854	11622	128	10129.812	9878	11331	66	10244.606	9869	10991	43	10188.163	9863	10859	61	10058.672	9912	11163	50	10246.820	9886	14003	19	10189.053	9927	10521	49	10188.938	9922	10984	80
338	106	10034.312	9863	10703	82	10080.500	9854	11243	108	10163.314	9879	11315	55	10002.964	9893	10154	78	10151.948	9846	11674	128	10138.000	9764	12353	66	10304.772	9934	12439	43	10120.768	9875	10690	61	10083.853	9909	10601	50	10347.040	9906	12399	19	10051.053	9851	10388	49	10220.306	9921	11695	80
339	106	10106.227	9837	11394	82	10108.158	9904	11079	108	10129.083	9844	10882	55	10134.981	9878	11157	78	10222.141	9829	11582	128	10154.688	9878	11349	66	10183.697	9713	11287	43	10075.860	9891	10575	61	10100.377	9862	11248	50	10274.820	9836	12260	19	10192.263	9862	11161	49	10156.184	9829	10969	80
340	106	10051.764	9875	10872	82	10054.902	9867	10694	108	10097.194	9844	11258	55	10181.527	9884	11360	78	10034.385	9879	10458	128	10206.719	9783	11330	66	10202.939	9852	11166	43	10088.441	9854	11012	61	10105.655	9712	10896	50	10321.880	9807	12889	19	10043.315	9943	10465	49	10349.775	9806	12218	80
341	106	10035.320	9836	10924	82	10099.793	9794	11356	108	10143.833	9849	11495	55	10159.909	9842	11521	78	10142.090	9912	11493	128	10108.086	9383	11694	66	10325.151	9877	11614	43	10086.488	9890	10727	61	10193.655	9825	10881	50	10345.220	9835	14065	19	10045.053	9905	10295	49	10204.837	9858	11352	80
342	106	10082.123	9837	10680	82	10042.512	9587	10662	108	10147.917	9849	11421	55	10123.909	9867	11009	78	10149.795	9883	11664	128	10105.648	9835	10870	66	10422.758	9419	12314	43	10190.697	9895	11144	61	10151.164	9784	11219	50	10327.660	8972	12558	19	9990.895	9906	10049	49	10261.408	9814	11712	80
343	106	10132.104	9787	10853	82	10091.231	9869	10595	108	10104.213	9814	11163	55	10074.690	9859	10423	78	10105.705	9896	11341	128	10105.602	9491	10901	66	10310.167	9807	11809	43	10086.931	9859	10484	61	10060.918	9873	10538	50	10465.800	9892	14522	19	10041.685	9879	10420	49	10214.979	9848	10909	80
344	106	10078.340	9877	11168	82	10142.671	9528	11602	108	10036.436	9893	10787	55	10073.382	9902	10932	78	10075.948	9912	10891	128	10060.492	9861	10902	66	10229.091	9836	11226	43	10203.023	9812	10806	61	10068.459	9930	10679	50	10362.960	9805	12269	19	10028.105	9794	10712	49	10264.408	9890	11153	80
345	106	10080.812	9855	11350	82	10180.854	9842	11001	108	10155.463	9811	11563	55	10171.346	9877	11148	78	10086.077	9846	10734	128	10086.336	9842	11116	66	10269.500	9914	11760	43	10138.187	9907	11005	61	10115.754	9866	10753	50	10197.880	9885	11736	19	10088.474	9879	10836	49	10261.225	9850	11219	80
346	106	10107.170	9888	11208	82	10196.939	9677	11637	108	10084.741	9881	11333	55	10075.673	9822	10849	78	10107.077	9799	11869	128	10077.445	9883	10713	66	10360.682	9763	11373	43	10122.372	9866	11325	61	10130.869	9853	10920	50	10386.180	9884	13002	19	9997.526	9906	10189	49	10244.245	9907	11019	80
347	106	10086.905	9828	10883	82	10045.573	9824	10603	108	10097.973	9863	11437	55	10052.546	9837	10954	78	10077.730	9822	11424	128	10136.172	9882	12010	66	10288.137	9934	11412	43	10171.559	9908	11484	61	10050.442	9822	10581	50	10212.440	9909	11454	19	10126.842	9844	11207	49	10270.714	9858	11114	80
348	106	10067.104	9849	10711	82	10192.842	9840	11099	108	10147.463	9539	11188	55	10076.400	9911	10873	78	10103.577	9876	11079	128	10182.664	9856	11630	66	10395.470	9845	12036	43	10090.372	9497	10630	61	10054.492	9892	10685	50	10176.700	9872	11732	19	10219.526	9836	11073	49	10192.286	9896	10994	80
349	106	10107.868	9876	11230	82	10066.646	9879	10987	108	10143.380	9828	11665	55	10062.146	9755	11353	78	10096.090	9877	10923	128	10083.391	9831	10944	66	10323.318	9890	11367	43	10095.441	9909	11008	61	10026.377	9902	10372	50	10421.740	9873	12477	19	10090.158	9835	10654	49	10194.326	9847	11247	80
350	106	10122.123	9820	11073	82	10073.769	9884	10714	108	10057.056	9804	10931	55	10004.000	9874	10775	78	10122.885	9865	10986	128	10043.398	9904	10939	66	10302.849	9802	12651	43	10074.303	9493	10972	61	10087.935	9862	11206	50	10295.800	9864	12632	19	10045.842	9851	10411	49	10307.347	9914	10986	80
351	106	10021.670	9863	10563	82	10187.061	9868	10967	108	10170.389	9788	11300	55	10110.200	9906	10861	78	10049.025	9892	10796	128	10096.414	9839	11266	66	10200.349	9870	11011	43	10156.069	9901	11464	61	10089.853	9897	10975	50	10344.020	9724	12531	19	10007.053	9892	10168	49	10213.938	9816	11392	80
352	106	10103.160	9749	10837	82	10078.817	9915	10859	108	10152.583	9885	11435	55	10103.091	9910	10963	78	10078.820	9881	10732	128	10182.406	9864	11957	66	10428.394	9815	12655	43	10151.907	9826	11337	61	10137.476	9867	10887	50	10373.500	9868	13539	19	9963.895	9763	10078	49	10177.633	9792	11847	80
353	106	10076.472	9873	10841	82	10076.549	9877	10713	108	10095.444	9785	11057	55	10041.527	9908	10723	78	10124.577	9878	11249	128	10047.805	9874	10587	66	10364.561	9835	12594	43	10089.604	9862	10886	61	10051.590	9895	10528	50	10322.120	9869	11553	19	10008.737	9864	10102	49	10352.530	9847	11171	80
354	106	10045.736	9838	10568	82	10089.683	9841	11132	108	10229.556	9834	11341	55	10066.127	9861	10893	78	10132.564	9392	11579	128	10090.805	9874	11420	66	10275.939	9774	11226	43	10080.953	9906	10622	61	10097.918	9872	10732	50	10364.480	9810	12285	19	10079.000	9905	10538	49	10208.898	9853	11086	80
355	106	10109.283	9853	11507	82	10031.171	9862	10512	108	10163.519	9884	10976	55	10025.909	9830	10722	78	10053.936	9892	10720	128	10104.484	9646	10996	66	10303.849	9750	12549	43	10063.721	9917	11070	61	10099.213	9726	10991	50	10167.360	9884	11710	19	10131.053	9964	10832	49	10139.571	9820	10584	80
356	106	10141.443	9843	11200	82	10040.634	9817	10454	108	10143.852	9827	11382	55	10068.964	9914	11261	78	10064.872	9864	11029	128	10086.086	9854	10957	66	10404.728	9877	11640	43	10136.512	9889	10757	61	10068.836	9885	10856	50	10284.400	9902	12463	19	10020.737	9906	10178	49	10226.449	9855	11114	80
357	106	10098.990	9827	11015	82	10095.012	9893	10768	108	10137.380	9824	10990	55	10039.437	9858	10448	78	10172.743	9829	11423	128	10140.766	9854	11967	66	10364.333	9882	12163	43	10066.000	9870	10576	61	10077.705	9859	10623	50	10301.240	9786	12121	19	10005.105	9805	10381	49	10306.674	9920	11523	80
358	106	10134.868	9849	11188	82	10207.756	9170	12350	108	10148.648	9862	11597	55	10044.546	9836	11095	78	10050.910	9876	10813	128	10068.617	9871	11050	66	10259.046	9907	12875	43	10223.349	9895	11334	61	10145.410	9829	11499	50	10336.120	9899	12230	19	10073.685	9923	10985	49	10314.551	9639	11534	80
359	106	10092.887	9829	11156	82	10144.036	9859	11520	108	10231.241	9803	11134	55	10015.291	9907	10737	78	10072.808	9890	11118	128	10134.320	9870	10865	66	10196.984	9654	11080	43	10057.628	9912	10642	61	10059.967	9887	10946	50	10374.900	9918	12320	19	10112.315	9938	10661	49	10197.612	9917	10815	80
360	106	10055.812	9913	10668	82	10059.964	9849	10784	108	10082.880	9849	10767	55	9994.945	9876	10487	78	10152.897	9873	11311	128	10209.789	9860	11351	66	10341.349	9887	11754	43	10059.116	9838	11228	61	10074.836	9867	11215	50	10232.280	9851	11705	19	10036.842	9909	10687	49	10112.857	9836	10697	80
361	106	10110.142	9891	11437	82	10117.780	9850	10852	108	10186.686	9874	11608	55	10059.437	9864	10591	78	10025.218	9871	10527	128	10136.383	9875	11206	66	10273.000	9900	11217	43	10025.813	9900	10295	61	10081.983	9840	10643	50	10379.540	9786	12816	19	10045.158	9916	10966	49	10180.796	9880	10753	80
362	106	10068.368	9885	10867	82	10146.549	9835	10921	108	10147.926	9841	11263	55	10068.272	9898	10728	78	10110.885	9799	11214	128	10114.234	9784	11008	66	10178.591	9908	11236	43	10087.069	9885	10779	61	10107.722	9732	10819	50	10416.300	9863	11985	19	10011.105	9955	10132	49	10171.796	9819	11023	80
363	106	10051.188	9786	10808	82	10164.671	9889	11231	108	10109.833	9844	10710	55	10065.527	9831	10932	78	10097.025	9901	11188	128	10120.258	9881	11083	66	10357.728	9891	11436	43	10059.047	9923	10582	61	10105.541	9888	11068	50	10240.800	9349	11773	19	10065.842	9790	10347	49	10117.714	9800	11051	80
364	106	10099.500	9898	11175	82	10134.012	9825	10902	108	10090.370	9744	11132	55	10072.745	9903	10779	78	10145.872	9849	11643	128	10125.289	9838	10891	66	10306.651	9844	11866	43	10067.209	9885	10588	61	10056.312	9887	10580	50	10342.900	9794	13176	19	10046.842	9897	10228	49	10198.837	9857	10807	80
365	106	10062.783	9687	10910	82	10065.280	9872	10799	108	10130.509	9856	11085	55	10122.782	9830	10736	78	10034.962	9889	10805	128	10139.117	9830	11349	66	10264.212	9892	12336	43	10068.441	9891	10656	61	10065.442	9825	10976	50	10274.820	9797	12155	19	10079.158	9858	10634	49	10190.408	9589	10910	80
366	106	10112.934	9789	11534	82	10110.720	9856	10895	108	10142.861	9705	11685	55	10107.146	9914	11198	78	10195.346	9828	11220	128	10137.422	9812	10846	66	10305.818	9852	11676	43	9998.675	9706	10413	61	10088.082	9861	10529	50	10290.660	9808	11853	19	10009.737	9921	10192	49	10166.755	9922	10580	80
367	106	10046.142	9875	10489	82	10029.769	9884	10634	108	10125.546	9814	11216	55	10119.509	9862	11134	78	10157.448	9646	11214	128	10055.305	9875	10771	66	10253.091	9854	11633	43	10075.023	9885	11090	61	10020.836	9596	10657	50	10322.400	9788	12535	19	10014.211	9927	10423	49	10214.837	9925	11359	80
368	106	10078.028	9894	11110	82	10118.707	9891	10606	108	10230.454	9721	12233	55	10084.673	9839	10740	78	10090.230	9857	10966	128	10105.727	9225	11229	66	10313.758	9792	11658	43	10041.512	9906	10570	61	10083.804	9795	10742	50	10303.080	9881	12212	19	10044.737	9903	10604	49	10343.837	9856	11484	80
369	106	10069.217	9901	11222	82	10149.902	9863	11167	108	10113.750	9862	11329	55	10055.091	9861	10661	78	10075.346	9863	11089	128	10120.859	9755	11262	66	10208.651	9854	11663	43	10085.372	9877	10900	61	10022.606	9709	10813	50	10484.840	9905	14062	19	10079.368	9925	10935	49	10266.938	9837	10954	80
370	106	10046.528	9890	10970	82	10082.512	9859	10616	108	10195.093	9812	11234	55	10172.346	9877	12324	78	10075.500	9086	11065	128	10069.953	9840	10962	66	10209.363	9882	11669	43	10114.303	9893	10998	61	10142.410	9872	10678	50	10289.840	9814	13218	19	10010.053	9908	10343	49	10229.000	9924	11139	80
371	106	10045.717	9888	10836	82	10102.585	9879	10692	108	10201.009	9781	11055	55	10051.473	9913	10598	78	10075.525	9876	10970	128	10087.203	9889	10781	66	10275.576	9866	11378	43	10087.000	9777	10757	61	10058.295	9861	10676	50	10238.020	9874	11760	19	10028.685	9894	10580	49	10247.592	9842	11396	80
372	106	10042.180	9739	10994	82	10072.829	9885	11082	108	10130.046	9639	11224	55	10120.546	9889	11300	78	10071.090	9899	11038	128	10140.500	9745	11163	66	10382.318	9831	11171	43	10111.651	9915	10902	61	10026.099	9890	10840	50	10422.480	9925	13520	19	10083.685	9883	10744	49	10028.266	9861	10489	80
373	106	10105.208	9844	11920	82	10075.939	9879	11005	108	10190.889	9843	11572	55	10047.654	9851	10652	78	10187.436	9860	11459	128	10144.742	9851	11341	66	10241.939	9880	11273	43	10130.209	9910	11147	61	10045.541	9896	10759	50	10250.900	9885	12053	19	9980.526	9822	10226	49	10388.816	9855	11531	80
374	106	10073.990	9892	11158	82	10116.109	9858	11051	108	10160.556	9779	11007	55	10086.310	9793	11003	78	10053.795	9867	10777	128	10190.078	9856	11515	66	10246.621	9805	11191	43	10126.396	9873	11144	61	10090.590	9914	11081	50	10205.760	9843	11248	19	10152.947	9816	10994	49	10125.551	9841	10923	80
375	106	10113.812	9852	11157	82	10121.817	9762	11055	108	10186.204	9753	11514	55	10170.363	9915	11226	78	10117.103	9856	10826	128	10084.648	9876	10968	66	10418.894	9888	11436	43	10078.069	9877	10532	61	10086.655	9866	10788	50	10172.480	9914	12030	19	10087.685	9904	10619	49	10297.245	9916	11121	80
376	106	10058.057	9874	11069	82	10169.902	9890	12127	108	10194.611	9823	11602	55	10172.800	9796	11828	78	10173.320	9880	11142	128	10060.148	9800	11246	66	10273.788	9857	11071	43	10225.116	9918	11455	61	10100.558	9924	11938	50	10334.980	9698	12076	19	10041.474	9895	10294	49	10160.388	9814	10734	80
377	106	10071.227	9591	10842	82	10109.805	9863	11618	108	10122.269	9868	11013	55	10061.782	9895	11134	78	10136.795	9875	10834	128	10133.375	9803	11652	66	10314.833	9883	12321	43	10125.581	9796	10777	61	10145.524	9786	11208	50	10324.680	9922	13051	19	9975.263	9879	10033	49	10287.000	9934	10862	80
378	106	10051.396	9267	10888	82	10103.049	9834	10873	108	10116.037	9833	11089	55	10080.563	9907	11050	78	10094.115	9894	11030	128	10089.359	9821	11259	66	10366.046	9894	11153	43	10147.232	9916	12309	61	10063.574	9819	10889	50	10576.260	9843	15311	19	10130.895	9911	10830	49	10258.551	9441	12210	80
379	106	10081.047	9643	11534	82	10066.378	9875	10945	108	10088.519	9913	11212	55	10110.654	9822	10873	78	10134.346	9810	10986	128	10092.773	9823	11232	66	10268.242	9871	11387	43	10055.187	9852	10801	61	10194.508	9814	11505	50	10485.160	9893	12996	19	10065.105	9935	10620	49	10176.062	9829	10922	80
380	106	10088.547	9882	11156	82	10094.122	9886	10799	108	10112.833	9855	10813	55	10048.164	9766	10669	78	10113.385	9857	11031	128	10156.516	9853	11039	66	10351.924	9918	11580	43	10084.512	9920	10641	61	10102.394	9876	11316	50	10439.420	9860	13373	19	9994.685	9901	10207	49	10193.530	9879	11300	80
381	106	10082.330	9842	10934	82	10049.695	9645	10904	108	10129.491	9841	11090	55	10154.654	9909	11016	78	10120.448	9884	11061	128	10142.273	9820	12195	66	10300.182	9794	11436	43	10043.768	9910	11020	61	10017.951	9754	10677	50	10340.920	9814	11955	19	10043.053	9839	10633	49	10192.245	9920	11374	80
382	106	10066.877	9866	10703	82	10148.476	9893	10887	108	10089.009	9802	11027	55	10034.291	9646	10862	78	10090.590	9815	11116	128	10160.148	9849	11070	66	10195.788	9885	10900	43	10159.488	9841	10904	61	10007.099	9901	10287	50	10344.780	9860	11524	19	10042.579	9908	10500	49	10354.816	9799	11434	80
383	106	10054.547	9891	10725	82	10153.512	9853	11211	108	10087.444	9849	10998	55	10060.437	9849	11028	78	10112.448	9900	11271	128	10084.516	9842	10973	66	10190.151	9896	11526	43	10162.512	9892	10861	61	10016.312	9909	10574	50	10393.220	9893	12222	19	9999.263	9887	10244	49	10249.775	9774	11373	80
384	106	10140.330	9835	11674	82	10072.122	9844	10920	108	10126.333	9856	11116	55	10080.673	9824	10989	78	10054.513	9897	10908	128	10045.391	9799	10722	66	10290.394	9710	11587	43	10163.116	9868	11365	61	10156.606	9871	11749	50	10316.220	9874	12221	19	10039.526	9932	10558	49	10084.755	9839	10515	80
385	106	10101.415	9870	10745	82	10041.500	9865	10477	108	10154.241	9796	11138	55	10071.310	9870	11116	78	10109.436	9900	11102	128	10129.664	9844	11250	66	10340.303	9824	11726	43	10066.140	9914	10491	61	10041.492	9904	10693	50	10244.720	9833	11194	19	10024.789	9921	10313	49	10221.878	9879	11183	80
386	106	10104.500	9872	11282	82	10088.061	9870	11035	108	10109.269	9837	11099	55	10014.546	9899	10304	78	10066.154	9864	10753	128	10095.023	9858	11261	66	10499.076	9834	12179	43	10039.256	9885	10713	61	10148.524	9816	11020	50	10460.880	9834	14189	19	10035.474	9951	10397	49	10183.714	9894	10790	80
387	106	10059.462	9866	10609	82	10018.000	9897	10316	108	10146.277	9887	10909	55	10086.019	9910	10959	78	10153.615	9909	11159	128	10075.719	9697	10751	66	10343.758	9916	11341	43	10104.884	9853	11205	61	10122.345	9844	10804	50	10216.840	9898	11209	19	10056.158	9939	10658	49	10327.816	9768	11104	80
388	106	10082.245	9868	10699	82	10097.366	9112	11264	108	10139.287	9852	10958	55	10139.200	9838	11355	78	10095.346	9827	11027	128	10192.156	9753	11094	66	10383.197	9860	12079	43	10043.279	9876	11259	61	10079.967	9895	10775	50	10147.600	9872	11546	19	9958.053	9837	10038	49	10225.837	9867	11266	80
389	106	10058.670	9895	10827	82	10109.256	9820	10964	108	10202.564	9817	11666	55	10011.764	9051	10908	78	10061.230	9887	11238	128	10132.781	9726	10920	66	10242.516	9816	11269	43	10057.465	9860	10848	61	10085.574	9873	10744	50	10425.740	9814	12406	19	9991.053	9929	10111	49	10138.143	9807	11216	80
390	106	10056.990	9552	11451	82	10081.098	9786	10805	108	10204.723	9856	11638	55	10151.109	9902	11692	78	10129.577	9862	11115	128	10091.766	9864	10849	66	10456.439	9714	12346	43	10038.465	9896	10583	61	10126.115	9886	11398	50	10250.500	9864	12019	19	10110.474	9903	10959	49	10194.429	9912	11376	80
391	106	10053.708	9851	10639	82	10161.109	9810	10808	108	10116.870	9812	10940	55	10120.491	9767	11196	78	10111.397	9892	10768	128	10157.562	9849	11339	66	10260.500	9808	11247	43	10177.559	9859	10979	61	10087.655	9876	10666	50	10302.480	9917	11896	19	10028.263	9891	10511	49	10228.163	9814	10920	80
392	106	10094.302	9811	11658	82	10120.769	9858	10885	108	10104.750	9828	10715	55	10118.654	9844	10732	78	10189.859	9842	12061	128	10070.773	9885	10922	66	10291.546	9852	11176	43	10096.931	9911	10892	61	10085.229	9864	10618	50	10391.360	9849	12798	19	10023.842	9850	10243	49	10192.878	9907	10814	80
393	106	10069.698	9115	11279	82	10114.183	9850	11341	108	10146.686	9792	11237	55	10132.673	9872	11220	78	10025.397	9709	10554	128	10076.664	9812	11144	66	10244.621	9898	11026	43	10135.209	9826	10964	61	10067.246	9841	10660	50	10317.440	9793	12478	19	9966.947	9861	10030	49	10241.734	9692	10985	80
394	106	10098.425	9872	11440	82	10152.731	9891	11042	108	10169.954	9801	11197	55	10070.418	9877	10622	78	10108.448	9860	11137	128	10145.562	9814	11085	66	10250.516	9827	11160	43	10051.860	9889	10589	61	10005.196	9894	10271	50	10237.700	9877	12180	19	10003.947	9865	10247	49	10465.408	9863	11474	80
395	106	10081.613	9839	11425	82	10094.805	9845	10688	108	10089.814	9841	10855	55	10064.563	9833	11124	78	10149.833	9789	11395	128	10088.172	9829	10782	66	10151.363	9711	11252	43	10032.931	9843	10594	61	9998.082	9768	10617	50	10475.500	9830	13046	19	9980.947	9903	10043	49	10140.612	9739	10905	80
396	106	10012.528	9825	10608	82	10157.244	9871	11672	108	10147.027	9869	11725	55	10082.582	9849	10861	78	10076.103	9545	10920	128	10136.609	9777	11138	66	10327.712	9690	12010	43	10271.535	9874	11791	61	10074.000	9903	10833	50	10304.840	9499	13141	19	10071.579	9843	10769	49	10192.062	9879	10848	80
397	106	10028.585	9413	10671	82	10150.573	9851	11530	108	10155.527	9805	11062	55	10091.055	9925	10634	78	10089.038	9890	11146	128	10187.164	9685	12429	66	10158.409	9862	11259	43	10067.209	9892	10691	61	10020.787	9806	10480	50	10244.740	9670	11610	19	10152.737	9908	10586	49	10210.898	9819	11157	80
398	106	10050.519	9844	10682	82	10099.158	9851	10742	108	10105.556	9804	11160	55	10044.981	9858	10458	78	10055.680	9873	10561	128	10130.359	9808	11500	66	10321.242	9844	11048	43	10105.860	9852	11001	61	10030.623	9816	10674	50	10323.500	9814	12300	19	10052.947	9954	10401	49	10208.041	9860	11286	80
399	106	10108.613	9835	11153	82	10116.317	9888	10968	108	10136.723	9863	11091	55	10065.782	9812	11815	78	10135.782	9819	10874	128	10117.477	9851	11585	66	10275.121	9898	11371	43	10206.325	9779	11513	61	10073.131	9864	11208	50	10304.420	9893	13875	19	10010.263	9900	10219	49	10215.000	9907	10995	80
400	106	10122.623	9874	11876	82	10101.402	9795	11739	108	10129.620	9806	12116	55	10134.400	9841	11001	78	10086.897	9835	11184	128	10155.172	9858	10979	66	10341.484	9759	11539	43	10132.069	9853	11331	61	10122.901	9853	10812	50	10266.340	9905	12167	19	10134.315	9932	11180	49	10340.878	9809	11765	80
401	106	10081.783	9858	11287	82	10097.329	9855	11125	108	10168.907	9873	11638	55	10072.782	9802	10562	78	10066.615	9838	11035	128	10079.828	9845	10777	66	10216.091	9829	11215	43	10067.187	9877	10780	61	10057.737	9818	11246	50	10253.520	9856	11834	19	10013.105	9895	10156	49	10201.245	9896	11127	80
402	106	10092.387	9735	11631	82	10097.342	9865	10936	108	10139.546	9795	10801	55	10092.527	9824	10960	78	10169.359	9840	11416	128	10092.023	9877	10923	66	10238.030	9894	11646	43	10172.697	9890	10982	61	10006.804	9908	10350	50	10303.520	9791	12887	19	10158.105	9942	10473	49	10340.122	9906	11162	80
403	106	10085.273	9906	10828	82	10122.964	9887	11027	108	10122.723	9855	11118	55	10034.964	9682	11111	78	10137.423	9934	10895	128	10158.117	9862	11349	66	10223.137	9838	11323	43	10201.977	9878	11040	61	10064.853	9864	10645	50	10406.520	9859	12512	19	10020.421	9897	10347	49	10234.470	9871	11268	80
404	106	10047.943	9825	10933	82	10073.951	9866	11059	108	10118.833	9868	10884	55	10061.782	9886	10681	78	10130.308	9873	11447	128	10172.922	9845	11100	66	10231.697	9859	10892	43	10114.187	9813	10716	61	10049.951	9719	10694	50	10275.560	9777	11909	19	10104.105	9892	11260	49	10170.734	9844	10817	80
405	106	10145.273	9865	11542	82	10158.220	9755	11234	108	10123.148	9876	11494	55	10065.509	9804	10722	78	10097.205	9885	10883	128	10172.383	9847	11136	66	10340.318	9821	11864	43	10059.303	9894	10906	61	10042.377	9894	11315	50	10326.480	9740	12122	19	10012.053	9899	10283	49	10284.714	9856	11292	80
406	106	10169.264	9869	11852	82	10139.464	9794	10969	108	10142.500	9839	11218	55	10001.437	9914	10257	78	10143.257	9898	11404	128	10101.055	9873	11322	66	10262.424	9806	11407	43	10088.813	9849	10993	61	10040.524	9877	10814	50	10466.900	9857	13302	19	10004.579	9911	10090	49	10340.266	9939	11900	80
407	106	10012.651	9869	10527	82	10143.585	9811	11312	108	10100.991	9800	10631	55	10000.673	9920	10207	78	10110.795	9893	10964	128	10092.539	9893	10677	66	10235.682	9834	11057	43	10092.581	9842	10753	61	10042.345	9883	11012	50	10347.720	9850	13149	19	10124.789	9936	10647	49	10207.857	9909	10933	80
408	106	10063.320	9874	10619	82	10054.036	9861	11079	108	10166.889	9838	11110	55	10037.909	9907	10774	78	10105.141	9663	10873	128	10174.953	9822	11192	66	10251.046	9658	10958	43	10055.953	9885	10788	61	10090.147	9822	11253	50	10389.780	9719	13015	19	10123.526	9866	10930	49	10309.470	9490	11815	80
409	106	10058.057	9865	11042	82	10133.988	9792	11482	108	10139.611	9821	11202	55	10105.637	9894	10575	78	10200.628	9896	11567	128	10103.984	9865	10901	66	10143.106	9877	10882	43	10190.396	9826	10983	61	10065.574	9907	11214	50	10270.120	9831	12344	19	10013.211	9913	10249	49	10274.530	9801	11134	80
410	106	10084.840	9858	11077	82	10058.378	9830	10648	108	10116.973	9869	10874	55	10113.382	9885	11663	78	10049.385	9121	10878	128	10084.172	9492	11900	66	10223.742	9855	11155	43	10053.744	9894	11003	61	10034.377	9713	10651	50	10321.840	9827	11983	19	10031.895	9878	10294	49	10290.408	9866	11414	80
411	106	10084.519	9859	11430	82	9998.122	9873	10205	108	10153.824	9851	11506	55	10079.091	9880	10666	78	10151.730	9873	11331	128	10162.852	9835	11055	66	10241.000	9785	11200	43	10169.349	9807	10962	61	10104.213	9890	11443	50	10388.820	9857	12267	19	10104.421	9913	10530	49	10197.245	9883	10781	80
412	106	10122.160	9860	11109	82	10093.231	9800	10925	108	10098.759	9851	11080	55	10020.637	9830	10612	78	10201.308	9858	11131	128	10096.945	9653	11161	66	10182.439	9889	11221	43	10046.163	9885	10612	61	10032.049	9852	10478	50	10284.620	9850	11878	19	10055.315	9894	10223	49	10336.021	9860	11536	80
413	106	10053.887	9843	10901	82	10108.085	9922	10633	108	10102.991	9818	11385	55	10097.218	9787	10991	78	10096.320	9864	11016	128	10064.266	9832	10744	66	10211.439	9794	10989	43	10127.325	9893	10857	61	10061.082	9912	10543	50	10262.260	9809	11655	19	10083.105	9828	10875	49	10274.225	9827	11294	80
414	106	10038.820	9878	10782	82	10096.207	9868	10685	108	10090.519	9767	10612	55	10163.945	9807	11206	78	10149.462	9845	10833	128	10153.742	9754	11569	66	10347.030	9814	11275	43	10206.023	9874	11302	61	10064.181	9879	10634	50	10289.120	9711	11984	19	10007.000	9919	10229	49	10371.898	9836	11055	80
415	106	10092.198	9840	10871	82	10098.183	9797	10906	108	10074.444	9840	10525	55	10069.146	9852	10777	78	10072.757	9883	10958	128	10160.398	9745	11880	66	10301.409	9852	12297	43	10009.768	9902	10395	61	10063.345	9853	10740	50	10378.960	9904	12328	19	10077.685	9923	10389	49	10370.388	9845	11131	80
416	106	10032.312	9841	10742	82	9998.061	9844	10243	108	10152.519	9604	11521	55	10233.945	9873	11589	78	10098.090	9849	11172	128	10044.789	9787	11136	66	10305.318	9885	12022	43	10091.931	9889	11499	61	10030.312	9861	10566	50	10269.760	9884	11847	19	10130.895	9813	11075	49	10258.674	9833	11532	80
417	106	10100.028	9891	11713	82	10028.793	9795	10311	108	10090.250	9558	10805	55	10025.928	9895	10442	78	10068.757	9843	10890	128	10162.484	9831	10862	66	10222.303	9730	10985	43	10056.768	9888	10467	61	10158.360	9838	11128	50	10177.880	9821	11196	19	10192.895	9866	10946	49	10384.592	9793	12007	80
418	106	10087.830	9851	10789	82	10040.183	9855	11328	108	10145.277	9892	11320	55	10047.363	9839	10499	78	10130.692	9847	11139	128	10110.641	9899	11681	66	10256.030	9881	11137	43	10164.721	9868	11607	61	10141.771	9883	10944	50	10550.180	9862	12820	19	10033.158	9910	10436	49	10255.326	9856	11238	80
419	106	10066.613	9902	11105	82	10136.720	9844	11326	108	10080.333	9884	10700	55	10134.981	9878	11260	78	10091.718	9831	11656	128	10072.125	9892	10953	66	10275.349	9885	11070	43	10034.813	9910	10593	61	10053.213	9764	11336	50	10430.240	9776	13031	19	10034.526	9806	10755	49	10265.470	9792	11435	80
420	106	10116.990	9892	11545	82	10120.244	9882	11110	108	10049.204	9905	10491	55	10090.909	9914	10803	78	10079.590	9883	10957	128	10183.656	9855	10966	66	10356.909	9852	12113	43	10122.884	9695	11304	61	10055.705	9896	10449	50	10463.880	9729	12879	19	10048.737	9898	10256	49	10143.530	9870	11246	80
421	106	10093.330	9871	11827	82	10111.134	9872	10853	108	10112.991	9829	11127	55	10168.546	9830	11542	78	10116.359	9916	10737	128	10236.188	9432	11782	66	10344.879	9827	11201	43	10089.279	9872	11000	61	10068.935	9830	11046	50	10344.220	9587	12997	19	10004.632	9923	10144	49	10240.102	9843	11195	80
422	106	10112.236	9848	11082	82	10125.049	9873	11163	108	10142.259	9888	10924	55	10104.873	9899	11000	78	10109.218	9901	11168	128	10213.055	9871	11407	66	10401.803	9665	11707	43	10064.232	9892	11001	61	10035.049	9909	10656	50	10599.200	9761	14771	19	9999.474	9894	10336	49	10332.326	9788	12259	80
423	106	10096.104	9873	11439	82	10088.512	9846	10938	108	10077.556	9880	11663	55	10053.036	9906	10720	78	10109.923	9845	11407	128	10193.445	9846	11365	66	10339.833	9823	11973	43	10151.465	9908	11508	61	10161.901	9784	11177	50	10401.140	9857	12159	19	9977.211	9904	10049	49	10327.041	9823	11386	80
424	106	10115.273	9840	11780	82	10119.256	9795	10942	108	10117.676	9791	10715	55	10102.728	9808	11975	78	10104.385	9872	11147	128	10131.227	8746	11313	66	10168.121	9651	11673	43	10058.279	9860	10532	61	10011.345	9820	10813	50	10351.900	9912	11549	19	9976.632	9867	10131	49	10307.062	9861	11667	80
425	106	10051.104	9900	10464	82	10036.500	9897	10476	108	10131.417	9818	11121	55	10053.600	9908	10475	78	10068.423	9869	10900	128	10083.086	9865	10658	66	10361.651	9872	11069	43	10165.953	9819	11091	61	10076.508	9839	10844	50	10502.740	9872	12330	19	10010.842	9901	10134	49	10222.184	9864	10826	80
426	106	10082.538	9881	10975	82	10138.109	9833	11182	108	10121.194	9852	11291	55	10110.454	9893	11032	78	10152.885	9795	11429	128	10178.016	9872	11364	66	10328.258	9874	11187	43	10103.697	9693	10910	61	10033.000	9927	10480	50	10428.420	9813	13160	19	10004.158	9788	10286	49	10274.204	9882	11023	80
427	106	10094.387	9890	11281	82	10101.976	9883	10955	108	10138.407	9823	10839	55	10059.437	9817	10623	78	10052.410	9887	10718	128	10139.797	9880	11288	66	10215.788	9836	11031	43	10083.047	9870	10699	61	10073.082	9838	11275	50	10357.280	9842	11847	19	10007.737	9915	10206	49	10377.694	9845	11556	80
428	106	10111.255	9844	11246	82	10094.488	9918	10968	108	10050.223	9871	11216	55	10084.527	9881	10801	78	10154.910	9874	10956	128	10146.328	9847	11423	66	10268.576	9858	11502	43	10104.069	9873	10756	61	10142.442	9858	10948	50	10439.460	9720	14445	19	10129.368	9793	10503	49	10352.000	9750	11349	80
429	106	10160.255	9848	11890	82	10068.927	9899	10390	108	10056.870	9566	10904	55	10079.709	9878	11771	78	10044.462	9872	11012	128	10090.109	9527	11367	66	10319.530	9745	11152	43	10154.559	9880	11235	61	10032.377	9774	10769	50	10517.540	9834	12706	19	10259.211	10005	10866	49	10335.163	9644	11609	80
430	106	10080.764	9885	11340	82	10028.085	9005	10792	108	10103.231	9886	10961	55	10088.255	9899	10500	78	10178.628	9826	11471	128	10126.008	9880	11399	66	10320.970	9823	11438	43	10141.931	9923	10691	61	10065.935	9883	10707	50	10308.880	9824	12690	19	10077.632	9895	10729	49	10209.816	9873	10954	80
431	106	10071.142	9797	11639	82	10103.269	9852	11084	108	10128.583	9779	11301	55	10058.072	9913	10800	78	10117.948	9912	11424	128	10118.531	9861	11214	66	10388.137	9808	12013	43	10070.697	9678	11400	61	10098.000	9837	11026	50	10372.480	9886	13519	19	10086.368	9953	10568	49	10283.000	9920	10986	80
432	106	10042.123	9100	11029	82	10079.439	9555	10598	108	10127.259	9845	10770	55	10063.019	9927	10524	78	10131.257	9864	11180	128	10162.453	9799	11205	66	10421.970	9775	11434	43	10035.047	9853	10521	61	10057.312	9918	10478	50	10267.680	9904	11581	19	9994.211	9920	10174	49	10139.674	9793	10663	80
433	106	10097.396	9662	11758	82	10080.585	9838	10999	108	10126.009	9867	11106	55	10092.728	9922	11120	78	10086.257	9888	10918	128	10136.828	9784	11913	66	10365.591	9842	11813	43	10094.303	9884	11072	61	10062.918	9890	10659	50	10297.040	9790	11806	19	10008.263	9893	10345	49	10197.347	9906	11951	80
434	106	10052.132	9853	10839	82	10081.342	9911	10637	108	10103.973	9789	10834	55	10069.109	9871	10566	78	10117.782	9765	10778	128	10149.461	9835	11713	66	10351.818	9772	11579	43	10121.163	9865	10847	61	10065.606	9872	10752	50	10421.820	9841	12547	19	10014.895	9938	10265	49	10207.918	9760	11078	80
435	106	10049.755	9874	10763	82	10067.012	9830	10636	108	10159.157	9771	11092	55	10100.909	9890	10864	78	10075.295	9562	11138	128	10243.938	9865	11317	66	10142.470	9566	10771	43	10105.396	9930	10677	61	10048.278	9805	11017	50	10397.700	9756	13137	19	10069.842	9912	10442	49	10278.122	9904	11254	80
436	106	10099.123	9867	12141	82	10113.402	9531	10879	108	10058.657	9630	10672	55	10045.873	9861	10563	78	10124.590	9864	11349	128	10104.648	9818	10894	66	10305.758	9751	11421	43	10117.396	9908	10709	61	10107.442	9857	10771	50	10347.080	9830	13161	19	10017.421	9907	10244	49	10195.245	9769	10689	80
437	106	10093.943	9871	10943	82	10033.780	9843	10422	108	10120.176	9788	10865	55	10058.437	9871	10619	78	10163.192	9866	11370	128	10103.391	9768	11075	66	10266.151	9770	11533	43	10006.372	9889	10391	61	10057.196	9845	10841	50	10251.700	9422	11911	19	10100.895	9883	10712	49	10201.714	9819	10948	80
438	106	10084.047	9824	11496	82	10075.317	9900	10826	108	10069.473	9898	11189	55	10074.109	9861	10761	78	10048.257	9853	10671	128	10117.672	9841	10864	66	10199.046	9804	11189	43	10134.697	9622	10530	61	10096.492	9897	10870	50	10224.200	9696	12198	19	10171.315	9879	10898	49	10280.367	9905	12055	80
439	106	10153.585	9815	10867	82	10117.585	9900	10872	108	10059.167	9813	11498	55	10034.873	9884	10524	78	10110.872	9886	11108	128	10129.438	9718	11287	66	10345.924	9809	11735	43	10052.837	9900	10963	61	10149.131	9878	11243	50	10291.320	9736	12573	19	10027.632	9926	10399	49	10170.633	9768	11029	80
440	106	10052.745	9891	10683	82	10162.378	9832	11347	108	10139.259	9820	11088	55	10124.019	9811	11002	78	10077.475	9847	11217	128	10125.766	9867	11108	66	10219.016	9835	11047	43	10077.604	9840	10896	61	10087.213	9823	11033	50	10264.320	9824	12179	19	10156.526	9912	10823	49	10296.775	9818	11065	80
441	106	10085.660	9859	11887	82	10044.658	9871	10518	108	10151.564	9898	11258	55	10096.327	9874	10714	78	10062.013	9875	10896	128	10209.695	9868	10971	66	10516.197	9716	11957	43	9995.860	9877	10177	61	10045.655	9894	10635	50	10278.160	9927	12403	19	10237.579	9957	10928	49	10346.449	9870	11300	80
442	106	10101.217	9760	11158	82	10087.391	9849	11157	108	10151.527	9853	11568	55	10096.563	9898	11215	78	10115.859	9817	10982	128	10139.805	9817	10887	66	10359.000	9896	12565	43	10195.512	9826	10813	61	10103.672	9871	10809	50	10364.680	9905	12717	19	10000.685	9936	10062	49	10258.429	9854	11106	80
443	106	10115.264	9860	11094	82	10062.427	9870	10664	108	10159.204	9875	11565	55	10121.964	9818	10885	78	10105.410	9924	10918	128	10144.102	9818	11503	66	10180.484	9852	10991	43	10200.325	9820	10928	61	10050.655	9887	10707	50	10517.300	9802	14266	19	10000.474	9909	10437	49	10253.143	9812	11057	80
444	106	10040.066	9834	11249	82	10118.658	9848	11295	108	10171.546	9873	11203	55	10061.928	9911	10637	78	10069.115	9898	11078	128	10135.469	9823	11317	66	10284.016	9920	11568	43	10239.163	9866	10951	61	10028.033	9817	10477	50	10361.620	9760	11979	19	10141.842	9878	10985	49	10251.878	9835	11233	80
445	106	10173.481	9872	11335	82	10064.354	9879	10500	108	10131.639	9828	10668	55	10096.654	9798	11090	78	10136.782	9787	11349	128	10131.398	9857	10813	66	10303.970	9773	11508	43	10080.256	9702	10675	61	10014.558	9868	10231	50	10338.520	9836	12358	19	10073.789	9868	10472	49	10187.918	9903	10663	80
446	106	10093.538	9680	10915	82	10069.720	9886	10725	108	10139.731	9184	11452	55	10092.546	9901	10955	78	10066.243	9878	11247	128	10151.078	9728	11613	66	10275.197	9724	11611	43	10053.116	9876	10778	61	9993.476	9772	10354	50	10384.820	9885	12688	19	10092.158	9931	10538	49	10282.367	9733	12286	80
447	106	10040.905	9877	11043	82	10087.854	9893	11743	108	10093.463	9891	10863	55	10100.291	9884	10799	78	10155.385	9850	11162	128	10127.172	9795	11082	66	10216.454	9752	11471	43	10213.187	9828	11416	61	10077.033	9879	10839	50	10388.400	9677	13364	19	10012.632	9772	10614	49	10206.021	9896	10913	80
448	106	10086.057	9903	10677	82	10097.927	9871	10883	108	10131.093	9890	11050	55	10071.491	9887	10694	78	10028.897	9558	10661	128	10143.281	9864	11747	66	10376.621	9894	11147	43	10032.953	9918	10516	61	10115.394	9889	10686	50	10240.780	9906	11775	19	10192.000	9838	11424	49	10161.082	9832	10864	80
449	106	10101.425	9791	11627	82	10088.927	9823	10692	108	10063.907	9888	10631	55	10040.909	9896	10575	78	10168.013	9915	11084	128	10132.352	9797	11298	66	10207.879	9887	11098	43	10039.488	9880	10480	61	10034.410	9839	10320	50	10254.660	9876	11364	19	10099.368	9925	10555	49	10181.755	9770	10914	80
450	106	10037.236	9813	10951	82	10087.280	9808	11124	108	10123.398	9821	11554	55	10063.072	9846	10851	78	10077.743	9585	11215	128	10101.188	9778	10901	66	10268.379	9899	11384	43	10044.512	9912	10711	61	10005.377	9914	10268	50	10465.340	9910	12367	19	9991.474	9885	10104	49	10283.266	9855	11579	80
451	106	10062.604	9906	10746	82	10112.256	9777	11724	108	10086.407	9844	11741	55	10134.928	9884	10828	78	10121.103	9912	11051	128	10110.781	9837	11253	66	10419.167	9860	11549	43	10032.837	9875	10525	61	10046.263	9865	10546	50	10432.020	9803	15213	19	10084.579	9881	10678	49	10110.082	9838	10686	80
452	106	10092.566	9901	10764	82	10114.061	9855	10681	108	10113.880	9717	11653	55	10140.782	9733	10642	78	10090.218	9884	10985	128	10173.234	9830	11519	66	10280.046	9768	11023	43	10050.837	9913	10552	61	10041.508	9888	10451	50	10330.640	9647	12208	19	10181.158	9912	10672	49	10255.612	9811	11374	80
453	106	10051.773	9884	11677	82	10112.524	9871	10878	108	10158.630	9829	11184	55	10047.236	9817	10845	78	10041.628	9881	10489	128	10179.609	9801	11769	66	10328.137	9789	11181	43	10112.187	9848	11129	61	10045.328	9643	10530	50	10426.080	9844	13026	19	10050.315	9907	10417	49	10162.490	9750	11590	80
454	106	10070.849	9873	10747	82	10058.049	9887	10640	108	10124.000	9879	11049	55	10094.019	9852	11054	78	10096.577	9900	10928	128	10063.305	9591	10862	66	10321.470	9888	10822	43	10097.279	9915	11240	61	10079.426	9886	10567	50	10321.560	9890	12207	19	9983.737	9894	10155	49	10186.021	9839	10889	80
455	106	10112.802	9904	11358	82	10216.293	9583	11619	108	10130.630	9886	10910	55	9998.563	9883	10192	78	10174.885	9873	11234	128	10107.273	9756	10901	66	10388.439	9837	11378	43	10086.163	9889	10982	61	10087.771	9892	11206	50	10370.720	9876	12866	19	10118.474	9893	11310	49	10324.612	9902	11609	80
456	106	10139.877	9825	10941	82	10143.354	9878	11324	108	10151.009	9779	11100	55	10081.945	9848	11088	78	10124.052	9869	11083	128	10079.188	9563	11292	66	10372.954	9828	11483	43	10126.628	9843	10877	61	9993.901	9894	10093	50	10358.280	9746	11753	19	10058.895	9872	10399	49	10227.592	9919	10935	80
457	106	10042.038	9774	10858	82	10023.793	9758	10855	108	10120.186	9864	11444	55	10014.600	9850	10419	78	10093.975	9767	10698	128	10053.664	9886	10758	66	10284.197	9848	11055	43	10106.116	9878	10701	61	10036.787	9886	10505	50	10335.960	9718	12370	19	10088.158	9932	10724	49	10331.326	9833	11326	80
458	106	10084.462	9827	10868	82	10050.512	9879	10749	108	10071.574	9884	10840	55	10075.146	9848	10538	78	10121.243	9803	11121	128	10127.320	9815	10976	66	10263.803	9817	10982	43	10148.860	9851	11165	61	10081.705	9827	11427	50	10431.740	9852	14442	19	9996.947	9935	10105	49	10398.429	9828	11157	80
459	106	10044.320	9756	11171	82	10104.695	9815	10790	108	10169.037	9783	11106	55	10060.109	9794	10537	78	10189.654	9728	11052	128	10090.695	9839	10953	66	10380.637	9863	11813	43	10182.768	9841	10938	61	9997.328	9882	10218	50	10468.020	9835	13285	19	10015.000	9912	10277	49	10275.959	9899	11827	80
460	106	10128.698	9826	10988	82	10070.073	9796	10643	108	10140.046	9820	10950	55	10148.728	9843	10962	78	10069.346	9835	10790	128	10125.531	9804	11098	66	10272.682	9823	11591	43	10120.651	9866	10803	61	10040.836	9849	10461	50	10559.140	9691	12732	19	10030.947	9913	10310	49	10254.021	9863	11472	80
461	106	10112.698	9772	10952	82	10059.488	9831	11193	108	10185.814	9553	11317	55	10056.000	9865	10817	78	10106.025	9835	11434	128	10144.766	9794	11069	66	10237.137	9778	11194	43	10144.651	9789	11434	61	10139.017	9865	10710	50	10293.580	9864	12634	19	10001.947	9902	10187	49	10140.878	9781	10965	80
462	106	10058.547	9888	10928	82	10140.171	9858	11131	108	10123.027	9877	11381	55	10032.291	9814	10688	78	10133.680	9820	11368	128	10109.141	9721	11372	66	10246.106	9858	11185	43	10074.047	9920	10572	61	10139.033	9850	10951	50	10376.720	9623	13552	19	10164.368	9799	11098	49	10226.694	9853	10820	80
463	106	10082.849	9810	10682	82	10099.427	9869	11747	108	10088.527	9896	11155	55	10007.291	9909	10393	78	10091.218	9889	11203	128	10163.430	9864	11258	66	10296.484	9780	10916	43	10048.419	9578	10726	61	10036.295	9898	10703	50	10237.920	9852	11732	19	10084.474	9908	10897	49	10349.102	9845	11256	80
464	106	10063.434	9864	11127	82	10088.488	9886	11127	108	10047.630	9898	10984	55	10001.563	9873	10428	78	10052.038	9856	10436	128	10101.570	9862	11270	66	10239.516	9889	11050	43	10072.372	9909	10508	61	10113.771	9889	10950	50	10323.520	9858	11526	19	10057.526	9904	10486	49	10196.225	9925	11064	80
465	106	10076.547	9871	11017	82	10200.769	9829	11223	108	10066.037	9908	10771	55	10074.836	9879	10888	78	10083.397	9882	11427	128	10178.109	9802	11414	66	10292.970	9886	11403	43	10036.744	9894	10424	61	10160.017	9857	10829	50	10236.380	9780	12612	19	10043.315	9923	10499	49	10257.653	9821	11121	80
466	106	10130.490	9721	11156	82	10098.171	9802	11117	108	10086.639	9838	10921	55	10115.909	9801	10896	78	10153.641	9828	12049	128	10194.953	9814	11145	66	10234.272	9881	10905	43	10043.559	9881	10335	61	10012.853	9854	10658	50	10240.160	9756	11604	19	10165.947	9891	11016	49	10347.041	9924	11090	80
467	106	10105.840	9852	11412	82	10091.951	9865	10642	108	10103.083	9850	11001	55	10087.109	9805	11195	78	10072.346	9898	10635	128	10105.828	9753	11518	66	10316.106	9847	11607	43	10110.907	9903	11409	61	10022.410	9860	10945	50	10403.080	9734	12324	19	10011.105	9933	10117	49	10290.184	9802	11555	80
468	106	10102.010	9815	11225	82	10091.305	9866	10640	108	10096.093	9871	10703	55	10061.600	9800	10541	78	10128.757	9804	10921	128	10118.148	9820	11193	66	10247.621	9854	11292	43	10098.303	9834	10517	61	10089.263	9861	10601	50	10328.960	9831	13409	19	9984.789	9908	10051	49	10169.714	9865	10736	80
469	106	10073.557	9831	10873	82	10058.256	9901	10611	108	10123.231	9794	11320	55	10069.600	9892	10791	78	10112.359	9910	10845	128	10115.672	9845	10973	66	10264.182	9801	11310	43	10075.441	9894	10912	61	10033.131	9868	10807	50	10537.680	9739	12874	19	10086.474	9905	10733	49	10240.122	9834	11039	80
470	106	10112.783	9895	11078	82	10102.098	9887	11267	108	10135.269	9767	11134	55	10064.019	9829	10564	78	10060.500	9852	10881	128	10079.742	9240	10895	66	10190.833	9891	11026	43	10028.651	9872	10648	61	10084.853	9892	11140	50	10313.740	9871	12779	19	10140.053	9905	10929	49	10194.775	9887	11120	80
471	106	10090.680	9788	10920	82	10003.342	8940	10616	108	10060.139	9859	10985	55	10089.200	9882	10410	78	10168.064	9791	10642	128	10118.617	9841	11030	66	10237.182	9813	11416	43	10055.232	9904	10552	61	10054.705	9856	10414	50	10339.140	9773	12841	19	9997.368	9889	10256	49	10181.612	9756	10883	80
472	106	10030.358	9842	10834	82	10055.902	9868	10551	108	10134.926	9779	11020	55	10076.146	9917	10801	78	10121.641	9840	10934	128	10080.938	9766	11226	66	10372.272	9789	11410	43	10131.675	9894	10689	61	10043.901	9857	10763	50	10308.980	9809	11865	19	10023.895	9882	10351	49	10254.612	9867	11894	80
473	106	10179.877	9417	11535	82	10065.244	9891	10569	108	10133.657	9776	11016	55	10118.891	9829	10925	78	10100.243	9874	10797	128	10095.414	9785	11199	66	10202.788	9822	10917	43	10044.697	9884	10492	61	10041.819	9898	10338	50	10364.280	9827	11894	19	10109.053	9808	10782	49	10165.470	9907	10986	80
474	106	10084.990	9901	10970	82	10080.561	9689	11244	108	10080.667	9843	10810	55	10077.218	9846	11016	78	10106.013	9868	11548	128	10088.250	9709	12080	66	10285.151	9883	11382	43	10200.419	9913	11576	61	10114.819	9900	10840	50	10433.780	9723	13555	19	10056.211	9853	10496	49	10203.694	9895	10953	80
475	106	10113.340	9895	10886	82	10068.183	9889	11010	108	10099.694	9778	10831	55	10039.091	9697	10903	78	10069.462	9896	11021	128	10159.594	9723	11186	66	10206.803	9701	10839	43	10044.813	9927	10691	61	10102.737	9863	10944	50	10242.800	9835	12366	19	10107.526	9911	10524	49	10251.286	9722	11061	80
476	106	10060.660	9839	11023	82	10091.829	9826	10743	108	10055.370	9895	10669	55	10030.363	9873	10558	78	10088.730	9817	10695	128	10136.469	9861	11006	66	10279.576	9782	11240	43	10156.837	9869	11538	61	10024.869	9920	10271	50	10487.060	9850	14396	19	10040.474	9884	10703	49	10245.143	9885	10842	80
477	106	10055.312	9842	10821	82	10082.769	9882	10846	108	10182.750	9802	11932	55	10042.000	9888	10697	78	10208.885	9905	11892	128	10127.656	9771	11174	66	10266.924	9859	11195	43	10110.535	9766	11456	61	10100.655	9848	10804	50	10280.340	9876	11558	19	9984.789	9937	10036	49	10137.429	9819	10862	80
478	106	10079.736	9812	10861	82	10084.244	9820	10838	108	10100.343	9851	10817	55	10062.509	9853	10796	78	10079.705	9875	11207	128	10120.500	9853	11332	66	10332.909	9884	11180	43	10102.047	9876	10729	61	10034.901	9496	10502	50	10294.980	9697	12344	19	10092.368	9891	10569	49	10258.245	9801	11290	80
479	106	10053.925	9878	11108	82	10097.622	9912	11358	108	10144.954	9815	11237	55	10093.109	9796	10933	78	10101.000	9860	10821	128	10071.969	9773	11292	66	10218.030	9841	10826	43	10105.349	9905	11478	61	10073.541	9890	10629	50	10361.180	9789	13222	19	10044.474	9912	10451	49	10250.062	9699	11749	80
480	106	10061.255	9155	10909	82	10083.354	9854	10770	108	10120.833	9842	11231	55	10061.127	9886	10601	78	10144.962	9904	11267	128	10113.008	9841	10975	66	10276.137	9885	11417	43	10161.813	9841	10995	61	10029.442	9838	10362	50	10434.280	9748	12940	19	10208.632	9880	10879	49	10192.674	9860	11553	80
481	106	10030.651	9886	10523	82	10130.342	9826	11652	108	10121.759	9871	10599	55	10098.072	9869	10893	78	10058.782	9836	10737	128	10112.844	9823	11169	66	10343.151	9784	11137	43	10057.163	9926	10616	61	10086.672	9902	10940	50	10377.240	9789	13503	19	10030.158	9885	10449	49	10103.938	9885	11424	80
482	106	10088.925	9861	11015	82	10088.366	9849	11101	108	10155.954	9760	11606	55	10058.728	9845	10734	78	10033.936	9424	12006	128	10113.953	9778	11216	66	10186.333	9910	11098	43	10197.931	9882	11415	61	10041.967	9904	11036	50	10415.440	9636	13346	19	10043.579	9709	10357	49	10153.592	9899	11200	80
483	106	10086.623	9864	11034	82	10060.707	9885	10721	108	10168.324	9837	11388	55	10095.382	9669	11345	78	10125.295	9808	11360	128	10081.656	9844	10924	66	10327.242	9823	11399	43	10048.140	9880	10515	61	10043.754	9873	10590	50	10307.260	9858	12665	19	10126.315	9869	10557	49	10211.062	9837	11038	80
484	106	10099.953	9913	11082	82	10088.598	9844	11196	108	10053.723	9884	10632	55	10054.236	9931	10854	78	10076.410	9906	10817	128	10048.789	9846	10900	66	10289.651	9839	11185	43	10131.093	9877	10774	61	10024.147	9836	10688	50	10510.880	9812	13920	19	10143.947	9816	11136	49	10289.878	9881	11942	80
485	106	10040.566	9776	10716	82	10067.707	9880	10935	108	10101.944	9835	11327	55	10021.728	9860	10387	78	10112.538	9817	11054	128	10096.734	9834	10854	66	10221.061	9777	11694	43	10150.093	9932	11271	61	10023.131	9886	10753	50	10325.660	9928	11915	19	10153.368	9814	11184	49	10228.082	9898	11453	80
486	106	10067.387	9889	11477	82	10022.671	9828	10403	108	10147.186	9903	11061	55	10082.346	9934	10706	78	10111.257	9852	11234	128	10099.969	9845	11310	66	10351.439	9882	11516	43	10105.768	9889	10487	61	10061.951	9824	10689	50	10466.820	9895	13113	19	10074.632	9862	10496	49	10228.530	9912	11421	80
487	106	10119.698	9830	11137	82	10190.207	9762	11264	108	10117.139	9864	10690	55	10072.055	9868	10945	78	10072.833	9893	10981	128	10067.797	9689	10663	66	10261.016	9830	11816	43	10225.977	9887	11067	61	10084.181	9860	11308	50	10314.220	9738	12766	19	10011.368	9926	10183	49	10394.143	9863	11774	80
488	106	10140.000	9841	11084	82	10114.012	9739	11014	108	10101.657	9791	11088	55	10001.019	9829	10631	78	10153.436	9793	12494	128	10077.773	9891	11148	66	10150.591	9884	10865	43	10117.628	9904	10917	61	10076.312	9857	10757	50	10455.380	9846	13250	19	9968.842	9855	10032	49	10218.021	9814	11243	80
489	106	10034.085	9824	10664	82	10121.524	9896	11356	108	10101.463	9857	11341	55	10067.800	9835	10958	78	10091.975	9800	11287	128	10104.305	9795	10721	66	10420.818	9763	11745	43	10044.931	9915	10482	61	10053.869	9901	10861	50	10342.320	9920	12599	19	10048.579	9910	10277	49	10236.633	9943	11143	80
490	106	10085.595	9789	10628	82	10063.817	9868	11070	108	10182.407	9809	11338	55	10065.873	9901	10797	78	10079.230	9879	10701	128	10052.102	9784	10918	66	10276.530	9804	11351	43	10073.140	9873	10960	61	10031.771	9889	10689	50	10236.120	9855	12509	19	10044.053	9873	10550	49	10059.571	9866	10679	80
491	106	10141.236	9825	11927	82	10067.464	9893	10864	108	10065.380	9781	10910	55	10080.072	9897	10911	78	10074.628	9850	10705	128	10101.688	9857	10911	66	10226.970	9813	11262	43	10073.209	9890	10386	61	10019.360	9722	10655	50	10429.420	9834	13555	19	10059.947	9937	10571	49	10206.490	9826	11513	80
492	106	10058.934	9878	10769	82	10133.293	9850	11118	108	10158.973	9867	11180	55	10084.637	9859	10575	78	10146.257	9864	11365	128	10087.984	9706	10908	66	10391.879	9868	11343	43	10126.813	9871	10866	61	10089.705	9783	11270	50	10260.220	9866	12423	19	10037.315	9918	10223	49	10255.653	9875	12105	80
493	106	10148.302	9881	11199	82	10079.329	9823	11212	108	10103.259	9857	11058	55	10048.109	9860	10779	78	10182.282	9804	11407	128	10106.570	9796	10924	66	10190.682	9816	11056	43	10115.651	9827	10952	61	10072.983	9912	10806	50	10371.200	9884	12775	19	10024.737	9919	10325	49	10276.979	9780	11316	80
494	106	10047.490	9883	10898	82	10074.280	9819	10779	108	10171.019	9806	11747	55	10192.272	9794	11814	78	10064.910	9870	11285	128	10095.992	9841	10720	66	10258.803	9721	11280	43	10121.768	9890	10947	61	10069.967	9834	10992	50	10228.360	9919	11625	19	10052.315	9925	10521	49	10195.633	9897	11255	80
495	106	10118.377	9848	10876	82	10053.524	9896	11341	108	10161.769	9699	11310	55	10047.127	9789	10857	78	10109.667	9878	11161	128	10134.258	9814	11016	66	10257.363	9885	11724	43	10195.813	9873	11047	61	9987.541	9885	10143	50	10309.320	9788	11796	19	9913.000	9024	10250	49	10195.306	9895	11520	80
496	106	10077.887	9890	11063	82	10056.220	9862	11011	108	10140.306	9770	11628	55	10047.818	9895	10525	78	10058.295	8987	11167	128	10098.891	9557	11456	66	10221.849	9857	11905	43	10189.116	9792	11477	61	10121.442	9755	11466	50	10250.440	9877	12642	19	10055.158	9940	10714	49	10238.449	9922	11003	80
497	106	10036.170	9911	11034	82	10120.720	9762	11986	108	10076.889	9840	10931	55	10155.272	9848	11466	78	10124.128	9853	10960	128	10121.320	9892	11054	66	10276.030	9792	11375	43	10129.559	9894	11622	61	10049.147	9900	10676	50	10370.400	9724	12838	19	10016.526	9926	10163	49	10310.245	9912	11800	80
498	106	10087.330	9854	10761	82	10078.707	9848	10936	108	10138.093	9880	11292	55	10078.690	9900	10991	78	10121.372	9889	10865	128	10152.727	9831	11444	66	10256.803	9843	11703	43	10049.116	9908	10815	61	10071.049	9866	10783	50	10398.420	9895	11839	19	10023.685	9935	10317	49	10193.674	9873	11010	80
499	106	10061.066	9894	11233	82	10092.207	9393	11112	108	10160.241	9813	11011	55	10034.310	9906	10827	78	10187.872	9823	12182	128	10104.531	9813	10806	66	10180.576	9879	10973	43	10181.884	9819	11494	61	10036.377	9886	10657	50	10477.620	9893	13362	19	9984.579	9912	10076	49	10374.816	9892	11876	80
500	106	10034.670	9815	10745	82	10121.744	9892	11135	108	10162.796	9856	13075	55	10045.437	9476	10724	78	10095.603	9883	11198	128	10101.508	9837	11038	66	10224.454	9845	11624	43	10080.163	9918	10814	61	10073.787	9825	10836	50	10318.200	9872	12648	19	9991.315	9922	10117	49	10196.266	9929	11024	80
501	106	10085.170	9853	10869	82	10164.317	9862	11366	108	10113.796	9854	11256	55	10092.437	9859	11193	78	10102.128	9901	11155	128	10108.961	9829	11026	66	10281.030	9655	11683	43	10060.325	9723	10999	61	10061.147	9869	10833	50	10143.020	9640	11292	19	10013.421	9928	10197	49	10253.612	9927	10873	80
502	106	10118.613	9909	11299	82	10108.451	9831	10890	108	10136.731	9879	11112	55	10106.363	9881	11079	78	10149.897	9833	11208	128	10031.742	8919	10912	66	10392.167	9885	11513	43	10063.907	9859	10776	61	10046.442	9887	10741	50	10433.440	9927	13312	19	10047.632	9882	10740	49	10224.878	9874	11648	80
503	106	10091.868	9855	11532	82	10119.695	9870	10994	108	10075.917	9438	11091	55	10048.873	9859	10697	78	10045.680	9873	10550	128	10080.406	9811	11011	66	10296.106	9534	11313	43	10134.069	9901	10864	61	10096.655	9876	10766	50	10319.640	9884	11856	19	10132.685	9946	10570	49	10151.674	9876	10816	80
504	106	10030.217	9893	10796	82	10065.817	9887	10887	108	10115.074	9811	10904	55	10055.127	9912	10569	78	10141.372	9916	10899	128	10102.961	9830	11059	66	10190.363	9895	11590	43	10066.140	9910	10713	61	10070.901	9900	10878	50	10249.280	9817	11552	19	10004.526	9871	10172	49	10121.102	9880	10815	80
505	106	10031.075	9858	11367	82	10181.866	9888	11772	108	10114.991	9808	11846	55	10053.563	9897	10919	78	10139.359	9862	11161	128	10137.969	9841	10959	66	10369.561	9826	11972	43	10166.791	9824	11292	61	10084.065	9910	11470	50	10383.120	9807	12407	19	10097.421	9884	10919	49	10427.979	9891	12137	80
506	106	10101.113	9796	10500	82	10124.951	9873	10962	108	10092.000	9824	11016	55	10117.400	9795	11375	78	10100.975	9892	11016	128	10134.188	9787	11183	66	10287.061	9918	11125	43	10090.907	9906	10774	61	10083.394	9856	10886	50	10461.800	9863	12411	19	10077.421	9849	10807	49	10270.878	9846	11347	80
507	106	10062.132	9865	10619	82	10155.049	9876	11477	108	10128.491	9891	11903	55	10158.327	9902	11408	78	10091.770	9353	10757	128	10106.992	9876	11528	66	10384.561	9923	11969	43	10075.931	9864	10610	61	10082.328	9865	11285	50	10289.660	9853	11357	19	10006.158	9784	10330	49	10333.225	9855	12339	80
508	106	10093.028	9871	12155	82	10146.549	9805	10869	108	10079.777	9810	10755	55	10099.945	9896	10924	78	10095.603	9833	11386	128	10101.281	9833	10981	66	10287.516	9821	11297	43	10064.512	9848	10894	61	10071.426	9870	10687	50	10162.540	9531	12006	19	10109.685	9871	10645	49	10224.694	9858	11453	80
509	106	10098.047	9890	10804	82	10007.036	9878	10371	108	10156.954	9874	11672	55	10077.327	9897	10696	78	10206.025	9908	11229	128	10069.477	9857	11257	66	10418.606	9882	11772	43	10104.488	9898	10628	61	10081.099	9856	11056	50	10198.720	9915	11941	19	10043.947	9896	10633	49	10195.979	9879	11187	80
510	106	10112.095	9386	11397	82	10030.427	9901	10446	108	10107.814	9889	11412	55	10108.654	9874	10723	78	10062.064	9887	10851	128	10087.750	9845	10906	66	10232.939	9902	11662	43	10069.023	9877	10724	61	10059.196	9910	10657	50	10304.140	9844	11909	19	10012.000	9909	10305	49	10336.082	9844	11906	80
511	106	10041.377	9810	10598	82	10137.988	9861	10819	108	10155.889	9834	11676	55	10069.146	9870	10872	78	10212.475	9906	11329	128	10124.648	9874	11048	66	10369.803	9877	11802	43	10197.325	9909	11069	61	10066.983	9899	10779	50	10405.020	9879	12604	19	10250.526	9909	11565	49	10149.408	9874	11109	80
512	106	10083.236	9771	11222	82	10107.158	9696	11471	108	10160.907	9799	11094	55	10129.019	9870	10732	78	10089.718	9867	10942	128	10058.844	9864	10883	66	10314.484	9851	11217	43	10137.023	9878	10726	61	10074.082	9931	10621	50	10355.040	9818	12245	19	9986.685	9871	10167	49	10186.734	9853	11129	80
513	106	10097.434	9856	11383	82	10114.658	9894	11164	108	10023.759	9516	10594	55	10090.709	9370	10646	78	10105.538	9865	11563	128	10110.828	9872	11001	66	10456.516	9860	11456	43	10126.604	9891	10982	61	10107.099	9899	11226	50	10410.120	9661	13402	19	10135.842	9900	10567	49	10254.245	9836	12676	80
514	106	10072.000	9859	11138	82	10129.646	9895	11355	108	10079.407	9859	11402	55	10059.327	9900	10568	78	10102.513	9893	11176	128	10092.641	9849	11236	66	10374.637	9856	11865	43	10047.813	9608	10988	61	10028.295	9902	11054	50	10318.540	9857	12612	19	10068.315	9917	10568	49	10231.225	9796	12336	80
515	106	10056.812	9895	10542	82	10074.195	9588	10841	108	10188.361	9790	11075	55	10099.000	9866	10973	78	10073.538	9856	11184	128	10108.836	9743	11593	66	10268.394	9820	11767	43	10072.768	9890	10756	61	10059.394	9882	11044	50	10357.160	9873	12723	19	10169.526	9873	10698	49	10486.429	9859	11634	80
516	106	10079.180	9804	11086	82	10078.634	9859	10616	108	10116.963	9802	11007	55	10139.491	9888	10765	78	10032.295	9851	10909	128	10138.875	9868	10895	66	10192.197	9849	10989	43	10104.721	9859	11695	61	10008.442	9909	10389	50	10312.300	9903	11754	19	10040.211	9816	10362	49	10188.775	9550	11333	80
517	106	10086.981	9819	11818	82	10099.927	9848	10785	108	10127.361	9747	11102	55	10131.454	9915	10749	78	10124.295	9897	10928	128	10199.891	9827	11299	66	10275.939	9863	11051	43	10043.535	9874	10494	61	10032.377	9871	10573	50	10279.420	9884	13395	19	10133.000	9901	10908	49	10233.082	9840	11178	80
518	106	10036.972	9886	11134	82	10137.280	9889	11190	108	10074.093	9856	11504	55	10059.200	9891	11241	78	10060.385	9913	10569	128	10086.023	9869	11048	66	10151.318	9014	10855	43	10134.581	9911	11035	61	10042.524	9797	10658	50	10314.000	9890	13466	19	9985.579	9908	10102	49	10175.714	9813	10892	80
519	106	10080.783	9833	11074	82	10151.609	9853	11459	108	10147.537	9822	11617	55	10067.327	9913	10629	78	10086.833	9909	11140	128	10181.688	9847	11732	66	10314.470	9695	12092	43	10160.907	9869	10862	61	10116.869	9862	11245	50	10357.800	9862	12479	19	10134.263	9910	10700	49	10254.367	9836	12289	80
520	106	10111.425	9875	10837	82	10043.658	9847	10491	108	10144.936	9826	10951	55	10112.255	9876	10608	78	10084.538	9878	10752	128	10143.219	9863	11238	66	10247.879	9879	11626	43	10098.907	9850	10621	61	10103.082	9908	10871	50	10364.380	9606	12768	19	10039.737	9882	10483	49	10281.694	9658	11653	80
521	106	10045.727	9884	10310	82	10092.231	9859	10969	108	10089.676	9866	10652	55	10161.218	9896	10934	78	10085.128	9875	10926	128	10095.312	9528	11132	66	10218.303	9903	10806	43	10069.651	9850	10613	61	10077.263	9871	10850	50	10467.800	9862	13436	19	10052.579	9892	10535	49	10224.490	9875	10855	80
522	106	10128.708	9865	10749	82	10093.195	9872	10670	108	10145.824	9862	10872	55	10058.200	9764	10809	78	10160.730	9722	11404	128	10139.875	9847	11971	66	10299.272	9853	11553	43	10074.465	9906	10449	61	10142.065	9906	10931	50	10397.620	9814	12931	19	10107.947	9925	10318	49	10165.796	9874	10975	80
523	106	10090.698	9850	10984	82	10044.439	9888	10526	108	10141.491	9860	10904	55	10076.310	9889	10720	78	10127.833	9856	10666	128	10123.383	9643	11611	66	10251.182	9886	11300	43	10095.535	9883	10639	61	10164.737	9883	11595	50	10462.940	9671	13101	19	10031.000	9893	10197	49	10164.449	9888	11435	80
524	106	10034.575	9893	10890	82	10061.634	9585	11405	108	10192.417	9776	11110	55	10093.909	9833	10879	78	10084.192	9884	10647	128	10092.914	9841	10772	66	10350.697	9862	11119	43	10080.209	9857	10857	61	10048.049	9898	10793	50	10241.380	9862	11531	19	10113.789	9864	10491	49	10182.000	9875	11119	80
525	106	10081.405	9891	10674	82	10072.658	9843	10673	108	10065.481	9882	10773	55	10023.909	9897	10459	78	10092.038	9852	10988	128	10113.398	9837	10855	66	10147.863	9852	11123	43	10147.837	9894	10770	61	10121.360	9876	11245	50	10351.240	9804	13532	19	9972.632	9836	10047	49	10222.306	9794	10724	80
526	106	10124.340	9610	11368	82	10181.671	9903	11082	108	10183.343	9874	11142	55	10087.964	9851	10682	78	10163.628	9800	11290	128	10086.617	9850	11008	66	10146.833	9835	10656	43	10094.023	9816	10739	61	10093.508	9847	11019	50	10424.160	9840	13533	19	10014.526	9900	10271	49	10140.612	9858	10804	80
527	106	10107.227	9783	10803	82	10046.891	9860	10624	108	10142.102	9800	11564	55	10089.728	9878	10698	78	10113.372	9737	11503	128	10142.438	9773	11336	66	10268.788	9824	11911	43	10122.441	9881	11450	61	10008.918	9884	10140	50	10424.220	9742	12959	19	10031.579	9859	10255	49	10289.408	9870	11700	80
528	106	10040.387	9875	10630	82	10171.012	9770	12345	108	10039.926	9497	10873	55	10048.673	9839	10725	78	10095.808	9850	10885	128	10118.250	9783	11373	66	10311.788	9845	11560	43	10106.535	9882	11286	61	10046.836	9877	10697	50	10281.260	9927	11605	19	10154.579	9927	10618	49	10266.816	9846	11476	80
529	106	10042.340	9880	10691	82	10076.720	9792	11329	108	10064.370	9412	10771	55	10147.382	9813	11463	78	10110.077	9885	11422	128	10089.125	9815	10769	66	10196.758	9799	10837	43	10098.163	9842	11034	61	10074.853	9849	10911	50	10421.940	9663	12627	19	10045.000	9907	10443	49	10244.857	9869	11183	80
530	106	10065.320	9888	10953	82	10081.122	9843	11454	108	10086.583	9642	10898	55	9998.164	9908	10338	78	10053.846	9851	10365	128	10125.148	9798	11258	66	10310.849	9849	11177	43	10002.953	9607	10348	61	10142.771	9862	11406	50	10207.740	9845	11992	19	10015.000	9921	10267	49	10157.041	9825	11420	80
531	106	10083.028	9775	11290	82	10085.854	9838	10808	108	10159.880	9817	11194	55	10011.146	9790	10331	78	10112.692	9858	10739	128	10136.055	9840	10860	66	10289.349	9797	11207	43	9991.047	9888	10096	61	10018.147	9868	10567	50	10179.980	9599	11444	19	9978.789	9871	10048	49	10246.612	9719	11692	80
532	106	10072.613	9834	10825	82	10050.780	9881	10753	108	10118.241	9742	12022	55	10065.382	9882	10737	78	10199.257	9849	11340	128	10179.797	9846	11464	66	10257.091	9776	11834	43	10147.907	9820	10888	61	10052.278	9824	10929	50	10270.800	9820	12152	19	9990.000	9907	10155	49	10310.204	9848	11786	80
533	106	10047.481	9806	10578	82	10225.134	9886	11504	108	10076.777	9901	11182	55	10010.019	9901	10155	78	10079.346	9749	11234	128	10089.953	9855	11707	66	10290.303	9725	11879	43	10070.860	9858	10656	61	9996.558	9879	10268	50	10244.660	9717	11831	19	10145.105	9860	11858	49	10161.225	9875	10625	80
534	106	10134.632	9845	11216	82	10174.012	9704	11044	108	10144.750	9726	11546	55	10029.854	9909	10345	78	10106.667	9742	11477	128	10083.359	9638	10955	66	10229.682	9871	11235	43	10156.977	9890	10696	61	10030.147	9841	10509	50	10503.780	9833	13282	19	10070.947	9915	10399	49	10192.225	9831	10732	80
535	106	10047.396	9876	10640	82	10081.902	9871	11198	108	10139.231	9882	11424	55	10059.709	9871	10797	78	10132.680	9919	11305	128	10098.992	9814	10848	66	10264.182	9830	11738	43	10161.396	9844	10723	61	10053.541	9814	10939	50	10383.780	9852	12714	19	10054.632	9870	10523	49	10331.898	9858	11584	80
536	106	10081.877	9809	10869	82	10080.512	9802	10885	108	10146.407	9849	11015	55	10127.127	9855	10974	78	10081.897	9756	11470	128	10180.359	9838	11071	66	10393.803	9881	11820	43	10184.604	9866	11306	61	10110.131	9837	11145	50	10446.780	9889	12221	19	10095.000	9856	10793	49	10167.102	9880	10936	80
537	106	10052.736	9852	10605	82	10051.561	9826	10534	108	10091.861	9833	10751	55	10143.764	9888	10995	78	10130.782	9861	10704	128	10212.922	9849	11279	66	10306.500	9822	11254	43	10154.396	9852	11064	61	10038.688	9866	10468	50	10376.500	9805	12456	19	10065.211	9895	10385	49	10274.204	9856	11467	80
538	106	10117.160	9803	11732	82	10066.427	9794	10565	108	10107.287	9836	11331	55	10135.036	9871	10781	78	10169.962	9783	11093	128	10108.422	9824	10714	66	10290.182	9827	12139	43	10098.349	9848	10653	61	10111.541	9878	11574	50	10203.100	9839	11488	19	10042.211	9880	10751	49	10247.408	9874	11349	80
539	106	10074.727	9811	10703	82	10103.207	9870	11239	108	10126.027	9786	11519	55	10109.782	9813	11047	78	10097.910	9816	11098	128	10104.438	9841	11230	66	10288.516	9902	11170	43	10068.651	9870	10606	61	10101.049	9890	10473	50	10184.180	9880	11411	19	10002.000	9937	10067	49	10317.857	9866	10972	80
540	106	10102.236	9839	10883	82	10055.036	9753	10960	108	10098.314	9852	11140	55	10041.800	9881	10657	78	10123.885	9862	10817	128	10112.242	9831	10833	66	10324.909	9953	11530	43	10149.628	9837	11101	61	10070.590	9710	10544	50	10360.300	9686	12453	19	10029.474	9936	10193	49	10194.938	9924	10854	80
541	106	10054.095	9816	10902	82	10005.707	9876	10250	108	10122.426	9873	11117	55	10016.363	9840	10671	78	10084.667	9841	11029	128	10086.031	9837	10651	66	10368.363	9840	12296	43	10157.884	9847	11150	61	10011.885	9905	10338	50	10233.180	9853	13219	19	10129.579	9905	10988	49	10300.062	9853	11557	80
542	106	10082.387	9843	11051	82	10083.256	9887	11503	108	10063.370	9832	10776	55	10098.818	9853	10608	78	10112.525	9783	11442	128	10118.938	9579	11388	66	10276.667	9790	11867	43	10033.813	9885	10554	61	10078.082	9824	11215	50	10238.400	9790	11648	19	10050.158	9930	10514	49	10137.204	9876	10935	80
543	106	10116.405	9802	11316	82	10090.622	9873	10712	108	10125.454	9750	11194	55	10073.690	9847	10622	78	10129.025	9876	11354	128	10098.703	9863	10945	66	10220.409	9860	11150	43	10049.604	9827	10771	61	10086.115	9776	11009	50	10225.320	9866	12099	19	10121.315	9893	10646	49	10170.857	9852	10780	80
544	106	10066.000	9838	10798	82	10095.244	9855	11249	108	10117.806	9655	11103	55	10162.109	9858	11330	78	10126.513	9894	11511	128	10126.617	9865	10769	66	10297.318	9774	11558	43	10018.000	9831	10557	61	10060.017	9891	10586	50	10377.720	9840	12882	19	10092.053	9918	10470	49	10308.266	9885	11260	80
545	106	10053.613	9720	10628	82	10080.964	9898	10853	108	10092.436	9883	10703	55	10144.527	9816	10786	78	10041.052	9868	10631	128	10173.945	9784	11496	66	10203.728	9790	10820	43	10063.023	9836	10380	61	10155.492	9865	11714	50	10529.640	9808	13317	19	10035.053	9888	10309	49	10131.266	9306	10847	80
546	106	10050.727	9858	10627	82	10067.988	9880	10981	108	10159.241	9860	10786	55	10134.036	9854	10693	78	10069.538	9840	10822	128	10088.344	9814	10919	66	10220.349	9908	10938	43	10084.187	9703	10771	61	10064.213	9853	10579	50	10246.180	9841	12929	19	10052.368	9906	10566	49	10349.530	9839	11274	80
547	106	10082.613	9822	11008	82	10132.464	9873	10929	108	10161.686	9818	11147	55	10085.690	9829	10965	78	10086.897	9544	10894	128	10123.312	9839	10950	66	10248.151	9923	10946	43	10106.837	9897	11193	61	10072.754	8918	10691	50	10490.800	9887	12754	19	10043.947	9898	10275	49	10163.102	9912	10757	80
548	106	10085.151	9832	10625	82	10074.756	9866	10584	108	10129.120	9866	10792	55	10073.491	9881	10640	78	10103.448	9850	10812	128	10121.734	9385	11019	66	10336.151	9850	11844	43	10085.488	9855	10616	61	10082.345	9840	11291	50	10357.480	9889	12595	19	10060.842	9880	10324	49	10135.245	9844	10861	80
549	106	10043.472	9923	10705	82	10093.549	9503	11287	108	10103.361	9799	11367	55	10077.400	9824	10747	78	10094.013	9866	11075	128	10111.078	9709	11232	66	10391.137	9815	11904	43	10106.651	9852	11046	61	10041.099	9898	10679	50	10310.580	9881	11762	19	10060.315	9920	10874	49	10187.021	9865	10997	80
550	106	10057.415	9784	10879	82	10084.512	9841	10676	108	10182.741	9863	11158	55	10105.236	9866	10498	78	10133.192	9772	11704	128	10137.031	9502	12561	66	10320.803	9846	11380	43	10195.465	9899	11254	61	10009.229	9920	10294	50	10534.120	9866	13170	19	10041.158	9692	10524	49	10228.979	9918	10867	80
551	106	10022.840	9420	10911	82	10202.098	9866	11392	108	10102.167	9781	10916	55	9993.964	9881	10187	78	10107.205	9885	10839	128	10088.508	9867	11079	66	10334.288	9845	11291	43	10120.116	9903	11012	61	10065.295	9855	10760	50	10398.480	9870	13149	19	10126.158	9859	11077	49	10174.470	9883	11057	80
552	106	10073.538	9537	11426	82	10088.098	9925	10894	108	10064.250	9872	10504	55	10092.909	9908	10739	78	10102.859	9880	10765	128	10083.422	9789	10854	66	10288.272	9789	11343	43	10074.023	9894	10722	61	10077.476	9889	10574	50	10336.320	9906	11808	19	10079.685	9903	10703	49	10241.775	9716	11638	80
553	106	10047.990	9886	11031	82	10126.464	9838	11888	108	10211.370	9777	11644	55	10110.072	9915	10847	78	10140.552	9816	12105	128	10150.094	9860	11215	66	10409.000	9812	11991	43	10024.441	9844	10742	61	10025.017	9850	10386	50	10230.540	9862	11808	19	10133.263	9911	10584	49	10258.143	9878	11061	80
554	106	10091.170	9749	12241	82	10083.878	9864	10774	108	10102.944	9835	10746	55	10133.673	9845	10948	78	10098.705	9853	11073	128	10086.367	9883	11181	66	10446.697	9891	11235	43	10062.744	9885	10720	61	10081.345	9886	10665	50	10276.040	9715	11672	19	10021.685	9912	10467	49	10258.714	9865	11735	80
555	106	10066.292	9858	10850	82	10112.683	9858	11168	108	10099.333	9886	10888	55	10075.055	9825	10567	78	10147.820	9765	11583	128	10067.648	9817	10962	66	10332.576	9750	11272	43	10050.953	9846	10500	61	10055.459	9898	10429	50	10395.280	9905	13512	19	10110.632	9884	10825	49	10235.245	9775	11004	80
556	106	10061.680	9856	10662	82	10062.720	9895	10768	108	10113.186	9850	11414	55	10058.527	9788	10692	78	10080.770	9843	11127	128	10098.227	9125	10828	66	10509.212	9795	11579	43	10150.465	9898	11579	61	10159.853	9839	10937	50	10338.540	9670	12048	19	10107.526	9881	10720	49	10273.306	9888	11076	80
557	106	10054.019	9890	10642	82	10038.964	9885	10923	108	10183.074	9836	11345	55	10061.654	9832	10957	78	10113.128	9906	11073	128	10071.648	9804	10908	66	10348.954	9795	11280	43	10200.488	9898	11507	61	10093.983	9869	11366	50	10308.620	9808	13356	19	10084.263	9863	10481	49	10200.388	9915	11252	80
558	106	10096.868	9827	11079	82	10100.354	9881	10983	108	10096.436	9869	11149	55	10081.854	9836	10891	78	10057.552	9849	10848	128	10122.109	9859	11071	66	10194.439	9828	11178	43	10108.023	9907	11014	61	10131.312	9892	11186	50	10168.520	9721	12062	19	10051.053	9826	10577	49	10298.062	9889	11586	80
559	106	10123.113	9779	11834	82	10052.524	9885	10707	108	10062.370	9865	10836	55	10081.346	9867	10989	78	10073.603	9810	11141	128	10102.086	9780	11411	66	10267.030	9819	12517	43	10126.232	9888	10561	61	10028.885	9802	10713	50	10338.940	9897	12431	19	10022.579	9841	10469	49	10242.918	9923	11327	80
560	106	10058.490	9839	10704	82	10117.573	9868	11471	108	10144.731	9894	11194	55	10196.146	9673	11119	78	10141.872	9873	11006	128	10128.477	9866	10873	66	10304.561	9859	11463	43	10112.000	9906	10906	61	10093.476	9898	10944	50	10205.980	9791	11276	19	10046.158	9905	10239	49	10292.674	9886	11069	80
561	106	10057.566	9867	10976	82	10028.244	9844	10426	108	10135.231	9831	10983	55	10122.491	9883	11323	78	10037.615	9853	10709	128	10064.781	9752	11243	66	10194.394	9852	10754	43	10147.581	9916	11368	61	10024.869	9844	10603	50	10313.140	9724	12455	19	10095.474	9906	10908	49	10169.062	9864	10897	80
562	106	10104.113	9849	12840	82	10069.061	9873	10796	108	10133.519	9824	11456	55	10035.418	9873	10740	78	10110.295	9890	11403	128	10067.242	9878	10804	66	10137.030	9856	11032	43	10159.628	9864	11341	61	10099.246	9854	11084	50	10305.040	9813	11937	19	10022.315	9908	10502	49	10180.694	9897	10714	80
563	106	10089.519	9829	10961	82	10043.402	9880	10406	108	10149.981	9841	11006	55	10042.072	9890	10496	78	10087.448	9885	11256	128	10096.242	9789	10847	66	10220.197	9900	11023	43	10024.651	9880	10696	61	10075.017	9848	10854	50	10403.540	9775	12767	19	10205.526	9744	11453	49	10100.266	9873	10856	80
564	106	10035.358	9879	10541	82	10055.500	9802	11059	108	10141.667	9881	11029	55	10013.981	9895	10307	78	10111.923	9906	10802	128	10080.672	9855	10956	66	10246.697	9839	11945	43	10122.279	9888	11179	61	10027.394	9908	10340	50	10324.960	9892	12311	19	10057.474	9888	10692	49	10217.694	9796	11564	80
565	106	10019.708	9887	10650	82	10064.927	9886	10841	108	10173.824	9886	11313	55	10051.382	9863	10525	78	10096.910	9818	10937	128	10095.492	9816	11105	66	10335.758	9815	11859	43	10060.069	9909	10411	61	10111.541	9861	10679	50	10451.060	9783	12350	19	10020.105	9905	10271	49	10281.204	9949	10816	80
566	106	10126.453	9865	11239	82	10090.171	9885	10825	108	10106.259	9877	10692	55	10066.019	9852	11298	78	10020.333	9926	10601	128	10055.758	9865	10684	66	10253.803	9789	11354	43	10065.349	9904	10962	61	10058.065	9813	11537	50	10269.700	9845	12072	19	10009.789	9886	10211	49	10185.266	9854	11230	80
567	106	10120.887	9813	12212	82	10059.854	9866	10754	108	10132.769	9885	11186	55	10089.437	9861	11077	78	10109.525	9844	11332	128	10127.383	9611	11551	66	10190.197	9872	11051	43	10097.396	9877	11111	61	10077.394	9822	11145	50	10345.140	9847	12233	19	10113.368	9885	10801	49	10099.429	9898	10514	80
568	106	10128.972	9851	11949	82	10064.012	9503	10862	108	10058.064	9793	11045	55	10049.764	9882	10955	78	10098.987	9903	10665	128	10088.422	9778	10697	66	10433.954	9790	11607	43	10073.512	9781	11115	61	10110.524	9811	10654	50	10227.120	9804	11509	19	9987.421	9839	10173	49	10336.694	9855	11370	80
569	106	10069.896	9892	10606	82	10046.549	9866	10718	108	10128.676	9859	10868	55	10023.327	9614	10762	78	10158.090	9847	10997	128	10145.914	9717	11944	66	10263.272	9791	11298	43	10171.604	9758	11097	61	10043.640	9886	10813	50	10264.380	9820	11895	19	10088.000	9922	10548	49	10250.470	9844	11465	80
570	106	10093.736	9507	10766	82	10130.098	9827	10856	108	10138.620	9832	10975	55	10050.200	9889	10783	78	10125.052	9873	11095	128	10097.188	9857	10899	66	10260.076	9878	11097	43	10107.907	9895	10550	61	10058.065	9825	10964	50	10392.900	9790	13003	19	9994.579	9908	10162	49	10254.021	9611	11201	80
571	106	10136.368	9885	11394	82	10118.476	9841	10798	108	10070.398	9839	10656	55	10046.019	9857	10518	78	10037.692	9864	11067	128	10086.539	9911	11123	66	10289.076	9841	11800	43	10045.465	9930	10532	61	10059.213	9892	10783	50	10306.520	9890	11946	19	10138.737	9963	10435	49	10308.367	9860	11148	80
572	106	10111.075	9823	11392	82	10110.000	9873	10918	108	10146.593	9854	10841	55	10063.563	9812	10600	78	10135.115	9864	11281	128	10107.078	9802	11185	66	10306.939	9907	11631	43	10092.303	9883	10919	61	10093.033	9631	11259	50	10365.440	9786	11647	19	10064.842	9886	10468	49	10264.551	9838	10980	80
573	106	10084.500	9823	10988	82	10063.707	9881	10877	108	10170.398	9867	11647	55	10007.637	9840	10442	78	10140.564	9882	11407	128	10098.797	9835	10962	66	10225.000	9838	11677	43	10136.209	9913	10967	61	9991.722	9873	10277	50	10231.360	9791	11663	19	10136.421	9848	11156	49	10216.122	9937	10816	80
574	106	10090.453	9894	10962	82	10080.683	9821	10755	108	10113.037	9868	11015	55	10075.182	9874	10696	78	10106.282	9883	11030	128	10112.008	9867	10710	66	10281.197	9847	11078	43	10074.256	9883	10889	61	10024.181	9883	10889	50	10364.740	9728	13335	19	10055.579	9935	10514	49	10210.102	9924	11456	80
575	106	10067.227	9816	10692	82	10089.366	9897	10468	108	10088.620	9826	11634	55	10074.255	9906	10515	78	10106.167	9848	10895	128	10128.125	9816	10962	66	10164.349	9852	11194	43	10079.093	9815	10584	61	10061.492	9885	10758	50	10531.340	9853	14084	19	10032.211	9874	10330	49	10385.714	9938	11658	80
576	106	10108.915	9792	11122	82	10147.000	9868	11978	108	10089.398	9877	11470	55	10014.690	9782	10556	78	10089.654	9477	11070	128	10193.602	9765	11121	66	10390.742	9846	11786	43	10031.396	9930	10519	61	10005.754	9888	10284	50	10450.360	9928	13230	19	10033.368	9925	10371	49	10207.041	9840	11364	80
577	106	10068.981	9360	11077	82	10168.012	9763	11545	108	10139.574	9799	11471	55	10036.182	9914	10554	78	10082.718	9830	11027	128	10093.031	9861	11040	66	10208.303	9827	11505	43	9992.813	9915	10149	61	10070.771	9828	10847	50	10426.480	9911	11970	19	10099.895	9864	10479	49	10280.062	9919	10863	80
578	106	10164.990	9745	11497	82	10087.024	9899	10709	108	10115.491	9820	11007	55	10130.437	9910	10826	78	10043.757	9714	10690	128	10054.266	9856	10578	66	10219.197	9874	10978	43	10026.488	9865	10307	61	10034.033	9834	10423	50	10376.540	9860	12939	19	10165.105	9898	10753	49	10178.245	9825	11072	80
579	106	10091.302	9783	11273	82	10144.171	9759	11566	108	10093.806	9911	10896	55	10190.382	9874	10789	78	10070.462	9896	10730	128	10100.500	9817	11052	66	10235.924	9865	11263	43	10080.093	9875	10541	61	10101.508	9860	10815	50	10317.840	9856	12406	19	10171.211	9888	11107	49	10231.184	9839	10753	80
580	106	10089.340	9898	11032	82	10068.280	9881	10789	108	10088.361	9892	11202	55	10092.709	9902	10776	78	10098.410	9856	11644	128	10054.930	9848	10882	66	10308.182	9899	11267	43	10144.396	9943	11140	61	10035.688	9858	10504	50	10184.540	9912	11871	19	10123.632	9908	10621	49	10196.633	9897	10761	80
581	106	10059.547	9867	11743	82	10089.573	9761	10841	108	10099.074	9860	11068	55	10045.509	9890	10626	78	10113.487	9806	11382	128	10115.492	9672	10793	66	10318.363	9835	11639	43	10192.000	9856	11585	61	10038.754	9827	10723	50	10554.180	9798	13252	19	10065.105	9948	10299	49	10216.653	9766	10984	80
582	106	10090.708	9881	11600	82	10119.098	9836	11014	108	10156.500	9722	11988	55	10015.854	9908	10335	78	10109.525	9842	10837	128	10102.773	9820	11343	66	10345.137	9859	11253	43	10150.884	9768	11130	61	10052.655	9905	10665	50	10208.260	9879	11801	19	10129.211	9877	10753	49	10187.714	9882	11484	80
583	106	10066.632	9857	10986	82	10144.878	9829	10879	108	10184.814	9808	11182	55	10114.818	9851	10772	78	10085.167	9816	10848	128	10037.750	9546	10497	66	10162.637	9814	10897	43	10011.069	9869	10706	61	10036.672	9837	10573	50	10248.420	9824	11106	19	10027.632	9889	10214	49	10200.938	9906	10886	80
584	106	10068.727	9849	11045	82	10042.293	9862	10595	108	10057.936	9851	10940	55	9997.600	9889	10178	78	10067.615	9836	10608	128	10085.312	9789	11204	66	10188.788	9880	11210	43	10111.628	9911	10509	61	10137.082	9792	10792	50	10374.920	9920	11973	19	9985.632	9869	10203	49	10224.694	9909	11614	80
585	106	10122.462	9849	11329	82	10071.122	9825	10716	108	10152.509	9795	11296	55	10055.945	9783	11050	78	10051.410	9889	10693	128	10076.797	9856	10990	66	10338.000	9812	11577	43	10078.069	9900	10906	61	10103.312	9899	10524	50	10286.040	9809	11651	19	9977.526	9860	10070	49	10254.062	9879	11505	80
586	106	10110.858	9864	10991	82	10115.012	9864	10937	108	10051.898	9869	10678	55	10084.654	9856	10658	78	10087.730	9862	10807	128	10078.258	9842	10925	66	10250.682	9831	10973	43	10106.372	9895	10769	61	10053.737	9872	10543	50	10361.920	9841	11663	19	10183.421	9916	10928	49	10288.429	9849	11126	80
587	106	10032.887	9892	10647	82	10099.512	9841	11140	108	10093.648	9842	10730	55	9998.891	9904	10279	78	10166.692	9839	10816	128	10136.430	9837	11379	66	10166.409	9731	10960	43	10117.768	9816	11073	61	10063.394	9828	10694	50	10220.400	9803	11921	19	10171.579	9890	10554	49	10304.592	9825	11052	80
588	106	10083.613	9875	10771	82	10066.366	9892	11047	108	10130.574	9873	11107	55	10100.782	9833	11071	78	10053.487	9780	11127	128	10120.594	9885	10976	66	10183.651	9614	11257	43	10077.675	9901	10713	61	10045.885	9857	10684	50	10479.820	9879	13341	19	10113.211	9911	11085	49	10216.551	9654	11596	80
589	106	10087.415	9866	11008	82	10124.769	9861	10839	108	10085.657	9836	11213	55	10177.600	9839	11440	78	10005.115	9735	10597	128	10079.688	9804	10923	66	10286.379	9855	11362	43	10071.512	9882	10523	61	10118.722	9910	11098	50	10510.600	9860	13309	19	10130.947	9928	10585	49	10232.694	9901	10818	80
590	106	10066.651	9820	11013	82	10056.195	9914	10673	108	10093.204	9830	11031	55	10066.146	9817	10705	78	10044.230	9840	10772	128	10116.328	9630	10805	66	10300.061	9777	11770	43	10089.512	9855	10968	61	10072.574	9733	11447	50	10431.740	9761	12891	19	10089.685	9839	10846	49	10180.225	9874	11848	80
591	106	10027.340	9893	10793	82	10043.439	9877	10533	108	10103.973	9837	11178	55	10045.255	9862	10590	78	10062.538	9897	10541	128	10152.984	9750	11254	66	10248.470	9814	10964	43	10252.721	9709	11917	61	10018.147	9903	10595	50	10382.040	9774	11899	19	10008.789	9875	10196	49	10220.857	9852	11562	80
592	106	10081.217	9846	10655	82	10099.854	9845	10714	108	10115.009	9793	11422	55	10060.400	9872	10546	78	10109.180	9759	11061	128	10093.109	9836	11310	66	10344.712	9884	11168	43	10066.279	9915	10559	61	10037.017	9900	10640	50	10583.580	9860	13268	19	10030.842	9924	10417	49	10170.510	9884	10890	80
593	106	10042.764	8937	10644	82	10064.976	9794	10557	108	10070.796	9837	10587	55	10117.127	9874	10650	78	10116.372	9855	11410	128	10230.914	9859	11605	66	10250.576	9801	11238	43	10234.163	9880	11210	61	10091.492	9860	10639	50	10289.220	9777	11648	19	10108.263	9868	10608	49	10278.225	9781	11489	80
594	106	10105.066	9843	10868	82	10142.512	9796	10778	108	10138.777	9837	11038	55	10039.873	9408	10985	78	10088.718	9917	10739	128	10094.234	9868	10754	66	10213.712	9853	10934	43	10194.279	9929	11395	61	10003.295	9864	10317	50	10347.700	9724	12783	19	10040.579	9833	10575	49	10135.490	9881	10891	80
595	106	10075.453	9799	11096	82	10025.964	9413	10535	108	10095.500	9877	10683	55	10165.728	9858	10590	78	10157.038	9822	10935	128	10073.547	9878	10959	66	10335.924	9798	11137	43	10035.977	9870	10507	61	10029.263	9903	10380	50	10318.220	9809	12159	19	9993.421	9925	10133	49	10183.674	9904	11234	80
596	106	10110.085	9853	10956	82	10020.342	9921	10319	108	10074.880	9854	11269	55	10050.964	9499	10558	78	10074.436	9796	10662	128	10138.516	9809	10972	66	10254.591	9845	11305	43	10109.604	9946	10776	61	10024.606	9847	10347	50	10383.700	9900	12197	19	10062.895	9936	10762	49	10187.367	9915	10952	80
597	106	10159.566	9907	10984	82	10093.402	9862	11257	108	10080.352	9826	10927	55	10068.800	9860	10624	78	10085.667	9861	10657	128	10131.422	9864	11117	66	10149.106	9889	11848	43	9993.349	9901	10094	61	10134.345	9877	11317	50	10448.260	9759	13658	19	10035.158	9896	10366	49	10311.530	9881	11680	80
598	106	10066.896	9841	10987	82	10029.220	9877	10720	108	10089.167	9867	10625	55	10059.563	9845	10938	78	10085.577	9864	11578	128	10084.969	9807	11244	66	10261.030	9737	11213	43	10113.768	9819	11050	61	10059.967	9744	11062	50	10486.180	9833	13012	19	10042.842	9889	10377	49	10204.286	9840	11347	80
599	106	10042.236	9884	10478	82	10066.902	9889	10945	108	10138.509	9848	11351	55	10070.182	9912	10710	78	10115.936	9759	11483	128	10056.266	9837	10649	66	10307.909	9868	11096	43	10012.000	9643	10331	61	10027.541	9908	10627	50	10401.540	9699	13524	19	10145.211	9912	11366	49	10213.266	9903	11191	80
600	106	10006.104	9840	10516	82	10178.402	9849	11509	108	10118.176	9867	11006	55	10074.382	9876	10828	78	10039.513	9885	10520	128	10225.352	9870	12409	66	10155.606	9802	11144	43	10080.187	9843	10664	61	10044.524	9898	10546	50	10321.340	9892	11795	19	9988.158	9908	10109	49	10319.429	9844	11247	80
601	106	10111.500	9853	11010	82	10137.878	9782	11079	108	10137.287	9903	11242	55	10097.690	9849	11091	78	10159.577	9885	11006	128	10081.766	9526	10936	66	10186.424	9894	11233	43	10112.977	9898	10960	61	10012.017	9867	11556	50	10469.900	9891	12384	19	10093.105	9915	10592	49	10152.286	9845	10745	80
602	106	10060.481	9866	10849	82	10092.658	9838	11167	108	10077.954	9875	10985	55	10114.218	9905	10871	78	10064.500	9860	10522	128	10128.906	9765	11406	66	10294.546	9886	11522	43	10117.116	9896	11245	61	10009.410	9884	10531	50	10357.800	9703	12057	19	10049.263	9906	10231	49	10368.714	9903	13188	80
603	106	10116.453	9787	11179	82	10087.073	9924	10504	108	10064.027	9808	11651	55	10072.272	9879	10581	78	10133.077	9879	10814	128	10093.156	9844	11263	66	10184.182	9871	11628	43	10110.372	9781	10825	61	10187.967	9845	11117	50	10349.360	9809	11800	19	9978.789	9922	10061	49	10286.592	9872	10960	80
604	106	10052.575	9870	11015	82	10094.524	9815	10803	108	10073.556	9799	11113	55	10091.200	9901	10714	78	10078.680	9883	11015	128	10119.086	9863	11147	66	10220.016	9878	11136	43	10131.349	9863	11061	61	10083.754	9806	10902	50	10317.780	9804	12418	19	10092.579	9854	10943	49	10216.714	9740	11129	80
605	106	10015.670	9888	10718	82	10110.500	9850	10605	108	10113.186	9830	10890	55	10070.146	9835	10678	78	10084.462	9897	10697	128	10178.500	9885	11613	66	10354.061	9881	11671	43	10058.488	9893	10890	61	10024.836	9860	10381	50	10419.920	9774	11995	19	10060.158	9876	10594	49	10223.184	9890	11039	80
606	106	10084.123	9867	11544	82	10125.244	9839	10831	108	10104.723	9801	11721	55	10195.127	9842	11135	78	10091.833	9836	11352	128	10158.039	9842	11061	66	10423.803	9827	11508	43	10146.441	9897	10954	61	10105.312	9880	10881	50	10284.500	9757	12491	19	9998.526	9897	10240	49	10191.714	9904	11117	80
607	106	10153.264	9891	11846	82	10106.036	9913	11193	108	10112.111	9438	11590	55	10036.818	9858	10846	78	10031.270	9893	10538	128	10086.188	9854	10977	66	10242.833	9844	11525	43	10223.209	9888	11719	61	10098.328	9875	10750	50	10393.100	9905	12484	19	10082.158	9932	10806	49	10301.796	9891	11787	80
608	106	10120.481	9804	11063	82	10119.402	9813	10916	108	10086.694	9864	11099	55	10100.600	9843	10762	78	10070.090	9874	10833	128	10131.352	9806	10852	66	10273.394	9736	11963	43	10152.559	9897	11274	61	10156.541	9805	10794	50	10216.660	9832	11250	19	10069.158	9894	10514	49	10186.796	9836	10976	80
609	106	10077.604	9853	10776	82	10099.769	9858	10727	108	10078.333	9752	10891	55	10029.109	9809	10705	78	10091.385	9773	11626	128	10076.023	9380	11004	66	10370.651	9791	11625	43	10204.512	9884	11059	61	10070.754	9838	11101	50	10472.940	9601	12864	19	10088.579	9873	10662	49	10246.734	9922	11352	80
610	106	10127.528	9828	11000	82	10052.231	9753	10804	108	10130.852	9901	11782	55	10046.600	9915	10533	78	10073.743	9810	11006	128	10084.367	9787	11566	66	10279.924	9888	11250	43	10103.256	9915	10442	61	9991.853	9837	10327	50	10345.820	9717	12437	19	10049.263	9930	10383	49	10152.062	9895	11098	80
611	106	10032.095	9877	10742	82	10041.878	9896	10895	108	10060.231	9623	10842	55	10057.800	9860	10746	78	10059.448	9903	10532	128	10098.406	9867	10689	66	10242.197	9787	11460	43	10038.209	9718	10684	61	9993.017	9905	10193	50	10407.020	9859	11961	19	10086.632	9933	10362	49	10174.429	9819	11446	80
612	106	10074.320	9719	10999	82	10038.280	9878	10602	108	10138.963	9806	11000	55	10067.964	9892	10593	78	10061.641	9864	10575	128	10077.445	9777	10964	66	10246.803	9884	10971	43	10076.768	9850	10813	61	10071.524	9828	10631	50	10393.920	9831	13539	19	10055.842	9928	10621	49	10136.449	9828	10791	80
613	106	10046.010	9841	10661	82	10109.464	9893	11019	108	10119.231	9866	11324	55	10069.236	9906	10748	78	10136.385	9770	11726	128	10047.367	9866	10732	66	10144.909	9770	10928	43	10096.069	9898	10753	61	10037.000	9852	10632	50	10484.080	9711	12910	19	10079.000	9926	10478	49	10165.530	9920	11424	80
614	106	10149.688	9790	11270	82	10125.293	9874	10660	108	10163.231	9817	10765	55	10064.491	9910	10571	78	10090.385	9512	11136	128	10045.789	9863	10582	66	10172.212	9894	10811	43	10115.977	9862	10981	61	10049.115	9798	10588	50	10380.040	9652	13536	19	10000.579	9923	10132	49	10202.429	9880	10824	80
615	106	10161.604	9748	11353	82	10079.524	9851	10814	108	10086.777	9873	10738	55	10056.891	9868	10644	78	10082.923	9846	10744	128	10086.781	9853	11206	66	10305.924	9168	11887	43	10115.023	9842	11549	61	10096.000	9876	10667	50	10266.560	9791	11665	19	10078.211	9924	10408	49	10226.184	9933	10825	80
616	106	10118.217	9847	10962	82	10082.329	9740	10807	108	10128.148	9803	10830	55	10103.563	9903	10826	78	10030.757	9764	10552	128	10136.789	9822	11119	66	10231.137	9911	12296	43	10076.303	9869	10718	61	10063.377	9871	10682	50	10317.660	9787	11882	19	10107.263	9925	10430	49	10272.163	9811	11327	80
617	106	10098.575	9870	10962	82	10083.085	9871	11624	108	10095.639	9835	11626	55	10081.964	9784	11160	78	10122.923	9850	10998	128	10100.117	9138	11384	66	10223.546	9859	11116	43	10137.163	9845	10873	61	10035.229	9869	10759	50	10427.820	9867	13503	19	10102.211	9954	10657	49	10197.510	9884	11268	80
618	106	10083.113	9880	11188	82	10088.561	9860	11045	108	10047.898	9863	10682	55	10066.673	9862	10807	78	10098.718	9883	11170	128	10099.312	9814	11233	66	10222.167	9608	11108	43	10083.465	9837	10487	61	10079.328	9885	10970	50	10465.260	9573	12895	19	10222.632	9794	11152	49	10254.367	9841	11489	80
619	106	10061.858	9852	11035	82	10091.536	9814	10952	108	10114.796	9808	11105	55	10059.218	9868	10699	78	10044.872	9857	10547	128	10102.266	9850	10891	66	10266.288	9881	11696	43	10085.744	9898	10777	61	10171.377	9835	11078	50	10363.160	9615	13338	19	10071.526	9915	10425	49	10201.204	9905	11317	80
620	106	10065.953	9877	11001	82	10083.439	9865	10970	108	10068.176	9837	10825	55	10123.200	9814	11280	78	10083.180	9889	10728	128	10065.625	9836	10901	66	10328.272	9832	11431	43	10138.232	9843	10726	61	9987.901	9733	10695	50	10551.940	9830	13369	19	10030.158	9870	10255	49	10138.918	9922	10758	80
621	106	10110.188	9860	10996	82	10059.585	9879	10490	108	10127.352	9820	10969	55	10129.728	9784	11113	78	10083.525	9750	12005	128	10105.914	9846	11062	66	10231.137	9888	10984	43	10137.931	9865	10855	61	10070.196	9853	10899	50	10431.440	9873	13269	19	10059.842	9947	10441	49	10126.510	9895	11403	80
622	106	10096.358	9841	10940	82	10082.415	9853	11142	108	10071.296	9325	10751	55	10018.146	9858	10416	78	10091.538	9871	10746	128	10101.828	9852	11264	66	10318.470	9859	11257	43	10131.325	9861	11006	61	10071.787	9929	10924	50	10324.420	9863	11899	19	10052.053	9912	10853	49	10226.306	9793	11871	80
623	106	10097.849	9852	10717	82	10086.256	9869	10509	108	10123.731	9890	11033	55	10051.854	9842	10619	78	10179.500	9779	11801	128	10115.016	9754	11722	66	10174.909	9841	11171	43	10060.860	9863	10661	61	10071.181	9879	10688	50	10444.720	9678	12948	19	10005.315	9909	10204	49	10135.612	9808	11486	80
624	106	10080.330	9788	11543	82	10063.769	9869	10463	108	10129.009	9815	10823	55	10157.091	9837	10865	78	10059.743	9866	10673	128	10108.578	9844	10955	66	10227.091	9852	10936	43	10132.465	9914	10844	61	10156.181	9870	10993	50	10292.400	9795	11702	19	9975.053	9896	10073	49	10326.979	9720	11328	80
625	106	10053.170	9804	11028	82	10100.524	9861	11370	108	10114.723	9794	11690	55	10125.527	9865	10576	78	10113.436	9864	11144	128	10183.883	9900	11809	66	10344.788	9774	12251	43	10081.116	9739	10725	61	10091.377	9854	11312	50	10191.840	9826	11512	19	10066.158	9909	10379	49	10275.775	9904	11552	80
626	106	10059.962	9852	11190	82	10064.293	9867	10832	108	10122.796	9526	11065	55	10158.272	9903	11433	78	10129.487	9860	11100	128	10121.141	9798	10974	66	10241.984	9823	11476	43	10147.465	9900	10851	61	10076.967	9838	10617	50	10343.840	9797	11729	19	10017.158	9951	10298	49	10211.184	9857	11041	80
627	106	10048.415	9854	11001	82	10020.207	9846	10602	108	10092.981	9825	10760	55	10032.000	9894	10783	78	10116.795	9876	10918	128	10136.633	9751	11316	66	10211.106	9830	11906	43	10070.047	9850	10665	61	10061.705	9880	10733	50	10274.060	9920	11881	19	10016.737	9872	10617	49	10258.612	9770	11815	80
628	106	10102.283	9854	10909	82	10048.927	9878	11003	108	10101.167	9797	11067	55	10240.182	9843	11104	78	10134.833	9720	11174	128	10127.281	9870	10909	66	10377.076	9923	13047	43	10095.977	9901	11158	61	10060.410	9876	11251	50	10227.140	9890	11560	19	10189.158	9880	10964	49	10246.612	9762	11435	80
629	106	10070.264	9830	11362	82	10113.402	9828	10743	108	10094.723	9843	10901	55	10056.854	9810	10677	78	10136.154	9838	10759	128	10205.047	9807	11895	66	10298.303	9893	11960	43	10073.768	9899	10587	61	10042.508	9908	10393	50	10443.820	9699	12836	19	10057.526	9869	10217	49	10192.306	9756	11554	80
630	106	10054.405	9888	10588	82	10060.329	9886	10782	108	10094.444	9880	10812	55	10076.454	9863	10640	78	10118.346	9398	11019	128	10107.078	9854	11525	66	10315.546	9816	11495	43	10179.232	9881	11239	61	10073.017	9836	10454	50	10475.360	9814	13070	19	10024.789	9869	10242	49	10135.286	9887	10744	80
631	106	10030.104	9911	10541	82	10130.805	9856	11189	108	10070.898	9892	10774	55	10116.909	9880	11067	78	10029.654	9897	10751	128	10130.508	9797	11478	66	10274.349	9850	11229	43	10047.023	9925	10389	61	10042.099	9863	10599	50	10390.160	9710	13174	19	10186.053	9924	10693	49	10086.449	9811	10788	80
632	106	10072.802	9827	10854	82	10083.573	9871	11034	108	10120.769	9892	11162	55	10036.236	9881	10672	78	10211.487	9800	10912	128	10089.961	9850	11250	66	10151.121	9891	10652	43	10178.465	9844	11382	61	10068.394	9798	11673	50	10307.660	9846	11989	19	10009.368	9891	10341	49	10256.674	9852	11181	80
633	106	10121.953	9808	11586	82	10086.122	9881	10769	108	10169.537	9824	11433	55	10087.509	9804	10630	78	10184.192	9895	11329	128	10119.992	9824	11170	66	10288.833	9840	11039	43	10147.441	9847	10737	61	10074.836	9839	10602	50	10303.220	9856	12216	19	10178.526	9883	11037	49	10239.429	9726	11655	80
634	106	10047.736	9796	10844	82	10043.512	9816	10730	108	10151.537	9857	11192	55	10037.800	9889	10825	78	10152.590	9879	11131	128	10173.680	9816	11270	66	10348.697	9844	11524	43	10064.791	9912	10860	61	10075.459	9886	10976	50	10479.320	9798	13177	19	10099.632	9900	10397	49	10407.816	9856	11660	80
635	106	10083.962	9885	11470	82	10079.951	9509	10789	108	10088.667	9834	10913	55	10045.909	9914	10476	78	10084.538	9853	10854	128	10060.797	9854	11196	66	10319.016	9834	11571	43	10134.140	9886	10840	61	10061.655	9862	10619	50	10386.320	9796	12306	19	10077.315	9775	10856	49	10244.306	9868	11130	80
636	106	10052.547	9812	11041	82	10116.195	9856	11080	108	10123.204	9892	11369	55	10049.072	9830	10887	78	10108.936	9819	11178	128	10087.219	9560	11001	66	10267.637	9879	12068	43	10035.488	9922	11292	61	10015.345	9830	10653	50	10195.220	9887	11128	19	10022.579	9941	10282	49	10304.694	9920	11038	80
637	106	10066.642	9815	11296	82	10115.391	9842	11005	108	10108.806	9773	11434	55	10038.200	9799	10559	78	10170.372	9884	11283	128	10128.875	9824	11783	66	10164.758	9879	11266	43	9997.047	9895	10261	61	10013.853	9896	10338	50	10379.320	9895	12402	19	9970.263	9897	10041	49	10263.612	9780	11429	80
638	106	10040.283	9834	10944	82	10135.280	9778	11425	108	10062.973	9820	10638	55	10092.291	9884	10747	78	10087.000	9768	11171	128	10120.117	9672	11719	66	10302.258	9778	11962	43	10020.697	9882	10373	61	10132.000	9830	11196	50	10455.440	9567	14339	19	10101.632	9848	10519	49	10112.571	9850	10837	80
639	106	10049.698	9692	10850	82	10041.269	9865	10696	108	10088.639	9878	11127	55	10043.981	9870	10383	78	10140.064	9850	10903	128	10124.562	9835	12706	66	10218.439	9849	11533	43	10163.535	9891	11012	61	10022.590	9857	10701	50	10403.740	9832	12681	19	10082.895	9887	10387	49	10253.204	9861	11335	80
640	106	10072.632	9848	11628	82	10077.488	9894	10605	108	10094.306	9859	10946	55	10051.527	9846	10665	78	10054.218	9854	10882	128	10066.844	9883	11302	66	10278.772	9908	11629	43	10217.931	9681	11323	61	10013.345	9894	10364	50	10394.940	9591	12330	19	10019.685	9900	10284	49	10304.530	9791	11500	80
641	106	10061.405	9714	11060	82	10119.391	9811	11011	108	10167.769	9498	10966	55	10082.964	9849	11066	78	10136.590	9859	11132	128	10098.539	9869	11192	66	10248.394	9818	12154	43	10107.256	9834	10974	61	10046.033	9900	10683	50	10446.500	9887	12660	19	10126.211	9950	10732	49	10096.857	9819	10633	80
642	106	10082.387	9840	10754	82	10101.036	9904	10974	108	10161.056	9872	11705	55	10026.546	9799	10912	78	10093.705	9832	10925	128	10077.867	9795	11017	66	10214.772	9849	11106	43	10170.140	9752	10928	61	10093.278	9875	10720	50	10276.180	9626	11915	19	10021.632	9923	10204	49	10212.734	9782	11552	80
643	106	10116.330	9863	11183	82	10123.207	9825	11081	108	10091.019	9846	11446	55	10081.546	9881	10712	78	10171.115	9791	11480	128	10107.953	9829	11031	66	10208.591	9883	10922	43	10119.419	9735	11055	61	10161.410	9853	10715	50	10394.200	9775	12416	19	9996.685	9919	10184	49	10302.143	9886	11560	80
644	106	10090.660	9823	10882	82	10125.805	9870	11594	108	10108.880	9868	11067	55	10046.091	9892	10641	78	10150.257	9850	11318	128	10162.047	9759	11384	66	10347.394	9895	11622	43	10083.488	9912	10688	61	10037.705	9905	10657	50	10325.080	9769	12174	19	9985.000	9905	10095	49	10148.530	9854	11235	80
645	106	10127.623	9809	11036	82	10121.402	9849	10939	108	10060.926	9873	10781	55	10044.509	9873	10510	78	10194.820	9807	11209	128	10113.898	9872	11505	66	10258.970	9918	11266	43	10073.023	9842	11025	61	10106.901	9893	10741	50	10444.840	9608	12669	19	10094.895	9940	10349	49	10084.000	9897	10814	80
646	106	10075.132	9580	11097	82	10043.269	9883	10603	108	10134.852	9834	11009	55	10106.928	9875	10692	78	10073.603	9861	11116	128	10109.117	9808	10967	66	10251.788	9838	11199	43	10137.279	9883	11027	61	10050.869	9896	10468	50	10242.920	9879	11259	19	10167.947	9747	10841	49	10252.326	9832	11016	80
647	106	10039.273	9860	10588	82	10049.488	9860	10651	108	10103.481	9896	11300	55	10120.491	9904	10938	78	10090.257	9901	11045	128	10066.516	9896	10833	66	10336.000	9919	11328	43	10080.325	9887	10575	61	10095.147	9897	10727	50	10451.080	9765	13905	19	10176.263	9916	10745	49	10175.755	9914	10969	80
648	106	10067.557	9798	10770	82	10047.842	9872	10872	108	10155.148	9875	11182	55	10100.563	9896	10691	78	10046.038	9891	10381	128	10122.023	9757	11677	66	10377.409	9824	11828	43	10211.581	9844	10904	61	10104.590	9876	11062	50	10457.480	9819	13398	19	10172.263	9876	11050	49	10153.837	9795	11379	80
649	106	10089.188	9842	11366	82	10126.269	9866	10746	108	10146.223	9863	11794	55	10072.437	9881	11058	78	10150.038	9808	11354	128	10082.297	9888	11271	66	10337.470	9842	12285	43	10114.023	9861	11285	61	10110.541	9817	11254	50	10357.500	9876	12716	19	10056.368	9951	10536	49	10245.204	9866	12071	80
650	106	10091.151	9911	10687	82	10100.280	9912	11193	108	10104.444	9869	11748	55	10063.836	9863	10838	78	10097.923	9847	11664	128	10100.656	9346	11031	66	10223.303	9835	12165	43	10094.907	9899	10559	61	10101.951	9870	11824	50	10301.400	9883	11488	19	10098.526	9904	10841	49	10262.225	9892	11685	80
651	106	10112.472	9832	10969	82	10096.731	9883	11071	108	10080.352	9901	10955	55	10023.255	9788	10882	78	10091.243	9889	10554	128	10119.164	9844	11567	66	10425.379	9879	11682	43	10159.559	9889	11458	61	10073.295	9884	11045	50	10338.020	9887	11867	19	10036.474	9871	10433	49	10175.674	9813	11420	80
652	106	10093.858	9881	11389	82	10159.012	9826	11480	108	10117.509	9834	11056	55	10056.109	9893	10860	78	10098.948	9831	10789	128	10097.383	9850	10959	66	10225.379	9791	11289	43	10065.744	9869	10801	61	10012.558	9894	10385	50	10542.840	9760	12356	19	10110.211	9935	10504	49	10144.490	9802	10620	80
653	106	10148.490	9765	11078	82	10092.805	9871	10998	108	10103.852	9812	11112	55	10091.400	9918	10563	78	10097.025	9850	11337	128	10189.859	9696	12043	66	10201.470	9893	11262	43	10044.000	9921	11151	61	10044.885	9889	10476	50	10563.560	9681	13741	19	10011.737	9926	10136	49	10250.857	9732	11252	80
654	106	10097.057	9855	10700	82	10058.476	9859	10800	108	10163.509	9883	11285	55	10127.818	9833	11325	78	10085.962	9887	11058	128	10138.742	9803	11540	66	10212.272	9872	11728	43	10210.000	9870	11339	61	10149.967	9848	11234	50	10583.760	9912	13235	19	10016.315	9907	10265	49	10291.449	9842	11095	80
655	106	10087.320	9860	11156	82	10067.793	9872	10819	108	10154.556	9786	11904	55	10116.454	9820	10864	78	10135.936	9829	11549	128	10083.742	9833	11059	66	10233.728	9790	11231	43	10142.419	9761	11345	61	10067.655	9841	10719	50	10481.440	9705	14498	19	9983.368	9910	10069	49	10125.510	9777	10850	80
656	106	10069.095	9857	10876	82	10113.683	9845	11118	108	10127.102	9837	10774	55	10137.854	9871	11148	78	10083.128	9893	10659	128	10073.234	9847	10849	66	10137.894	9815	10882	43	10058.325	9923	11301	61	10087.164	9803	10860	50	10263.000	9816	11790	19	10011.421	9929	10112	49	10106.837	9893	10859	80
657	106	10015.934	9895	10336	82	10115.134	9858	10831	108	10153.954	9835	11222	55	10096.981	9837	10522	78	10096.103	9882	11063	128	10104.180	9777	10965	66	10305.167	9872	11097	43	10201.396	9811	11806	61	10061.049	9826	10492	50	10372.500	9853	11976	19	10092.685	9916	10458	49	10432.959	9863	11942	80
658	106	10116.227	9803	11088	82	10048.024	9838	10985	108	10078.917	9883	10807	55	10019.182	9852	10284	78	10122.372	9796	11657	128	10122.242	9812	11021	66	10252.046	9902	11302	43	10024.860	9889	10561	61	10021.278	9559	10487	50	10387.740	9915	12580	19	10080.000	9908	10426	49	10232.326	9899	11176	80
659	106	10039.358	9908	10722	82	10094.646	9836	10995	108	10171.667	9755	11365	55	10113.346	9821	11462	78	10085.590	9836	10723	128	10098.906	9850	11310	66	10215.484	9853	11293	43	10134.441	9926	11021	61	10031.771	9904	10647	50	10399.100	9829	12819	19	10059.895	9907	10509	49	10268.000	9914	11311	80
660	106	10053.887	9251	10511	82	10103.269	9858	10824	108	10098.657	9886	11223	55	10047.182	9912	10456	78	10227.975	9761	11267	128	10122.578	9850	11355	66	10275.894	9843	11723	43	10040.465	9881	10370	61	10069.983	9888	10735	50	10243.340	9798	12903	19	10003.211	9933	10187	49	10261.082	9829	11103	80
661	106	10115.340	9866	11070	82	10154.817	9825	11230	108	10083.250	9885	10974	55	10053.418	9832	10568	78	10158.205	9845	11138	128	10132.281	9848	11891	66	10175.151	9764	11061	43	10165.187	9856	11272	61	10171.312	9849	10801	50	10254.700	9745	11289	19	10041.421	9908	10247	49	10136.775	9858	11050	80
662	106	10116.905	9812	10851	82	10103.951	9832	10719	108	10122.056	9866	11213	55	10123.255	9868	10942	78	10016.333	9768	10703	128	10138.977	9880	11697	66	10306.258	9862	11194	43	10068.372	9865	11041	61	10064.328	9891	10845	50	10546.180	9535	14362	19	10141.579	9897	10530	49	10186.367	9754	11429	80
663	106	10071.273	9819	10669	82	10091.231	9887	10680	108	10113.593	9839	10816	55	10069.690	9544	10845	78	10134.590	9833	11119	128	10156.711	9838	11209	66	10269.394	9778	11267	43	10080.232	9873	10553	61	10101.147	9849	10832	50	10298.960	9871	11477	19	10014.211	9887	10380	49	10158.470	9904	10740	80
664	106	10042.180	9885	10752	82	10163.744	9824	10833	108	10056.759	9842	10649	55	10101.200	9789	10918	78	10143.577	9886	10909	128	10156.789	9795	11857	66	10274.697	9908	12072	43	10104.813	9864	10899	61	9999.524	9746	10620	50	10402.320	9808	11748	19	10022.685	9920	10453	49	10245.878	9860	10999	80
665	106	10098.151	9802	11119	82	10069.585	9915	11017	108	10075.556	9868	10855	55	10023.690	9862	10322	78	10063.052	9847	10692	128	10071.695	9864	10866	66	10317.470	9712	11597	43	10185.303	9746	11316	61	10130.722	9790	10919	50	10336.880	9885	11818	19	10010.895	9907	10372	49	10194.857	9837	10753	80
666	106	10030.830	9829	11115	82	10072.415	9760	10805	108	10170.241	9824	11077	55	10047.327	9864	10883	78	10229.487	9813	11076	128	10161.914	9853	11306	66	10365.091	9883	11496	43	10163.860	9852	10709	61	10023.476	9912	10544	50	10350.380	9904	12148	19	10189.158	9942	10708	49	10158.388	9795	11162	80
667	106	10113.792	9803	10887	82	10049.329	9556	10633	108	10088.648	9822	10780	55	10056.127	9880	10734	78	10050.308	9873	10795	128	10043.211	9765	10596	66	10172.530	9866	11439	43	10106.465	9798	10997	61	10016.196	9882	10688	50	10362.560	9759	13043	19	10229.947	9879	11456	49	10186.898	9896	11169	80
668	106	10118.188	9788	11052	82	10114.549	9882	11145	108	10136.056	9519	10837	55	10083.218	9853	10814	78	10093.115	9854	10806	128	10089.766	9903	10769	66	10290.454	9874	11017	43	10079.488	9928	10669	61	10216.360	9844	11281	50	10458.080	9801	13120	19	9984.737	9858	10054	49	10130.878	9895	11393	80
669	106	10098.727	9820	10935	82	10152.707	9812	11145	108	10089.731	9861	10797	55	10099.363	9895	10599	78	10157.808	9833	11528	128	10122.188	9811	11283	66	10383.439	9869	11882	43	10115.488	9941	10625	61	10044.426	9893	10377	50	10456.600	9778	11869	19	10042.947	9803	10734	49	10209.021	9882	10843	80
670	106	10084.736	9885	10775	82	10047.780	9845	11148	108	10060.667	9784	11019	55	10098.382	9900	10676	78	10225.243	9851	11267	128	10030.867	9430	11334	66	10319.606	9875	11651	43	10133.232	9918	10907	61	10112.213	9882	11130	50	10560.100	9658	13714	19	10119.263	9847	10617	49	10075.734	9844	10641	80
671	106	10044.915	9568	10884	82	10133.256	9845	11282	108	10143.889	9807	11326	55	10160.964	9834	10668	78	10105.987	9807	10627	128	10132.680	9868	10974	66	10275.742	9899	11550	43	10039.860	9882	10683	61	9981.819	9714	10365	50	10518.120	9785	12670	19	10067.263	9852	11429	49	10346.286	9878	11767	80
672	106	10108.019	9877	10842	82	10060.439	9880	10687	108	10124.269	9909	11374	55	10136.036	9869	10744	78	10145.154	9666	12496	128	10182.414	9837	11330	66	10300.530	9850	11908	43	10197.419	9863	10856	61	10069.345	9876	11023	50	10325.840	9822	12058	19	10243.000	9946	11224	49	10225.306	9885	13165	80
673	106	10043.595	9874	10858	82	10117.878	9852	11376	108	10146.194	9892	11382	55	10047.909	9860	10601	78	10051.795	9888	10834	128	10139.039	9854	11644	66	10370.803	9911	11901	43	10105.675	9848	10843	61	10111.131	9858	10993	50	10500.420	9847	12842	19	9998.315	9922	10228	49	10241.878	9869	11563	80
674	106	10090.028	9763	10884	82	10115.402	9693	11400	108	10139.064	9768	11567	55	10096.945	9930	10746	78	10106.372	9796	11245	128	10164.656	9782	12197	66	10183.272	9334	11087	43	10066.535	9909	10727	61	10042.213	9847	10716	50	10386.840	9895	12697	19	10049.421	9938	10352	49	10173.266	9829	10995	80
675	106	10161.745	9717	11614	82	10120.293	9818	10872	108	10295.074	9328	14207	55	9999.382	9647	10380	78	10110.833	9833	11043	128	10107.578	9845	10815	66	10242.272	9882	11278	43	10066.396	9830	10349	61	10132.623	9843	11299	50	10181.960	9789	10819	19	10088.737	9884	10623	49	10200.021	9852	11489	80
676	106	10086.660	9841	10980	82	10054.891	9892	10894	108	10101.944	9756	11509	55	10072.109	9858	10788	78	10080.180	9810	10821	128	10118.070	8785	11551	66	10240.516	9884	12082	43	10220.465	9838	11203	61	10014.394	9863	10323	50	10425.460	9863	13018	19	10088.474	9927	10724	49	10098.367	9925	10724	80
677	106	10048.188	9880	10496	82	10034.061	9860	10539	108	10169.731	9832	11369	55	10030.654	9882	10442	78	10157.910	9865	10820	128	10123.141	9881	11295	66	10423.121	9714	11997	43	10087.047	9898	10463	61	10007.853	9901	10513	50	10331.820	9729	12774	19	10024.211	9794	10282	49	10249.571	9855	11018	80
678	106	10109.632	9828	10951	82	10064.646	9860	10939	108	10072.213	9829	10875	55	10096.109	9854	10702	78	10116.103	9820	10797	128	10141.938	9875	11293	66	10316.772	9901	11636	43	10048.441	9871	10503	61	10083.901	9884	10777	50	10450.100	9927	13408	19	10162.263	9946	10632	49	10339.306	9810	11995	80
679	106	10056.510	9836	10732	82	10092.891	9754	10868	108	10072.843	9873	11154	55	10149.310	9878	11018	78	10102.333	9829	11000	128	10128.453	9842	10837	66	10358.712	9888	11676	43	10028.813	9861	10418	61	10063.377	9902	10653	50	10223.060	9894	11381	19	10071.789	9944	10589	49	10203.734	9791	11823	80
680	106	10051.368	9867	10584	82	10181.366	9831	11384	108	10097.611	9860	10959	55	10065.418	9665	11348	78	10095.743	9827	11050	128	10075.297	9776	11260	66	10259.121	9817	11497	43	10211.140	9873	11040	61	10041.771	9903	11078	50	10440.940	9838	13047	19	10072.263	9890	10611	49	10322.530	9920	11652	80
681	106	10085.349	9814	11141	82	10095.098	9871	10793	108	10094.898	9837	11281	55	10007.964	9898	10317	78	10065.808	9832	10370	128	10124.266	9882	11403	66	10360.000	9853	12251	43	10131.116	9703	10762	61	10051.492	9906	11074	50	10247.460	9595	12065	19	10098.474	9773	11536	49	10284.388	9897	11298	80
682	106	10062.245	9801	10894	82	10098.793	9862	10882	108	10111.556	9873	10999	55	10048.091	9877	10828	78	10141.705	9865	11419	128	10033.969	9751	10776	66	10211.030	9862	11279	43	10055.535	9876	10409	61	10121.377	9873	10805	50	10311.480	9886	13517	19	10064.474	9844	10650	49	10388.184	9828	11686	80
683	106	10027.925	9856	10521	82	10105.609	9816	11050	108	10091.556	9574	11236	55	10100.346	9841	11080	78	10129.103	9523	11104	128	10090.219	9894	11079	66	10242.924	9748	11267	43	10145.697	9875	10941	61	10056.164	9864	10425	50	10454.460	9744	12029	19	9978.263	9903	10061	49	10240.163	9865	11372	80
684	106	10075.019	9863	10908	82	10091.256	9894	11381	108	10153.037	9889	11939	55	10015.019	9897	10947	78	10098.308	9919	10946	128	10102.477	9874	11311	66	10404.409	9921	11396	43	10104.000	9839	10952	61	10048.983	9907	11351	50	10459.760	9908	11858	19	9997.895	9906	10179	49	10303.959	9892	11448	80
685	106	10132.113	9760	11557	82	10034.354	9835	11421	108	10137.343	9794	11547	55	10045.690	9847	10507	78	10038.705	9885	10768	128	10112.789	9821	11493	66	10304.091	9845	11911	43	10217.628	9726	10993	61	10092.492	9871	11133	50	10237.640	9876	12112	19	10119.579	9935	10978	49	10237.021	9919	11466	80
686	106	10026.670	9823	11162	82	10074.280	9840	10681	108	10078.167	9897	11276	55	10038.127	9878	10906	78	10153.718	9861	10988	128	10140.305	9891	11456	66	10214.803	9854	11068	43	10053.604	9889	10544	61	10062.787	9881	10934	50	10360.580	9845	11878	19	10008.579	9922	10197	49	10257.143	9901	11451	80
687	106	10047.425	9842	10735	82	10095.024	9882	10673	108	10120.723	9833	11537	55	10101.964	9886	10670	78	10085.820	9617	11029	128	10139.688	9728	11272	66	10416.561	9844	11324	43	10043.163	9844	10396	61	10079.312	9784	10938	50	10255.780	9893	11501	19	10059.737	9854	10803	49	10208.551	9841	11335	80
688	106	10104.755	9760	11439	82	10070.134	9856	10570	108	10108.167	9858	10647	55	10070.437	9805	10706	78	10129.859	9840	10981	128	10142.695	9776	11519	66	10192.167	9908	10904	43	10029.581	9853	10572	61	10077.328	9815	10740	50	10128.520	9685	11130	19	10001.895	9956	10091	49	10238.592	9867	11086	80
689	106	10147.990	9808	11077	82	10114.780	9875	10792	108	10131.796	9825	11163	55	10023.127	9894	10841	78	10126.730	9824	10795	128	10096.961	9856	10825	66	10207.894	9838	11604	43	10189.675	9836	11028	61	10058.967	9614	10925	50	10243.480	9818	11481	19	10011.158	9954	10158	49	10264.530	9937	11497	80
690	106	10035.038	9641	10991	82	10054.183	9780	11008	108	10097.037	9857	10796	55	10081.109	9886	10558	78	10167.628	9770	11690	128	10109.086	9869	10976	66	10201.742	9835	11358	43	10013.953	9815	10341	61	9995.459	9908	10130	50	10385.920	9796	12287	19	9988.789	9884	10165	49	10058.571	9873	10454	80
691	106	10104.236	9800	11060	82	10124.073	9791	11076	108	10073.259	9859	10547	55	10094.546	9870	10890	78	10033.052	9889	10433	128	10031.031	9811	10591	66	10203.106	9876	10907	43	10172.349	9880	11025	61	10076.345	9887	10753	50	10204.080	9861	11334	19	10068.737	9862	10648	49	10315.000	9894	11326	80
692	106	10079.066	9879	10957	82	10034.036	9624	10673	108	10077.769	9845	11337	55	10079.964	9791	10725	78	10110.641	9889	10814	128	10063.695	9855	10798	66	10300.228	9769	11838	43	10061.209	9900	10553	61	10055.688	9911	10789	50	10593.980	9849	12873	19	10024.263	9906	10390	49	10232.000	9890	11088	80
693	106	10098.642	9825	11187	82	10127.793	9862	10791	108	10026.907	9605	10865	55	10107.909	9858	10727	78	10064.590	9822	10897	128	10098.078	9858	11110	66	10246.879	9768	11070	43	10063.396	9885	11327	61	10083.672	9725	10837	50	10320.600	9853	12222	19	10196.526	9806	11436	49	10156.898	9871	10814	80
694	106	10036.180	9895	10508	82	10096.293	9889	10840	108	10113.398	9870	11102	55	10128.873	9782	11127	78	10047.295	9864	10644	128	10108.305	9857	10855	66	10231.894	9745	10985	43	10128.047	9782	10817	61	10062.574	9902	11197	50	10336.920	9816	13681	19	10028.685	9923	10346	49	10203.612	9869	11085	80
695	106	10083.943	9857	10718	82	10094.536	9780	10977	108	10080.269	9716	11121	55	10040.000	9865	10701	78	10079.436	9828	10672	128	10090.922	9737	10783	66	10284.606	9870	11248	43	10089.837	9880	10667	61	10008.000	9862	10400	50	10405.120	9927	12970	19	10095.789	9865	10617	49	10256.571	9858	11028	80
696	106	10054.349	9824	10956	82	10092.634	9879	10580	108	10157.509	9844	11773	55	10111.000	9875	10719	78	10099.923	9845	10677	128	10102.766	9889	11322	66	10203.500	9881	11529	43	10243.303	9897	11009	61	10077.000	9857	10543	50	10286.400	9796	12541	19	10068.526	9871	10640	49	10160.857	9803	11223	80
697	106	10125.868	9907	12071	82	10008.549	9888	10397	108	10128.806	9760	10950	55	10135.019	9872	10910	78	10021.180	9878	10324	128	10141.266	9833	10750	66	10200.924	9867	11231	43	10065.419	9915	10555	61	10016.935	9886	10383	50	10386.900	9877	12038	19	10219.053	9840	10843	49	10287.551	9917	11489	80
698	106	10112.528	9784	11309	82	10093.854	9894	10965	108	10077.611	9915	10627	55	10103.491	9851	10614	78	10089.590	9893	11099	128	10075.094	9879	10983	66	10306.651	9412	11845	43	10153.884	9862	11231	61	10084.819	9801	10877	50	10401.620	9867	12780	19	10017.000	9915	10233	49	10297.021	9898	11100	80
699	106	10069.510	9827	11014	82	10063.476	9869	10993	108	10153.694	9737	11127	55	10113.200	9756	10646	78	10073.577	9825	10870	128	10098.625	9842	10979	66	10279.151	9856	11553	43	10086.000	9841	10600	61	10082.213	9840	10847	50	10318.180	9758	11638	19	10049.000	9846	10266	49	10281.306	9862	12852	80
700	106	10099.264	9845	10822	82	10117.939	9760	10799	108	10123.361	9821	11284	55	10052.637	9807	10699	78	10039.859	9897	10668	128	10126.797	9807	11245	66	10310.516	9858	11289	43	10031.697	9920	10536	61	10031.377	9875	10566	50	10253.420	9810	11327	19	10057.737	9907	10323	49	10164.245	9818	10897	80
701	106	10119.896	9831	10927	82	10118.146	9817	10956	108	10127.843	9811	11024	55	10046.473	9915	10753	78	10042.128	9834	10841	128	10056.492	9437	11217	66	10305.788	9849	11349	43	10074.419	9918	10648	61	10053.377	9834	10976	50	10269.420	9828	11675	19	10038.053	9897	10528	49	10307.143	9874	11057	80
702	106	10047.010	9855	10465	82	10114.171	9827	10674	108	10110.676	9858	11110	55	10106.546	9868	10852	78	10075.590	9729	11134	128	10126.695	9852	10881	66	10317.151	9855	12019	43	10037.465	9908	10299	61	10006.394	9866	10424	50	10323.640	9694	12365	19	9997.579	9699	10143	49	10267.796	9669	11557	80
703	106	10053.953	9788	11170	82	10079.317	9879	10727	108	10041.009	9895	10881	55	10050.272	9799	10853	78	10168.282	9812	10926	128	10097.055	9577	10981	66	10290.470	9883	11529	43	10034.488	9907	10326	61	10117.394	9858	10767	50	10497.160	9833	13458	19	10159.105	9960	10653	49	10106.510	9865	10875	80
704	106	10053.462	9871	10614	82	10044.402	9500	10639	108	10073.870	9895	11148	55	10139.836	9902	11410	78	10135.333	9882	11359	128	10069.070	9883	11351	66	10267.212	9839	11409	43	10002.465	9906	10251	61	10093.771	9888	11189	50	10278.780	9747	11887	19	10070.526	9919	10833	49	10239.592	9924	11282	80
705	106	10094.340	9861	11065	82	10143.549	9861	10735	108	10120.426	9821	11094	55	10112.964	9829	10971	78	10137.577	9854	10937	128	10122.453	9879	11132	66	10161.728	9915	11857	43	10045.325	9874	10832	61	10082.885	9882	10858	50	10352.040	9703	11788	19	9984.895	9900	10080	49	10145.102	9838	10750	80
706	106	10042.236	9822	10535	82	10058.854	9826	10504	108	10123.417	9863	11576	55	10072.400	9907	10561	78	10054.257	9824	10765	128	10165.109	9872	11080	66	10270.939	9790	12150	43	10022.232	9846	10449	61	10030.164	9881	10541	50	10417.480	9845	13438	19	9992.789	9933	10109	49	10239.408	9902	11274	80
707	106	10083.745	9881	10979	82	10022.354	9825	10573	108	10111.491	9830	11032	55	10048.000	9855	10409	78	10060.103	9845	10605	128	10195.094	9649	12491	66	10207.591	9854	11247	43	10188.093	9829	11297	61	10040.360	9902	11013	50	10450.660	9695	12739	19	10111.000	9881	10466	49	10157.571	9925	10877	80
708	106	10150.160	9741	11013	82	10071.207	9867	10647	108	10110.676	9628	10772	55	10104.418	9842	10801	78	10108.590	9860	10866	128	10068.094	9800	11153	66	10195.803	9907	11042	43	10190.559	9831	10924	61	10119.263	9839	11098	50	10356.920	9816	11784	19	9990.211	9914	10132	49	10390.184	9842	12043	80
709	106	10070.245	9815	10644	82	10056.939	9892	11040	108	10109.759	9196	10842	55	10155.473	9821	10911	78	10117.962	9810	10827	128	10180.859	9820	12740	66	10291.970	9852	11364	43	10181.931	9874	10657	61	10069.771	9843	10923	50	10348.680	9873	12348	19	10068.947	9946	10362	49	10148.938	9878	10932	80
710	106	10098.538	9847	10998	82	10061.866	9871	10885	108	10132.370	9792	11190	55	10115.182	9817	10596	78	10031.872	9910	10716	128	10125.789	9841	11163	66	10244.863	9909	11224	43	10052.721	9846	11207	61	10063.312	9782	11165	50	10414.920	9749	13095	19	10031.211	9924	10413	49	10169.938	9863	10701	80
711	106	10064.915	9852	10741	82	10168.842	9856	11039	108	10090.046	9895	10839	55	10012.600	9891	10241	78	10241.064	9809	11785	128	10078.703	9849	11423	66	10230.272	9837	10835	43	10196.907	9735	11060	61	10109.196	9811	10960	50	10377.280	9765	13474	19	9994.315	9819	10229	49	10149.449	9854	10840	80
712	106	10061.708	9837	10578	82	10148.634	9773	11695	108	10128.843	9805	11474	55	10087.945	9887	11043	78	10089.552	9879	11386	128	10222.844	9857	11355	66	10272.682	9890	11523	43	10127.907	9787	10929	61	10067.804	9903	10669	50	10308.680	9759	12224	19	10066.895	9862	11137	49	10321.225	9864	11749	80
713	106	10112.358	9800	10910	82	10067.585	9845	11040	108	10124.936	9834	11616	55	10168.690	9793	10824	78	10168.103	9788	11445	128	10033.375	9786	10609	66	10308.772	9880	11324	43	10097.441	9828	10878	61	10121.819	9876	10919	50	10314.820	9626	12195	19	9989.315	9908	10062	49	10157.979	9817	10709	80
714	106	10042.075	9859	10493	82	10127.354	9902	10782	108	10198.556	9816	12021	55	10081.818	9886	10715	78	10057.025	9851	10605	128	10080.055	9647	11315	66	10245.349	9856	11769	43	10106.837	9864	10639	61	10125.426	9773	10561	50	10321.640	9619	12892	19	10063.000	9917	10319	49	10129.775	9881	10964	80
715	106	10107.990	9844	11008	82	10063.269	9901	10404	108	10138.176	9770	10955	55	10058.527	9854	10792	78	10071.385	9861	10752	128	10124.148	9794	11167	66	10373.076	9833	11544	43	10059.047	9809	10581	61	10065.836	9884	11480	50	10747.700	9821	13823	19	10084.053	9903	10632	49	10151.694	9857	10840	80
716	106	10046.217	9770	10805	82	10088.609	9492	11110	108	10125.130	9863	11075	55	10111.527	9796	10738	78	10170.013	9848	11044	128	10147.383	9834	12032	66	10197.151	9952	11322	43	10044.721	9921	10398	61	10047.410	9913	10512	50	10299.520	9931	12529	19	10025.158	9903	10612	49	10178.633	9777	11480	80
717	106	10111.217	9718	10967	82	10043.049	9881	10464	108	10109.481	9902	11263	55	10037.127	9791	10732	78	10057.410	9884	10636	128	10115.992	9878	11469	66	10340.697	9887	11928	43	10081.813	9880	10806	61	10024.082	9895	10455	50	10246.020	9822	11415	19	10037.211	9914	10279	49	10235.714	9846	10976	80
718	106	10134.340	9588	11163	82	10162.720	9901	11554	108	10096.556	9813	10913	55	10070.709	9844	10925	78	10216.680	9836	11540	128	10087.703	9889	10959	66	10233.682	9879	10989	43	10062.512	9866	10683	61	10026.000	9874	10520	50	10383.720	9887	12544	19	10110.685	9917	10501	49	10172.714	9843	11026	80
719	106	10085.010	9807	11154	82	10069.391	9879	10823	108	10082.759	9864	10669	55	10096.563	9897	10868	78	10102.077	9886	11042	128	10116.008	9836	11175	66	10248.454	9894	11253	43	10079.349	9876	10780	61	10158.017	9832	11066	50	10477.400	9843	13558	19	10005.895	9861	10136	49	10280.674	9809	11098	80
720	106	10109.217	9803	11226	82	10063.427	9892	10435	108	10125.352	9894	10937	55	10106.800	9887	10813	78	10058.180	9842	10821	128	10107.016	9836	11110	66	10180.091	9830	11409	43	10104.744	9870	10589	61	10021.918	9775	10930	50	10403.640	9723	13002	19	10035.947	9899	10750	49	10277.266	9768	10977	80
721	106	10154.104	9793	12025	82	10063.488	9928	10708	108	10095.519	9905	10884	55	10147.036	9854	11214	78	10070.115	9848	10753	128	10096.141	9839	10974	66	10244.939	9873	11418	43	10064.349	9887	10441	61	10128.229	9862	11106	50	10369.660	9835	12365	19	10130.263	9914	11196	49	10271.347	9897	11064	80
722	106	10119.925	9798	11351	82	10062.524	9860	10888	108	10123.750	9850	11388	55	10067.491	9846	10500	78	10078.372	9851	10492	128	10100.922	9237	10819	66	10396.879	9826	11280	43	10080.349	9823	10461	61	10111.918	9848	11034	50	10345.240	9746	12045	19	10061.842	9879	10331	49	10353.837	9625	11737	80
723	106	10167.538	9840	11277	82	10135.134	9823	11181	108	10123.564	9819	11276	55	10180.218	9799	10978	78	10137.077	9856	10911	128	10104.008	9755	10789	66	10321.667	9766	11318	43	10137.256	9841	10722	61	10041.754	9832	10509	50	10276.060	9871	11804	19	10027.368	9920	10333	49	10262.551	9909	10927	80
724	106	10060.264	9870	10828	82	10100.317	9882	10653	108	10116.954	9859	11047	55	10100.836	9838	10739	78	10177.295	9840	11276	128	10183.531	9839	11450	66	10210.030	9877	10965	43	10184.441	9919	10943	61	10077.476	9788	11109	50	10395.940	9866	12329	19	10040.421	9878	10250	49	10224.021	9883	10814	80
725	106	10085.434	9773	11138	82	10129.134	9882	10808	108	10100.333	9806	11173	55	10103.509	9861	11106	78	10079.525	9817	10487	128	10090.156	9842	11014	66	10129.030	9871	10815	43	10119.209	9876	10696	61	10002.115	9873	10792	50	10416.780	9843	12598	19	10007.421	9852	10148	49	10145.082	9784	11654	80
726	106	10070.604	9825	10846	82	10077.609	9908	10853	108	10064.277	9897	10970	55	10084.291	9824	10811	78	10087.948	9830	10649	128	10173.664	9882	10973	66	10296.016	9815	11255	43	10087.465	9831	10536	61	10117.541	9885	11379	50	10277.600	9916	12087	19	10037.842	9918	10386	49	10202.163	9931	10976	80
727	106	10146.868	9875	11499	82	10041.036	9855	10827	108	10022.593	9911	10622	55	10125.200	9873	10770	78	10085.859	9503	10833	128	10117.727	9865	11748	66	10319.333	9869	11386	43	10044.279	9850	10419	61	10081.574	9567	10901	50	10204.200	9818	12103	19	10017.053	9939	10140	49	10131.204	9835	10612	80
728	106	10124.632	9838	11152	82	10070.976	9836	10689	108	10152.936	9902	11208	55	10067.473	9872	10616	78	10121.128	9877	11031	128	10053.219	9129	10949	66	10184.333	9793	11307	43	10225.488	9863	11616	61	10046.705	9880	10722	50	10402.220	9811	12781	19	10122.842	9915	10813	49	10148.796	9888	10803	80
729	106	10048.377	9904	10575	82	10121.183	9867	11093	108	10110.046	9818	11220	55	10077.909	9828	11382	78	10138.782	9853	11246	128	10061.883	9843	10725	66	10183.682	9851	11909	43	10046.931	9917	10664	61	10125.459	9840	10808	50	10282.720	9774	11982	19	10076.737	9815	10633	49	10218.163	9908	11016	80
730	106	10115.283	9830	11171	82	10086.549	9875	10971	108	10116.648	9864	11126	55	10160.764	9897	11285	78	10090.397	9850	11094	128	10146.000	9897	11330	66	10415.712	9959	11509	43	10149.187	9850	10942	61	10073.918	9895	11279	50	10280.680	9917	11428	19	9974.895	9852	10050	49	10190.204	9924	11675	80
731	106	10065.849	9676	10701	82	10090.951	9875	10715	108	10117.880	9881	11190	55	10054.509	9867	10482	78	10041.962	9864	10533	128	10130.906	9872	11005	66	10398.333	9810	12070	43	10090.697	9914	10920	61	10137.442	9823	10887	50	10303.240	9870	12412	19	10030.842	9920	10372	49	10196.878	9846	11010	80
732	106	10062.953	9704	11080	82	10101.000	9911	11121	108	10088.824	9910	10745	55	10063.055	9933	10529	78	10082.975	9862	10780	128	10151.836	9845	10906	66	10431.030	9906	11911	43	10139.441	9901	10554	61	10081.017	9818	10804	50	10234.400	9888	11530	19	10019.685	9973	10241	49	10204.429	9885	11526	80
733	106	10112.642	9862	11222	82	10020.756	9907	10285	108	10140.056	9851	10819	55	10102.673	9926	10717	78	10091.000	9899	10680	128	10149.984	9861	10673	66	10301.076	9873	11674	43	10101.953	9861	10777	61	10055.312	9904	11150	50	10208.640	9910	12275	19	10136.895	9850	11047	49	10255.122	9912	11354	80
734	106	10073.038	9841	10856	82	10042.109	9887	10500	108	10103.944	9875	11161	55	10066.728	9869	11173	78	10092.782	9892	10722	128	10103.836	9893	10925	66	10325.454	9814	11531	43	10119.093	9849	10864	61	10056.606	9903	11112	50	10400.120	9827	11725	19	9996.000	9930	10064	49	10083.143	9848	11029	80
735	106	10063.905	9846	10661	82	10119.293	9810	11465	108	10176.713	9851	11929	55	10020.418	9538	10394	78	10078.641	9884	10922	128	10071.055	9819	11190	66	10080.939	9898	10752	43	10067.465	9903	10542	61	10098.655	9828	11230	50	10318.400	9905	12076	19	10152.263	9893	10876	49	10227.612	9883	10727	80
736	106	10052.783	9794	10690	82	10085.658	9874	10835	108	10128.111	9902	11300	55	10072.800	9786	10672	78	10127.846	9892	10715	128	10118.578	9850	11608	66	10378.863	9910	11608	43	10066.884	9925	10707	61	10065.147	9831	10695	50	10174.720	9786	11587	19	10058.526	9912	10643	49	10172.816	9826	10880	80
737	106	10055.849	9876	10546	82	10043.085	9746	10685	108	10133.777	9829	12214	55	10137.400	9800	10661	78	10141.962	9863	10619	128	10129.203	9825	11010	66	10331.349	9835	11609	43	10072.581	9901	11227	61	9999.574	9892	10216	50	10358.960	9816	11954	19	10081.105	9873	10416	49	10190.633	9859	10864	80
738	106	10066.292	9664	10761	82	10067.061	9909	10611	108	10133.296	9849	11835	55	10151.891	9876	10971	78	10108.282	9722	11279	128	10075.719	9863	11033	66	10465.697	9899	12048	43	10148.349	9889	10862	61	10000.606	9874	10244	50	10302.660	9929	11888	19	10085.842	9882	10590	49	10258.388	9934	11293	80
739	106	10089.085	9837	10761	82	10081.402	9869	10594	108	10111.250	9881	10651	55	10081.346	9836	10582	78	10078.128	9824	10744	128	10116.523	9845	11410	66	10329.394	9824	11658	43	10148.023	9801	11233	61	10110.246	9606	10781	50	10206.700	9804	10992	19	10100.000	9930	10577	49	10201.734	9574	11261	80
740	106	10106.151	9849	11124	82	10114.220	9906	11353	108	10168.694	9897	11446	55	10092.546	9808	11027	78	10136.654	9899	10807	128	10097.898	9844	10683	66	10350.470	9912	11931	43	10025.931	9853	10617	61	10029.804	9906	10343	50	10310.540	9820	11275	19	10064.579	9859	10540	49	10182.122	9883	10839	80
741	106	10073.142	9827	11300	82	10072.391	9709	11241	108	10098.704	9880	11020	55	10079.127	9810	10859	78	10082.782	9811	10698	128	10114.156	9898	11391	66	10396.546	9484	13567	43	10150.047	9887	10813	61	10034.164	9818	10609	50	10253.440	9866	11945	19	9977.000	9904	10114	49	10170.714	9780	11225	80
742	106	10072.358	9860	10782	82	10042.524	9919	10680	108	10133.537	9814	11421	55	10065.055	9744	10608	78	10136.090	9818	11150	128	10123.758	9872	11054	66	10321.772	9920	11820	43	10052.256	9877	10542	61	10097.655	9743	11933	50	10367.280	9922	12721	19	10080.158	9907	10763	49	10294.612	9680	11372	80
743	106	10094.632	9780	11316	82	10112.085	9894	11525	108	10067.824	9870	10735	55	10061.055	9905	10892	78	10116.013	9862	11022	128	10059.430	9844	10926	66	10234.818	9908	11298	43	10093.628	9828	10700	61	10041.049	9878	10530	50	10264.680	9797	11750	19	10071.632	9872	10668	49	10125.062	9874	10555	80
744	106	10057.990	9858	10576	82	10081.244	9757	11047	108	10100.824	9854	10745	55	10045.182	9860	10335	78	10147.667	9847	11615	128	10031.258	9837	10726	66	10344.500	9811	12393	43	10115.116	9873	10787	61	10065.492	9886	10730	50	10308.960	9794	11511	19	10065.947	9928	10658	49	10215.163	9864	10748	80
745	106	10074.292	9813	10963	82	10046.024	9878	10684	108	10205.537	9840	11546	55	10116.418	9902	10629	78	10115.038	9847	11011	128	10147.195	9874	11331	66	10335.546	9889	11825	43	10187.279	9904	11098	61	10065.181	9760	10685	50	10345.420	9933	13290	19	10021.421	9868	10205	49	10378.470	9669	11569	80
746	106	10034.236	9898	10739	82	10152.512	9833	12217	108	10081.481	9845	11371	55	10084.418	9853	10662	78	10071.038	9889	10734	128	10134.820	9876	11045	66	10270.106	9902	11209	43	10135.837	9893	11240	61	10101.000	9917	10670	50	10269.940	9813	11671	19	9983.789	9854	10074	49	10111.878	9929	10823	80
747	106	10089.557	9843	10937	82	10049.342	9884	10690	108	10132.731	9772	11387	55	10062.000	9916	10712	78	10176.359	9797	11616	128	10113.250	9547	11400	66	10280.258	9825	11457	43	10058.163	9861	10651	61	10019.558	9871	10602	50	10507.660	9814	13855	19	9999.000	9899	10137	49	10292.449	9829	11280	80
748	106	10087.604	9834	10773	82	10073.731	9867	11135	108	10231.250	9839	11626	55	10069.036	9851	10729	78	10125.000	9866	10705	128	10113.344	9840	11066	66	10215.651	9766	10989	43	10043.768	9873	10339	61	10062.115	9901	10987	50	10360.380	9718	12224	19	10116.842	9954	10503	49	10302.388	9732	12195	80
749	106	10063.320	9895	10742	82	10113.598	9867	10768	108	10165.231	9846	11332	55	10023.291	9731	10976	78	10053.885	9816	10697	128	10069.422	9889	10939	66	10319.772	9759	12264	43	10076.023	9866	10525	61	10048.722	9891	10555	50	10373.020	9851	11803	19	10098.315	9931	10471	49	10218.082	9901	10945	80
750	106	10053.320	9538	11305	82	10134.061	9878	11245	108	10108.491	9898	10974	55	10041.637	9768	11232	78	10062.333	9866	10638	128	10083.883	9829	10993	66	10346.803	9936	11536	43	10142.187	9874	10729	61	10041.049	9934	10903	50	10459.080	9718	12459	19	10096.000	9953	10411	49	10215.571	9895	10955	80
751	106	10141.538	9847	11237	82	10054.964	9869	10733	108	10064.750	9876	11736	55	10142.109	9822	11061	78	10054.167	9887	10670	128	10127.094	9878	11114	66	10243.697	9828	11773	43	10077.209	9909	10608	61	10051.967	9892	10656	50	10435.060	9781	13896	19	10005.632	9934	10175	49	10112.734	9868	10728	80
752	106	10089.623	9792	11263	82	10083.036	9887	10829	108	10121.824	9920	11067	55	10176.363	9870	11550	78	10051.757	9876	10599	128	10059.461	9887	10957	66	10298.288	9917	11400	43	10207.349	9897	11250	61	10002.426	9662	10446	50	10228.140	9955	11479	19	10090.158	9947	10554	49	10253.734	9859	11526	80
753	106	10075.085	9849	10797	82	10097.220	9862	11188	108	10130.102	9821	11539	55	10062.418	9852	10675	78	10136.128	9861	11456	128	10075.312	9791	10796	66	10346.909	9889	11177	43	10023.325	9911	10279	61	10123.345	9897	11087	50	10403.880	9914	13254	19	10018.789	9921	10288	49	10180.225	9896	11017	80
754	106	10067.575	9853	10974	82	10114.561	9828	10787	108	10066.750	9878	10805	55	10069.291	9903	10551	78	10064.538	9872	11098	128	10098.609	9864	10621	66	10282.091	9828	11368	43	10110.651	9881	10780	61	10091.426	9899	10910	50	10415.960	9860	12538	19	10020.842	9952	10132	49	10202.429	9834	11202	80
755	106	10087.057	9828	11107	82	10108.988	9911	10941	108	10091.287	9859	10982	55	10081.127	9817	10667	78	10117.795	9756	11419	128	10085.711	9837	11143	66	10354.228	9892	11400	43	10130.931	9845	10930	61	10051.082	9862	10685	50	10446.280	9769	12289	19	10164.842	9540	11081	49	10220.674	9765	11597	80
756	106	10072.802	9832	10790	82	10113.927	9909	11217	108	10201.723	9839	11343	55	10082.055	9786	10633	78	10117.448	9742	11004	128	10135.312	9730	11662	66	10330.879	9884	11396	43	10188.140	9855	11072	61	10051.688	9865	10744	50	10188.180	9856	11117	19	10058.632	9905	10621	49	10277.775	9924	10914	80
757	106	10074.604	9604	11318	82	10140.646	9833	11226	108	10116.583	9846	10905	55	10137.582	9860	10737	78	10075.115	9843	10696	128	10072.086	9851	11655	66	10202.303	9920	10956	43	10067.604	9856	10572	61	10091.410	9764	10984	50	10377.160	9775	12103	19	10071.158	9880	10326	49	10188.959	9930	12022	80
758	106	10081.745	9883	11006	82	10087.622	9879	10748	108	10085.426	9879	11036	55	10079.964	9907	10687	78	10150.270	9880	10921	128	10161.648	9888	11131	66	10262.137	9906	11635	43	10104.325	9908	10451	61	10069.082	9794	10862	50	10320.620	9765	11895	19	10104.842	9896	10800	49	10180.551	9824	10934	80
759	106	10126.925	9790	11086	82	10076.183	9873	10726	108	10083.130	9780	10850	55	10120.019	9947	11083	78	10134.885	9831	10982	128	10137.234	9869	12119	66	10312.379	9876	11398	43	10101.303	9865	10548	61	10133.590	9857	11317	50	10610.880	9623	13625	19	10087.368	9903	10463	49	10293.551	9860	11063	80
760	106	10091.915	9865	11180	82	10158.780	9834	11863	108	10209.064	9837	11337	55	10065.272	9877	10724	78	10103.654	9884	11094	128	10134.180	9887	11168	66	10215.454	9829	11105	43	10152.093	9862	10668	61	10084.000	9762	11377	50	10356.600	9893	12518	19	10024.315	9885	10283	49	10192.408	9924	10744	80
761	106	10050.349	9774	11137	82	10044.500	9576	11028	108	10119.593	9878	11740	55	10146.255	9869	11253	78	10112.103	9900	10722	128	10125.078	9821	11028	66	10208.879	9863	11536	43	10015.023	9934	10202	61	10043.983	9920	10515	50	10415.060	9653	11998	19	10132.315	9953	10707	49	10266.571	9917	11591	80
762	106	10069.990	9863	10846	82	10095.720	9814	10896	108	10080.861	9697	11213	55	10139.546	9835	10745	78	10121.770	9777	11413	128	10073.297	9853	11198	66	10235.772	9862	11178	43	10228.977	9858	10817	61	10080.688	9886	11013	50	10377.860	9890	13225	19	10003.842	9905	10247	49	10221.326	9858	11765	80
763	106	10067.717	9896	11050	82	10031.512	9761	10323	108	10069.454	9828	10892	55	10115.109	9881	10869	78	10213.180	9920	11873	128	10078.750	9848	11168	66	10217.363	9845	11586	43	10072.744	9878	11003	61	10030.131	9914	10708	50	10357.100	9718	13472	19	9970.632	9899	10070	49	10198.266	9922	11050	80
764	106	10125.698	9733	11341	82	10079.842	9811	11842	108	10108.027	9772	11711	55	10096.146	9817	10719	78	10086.770	9862	10971	128	10093.578	9880	11337	66	10418.484	9896	11454	43	10059.441	9888	10573	61	10133.492	9871	11450	50	10217.960	9930	11707	19	10009.368	9926	10106	49	10169.878	9877	10985	80
765	106	10083.660	9836	10830	82	10150.573	9874	11744	108	10093.546	9870	10637	55	10084.891	9845	10689	78	10053.628	9861	10742	128	10121.188	9883	11044	66	10178.909	9881	11096	43	10105.884	9889	10757	61	10052.082	9914	10486	50	10420.180	9888	12707	19	10173.579	9745	11130	49	10218.796	9903	11597	80
766	106	10093.217	9696	10911	82	10084.695	9881	10904	108	10069.583	9888	11105	55	10089.036	9926	10997	78	10088.064	9799	10739	128	10077.477	9785	11897	66	10366.137	9767	11441	43	10111.697	9831	10558	61	10044.688	9900	10776	50	10280.480	9858	11572	19	10089.158	9914	10572	49	10143.143	9909	10839	80
767	106	10110.953	9829	11168	82	10036.634	9874	10792	108	10118.343	9775	11115	55	10117.218	9845	10642	78	10144.718	9849	10800	128	10116.391	9866	10944	66	10231.137	9848	11118	43	10037.488	9839	10539	61	10056.099	9865	10731	50	10410.020	9835	12102	19	10020.211	9917	10292	49	10182.204	9795	11431	80
768	106	10107.255	9815	10961	82	10126.073	9797	11056	108	10158.824	9819	11481	55	10136.363	9867	10906	78	10042.936	9840	10475	128	10077.320	9870	12023	66	10294.046	9716	12010	43	10137.791	9905	10869	61	10033.935	9826	10948	50	10204.560	9913	11346	19	10047.421	9882	10391	49	10206.470	9883	10995	80
769	106	10097.632	9860	10885	82	10069.451	9842	10796	108	10126.657	9887	11103	55	10037.310	9909	10454	78	10049.436	9731	10406	128	10127.891	9875	11052	66	10353.894	9773	11353	43	10127.768	9865	10630	61	10106.263	9867	11237	50	10560.480	9873	13729	19	10005.632	9904	10224	49	10319.959	9924	11884	80
770	106	10073.273	9765	10842	82	10036.402	9880	11515	108	10109.694	9826	11441	55	10040.454	9860	10818	78	10103.552	9887	10678	128	10107.297	9562	11200	66	10165.849	9827	10814	43	10022.396	9920	10370	61	9990.196	9685	10445	50	10334.500	9908	12463	19	10138.737	9961	11092	49	10248.449	9888	12394	80
771	106	10052.170	9871	10798	82	10080.769	9911	10755	108	10090.731	9850	10781	55	10110.582	9862	10783	78	10065.205	9878	10728	128	10104.133	9820	11770	66	10193.970	9886	11181	43	10165.232	9745	10791	61	10035.147	9888	10609	50	10328.220	9813	12971	19	10091.632	9926	11011	49	10268.082	9785	11331	80
772	106	10068.208	9850	10760	82	10074.293	9893	10661	108	10081.676	9902	10864	55	10113.818	9916	10860	78	10060.757	9786	11042	128	10109.023	9762	11939	66	10225.803	9904	11929	43	10148.396	9888	10790	61	10053.508	9346	10571	50	10304.560	9873	11922	19	10001.947	9875	10161	49	10142.143	9801	11411	80
773	106	10134.727	9297	11707	82	10081.891	9747	10788	108	10097.287	9873	11238	55	10065.127	9857	10626	78	10132.257	9893	11378	128	10060.320	9859	10856	66	10374.697	9957	12108	43	10002.977	9888	10279	61	10094.410	9810	10947	50	10427.080	9821	12638	19	10042.053	9875	10364	49	10247.755	9865	10925	80
774	106	10080.792	9853	10973	82	10074.098	9910	10835	108	10119.370	9835	10973	55	10024.909	9537	10353	78	10042.192	9885	10566	128	10142.359	9826	12155	66	10216.242	9896	11113	43	10037.535	9881	10550	61	10007.263	9878	10476	50	10581.300	9651	13178	19	9985.000	9840	10232	49	10212.530	9902	11483	80
775	106	10097.320	9842	11979	82	10079.805	9528	10893	108	10106.186	9785	10965	55	10011.563	9875	10396	78	10085.487	9838	10999	128	10060.359	9843	10687	66	10237.894	9827	11455	43	10074.721	9806	10772	61	10051.442	9836	10596	50	10259.560	9839	12539	19	9986.789	9891	10051	49	10212.204	9846	10829	80
776	106	10095.642	9885	10925	82	10196.976	9830	11692	108	10120.186	9839	10958	55	10086.236	9928	10551	78	10181.320	9810	10945	128	10107.445	9818	11585	66	10381.954	9827	12658	43	10057.581	9890	10497	61	10062.196	9920	11048	50	10187.000	9828	11718	19	9992.315	9956	10022	49	10191.021	9942	11147	80
777	106	10068.972	9796	10989	82	10073.561	9826	11002	108	10068.083	9608	10868	55	10080.964	9879	10785	78	10083.628	9794	10972	128	10117.016	9872	10943	66	10210.909	9775	11454	43	10184.419	9872	10910	61	10057.885	9890	10948	50	10223.880	9833	11362	19	10161.947	9886	10641	49	10202.878	9924	11143	80
778	106	10073.717	9911	10548	82	10150.842	9871	10965	108	10107.389	9868	12066	55	10180.000	9887	11189	78	10045.910	9882	10726	128	10077.711	9845	10804	66	10197.470	9867	10884	43	10164.884	9876	11087	61	10107.853	9895	10891	50	10385.420	9922	13517	19	10039.053	9925	10605	49	10302.714	9791	11845	80
779	106	10037.415	9828	10598	82	10077.244	9846	10954	108	10151.981	9804	11081	55	10162.200	9887	10956	78	10091.192	9775	10953	128	10101.812	9895	10911	66	10324.712	9895	11869	43	10097.093	9805	10552	61	10040.196	9897	10586	50	10439.060	9885	12194	19	10117.000	9922	10431	49	10239.938	9850	11142	80
780	106	10116.057	9892	11188	82	10049.134	9822	10512	108	10138.250	9897	11435	55	10051.400	9903	10473	78	10062.603	9903	10663	128	10179.641	9819	11325	66	10134.530	9875	10633	43	10045.931	9876	10741	61	10075.000	9876	10498	50	10218.720	9875	11967	19	9998.685	9932	10121	49	10357.571	9851	11488	80
781	106	10099.990	9818	10952	82	10128.695	9920	10943	108	10099.491	9896	10919	55	10079.873	9894	10589	78	10079.705	9834	10669	128	10059.891	9542	11123	66	10182.576	9890	10994	43	10084.279	9855	11044	61	10016.147	9902	10389	50	10368.340	9822	12582	19	10015.579	9923	10594	49	10324.163	9852	11068	80
782	106	10106.972	9852	11043	82	10046.598	9880	10614	108	10104.204	9845	11416	55	10009.418	9884	10498	78	10106.820	9888	11327	128	10091.773	9890	11068	66	10230.667	9571	11068	43	10064.000	9895	10463	61	10087.672	9828	10727	50	10484.400	9703	12700	19	10085.842	9867	10404	49	10169.878	9827	10972	80
783	106	10094.377	9835	10740	82	9992.854	9713	10626	108	10108.481	9814	11430	55	10031.600	9854	10368	78	10068.770	9894	10981	128	10112.352	9817	11574	66	10238.712	9914	11976	43	10186.372	9888	10954	61	10043.017	9905	10325	50	10303.660	9923	11196	19	10068.211	9910	10438	49	10381.490	9897	11381	80
784	106	10078.217	9896	10648	82	10083.231	9873	11045	108	10067.620	9905	10924	55	10089.582	9921	10473	78	10055.359	9870	11057	128	10148.078	9251	11510	66	10218.228	9931	11642	43	10040.697	9927	10298	61	10085.869	9872	11201	50	10244.880	9835	11530	19	10081.526	9912	10878	49	10130.816	9780	11102	80
785	106	10110.858	9823	10744	82	10092.524	9840	11065	108	10145.444	9780	11590	55	10143.218	9891	10829	78	10110.743	9837	10936	128	10062.891	9892	11321	66	10247.742	9851	11637	43	10213.187	9854	11703	61	10112.049	9881	10843	50	10331.280	9843	12357	19	10036.315	9921	10327	49	10181.367	9803	11127	80
786	106	10149.925	9821	11259	82	10087.049	9895	10518	108	10094.333	9878	10949	55	10072.873	9784	11525	78	10048.423	9867	10747	128	10032.055	9808	11343	66	10389.772	9764	12196	43	10141.953	9906	10930	61	10131.377	9807	11317	50	10351.620	9845	11981	19	10001.421	9945	10059	49	10198.204	9876	12244	80
787	106	10070.670	9836	11090	82	10045.561	9828	11246	108	10142.833	9497	11094	55	10037.745	9832	10833	78	10170.923	9874	11496	128	10119.352	9894	11403	66	10198.379	9872	11289	43	10131.581	9883	10853	61	10069.771	9915	11125	50	10353.220	9638	12091	19	10014.842	9926	10103	49	10234.449	9884	11693	80
788	106	10068.368	9865	10759	82	10142.183	9843	11158	108	10147.444	9829	11311	55	10091.255	9836	11048	78	10067.167	9891	10816	128	10129.656	9884	11195	66	10270.379	9855	11170	43	10070.791	9912	10876	61	10079.951	9889	11008	50	10300.760	9802	12772	19	10035.053	9928	10293	49	10143.266	9845	11399	80
789	106	10083.312	9845	10552	82	10134.683	9870	11638	108	10171.917	9443	11684	55	10033.218	9866	10413	78	10088.897	9831	11128	128	10123.430	9349	10991	66	10395.228	9811	11636	43	10031.441	9838	10422	61	10099.017	9833	11442	50	10358.120	9834	12020	19	10140.947	9860	11119	49	10243.653	9893	10936	80
790	106	10095.680	9837	11158	82	10092.817	9311	11012	108	10148.481	9895	11507	55	10054.109	9872	10673	78	10168.448	9800	10964	128	10080.750	9885	10734	66	10198.197	9882	10930	43	10009.559	9862	10331	61	10006.606	9909	10287	50	10430.500	9599	13121	19	10022.315	9902	10490	49	10203.653	9843	11066	80
791	106	10058.472	9884	10655	82	10081.354	9870	11080	108	10066.277	9751	11323	55	10096.800	9856	10798	78	10082.808	9900	10935	128	10118.617	9810	10897	66	10153.591	9868	10633	43	10048.651	9657	10696	61	10057.492	9914	10591	50	10409.240	9872	12203	19	10154.421	9869	10787	49	10178.062	9891	11446	80
792	106	10070.688	9251	11469	82	10054.671	9895	11074	108	10180.556	9884	11509	55	10106.363	9849	10885	78	10065.000	9873	10937	128	10110.836	9847	11403	66	10316.909	9919	11260	43	10029.116	9889	10304	61	10099.377	9868	11600	50	10247.000	9809	11490	19	10001.000	9947	10125	49	10214.470	9903	11067	80
793	106	10059.453	9805	10813	82	10084.500	9867	11032	108	10116.759	9914	11175	55	10041.836	9866	10446	78	10102.115	9827	10831	128	10098.820	9853	11386	66	10284.106	9832	11383	43	10149.232	9881	10783	61	10063.819	9844	10825	50	10300.800	9823	11361	19	9997.947	9877	10340	49	10277.878	9911	11290	80
794	106	10038.340	9878	11176	82	10090.366	9853	11101	108	10070.824	9893	11200	55	10120.854	9915	11435	78	10009.743	9553	10548	128	10050.391	9894	11260	66	10211.667	9890	12029	43	10141.303	9931	11174	61	10111.541	9905	10984	50	10282.880	9831	12499	19	10008.315	9915	10414	49	10275.041	9866	11208	80
795	106	10070.820	9844	10686	82	10032.269	9904	10551	108	10134.481	9811	11577	55	10152.745	9862	10988	78	10082.308	9726	10931	128	10123.961	9769	11373	66	10223.394	9638	11231	43	10074.116	9873	10441	61	10129.885	9796	11115	50	10285.960	9922	11792	19	10019.263	9921	10546	49	10233.530	9916	11521	80
796	106	10097.255	9863	10845	82	10062.231	9700	11434	108	10109.657	9843	11505	55	10106.473	9887	11860	78	10067.962	9785	11472	128	10085.602	9895	10619	66	10168.516	9872	10954	43	10077.628	9894	10427	61	10098.360	9818	10903	50	10239.820	9866	11548	19	10038.685	9924	10308	49	10290.694	9777	11392	80
797	106	10032.877	9879	10711	82	10091.451	9858	11146	108	10108.259	9834	11495	55	10087.000	9768	11636	78	10024.475	9935	10286	128	10124.297	9779	11199	66	10236.016	9910	11394	43	10033.907	9892	10417	61	10119.705	9881	11389	50	10183.840	9626	11465	19	9995.421	9954	10105	49	10144.122	9840	10893	80
798	106	10092.264	9827	11166	82	10087.366	9815	11023	108	10133.426	9804	11076	55	10085.928	9899	11020	78	10131.743	9896	10697	128	10043.773	9888	10867	66	10241.349	9745	11724	43	10147.069	9890	11397	61	10113.722	9867	11502	50	10419.500	9721	12199	19	9999.368	9896	10329	49	10202.408	9899	11397	80
799	106	10092.217	9893	10721	82	10079.024	9891	11019	108	10190.093	9795	11132	55	10038.909	9890	10880	78	10093.885	9898	10872	128	10053.852	9815	10740	66	10268.894	9830	11347	43	10039.140	9916	10504	61	10077.181	9874	10600	50	10484.660	9778	13384	19	10010.158	9786	10445	49	10235.184	9841	11706	80
800	106	10030.340	9841	10480	82	10105.902	9892	11221	108	10095.380	9916	10933	55	10127.400	9879	10971	78	10042.590	9900	10858	128	10087.672	9848	10985	66	10240.500	9924	11639	43	10070.209	9900	10546	61	10058.213	9791	11310	50	10362.540	9797	12348	19	10028.579	9838	10585	49	10399.898	9874	12200	80
801	106	10096.047	9862	11111	82	10090.927	9861	11202	108	10142.463	9867	11390	55	10123.272	9842	11547	78	10063.077	9871	10642	128	10071.305	9888	11153	66	10246.546	9850	11468	43	10006.651	9905	10185	61	10026.722	9875	10481	50	10423.200	9852	12617	19	10091.053	9886	10446	49	10208.204	9906	11627	80
802	106	10058.727	9853	10597	82	10082.500	9912	11994	108	10084.000	9728	10853	55	10013.019	9889	10486	78	10085.564	9847	10830	128	10077.805	9827	11357	66	10185.924	9881	11734	43	10073.581	9916	11313	61	10061.426	9895	11142	50	10220.480	9912	11639	19	10075.000	9934	10457	49	10125.530	9787	10984	80
803	106	10031.962	9843	10773	82	10092.195	9845	11129	108	10116.269	9794	11119	55	10108.418	9679	10921	78	10092.448	9828	11200	128	10071.156	9829	11245	66	10276.833	9898	11778	43	10075.907	9867	10887	61	10058.967	9896	10539	50	10315.120	9789	12236	19	10023.526	9946	10219	49	10178.755	9817	11019	80
804	106	10156.840	9840	11034	82	10137.939	9887	11271	108	10089.352	9888	11378	55	10029.745	9868	10426	78	10124.243	9895	11023	128	10109.461	9852	11235	66	10311.530	9794	11507	43	10024.837	9771	10662	61	10017.688	9836	10611	50	10175.700	9880	11616	19	9992.053	9925	10109	49	10122.530	9843	11263	80
805	106	10094.557	9864	10486	82	10095.061	9841	10989	108	10123.074	9736	11515	55	10129.019	9822	10863	78	10077.346	9842	10667	128	10105.320	9877	11127	66	10268.651	9911	11969	43	10216.884	9849	11493	61	10035.017	9881	11018	50	10372.600	9819	12645	19	10028.000	9903	10436	49	10237.571	9891	10909	80
806	106	10136.680	9858	10970	82	10159.658	9789	11144	108	10164.176	9723	11559	55	9985.600	9902	10082	78	10081.846	9866	11360	128	10104.406	9860	11027	66	10080.439	9913	10795	43	10017.768	9480	10367	61	10133.672	9843	10744	50	10393.980	9876	13371	19	10083.368	9918	10648	49	10141.633	9932	10562	80
807	106	10091.160	9889	10864	82	10088.964	9905	10661	108	10087.639	9902	10960	55	10095.363	9758	11330	78	10050.270	9906	10381	128	10098.539	9731	11158	66	10213.379	9879	11213	43	10099.953	9888	10471	61	10111.082	9903	11104	50	10341.060	9773	12609	19	10088.789	9896	10516	49	10307.184	9879	11568	80
808	106	10103.812	9817	10760	82	10027.915	9898	10555	108	10156.954	9829	11390	55	10050.291	9934	10396	78	10076.615	9824	11009	128	10115.891	9830	10810	66	10475.091	9867	12393	43	10030.813	9900	10690	61	10141.558	9778	11243	50	10339.080	9838	12204	19	9982.737	9890	10280	49	10223.775	9784	11074	80
809	106	10107.180	9787	11336	82	10093.134	9914	10784	108	10120.936	9877	11080	55	10020.745	9916	10474	78	10108.410	9868	11078	128	10112.117	9856	10651	66	10263.091	9880	11864	43	10060.116	9870	10658	61	10044.771	9914	10698	50	10315.080	9869	11861	19	10085.368	9842	10685	49	10264.816	9880	11286	80
810	106	10069.227	9784	11043	82	10133.817	9877	10666	108	10067.398	9863	10862	55	10081.491	9862	10790	78	10034.885	8915	10855	128	10133.070	9759	11019	66	10312.394	9705	11501	43	10184.559	9915	10988	61	10077.705	9890	11107	50	10472.940	9918	13060	19	10010.211	9903	10108	49	10166.326	9820	11485	80
811	106	10048.019	9866	10783	82	10121.646	9886	12000	108	10125.944	9841	10932	55	10089.491	9892	10980	78	10144.897	9869	11185	128	10051.344	9859	10801	66	10307.984	9892	11959	43	10098.953	9864	10449	61	10033.688	9887	10730	50	10376.120	9879	11980	19	10063.685	9881	10813	49	10271.347	9894	11365	80
812	106	10077.698	9830	10829	82	10056.866	9884	10800	108	10116.287	9871	11361	55	10128.563	9839	11534	78	10051.680	9795	10927	128	10063.336	9855	10588	66	10117.212	9869	10897	43	10206.744	9812	11272	61	10007.819	9893	10296	50	10369.820	9865	11835	19	10039.737	9913	10421	49	10069.490	9923	10548	80
813	106	10066.708	9855	10796	82	10052.293	9870	10488	108	10120.139	9852	10855	55	10096.964	9907	11023	78	10202.872	9848	11665	128	10129.125	9843	11037	66	10280.712	9869	11399	43	10100.465	9884	10699	61	10053.983	9892	10536	50	10308.900	9669	12967	19	10041.789	9904	10300	49	10177.816	9902	11089	80
814	106	10043.943	9847	10574	82	10098.049	9875	11060	108	10090.093	9828	11549	55	10130.728	9850	10620	78	10103.975	9878	10746	128	10087.141	9414	11424	66	10370.833	9856	11571	43	10038.396	9872	10556	61	10115.213	9868	10615	50	10434.760	9829	12837	19	10022.000	9898	10328	49	10182.571	9897	10852	80
815	106	10030.688	9844	10740	82	10079.329	9846	10692	108	10126.213	9897	10823	55	9984.728	9892	10074	78	10075.448	9869	10883	128	10134.695	9886	11320	66	10303.894	9873	11370	43	10098.813	9897	10660	61	10020.229	9883	10261	50	10641.680	9781	12908	19	10129.211	9833	10918	49	10123.286	9913	11347	80
816	106	10067.708	9867	10688	82	10155.842	9852	11044	108	10088.277	9869	10951	55	10064.782	9849	10784	78	10176.782	9824	11658	128	10121.867	9780	11300	66	10267.137	9889	11244	43	10041.279	9867	10734	61	10024.804	9889	10661	50	10388.740	9623	12726	19	10074.211	9888	10355	49	10231.470	9870	12053	80
817	106	10051.349	9621	10734	82	10022.427	9829	10307	108	10152.593	9754	11199	55	10024.981	9839	10380	78	10107.641	9842	10793	128	10112.250	9844	11043	66	10245.591	9853	11430	43	10111.907	9885	10955	61	10106.459	9830	11451	50	10229.880	9905	11536	19	10069.105	9946	10582	49	10147.102	9542	10822	80
818	106	10099.840	9913	10794	82	10118.036	9878	11265	108	10115.027	9772	11450	55	10026.854	9868	10438	78	10097.885	9886	10760	128	10056.227	9749	10802	66	10254.758	9704	11682	43	10082.396	9839	10685	61	10033.394	9889	10481	50	10275.220	9834	11466	19	10120.211	9908	10739	49	10132.510	9870	10706	80
819	106	10110.085	9742	11221	82	10120.744	9878	11038	108	10100.130	9878	10781	55	10147.000	9806	10939	78	10095.077	9863	10619	128	10055.320	9875	10609	66	10299.046	9908	12264	43	10016.907	9897	10382	61	10061.524	9881	10568	50	10395.360	9761	12711	19	10084.053	9857	10755	49	10123.367	9818	10782	80
820	106	10059.330	9805	10686	82	10086.939	9913	10775	108	10152.667	9842	11380	55	10066.164	9853	10575	78	10059.654	9863	10624	128	10086.984	9801	11059	66	10284.984	9862	11649	43	10034.372	9911	10437	61	10056.345	9867	10596	50	10358.960	9878	11919	19	10012.789	9908	10255	49	10081.612	9865	11362	80
821	106	10018.368	9865	10418	82	10071.964	9846	11579	108	10075.130	9532	11170	55	10143.000	9855	11080	78	10092.448	9825	10823	128	10110.898	9864	10751	66	10277.167	9892	11072	43	10084.209	9853	10911	61	10055.524	9856	10954	50	10242.740	9864	12062	19	10026.789	9923	10217	49	10192.653	9888	11018	80
822	106	10140.745	9825	11158	82	10075.744	9880	11196	108	10111.157	9867	11169	55	10054.491	9910	10727	78	10059.423	9908	10665	128	10025.383	9837	10713	66	10293.500	9906	11845	43	10049.069	9877	10446	61	10048.476	9889	10963	50	10470.740	9623	12875	19	10058.842	9924	10592	49	10420.837	9825	11623	80
823	106	10087.160	9802	11230	82	10087.671	9882	11150	108	10086.741	9889	10935	55	10069.654	9867	11416	78	10091.180	9784	10999	128	10055.492	9872	10802	66	10283.182	9902	11499	43	10166.465	9813	11092	61	10094.722	9919	10931	50	10459.080	9898	12503	19	9994.789	9902	10265	49	10181.184	9867	11756	80
824	106	10115.623	9894	11064	82	10041.012	9876	10699	108	10080.870	9858	11234	55	10046.418	9853	10578	78	10182.243	9687	11543	128	10140.586	9868	11061	66	10212.788	9797	11086	43	10121.697	9845	11285	61	10029.164	9876	10384	50	10220.060	9910	11986	19	10054.315	9905	10441	49	10213.755	9909	10842	80
825	106	10074.368	9842	10973	82	10031.061	9850	10882	108	10107.306	9892	10774	55	10064.690	9883	11372	78	10114.513	9838	11283	128	10094.648	9847	10902	66	10203.121	9850	10915	43	10129.303	9810	10920	61	10139.360	9804	11520	50	10280.020	9846	12266	19	10095.368	9946	10664	49	10155.102	9832	10474	80
826	106	10097.981	9633	11310	82	10047.183	9911	10901	108	10109.667	9892	11215	55	10147.854	9877	10840	78	10075.320	9878	10879	128	10188.234	9795	11162	66	10342.349	9896	11445	43	10039.209	9927	10305	61	9999.377	9894	10172	50	10525.800	9865	14261	19	10019.632	9878	10296	49	10291.734	9882	11157	80
827	106	10099.547	9875	10556	82	10118.195	9905	10795	108	10131.324	9835	11026	55	10104.745	9765	10724	78	10154.346	9847	11166	128	10101.336	9839	11471	66	10271.803	9801	11501	43	10089.721	9827	10605	61	10050.459	9901	10432	50	10392.780	9828	12198	19	10039.789	9961	10288	49	10229.021	9870	10999	80
828	106	10067.905	9849	10780	82	10052.488	9633	10591	108	10141.473	9856	10898	55	10093.928	9829	10806	78	10072.936	9825	10570	128	10077.367	9879	10911	66	10251.151	9927	11590	43	10217.651	9886	11049	61	10080.754	9885	10678	50	10534.220	9839	12911	19	10059.737	9906	10335	49	10119.816	9886	11058	80
829	106	10127.000	9850	11230	82	10117.671	9865	11805	108	10117.083	9860	11341	55	10096.563	9773	10763	78	10120.180	9765	11383	128	10142.312	9883	12012	66	10310.758	9913	11476	43	10171.396	9880	10982	61	10060.836	9886	10461	50	10269.120	9856	11476	19	10018.685	9911	10257	49	10224.388	9868	11707	80
830	106	10004.519	9862	10538	82	10026.354	9900	10461	108	10153.833	9865	10712	55	10073.891	9877	12000	78	10112.885	9903	11666	128	10147.555	9610	11242	66	10271.272	9908	11284	43	10154.187	9892	10804	61	10038.983	9912	10667	50	10327.220	9680	12603	19	10014.211	9878	10363	49	10211.510	9893	11047	80
831	106	10072.170	9837	11032	82	10030.049	9895	11273	108	10069.944	9823	11196	55	10036.200	9770	10505	78	10080.885	9878	10697	128	10141.172	9862	11516	66	10184.061	9808	11379	43	10065.535	9870	10582	61	10049.787	9869	10364	50	10225.600	9853	11734	19	10178.211	9902	10663	49	10306.592	9797	11698	80
832	106	10048.972	9792	10860	82	10152.378	9864	10924	108	10128.204	9833	11016	55	10003.509	9909	10179	78	10018.270	9829	10417	128	10101.141	9848	11104	66	10259.016	9916	11876	43	10077.604	9898	10715	61	10111.983	9781	11025	50	10293.220	9793	11847	19	9986.842	9884	10075	49	10142.122	9853	10832	80
833	106	10059.528	9426	10650	82	10043.622	9897	11133	108	10082.926	9861	10584	55	10069.728	9820	10563	78	10067.730	9848	11148	128	10064.305	9830	10751	66	10266.728	9929	11527	43	10070.256	9881	10613	61	10052.115	9861	10968	50	10234.080	9785	11030	19	10131.053	9926	10747	49	10184.551	9630	11121	80
834	106	10159.972	9839	11251	82	10148.293	9819	10935	108	10061.639	9856	11267	55	10151.690	9809	10978	78	10089.320	9893	10668	128	10065.086	9856	10857	66	10266.137	9883	11679	43	10219.279	9733	11189	61	10114.754	9830	11290	50	10346.440	9836	12713	19	10129.579	9900	10793	49	10238.755	9918	11001	80
835	106	10066.340	9890	10694	82	10035.109	9905	10669	108	10194.769	9665	11280	55	10082.091	9905	10501	78	10164.795	9831	11537	128	10092.586	9900	11010	66	10294.516	9782	11746	43	10087.093	9873	10548	61	10080.476	9833	11165	50	10365.680	9871	12337	19	10037.315	9912	10516	49	10146.878	9853	10784	80
836	106	10023.953	9848	10611	82	10017.280	9882	10575	108	10155.407	9867	11184	55	10048.400	9791	10538	78	10081.013	9892	10608	128	10156.086	9871	12390	66	10219.379	9874	11027	43	10120.488	9820	10880	61	10080.524	9831	11121	50	10263.860	9775	11396	19	10026.000	9935	10402	49	10234.816	9884	10884	80
837	106	10127.236	9844	11268	82	10112.098	9869	10782	108	10164.481	9846	10806	55	10112.673	9860	10760	78	10030.987	9912	10452	128	10135.969	9837	11108	66	10248.242	9468	11547	43	10098.953	9861	10628	61	10100.508	9888	10573	50	10359.480	9739	12307	19	10064.526	9864	10372	49	10180.755	9892	10802	80
838	106	10019.227	9699	10674	82	10073.573	9815	10698	108	10142.259	9831	11090	55	10223.618	9871	10954	78	10080.846	9871	10697	128	10054.344	9845	10878	66	10229.106	9656	11359	43	10084.721	9896	10845	61	10080.229	9894	11338	50	10198.800	9815	11913	19	10041.895	9729	10314	49	10177.633	9866	10898	80
839	106	10057.773	9841	10997	82	10119.415	9845	11472	108	10101.917	9885	11368	55	10097.437	9768	10897	78	10113.115	9886	11002	128	10115.219	9886	12190	66	10276.454	9850	12023	43	10116.512	9817	11090	61	10029.181	9864	10343	50	10398.020	9898	12108	19	10023.947	9921	10329	49	10129.082	9798	10776	80
840	106	10063.934	9811	10765	82	10036.195	9618	11047	108	10167.157	9835	10910	55	10069.928	9842	10477	78	10078.320	9865	10750	128	10108.625	9797	11040	66	10397.182	9860	11755	43	10095.349	9911	10421	61	10181.345	9882	12624	50	10380.100	9784	11733	19	9992.895	9871	10226	49	10280.674	9877	11480	80
841	106	10078.820	9893	10735	82	10063.634	9851	10674	108	10111.537	9751	11379	55	10018.509	8819	10926	78	10193.462	9851	10978	128	10108.094	9808	10994	66	10328.182	9854	11207	43	10207.813	9887	11003	61	10035.164	9892	10416	50	10493.900	9837	12676	19	10004.474	9249	10650	49	10105.816	9766	11477	80
842	106	10049.085	9903	10727	82	10089.829	9841	10966	108	10108.361	9846	11407	55	10094.836	9935	10844	78	10058.320	9154	10820	128	10092.977	9907	11238	66	10352.484	9913	11273	43	10075.791	9900	11069	61	10058.229	9901	10506	50	10199.120	9775	11763	19	10014.263	9857	10439	49	10224.694	9862	11800	80
843	106	10115.340	9843	10837	82	10089.976	9927	10738	108	10135.769	9762	10721	55	10123.418	9089	11206	78	10153.872	9865	11303	128	10158.945	9790	11502	66	10153.516	9888	10990	43	10172.325	9893	10674	61	10161.426	9855	10649	50	10324.340	9585	12240	19	10075.842	9967	10568	49	10141.204	9892	10777	80
844	106	10085.660	9798	10799	82	10075.695	9793	10665	108	10056.444	9527	10681	55	10048.109	9903	10625	78	10041.730	9871	10650	128	10129.531	9811	11236	66	10327.697	9780	11914	43	10084.140	9871	11006	61	10065.033	9917	10564	50	10353.780	9794	11989	19	10059.474	9874	11036	49	10277.775	9837	11548	80
845	106	10091.151	9863	11523	82	10101.866	9856	11312	108	10146.889	9739	11490	55	10031.473	9903	10381	78	10061.936	9814	10660	128	10095.625	9855	10989	66	10221.546	9780	11186	43	10009.628	9875	10240	61	10047.967	9838	10826	50	10368.980	9855	12458	19	10057.579	9886	10378	49	10095.837	9912	10795	80
846	106	10084.320	9871	11250	82	10028.585	9886	10358	108	10056.259	9890	10580	55	10100.509	9886	10507	78	10066.128	9805	10618	128	10148.609	9840	11134	66	10472.137	9849	12065	43	10144.372	9839	10927	61	10037.278	9906	10638	50	10400.420	9836	12050	19	10089.789	9845	10508	49	10117.062	9862	10837	80
847	106	10067.820	9831	10803	82	10036.269	9746	10654	108	10089.796	9841	10931	55	10079.454	9896	10616	78	10092.808	9861	10826	128	10123.414	9733	11444	66	10189.182	9746	11396	43	10052.931	9913	10638	61	10049.853	9898	10710	50	10425.340	9825	12386	19	10124.315	9909	10383	49	10180.000	9934	10866	80
848	106	10120.151	9841	10931	82	10072.756	9868	11109	108	10142.519	9527	11022	55	10110.836	9905	11112	78	10131.513	9544	10981	128	10090.180	9854	10686	66	10331.303	9901	11542	43	10156.116	9865	11077	61	10056.935	9905	10469	50	10561.800	9796	12388	19	10207.474	9826	11600	49	10233.816	9844	11269	80
849	106	10050.198	9868	10610	82	10226.171	9792	11638	108	10159.269	9689	11785	55	10065.491	9898	10738	78	10058.013	9759	10635	128	10087.438	9865	10897	66	10202.424	9873	11140	43	10045.372	9894	10630	61	10117.853	9858	10938	50	10185.900	9885	11467	19	10001.263	9942	10062	49	10157.184	9921	11373	80
850	106	10124.623	9796	11555	82	10112.512	9873	10975	108	10128.686	9802	11494	55	10163.745	9868	11317	78	10126.103	9710	11321	128	10062.742	8816	11061	66	10235.772	9817	10941	43	10081.628	9884	10626	61	10059.951	9918	10590	50	10407.340	9782	13186	19	9996.263	9887	10154	49	10182.857	9723	10586	80
851	106	10074.887	9802	11072	82	10111.646	9885	10981	108	10139.537	9857	11073	55	10089.527	9912	11405	78	10186.333	9823	11742	128	10135.852	9834	11344	66	10263.272	9804	11528	43	9991.512	9846	10176	61	10067.410	9899	10998	50	10647.620	9538	13645	19	10097.105	9884	10801	49	10238.388	9897	11141	80
852	106	10066.302	9852	10672	82	10078.122	9823	10908	108	10125.954	9853	11122	55	10177.346	9825	11165	78	10103.833	9879	11226	128	10082.227	9803	11133	66	10388.970	9927	11616	43	10057.931	9894	10561	61	10012.574	9804	10600	50	10314.020	9878	11921	19	10022.526	9901	10529	49	10140.714	9907	10893	80
853	106	10136.575	9826	11766	82	10049.720	9886	10706	108	10061.046	9850	10502	55	10019.164	9897	10319	78	10082.487	9862	11058	128	10106.945	9889	11209	66	10287.712	9925	11391	43	10074.860	9857	10915	61	10021.328	9896	10489	50	10179.580	9931	11003	19	10009.737	9907	10277	49	10330.837	9760	12248	80
854	106	10105.425	9857	10807	82	10038.622	9895	10630	108	10116.204	9826	11545	55	10050.072	9905	10865	78	10129.872	9802	11337	128	10139.805	9777	11164	66	10208.333	9812	11953	43	10119.441	9914	11108	61	10046.459	9864	11029	50	10242.120	9792	11397	19	10013.789	9901	10134	49	10164.143	9867	10747	80
855	106	10081.151	9797	11102	82	10116.464	9871	11054	108	10133.991	9919	11705	55	10049.854	9863	10420	78	10110.025	9859	11296	128	10088.234	9834	11196	66	10253.591	9803	12505	43	10072.419	9912	10418	61	10047.590	9895	10826	50	10326.000	9781	12880	19	9988.842	9937	10043	49	10214.592	9833	10886	80
856	106	10091.896	9867	10877	82	10045.183	9923	10554	108	10050.907	9870	11132	55	10072.563	9878	10610	78	10058.475	9840	10852	128	10080.781	9823	10848	66	10334.288	9704	11818	43	10144.488	9866	11015	61	10116.442	9866	11363	50	10372.960	9872	11810	19	10046.842	9936	10208	49	10253.979	9720	11401	80
857	106	10061.198	9836	10733	82	10049.561	9842	10595	108	10146.398	9865	11581	55	10223.654	9543	11106	78	10148.192	9859	11171	128	10054.852	9836	10649	66	10260.424	9671	10940	43	10031.488	9858	10949	61	10096.229	9831	10790	50	10239.140	9840	12291	19	10048.053	9917	10468	49	10163.245	9910	10894	80
858	106	10083.642	9893	10778	82	10038.207	9908	10488	108	10059.250	9829	10723	55	10072.363	9867	10640	78	10102.205	9826	11093	128	10121.625	9875	12601	66	10271.151	9866	11957	43	10034.488	9886	10387	61	10034.115	9888	10424	50	10368.480	9682	13239	19	9990.474	9925	10057	49	10289.000	9862	12153	80
859	106	10093.575	9822	11188	82	10051.744	9859	10495	108	10058.944	9828	10875	55	10180.310	9879	10843	78	10163.397	9886	10813	128	10094.516	9874	12268	66	10261.894	9899	11778	43	10116.884	9848	10918	61	10080.640	9891	10948	50	10402.300	9872	12646	19	9984.053	9929	10126	49	10126.755	9877	10783	80
860	106	10076.377	9827	11346	82	10199.951	9749	11651	108	10059.436	9858	10796	55	10149.600	9871	10859	78	10144.462	9859	11129	128	10089.125	9798	10984	66	10292.137	9727	11188	43	10074.837	9719	10922	61	10094.983	9838	10891	50	10178.600	9715	11582	19	9999.947	9901	10115	49	10170.755	9868	11275	80
861	106	10071.085	9824	11204	82	10078.524	9829	10766	108	10216.824	9679	11576	55	10093.346	9897	10719	78	10085.410	9832	10773	128	10099.805	9897	11055	66	10333.182	9911	12220	43	10028.953	9846	10648	61	10027.263	9904	10461	50	10334.960	9748	11667	19	10043.632	9874	10576	49	10190.734	9866	11114	80
862	106	10155.887	9756	11050	82	10027.085	9904	10740	108	10142.769	9888	11535	55	10087.654	9897	11005	78	10086.448	9877	10701	128	10110.945	9754	10980	66	10255.000	9551	11501	43	10197.744	9858	11184	61	10122.672	9895	10997	50	10581.020	9776	13574	19	10064.632	9950	10708	49	10284.653	9853	11031	80
863	106	10047.188	9807	10513	82	10095.269	9811	10915	108	10086.223	9669	11049	55	10154.055	9888	10992	78	10084.205	9560	11115	128	10139.984	9872	10836	66	10155.470	9801	11227	43	10241.675	9922	10840	61	10049.541	9879	10380	50	10322.400	9891	11392	19	10015.158	9904	10214	49	10180.082	9879	10765	80
864	106	10115.113	9858	10744	82	10061.220	9920	10621	108	10075.694	9882	10874	55	10035.818	9902	10747	78	10153.770	9877	10776	128	10087.883	9343	10942	66	10259.303	9822	11497	43	10125.884	9840	10891	61	10085.065	9907	10927	50	10248.080	9761	12068	19	10073.211	9863	10740	49	10326.062	9873	11627	80
865	106	10090.802	9864	10860	82	10036.109	9891	10423	108	10113.120	9877	12064	55	10090.981	9793	10950	78	10146.692	9855	11167	128	10133.820	9833	10939	66	10320.516	9860	11847	43	10160.837	9844	11761	61	10095.196	9903	11144	50	10313.460	9877	11640	19	9988.158	9919	10080	49	10140.918	9853	10886	80
866	106	10073.273	9886	10830	82	10142.817	9836	11181	108	10027.139	9887	10630	55	10030.363	9937	10450	78	10076.654	9863	11047	128	10096.320	9881	11240	66	10312.242	9854	12119	43	10036.744	9872	10277	61	10099.853	9853	11015	50	10255.920	9918	12058	19	9977.947	9824	10054	49	10202.347	9868	11166	80
867	106	10097.170	9792	11145	82	10136.927	9855	11039	108	10079.556	9816	11532	55	10015.546	9885	10267	78	10125.410	9642	10815	128	10076.016	9822	10877	66	10260.272	9938	11282	43	10056.488	9890	10781	61	10078.655	9879	10934	50	10480.980	9545	13632	19	10102.842	9939	10562	49	10240.694	9833	11423	80
868	106	10035.330	9884	10724	82	10138.646	9860	11319	108	10096.824	9870	10996	55	10065.473	9867	10661	78	10146.230	9759	11191	128	10129.766	9871	11055	66	10233.106	9837	11243	43	10087.325	9893	10883	61	10053.328	9916	10461	50	10349.580	9801	12478	19	10019.211	9787	10606	49	10337.449	9836	11420	80
869	106	10093.434	9847	10968	82	10085.427	9844	10992	108	10128.704	9868	10976	55	10083.909	9835	10784	78	10094.808	9895	10761	128	10074.320	9873	10978	66	10172.167	9904	11229	43	10027.837	9857	10566	61	9996.869	9573	10365	50	10349.800	9678	12675	19	10039.315	9866	10365	49	10242.633	9794	11437	80
870	106	10058.453	9795	10893	82	10118.671	9780	10955	108	10110.148	9867	10940	55	10082.000	9909	10651	78	10050.795	9889	10620	128	10043.859	9817	10687	66	10151.788	9845	10999	43	10052.140	9834	10637	61	10084.181	9899	10568	50	10271.660	9806	12931	19	9986.474	9898	10332	49	10191.388	9901	11236	80
871	106	10072.613	9822	10639	82	10058.036	9866	10694	108	10129.314	9884	11223	55	10053.546	9861	10792	78	10091.192	9882	10821	128	10082.148	9811	10914	66	10271.530	9654	12013	43	10053.977	9898	10511	61	10086.181	9883	10861	50	10394.140	9870	14546	19	10014.789	9898	10459	49	10091.796	9869	10681	80
872	106	10063.038	9833	10506	82	10034.134	9751	10546	108	10109.759	9873	11337	55	10077.873	9815	10994	78	10172.615	9890	11195	128	10116.484	9874	12128	66	10201.984	9854	11422	43	10048.721	9918	10582	61	10031.804	9802	11049	50	10390.380	9777	12023	19	10000.421	9949	10054	49	10233.184	9869	11441	80
873	106	10068.538	9845	10830	82	10099.658	9906	11176	108	10122.639	9465	11032	55	10037.891	9901	10670	78	10095.795	9858	11210	128	10095.773	9813	11569	66	10120.182	9915	10685	43	10159.465	9918	11051	61	10097.196	9860	11331	50	10385.880	9782	12826	19	10007.211	9881	10135	49	10288.367	9793	11210	80
874	106	10084.462	9853	10583	82	10054.939	9848	10755	108	10108.120	9866	11451	55	10047.164	9895	10546	78	10074.538	9901	10735	128	10055.992	9875	11171	66	10305.016	9882	11660	43	10188.163	9797	10962	61	10032.672	9847	10621	50	10239.300	9922	11623	19	10094.895	9932	10861	49	10208.102	9872	11058	80
875	106	10035.877	9876	10837	82	10045.915	9844	10566	108	10074.093	9874	10577	55	10018.690	9881	10522	78	10087.052	9784	11088	128	10085.992	9820	10967	66	10281.803	9797	11913	43	10071.535	9906	11058	61	10072.754	9880	10654	50	10257.380	9894	11494	19	10005.105	9933	10147	49	10190.449	9914	10879	80
876	106	10117.405	9810	11077	82	10153.415	9777	11160	108	10091.491	9801	11628	55	10089.346	9842	11233	78	10135.308	9882	11063	128	10074.156	9814	10873	66	10214.470	9878	11358	43	10196.465	9880	11831	61	10070.771	9925	10601	50	10562.640	9797	13555	19	10058.789	9916	10356	49	10217.470	9710	11717	80
877	106	10080.660	9853	10982	82	10096.731	9854	10954	108	10092.546	9868	10673	55	10075.454	9865	10546	78	10095.064	9884	11059	128	10079.680	9893	10753	66	10231.439	9888	11995	43	10015.140	9851	10690	61	10075.263	9852	11350	50	10407.600	9891	12297	19	10051.315	9922	10395	49	10119.408	9862	10775	80
878	106	10089.188	9841	11078	82	10063.731	9844	10626	108	10143.287	9855	11351	55	10054.272	9876	10507	78	10072.923	9850	11206	128	10087.180	9865	11123	66	10192.697	9169	11338	43	10109.697	9772	11256	61	10054.115	9888	10361	50	10190.020	9846	11445	19	9997.895	9924	10204	49	10204.163	9863	11408	80
879	106	10066.905	9816	10910	82	10144.269	9849	11374	108	10154.324	9859	11730	55	10067.072	9763	10752	78	10120.820	9838	10995	128	10084.836	9848	10740	66	10360.318	9783	11649	43	10135.023	9903	10890	61	10059.213	9847	10548	50	10308.200	9727	12605	19	10081.526	9909	10858	49	10240.755	9897	11390	80
880	106	10057.113	9824	11038	82	10120.000	9863	11728	108	10103.074	9888	10686	55	10047.891	9832	10466	78	10150.936	9900	11063	128	10107.930	9844	11094	66	10153.484	9884	11146	43	10072.396	9907	10644	61	10017.771	9893	10270	50	10450.160	9851	12847	19	10107.211	9832	11020	49	10267.694	9862	11495	80
881	106	10068.566	9863	10607	82	10090.878	9885	11841	108	10081.917	9839	10856	55	10008.836	9867	10325	78	10093.052	9811	10884	128	10023.531	9623	10364	66	10285.591	9742	12088	43	10036.069	9848	10418	61	9996.524	9886	10155	50	10406.120	9885	12013	19	10086.053	9860	10500	49	10241.938	9879	11203	80
882	106	10043.358	9808	10546	82	10072.451	9545	11335	108	10083.667	9880	10825	55	10109.782	9864	10711	78	10189.257	9744	11550	128	10119.586	9882	11666	66	10130.394	9882	10887	43	10071.209	9848	10724	61	10043.819	9845	10763	50	10198.240	9727	11769	19	10043.842	9598	10594	49	10205.510	9906	11078	80
883	106	10085.632	9851	11014	82	10092.634	9850	11279	108	10043.046	9849	10861	55	10062.764	9880	10540	78	10116.833	9873	10745	128	10120.273	9593	11215	66	10260.818	9821	10968	43	10029.372	9830	10839	61	10087.672	9906	10684	50	10332.860	9820	12659	19	9996.789	9828	10095	49	10222.510	9883	11634	80
884	106	10080.519	9765	10985	82	10076.354	9738	10850	108	10086.796	9883	11146	55	10112.400	9872	11083	78	10044.975	9871	10489	128	10075.031	9865	10906	66	10116.061	9914	10926	43	10101.953	9904	11205	61	10031.804	9846	10707	50	10430.960	9771	13684	19	10037.474	9920	10372	49	10233.959	9839	11206	80
885	106	10053.925	9858	11206	82	10075.317	9861	11116	108	10153.991	9896	12286	55	10082.582	9864	11019	78	10103.025	9870	11019	128	10074.297	9816	10780	66	10283.258	9868	11519	43	10121.396	9909	10931	61	10124.508	9843	11130	50	10347.680	9682	13195	19	10046.421	9915	10352	49	10336.959	9859	11460	80
886	106	10072.604	9812	10847	82	10130.134	9776	10808	108	10118.241	9466	11100	55	10051.582	9831	10676	78	10054.320	9885	10509	128	10073.102	9830	10748	66	10369.697	9882	11375	43	10032.349	9886	10579	61	10031.869	9869	10395	50	10476.300	9771	13345	19	10037.211	9899	10443	49	10312.775	9867	11662	80
887	106	10046.490	9846	10575	82	10074.951	9861	10690	108	10083.204	9856	10813	55	10113.637	9854	11125	78	10078.372	9891	10903	128	10100.734	9810	11398	66	10254.894	9877	11826	43	10337.465	9889	11291	61	10138.508	9846	10896	50	10372.420	9864	11890	19	10019.421	9901	10263	49	10301.878	9847	11528	80
888	106	10116.481	9812	11138	82	10140.622	9716	11510	108	10112.352	9639	11263	55	10018.182	9936	10541	78	10128.500	9891	11085	128	10114.320	9869	11516	66	10185.409	9826	10956	43	10011.953	9874	10454	61	10096.705	9797	10756	50	10184.600	9843	11835	19	10025.263	9926	10251	49	10234.082	9843	11020	80
889	106	10133.273	9810	11147	82	10147.671	9868	11229	108	10067.027	9859	10656	55	10092.546	9810	10634	78	10103.103	9848	11188	128	10065.742	9773	10983	66	10219.091	9837	11251	43	10073.023	9905	10852	61	10091.115	9844	10733	50	10335.700	9773	13408	19	10163.579	9793	10708	49	10163.653	9839	10935	80
890	106	10025.698	9847	10736	82	10070.000	9850	10670	108	10042.676	9746	10776	55	10029.654	9829	10355	78	10131.243	9877	10770	128	10108.398	9891	11464	66	10320.772	9883	13094	43	10047.628	9874	10621	61	10054.737	9868	10689	50	10348.200	9783	12941	19	10000.158	9928	10170	49	10451.266	9819	11930	80
891	106	10078.066	9837	10875	82	10143.756	9877	10941	108	10082.380	9866	10863	55	10011.728	9903	10655	78	10108.975	9764	10934	128	10077.953	9883	11230	66	10320.606	9854	11764	43	10053.721	9881	10484	61	10041.951	9917	10637	50	10318.260	9816	12200	19	9994.000	9813	10238	49	10222.633	9832	11143	80
892	106	10091.057	9854	10829	82	10107.854	9885	10865	108	10160.741	9841	11342	55	10053.000	9863	10419	78	10141.654	9866	11249	128	10059.188	9895	11603	66	10219.742	9876	11381	43	10145.837	9849	10736	61	10056.754	9908	10399	50	10354.440	9756	13413	19	10068.895	9899	10504	49	10130.816	9842	10920	80
893	106	10148.415	9687	10980	82	10079.964	9867	11079	108	10147.907	9906	11473	55	10189.891	9822	11218	78	10118.590	9834	10697	128	10077.258	9827	10696	66	10332.682	9858	12054	43	10126.744	9897	11076	61	10036.918	9843	10852	50	10336.400	9885	11745	19	10041.105	9896	10319	49	10224.163	9862	11274	80
894	106	10068.802	9809	10544	82	10123.561	9811	10953	108	10097.314	9861	10778	55	10054.891	9911	10374	78	10064.013	9860	10711	128	10099.406	9770	11154	66	10264.667	9882	11783	43	10128.349	9859	10874	61	10076.737	9801	10809	50	10245.820	9835	11773	19	9993.053	9947	10048	49	10276.082	9830	11855	80
895	106	10110.227	9798	11652	82	10146.391	9604	10879	108	10091.231	9826	11123	55	10082.673	9787	10795	78	10082.270	9881	10852	128	10059.094	9442	11074	66	10217.606	9868	11535	43	10105.093	9774	11053	61	10059.394	9852	10673	50	10363.620	9891	11827	19	10039.474	9919	10707	49	10142.449	9808	11022	80
896	106	10133.773	9847	11223	82	10114.183	9723	10789	108	10143.250	9781	11492	55	10137.091	9508	10730	78	10143.141	9742	11263	128	10094.109	9839	11107	66	10223.500	9877	11495	43	10251.116	9906	12285	61	10044.983	9894	10399	50	10348.800	9723	12320	19	10065.053	9892	10467	49	10143.408	9827	10948	80
897	106	10106.188	9855	10898	82	10104.415	9867	10892	108	10105.111	9884	10820	55	10137.690	9864	11484	78	10128.103	9907	10932	128	10081.461	9820	10885	66	10203.272	9816	11145	43	10009.512	9776	10594	61	10063.722	9911	10282	50	10483.940	9672	14372	19	9993.895	9928	10057	49	10246.857	9817	10888	80
898	106	10055.472	9742	10991	82	10071.573	9883	10610	108	10205.064	9874	11001	55	10149.873	9908	10828	78	10116.103	9841	11461	128	10088.844	9863	10910	66	10167.879	9859	11172	43	10119.721	9826	10905	61	10010.951	9909	10276	50	10445.560	9818	12291	19	10065.315	9935	10505	49	10134.530	9847	10618	80
899	106	10087.698	9785	10983	82	10094.305	9851	10817	108	10074.167	9840	10660	55	10105.437	9831	10847	78	10173.346	9872	10965	128	10083.555	9842	10860	66	10275.561	9904	11591	43	10104.419	9853	10669	61	10047.722	9869	10750	50	10223.760	9809	11607	19	10047.685	9912	10270	49	10210.184	9918	11344	80
900	106	10064.198	9468	10662	82	10055.109	9891	11025	108	10096.527	9887	10901	55	10069.272	9897	11200	78	10162.243	9810	11012	128	10113.883	9827	11642	66	10165.046	9801	10907	43	10125.116	9835	10892	61	10024.147	9873	10572	50	10401.000	9837	12040	19	9994.000	9913	10369	49	10183.449	9893	10806	80
901	106	10140.528	9841	11111	82	10081.915	9862	10915	108	10066.704	9900	10905	55	9990.272	9798	10378	78	10077.475	9877	11006	128	10064.180	9853	10786	66	10268.394	9865	11313	43	10078.837	9663	11076	61	10126.049	9865	11397	50	10287.260	9798	11968	19	10007.685	9904	10132	49	10116.734	9880	10416	80
902	106	10085.915	9867	10699	82	10085.451	9876	10772	108	10155.491	9830	11513	55	10070.400	9759	10944	78	10057.410	9847	10737	128	10064.430	9796	11256	66	10303.637	9788	11333	43	10130.813	9858	10748	61	10135.394	9856	11090	50	10345.680	9855	12407	19	10052.842	9936	10279	49	10218.122	9855	11898	80
903	106	10068.877	9824	11084	82	10067.817	9884	10581	108	10055.037	9900	10938	55	10218.091	9748	11667	78	10065.180	9835	10412	128	10091.430	9893	11016	66	10304.182	9886	11618	43	10094.232	9893	10672	61	10104.328	9865	10973	50	10218.180	9880	12336	19	10213.947	9838	11534	49	10266.388	9923	10973	80
904	106	10094.981	9882	11130	82	10052.573	9835	10694	108	10121.259	9830	10890	55	10020.146	9917	10268	78	10106.230	9840	10912	128	10069.461	9852	10711	66	10267.651	9631	12587	43	10129.535	9867	11098	61	10021.181	9863	10387	50	10398.580	9701	12560	19	10063.632	9926	10301	49	10300.938	9833	11042	80
905	106	10068.745	9788	10651	82	10119.902	9861	11018	108	10111.343	9855	11110	55	10063.891	9870	10711	78	10042.448	9890	10618	128	10078.852	9872	11248	66	10348.576	9828	11722	43	10113.884	9881	11026	61	10015.558	9921	10339	50	10257.600	8978	11551	19	9998.263	9907	10209	49	10189.122	9910	10837	80
906	106	10021.755	9791	10415	82	10078.280	9900	10761	108	10106.426	9868	11173	55	10020.909	9891	10556	78	10142.564	9844	11131	128	10124.547	9858	11572	66	10467.939	9916	12085	43	10098.047	9893	10801	61	10078.853	9866	10676	50	10297.740	9889	11472	19	10057.842	9915	10357	49	10275.918	9908	11357	80
907	106	10068.670	9908	10643	82	10119.524	9858	11265	108	10086.602	9837	11088	55	10033.127	9879	10616	78	10092.910	9862	10484	128	10078.305	9833	11075	66	10251.697	9905	11577	43	10059.349	9890	10556	61	10047.410	9841	10546	50	10329.820	9894	11421	19	10143.315	9926	10751	49	10114.102	9868	10819	80
908	106	10092.405	9891	11600	82	10024.439	9900	10391	108	10091.954	9855	11048	55	10055.127	9892	10481	78	10094.770	9898	10713	128	10029.617	9640	10618	66	10383.484	9722	11806	43	10154.559	9921	11231	61	10065.442	9897	10531	50	10447.280	9688	13186	19	10052.211	9880	10603	49	10219.266	9855	11204	80
909	106	10054.717	9850	10771	82	10087.780	9876	11035	108	10113.352	9883	11181	55	10042.709	9823	10603	78	10099.180	9854	10682	128	10120.492	9888	11251	66	10252.000	9874	10891	43	9988.349	9912	10131	61	10084.524	9869	11010	50	10475.620	9617	12976	19	10082.789	9879	10559	49	10317.816	9884	11935	80
910	106	10051.396	9858	10812	82	10087.939	9840	11171	108	10154.241	9892	11171	55	10031.218	9826	10556	78	10060.743	9899	10896	128	10176.148	9809	11831	66	10199.076	9871	11232	43	10063.116	9897	11058	61	10087.558	9911	10837	50	10314.100	9903	12287	19	10050.526	9891	10268	49	10183.143	9830	11185	80
911	106	10102.273	9835	11073	82	10164.109	9768	11269	108	10117.741	9804	10792	55	10046.218	9841	10989	78	10088.833	9907	11096	128	10078.484	9886	10895	66	10177.924	9883	11435	43	10112.372	9751	11456	61	9990.131	9268	10620	50	10123.260	9902	10971	19	10040.368	9836	10594	49	10194.408	9897	11143	80
912	106	10056.104	9353	10745	82	10082.354	9867	11179	108	10126.639	9836	11252	55	10033.891	9908	10385	78	10182.230	9778	11022	128	10154.328	9873	11159	66	10313.970	9856	11745	43	10123.372	9841	11051	61	10068.951	9909	10653	50	10299.560	9916	12944	19	10017.895	9948	10172	49	10104.184	9853	10843	80
913	106	10080.481	9876	10705	82	10062.354	9871	10802	108	10105.769	9818	11037	55	10018.382	9868	10315	78	10141.859	9869	11092	128	10082.109	9831	11212	66	10190.258	9891	11133	43	10077.813	9888	10708	61	10081.196	9879	11236	50	10327.860	9860	12751	19	9981.737	9909	10091	49	10125.082	9812	10826	80
914	106	10080.623	9866	10620	82	10027.269	9247	10652	108	10104.176	9846	10890	55	10155.400	9899	11476	78	10011.038	9839	10431	128	10130.891	9821	11958	66	10236.439	9930	11615	43	10228.232	9776	11354	61	10071.901	9846	10962	50	10209.320	9881	11405	19	10074.632	9836	10959	49	10223.490	9807	11439	80
915	106	10040.585	9867	11189	82	10096.536	9580	10906	108	10095.306	9833	10721	55	10112.891	9916	11041	78	10097.552	9864	10936	128	10094.508	9834	11003	66	10264.000	9815	11128	43	10148.721	9865	11013	61	10087.574	9881	11034	50	10336.740	9860	12916	19	10002.737	9919	10187	49	10159.898	9920	11456	80
916	106	10090.990	9824	11286	82	10087.256	9803	10770	108	10107.407	9887	11152	55	10039.055	9867	10550	78	10100.038	9781	11207	128	10084.008	9868	11391	66	10363.091	9925	12225	43	10147.813	9856	11112	61	10029.688	9893	10481	50	10254.660	9881	12863	19	10025.053	9963	10172	49	10165.510	9856	11186	80
917	106	10059.688	9856	10714	82	10157.658	9713	12088	108	10150.806	9829	10914	55	10120.800	9883	10903	78	10112.448	9908	11237	128	10073.047	9684	11091	66	10321.424	9811	11991	43	10037.441	9861	10742	61	10059.804	9860	10658	50	10316.040	9845	12160	19	10097.421	9847	11177	49	10390.694	9894	11242	80
918	106	10128.227	9498	11055	82	10144.915	9849	10868	108	10143.593	9798	11016	55	10031.509	9837	10623	78	10092.718	9839	10950	128	10088.625	9833	11171	66	10307.637	9819	11942	43	10224.651	9853	11373	61	10057.885	9741	10695	50	10516.340	9603	13782	19	10088.526	9906	10957	49	10483.122	9863	12522	80
919	106	10082.312	9827	10909	82	10081.805	9816	10779	108	10134.491	9809	11378	55	10082.546	9844	11060	78	10075.936	9813	10857	128	10134.336	9785	11097	66	10248.591	9858	11341	43	10170.465	9843	11343	61	10114.935	9805	11152	50	10464.440	9777	13708	19	10011.526	9924	10372	49	10057.062	9650	11224	80
920	106	10069.019	9815	11209	82	10064.524	9836	10744	108	10055.148	9863	10954	55	10044.200	9868	10357	78	10061.910	9879	10777	128	10112.016	9819	10875	66	10270.561	9927	12033	43	10099.697	9829	11145	61	10088.722	9834	11300	50	10265.360	9675	13375	19	10224.737	9967	11818	49	10319.979	9860	11319	80
921	106	10100.443	9804	10796	82	10083.561	9916	11022	108	10183.277	9832	11518	55	10053.981	9868	10930	78	10087.000	9873	11154	128	10058.031	9895	10917	66	10206.606	9051	11981	43	10023.093	9892	10418	61	10064.508	9845	11047	50	10331.380	9754	11889	19	10164.474	9804	11701	49	10308.551	9906	11799	80
922	106	10116.151	9861	11436	82	10015.280	9879	10368	108	10114.027	9896	11003	55	10055.873	9816	10720	78	10123.462	9807	11264	128	10057.133	9851	10896	66	10244.394	9870	11310	43	10071.256	9887	10785	61	10115.558	9908	11278	50	10420.240	9902	12149	19	10064.053	9902	10666	49	10305.938	9898	11149	80
923	106	10095.934	9826	10787	82	10096.891	9785	10760	108	10163.064	9832	11354	55	10131.745	9866	10801	78	10168.180	9899	11295	128	10084.852	9842	11199	66	10316.046	9904	11530	43	10096.488	9888	11451	61	10061.049	9841	10513	50	10307.320	9804	12695	19	10007.211	9907	10351	49	10194.306	9873	10945	80
924	106	10092.330	9769	11827	82	10031.280	9819	10549	108	10105.750	9871	11238	55	10114.509	9892	10892	78	10157.577	9855	11201	128	10138.914	9803	10990	66	10119.561	9773	10898	43	10108.047	9891	10839	61	10020.213	9836	10426	50	10333.980	9761	13342	19	10026.053	9952	10226	49	10150.143	9841	11018	80
925	106	10088.660	9855	10661	82	10023.756	9878	10639	108	10057.936	9850	10592	55	10066.945	9781	10897	78	10182.141	9726	11779	128	10089.641	9854	10786	66	10204.484	9890	11551	43	10047.768	9881	10450	61	10111.213	9857	10970	50	10324.840	9738	11853	19	10184.947	9868	11031	49	10245.530	9854	11896	80
926	106	10063.490	9884	10761	82	10106.244	9894	10816	108	10172.204	9927	12994	55	10074.654	9882	10530	78	10050.730	9883	10679	128	10134.977	9851	11379	66	10327.000	9852	11789	43	10102.465	9851	10745	61	10085.787	9896	10755	50	10433.840	9849	12663	19	10248.474	9890	10928	49	10244.184	9883	11165	80
927	106	10115.557	9849	10782	82	10142.927	9848	11160	108	10114.769	9811	10637	55	10069.454	9831	10825	78	10123.820	9904	11186	128	10131.641	9440	11728	66	10308.272	9951	11716	43	10178.837	9837	10866	61	10023.065	9841	10793	50	10431.680	9775	12478	19	10049.053	9927	10484	49	10219.612	9935	11154	80
928	106	10035.057	9862	10564	82	10136.366	9742	11150	108	10125.593	9644	10988	55	10170.618	9876	11464	78	10164.448	9826	11357	128	10131.258	9881	11178	66	10193.409	9846	11697	43	10097.813	9858	11091	61	10071.033	9902	10702	50	10259.260	9872	12369	19	10072.211	9882	10681	49	10143.082	9863	11092	80
929	106	10080.755	9867	11124	82	10101.073	9848	10896	108	10077.204	9834	10759	55	10092.964	9795	10474	78	10098.320	9861	10561	128	10089.562	9741	11030	66	10184.439	9864	11179	43	9988.465	9888	10151	61	10023.722	9902	10383	50	10433.740	9678	13306	19	9992.000	9931	10100	49	10100.388	9850	11205	80
930	106	10064.340	9852	11141	82	10052.964	9779	11619	108	10084.963	9615	11005	55	10182.127	9800	11333	78	10072.128	9893	10579	128	10086.914	9856	11084	66	10230.197	9874	11573	43	10023.349	9894	10296	61	10145.640	9898	11126	50	10335.920	9898	13154	19	10100.737	9936	11039	49	10228.938	9881	11120	80
931	106	10077.849	9846	10750	82	10104.829	9856	11515	108	10174.333	9828	11439	55	10038.745	9894	10987	78	10163.820	9852	10956	128	10071.164	9856	11108	66	10249.363	9888	11374	43	10088.441	9860	10913	61	10083.459	9878	11346	50	10351.800	9566	13338	19	10179.053	9870	10958	49	10243.490	9812	11206	80
932	106	10077.717	9803	10662	82	10054.391	9880	10478	108	10094.314	9883	10704	55	10029.673	9854	10506	78	10047.115	9863	10381	128	10107.219	9721	11117	66	10378.954	9889	12113	43	10068.396	9884	10942	61	10032.935	9853	10470	50	10197.100	9840	11192	19	10077.474	9886	10596	49	10155.959	9791	11119	80
933	106	10051.585	9708	11795	82	10057.244	9913	11341	108	10055.824	9848	10979	55	10036.800	9890	10411	78	10121.680	9774	11235	128	10137.578	9902	11010	66	10259.470	9834	11587	43	10030.023	9901	10362	61	10007.442	9919	10240	50	10227.080	9920	12518	19	9991.895	9953	10126	49	10177.959	9152	11455	80
934	106	10107.490	9849	10758	82	10123.720	9876	10740	108	10104.713	9857	11230	55	10056.690	9898	10521	78	10137.128	9773	11088	128	10066.320	9864	10856	66	10364.909	9899	12108	43	10080.791	9899	10549	61	10076.492	9834	11054	50	10449.880	9761	12727	19	10054.421	9879	10246	49	10228.000	9862	11006	80
935	106	10104.915	9874	11232	82	10093.524	9888	11107	108	10139.370	9832	11293	55	10047.327	9692	10522	78	10103.397	9842	11088	128	10087.445	9905	11328	66	10184.651	9869	11667	43	10092.604	9853	10740	61	10101.869	9880	11430	50	10202.100	9826	11719	19	10082.526	9854	10341	49	10170.062	9835	11581	80
936	106	10123.085	9852	11202	82	10087.634	9851	10730	108	10113.936	9817	10984	55	10056.563	9900	10682	78	10035.500	9773	10477	128	10091.805	9802	11240	66	10287.924	9868	11656	43	10018.535	9870	10403	61	10000.278	9467	10752	50	10290.980	9843	11617	19	9988.474	9890	10172	49	10201.204	9894	10942	80
937	106	10042.490	9516	10881	82	10035.707	9727	10471	108	10131.991	9804	11334	55	10067.836	9873	10659	78	10090.885	9827	10853	128	10100.789	9860	11161	66	10329.849	9930	12075	43	10092.535	9783	10721	61	10060.000	9900	10476	50	10344.340	9845	12223	19	10022.842	9825	10583	49	10296.510	9869	11389	80
938	106	10053.160	9827	10566	82	10031.256	9875	10731	108	10090.009	9834	11208	55	10034.964	9873	10587	78	10095.654	9884	10614	128	10047.555	9892	11049	66	10236.228	9866	11521	43	10036.419	9856	10497	61	10024.394	9750	10653	50	10371.660	9778	13161	19	10032.211	9918	10221	49	10188.612	9824	10871	80
939	106	10059.198	9896	11120	82	10045.098	9426	11094	108	10089.306	9880	10706	55	10120.709	9847	10872	78	10132.436	9856	10912	128	10064.438	9887	11072	66	10316.849	9823	11521	43	10045.187	9916	10614	61	10026.017	9906	10398	50	10437.100	9656	12184	19	10109.211	9830	10616	49	10361.510	9924	11317	80
940	106	10051.915	9833	10935	82	10156.207	9811	10894	108	10054.139	9833	10983	55	10066.527	9833	11005	78	10072.897	9814	10856	128	10164.008	9887	11714	66	10275.803	9888	12106	43	10156.232	9825	11139	61	10052.967	9917	10308	50	10307.260	9836	12608	19	10096.421	9811	11174	49	10285.633	9837	10951	80
941	106	10081.038	9855	10920	82	10033.683	9793	10571	108	10057.426	9897	10890	55	10089.618	9875	10766	78	10127.628	9823	10971	128	10095.453	9840	11531	66	10229.788	9794	11660	43	10032.744	9887	10320	61	10179.147	9823	11127	50	10450.180	9684	12023	19	10064.263	9924	10314	49	10286.204	9655	12536	80
942	106	10098.566	9852	11159	82	10053.427	9891	10510	108	10057.861	9547	11213	55	10099.909	9866	10819	78	10020.654	9849	10646	128	10139.109	9792	11322	66	10205.576	9888	11467	43	10076.907	9754	10638	61	10104.263	9896	10822	50	10419.700	9525	13227	19	9972.632	9898	10037	49	10280.286	9956	11300	80
943	106	10101.396	9786	11142	82	10124.658	9896	10894	108	10038.027	9887	10486	55	10137.728	9921	10572	78	10200.128	9892	10836	128	10143.828	9827	11331	66	10224.212	9869	11304	43	10092.931	9891	10649	61	10070.640	9906	10603	50	10195.900	9829	12930	19	10045.789	9858	10360	49	10144.918	9855	10839	80
944	106	10133.151	9790	11168	82	10039.976	9881	10767	108	10101.907	9745	11004	55	10094.782	9803	10859	78	10066.654	9880	10549	128	10095.164	9807	11656	66	10265.016	9838	11615	43	10144.047	9875	10718	61	10054.229	9907	10588	50	10349.900	9876	12777	19	10147.263	9919	11010	49	10277.286	9903	11379	80
945	106	10101.198	9784	10816	82	10108.366	9903	10958	108	10089.306	9830	10758	55	10077.836	9853	10725	78	10065.615	9834	11118	128	10079.750	9894	10943	66	10199.682	9901	10953	43	10071.140	9847	11262	61	10007.590	9898	10435	50	10419.180	9827	13521	19	10051.263	9892	11050	49	10349.714	9850	11432	80
946	106	10092.368	9879	11185	82	10020.207	9861	10362	108	10049.231	9861	10725	55	10101.764	9865	10939	78	10107.782	9778	10896	128	10100.117	9875	11068	66	10191.530	9857	10806	43	10079.977	9883	11448	61	10003.082	9863	10300	50	10403.620	9878	11649	19	10124.947	9878	10676	49	10338.143	9915	11760	80
947	106	10140.905	9833	11620	82	10081.634	9878	11323	108	10094.676	9809	11145	55	10019.200	9878	10382	78	10113.808	9833	10805	128	10086.117	9896	10992	66	10304.363	9879	12907	43	10048.000	9887	10657	61	10043.771	9890	10960	50	10376.880	9688	12505	19	10050.474	9934	10356	49	10162.429	9890	10839	80
948	106	10072.698	9824	10593	82	10130.634	9865	10742	108	10176.704	9804	10972	55	10042.945	9891	10456	78	10034.872	9864	10495	128	10099.422	9887	10809	66	10288.651	9820	11970	43	10030.163	9902	10342	61	10053.082	9886	10700	50	10318.120	9636	12273	19	10200.000	9917	10660	49	10345.898	9807	11280	80
949	106	10060.000	9869	10564	82	10141.158	9870	10888	108	10207.870	9744	11051	55	10082.600	9765	11142	78	10054.180	9873	10569	128	10095.734	9893	10965	66	10324.061	9906	11850	43	10102.069	9878	10866	61	10091.935	9843	10785	50	10317.660	9839	12300	19	10015.421	9874	10212	49	10157.367	9852	10751	80
950	106	10089.019	9862	11070	82	10070.122	9854	11009	108	10095.027	9871	11068	55	10097.909	9821	10853	78	10103.923	9410	10795	128	10078.414	9669	11795	66	10178.046	9862	11246	43	10024.721	9892	10238	61	10051.836	9905	10569	50	10124.860	9837	11253	19	10069.474	9910	10865	49	10140.714	9884	11220	80
951	106	10096.330	9827	10785	82	10133.402	9404	11088	108	10176.639	9860	11357	55	10052.800	9834	10670	78	10116.564	9897	11129	128	10044.594	9867	10589	66	10238.121	9867	11535	43	10131.768	9847	11292	61	10050.901	9850	10849	50	10238.540	9767	11400	19	10149.263	9742	11668	49	10127.857	9881	10875	80
952	106	10118.651	9836	10803	82	10180.731	9864	11526	108	10171.500	9815	11334	55	10016.310	9840	10590	78	10126.654	9826	11312	128	10098.703	9908	11406	66	10279.651	9892	11654	43	10094.093	9870	10674	61	10060.099	9593	10581	50	10306.040	9685	12674	19	10020.474	9903	10244	49	10220.938	9814	11041	80
953	106	10138.302	9887	11148	82	10088.354	9795	10902	108	10075.064	9869	11818	55	10037.745	9902	10423	78	10093.667	9836	11665	128	10145.773	9764	11956	66	10318.742	9890	11580	43	10053.187	9904	10359	61	10096.918	9889	10979	50	10243.820	9790	11687	19	10007.789	9917	10192	49	10162.796	9815	10943	80
954	106	10077.613	9853	10796	82	10125.488	9916	11266	108	10087.676	9750	10988	55	10067.618	9832	10989	78	10099.423	9866	10880	128	10067.703	9884	10737	66	10264.363	9884	11599	43	10016.697	9791	10418	61	10052.377	9889	10746	50	10208.600	9714	11982	19	10042.158	9893	10332	49	10202.857	9900	11127	80
955	106	10102.019	9788	10807	82	10025.524	9841	10520	108	10065.064	9532	10762	55	10154.654	9832	11546	78	10105.372	9631	11153	128	10100.516	9819	11881	66	10165.500	9909	11076	43	10145.303	9800	10989	61	10097.459	9854	10436	50	10349.200	9845	13238	19	9990.789	9892	10094	49	10184.470	9843	10863	80
956	106	10079.047	9756	11303	82	10087.244	9892	11597	108	10063.213	9863	10809	55	10166.310	9902	11539	78	10058.448	9600	11304	128	10098.578	9813	11571	66	10321.697	9488	12512	43	10020.372	9817	10389	61	10063.819	9797	11048	50	10356.040	9820	12736	19	10120.632	9862	10693	49	10216.062	9905	11243	80
957	106	10042.830	9861	10616	82	10071.634	9831	10921	108	10111.667	8967	11465	55	10039.873	9804	11422	78	10062.603	9896	10749	128	10105.242	9779	10927	66	10276.076	9824	11767	43	10064.860	9876	10384	61	10059.099	9905	10632	50	10274.880	9848	11388	19	9999.842	9932	10131	49	10176.714	9841	10975	80
958	106	10073.198	9773	11532	82	10073.317	9889	10657	108	10148.704	9810	11119	55	10050.036	9866	10676	78	10121.654	9846	10878	128	10060.781	9843	11495	66	10173.046	9852	11029	43	10117.559	9857	10750	61	10034.983	9917	10368	50	10233.700	9832	11519	19	10009.895	9808	10221	49	10183.408	9855	10868	80
959	106	10044.472	9859	10628	82	10140.378	9898	10921	108	10087.473	9863	10999	55	10057.291	9857	10655	78	10103.410	9877	10757	128	10096.031	9885	10698	66	10155.591	9874	11258	43	10146.628	9911	10875	61	10060.000	9854	10521	50	10421.020	9886	14343	19	10161.842	9916	10589	49	10223.918	9897	11203	80
960	106	10058.264	9871	10498	82	10106.024	9872	11144	108	10115.074	9864	11443	55	10047.764	9847	10573	78	10135.000	9860	10817	128	10128.656	9867	11458	66	10218.424	9890	11234	43	10023.651	9834	10460	61	10045.196	9863	10807	50	10347.380	9059	13793	19	10075.632	9897	10530	49	10161.184	9908	11057	80
961	106	10098.095	9814	12017	82	10109.231	9878	10963	108	10084.259	9821	10662	55	10010.327	9896	10601	78	10109.730	9847	11188	128	10065.859	9484	11394	66	10218.712	9911	11030	43	10092.768	9903	10669	61	10110.967	9582	10895	50	10524.480	9726	14800	19	10089.105	9887	10422	49	10214.388	9829	11010	80
962	106	10075.227	9872	11155	82	10055.366	9581	10999	108	10082.889	9890	10788	55	10143.709	9856	11414	78	10073.615	9865	10964	128	10044.758	9517	10955	66	10330.212	9902	11650	43	10070.303	9867	10802	61	10140.213	9840	11315	50	10348.040	9753	11882	19	10008.789	9900	10238	49	10163.102	9853	11078	80
963	106	10121.236	9693	11206	82	10037.634	9749	10449	108	10152.083	9849	11131	55	10080.782	9864	10619	78	10097.885	9884	11379	128	10134.125	9800	11640	66	10226.303	9891	11329	43	10050.813	9891	11198	61	10028.476	9878	10601	50	10281.640	9847	12730	19	10052.158	9932	10491	49	10286.612	9889	11723	80
964	106	10147.340	9719	13197	82	10071.988	9889	10877	108	10161.176	9876	11394	55	10088.310	9837	11014	78	10095.770	9900	11393	128	10123.164	9852	11532	66	10176.606	9933	11680	43	10050.721	9902	10733	61	10078.524	9895	10911	50	10360.580	9784	12854	19	10001.526	9926	10226	49	10332.225	9848	11780	80
965	106	10103.519	9713	10967	82	10009.085	9888	10322	108	10148.186	9789	11237	55	10072.418	9895	10989	78	10063.705	9885	10811	128	10124.633	9830	11067	66	10202.576	9890	11421	43	10096.628	9895	10684	61	10061.804	9836	10760	50	10242.060	9634	11898	19	9997.421	9925	10356	49	10248.266	9811	11190	80
966	106	10154.472	9845	11184	82	10155.146	9848	10762	108	10142.648	9848	10632	55	10051.600	9876	10600	78	10142.410	9767	11966	128	10025.797	9857	10464	66	10287.167	9818	13010	43	10140.325	9886	10807	61	10082.804	9888	10763	50	10318.880	9719	11833	19	10036.526	9914	10431	49	10123.082	9867	10872	80
967	106	10115.925	9810	10933	82	10067.988	9919	10792	108	10106.352	9849	10859	55	10198.800	9805	11018	78	10141.910	9832	11219	128	10050.492	9765	10745	66	10271.167	9927	11324	43	10081.047	9883	10645	61	10094.787	9832	11205	50	10223.420	9904	11511	19	10028.368	9875	10333	49	10179.470	9873	11094	80
968	106	10070.038	9882	10689	82	10120.988	9786	11447	108	10102.398	9865	10700	55	10115.854	9888	11289	78	10053.462	9807	10609	128	10089.484	9856	11211	66	10127.106	9871	10956	43	10116.860	9888	10573	61	10084.196	9893	10496	50	10476.600	9758	12977	19	9992.158	9840	10294	49	10237.449	9901	11132	80
969	106	10034.773	9767	10734	82	10036.793	9860	10765	108	10053.389	9908	10796	55	10040.600	9894	10616	78	10155.975	9827	11458	128	10101.898	9414	11161	66	10250.924	9760	11088	43	10086.140	9853	10581	61	10092.492	9880	11039	50	10299.260	9747	12271	19	10149.315	9928	10738	49	10280.530	9883	11467	80
970	106	10136.453	9777	11208	82	10072.573	9884	10942	108	10127.361	9864	11798	55	10125.055	9813	10733	78	10101.641	9874	10745	128	10082.938	9886	11156	66	10230.212	9906	11242	43	10032.023	9839	10711	61	9993.426	9869	10206	50	10376.460	9610	12844	19	10026.842	9874	10336	49	10219.429	9827	11252	80
971	106	10117.085	9839	11083	82	10102.256	9851	10583	108	10140.213	9291	11737	55	10037.728	9881	10787	78	10094.513	9892	10579	128	10068.625	9898	11041	66	10164.409	9859	11179	43	10045.349	9880	10395	61	10083.623	9878	10873	50	10385.320	9718	13255	19	10085.211	9932	10584	49	10307.674	9880	11428	80
972	106	10061.396	9717	10827	82	10052.731	9895	10605	108	10114.426	9881	11196	55	10079.909	9869	10951	78	10105.308	9839	10965	128	10125.141	9840	11104	66	10330.970	9826	11906	43	10095.209	9837	10617	61	10056.558	9919	10921	50	10451.240	9937	13825	19	10096.579	9917	11083	49	10257.898	9735	11808	80
973	106	10075.075	9897	10778	82	10060.707	9828	10755	108	10092.426	9815	11559	55	10129.036	9849	10788	78	10098.397	9813	11106	128	10046.906	9830	10601	66	10310.106	9852	11772	43	10107.512	9865	10792	61	10008.722	9898	10437	50	10259.480	9815	11666	19	10019.632	9887	10387	49	10154.979	9811	11095	80
974	106	10052.198	9833	11064	82	10098.415	9839	11285	108	10018.102	9859	10627	55	10057.164	9902	11170	78	10209.115	9613	11451	128	10079.727	9840	10904	66	10311.030	9823	11578	43	10036.512	9858	10685	61	10039.771	9859	10865	50	10349.320	9747	12909	19	9987.263	9940	10048	49	10204.571	9897	11280	80
975	106	10052.349	9848	10803	82	10092.805	9884	11199	108	10120.417	9867	11255	55	10090.036	9884	11002	78	10048.641	9878	10656	128	10061.273	9712	10914	66	10295.258	9845	11330	43	10112.349	9903	10665	61	10024.722	9830	10745	50	10447.640	9853	12529	19	10025.632	9899	10503	49	10185.633	9877	11354	80
976	106	10042.651	9805	10501	82	10126.927	9478	11229	108	10047.389	9880	10524	55	10098.400	9864	11719	78	10050.743	9833	10871	128	10079.930	9857	11014	66	10274.333	9866	11187	43	10028.651	9872	10360	61	10035.345	9884	10479	50	10369.380	9733	12182	19	10040.789	9895	10557	49	10332.734	9924	11560	80
977	106	10058.680	9869	10739	82	10069.439	9857	10843	108	10184.731	9832	11483	55	10049.527	9912	10850	78	10066.257	9841	10561	128	10114.570	9745	11047	66	10289.272	9848	11252	43	10088.163	9849	11214	61	10106.655	9825	10721	50	10524.960	9815	15994	19	9982.685	9744	10289	49	10164.429	9875	11034	80
978	106	10101.160	9841	11043	82	10105.134	9686	10988	108	10127.231	9845	10866	55	10056.836	9852	10796	78	10124.141	9849	11316	128	10102.641	9893	11240	66	10274.212	9911	12338	43	10066.116	9837	10476	61	10079.508	9873	10583	50	10399.260	9662	12918	19	10070.474	9904	10401	49	10236.918	9879	11259	80
979	106	10126.170	9406	11344	82	10088.512	9905	11508	108	10113.130	9802	11083	55	10168.200	9911	11386	78	10223.487	9892	11994	128	10041.562	9827	10724	66	10168.894	9885	10918	43	10150.768	9836	10817	61	10128.672	9810	11101	50	10392.460	9827	12207	19	10102.842	9893	10562	49	10158.286	9855	10958	80
980	106	10041.443	9907	10506	82	10061.061	9817	10887	108	10090.324	9890	10506	55	10028.709	9835	10353	78	10106.423	9846	10951	128	10072.430	9888	11336	66	10296.424	9881	11994	43	10031.279	9862	10413	61	10081.360	9869	10652	50	10262.800	9788	11894	19	10016.737	9838	10417	49	10266.571	9858	11991	80
981	106	10084.905	9891	10635	82	10083.342	9912	10667	108	10151.777	9862	11185	55	10045.327	9913	10594	78	10105.897	9862	11100	128	10088.000	9896	11285	66	10198.742	9893	10879	43	10065.441	9901	10456	61	10142.508	9872	10920	50	10376.520	9703	11926	19	9988.000	9901	10060	49	10207.837	9859	11454	80
982	106	10046.481	9816	10675	82	10158.988	9822	11138	108	10132.130	9861	11816	55	10085.055	9593	12065	78	10177.692	9865	11298	128	10118.469	9831	11415	66	10160.728	9876	10839	43	10102.325	9887	10742	61	10107.672	9860	10679	50	10268.900	9794	12162	19	10041.685	9939	10356	49	10042.062	9872	10743	80
983	106	10081.698	9837	10954	82	10093.720	9830	11023	108	10089.250	9815	10759	55	10078.382	9775	11485	78	10040.615	9874	10711	128	10085.492	9857	11342	66	10322.849	9807	11641	43	10139.884	9912	10915	61	10055.885	9886	11032	50	10161.800	9760	11747	19	10040.105	9921	10271	49	10214.225	9894	11352	80
984	106	10082.642	9839	10588	82	10131.854	9885	10834	108	10173.194	9807	11236	55	10023.019	9828	10603	78	10063.500	9902	10917	128	10070.312	9859	10946	66	10234.682	9896	11758	43	10085.907	9915	10562	61	10058.147	9866	10828	50	10276.560	9884	12971	19	10192.579	9840	11262	49	10167.898	9851	10976	80
985	106	10066.887	9804	10739	82	10044.915	9887	10430	108	10086.824	9877	10952	55	10027.836	9907	10836	78	10117.282	9870	11031	128	10186.969	9875	11178	66	10146.137	9871	11655	43	10054.977	9896	10469	61	10046.082	9905	11063	50	10330.720	9853	12190	19	10034.842	9887	10553	49	10122.225	9814	10967	80
986	106	10027.887	9897	10834	82	10078.817	9875	11248	108	10144.686	9816	11408	55	10017.709	9842	10968	78	10141.487	9877	11180	128	10076.180	9817	10713	66	10254.879	9857	10901	43	10068.884	9911	10416	61	10024.312	9780	10539	50	10446.040	9840	12940	19	9985.315	9896	10074	49	10170.122	9845	10850	80
987	106	10062.236	9847	11092	82	10036.488	9885	10637	108	10076.000	9889	10841	55	10121.363	9867	11152	78	10050.423	9876	10760	128	10057.453	9882	10759	66	10216.833	9951	11270	43	10019.559	9895	10507	61	9994.033	9894	10175	50	10373.860	9882	12687	19	10066.105	9854	10638	49	10226.245	9903	11159	80
988	106	10098.925	9920	10796	82	10079.964	9883	10574	108	10104.223	9854	10873	55	10078.728	9877	10822	78	10171.641	9771	11936	128	10043.523	9861	10591	66	10139.621	9848	10933	43	10080.069	9839	10634	61	10144.623	9824	11525	50	10352.040	9898	13935	19	10034.211	9954	10200	49	10209.388	9881	11085	80
989	106	10119.519	9852	10992	82	10083.951	9842	10732	108	10253.296	9836	11942	55	10010.036	9767	11223	78	10059.243	9892	11027	128	10120.742	9797	11133	66	10276.333	9802	11489	43	10138.256	9771	11062	61	10104.688	9892	11160	50	10331.600	9839	12462	19	10194.105	9919	10639	49	10263.816	9864	11398	80
990	106	10135.028	9898	11289	82	10146.476	9895	11072	108	10112.343	9886	10912	55	10091.546	9870	10875	78	10163.705	9790	11212	128	10069.562	9810	10891	66	10243.333	9864	11032	43	10130.256	9844	10648	61	10103.541	9851	10735	50	10372.440	9755	11649	19	9991.263	9889	10110	49	10239.755	9855	10869	80
991	106	10100.340	9930	11186	82	10185.134	9848	11203	108	10108.704	9901	11006	55	10037.400	9889	11571	78	10047.705	9908	10749	128	10101.922	9899	10966	66	10338.772	9936	11484	43	10072.441	9893	10454	61	10077.836	9802	10824	50	10348.640	9910	12569	19	10050.105	9918	10554	49	10176.388	9790	11253	80
992	106	10052.736	9782	11422	82	10022.256	9892	10587	108	10086.991	9833	10697	55	10031.600	9829	10707	78	10104.590	9891	10564	128	10057.258	9900	10770	66	10246.591	9896	11645	43	10072.465	9839	10541	61	10063.345	9888	10838	50	10307.360	9860	13527	19	10039.474	9895	10626	49	10153.306	9888	10916	80
993	106	10007.387	9881	10409	82	10105.549	9845	10995	108	10098.889	9878	11200	55	10088.418	9886	10998	78	10068.538	9872	11638	128	10074.328	9792	10967	66	10237.046	9814	11212	43	10078.000	9908	11409	61	10080.508	9878	10941	50	10316.840	9870	12059	19	10015.263	9918	10311	49	10149.143	9919	10682	80
994	106	10114.273	9822	10842	82	10106.256	9853	10930	108	10086.314	9861	11501	55	10090.981	9880	11752	78	10081.897	9873	11218	128	10106.594	9724	11000	66	10262.167	9836	11151	43	10221.907	9794	11272	61	10060.065	9899	10500	50	10512.540	9775	13468	19	10019.526	9905	10274	49	10257.429	9846	11099	80
995	106	10099.990	9740	11172	82	10092.158	9886	11235	108	10077.000	9868	11121	55	10076.945	9896	10834	78	10120.538	9860	11280	128	10137.484	9829	11997	66	10330.530	9893	11759	43	10044.953	9868	10908	61	10046.935	9856	11012	50	10476.000	9753	12852	19	10054.368	9928	10577	49	10201.245	9873	11130	80
996	106	10073.047	9902	10701	82	10105.793	9753	11143	108	10156.769	9886	10880	55	10063.600	9776	10720	78	10043.795	9868	10624	128	10099.984	9803	11108	66	10213.530	9930	11454	43	10109.977	9919	10539	61	10106.541	9872	10937	50	10277.140	9754	11578	19	9981.895	9892	10049	49	10200.653	9849	10960	80
997	106	10007.915	9598	10577	82	10044.878	9902	11220	108	10064.436	9889	11100	55	10093.873	9878	10683	78	10044.641	9781	11060	128	10162.625	9826	11157	66	10249.803	9874	11759	43	10119.465	9887	10742	61	10082.229	9885	11457	50	10252.120	9811	12432	19	10129.263	9924	10774	49	10187.408	9462	11463	80
998	106	10049.405	9877	10485	82	10096.171	9890	10998	108	10096.111	9847	10675	55	10112.582	9887	10972	78	10068.359	9911	10967	128	10152.609	9769	11437	66	10210.682	9828	10986	43	10154.349	9841	10786	61	10043.328	9848	10641	50	10211.800	9891	11237	19	10060.579	9858	10505	49	10159.122	9923	10881	80
999	106	10076.095	9870	10586	82	10057.098	9906	10392	108	10061.444	9846	11099	55	10037.454	9869	10398	78	10131.180	9856	11278	128	10088.000	9889	11350	66	10268.439	9890	11444	43	10037.512	9894	10431	61	10058.263	9843	10613	50	10319.100	9725	12018	19	10099.211	9835	11000	49	10231.163	9872	11174	80
1000	106	10046.896	9872	10816	82	10021.000	9880	10965	108	10131.917	9866	11352	55	10127.327	9898	10831	78	10063.782	9919	10954	128	10140.344	9817	11482	66	10215.939	9840	10887	43	10074.372	9850	10697	61	10015.918	9886	10411	50	10123.960	9859	10956	19	10111.158	9837	10649	49	10190.592	9812	11522	80
1001	106	10034.434	9824	10537	82	10089.073	9887	11104	108	10074.130	9877	11071	55	10077.637	9938	10434	78	10163.000	9815	11256	128	10071.977	9839	10951	66	10260.606	9829	11049	43	10149.512	9856	10634	61	10043.508	9899	10662	50	10267.360	9913	12326	19	10041.737	9894	10277	49	10232.184	9891	10892	80
1002	106	10043.170	9880	10662	82	10046.244	9834	10978	108	10162.046	9863	11771	55	10139.418	9854	11229	78	10136.487	9841	11531	128	10088.969	9843	11048	66	10287.318	9927	11136	43	10033.047	9873	10471	61	10107.360	9891	11106	50	10313.760	9815	12569	19	10096.000	9901	10536	49	10243.878	9906	11592	80
1003	106	10066.670	9817	11113	82	10090.707	9890	11412	108	10132.583	9806	11791	55	10066.072	9924	10761	78	10036.628	9757	10499	128	10107.062	9752	11146	66	10250.318	9791	11543	43	10067.441	9889	10564	61	10079.804	9866	11064	50	10304.920	9807	11609	19	10028.685	9932	10215	49	10193.021	9864	11164	80
1004	106	10097.160	9576	10950	82	10124.878	9833	11164	108	10128.223	9900	11144	55	10072.618	9886	10530	78	10100.320	9880	10890	128	10104.516	9902	11263	66	10263.728	9915	11473	43	10096.651	9803	11017	61	10062.688	9915	10640	50	10218.060	9839	11447	19	10080.315	9938	10454	49	10145.755	9817	10910	80
1005	106	10084.170	9864	11388	82	10029.354	9908	10757	108	10076.676	9814	10853	55	10089.218	9889	11095	78	10120.115	9852	11272	128	10096.508	9812	10932	66	10292.954	9747	11529	43	10077.860	9850	10985	61	9970.196	9531	10408	50	10392.160	9805	13153	19	10004.526	9908	10280	49	10209.918	9742	11595	80
1006	106	10061.283	9662	11106	82	10046.573	9907	10746	108	10192.574	9834	11819	55	10071.182	9822	11055	78	10108.115	9884	10686	128	10096.859	9820	10876	66	10204.182	9889	10902	43	10099.559	9884	11040	61	10082.147	9899	11070	50	10244.180	9908	11007	19	10082.842	9906	10728	49	10224.612	9889	12290	80
1007	106	10058.623	9833	10805	82	10076.049	9872	10658	108	10126.741	9818	11030	55	10043.546	9506	10881	78	10115.538	9822	11349	128	10129.492	9853	11216	66	10281.046	9861	10999	43	10086.604	9860	10997	61	10063.426	9720	11046	50	10317.120	9871	12851	19	10118.895	9899	10860	49	10142.143	9887	10792	80
1008	106	10091.613	9678	11428	82	10092.451	9763	10868	108	10070.880	9867	10533	55	10049.327	9784	10597	78	10065.385	9857	10905	128	10057.344	9831	10949	66	10212.772	9816	11094	43	10145.279	9894	10911	61	10131.705	9902	10820	50	10412.420	9631	12633	19	10075.105	9940	10293	49	10145.102	9892	11018	80
1009	106	10096.792	9859	11272	82	10094.585	9881	10710	108	10077.148	9660	11384	55	10038.563	9897	10492	78	10051.128	9883	11124	128	10064.211	9833	10742	66	10200.651	9766	10923	43	10104.675	9805	11283	61	10038.328	9868	10666	50	10251.680	9836	11841	19	10058.895	9887	10612	49	10222.122	9790	10926	80
1010	106	10093.047	9854	10904	82	10058.500	9868	10639	108	10100.694	9756	11053	55	10089.891	9885	10687	78	10122.141	9910	11140	128	10086.391	9771	10876	66	10222.803	9859	11356	43	10073.721	9924	10567	61	10043.819	9865	10459	50	10251.580	9879	11477	19	10047.895	9948	10492	49	10222.674	9814	11339	80
1011	106	10124.312	9836	11703	82	10116.951	9805	11639	108	10062.861	9793	10672	55	10068.509	9858	10373	78	10038.628	9817	10591	128	10142.703	9857	10862	66	10238.091	9899	11322	43	10134.140	9883	11215	61	10017.951	9832	10519	50	10290.220	9898	12451	19	10073.000	9886	10492	49	10124.266	9760	10640	80
1012	106	10068.698	9889	10984	82	10061.207	9897	10745	108	10061.259	9864	11351	55	10071.618	9881	10879	78	10147.897	9841	10839	128	10050.750	9813	11304	66	10352.546	9890	11366	43	10119.535	9885	10586	61	10095.082	9881	10911	50	10441.500	9487	13342	19	10058.685	9909	10655	49	10174.898	9896	10772	80
1013	106	10108.528	9837	11109	82	10071.342	9919	10909	108	10115.824	9910	12044	55	10080.000	9893	10948	78	10126.936	9842	11165	128	10070.422	9798	10731	66	10239.651	9885	11357	43	10121.303	9893	11193	61	10024.737	9914	10463	50	10315.880	9882	11616	19	9994.421	9916	10121	49	10130.816	9840	10840	80
1014	106	10113.264	9872	11612	82	10087.951	9720	11240	108	10119.796	9902	10916	55	10025.764	9891	10723	78	10088.654	9853	10876	128	10129.102	9848	11087	66	10333.046	9836	11659	43	10159.512	9838	11475	61	10059.017	9886	10781	50	10489.560	9500	14154	19	10004.158	9895	10191	49	10199.674	9915	10885	80
1015	106	10079.302	9870	11258	82	10069.780	9851	11009	108	10067.889	9786	10819	55	10082.782	9914	10654	78	10116.423	9736	11213	128	10071.680	9888	11099	66	10150.151	9247	10962	43	10081.163	9895	10950	61	10001.082	9865	10580	50	10295.400	9893	12135	19	10192.421	9830	11466	49	10122.470	9912	10818	80
1016	106	10082.481	9878	10922	82	10088.793	9875	10873	108	10106.473	9889	11442	55	10046.146	9862	10765	78	10059.730	9626	10895	128	10098.281	9844	11177	66	10298.046	9771	11438	43	10044.279	9808	10388	61	10073.771	9849	11152	50	10359.940	9880	11756	19	10147.579	9888	10831	49	10211.959	9856	10849	80
1017	106	10108.245	9747	10822	82	10107.769	9903	11098	108	10061.491	9832	10811	55	10107.964	9824	11239	78	10136.243	9839	11632	128	10072.891	9376	10978	66	10151.349	9828	12064	43	10190.419	9880	10879	61	10106.099	9796	11326	50	10365.200	9888	11983	19	10032.000	9926	10255	49	10183.775	9834	11318	80
1018	106	10042.443	9886	10589	82	10103.085	9844	10893	108	10201.287	9901	12436	55	10179.673	9838	12049	78	10096.410	9840	11019	128	10111.547	9870	11194	66	10227.258	9901	11344	43	10043.372	9910	10540	61	10063.312	9887	10809	50	10289.180	9904	11593	19	9997.368	9939	10083	49	10217.082	9896	11460	80
1019	106	10076.085	9821	10737	82	10061.269	9832	10958	108	10147.537	9759	11225	55	10103.000	9877	11396	78	10077.948	9900	11017	128	10100.102	9813	11390	66	10322.409	9900	11578	43	10134.465	9852	11928	61	10081.278	9556	10819	50	10279.820	9750	12446	19	9990.737	9901	10114	49	10233.510	9841	11146	80
1020	106	10086.320	9534	11241	82	10036.464	9778	10888	108	10022.824	9849	10612	55	10088.891	9873	11264	78	10083.667	9918	11173	128	10044.508	9899	11359	66	10190.591	9858	11472	43	10068.047	9911	10436	61	10118.017	9865	10854	50	10368.380	9791	12255	19	10008.053	9902	10208	49	10209.796	9819	11389	80
1021	106	10093.736	9831	11128	82	10025.817	9889	10555	108	10115.102	9686	11880	55	10036.836	9552	10688	78	10063.359	9911	10618	128	10130.633	9828	11005	66	10319.424	9868	12127	43	10039.559	9891	10573	61	10047.164	9877	10582	50	10228.040	9860	11556	19	10042.895	9795	10838	49	10216.163	9822	11294	80
1022	106	10063.160	9865	10665	82	10114.305	9820	11064	108	10123.259	9815	11208	55	10051.072	9902	10372	78	10059.167	9788	10517	128	10116.844	9886	11377	66	10260.682	9838	12419	43	10086.187	9794	10912	61	10058.115	9865	10665	50	10326.460	9720	12538	19	10180.315	9878	10879	49	10313.347	9848	11318	80
1023	106	10098.047	9872	10814	82	10058.707	9909	10944	108	10116.120	9878	11815	55	10025.327	9447	10818	78	10077.141	9753	11394	128	10078.445	9798	10901	66	10199.591	9859	10807	43	10048.256	9892	10351	61	10051.524	9900	10624	50	10285.120	9837	11533	19	10061.895	9869	10553	49	10220.857	9863	11378	80
1024	106	10047.896	9884	11025	82	10058.000	9851	10856	108	10103.064	9517	11192	55	10017.909	9885	10399	78	10132.782	9864	11075	128	10103.680	9895	10862	66	10250.076	9827	11090	43	10151.232	9764	11001	61	10052.229	9872	10642	50	10162.040	9862	10891	19	10031.685	9879	10448	49	10176.000	9898	10990	80
1025	106	10078.680	9893	10777	82	10099.622	9900	11090	108	10120.648	9877	11990	55	10037.036	9909	10997	78	10142.282	9869	11492	128	10122.977	9835	10863	66	10305.394	9819	11393	43	10196.349	9863	11866	61	10060.082	9863	11142	50	10318.660	9827	11444	19	10055.789	9926	10490	49	10214.449	9901	11114	80
1026	106	10057.387	9864	10678	82	10018.036	9890	10523	108	10145.417	9875	11544	55	10095.236	9895	10578	78	10036.218	9790	10653	128	10081.875	9868	10994	66	10222.561	9915	11402	43	10164.907	9859	10690	61	10075.951	9829	10662	50	10368.820	9762	12903	19	10153.895	9876	10921	49	10080.857	9830	10867	80
1027	106	10087.113	9820	11113	82	10066.731	9874	10652	108	10160.444	9866	11625	55	10122.291	9884	11227	78	10089.423	9916	10853	128	10097.109	9898	11855	66	10260.879	9647	11445	43	10096.768	9895	10621	61	10101.459	9890	10970	50	10434.460	9898	12644	19	10057.421	9897	10529	49	10149.266	9881	10891	80
1028	106	10050.764	9889	10517	82	10076.573	9897	10822	108	10065.519	9843	10949	55	10011.964	9903	10222	78	10079.000	9574	11085	128	10074.961	9580	10772	66	10265.016	9863	11608	43	10038.953	9893	11005	61	10084.590	9898	10827	50	10296.620	9814	12398	19	9993.789	9921	10337	49	10285.306	9875	11276	80
1029	106	10056.010	9880	10825	82	10079.805	9876	10927	108	10118.463	9868	11000	55	10142.836	9808	10846	78	10157.141	9818	11189	128	10089.406	9790	11248	66	10311.242	9829	11080	43	10041.675	9910	10753	61	10026.065	9925	10276	50	10420.400	9742	14130	19	10068.105	9911	10788	49	10150.530	9881	10939	80
1030	106	10097.188	9869	11772	82	10057.391	9826	10653	108	10087.417	9866	11024	55	10053.272	9918	10810	78	10109.128	9859	10922	128	10083.539	9337	11010	66	10268.182	9935	10879	43	10049.187	9909	10451	61	10063.655	9894	10409	50	10329.620	9914	13382	19	10051.368	9901	10383	49	10205.306	9676	12229	80
1031	106	10099.896	9889	10773	82	10087.183	9445	11097	108	10109.259	9844	10882	55	9998.418	9853	10369	78	10114.103	9895	10935	128	10132.148	9779	10790	66	10219.439	8868	11512	43	10083.651	9843	10698	61	10029.017	9904	10530	50	10281.080	9787	12616	19	10159.789	9866	10752	49	10290.714	9888	11107	80
1032	106	10035.198	9880	10705	82	10102.451	9879	10721	108	10021.630	9814	11107	55	10070.127	9895	10801	78	10123.295	9852	11259	128	10062.109	9845	10736	66	10269.091	9874	11262	43	10053.581	9858	10574	61	10030.459	9905	10610	50	10192.740	9837	11979	19	10008.895	9898	10248	49	10155.000	9892	11323	80
1033	106	10134.038	9866	11224	82	10035.146	9102	10814	108	10096.167	9893	11006	55	10095.109	9910	10996	78	10019.436	9881	10540	128	10092.461	9799	10753	66	10304.637	9863	11866	43	10139.279	9729	10824	61	10149.099	9861	11468	50	10470.000	9872	12557	19	10078.579	9925	10489	49	10098.102	9887	10610	80
1034	106	10111.575	9881	10982	82	10073.122	9826	11237	108	10073.519	8882	11150	55	10055.418	9923	10696	78	10122.052	9913	10981	128	10067.008	9818	11272	66	10318.484	9744	11229	43	10152.791	9842	11399	61	10049.181	9853	10753	50	10337.160	9836	12998	19	10078.895	9897	10744	49	10201.959	9847	10972	80
1035	106	10089.642	9879	11324	82	10037.061	9880	10979	108	10083.954	9857	10973	55	10102.272	9871	10802	78	10090.205	9909	10952	128	10092.891	9859	11177	66	10205.484	9760	10920	43	10099.721	9857	10761	61	10018.918	9908	10459	50	10401.960	9893	12585	19	10004.474	9881	10238	49	10139.326	9916	10840	80
1036	106	10075.896	9897	11021	82	10061.646	9734	10699	108	10071.723	9690	10833	55	10049.854	9896	10601	78	10053.846	9831	10759	128	10110.359	9270	11261	66	10358.712	9894	11544	43	10145.047	9848	11146	61	10064.278	9837	10759	50	10203.140	9795	12643	19	10147.632	9933	10798	49	10184.898	9890	10538	80
1037	106	10099.113	9841	10934	82	10064.280	9702	10679	108	10069.398	9864	10723	55	10097.527	9702	10795	78	10104.141	9840	11094	128	10051.867	9838	10688	66	10239.228	9846	11122	43	10059.931	9867	10777	61	10019.558	9835	10463	50	10380.640	9860	12425	19	10165.947	9972	10940	49	10143.000	9873	10920	80
1038	106	10055.660	9896	10920	82	10151.415	9828	11376	108	10044.777	9392	10893	55	10080.782	9903	10683	78	10157.462	9850	11485	128	10138.555	9889	11408	66	10148.121	9844	11169	43	10115.209	9550	10843	61	10075.312	9915	10647	50	10345.180	9906	12859	19	10227.685	9840	11480	49	10206.184	9872	11028	80
1039	106	10044.519	9794	10574	82	10054.158	9879	10547	108	10092.037	9854	11236	55	10053.327	9915	10811	78	10081.743	9889	11102	128	10121.938	9842	11289	66	10356.016	9758	11550	43	10084.232	9887	10724	61	10041.541	9898	10449	50	10277.760	9851	11656	19	10121.000	9942	10583	49	10122.204	9881	10748	80
1040	106	10210.104	9224	15278	82	10098.036	9874	11111	108	10104.546	9784	10784	55	10132.818	9884	11574	78	10134.975	9837	11466	128	10176.297	9801	11194	66	10360.818	9894	11523	43	10009.488	9847	10615	61	10013.131	9872	10404	50	10335.460	9747	12028	19	10106.685	9924	10697	49	10279.082	9860	11070	80
1041	106	10111.255	9833	11322	82	10117.158	9855	11137	108	10079.500	9837	10728	55	10145.272	9773	11549	78	10107.910	9628	10855	128	10050.945	9846	10649	66	10290.970	9878	11887	43	10164.465	9910	10968	61	10158.983	9840	10760	50	10188.620	9894	11014	19	10151.263	9861	10849	49	10189.796	9858	10847	80
1042	106	10094.764	9821	11178	82	10204.207	9490	13310	108	10065.314	9831	10860	55	10091.055	9879	10687	78	10102.525	9807	10889	128	10150.578	9766	11468	66	10170.091	9684	11403	43	10072.512	9903	11089	61	10078.655	9865	10923	50	10370.920	9850	13267	19	10047.685	9945	10398	49	10265.857	9763	11255	80
1043	106	10127.434	9816	10907	82	10059.354	9789	10703	108	10096.019	9826	10916	55	10115.618	9881	10814	78	10148.141	9807	11857	128	10102.680	9864	10728	66	10253.363	9790	10883	43	9991.813	9844	10221	61	10040.017	9873	10670	50	10431.600	9855	13101	19	10081.315	9932	10506	49	10162.530	9907	10732	80
1044	106	10035.000	9877	10676	82	10095.354	9888	10545	108	10141.814	9832	11109	55	10032.382	9915	10943	78	10158.628	9910	11201	128	10103.414	9370	10895	66	10139.591	9890	10851	43	10178.791	9897	11376	61	10038.558	9906	10757	50	10272.880	9666	11713	19	10010.685	9926	10240	49	10184.551	9824	10808	80
1045	106	10057.953	9773	10860	82	10026.829	9768	10389	108	10077.157	9898	10833	55	10031.291	9861	10627	78	10125.154	9884	11118	128	10084.680	9807	10757	66	10367.212	9842	11551	43	10061.232	9840	10628	61	10178.524	9890	11636	50	10298.300	9903	11850	19	10152.158	9911	10786	49	10154.612	9852	10992	80
1046	106	10047.566	9852	10871	82	10090.915	9817	11140	108	10095.991	9832	11569	55	10130.473	9910	11203	78	10115.757	9905	11203	128	10110.148	9825	10994	66	10312.288	9852	11434	43	10078.559	9880	11030	61	10112.869	9883	11036	50	10317.200	9926	12629	19	10020.105	9858	10222	49	10338.163	9910	11505	80
1047	106	10079.113	9884	11126	82	10052.024	9896	10698	108	10063.380	9836	10735	55	10126.690	9913	10808	78	10133.872	9873	11027	128	10106.336	9856	10759	66	10157.333	9788	10925	43	10055.953	9835	10947	61	10057.017	9819	11224	50	10380.940	9841	13486	19	10048.263	9906	10408	49	10178.143	9873	10885	80
1048	106	10162.773	9885	11452	82	10032.683	9906	10663	108	10055.398	9881	10589	55	10032.764	9903	10606	78	10078.513	9910	10975	128	10082.312	9802	10864	66	10141.030	9748	10914	43	10045.744	9887	10682	61	10048.901	9865	10725	50	10360.380	9808	12196	19	10033.632	9923	10559	49	10208.306	9903	11913	80
1049	106	10057.415	9843	10991	82	10158.293	9837	11090	108	10109.231	9845	10946	55	10077.109	9913	10723	78	10064.628	9915	10758	128	10126.219	9838	10759	66	10229.954	9747	10977	43	10060.419	9900	10991	61	10091.049	9893	10517	50	10178.460	9891	10856	19	10069.000	9890	10309	49	10167.102	9835	11328	80
1050	106	10152.217	9790	11215	82	10075.744	9867	10553	108	10123.667	9887	11533	55	10086.618	9890	10727	78	10145.743	9862	12086	128	10084.008	9864	10849	66	10426.758	9890	11202	43	10081.093	9821	11194	61	10065.885	9902	10649	50	10469.660	9860	12235	19	10089.158	9894	10395	49	10216.898	9927	10808	80
1051	106	10085.953	9856	10954	82	10055.280	9885	10904	108	10138.277	9875	11639	55	10077.418	9861	10502	78	10157.859	9873	11109	128	10095.156	9845	10808	66	10265.894	9759	11791	43	9999.651	9761	10374	61	10056.099	9913	10741	50	10327.460	9853	12383	19	10037.947	9881	10402	49	10158.245	9909	10716	80
1052	106	10055.755	9885	10767	82	10109.500	9853	11594	108	10153.473	9870	11366	55	10171.637	9882	11235	78	10046.462	9888	10610	128	10094.961	9873	10734	66	10386.954	9694	11468	43	10041.140	9905	10427	61	10066.164	9836	10946	50	10476.280	9894	13444	19	10065.789	9897	10585	49	10222.612	9930	11890	80
1053	106	10064.575	9857	11041	82	10028.134	9906	10526	108	10055.861	9859	10671	55	10071.091	9875	10854	78	10070.475	9840	10948	128	10098.578	9838	10720	66	10183.651	9757	11851	43	10119.441	9907	10910	61	10014.360	9869	10455	50	10314.940	9821	12205	19	10090.368	9871	10709	49	10145.592	9891	10981	80
1054	106	10067.330	9865	11052	82	10029.317	9894	10362	108	10039.936	9886	10590	55	10068.310	9812	10978	78	10176.692	9871	11245	128	10063.898	9845	11081	66	10247.591	9812	11058	43	10034.349	9880	10501	61	10042.312	9875	10550	50	10371.540	9883	12676	19	10056.158	9887	10389	49	10300.470	9858	12234	80
1055	106	10157.075	9677	11784	82	10102.976	9897	11028	108	10047.269	9848	11083	55	10101.928	9798	10944	78	10115.743	9765	11308	128	10037.617	9883	10894	66	10246.106	9881	10966	43	10111.349	9907	11262	61	10090.099	9877	11757	50	10236.500	9925	11994	19	10075.053	9885	10833	49	10103.041	9883	10681	80
1056	106	10164.340	9903	11218	82	10105.183	9852	10790	108	10083.157	9877	11022	55	10022.527	9889	10556	78	10065.308	9863	10763	128	10084.969	9857	10845	66	10248.106	9879	11165	43	10152.232	9858	11434	61	10053.360	9860	10523	50	10429.400	9863	13430	19	10104.474	9893	10531	49	10076.266	9906	10474	80
1057	106	10057.151	9890	10699	82	10103.573	9864	10902	108	10106.389	9780	10924	55	10059.036	9891	11087	78	10078.897	9119	11238	128	10074.297	9817	10983	66	10255.894	9863	11483	43	10028.651	9916	10355	61	10090.377	9887	11050	50	10369.260	9802	12263	19	10182.211	9825	10700	49	10296.612	9883	11536	80
1058	106	10058.925	9883	10836	82	10102.171	9776	11096	108	10081.389	9849	10987	55	10042.764	9851	10954	78	10095.500	9852	11000	128	10106.688	9837	10934	66	10169.621	9455	11037	43	10063.396	9836	11016	61	10015.345	9912	10475	50	10290.280	9808	11801	19	10081.263	9829	10435	49	10295.041	9833	10924	80
1059	106	10123.010	9793	11092	82	10047.988	9905	10663	108	10091.944	9855	10806	55	10070.454	9849	11016	78	10117.000	9873	11517	128	10115.031	9853	11334	66	10231.409	9811	11248	43	10067.372	9922	10622	61	10024.737	9889	10415	50	10208.200	9388	11378	19	10028.579	9915	10204	49	10122.857	9909	11076	80
1060	106	10148.236	9844	11223	82	10117.902	9905	11030	108	10088.648	9896	11180	55	10082.818	9842	10602	78	10128.282	9888	11046	128	10124.586	9817	11093	66	10314.394	9713	11569	43	10209.628	9920	11271	61	10092.737	9865	10789	50	10581.980	9866	13794	19	10156.263	9885	11242	49	10190.571	9720	11410	80
1061	106	10119.368	9836	11154	82	10108.476	9836	10959	108	10060.407	9816	11058	55	10041.782	9814	11200	78	10176.808	9919	11453	128	10081.344	9608	11217	66	10161.576	9881	10877	43	10072.721	9900	10881	61	10015.099	9892	10611	50	10399.500	9759	13099	19	10054.947	9890	10543	49	10134.775	9883	11022	80
1062	106	10051.028	9835	10628	82	10064.061	9386	11079	108	10045.870	9864	11039	55	10085.437	9900	10910	78	10123.757	9909	11638	128	10087.305	9767	11006	66	10213.484	9822	10966	43	10128.721	9889	10673	61	10084.033	9871	10593	50	10386.400	9910	13031	19	10083.947	9946	10378	49	10350.470	9877	11733	80
1063	106	10077.510	9884	10549	82	10075.707	9888	10633	108	10144.407	9865	10779	55	10094.945	9885	10725	78	10137.333	9897	11038	128	10171.875	9767	12491	66	10140.606	9867	11205	43	10180.488	9858	11067	61	10142.819	9810	11015	50	10359.960	9772	11645	19	10135.315	9863	10583	49	10279.694	9823	11482	80
1064	106	10044.000	9679	10653	82	10078.024	9902	10729	108	10112.473	9894	11240	55	10130.000	9903	11282	78	10065.513	9888	11010	128	10097.844	9753	11241	66	10260.712	9791	11290	43	10232.465	9893	10925	61	10039.181	9869	10704	50	10379.860	9900	13443	19	10069.315	9870	10524	49	10113.755	9889	10961	80
1065	106	10079.123	9806	10882	82	10021.512	9873	10540	108	10106.186	9844	11381	55	10170.200	9841	11208	78	10018.385	9852	10355	128	10072.938	9772	10735	66	10353.591	9754	11565	43	10020.813	9552	10323	61	10001.278	9837	10204	50	10418.360	9843	14382	19	10108.158	9881	10950	49	10184.163	9917	10676	80
1066	106	10016.990	9744	10666	82	10082.305	9870	10823	108	10142.620	9744	11366	55	10095.909	9910	10804	78	10156.282	9898	11762	128	10132.766	9825	11356	66	10352.349	9831	11636	43	10089.488	9930	11159	61	10058.935	9864	10413	50	10287.640	9829	12530	19	10132.368	9943	10856	49	10263.204	9699	10919	80
1067	106	10068.292	9876	11044	82	10098.683	9806	11029	108	10151.231	9848	11473	55	10091.127	9855	10761	78	10110.013	9796	11841	128	10082.016	9831	10846	66	10333.394	9848	11205	43	10185.232	9887	11214	61	10048.737	9890	10422	50	10456.700	9898	13240	19	10056.579	9912	10287	49	10237.204	9813	11144	80
1068	106	10059.038	9871	11046	82	10156.073	9808	11373	108	10088.686	9579	11303	55	10069.854	9852	10595	78	10085.180	9790	11053	128	10123.625	9849	10884	66	10398.939	9854	12135	43	10151.140	9842	10505	61	10111.328	9818	10807	50	10261.040	9841	11840	19	10091.947	9885	10639	49	10190.612	9866	11429	80
1069	106	10065.972	9862	10812	82	10057.793	9889	11052	108	10093.639	9729	11239	55	10029.854	9903	10579	78	10090.590	9906	11031	128	10113.531	9893	10728	66	10263.000	9890	10980	43	10053.697	9914	10662	61	10038.918	9876	10663	50	10530.300	9753	13784	19	10199.421	9919	10660	49	10128.510	9839	10611	80
1070	106	10059.028	9833	10873	82	10063.646	9860	10433	108	10041.426	9876	10544	55	10024.055	9912	10320	78	10139.910	9839	10908	128	10084.633	9821	11026	66	10371.091	9823	11490	43	10036.000	9843	10483	61	10016.082	9930	10455	50	10295.760	9843	12465	19	10018.685	9926	10335	49	10148.102	9874	10678	80
1071	106	10090.075	9906	10909	82	10079.427	9888	11147	108	10090.611	9849	10781	55	10220.745	9855	11837	78	10124.308	9805	10990	128	10103.430	9882	10913	66	10308.939	9806	11061	43	10046.931	9891	10473	61	10022.442	9861	11032	50	10337.760	9854	11502	19	9983.842	9826	10150	49	10204.938	9882	11041	80
1072	106	10055.000	9810	10739	82	10115.646	9864	11007	108	10092.564	9818	11805	55	10153.272	9896	11177	78	10097.872	9869	11165	128	10055.305	9813	10851	66	10333.182	9768	11480	43	10098.441	9902	10955	61	10075.459	9905	10820	50	10336.980	9909	11849	19	10046.000	9917	10546	49	10118.449	9509	11134	80
1073	106	10056.745	9581	11040	82	10101.220	9863	10710	108	10042.936	9911	10526	55	10099.654	9880	11093	78	10102.052	9853	10763	128	10101.562	9766	11118	66	10218.894	9847	10858	43	10196.441	9841	10943	61	10057.574	9857	10987	50	10336.440	9909	11928	19	10061.947	9924	10338	49	10242.530	9769	11250	80
1074	106	10120.123	9890	10869	82	10127.476	9875	10935	108	10201.027	9725	11351	55	10167.509	9837	10873	78	10081.052	9883	10602	128	10067.898	9748	10620	66	10167.803	9869	11182	43	10141.860	9872	10805	61	10135.804	9811	11474	50	10274.840	9846	12129	19	10080.685	9887	10475	49	10302.551	9660	11659	80
1075	106	10105.490	9840	11226	82	10121.183	9865	10891	108	10132.639	9806	11418	55	10019.382	9889	10449	78	10109.590	9866	11173	128	10076.609	9772	10826	66	10237.772	9864	11037	43	10204.140	9907	10758	61	10081.804	9870	10924	50	10399.060	9879	12694	19	10078.579	9890	10259	49	10235.367	9756	12279	80
1076	106	10117.462	9849	11391	82	10057.634	9848	10575	108	10061.074	9857	10737	55	10023.836	9640	10859	78	10106.128	9842	10771	128	10105.578	9835	10817	66	10257.121	9826	10991	43	10056.744	9914	10564	61	10076.181	9867	10656	50	10324.180	9820	12463	19	10004.842	9914	10209	49	10352.184	9876	11263	80
1077	106	10097.972	9855	11042	82	10055.354	9857	10866	108	10184.130	9851	11360	55	10128.400	9683	11403	78	10123.743	9919	11191	128	10079.047	9250	10764	66	10203.651	9712	11778	43	10047.047	9886	10604	61	10079.935	9863	10672	50	10522.760	9867	13124	19	10134.737	9897	10868	49	10165.388	9838	10675	80
1078	106	10045.830	9847	11082	82	10009.109	9883	10412	108	10159.907	9803	11655	55	10113.981	9883	11071	78	10063.743	9891	11107	128	10071.922	9898	10629	66	10167.591	9830	11020	43	10113.232	9835	11176	61	10090.688	9892	10633	50	10296.680	9885	11651	19	10015.211	9919	10383	49	10231.041	9925	10717	80
1079	106	10069.208	9855	11080	82	10046.329	9776	10714	108	10156.787	9819	11509	55	10037.127	9904	11152	78	10051.333	9887	10686	128	10104.016	9852	11358	66	10199.621	9831	10855	43	10153.651	9835	11113	61	10037.278	9817	10503	50	10213.200	9863	11025	19	10139.632	9858	10819	49	10159.062	9713	10989	80
1080	106	10123.472	9771	11430	82	10075.915	9889	10758	108	10041.306	9871	10635	55	10112.527	9810	10945	78	10297.115	9676	11944	128	10195.812	9883	11402	66	10196.454	9839	11035	43	10117.953	9833	11070	61	9974.836	9718	10274	50	10266.360	9763	11978	19	10286.632	9822	11090	49	10171.530	9863	10851	80
1081	106	10094.877	9789	11281	82	10142.109	9833	10855	108	10095.723	9833	10780	55	10184.291	9910	11727	78	10106.603	9874	10949	128	10113.953	9841	11188	66	10294.409	9915	11511	43	10061.604	9909	10860	61	10023.935	9912	10439	50	10344.820	9797	11397	19	9984.685	9921	10027	49	10151.612	9861	11129	80
1082	106	10045.925	9868	10576	82	10104.085	9881	11536	108	10100.241	9797	11776	55	10140.873	9850	11858	78	10094.243	9887	11122	128	10100.219	9874	10957	66	10285.606	9292	11665	43	10110.163	9882	11471	61	10064.771	9762	10846	50	10396.060	9911	12330	19	9989.737	9928	10071	49	10224.347	9869	11054	80
1083	106	10048.943	9814	10955	82	10046.683	9895	10683	108	10114.759	9853	10870	55	10079.509	9895	10596	78	10076.218	9872	10644	128	10145.586	9758	11004	66	10252.606	9832	10995	43	10095.535	9899	10697	61	10031.869	9806	11066	50	10285.380	9915	11642	19	10000.685	9900	10297	49	10111.938	9806	10733	80
1084	106	10078.368	9796	11058	82	10106.976	9862	10870	108	10098.463	9866	11055	55	10070.400	9870	10498	78	10084.795	9889	11014	128	10075.156	9831	10911	66	10400.000	9783	11623	43	10097.953	9832	11035	61	10064.983	9848	10692	50	10353.100	9758	11577	19	10068.789	9857	10679	49	10115.082	9902	10801	80
1085	106	10103.830	9618	12286	82	10052.842	9819	10831	108	10100.936	9811	11656	55	10044.491	9875	11139	78	10080.859	9895	11034	128	10056.602	9870	10577	66	10234.803	9783	11169	43	10039.279	9891	10369	61	10172.771	9823	11512	50	10356.240	9858	12140	19	10057.632	9778	10504	49	10189.449	9876	10989	80
1086	106	10080.953	9818	11294	82	10164.073	9777	11778	108	10114.056	9814	11115	55	10082.854	9814	11389	78	10183.064	9840	11097	128	10149.773	9767	11778	66	10270.728	9809	11194	43	10203.372	9851	11163	61	10083.967	9899	11711	50	10409.240	9839	12945	19	10074.105	9952	10341	49	10241.388	9843	11405	80
1087	106	10085.462	9862	11183	82	10105.988	9801	10808	108	10170.537	9831	11267	55	10091.055	9920	10591	78	10051.025	9824	11139	128	10163.820	9817	11135	66	10369.046	9814	11477	43	10067.860	9918	10922	61	10098.771	9874	10791	50	10271.500	9792	12039	19	10006.315	9925	10157	49	10150.898	9850	10809	80
1088	106	10104.095	9785	11490	82	10084.122	9912	11051	108	10100.139	9871	11247	55	10052.836	9851	10755	78	10144.487	9869	11723	128	10058.633	9880	11045	66	10281.137	9863	10941	43	10145.791	9900	11019	61	10016.869	9900	10543	50	10369.080	9846	12413	19	10029.947	9859	10550	49	10254.898	9846	11472	80
1089	106	10081.708	9827	11108	82	10070.927	9908	10488	108	10094.593	9779	11511	55	10139.491	9900	11913	78	10088.923	9382	11145	128	10139.930	9834	10955	66	10336.258	9740	11374	43	10184.279	9820	10844	61	10124.377	9880	11019	50	10385.420	9921	12707	19	10038.211	9941	10580	49	10210.857	9890	11569	80
1090	106	10083.651	9860	10681	82	10034.988	9899	10737	108	10099.564	9909	11759	55	9989.164	9331	10338	78	10048.308	9919	10881	128	10084.094	9803	10876	66	10370.121	9814	11601	43	10211.047	9879	11875	61	10005.672	9880	10279	50	10298.040	9887	12426	19	10074.947	9922	10268	49	10194.938	9850	11033	80
1091	106	10073.340	9850	11309	82	10051.439	9806	10852	108	10087.981	9853	10999	55	10057.745	9859	11173	78	10150.270	9901	11020	128	10101.914	9844	11122	66	10308.151	9855	11398	43	10082.953	9801	10797	61	10078.983	9823	10824	50	10331.440	9824	11803	19	9968.105	9880	10018	49	10195.266	9814	11091	80
1092	106	10057.095	9778	10689	82	10088.536	9819	10827	108	10117.223	9895	11184	55	10115.072	9827	11530	78	10166.859	9876	11426	128	10143.891	9855	11167	66	10185.076	9855	11313	43	10275.116	9895	11331	61	10044.672	9860	10886	50	10296.780	9916	12706	19	10076.211	9903	10536	49	10114.000	9902	10520	80
1093	106	10140.151	9869	11564	82	10115.195	9846	11220	108	10083.777	9857	11290	55	10044.418	9912	10544	78	10077.090	9832	11096	128	10084.227	9827	10902	66	10261.379	9876	11125	43	10110.837	9877	10629	61	10017.115	9889	10533	50	10328.420	9914	11895	19	10106.421	9936	10768	49	10230.266	9884	11089	80
1094	106	10128.057	9851	10889	82	10044.464	9711	10882	108	10113.000	9889	11235	55	10087.418	9908	10781	78	10103.743	9874	10969	128	10118.711	9815	11527	66	10280.439	9861	11761	43	10078.721	9851	11266	61	10121.476	9808	10820	50	10252.620	9883	11739	19	10049.579	9914	10434	49	10033.062	9860	10649	80
1095	106	10126.425	9831	10898	82	10037.805	9886	10816	108	10098.306	9801	11359	55	10065.382	9888	10829	78	10156.308	9911	11413	128	10043.734	9895	10897	66	10226.303	9788	11056	43	10062.140	9889	10501	61	10009.901	9872	10259	50	10359.580	9727	12345	19	10074.895	9806	10563	49	10233.326	9892	10910	80
1096	106	10104.680	9881	11080	82	10052.536	9908	10377	108	10101.602	9824	11016	55	10043.582	9854	10960	78	10067.090	9854	10697	128	10103.312	9822	10756	66	10157.439	9821	10801	43	10106.977	9918	10723	61	10071.983	9844	10663	50	10246.820	9883	12066	19	10095.526	9879	11003	49	10122.714	9871	10764	80
1097	106	10067.925	9838	11412	82	10095.354	9766	11189	108	10080.639	9864	11189	55	10082.218	9904	10598	78	10012.897	9895	10579	128	10069.078	9783	10812	66	10161.016	9852	11065	43	10037.697	9888	10394	61	10122.147	9879	11014	50	10420.320	9747	12699	19	9987.158	9920	10094	49	10226.633	9871	10950	80
1098	106	10099.340	9782	10999	82	10087.793	9903	10804	108	10053.556	9856	10889	55	10097.255	9917	11196	78	10082.962	9892	10635	128	10112.070	9845	11236	66	10247.833	9848	11173	43	10243.325	9908	11326	61	10048.017	9523	10885	50	10249.940	9890	12169	19	10031.053	9840	10578	49	10285.653	9797	11243	80
1099	106	10097.896	9866	11390	82	10191.951	9825	11017	108	10077.611	9862	10654	55	10042.418	9895	10484	78	10130.167	9869	11692	128	10064.844	9874	10600	66	10086.591	9877	10988	43	10023.675	9813	10370	61	10106.918	9864	10885	50	10206.980	9848	11956	19	10054.474	9900	10370	49	10250.062	9811	11968	80
1100	106	10116.727	9633	11480	82	10031.342	9755	11068	108	10123.537	9874	11233	55	10051.981	9856	10505	78	10136.654	9880	11804	128	10076.875	9811	10728	66	10301.924	9853	11045	43	10085.884	9877	10829	61	10093.885	9884	11134	50	10585.480	9863	12714	19	10019.895	9888	10331	49	10135.204	9903	10773	80
1101	106	10090.670	9869	10780	82	10135.976	9838	10977	108	10123.417	9816	11228	55	10111.509	9855	11263	78	10058.462	9922	10912	128	10044.312	9854	10793	66	10188.394	9885	10794	43	10087.651	9811	10907	61	10073.213	9863	10833	50	10188.360	9609	11968	19	10072.526	9923	10713	49	10210.816	9823	11267	80
1102	106	10090.180	9857	11188	82	10148.293	9864	11426	108	10136.139	9664	12061	55	10127.945	9759	11239	78	10120.372	9761	10720	128	10106.375	9833	10663	66	10250.228	9827	12053	43	10193.512	9893	10816	61	10027.640	9926	10437	50	10464.720	9779	12079	19	10090.632	9775	11262	49	10109.796	9848	10696	80
1103	106	10083.292	9840	11087	82	10043.951	9839	10793	108	10090.907	9888	11475	55	10020.873	9911	10334	78	10078.833	9790	10950	128	10056.047	9800	10792	66	10190.409	9835	10740	43	10122.116	9847	11575	61	9997.606	9892	10330	50	10416.460	9837	12529	19	10054.315	9881	10446	49	10133.367	9934	10710	80
1104	106	10086.812	9868	10741	82	10086.244	9884	10819	108	10056.639	9846	10821	55	10098.127	9932	10912	78	10050.052	9899	10940	128	10075.875	9850	10983	66	10342.530	9867	11685	43	10104.628	9864	10811	61	10144.606	9860	11070	50	10394.720	9855	13924	19	10138.895	9963	10538	49	10194.571	9877	10790	80
1105	106	10075.943	9860	11293	82	10035.951	9909	10623	108	10098.889	9893	10931	55	10042.473	9873	10661	78	10029.038	9888	10530	128	10096.555	9816	11611	66	10342.591	9790	11912	43	10026.163	9910	10457	61	10046.901	9878	10392	50	10289.520	9915	11255	19	10050.263	9919	10211	49	10252.266	9750	10784	80
1106	106	10030.840	9846	11042	82	10060.695	9911	10922	108	10192.102	9844	11417	55	10132.546	9911	10886	78	10150.000	9880	11427	128	10099.672	9790	10848	66	10221.228	9844	11526	43	10085.813	9921	10770	61	10059.246	9862	10692	50	10131.460	9895	11286	19	10045.842	9903	10436	49	10211.551	9919	11128	80
1107	106	10104.104	9869	11369	82	10075.134	9799	10730	108	10184.120	9905	10943	55	10074.454	9871	11173	78	10144.936	9815	11394	128	10085.750	9792	10797	66	10183.258	9819	10920	43	10121.140	9645	11081	61	10042.377	9895	10439	50	10101.480	9902	10804	19	10138.947	9920	10683	49	10113.612	9868	10827	80
1108	106	10110.840	9858	11121	82	10106.085	9738	10793	108	10108.704	9706	11272	55	10004.654	9890	10511	78	10131.757	9870	11871	128	10152.211	9768	11171	66	10254.712	9898	11318	43	10084.023	9900	10596	61	10079.951	9828	10778	50	10313.840	9834	12182	19	10236.211	9823	10937	49	10245.245	9938	11387	80
1109	106	10155.585	9855	11569	82	10033.061	9878	10944	108	10103.519	9777	10696	55	10067.945	9868	10661	78	10113.948	9856	10907	128	10080.289	9815	10737	66	10374.197	9831	11502	43	10082.675	9876	11680	61	10044.737	9896	10535	50	10214.400	9826	11204	19	10014.579	9889	10266	49	10204.714	9831	10987	80
1110	106	10084.085	9852	11491	82	10084.488	9836	11069	108	10069.083	9796	11104	55	10083.200	9906	10935	78	10082.141	9555	10954	128	10085.477	9831	11198	66	10256.363	9863	11059	43	10009.093	9886	10358	61	10091.804	9888	10581	50	10368.560	9904	11927	19	10059.842	9938	10406	49	10112.775	9893	10603	80
1111	106	10051.330	9909	10739	82	10145.415	9857	12415	108	10104.269	9866	11532	55	10062.745	9925	10603	78	10106.975	9864	11418	128	10037.820	9847	10508	66	10089.454	9663	11081	43	10127.628	9922	10795	61	10052.181	9831	10651	50	10164.260	9720	11981	19	10185.474	9868	10926	49	10190.143	9823	10934	80
1112	106	10066.519	9810	10930	82	10082.866	9771	10901	108	10129.963	9843	10898	55	10058.964	9892	11321	78	10138.872	9776	10961	128	10213.391	9859	11666	66	10236.484	9836	10842	43	10045.907	9749	10834	61	10102.722	9805	10940	50	10176.360	9835	11327	19	10005.474	9915	10138	49	10214.408	9908	11114	80
1113	106	10093.095	9839	10856	82	10077.646	9866	10922	108	10093.139	9847	11504	55	10035.454	9810	10441	78	10094.757	9887	10929	128	10076.188	9841	10990	66	10292.439	9702	11448	43	10052.116	9874	10867	61	10073.869	9842	11466	50	10384.620	9776	12262	19	9961.105	9480	10302	49	10306.734	9013	11271	80
1114	106	10058.840	9858	11062	82	10113.244	9862	10976	108	10113.843	9855	11107	55	10016.091	9873	10282	78	10081.962	9669	11008	128	10067.664	9876	10990	66	10240.424	9850	11502	43	10047.977	9851	10493	61	10072.672	9814	11246	50	10142.560	9816	11520	19	10185.789	9836	11128	49	10245.062	9920	11281	80
1115	106	10098.490	9873	10946	82	10114.427	9886	11031	108	10069.806	9863	11529	55	10062.437	9822	10712	78	10126.243	9851	11503	128	10090.352	9819	10742	66	10337.091	9850	11154	43	10075.977	9904	10967	61	10092.983	9846	10771	50	10225.880	9740	12100	19	10057.315	9854	10534	49	10177.979	9840	11193	80
1116	106	10042.075	9778	11145	82	10128.927	9821	10927	108	10021.027	9759	11110	55	10020.000	9885	10563	78	10075.205	9885	11138	128	10149.867	9793	11169	66	10282.106	9811	10954	43	10137.884	9888	11248	61	10024.623	9644	10597	50	10239.440	9861	11392	19	10008.737	9865	10322	49	10203.938	9807	10920	80
1117	106	10033.236	9746	10694	82	10081.536	9820	11045	108	10098.889	9886	10816	55	10175.327	9889	11005	78	10074.923	9909	11238	128	10100.500	9843	11170	66	10155.939	9818	11020	43	10138.768	9881	11002	61	10067.722	9863	10864	50	10324.900	9844	11294	19	9994.789	9903	10136	49	10226.163	9836	10749	80
1118	106	10071.188	9800	10763	82	10060.915	9850	10694	108	10138.074	9817	11071	55	10051.690	9903	11016	78	10048.975	9863	10960	128	10115.281	9790	11397	66	10125.318	9901	10966	43	10116.791	9859	11105	61	10149.918	9799	10828	50	10304.680	9751	12537	19	10051.526	9885	10477	49	10125.714	9885	11095	80
1119	106	10041.887	9829	10888	82	10085.573	9367	11191	108	10066.564	9837	10680	55	10020.310	9884	10466	78	10130.038	9823	10998	128	10100.328	9813	10960	66	10395.212	9725	12207	43	10085.023	9850	10698	61	10046.722	9883	10381	50	10176.680	9868	11152	19	10008.737	9930	10160	49	10169.266	9852	10863	80
1120	106	10113.792	9843	11286	82	10068.085	9893	10505	108	10092.009	9689	11062	55	10071.690	9889	10748	78	10071.128	9822	10707	128	10111.344	9742	10840	66	10215.803	9838	10863	43	10098.744	9909	10553	61	10023.655	9920	10795	50	10308.440	9850	11928	19	10125.895	9959	10551	49	10202.551	9792	11800	80
1121	106	10065.425	9826	11374	82	10090.829	9872	10595	108	10187.991	9898	11418	55	10150.945	9828	10990	78	10081.025	9875	10821	128	10080.570	9776	11104	66	10265.258	9855	11505	43	10089.372	9882	10594	61	10059.213	9902	10625	50	10430.600	9665	12404	19	10096.368	9957	10732	49	10078.510	9874	10445	80
1122	106	10057.462	9856	11280	82	10088.085	9832	11243	108	10123.111	9841	11150	55	10039.891	9896	10423	78	10070.270	9785	10731	128	10084.898	9855	10964	66	10342.121	9799	11113	43	10150.744	9862	11007	61	10077.410	9900	10832	50	10187.140	9863	11470	19	10071.053	9923	10686	49	10057.674	9885	10320	80
1123	106	10082.887	9868	10856	82	10112.744	9772	10897	108	10051.139	9827	10662	55	10007.346	9883	10559	78	10168.615	9865	11170	128	10085.531	9767	10892	66	10361.151	9821	11784	43	10003.581	9878	10277	61	10078.099	9876	10995	50	10405.080	9893	13456	19	10114.947	9939	10552	49	10281.326	9900	11810	80
1124	106	10141.320	9849	11546	82	10022.536	9850	11085	108	10087.611	9782	11444	55	10070.418	9810	10772	78	10046.962	9861	10704	128	10080.656	9839	11166	66	10180.606	9854	11599	43	10032.884	9905	10568	61	10156.606	9845	10610	50	10181.860	9877	11455	19	10017.526	9867	10620	49	10202.163	9848	10772	80
1125	106	10028.868	9863	10728	82	10167.756	9787	11374	108	10070.907	9850	10802	55	10067.291	9859	10547	78	10030.910	9861	10765	128	10038.008	9827	10736	66	10283.561	9392	10872	43	10095.813	9861	11606	61	10023.033	9824	10891	50	10233.140	9869	11567	19	9986.947	9916	10235	49	10159.592	9853	11239	80
1126	106	10064.170	9809	10826	82	10113.598	9828	11121	108	10128.898	9850	11121	55	10108.473	9898	11183	78	10048.923	9893	11011	128	10076.219	9846	10815	66	10187.151	9766	11349	43	10113.069	9847	10826	61	10064.819	9907	10587	50	10193.720	9473	12281	19	10037.053	9888	10346	49	10161.245	9859	10835	80
1127	106	10073.604	9851	10717	82	10064.964	9844	11944	108	10175.463	9879	11852	55	10071.363	9844	10991	78	10172.052	9867	11440	128	10097.594	9858	10914	66	10311.606	9888	11178	43	10113.721	9903	11088	61	10131.869	9861	10710	50	10160.020	9897	11206	19	10111.158	9916	10985	49	10149.837	9858	10627	80
1128	106	10078.500	9882	10810	82	10085.842	9837	10926	108	10066.380	9880	10684	55	10097.800	9843	11007	78	10060.577	9868	10839	128	10149.797	9598	11349	66	10353.091	9784	11904	43	10046.628	9917	10641	61	10016.181	9786	10731	50	10305.140	9822	13064	19	10160.789	9905	10815	49	10043.918	9824	10478	80
1129	106	10138.000	9885	11549	82	10054.391	9606	10725	108	10075.750	9834	10795	55	10062.310	9878	10562	78	10001.128	9883	10301	128	10110.211	9844	10867	66	10202.303	9857	11009	43	10091.628	9912	10901	61	10051.688	9911	10569	50	10152.640	9816	11237	19	10002.158	9807	10256	49	10253.898	9731	11018	80
1130	106	10084.877	9847	10927	82	10108.646	9893	11492	108	10116.157	9829	11296	55	10047.782	9889	10676	78	10067.038	9850	10963	128	10023.016	9501	10698	66	10290.954	9862	11136	43	10043.325	9898	10544	61	10145.360	9859	11300	50	10377.600	9819	12315	19	10017.895	9912	10341	49	10118.122	9857	10895	80
1131	106	10101.180	9862	10755	82	10184.000	9779	10871	108	10167.824	9797	11474	55	10137.981	9825	11468	78	10060.385	9877	10724	128	10053.898	9882	11005	66	10277.016	9668	11505	43	10101.768	9868	11163	61	9994.000	9854	10176	50	10394.340	9717	13349	19	9996.632	9898	10052	49	10090.857	9882	10400	80
1132	106	10047.708	9902	10617	82	10031.988	9895	10874	108	10104.787	9818	11463	55	10076.418	9907	10889	78	10067.820	9810	10982	128	10060.695	9829	10965	66	10266.046	9834	10881	43	10063.187	9602	10879	61	10123.442	9852	11450	50	10154.200	9907	11365	19	10142.421	9914	10676	49	10229.878	9913	11378	80
1133	106	10044.566	8757	10855	82	10139.769	9902	11045	108	10163.436	9528	11387	55	10018.873	9878	10619	78	10099.180	9891	10833	128	10130.484	9759	12042	66	10341.000	9771	11645	43	10129.837	9904	10716	61	10068.901	9796	11284	50	10224.820	9903	11681	19	10035.842	9908	10781	49	10146.796	9451	11159	80
1134	106	10064.273	9906	10951	82	10009.464	9914	10459	108	10071.139	9884	10891	55	10071.854	9909	10514	78	10116.052	9816	10809	128	10166.227	9847	11333	66	10438.318	9779	12114	43	10129.163	9922	10779	61	10020.345	9871	10601	50	10159.060	9908	11060	19	10023.947	9908	10245	49	10332.286	9859	11629	80
1135	106	10046.085	9847	10499	82	10089.561	9804	11088	108	10035.398	9497	10613	55	10085.473	9890	11066	78	10135.500	9810	12130	128	10080.109	9876	10830	66	10231.228	9741	11206	43	10027.372	9890	10628	61	10021.574	9894	10303	50	10264.140	9761	12120	19	9982.315	9822	10155	49	10186.837	9875	10624	80
1136	106	10127.688	9841	10941	82	10097.378	9851	10935	108	10080.444	9624	10695	55	10072.382	9784	10822	78	10105.500	9864	11035	128	10089.000	9889	10864	66	10333.470	9860	11518	43	10089.535	9881	10752	61	10028.754	9829	10555	50	10139.400	9862	10750	19	10037.947	9919	10234	49	10259.592	9814	11271	80
1137	106	10119.830	9886	11122	82	10076.646	9848	10715	108	10053.306	9873	10495	55	10063.891	9910	10720	78	10124.270	9890	10682	128	10107.508	9858	10719	66	10373.530	9852	11769	43	10094.791	9906	11129	61	10095.065	9893	10677	50	10211.120	9888	11403	19	10093.421	9864	10575	49	10141.612	9875	10656	80
1138	106	10103.481	9829	10951	82	10113.098	9849	11141	108	10148.556	9792	11559	55	10104.127	9899	11040	78	10144.590	9878	11534	128	10085.711	9830	10899	66	10239.516	9877	10983	43	10032.372	9870	10275	61	10072.278	9891	11284	50	10276.760	9899	11681	19	10048.421	9940	10209	49	10280.837	9853	11549	80
1139	106	10088.528	9843	11111	82	10128.902	9812	10794	108	10153.537	9773	10853	55	10026.000	9875	10866	78	10120.692	9873	10990	128	10057.141	9832	10751	66	10271.909	9863	11111	43	10044.116	9877	10783	61	10000.623	9902	10155	50	10400.280	9830	12338	19	10043.579	9902	10575	49	10318.653	9861	11199	80
1140	106	10029.698	9882	11460	82	10078.195	9911	10576	108	10061.843	9880	10754	55	10112.782	9887	10751	78	10194.552	9863	11202	128	10104.203	9802	11251	66	10225.242	9560	11916	43	10091.465	9803	10762	61	9996.196	9931	10104	50	10119.780	9875	10524	19	10071.789	9953	10487	49	10217.326	9918	11350	80
1141	106	10026.773	9823	10804	82	10064.622	9840	10725	108	10058.694	9858	10725	55	10105.690	9847	10672	78	10118.295	9789	11281	128	10088.133	9643	10779	66	10273.046	9765	11010	43	10109.559	9949	10874	61	10072.196	9849	10705	50	10140.420	9832	11426	19	10074.158	9880	10720	49	10320.266	9744	11554	80
1142	106	10141.868	9746	11235	82	10099.280	9122	11437	108	10111.130	9907	11090	55	10087.491	9831	10822	78	10097.641	9889	11001	128	10077.742	9665	11028	66	10554.621	9791	11814	43	10087.047	9913	10602	61	10069.804	9838	11057	50	10330.560	9885	12040	19	10012.053	9912	10509	49	10213.571	9816	10735	80
1143	106	10050.708	9866	11148	82	10135.329	9817	11027	108	10095.519	9789	11423	55	10100.891	9887	11290	78	10182.552	9888	12387	128	10128.219	9846	11105	66	10395.530	9826	11859	43	10057.651	9892	10603	61	10068.033	9912	10492	50	10164.580	9846	11674	19	10087.474	9931	10559	49	10187.347	9882	11222	80
1144	106	10022.358	9888	10416	82	10150.585	9859	11004	108	10141.769	9826	10773	55	10107.072	9864	10764	78	10038.770	9880	10714	128	10125.180	9827	10851	66	10294.561	9773	11077	43	10270.140	9926	11076	61	10055.655	9875	10870	50	10359.880	9849	12311	19	9984.421	9922	10054	49	10264.266	9840	11632	80
1145	106	10036.510	9841	11159	82	10028.500	9829	10694	108	10124.361	9862	11424	55	10084.109	9917	11351	78	10075.141	9878	10945	128	10077.398	9777	11060	66	10194.363	9701	11238	43	10095.953	9867	11015	61	10062.164	9850	10690	50	10266.100	9868	12472	19	10092.789	9905	10590	49	10164.347	9822	11127	80
1146	106	10044.820	9824	11030	82	10059.439	9891	10485	108	10113.667	9856	11143	55	10099.072	9845	10985	78	10071.462	9792	10848	128	10145.766	9727	11386	66	10192.788	9838	11058	43	10099.884	9906	10988	61	10031.901	9879	10529	50	10162.340	9873	10716	19	10019.315	9887	10293	49	10154.755	9886	11224	80
1147	106	10070.500	9709	11010	82	10060.366	9868	10541	108	10077.277	9843	11081	55	10124.491	9936	11130	78	10093.410	9792	11260	128	10039.125	9764	10950	66	10165.667	9789	10909	43	10113.628	9936	10988	61	10007.688	9787	10548	50	10304.560	9786	11564	19	10176.632	9768	10815	49	10212.122	9867	10818	80
1148	106	10150.302	9786	11216	82	10080.512	9851	10741	108	10123.204	9862	11049	55	10041.909	9889	10730	78	10107.500	9880	10944	128	10109.992	9743	10818	66	10180.697	9797	10764	43	10045.581	8863	10854	61	10097.328	9889	10636	50	10307.560	9877	11946	19	10027.315	9860	10595	49	10248.326	9780	11240	80
1149	106	10090.708	9864	10949	82	10077.744	9828	10777	108	10138.370	9852	11012	55	10045.109	9805	10986	78	10138.397	9850	11224	128	10081.633	9867	11429	66	10232.470	9891	11086	43	10070.744	9890	10701	61	10117.246	9805	10818	50	10238.660	9757	11533	19	10062.315	9931	10439	49	10299.898	9922	11053	80
1150	106	10110.245	9787	11190	82	10054.402	9845	10449	108	10106.333	9730	11546	55	9996.327	9881	10271	78	10059.936	9923	10813	128	10075.133	9870	10858	66	10227.833	9768	10935	43	10118.651	9913	10996	61	10064.640	9859	10521	50	10188.620	9870	11967	19	10014.053	9917	10233	49	10144.796	9872	10668	80
1151	106	10073.095	9900	11556	82	10173.231	9820	11044	108	10126.259	9862	11103	55	10112.745	9780	11545	78	10052.064	9902	10874	128	10077.023	9812	10874	66	10176.758	9711	10998	43	10027.837	9881	10497	61	10070.082	9904	10675	50	10195.560	9823	11134	19	10051.789	9904	10285	49	10123.918	9873	10523	80
1152	106	10132.990	9628	11942	82	10085.902	9846	10788	108	10079.380	9830	10801	55	10046.654	9823	10996	78	10137.705	9855	11016	128	10068.008	9865	10842	66	10205.151	9842	10952	43	10079.441	9770	10814	61	10138.705	9875	11252	50	10237.160	9497	12106	19	10018.000	9827	10368	49	10224.734	9912	11027	80
1153	106	10098.585	9873	10961	82	10064.000	9854	10926	108	10099.620	9860	10829	55	10028.981	9836	10324	78	10078.590	9862	10918	128	10061.273	9865	10593	66	10238.409	9820	11202	43	10070.325	9907	10737	61	10107.918	9900	11156	50	10333.540	9774	11813	19	10159.685	9895	10703	49	10257.102	9818	11248	80
1154	106	10053.660	9877	10612	82	10047.866	9678	11151	108	10080.389	9839	10767	55	10037.618	9856	10704	78	10037.833	9904	10549	128	10103.820	9813	11176	66	10253.379	9810	11623	43	10197.465	9754	11524	61	10123.345	9868	10690	50	10324.760	9864	12196	19	10016.737	9884	10528	49	10208.021	9915	11112	80
1155	106	10033.934	9891	10628	82	10127.927	9811	10807	108	10092.000	9827	11139	55	10094.546	9809	11149	78	10037.218	9891	10691	128	10131.844	9316	11230	66	10202.637	9883	11398	43	10074.209	9930	10784	61	10059.049	9824	10484	50	10175.760	9832	12014	19	10049.526	9898	10389	49	10267.286	9890	11291	80
1156	106	10017.358	9860	10654	82	10132.756	9857	11260	108	10074.713	9869	11353	55	10083.618	9842	10802	78	10057.308	9871	10763	128	10069.992	9857	10896	66	10282.349	9789	11314	43	10067.419	9867	10765	61	10170.147	9950	10857	50	10262.540	9899	11871	19	10110.368	9875	11181	49	10231.959	9826	11623	80
1157	106	10079.377	9895	10983	82	10121.683	9787	11044	108	10073.843	9903	10631	55	10012.200	9818	10270	78	10090.564	9882	10818	128	10103.195	9799	10873	66	10287.924	9892	10809	43	10202.512	9872	12089	61	10144.164	9852	10980	50	10372.660	9726	13753	19	9977.579	9908	10056	49	10146.367	9892	11118	80
1158	106	10105.660	9820	10765	82	10190.634	9800	11597	108	10098.723	9872	10828	55	10132.218	9815	12257	78	10094.718	9868	11582	128	10059.688	9836	10732	66	10198.272	9891	10950	43	10052.465	9928	10400	61	10047.049	9803	11077	50	10197.960	9822	11676	19	10036.263	9941	10256	49	10265.918	9925	11017	80
1159	106	10079.170	9651	10804	82	10076.500	9835	10651	108	10089.000	9856	10897	55	10061.127	9866	10606	78	10131.115	9910	10940	128	10122.406	9834	11503	66	10200.151	9867	11189	43	10085.628	9911	10945	61	10110.115	9926	10586	50	10337.160	9916	12109	19	10013.053	9869	10375	49	10262.633	9844	11021	80
1160	106	10069.340	9841	11156	82	10073.817	9862	11059	108	10080.473	9854	10990	55	10088.637	9897	10934	78	10133.462	9908	10920	128	10098.086	9871	10858	66	10281.424	9757	11238	43	10135.465	9916	11188	61	10095.640	9839	10995	50	10208.460	9772	11532	19	10116.053	9851	10442	49	10096.979	9887	10864	80
1161	106	10056.377	9805	10872	82	10049.293	9768	10960	108	10149.537	9888	11328	55	10051.036	9920	10503	78	10109.359	9809	11542	128	10090.070	9809	10767	66	10320.742	9761	11629	43	10056.697	9866	10472	61	10061.885	9770	11331	50	10406.960	9762	14592	19	10086.211	9946	10796	49	10317.674	9772	11231	80
1162	106	10078.443	9843	10911	82	10164.280	9845	11130	108	10128.259	9836	10926	55	10026.473	9829	10628	78	10147.257	9882	11332	128	10114.539	9826	10938	66	10188.637	9856	10926	43	10047.349	9847	10315	61	10099.705	9840	10832	50	10276.920	9871	12067	19	10081.368	9885	10995	49	10229.347	9879	10898	80
1163	106	10088.830	9818	10993	82	10049.231	9873	10521	108	10129.056	9818	10949	55	10068.146	9886	10685	78	10128.859	9854	10877	128	10117.031	9795	11395	66	10204.500	9881	11215	43	10098.232	9913	10579	61	10063.345	9879	10551	50	10253.200	9905	12038	19	10062.526	9880	10458	49	10339.306	9863	11413	80
1164	106	10040.405	9816	10983	82	10136.720	9857	10972	108	10070.296	9795	11143	55	10092.055	9847	11100	78	10119.705	9891	11181	128	10132.039	9819	10879	66	10186.288	9793	11005	43	10034.093	9906	10367	61	10085.705	9814	10617	50	10124.060	9808	10987	19	10103.105	9840	10854	49	10247.470	9859	11257	80
1165	106	10088.113	9850	10917	82	10032.549	9899	10585	108	10122.102	9821	10775	55	10111.072	9916	10934	78	10111.705	9879	11186	128	10078.703	9763	10848	66	10293.667	9883	11123	43	10184.163	9848	11018	61	9996.049	9881	10201	50	10330.720	9898	12900	19	10073.158	9892	10766	49	10189.429	9866	11033	80
1166	106	10016.358	9878	10624	82	10105.988	9896	10851	108	10120.204	9821	11380	55	10166.236	9886	11494	78	10171.243	9832	11082	128	10084.266	9859	11221	66	10279.303	9696	11303	43	10195.116	9827	11268	61	10115.983	9866	10918	50	10223.260	9778	11455	19	10118.579	9968	10652	49	10086.755	9693	11032	80
1167	106	10091.255	9848	11290	82	10058.683	9897	10770	108	10135.963	9890	11090	55	9993.981	9851	10290	78	10081.564	9841	10755	128	10057.750	9852	10887	66	10273.909	9846	11234	43	10113.860	9887	10943	61	10076.983	9884	10647	50	10349.900	9894	12518	19	10152.579	9876	11451	49	10144.245	9838	10712	80
1168	106	10122.840	9844	10806	82	10111.280	9899	11216	108	10143.676	9903	11183	55	10050.363	9857	10842	78	10047.987	9911	11366	128	10116.391	9849	11265	66	10204.272	9644	11669	43	10023.140	9889	10377	61	10050.836	9860	11224	50	10168.880	9822	11298	19	10197.053	9856	10770	49	10161.979	9788	11045	80
1169	106	10048.688	9876	10839	82	10100.964	9886	10992	108	10072.861	9854	11018	55	10043.745	9834	10775	78	10086.846	9888	10612	128	10126.227	9798	11481	66	10249.242	9882	11194	43	10086.209	9884	10586	61	10047.967	9902	10720	50	10180.540	9816	11277	19	10172.789	9853	11128	49	10198.266	9892	11073	80
1170	106	10097.340	9868	10915	82	10069.451	9742	11082	108	10070.936	9903	10799	55	10120.000	9885	11062	78	10112.692	9849	10974	128	10053.375	9842	10710	66	10305.772	9839	11777	43	10092.000	9915	10582	61	10021.099	9863	10291	50	10324.980	9849	12492	19	10028.789	9943	10407	49	10298.021	9837	11494	80
1171	106	10090.925	9813	10997	82	10074.036	9816	10958	108	10191.713	9841	11228	55	10109.854	9811	11155	78	10030.397	9876	10848	128	10119.516	9850	10810	66	10224.061	9881	11147	43	10130.209	9918	11016	61	10026.099	9918	10612	50	10268.080	9810	11640	19	10066.263	9824	11096	49	10164.184	9797	11297	80
1172	106	10022.925	9877	10511	82	10084.231	9823	10934	108	10101.777	9809	10919	55	10129.346	9914	11021	78	10028.692	9884	10681	128	10085.289	9845	10962	66	10248.197	9844	11185	43	10002.977	9911	10338	61	10033.442	9868	10400	50	10190.560	9705	11686	19	10202.368	9848	11379	49	10095.429	9854	10562	80
1173	106	10073.443	9828	11169	82	10128.549	9839	10880	108	10074.037	9878	10841	55	9989.782	9835	10124	78	10172.436	9889	11507	128	10022.531	9896	10674	66	10330.016	9865	11605	43	10188.604	9895	11030	61	10081.377	9904	10577	50	10146.360	9809	10639	19	10022.579	9891	10541	49	10215.429	9811	11114	80
1174	106	10128.510	9810	11313	82	10146.146	9805	11692	108	10084.926	9789	10711	55	9998.745	9446	10492	78	10104.730	9904	11293	128	10101.586	9404	10786	66	10316.530	9790	11164	43	10142.279	9864	11673	61	10038.131	9809	10498	50	10159.680	9853	11283	19	10038.842	9917	10292	49	10261.347	9750	11077	80
1175	106	10089.472	9827	10919	82	10107.098	9899	10906	108	10043.769	9846	10521	55	10037.363	9877	10690	78	10046.013	9888	10854	128	10084.609	9828	10865	66	10292.803	9837	11014	43	10066.187	9943	11091	61	10026.606	9896	10216	50	10453.820	9743	14869	19	10022.789	9931	10252	49	10180.816	9889	11376	80
1176	106	10106.727	9866	11135	82	10092.866	9879	10845	108	10120.324	9876	11745	55	9995.382	9810	10502	78	10106.154	9881	11071	128	10072.523	9856	11164	66	10169.606	9747	10884	43	10060.953	9914	10847	61	10057.115	9836	10425	50	10204.940	9784	11230	19	10084.105	9930	10358	49	10175.347	9853	10944	80
1177	106	10068.066	9859	10821	82	10081.122	9886	11667	108	10163.204	9719	11938	55	10110.109	9903	11262	78	10041.205	9537	10642	128	10152.148	9712	11839	66	10353.651	9785	11300	43	10173.651	9887	11546	61	10049.394	9878	11006	50	10181.660	9888	11434	19	10176.158	9851	11604	49	10224.429	9806	11111	80
1178	106	10122.773	9856	10899	82	10031.171	9912	10672	108	10147.361	9909	11160	55	10044.473	9869	10816	78	10088.333	9905	10723	128	10081.453	9787	11085	66	10238.182	9621	11171	43	10126.813	9941	10761	61	10006.229	9887	10263	50	10233.720	9876	12216	19	10121.158	9930	10606	49	10316.408	9767	11266	80
1179	106	10107.132	9841	10944	82	10078.244	9793	10935	108	10097.750	9841	10715	55	10069.745	9904	11161	78	10077.525	9848	11136	128	10098.047	9854	10830	66	10174.167	9915	10678	43	10137.396	9794	11154	61	9990.278	9807	10212	50	10154.900	9854	11401	19	10035.632	9842	10482	49	10203.143	9844	11316	80
1180	106	10077.547	9827	11250	82	10057.512	9901	10648	108	10257.213	9851	11318	55	10052.563	9876	10831	78	10070.128	9861	11224	128	10140.242	9820	11125	66	10273.818	9892	11273	43	10019.628	9907	10545	61	10097.410	9898	10772	50	10186.280	9740	11793	19	10212.842	9779	11333	49	10102.510	9417	11163	80
1181	106	10037.642	9856	11057	82	10127.780	9891	11180	108	10086.074	9834	11044	55	10015.836	9941	10425	78	10067.705	9868	10803	128	10080.305	9758	11151	66	10237.758	9827	11030	43	10156.441	9858	10844	61	10076.442	9854	10703	50	10300.080	9827	12196	19	10006.737	9897	10090	49	10092.490	9910	10573	80
1182	106	10161.481	9871	11623	82	10074.780	9809	11019	108	10095.954	9850	10748	55	9986.546	9785	10106	78	10155.257	9799	11281	128	10114.977	9853	11117	66	10298.394	9880	11905	43	10094.953	9924	10549	61	10016.983	9911	10687	50	10273.120	9871	12469	19	10029.579	9781	10435	49	10116.694	9903	10979	80
1183	106	10163.849	9790	11493	82	10026.439	9868	10357	108	10110.306	9842	10944	55	10074.400	9900	10943	78	10119.513	9647	12015	128	10032.945	9783	11443	66	10264.106	9814	11596	43	10189.697	9866	11235	61	10064.754	9737	10377	50	10331.480	9715	11652	19	10004.263	9937	10084	49	10213.245	9817	10841	80
1184	106	10071.170	9453	11258	82	10081.305	9900	10724	108	10049.861	9844	11155	55	10040.182	9924	10241	78	10164.603	9767	11511	128	10123.742	9846	11019	66	10134.516	9868	10924	43	10085.000	9829	11473	61	10082.345	9888	10981	50	10268.340	9901	13196	19	10046.737	9912	10610	49	10160.245	9839	11144	80
1185	106	10073.434	9865	11584	82	10132.683	9842	10948	108	10090.352	9864	11081	55	10056.582	9914	10674	78	10093.820	9888	11367	128	10094.344	9886	11143	66	10208.530	9764	11344	43	10017.907	9925	10677	61	10011.000	9813	10427	50	10312.220	9872	12752	19	10188.685	9829	11487	49	10196.714	9899	11481	80
1186	106	10133.160	9806	11681	82	10066.683	9605	11091	108	10073.676	9832	11139	55	10062.400	9897	10829	78	10079.513	9894	10526	128	10108.078	9838	11633	66	10265.258	9880	11050	43	10053.163	9873	10586	61	10128.640	9877	10963	50	10300.920	9851	11658	19	10027.579	9902	10368	49	10214.979	9836	11008	80
1187	106	10099.538	9849	11124	82	10096.634	9818	11059	108	10021.713	9831	10502	55	10000.363	9279	10391	78	10048.680	9821	11084	128	10060.602	9860	10902	66	10153.258	9868	10786	43	9994.977	9916	10198	61	10068.017	9821	11017	50	10358.400	9845	12025	19	10147.895	9882	11258	49	10263.449	9896	10972	80
1188	106	10015.075	9896	10548	82	10092.146	9836	10847	108	10076.380	9856	11114	55	10034.709	9836	10540	78	10153.936	9852	10937	128	10058.930	9875	11182	66	10191.409	9853	11390	43	10040.535	9915	10423	61	10133.655	9879	11101	50	10342.720	9826	11739	19	9975.421	9879	10066	49	10144.633	9801	10759	80
1189	106	10111.472	9837	12297	82	10078.731	9851	10701	108	10076.991	9632	11091	55	10057.928	9887	11118	78	10098.487	9764	11336	128	10033.273	9561	10494	66	10144.682	9846	10824	43	10088.721	9897	11034	61	10083.377	9870	10725	50	10439.540	9758	12250	19	10018.685	9884	10302	49	10125.266	9876	10532	80
1190	106	10123.010	9864	11140	82	10124.695	9864	10849	108	10111.102	9875	11088	55	10001.818	9844	10389	78	10083.770	9817	11095	128	10132.422	9723	11588	66	10155.424	9847	11131	43	10042.581	9850	10632	61	10041.541	9896	10326	50	10130.940	9866	11067	19	10050.842	9844	10322	49	10227.674	9949	10795	80
1191	106	10074.981	9865	10769	82	10102.854	9824	10981	108	10072.176	9865	10878	55	10076.509	9902	10607	78	10074.423	9917	10703	128	10094.117	9831	10963	66	10256.954	9798	11119	43	10032.791	9874	10294	61	10004.278	9811	10549	50	10225.400	9819	11199	19	10041.579	9877	10468	49	10227.633	9774	11525	80
1192	106	10038.896	9848	10855	82	10140.976	9869	11093	108	10151.991	9855	11277	55	10045.127	9931	10750	78	10103.808	9912	10934	128	10082.281	9813	10529	66	10248.924	9883	11026	43	10080.512	9887	10771	61	10082.983	9880	11181	50	10224.680	9821	11775	19	10097.421	9881	10409	49	10151.510	9879	10948	80
1193	106	10114.623	9801	11333	82	10128.573	9846	10774	108	10094.704	9866	11164	55	10104.964	9862	10805	78	10091.090	9780	10918	128	10060.992	9827	10911	66	10148.121	9491	10640	43	10071.604	9858	10865	61	10165.033	9869	11242	50	10413.580	9823	12709	19	10056.158	9937	10517	49	10182.612	9843	10785	80
1194	106	10054.245	9861	10806	82	10039.183	9839	10733	108	10125.194	9868	11197	55	10096.473	9875	10622	78	10051.936	9884	10744	128	10085.180	9847	10939	66	10217.530	9860	11928	43	10171.047	9784	11232	61	10073.623	9848	10640	50	10417.660	9768	13179	19	10058.368	9847	10553	49	10169.490	9876	10794	80
1195	106	10070.981	9888	10760	82	10044.769	9895	10818	108	10112.694	9855	10925	55	10095.873	9886	10914	78	10050.218	9846	10673	128	10145.961	9847	10963	66	10301.212	9759	11209	43	10023.256	9903	10646	61	10041.099	9911	10642	50	10138.600	9839	10874	19	10009.158	9889	10069	49	10144.592	9862	10787	80
1196	106	10098.604	9876	11054	82	10109.695	9815	11212	108	10092.417	9848	10866	55	10045.310	9924	10574	78	10098.475	9781	10791	128	10060.406	9860	10586	66	10328.728	9801	11512	43	10058.628	9887	10926	61	10084.442	9879	10964	50	10171.800	9912	11066	19	10068.263	9885	10467	49	10157.000	9858	10923	80
1197	106	10127.538	9811	10980	82	10147.280	9851	11133	108	10030.731	9835	10996	55	10066.382	9821	10631	78	10132.115	9824	10928	128	10100.000	9838	11058	66	10273.137	9837	11561	43	10088.023	9886	11278	61	10047.328	9906	10651	50	10327.720	9730	11861	19	10063.685	9926	10328	49	10235.367	9866	11148	80
1198	106	10095.745	9909	11127	82	10023.744	8768	10972	108	10216.806	9828	12101	55	10045.654	9890	10307	78	10066.718	9863	10569	128	10036.938	9846	10623	66	10210.409	9838	11219	43	10200.256	9859	10934	61	10031.951	9883	10365	50	10268.880	9731	12274	19	10009.105	9899	10191	49	10218.612	9865	11189	80
1199	106	10065.160	9838	11131	82	10127.366	9841	11201	108	10098.769	9863	10875	55	10039.363	9921	10634	78	10093.833	9919	11597	128	10113.844	9843	11021	66	10203.909	9867	11251	43	10028.349	9852	10608	61	10042.722	9905	10398	50	10303.640	9758	12688	19	10118.526	9865	10536	49	10120.775	9878	10685	80
1200	106	10032.830	8696	11469	82	10077.561	9865	11238	108	10082.870	9828	10796	55	10056.909	9881	10551	78	10119.257	9747	11445	128	10060.000	9845	11158	66	10349.682	9885	11449	43	10113.232	9876	11333	61	10048.771	9888	10715	50	10297.160	9783	12226	19	10041.895	9915	10279	49	10276.367	9910	10998	80
1201	106	10060.698	9864	10776	82	10048.939	9853	10579	108	10057.213	9536	11211	55	10021.491	9613	10667	78	10042.064	9869	10556	128	10086.305	9794	11158	66	10254.272	9922	11081	43	10083.140	9840	10829	61	10065.082	9890	10417	50	10357.080	9844	12546	19	10165.579	9923	11106	49	10171.734	9817	11460	80
1202	106	10079.434	9904	11611	82	10078.817	9784	10977	108	10071.436	9600	10762	55	10112.709	9918	10829	78	10066.346	9576	10853	128	10163.344	9745	11142	66	10237.030	9745	11183	43	10057.047	9834	10859	61	10078.901	9868	10625	50	10202.360	9867	11426	19	10071.315	9932	10374	49	10231.694	9835	10846	80
1203	106	10035.812	9888	10851	82	10046.012	9829	10755	108	10066.130	9724	10563	55	10122.782	9880	11327	78	10106.000	9798	11147	128	10104.977	9820	10958	66	10365.909	9819	11625	43	9988.953	9929	10059	61	10070.590	9889	10468	50	10251.740	9819	11808	19	10039.526	9855	10296	49	10177.367	9694	11274	80
1204	106	10056.962	9853	10686	82	10066.671	9873	11024	108	10108.176	9422	10701	55	10025.019	9891	10524	78	10127.936	9823	11141	128	10102.781	9841	11075	66	10309.000	9873	11339	43	10056.675	9926	10458	61	10083.640	9889	10853	50	10229.660	9886	11456	19	9980.474	9887	10041	49	10194.694	9781	11044	80
1205	106	10086.217	9850	10788	82	10087.280	9861	10669	108	10154.537	9753	11416	55	10014.091	9890	10497	78	10108.628	9901	11187	128	10118.930	9831	11006	66	10289.061	9867	11079	43	10125.744	9904	11127	61	10058.508	9860	10660	50	10381.660	9690	12009	19	10167.421	9894	10537	49	10177.184	9855	11095	80
1206	106	10070.623	9882	11153	82	10067.695	9868	10703	108	10097.713	9865	11171	55	10088.546	9830	11002	78	10112.372	9859	10835	128	10092.469	9848	10715	66	10211.454	9903	11298	43	10115.116	9863	10879	61	10017.459	9879	10437	50	10367.760	9757	11877	19	10102.632	9930	10565	49	10183.286	9870	10936	80
1207	106	10100.273	9906	11392	82	10237.280	9755	11307	108	10087.574	9821	10728	55	10033.618	9895	10583	78	10063.552	9895	10539	128	10070.789	9769	10845	66	10292.924	9865	11571	43	10076.209	9860	10817	61	10092.196	9824	10718	50	10151.340	9144	11464	19	10045.053	9936	10331	49	10245.837	9904	11377	80
1208	106	10035.773	9869	10631	82	10070.036	9846	10568	108	10060.833	9908	10729	55	10084.854	9838	10887	78	10121.782	9906	11346	128	10034.031	9539	10625	66	10141.333	9824	10811	43	10045.559	9908	10531	61	10149.688	9761	11444	50	10181.480	9818	11039	19	10055.315	9874	10446	49	10253.286	9763	11259	80
1209	106	10033.377	9866	10656	82	10109.561	9822	11047	108	10157.380	9847	11267	55	10057.200	9901	10978	78	10088.667	9893	11067	128	10035.266	9710	10878	66	10285.591	9624	11626	43	10068.813	9872	10498	61	10043.065	9911	10671	50	10382.620	9762	11949	19	10167.947	9919	10941	49	10189.674	9867	11060	80
1210	106	10025.320	9849	10524	82	10039.683	9864	10642	108	10082.250	9887	10746	55	10016.873	9880	10546	78	10074.730	9900	10568	128	10098.930	9825	10808	66	10341.728	9840	11278	43	10149.232	9902	11344	61	10037.049	9866	10302	50	10190.400	9843	11612	19	10012.947	9935	10190	49	10321.857	9768	11719	80
1211	106	10112.358	9898	11290	82	10085.195	9830	10713	108	10107.806	9827	11339	55	10040.327	9838	10615	78	10098.282	9845	10755	128	10056.875	9685	11009	66	10138.167	9853	10968	43	10066.535	9854	10720	61	10079.935	9863	10875	50	10384.880	9734	12605	19	10079.526	9942	10411	49	10273.082	9823	11147	80
1212	106	10021.340	9841	11260	82	10099.354	9906	11297	108	10124.491	9906	11559	55	10076.690	9918	10940	78	10150.833	9777	11079	128	10079.672	9855	10714	66	10307.137	9815	11277	43	10096.303	9850	11226	61	10083.278	9872	11152	50	10179.240	9830	11317	19	10165.842	9924	10843	49	10182.551	9727	11747	80
1213	106	10131.727	9756	11641	82	10070.049	9711	11019	108	10085.481	9864	10796	55	10007.146	9879	10435	78	10108.718	9782	11297	128	10085.094	9849	10768	66	10139.106	9867	10714	43	10118.187	9893	10817	61	10109.574	9863	10919	50	10206.100	9887	11394	19	10107.789	9908	10554	49	10306.041	9904	11163	80
1214	106	10106.264	9896	11054	82	10084.939	9917	10938	108	10077.277	9720	10891	55	10040.218	9905	10475	78	10116.833	9835	11090	128	10076.836	9823	10865	66	10353.151	9872	11664	43	10057.140	9883	10667	61	10056.836	9822	10950	50	10171.340	9893	11451	19	10053.947	9869	10507	49	10308.653	9846	11499	80
1215	106	10056.651	9900	10748	82	10075.012	9850	10596	108	10124.111	9830	11214	55	9991.310	9849	10183	78	10132.052	9843	10723	128	10143.508	9807	11434	66	10236.546	9838	11459	43	10137.093	9866	10896	61	10066.000	9883	10837	50	10226.160	9803	11283	19	10045.579	9772	10619	49	10113.653	9913	11003	80
1216	106	10052.792	9907	11104	82	10025.731	9867	10580	108	10153.296	9815	12338	55	10083.200	9888	10686	78	10061.167	9887	10713	128	10103.211	9828	10930	66	10284.879	9864	12327	43	10156.325	9862	10800	61	10031.951	9891	10513	50	10315.260	9832	11773	19	10047.895	9870	10447	49	10296.470	9781	11460	80
1217	106	10117.736	9822	11624	82	10113.634	9841	10959	108	10054.093	9862	10749	55	10100.582	9856	10946	78	10137.525	9814	11013	128	10094.156	9759	10912	66	10138.863	9883	11199	43	10092.116	9881	10635	61	10040.065	9846	10638	50	10216.380	9902	10975	19	10107.105	9857	11085	49	10170.306	9893	11108	80
1218	106	10103.302	9875	10880	82	10070.769	9893	10736	108	10085.769	9092	12138	55	10101.036	9831	10881	78	10107.538	9882	10764	128	10111.984	9790	11753	66	10197.318	9818	11174	43	10079.791	9850	11169	61	10016.606	9905	10410	50	10388.000	9743	12520	19	10069.053	9922	10408	49	10168.979	9829	10936	80
1219	106	10060.764	9760	11023	82	10129.146	9852	10874	108	10131.296	9877	12450	55	10049.164	9864	10497	78	10147.052	9871	11429	128	10102.070	9848	10818	66	10260.561	9813	11625	43	10075.279	9888	10777	61	10138.377	9851	10906	50	10183.560	8948	12035	19	10093.579	9921	10669	49	10100.306	9667	10804	80
1220	106	10097.057	9816	10843	82	10100.280	9875	10987	108	10142.444	9885	11501	55	9995.854	9834	10336	78	10034.692	9824	11205	128	10144.320	9839	11284	66	10284.530	9706	11020	43	10037.256	9398	10413	61	10086.410	9745	11486	50	10338.880	9811	11883	19	10192.947	9948	11867	49	10178.694	9840	10704	80
1221	106	10076.566	9857	10535	82	10101.964	9875	10632	108	10137.314	9893	11479	55	10044.818	9917	10810	78	10058.948	9319	11004	128	10050.891	9876	10840	66	10244.182	9806	11150	43	10031.140	9916	10244	61	10077.722	9868	10986	50	10215.260	9891	11384	19	9994.211	9879	10249	49	10290.000	9824	11314	80
1222	106	10109.000	9856	11040	82	10161.476	9815	10865	108	10151.777	9818	10995	55	10164.019	9879	11249	78	10120.128	9839	10968	128	10049.672	9770	10921	66	10254.606	9647	11323	43	10107.325	9907	10775	61	10075.312	9828	10745	50	10467.740	9747	13457	19	10067.842	9898	10468	49	10179.918	9869	10755	80
1223	106	10074.198	9872	10992	82	10099.561	9887	10868	108	10135.509	9710	11899	55	10075.400	9867	10870	78	10099.923	9891	11687	128	10065.055	9834	11303	66	10284.167	9875	10966	43	10063.488	9886	10612	61	10038.295	9871	10626	50	10241.760	9867	11853	19	10133.158	9822	10517	49	10227.796	9817	10885	80
1224	106	10064.066	9860	11155	82	10111.609	9850	10955	108	10112.389	9797	10931	55	10007.509	9905	10275	78	10116.936	9882	11020	128	10124.805	9840	11419	66	10278.030	9809	11163	43	10072.140	9924	10951	61	10041.328	9904	10571	50	10275.840	9863	11846	19	10074.895	9877	10694	49	10174.163	9850	11543	80
1225	106	10077.896	9801	11067	82	10087.134	9903	10674	108	10115.102	9867	11564	55	10057.346	9880	10688	78	10179.115	9839	11425	128	10072.359	9828	10735	66	10157.454	9901	11097	43	10110.209	9899	11215	61	10087.459	9768	11415	50	10273.560	9856	12320	19	10008.685	9909	10131	49	10125.530	9821	10863	80
1226	106	10019.877	9745	10762	82	10046.988	9915	10948	108	10057.889	9855	10991	55	10126.346	9893	11562	78	10126.090	9862	11029	128	10084.789	9834	10683	66	10295.303	9840	11154	43	10062.604	9924	10720	61	10112.410	9853	10720	50	10269.660	9886	11316	19	10095.737	9925	10565	49	10094.734	9753	10677	80
1227	106	10108.047	9861	11139	82	10061.378	9870	10551	108	10126.926	9793	11400	55	10074.272	9908	10629	78	10118.295	9728	10950	128	10137.484	9784	11121	66	10332.470	9769	11150	43	10107.256	9914	10860	61	10080.164	9881	10838	50	10384.540	9820	12676	19	10020.947	9928	10351	49	10241.449	9858	10753	80
1228	106	10092.943	9847	10900	82	10130.902	9691	11396	108	10123.157	9850	10851	55	10070.673	9894	11136	78	10040.603	9909	10433	128	10079.695	9882	10724	66	10184.272	9793	11003	43	10054.465	9904	10649	61	10066.967	9831	10504	50	10217.660	9859	11323	19	9991.421	9938	10149	49	10185.347	9815	10863	80
1229	106	10055.160	9871	10537	82	10040.378	9913	10736	108	10036.223	9890	10753	55	10072.728	9791	10906	78	10116.218	9852	10937	128	10034.984	9885	10757	66	10254.576	9831	11308	43	10056.931	9908	11143	61	10120.082	9839	11006	50	10400.700	9921	12692	19	9985.211	9940	10085	49	10226.918	9840	11658	80
1230	106	10119.595	9840	10891	82	10092.780	9873	10620	108	10113.833	9862	10664	55	10054.745	9829	10907	78	10126.948	9903	10868	128	10063.359	9733	10578	66	10315.137	9930	11202	43	10135.488	9920	11411	61	10059.147	9897	10539	50	10352.700	9905	11316	19	10038.579	9913	10556	49	10121.796	9883	10548	80
1231	106	10065.415	9874	10903	82	10108.622	9789	11252	108	10205.213	9863	12165	55	10099.236	9894	10975	78	10079.808	9860	11208	128	10042.438	9830	10968	66	10296.470	9899	11658	43	10115.512	9877	10776	61	10096.541	9861	10685	50	10262.340	9921	11636	19	10058.105	9946	10324	49	10151.571	9882	10817	80
1232	106	10139.820	9801	11250	82	10102.109	9904	10884	108	10082.361	9872	10923	55	10079.346	9911	10912	78	10128.577	9915	11317	128	10041.789	9883	10731	66	10343.984	9779	11852	43	10123.256	9905	11152	61	10042.951	9907	10426	50	10306.500	9841	11979	19	10056.421	9917	10725	49	10245.694	9890	11286	80
1233	106	10070.066	9825	10928	82	10043.269	9887	10616	108	10127.324	9901	11448	55	10108.546	9893	11085	78	10130.372	9895	11125	128	10137.883	9805	11561	66	10293.561	9787	11017	43	10080.651	9886	10828	61	10053.360	9831	11055	50	10225.780	9909	12807	19	10111.105	9847	11928	49	10213.225	9840	10895	80
1234	106	10100.680	9903	11130	82	10053.646	9884	11004	108	10043.296	9907	10454	55	10093.618	9805	11065	78	10138.654	9865	11236	128	10081.359	9830	10842	66	10295.561	9869	12623	43	10183.000	9781	11664	61	10141.131	9836	10849	50	10206.380	9792	11239	19	10124.421	9929	10519	49	10155.470	9854	10751	80
1235	106	10099.443	9819	11269	82	10107.658	9868	10923	108	10061.741	9923	10966	55	10054.346	9921	10636	78	10144.192	9887	10922	128	10074.320	9824	10612	66	10234.712	9758	11736	43	10036.651	9875	10655	61	10186.345	9802	11009	50	10178.700	9844	10923	19	10042.211	9893	10560	49	10259.959	9876	11258	80
1236	106	10065.510	9854	10568	82	10113.769	9900	11713	108	10023.583	9918	10672	55	10023.000	9850	10547	78	10085.385	9878	10747	128	10111.109	9788	11123	66	10208.288	9774	11533	43	10088.581	9891	10774	61	10100.885	9863	11058	50	10218.920	9896	12702	19	10164.842	9937	10661	49	10359.490	9942	11937	80
1237	106	10030.188	9793	11175	82	10133.207	9844	11112	108	10127.019	9837	11209	55	10048.873	9876	10513	78	10127.115	9853	11089	128	10141.617	9772	11226	66	10323.303	9764	11452	43	10014.931	9843	10542	61	10016.737	9884	10211	50	10319.020	9805	12372	19	10001.632	9909	10339	49	10147.102	9897	10787	80
1238	106	10120.302	9845	11147	82	10125.317	9838	11710	108	10071.009	9768	11025	55	9996.363	9898	10367	78	10181.757	9901	11226	128	10089.562	9859	11050	66	10361.818	9730	11747	43	10076.535	9908	10902	61	10060.246	9887	11252	50	10212.620	9891	10893	19	9985.789	9916	10093	49	10165.163	9861	10699	80
1239	106	10096.443	9822	10788	82	10086.256	9873	10767	108	10148.564	9826	11056	55	10008.709	9819	10398	78	10107.308	9907	11122	128	10090.914	9877	11959	66	10156.818	9869	11150	43	10067.813	9893	10761	61	10096.541	9887	10801	50	10467.620	9747	12733	19	10079.685	9879	10538	49	10201.612	9876	11064	80
1240	106	10139.028	9762	10927	82	10111.231	9780	11588	108	10079.796	9850	11154	55	10035.800	9907	10585	78	10081.859	9856	11247	128	10090.469	9864	11415	66	10289.182	9884	11562	43	10046.187	9917	10236	61	10089.394	9796	10864	50	10126.240	9811	10995	19	9996.526	9900	10195	49	10245.674	9881	11140	80
1241	106	10100.038	9739	11410	82	10091.122	9788	11114	108	10092.527	9759	11040	55	9981.745	9859	10105	78	10125.052	9886	11060	128	10068.852	9598	10765	66	10141.303	9779	10942	43	10166.256	9880	11501	61	10093.901	9869	10768	50	10398.840	9895	11384	19	10034.737	9906	10378	49	10172.653	9792	10770	80
1242	106	10115.538	9862	10866	82	10044.122	9862	10430	108	10122.796	9885	11076	55	10153.272	9816	11597	78	10158.448	9797	11226	128	10036.125	9875	10328	66	10224.954	9874	11503	43	10039.419	9908	10611	61	10047.360	9917	10660	50	10238.580	9905	11587	19	10068.158	9930	10675	49	10266.449	9906	11555	80
1243	106	10081.038	9892	10825	82	10045.256	9827	10613	108	10130.694	9821	10876	55	10047.690	9685	11409	78	10108.885	9894	11122	128	10108.328	9822	10743	66	10291.091	9814	11127	43	10090.093	9871	11119	61	9990.787	9900	10066	50	10169.880	9860	11015	19	10039.474	9871	10355	49	10144.714	9850	10630	80
1244	106	10041.613	9537	10682	82	10086.598	9876	10667	108	10100.713	9822	11076	55	10030.600	9849	10570	78	10068.090	9864	10784	128	10043.781	9878	10685	66	10172.424	9864	11090	43	10092.069	9921	10868	61	10096.623	9867	10777	50	10198.600	9906	11147	19	10027.053	9912	10330	49	10272.775	9771	11452	80
1245	106	10084.972	9841	10566	82	10098.280	9866	10602	108	10087.907	9861	10999	55	10063.200	9870	10672	78	10120.770	9850	11008	128	10105.898	9838	11055	66	10205.470	9807	11179	43	10153.441	9881	11105	61	10080.541	9857	10637	50	10230.780	9669	12960	19	10168.579	9964	10716	49	10313.163	9843	11176	80
1246	106	10090.538	9797	10931	82	10108.098	9877	10800	108	10101.537	9876	10859	55	10039.091	9827	11930	78	10047.770	9897	10628	128	10087.773	9857	11114	66	10321.849	9910	10987	43	10028.256	9861	10788	61	10041.246	9356	10627	50	10369.540	9837	11791	19	10052.789	9886	10572	49	10389.000	9826	11535	80
1247	106	10163.151	9833	11808	82	10206.683	9860	10890	108	10184.824	9851	11004	55	10048.654	9890	10687	78	10079.705	9877	10813	128	10155.203	9840	11094	66	10200.439	9798	10849	43	10115.349	9842	11529	61	10010.508	9900	10615	50	10270.340	9828	11958	19	10089.789	9936	10367	49	10121.694	9890	10681	80
1248	106	10071.510	9845	10559	82	10104.061	9859	11160	108	10124.491	9887	10962	55	10034.673	9891	10633	78	10164.948	9902	11362	128	10112.008	9840	10996	66	10222.409	9779	11794	43	10019.697	9894	10656	61	10052.853	9886	10712	50	10161.640	9926	11321	19	10181.053	9939	11182	49	10190.347	9856	11222	80
1249	106	10060.877	9834	10981	82	10093.939	9848	10647	108	10114.620	9806	11176	55	10047.891	9915	10786	78	10054.436	9871	10524	128	10066.703	9850	10746	66	10214.924	9895	11363	43	10211.232	9803	11062	61	10065.787	9870	10586	50	10313.000	9854	12859	19	9940.895	9404	10069	49	10133.000	9880	10923	80
1250	106	10015.680	9913	10379	82	10106.731	9887	10982	108	10074.630	9885	11127	55	10058.673	9836	10840	78	10110.243	9797	11296	128	10045.727	9452	10747	66	10241.424	9877	10977	43	10094.116	9874	10884	61	10033.196	9906	10562	50	10406.000	9854	12939	19	10047.789	9924	10388	49	10181.633	9860	10931	80
1251	106	10078.245	9747	11065	82	10078.695	9858	10799	108	10079.223	9829	11052	55	10056.272	9914	10915	78	10107.730	9812	10939	128	10102.453	9710	10790	66	10247.318	9788	11135	43	10086.069	9872	10930	61	10026.590	9659	10595	50	10260.320	9924	11364	19	10052.368	9898	10397	49	10361.775	9831	11531	80
1252	106	10091.519	9876	11497	82	10107.231	9694	10776	108	10082.343	9847	11024	55	10029.654	9900	10390	78	10075.243	9888	10905	128	10054.781	9837	10627	66	10294.470	9801	11602	43	10122.813	9901	10729	61	10056.705	9450	10580	50	10180.000	9872	11240	19	10064.263	9925	10716	49	10215.143	9789	10924	80
1253	106	10086.538	9230	11018	82	10050.622	9885	10951	108	10076.426	9866	10800	55	10117.072	9889	10579	78	10121.590	9816	11621	128	10108.305	9815	11365	66	10352.742	9825	11527	43	10093.232	9900	10913	61	10073.983	9880	10828	50	10257.300	9877	11626	19	10092.947	9962	10359	49	10144.857	9829	10859	80
1254	106	10099.490	9821	12139	82	10146.658	9781	11059	108	10108.611	9809	11375	55	9983.363	9703	10171	78	10125.628	9812	11237	128	10107.992	9868	10916	66	10457.303	9815	11268	43	10042.116	9928	10361	61	10098.672	9854	10988	50	10369.060	9822	13216	19	10046.526	9902	10544	49	10142.796	9742	10896	80
1255	106	10053.057	9859	10721	82	10034.024	9169	11104	108	10115.814	9838	11066	55	10065.928	9905	10817	78	10153.846	9893	11312	128	10042.492	9898	10716	66	10281.076	9758	11708	43	10085.325	9873	10569	61	10028.705	9912	10484	50	10474.260	9657	12950	19	10101.053	9880	10906	49	10223.898	9849	11579	80
1256	106	10056.868	9878	10771	82	10095.500	9898	11115	108	10078.019	9084	11467	55	10146.637	9872	11396	78	10129.270	9880	12108	128	10091.891	9837	10624	66	10184.863	9830	11309	43	10100.697	9869	10642	61	10033.459	9900	10424	50	10367.760	9832	12297	19	10120.474	9939	10751	49	10150.612	9900	11198	80
1257	106	10069.585	9832	11037	82	10088.964	9804	10945	108	10136.056	9756	10908	55	10100.728	9865	11026	78	10144.641	9876	11106	128	10091.594	9789	10982	66	10212.091	9821	11025	43	10085.256	9877	11272	61	10110.771	9881	10781	50	10197.940	9785	11542	19	10086.000	9954	10423	49	10189.755	9883	11093	80
1258	106	10082.990	9905	10994	82	10119.269	9827	10822	108	10093.343	9794	11158	55	10134.091	9913	11150	78	10119.090	9912	11529	128	10144.086	9773	11656	66	10169.470	9819	10896	43	10041.651	9930	10472	61	10053.737	9813	11212	50	10263.140	9900	12519	19	9986.737	9908	10147	49	10298.449	9885	11430	80
1259	106	10031.462	9891	10371	82	10108.000	9855	11099	108	10130.157	9848	11105	55	10124.310	9880	10791	78	10126.180	9851	11234	128	10058.375	9851	10618	66	10283.167	9899	11286	43	10057.675	9855	10781	61	10058.147	9866	11201	50	10415.980	9694	13716	19	10046.315	9869	10659	49	10220.000	9854	11239	80
1260	106	10106.217	9813	10973	82	10043.342	9811	10715	108	10169.259	9804	11507	55	10025.600	9891	10308	78	10107.680	9854	11443	128	10123.891	9800	11494	66	10292.803	9750	11350	43	10041.419	9498	10715	61	10078.623	9879	10651	50	10202.800	9810	11444	19	10041.947	9944	10460	49	10279.918	9827	11009	80
1261	106	10049.783	9896	10680	82	10160.549	9785	11192	108	10101.380	9880	10807	55	10084.036	9799	11288	78	10076.205	9848	10808	128	10052.133	9903	10772	66	10249.772	9899	11174	43	10085.093	9878	10980	61	10141.754	9861	10808	50	10204.600	9813	12314	19	10215.789	9939	10727	49	10252.021	9924	11092	80
1262	106	10094.887	9850	10775	82	10102.342	9871	10996	108	10125.602	9835	10934	55	10137.909	9800	10871	78	10075.141	9833	11072	128	10130.477	9831	11325	66	10328.016	9856	11011	43	10018.232	9882	10220	61	10161.295	9824	10756	50	10236.340	9842	11877	19	10040.315	9935	10381	49	10159.429	9911	10650	80
1263	106	10055.095	9895	11006	82	10020.634	9892	10638	108	10184.907	9876	11442	55	10081.346	9877	10925	78	10043.410	9860	10612	128	10084.531	9834	10832	66	10139.197	9850	10691	43	10096.069	9876	10938	61	10040.426	9912	10518	50	10343.620	9923	13127	19	10045.842	9920	10368	49	10116.225	9864	10768	80
1264	106	10082.180	9477	11007	82	10038.256	9877	10342	108	10097.223	9890	11060	55	10073.981	9865	10808	78	10119.167	9885	11443	128	10068.930	9830	10752	66	10301.530	9882	11207	43	10067.675	9894	10954	61	10010.754	9670	10264	50	10322.580	9822	12040	19	10085.421	9900	10352	49	10160.714	9816	11042	80
1265	106	10055.104	9852	10522	82	10087.231	9623	10967	108	10103.657	9894	10714	55	10127.618	9840	10966	78	10090.243	9892	10691	128	10014.555	9878	10527	66	10356.970	9845	11428	43	10057.232	9880	10513	61	10149.672	9887	10971	50	10215.400	9706	12434	19	10254.526	9942	10915	49	10202.796	9906	11169	80
1266	106	10111.528	9819	10998	82	10099.231	9886	10917	108	10063.852	9792	10604	55	10011.036	9894	10519	78	10114.872	9811	11274	128	10114.812	9802	10992	66	10198.349	9776	10876	43	10006.349	9890	10368	61	9993.181	9534	10215	50	10326.660	9917	11958	19	10104.211	9918	10761	49	10190.326	9876	11240	80
1267	106	10060.160	9859	10769	82	10065.524	9836	11089	108	10077.093	9825	10884	55	10048.236	9879	10511	78	10113.103	9882	10955	128	10085.781	9772	11156	66	10247.258	9684	11283	43	10041.559	9889	10491	61	10063.885	9916	10728	50	10442.880	9779	12964	19	10005.053	9940	10176	49	10210.571	9878	11025	80
1268	106	10037.820	9847	10771	82	10079.231	9903	10551	108	10082.777	9707	11277	55	10141.000	9379	11213	78	10161.423	9901	11980	128	10080.430	9818	10903	66	10290.016	9800	11378	43	10177.768	9870	11002	61	10106.836	9867	10843	50	10206.840	9872	11950	19	10079.526	9775	10953	49	10157.898	9893	10736	80
1269	106	10074.113	9888	11721	82	10131.622	9832	10898	108	10068.027	9828	11056	55	10083.200	9894	10838	78	10087.730	9673	11352	128	10083.805	9671	12354	66	10267.484	9911	11354	43	10188.813	9917	11353	61	10116.640	9829	10614	50	10329.360	9870	11864	19	10056.263	9946	10344	49	10094.755	9833	10737	80
1270	106	10037.670	9870	10482	82	10142.720	9801	10903	108	10090.806	9837	10729	55	10155.563	9929	11053	78	10141.872	9665	11635	128	10097.992	9755	11070	66	10264.212	9909	11861	43	10150.907	9935	11257	61	10083.099	9835	11103	50	10316.300	9780	12110	19	10117.685	9915	10733	49	10248.326	9878	11022	80
1271	106	10042.443	9888	10498	82	10097.780	9899	10762	108	10095.556	9327	11285	55	10023.236	9870	10644	78	10163.346	9869	11267	128	10104.141	9853	10953	66	10152.863	9765	11270	43	10086.209	9854	10747	61	10090.181	9903	10803	50	10215.500	9866	12123	19	10053.368	9845	10609	49	10137.470	9887	11030	80
1272	106	10063.557	9856	11152	82	10136.220	9816	11378	108	10101.157	9890	10695	55	10033.055	9921	11028	78	10086.615	9878	11175	128	10112.391	9796	11053	66	10310.197	9781	11089	43	10149.697	9804	11170	61	10035.278	9838	10754	50	10341.020	9853	11428	19	10099.579	9861	11255	49	10175.918	9880	11556	80
1273	106	10110.538	9835	11010	82	10053.366	9880	10749	108	10133.907	9872	10903	55	10061.873	9892	10537	78	10110.000	9861	10921	128	10060.898	9823	11289	66	10203.000	9860	11000	43	9962.977	9078	11058	61	10077.442	9883	10616	50	10246.400	9895	11371	19	10050.895	9889	10575	49	10303.021	9867	11391	80
1274	106	10081.868	9835	10964	82	10146.109	9827	11149	108	10172.398	9845	11153	55	10067.800	9872	10732	78	10154.448	9819	10859	128	10125.945	9835	11351	66	10310.803	9630	11399	43	10026.419	9905	10509	61	10086.508	9893	10620	50	10319.700	9884	12356	19	10108.421	9864	10370	49	10293.204	9778	11589	80
1275	106	10082.180	9878	11415	82	10153.976	9848	11477	108	10102.954	9883	11080	55	10053.182	9874	11041	78	10183.282	9843	11197	128	10104.234	9836	10622	66	10305.909	9719	11441	43	10112.813	9849	10879	61	10007.983	9883	10309	50	10376.860	9943	12633	19	10013.737	9945	10143	49	10303.143	9717	11402	80
1276	106	10084.085	9897	10937	82	10081.720	9890	10497	108	10084.880	9808	10928	55	10113.437	9836	10774	78	10155.590	9840	11277	128	10071.148	9829	11180	66	10302.409	9064	11905	43	10079.512	9902	10836	61	10067.017	9842	10586	50	10297.940	9778	12048	19	10005.579	9939	10183	49	10224.490	9771	11112	80
1277	106	10107.688	9861	11114	82	10192.195	9761	11539	108	10150.861	9887	11165	55	10057.709	9919	10816	78	10014.718	9609	10797	128	10066.844	9768	10765	66	10233.151	9865	10991	43	10085.907	9859	10992	61	9998.967	9909	10290	50	10304.480	9762	12057	19	10009.315	9862	10296	49	10229.592	9553	11070	80
1278	106	10071.717	9853	10641	82	10065.146	9807	10855	108	10107.806	9890	10470	55	10105.164	9820	11080	78	10078.743	9882	10827	128	10095.500	9814	10739	66	10206.984	9755	11014	43	10044.977	9874	10456	61	10003.115	9940	10125	50	10329.820	9741	11605	19	10060.000	9896	10514	49	10144.633	9854	10662	80
1279	106	10069.962	9896	10717	82	10052.269	9879	10806	108	10106.037	9862	11029	55	10056.091	9858	11057	78	10102.372	9891	11158	128	10060.523	9718	10814	66	10095.939	9843	11282	43	10121.977	9872	11376	61	10080.705	9848	10787	50	10188.420	9873	11643	19	10042.263	9863	10401	49	10241.286	9884	10946	80
1280	106	10139.340	9851	11711	82	10151.354	9855	11189	108	10034.936	9880	10592	55	10090.818	9827	10989	78	10080.333	9867	10804	128	10088.250	9818	10972	66	10271.803	9758	11429	43	10114.813	9864	11167	61	10060.508	9901	10460	50	10397.640	9802	13493	19	10053.158	9902	10334	49	10162.367	9727	11191	80
1281	106	10106.849	9862	11090	82	10106.024	9869	10787	108	10095.833	9762	11427	55	10060.310	9930	10532	78	10112.680	9894	11081	128	10083.805	9858	10933	66	10260.197	9847	11379	43	10149.721	9903	10959	61	10030.295	9878	10379	50	10296.260	9819	12599	19	10095.105	9818	10706	49	10173.143	9819	11106	80
1282	106	10075.868	9786	10854	82	10117.207	9881	11006	108	10094.870	9856	11169	55	10023.964	9838	10323	78	10072.359	9861	11007	128	10086.844	9864	10961	66	10203.728	9691	11181	43	10064.396	9876	10997	61	10189.377	9828	10908	50	10250.800	9867	11779	19	10004.579	9876	10167	49	10147.633	9857	10857	80
1283	106	10085.764	9844	10757	82	10077.000	9820	10993	108	10112.917	9812	11055	55	10095.563	9883	11056	78	10075.923	9836	10904	128	10082.359	9737	11053	66	10227.363	9778	11086	43	10153.721	9858	10972	61	10065.771	9858	10644	50	10232.300	9888	11959	19	10061.263	9907	10582	49	10159.755	9903	10593	80
1284	106	10065.095	9823	10768	82	10072.524	9821	10721	108	10105.509	9865	11132	55	10000.036	9172	10781	78	10035.680	9902	10460	128	10072.750	9827	10946	66	10245.682	9878	10846	43	10074.256	9926	10520	61	10053.065	9875	11207	50	10208.180	9791	11464	19	10108.474	9909	10935	49	10234.571	9803	10877	80
1285	106	10088.434	9902	10671	82	10098.427	9847	11543	108	10046.231	9342	10732	55	10079.400	9850	11105	78	10071.205	9912	10510	128	10065.953	9858	11230	66	10374.712	9892	11502	43	10114.907	9843	11152	61	10060.246	9876	10533	50	10254.640	9766	12429	19	9997.947	9915	10297	49	10162.755	9897	11215	80
1286	106	10091.981	9697	11747	82	10081.354	9907	10865	108	10074.481	9830	10997	55	10097.346	9854	11191	78	10093.962	9899	11045	128	10124.781	9827	10873	66	10284.970	9866	10963	43	10142.465	9914	10527	61	10067.705	9930	10874	50	10346.920	9643	12224	19	10095.789	9860	10425	49	10176.959	9836	11010	80
1287	106	10108.028	9819	10895	82	10115.805	9862	11175	108	10135.157	9828	11474	55	10088.909	9836	11030	78	10032.270	9872	10669	128	10093.438	9852	11225	66	10229.939	9844	10952	43	10089.256	9835	11684	61	10059.295	9896	10435	50	10131.800	9879	10823	19	10099.263	9949	10434	49	10232.796	9843	11031	80
1288	106	10077.575	9897	11034	82	10098.049	9834	10974	108	10183.102	9825	11160	55	10162.964	9891	11046	78	10050.385	9384	10721	128	10160.859	9842	11053	66	10396.076	9803	11420	43	10119.069	9919	10931	61	10058.246	9889	10615	50	10318.660	9873	11884	19	10036.263	9931	10487	49	10263.143	9561	12767	80
1289	106	10095.217	9862	10839	82	10074.000	9864	10776	108	10089.444	9847	11656	55	10051.527	9894	11043	78	10080.205	9885	10967	128	10066.984	9817	10966	66	10184.894	9703	11244	43	10046.791	9918	10631	61	10153.655	9870	10729	50	10163.260	9874	11328	19	10033.368	9902	10422	49	10180.388	9818	10780	80
1290	106	10118.736	9801	11002	82	10077.280	9720	10900	108	10118.593	9816	11206	55	10075.019	9893	11019	78	10033.923	9866	10602	128	10062.852	9854	10662	66	10172.833	9824	11749	43	10063.187	9902	10636	61	10043.049	9883	10644	50	10134.980	9858	11022	19	10179.158	9895	11253	49	10233.714	9835	10832	80
1291	106	10082.557	9872	11148	82	10091.854	9917	10583	108	10098.620	9883	10942	55	10104.981	9871	10604	78	10132.538	9817	11405	128	10075.523	9279	10931	66	10203.606	9903	11119	43	10138.140	9873	11132	61	10072.246	9910	10472	50	10339.180	9751	11743	19	9998.368	9906	10163	49	10077.000	9878	10666	80
1292	106	10082.340	9872	11139	82	10128.012	9341	10873	108	10094.333	9888	10828	55	10095.164	9897	11621	78	10153.603	9877	11771	128	10130.859	9844	11266	66	10256.363	9864	11221	43	10126.303	9904	10603	61	10048.819	9869	10623	50	10294.820	9780	11941	19	10140.315	9934	11340	49	10357.266	9882	11261	80
1293	106	10161.670	9871	11103	82	10077.269	9868	10802	108	10122.593	9815	11131	55	10122.618	9817	11378	78	10103.885	9872	11043	128	10085.930	9856	10669	66	10147.409	9883	10843	43	10093.187	9918	10678	61	10017.328	9901	11177	50	10195.260	9684	11300	19	10012.579	9572	10823	49	10256.286	9732	11069	80
1294	106	10132.198	9875	11499	82	10065.842	9899	10837	108	10116.657	9858	10688	55	10161.800	9900	11117	78	10126.295	9361	11219	128	10052.648	9906	10661	66	10264.849	9885	11402	43	10129.232	9869	11178	61	10008.819	9748	10900	50	10337.980	9756	12553	19	10142.263	9915	10708	49	10165.306	9922	11109	80
1295	106	10075.764	9854	10684	82	10025.817	9896	10482	108	10113.750	9809	10848	55	10035.928	9905	10571	78	10079.308	9867	11063	128	10074.555	9836	11035	66	10259.288	9863	11268	43	10098.860	9870	11035	61	10105.918	9897	10894	50	10250.700	9924	11530	19	10081.895	9884	10433	49	10315.530	9820	11329	80
1296	106	10056.962	9848	10663	82	10084.622	9881	10826	108	10074.000	9763	10620	55	10069.618	9847	10532	78	10160.346	9844	11030	128	10035.938	9867	10754	66	10304.970	9811	11519	43	10162.721	9809	10948	61	10117.935	9875	10886	50	10226.600	9873	11803	19	10022.789	9903	10125	49	10247.184	9806	11149	80
1297	106	10151.387	9788	11536	82	10084.109	9860	11241	108	10137.454	9821	11975	55	10066.582	9876	10891	78	10161.397	9876	11472	128	10079.984	9785	10893	66	10205.318	9912	10794	43	10060.023	9860	10582	61	10176.951	9819	11850	50	10203.140	9763	10907	19	10061.053	9942	10452	49	10281.530	9862	11741	80
1298	106	10063.547	9824	10805	82	10044.769	9859	10904	108	10044.380	9885	10578	55	10059.236	9875	10795	78	10205.320	9890	11341	128	10151.617	9850	11395	66	10304.772	9908	11806	43	10011.977	9905	10227	61	10053.295	9900	10498	50	10354.300	9890	11868	19	9995.263	9842	10132	49	10203.775	9802	10989	80
1299	106	10064.972	9889	11374	82	10057.695	9863	11161	108	10097.111	9867	10962	55	10002.800	9909	10262	78	10097.346	9910	11162	128	10094.727	9765	10901	66	10272.470	9857	11216	43	10107.163	9907	10692	61	10106.312	9849	10818	50	10274.860	9821	11250	19	10079.526	9871	10455	49	10285.734	9827	10887	80
1300	106	10079.670	9863	11269	82	10078.598	9835	10557	108	10087.537	9604	11468	55	10008.055	9904	10181	78	10123.320	9820	11207	128	10023.570	9844	10570	66	10199.439	9860	10882	43	10146.163	9846	10904	61	10017.213	9918	10519	50	10168.780	9903	11568	19	10095.421	9940	11233	49	10166.470	9924	10980	80
1301	106	10146.038	9814	11369	82	10127.976	9888	10998	108	10102.564	9876	10763	55	10065.091	9898	11267	78	10028.500	9886	10756	128	10093.062	9830	11321	66	10264.046	9830	11111	43	10095.581	9923	10855	61	10113.426	9889	10712	50	10263.240	9667	11565	19	10112.685	9855	10585	49	10106.184	9857	10577	80
1302	106	10137.217	9711	11632	82	10038.695	9884	10468	108	10095.509	9855	10713	55	10094.072	9837	10830	78	10050.820	9864	10849	128	10073.711	9867	10771	66	10264.137	9849	11708	43	10175.441	9951	11471	61	10122.099	9754	11070	50	10290.180	9758	11928	19	10036.526	9940	10260	49	10170.857	9909	10721	80
1303	106	10118.123	9856	11353	82	10152.512	9866	10858	108	10143.954	9749	11483	55	10019.928	9843	10741	78	10045.128	9880	10744	128	10147.320	9774	11051	66	10278.516	9862	11625	43	10079.931	9841	10518	61	10048.819	9895	10972	50	10083.600	9852	10836	19	10075.000	9931	10477	49	10107.571	9890	10620	80
1304	106	10089.858	9833	11265	82	10065.695	9885	10796	108	10049.157	9877	10747	55	10147.782	9917	11974	78	10068.064	9853	10992	128	10086.742	9830	11278	66	10235.484	9913	11324	43	10106.187	9886	10797	61	10025.099	9915	10433	50	10274.460	9881	11179	19	10118.000	9877	10613	49	10109.755	9884	10975	80
1305	106	10031.443	9867	10588	82	10110.731	9877	11799	108	10186.926	9864	11125	55	10047.563	9861	10507	78	10027.052	9869	10939	128	10157.812	9771	11617	66	10339.484	9856	11878	43	10094.559	9869	11152	61	10050.328	9864	10789	50	10224.440	9718	12508	19	10131.158	9879	10732	49	10159.530	9857	10658	80
1306	106	10019.075	9571	10653	82	10117.756	9854	10981	108	10103.694	9799	10714	55	10037.164	9796	10658	78	10089.346	9824	10812	128	10088.422	9890	11212	66	10296.849	9885	11473	43	10126.768	9911	11105	61	10024.737	9858	10416	50	10223.780	9847	11218	19	10085.789	9834	10432	49	10142.714	9849	10813	80
1307	106	10084.320	9728	10650	82	10072.780	9769	10972	108	10087.936	9812	10714	55	10056.418	9869	10834	78	10057.090	9915	11218	128	10078.719	9883	11146	66	10255.363	9895	11330	43	10240.209	9893	11371	61	10031.722	9863	10500	50	10229.960	9857	11789	19	10145.263	9894	10580	49	10248.470	9701	11494	80
1308	106	10150.557	9845	11830	82	10098.378	9915	10870	108	10096.796	9877	11058	55	10108.363	9870	11348	78	10092.205	9881	11513	128	10049.109	9527	11052	66	10262.712	9856	11318	43	10044.349	9864	10537	61	10012.655	9894	10596	50	10160.640	9831	11837	19	10114.947	9928	10769	49	10256.816	9929	10910	80
1309	106	10030.415	9832	10720	82	10137.464	9918	11045	108	10087.620	9830	11136	55	10052.055	9891	10510	78	10054.423	9874	11092	128	10093.570	9693	12099	66	10252.409	9785	11508	43	10083.813	9869	10502	61	10161.606	9862	11016	50	10268.380	9677	11773	19	10007.526	9915	10165	49	10241.286	9889	10835	80
1310	106	10067.736	9854	10933	82	10100.451	9882	11077	108	10077.287	9883	11366	55	10056.854	9905	10951	78	10090.295	9891	11260	128	10118.344	9875	10898	66	10283.409	9924	11249	43	10056.535	9836	10785	61	10053.951	9862	10842	50	10263.080	9906	11934	19	10160.315	9917	10766	49	10335.143	9843	11710	80
1311	106	10037.198	9254	11115	82	10077.964	9896	10819	108	10139.046	9878	11404	55	10080.782	9875	10776	78	10158.795	9870	11464	128	10082.844	9911	11248	66	10277.121	9879	11301	43	10139.256	9923	10760	61	10046.819	9881	10504	50	10360.180	9603	13037	19	10072.474	9919	10610	49	10303.000	9908	11351	80
1312	106	10068.010	9901	10657	82	10067.195	9866	10728	108	10119.861	9861	10924	55	10044.546	9851	10590	78	10099.180	9894	10861	128	10093.242	9892	11299	66	10347.484	9760	12126	43	10080.791	9753	11245	61	10063.623	9834	10877	50	10309.300	9899	13532	19	10140.632	9857	11221	49	10285.959	9756	12729	80
1313	106	10049.887	9769	10731	82	10090.000	9902	10743	108	10077.454	9885	10879	55	10097.527	9856	10950	78	10093.154	9891	11967	128	10132.812	9695	11544	66	10480.667	9933	12055	43	10080.441	9839	11019	61	9995.099	9893	10483	50	10189.380	9843	11574	19	10036.105	9941	10184	49	10087.571	9924	10722	80
1314	106	10023.349	9878	10573	82	10101.793	9870	10673	108	10179.436	9867	11688	55	10037.582	9902	10845	78	10087.564	9827	10982	128	10074.406	9842	10856	66	10248.500	9754	11336	43	10076.791	9897	10758	61	10018.983	9884	10522	50	10332.360	9898	12926	19	10034.685	9911	10423	49	10113.347	9872	11337	80
1315	106	10100.312	9840	10717	82	10078.109	9845	11150	108	10055.936	9850	10810	55	10140.200	9871	11198	78	10183.436	9860	12026	128	10053.109	9844	10691	66	10226.818	9891	11567	43	10055.953	9854	10640	61	10095.246	9895	10887	50	10174.700	9852	11547	19	10051.737	9866	10404	49	10094.510	9853	10734	80
1316	106	10071.405	9851	10635	82	10055.012	9808	11143	108	10120.574	9867	11333	55	10035.764	9896	10613	78	10140.718	9879	11358	128	10036.203	9868	10812	66	10331.137	9877	11536	43	10071.419	9871	10767	61	10034.049	9895	10739	50	10180.480	9295	11191	19	10037.368	9630	10731	49	10157.674	9917	10796	80
1317	106	10094.623	9810	10674	82	10070.244	9876	11459	108	10077.444	9835	10670	55	10015.437	9882	10571	78	10076.475	9887	11406	128	10098.180	9870	11218	66	10137.061	9893	11633	43	10033.163	9850	10659	61	10038.574	9896	10791	50	10343.460	9760	11646	19	10101.789	9882	10751	49	10185.551	9925	11113	80
1318	106	10096.481	9762	11123	82	10062.573	9904	10752	108	10079.361	9838	10998	55	10078.618	9757	10693	78	10067.654	9874	10731	128	10080.797	9880	10839	66	10257.318	9902	11275	43	10038.163	9865	11011	61	10093.541	9878	10954	50	10175.080	9818	11445	19	10004.685	9912	10150	49	10115.429	9910	10799	80
1319	106	10085.575	9875	10717	82	10060.195	9874	10926	108	10072.361	9887	10699	55	10009.036	9902	10413	78	10105.423	9902	11712	128	10090.320	9836	10989	66	10233.909	9811	11006	43	10019.535	9911	10760	61	10066.131	9916	10726	50	10274.400	9814	11884	19	10163.368	9872	10958	49	10163.082	9511	11358	80
1320	106	10034.123	9219	10769	82	10047.305	9891	10644	108	10096.880	9881	11223	55	10123.909	9728	11041	78	10125.513	9794	11323	128	10063.148	9880	10533	66	10183.167	9890	11555	43	10126.837	9933	10583	61	10022.000	9906	10355	50	10252.400	9894	11524	19	10001.895	9933	10076	49	10325.429	9886	11486	80
1321	106	10062.227	9854	10733	82	10099.122	9897	11233	108	10269.250	9724	13089	55	10090.964	9900	11074	78	10157.346	9885	11358	128	10095.477	9854	11249	66	10290.151	9886	11139	43	10053.325	9877	10635	61	10078.508	9896	10915	50	10173.580	9835	11198	19	10059.315	9888	10306	49	10263.367	9815	11233	80
1322	106	10073.443	9847	10487	82	10103.817	9436	10857	108	10100.287	9789	12061	55	9979.091	9636	10358	78	10019.487	9897	10588	128	10075.727	9450	10906	66	10178.970	9841	11369	43	10087.419	9830	10705	61	10046.819	9913	10738	50	10435.240	9852	12615	19	10034.526	9950	10246	49	10224.633	9805	11344	80
1323	106	10087.000	9807	10815	82	10134.220	9886	11490	108	10067.843	9832	10833	55	10050.654	9871	10726	78	10048.448	9824	10454	128	10106.680	9896	11245	66	10305.833	9864	11474	43	10009.931	9871	10206	61	10016.377	9915	10253	50	10220.120	9907	11438	19	10082.685	9933	10506	49	10246.408	9809	11207	80
1324	106	10094.170	9831	10730	82	10051.756	9874	10856	108	10087.093	9863	10656	55	10067.745	9829	11041	78	10073.180	9898	10845	128	10068.422	9647	11042	66	10282.788	9833	11430	43	10153.604	9919	10775	61	10057.558	9872	10696	50	10293.620	9694	11759	19	10130.895	9864	10661	49	10185.592	9778	11480	80
1325	106	10090.868	9851	10817	82	10048.451	9879	10635	108	10194.287	9875	11609	55	10000.782	9909	10205	78	10060.090	9845	11082	128	10060.461	9822	10859	66	10314.151	9744	11489	43	10180.140	9817	10959	61	10013.688	9831	10403	50	10292.720	9832	11213	19	9997.685	9917	10154	49	10247.102	9888	11499	80
1326	106	10061.547	9848	10475	82	10091.671	9868	11009	108	10119.444	9785	11474	55	9997.673	9890	10331	78	10088.770	9839	11400	128	10088.117	9864	11032	66	10240.379	9841	11515	43	10047.488	9908	11323	61	10055.278	9902	10561	50	10296.340	9891	11706	19	10127.895	9873	10713	49	10049.796	9774	10607	80
1327	106	10075.123	9709	10879	82	10077.524	9900	10982	108	10105.102	9845	11203	55	10078.546	9924	10703	78	10096.577	9836	11201	128	10090.578	9798	11125	66	10261.954	9821	11223	43	10082.535	9907	10663	61	10021.524	9802	10559	50	10475.220	9859	13104	19	10069.685	9905	10671	49	10365.062	9832	11294	80
[truncated: 10,417 more rows]
[truncated: 27 more columns]
