# Supplementary material for: Functional neuronal circuits emerge in the absence of developmental activity
Source: Nat Commun. 2024 Jan 8;15:364. doi: 10.1038/s41467-023-44681-2 (PMC10774424; doi:10.1038/s41467-023-44681-2)
Supplement: Supplementary file 9 — Source Data [file 41467_2023_44681_MOESM9_ESM.zip › SourceData/Figure4_LifetimeTricaineData/Feb15/LR_measurements.csv]

	Area1	Mean1	Min1	Max1	Area2	Mean2	Min2	Max2	Area3	Mean3	Min3	Max3	Area4	Mean4	Min4	Max4	Area5	Mean5	Min5	Max5	Area6	Mean6	Min6	Max6	Area7	Mean7	Min7	Max7	Area8	Mean8	Min8	Max8	Area9	Mean9	Min9	Max9	Area10	Mean10	Min10	Max10	Area11	Mean11	Min11	Max11	Area12	Mean12	Min12	Max12	Area13
1	88	10042.341	9860	10905	91	10068.945	9848	10991	70	10155.972	9797	11558	28	10172.786	9896	11021	76	10086.829	9919	11169	42	10181.404	9899	11858	23	10073.174	9921	10558	68	10123.956	9858	10967	83	10187.036	9888	11279	84	10087.667	9866	11011	108	10097.157	9867	11528	89	10053.090	9822	10776	80
2	88	9997.034	9654	10729	91	10146.868	9733	11439	70	10099.757	9837	10790	28	10191.321	9944	11003	76	10038.921	9830	10793	42	10024.762	9905	10273	23	10162.261	9929	11012	68	10154.985	9885	11308	83	10159.711	9762	11646	84	10053.917	9892	10938	108	10144.556	9856	11198	89	9999.404	9893	10652	80
3	88	10059.171	9871	10541	91	10073.473	9830	11442	70	10121.700	9762	10942	28	10255.607	9936	10883	76	10092.789	9901	10868	42	10119.000	9845	10744	23	10009.087	9877	10375	68	10208.162	9765	11247	83	10116.036	9878	10929	84	10088.214	9834	11081	108	10051.250	9816	10918	89	10025.337	9863	10449	80
4	88	10063.353	9811	10755	91	10056.341	9815	10834	70	10087.714	9882	10836	28	10106.786	9856	10662	76	10044.355	9896	10603	42	10207.404	9828	10968	23	10126.218	9878	10437	68	10141.221	9865	10693	83	10138.422	9819	10846	84	10145.727	9833	10897	108	10116.648	9847	11044	89	10044.921	9739	10445	80
5	88	10012.603	9840	10748	91	10093.374	9869	10966	70	10061.328	9824	10626	28	10093.857	9904	10754	76	10124.185	9762	11154	42	10086.404	9858	10579	23	10123.479	9896	10531	68	10403.250	9920	11803	83	10110.133	9836	11022	84	10062.940	9868	10949	108	10079.814	9886	11194	89	10096.146	9845	11286	80
6	88	10137.012	9849	11284	91	10053.374	9869	10915	70	10082.429	9830	10866	28	10110.750	9897	10512	76	10063.789	9879	10731	42	10207.310	9891	11164	23	10154.305	9827	10895	68	10201.206	9827	11237	83	10104.939	9623	11099	84	10128.977	9828	10882	108	10202.093	9853	11273	89	10039.517	9899	10942	80
7	88	10064.307	9887	11086	91	10067.330	9891	11034	70	10096.586	9907	10570	28	10179.000	9863	11036	76	10146.961	9848	11733	42	10207.477	9895	10990	23	10175.739	9913	10953	68	10243.059	9739	11233	83	10113.867	9832	10921	84	10099.500	9766	11182	108	10143.741	9835	11498	89	10046.708	9862	10663	80
8	88	10050.466	9879	10863	91	10025.604	9881	10455	70	10095.058	9877	11127	28	10215.929	9843	10934	76	10138.526	9752	11604	42	10094.214	9893	11326	23	10307.392	9954	11294	68	10070.279	9862	10653	83	10233.699	9834	11464	84	10128.977	9867	11501	108	10115.436	9811	10874	89	10030.843	9900	10485	80
9	88	9992.216	9860	10180	91	10035.912	9861	10455	70	10079.300	9797	10762	28	10107.786	9856	10838	76	10057.974	9780	10842	42	10147.048	9826	11666	23	10129.218	9890	10737	68	10215.177	9838	11580	83	10122.205	9906	11372	84	10091.071	9714	10915	108	10170.796	9861	11443	89	10050.775	9855	10963	80
10	88	10034.978	9882	10513	91	10150.956	9875	11058	70	10091.528	9848	10873	28	10133.179	9769	11519	76	10037.539	9885	11158	42	10132.810	9800	11000	23	10109.521	9915	11281	68	10198.867	9844	11386	83	10149.072	9809	11198	84	10052.381	9688	10902	108	10098.037	9873	10847	89	10059.696	9799	10765	80
11	88	10018.603	9894	10504	91	10104.846	9857	11323	70	10095.571	9855	10993	28	10037.143	9831	10390	76	10053.763	9887	10766	42	10030.952	9888	10293	23	10136.739	9845	11066	68	10158.691	9672	11429	83	10101.506	9879	10797	84	10059.929	9878	10672	108	10120.991	9839	11003	89	10040.416	9849	10723	80
12	88	9987.579	9822	10459	91	10131.506	9746	11580	70	10117.643	9742	11126	28	10318.464	9901	11074	76	10071.987	9865	10788	42	10088.357	9855	10800	23	10096.913	9938	10508	68	10332.677	9903	11455	83	10190.795	9866	11248	84	10032.596	9889	10601	108	10168.704	9830	11004	89	10076.741	9901	11028	80
13	88	10048.625	9872	10901	91	10044.055	9414	11132	70	10073.558	9879	10599	28	10168.143	9927	11002	76	10101.237	9857	10679	42	10142.190	9797	11011	23	10276.913	9762	10754	68	10150.485	9842	11069	83	10111.663	9878	11261	84	10085.227	9849	10908	108	10078.296	9851	10747	89	10127.696	9814	11040	80
14	88	10036.488	9850	10664	91	10056.198	9854	10775	70	10103.000	9861	10652	28	10031.179	9595	10361	76	10094.737	9834	10890	42	10147.310	9873	11352	23	10132.087	9896	10529	68	10190.971	9828	11515	83	10103.650	9833	11043	84	10050.071	9878	10840	108	10197.139	9852	11304	89	10038.584	9861	10694	80
15	88	10021.841	9859	10669	91	10026.638	9882	10343	70	10027.343	9887	10463	28	10329.536	9915	11593	76	10087.842	9766	10887	42	10079.023	9856	10672	23	10153.174	9858	10722	68	10073.059	9902	10460	83	10176.229	9747	11530	84	10141.654	9838	11033	108	10128.583	9857	10995	89	10030.663	9850	11044	80
16	88	10029.716	9870	10532	91	10042.692	9852	10922	70	10115.414	9872	10689	28	10127.107	9923	11340	76	10114.908	9864	11666	42	10059.023	9883	10914	23	10230.435	9863	11004	68	10213.015	9901	11194	83	10084.867	9849	10982	84	10053.846	9835	10761	108	10122.981	9776	10845	89	10090.483	9872	10715	80
17	88	10024.034	9886	10412	91	10128.648	9864	11042	70	10064.843	9888	10831	28	10186.536	9838	10945	76	10070.382	9858	10898	42	10204.596	9886	11342	23	10208.348	9849	10860	68	10162.912	9822	11302	83	10174.578	9783	11595	84	10028.560	9677	10684	108	10119.454	9856	10808	89	10154.259	9834	11366	80
18	88	10028.488	9885	10470	91	10045.714	9883	10675	70	10091.886	9875	10696	28	10204.500	9886	10825	76	10101.658	9896	11116	42	10044.023	9897	10897	23	10057.087	9783	10425	68	10269.750	9866	11453	83	10079.253	9820	10777	84	10032.893	9901	10830	108	10138.314	9819	11407	89	10069.034	9868	10892	80
19	88	10006.307	9859	10557	91	10098.604	9884	10720	70	10209.942	9797	11206	28	10097.607	9805	10636	76	10154.039	9833	10959	42	10165.952	9912	11089	23	10060.479	9902	10717	68	10115.721	9852	10713	83	10191.614	9899	11359	84	10061.977	9781	10813	108	10040.787	9806	10752	89	10057.449	9859	10840	80
20	88	9989.625	9910	10067	91	10076.406	9789	10756	70	10110.129	9836	11001	28	10144.536	9900	10645	76	10057.645	9895	10589	42	10179.190	9920	11216	23	10044.000	9843	10463	68	10168.191	9859	11054	83	10231.530	9769	11201	84	10110.321	9877	11194	108	10111.444	9824	11139	89	10038.045	9879	10908	80
21	88	10033.829	9862	10955	91	10075.406	9906	11544	70	10167.528	9824	11570	28	10124.893	9573	10655	76	10048.395	9136	10754	42	10188.381	9893	11014	23	10102.261	9948	10734	68	10240.588	9891	11438	83	10128.350	9790	11009	84	10039.119	9864	10645	108	10238.814	9840	11858	89	10034.606	9863	11174	80
22	88	9994.113	9823	10828	91	10055.901	9888	10819	70	10094.886	9823	10834	28	10122.143	9906	10644	76	10052.171	9877	10639	42	10155.810	9805	10873	23	10097.044	9825	10721	68	10274.633	9903	11841	83	10216.735	9818	11930	84	10114.619	9855	10900	108	10158.944	9874	11695	89	10089.921	9846	11617	80
23	88	10056.568	9909	11008	91	10065.429	9870	11039	70	10050.414	9888	10759	28	10301.179	9907	11127	76	10086.211	9856	11509	42	10137.143	9870	10895	23	10128.087	9907	11155	68	10228.456	9854	11557	83	10097.663	9788	11322	84	10076.107	9836	11488	108	10139.630	9758	11378	89	10069.191	9847	11354	80
24	88	10027.682	9897	11087	91	10033.770	9852	10426	70	10143.086	9855	11220	28	10212.857	9921	10992	76	10093.421	9860	10792	42	10134.500	9878	11550	23	10181.695	9881	10898	68	10164.897	9844	10917	83	10217.903	9645	11269	84	10036.404	9884	10394	108	10075.796	9841	10608	89	10123.000	9874	10772	80
25	88	10016.103	9804	10756	91	10050.494	9786	10654	70	10213.143	9851	12477	28	10218.929	8817	11193	76	10067.605	9891	10685	42	10151.857	9873	10839	23	10113.565	9767	10737	68	10234.765	9873	11613	83	10124.903	9862	11280	84	10055.417	9887	10981	108	10238.000	9699	11394	89	10025.551	9900	10399	80
26	88	10045.262	9877	10693	91	10081.846	9872	10618	70	10034.800	9809	10611	28	10168.000	9937	11065	76	10047.526	9888	10646	42	10051.071	9901	10552	23	10009.739	9944	10087	68	10230.735	9773	11431	83	10190.928	9856	11380	84	10091.714	9749	11256	108	10128.444	9846	10799	89	10090.337	9875	10710	80
27	88	10032.613	9666	11003	91	10093.330	9890	11438	70	10197.629	9874	11594	28	9996.179	9902	10112	76	10052.237	9497	10785	42	10186.071	9898	11162	23	10084.261	9918	10435	68	10135.088	9884	10977	83	10135.253	9907	10923	84	10045.036	9847	10456	108	10119.694	9897	11006	89	10048.798	9901	10778	80
28	88	9990.443	9770	10236	91	10019.022	9802	11525	70	10126.343	9897	11287	28	10028.286	9884	10548	76	10124.868	9830	11189	42	10065.667	9905	10675	23	10145.261	9934	10916	68	10215.765	9872	11919	83	10167.939	9855	11321	84	10035.321	9580	10448	108	10080.824	9835	11013	89	10026.674	9830	10830	80
29	88	10014.034	9512	10728	91	10097.176	9845	12069	70	10126.357	9803	11047	28	10085.429	9886	10810	76	10064.868	9881	11004	42	10236.690	9876	11415	23	10091.348	9865	10411	68	10208.117	9871	11034	83	10119.747	9908	10762	84	10049.119	9483	10978	108	10139.870	9848	11100	89	10023.281	9825	10614	80
30	88	10030.796	9887	10603	91	10081.901	9354	11079	70	10214.442	9884	12232	28	10165.393	9919	11225	76	10104.368	9881	11203	42	10096.023	9889	10799	23	10185.956	9869	11304	68	10126.015	9873	10522	83	10138.903	9843	11218	84	10053.536	9880	10495	108	10082.083	9835	10903	89	10094.079	9798	11503	80
31	88	10016.353	9856	10776	91	10058.396	9899	10644	70	10097.600	9891	10677	28	10252.786	9841	11272	76	10077.237	9884	12112	42	10253.310	9925	11051	23	10115.000	9940	10568	68	10084.809	9872	10674	83	10193.313	9847	11453	84	10098.512	9852	11203	108	10095.148	9799	11103	89	10040.921	9867	10437	80
32	88	10006.228	9038	11125	91	10130.594	9865	11064	70	10100.058	9843	11025	28	10349.929	9950	11257	76	10152.974	9842	11293	42	10194.786	9874	11696	23	10011.869	9887	10205	68	10237.647	9864	10808	83	10047.337	9889	10922	84	10108.773	9864	10816	108	10196.130	9854	11374	89	10051.753	9875	10731	80
33	88	10020.341	9695	10739	91	10030.692	9839	10670	70	10099.871	9898	10867	28	10163.286	9868	11501	76	10135.513	9802	11019	42	10111.357	9889	10951	23	10158.305	9898	11106	68	10207.500	9852	11138	83	10185.241	9848	11037	84	10097.977	9815	10638	108	10132.509	9863	10778	89	10130.326	9832	11179	80
34	88	10058.068	9845	11062	91	10038.330	9882	10569	70	10232.028	9898	11530	28	10067.429	9889	10458	76	10125.935	9830	10847	42	10097.262	9879	10705	23	10200.131	9898	10701	68	10236.853	9791	11841	83	10130.614	9773	11401	84	10136.964	9869	11301	108	10147.473	9859	11179	89	10009.854	9630	10348	80
35	88	9983.796	9880	10189	91	10019.758	9879	10831	70	10181.314	9905	11072	28	10361.179	9922	11366	76	10052.605	9890	10721	42	10088.881	9858	10688	23	10013.956	9887	10355	68	10111.633	9915	10920	83	10195.759	9759	10810	84	10054.619	9906	10722	108	10113.343	9822	11030	89	10103.517	9779	11092	80
36	88	9999.728	9887	10250	91	10063.934	9874	10740	70	10100.558	9876	11232	28	10165.393	9776	10917	76	10132.868	9882	11940	42	10119.310	9903	10787	23	10144.652	9915	11246	68	10212.779	9834	10927	83	10099.831	9860	10704	84	10134.738	9793	11487	108	10241.657	9819	11270	89	10072.517	9834	10870	80
37	88	10030.704	9879	10511	91	10124.429	9770	11371	70	10106.743	9873	11008	28	10260.929	9847	11386	76	10094.315	9791	10833	42	10124.310	9847	10633	23	9991.869	9817	10226	68	10148.691	9864	10841	83	10173.928	9810	11464	84	10045.107	9852	10585	108	10169.973	9771	11152	89	10038.371	9881	10797	80
38	88	9986.750	9878	10116	91	10056.538	9877	10571	70	10134.800	9860	11706	28	10287.000	9900	11159	76	10071.237	9746	11122	42	10097.357	9838	11003	23	10065.869	9919	10605	68	10166.221	9897	10845	83	10159.012	9759	11738	84	10178.810	9915	11221	108	10094.796	9560	10875	89	10046.708	9830	10779	80
39	88	10025.921	9785	10984	91	10063.220	9882	11121	70	10187.472	9687	11077	28	10039.821	9926	10387	76	10063.750	9880	11046	42	10067.190	9910	10643	23	10073.305	9917	10571	68	10160.662	9856	11137	83	10164.192	9815	11029	84	10052.298	9881	10450	108	10075.564	9857	10994	89	10062.169	9853	10979	80
40	88	9998.228	9868	10772	91	10093.670	9863	10856	70	10170.743	9853	11165	28	10124.107	9850	11051	76	10112.053	9844	11798	42	10207.429	9856	11841	23	10143.695	9940	10797	68	10130.073	9865	11254	83	10206.663	9848	11818	84	10083.988	9896	11126	108	10110.500	9720	11238	89	10025.304	9883	10527	80
41	88	10021.137	9788	10852	91	10100.066	9882	10944	70	10121.757	9787	10792	28	10140.036	9877	10867	76	10051.579	9819	11066	42	10219.286	9891	11212	23	10035.174	9878	10827	68	10277.117	9815	11927	83	10197.325	9856	12175	84	10098.238	9869	11208	108	10207.583	9889	11651	89	10083.337	9841	10852	80
42	88	10014.000	9874	10661	91	10065.352	9799	11372	70	10165.700	9879	11071	28	10354.464	9858	11325	76	10070.329	9892	11078	42	10102.714	9901	10837	23	10073.782	9904	10800	68	10179.353	9841	11135	83	10137.301	9867	10987	84	10073.404	9906	11980	108	10110.306	9887	11109	89	10068.034	9861	11334	80
43	88	10023.829	9314	10815	91	10056.945	9891	10739	70	10087.729	9812	11109	28	10148.929	9821	11380	76	10118.895	9902	11319	42	10121.190	9877	11458	23	10202.218	9840	10733	68	10100.883	9904	11664	83	10129.530	9830	11133	84	10072.083	9890	11211	108	10103.343	9870	10829	89	10069.382	9875	10708	80
44	88	10035.887	9860	11030	91	10108.682	9862	11091	70	10214.729	9845	11448	28	10240.071	9844	11085	76	10058.065	9837	10627	42	10134.333	9890	10516	23	10092.044	9923	11221	68	10101.633	9813	10683	83	10170.892	9838	10932	84	10036.750	9896	10987	108	10084.898	9843	11195	89	10055.528	9888	11301	80
45	88	10026.137	9839	10393	91	10039.450	9809	10833	70	10091.114	9844	10822	28	10128.071	9879	10706	76	10210.895	9892	11024	42	10161.477	9846	10784	23	10104.435	9904	10735	68	10079.103	9890	11175	83	10104.277	9861	10918	84	10046.488	9854	10521	108	10115.648	9854	11252	89	10146.326	9798	10810	80
46	88	10044.068	9881	10500	91	10119.989	9838	11362	70	10088.929	9845	11531	28	10083.714	9812	10614	76	10080.685	9880	10952	42	10138.643	9924	10965	23	10058.521	9914	10400	68	10243.015	9806	11134	83	10161.530	9791	11240	84	10121.702	9802	11288	108	10141.157	9796	10995	89	10017.157	9874	10287	80
47	88	10020.012	9827	10502	91	10061.330	9874	10654	70	10081.528	9808	11409	28	10089.036	9846	10718	76	10072.211	9872	10824	42	10186.381	9835	10876	23	10107.348	9910	10686	68	10145.735	9825	11027	83	10116.783	9808	11400	84	10084.357	9786	11033	108	10058.657	9851	10751	89	10025.506	9667	10512	80
48	88	10052.022	9862	11096	91	10075.934	9905	11409	70	10129.086	9886	10855	28	10239.857	9861	11261	76	10048.711	9895	10457	42	10119.214	9886	10886	23	10193.652	9859	11267	68	10120.985	9894	10952	83	10117.048	9798	11209	84	10065.417	9863	10946	108	10133.277	9717	11922	89	10152.820	9856	10734	80
49	88	10036.853	9848	10416	91	10048.385	9787	10996	70	10059.672	9853	10637	28	10016.179	9926	10387	76	10169.645	9721	12901	42	10120.643	9895	11594	23	10109.392	9877	10530	68	10197.927	9868	10935	83	10137.566	9878	10820	84	10040.107	9905	10468	108	10107.361	9824	10775	89	10033.416	9909	10557	80
50	88	10039.272	9817	10916	91	10099.077	9879	10633	70	10142.457	9856	11285	28	10127.643	9907	11401	76	10099.132	9890	10854	42	10124.333	9883	10652	23	9992.392	9890	10201	68	10273.221	9682	11419	83	10090.181	9808	11023	84	10136.667	9866	10775	108	10209.296	9846	11577	89	10117.517	9801	10691	80
51	88	10000.466	9919	10232	91	10050.857	9866	10553	70	10097.229	9887	10783	28	10164.357	9933	11573	76	10051.803	9834	10474	42	10140.500	9853	10879	23	10167.565	9899	10758	68	10189.471	9925	11055	83	10178.530	9903	12009	84	10067.929	9876	10856	108	10154.630	9839	11072	89	10111.000	9823	11241	80
52	88	10024.012	9908	10557	91	10090.362	9882	10804	70	10183.528	9770	11780	28	10288.107	9787	11412	76	10126.026	9911	11364	42	10173.833	9828	10633	23	10024.869	9897	10243	68	10063.397	9846	10463	83	10083.361	9829	10855	84	10105.179	9889	10906	108	10090.194	9855	11075	89	10023.764	9845	10495	80
53	88	9994.375	9876	10446	91	10148.044	9869	10984	70	10025.129	9838	10520	28	10123.714	9890	11036	76	10088.724	9890	11111	42	10054.810	9875	10852	23	10207.479	9862	11209	68	10124.867	9880	10637	83	10112.145	9775	10694	84	10080.690	9685	11378	108	10085.991	9815	10913	89	10033.472	9881	10480	80
54	88	10018.353	9828	10573	91	10065.055	9867	10894	70	10128.729	9877	10745	28	10136.571	9864	11131	76	10127.421	9897	10863	42	10164.596	9927	11897	23	10062.956	9917	10368	68	10202.221	9897	10846	83	10101.506	9841	11075	84	10067.404	9898	10951	108	10123.463	9823	10920	89	10044.416	9887	10669	80
55	88	10002.875	9884	10718	91	10076.638	9839	11120	70	10111.386	9823	10668	28	10102.000	9920	10568	76	10052.815	9748	10778	42	10095.857	9900	10878	23	10082.739	9897	10992	68	10145.088	9809	11568	83	10123.578	9718	11472	84	10082.738	9861	10955	108	10194.723	9818	11063	89	10099.124	9888	11240	80
56	88	10033.488	9909	10562	91	10059.143	9885	11151	70	10068.386	9840	10774	28	10157.214	9933	10791	76	10137.987	9873	11351	42	10108.452	9801	10836	23	10037.000	9762	10413	68	10186.235	9781	11233	83	10183.301	9875	10811	84	10074.654	9842	10787	108	10129.973	9769	12160	89	10058.404	9818	10941	80
57	88	10044.728	9699	10791	91	10094.615	9882	10690	70	10106.500	9865	11493	28	10134.357	9887	10686	76	10060.513	9878	10961	42	10110.477	9934	10609	23	10144.739	9896	10895	68	10159.221	9916	11114	83	10091.663	9850	10898	84	10085.357	9717	10675	108	10053.407	9753	10608	89	10012.304	9928	10442	80
58	88	10043.488	9820	11075	91	10084.494	9880	11028	70	10186.843	9897	11976	28	10134.357	9866	10672	76	10128.618	9829	10887	42	10328.619	9880	11084	23	10185.913	9962	10871	68	10181.059	9883	11235	83	10172.566	9893	11095	84	10050.262	9860	10825	108	10062.000	9888	10764	89	10048.528	9840	10859	80
59	88	10028.909	9790	10632	91	10098.824	9869	10673	70	10103.614	9829	11136	28	10124.214	9869	11382	76	10051.355	9885	10683	42	10086.238	9903	10921	23	10126.956	9912	10656	68	10236.706	9786	11344	83	10136.964	9721	11267	84	10059.762	9866	10591	108	10136.111	9862	11052	89	10051.506	9726	10822	80
60	88	10034.204	9857	10551	91	10070.791	9879	10559	70	10183.157	9748	11291	28	10063.250	9873	10504	76	10075.065	9854	10534	42	10093.762	9853	10791	23	10114.739	9914	11257	68	10125.147	9859	10670	83	10167.759	9806	10914	84	10146.381	9819	11135	108	10157.046	9842	11748	89	10074.663	9865	11033	80
61	88	10011.341	9906	10380	91	10084.626	9817	11083	70	10066.214	9652	10721	28	10171.107	9860	11169	76	10113.013	9868	11954	42	10111.429	9906	11003	23	10032.565	9911	10476	68	10190.677	9701	11824	83	10056.747	9670	10834	84	10067.654	9836	11106	108	10097.306	9789	11698	89	10012.674	9918	10591	80
62	88	9997.296	9856	10273	91	10079.352	9847	11083	70	10150.729	9850	10891	28	10145.643	9949	10781	76	10073.855	9854	10910	42	10087.214	9904	11069	23	10122.348	9833	10565	68	10202.338	9864	11390	83	10125.156	9774	11174	84	10106.096	9904	10927	108	10065.917	9903	10963	89	10039.933	9832	10579	80
63	88	9994.579	9867	10183	91	10070.450	9789	11001	70	10128.757	9878	10798	28	10147.357	9887	11018	76	10082.935	9883	11010	42	10166.619	9906	11120	23	10028.565	9885	10445	68	10328.221	9867	11820	83	10101.614	9817	10743	84	10053.000	9823	10899	108	10112.509	9704	10977	89	10039.304	9900	10620	80
64	88	10031.387	9878	11555	91	10118.385	9845	10893	70	10135.414	9473	11428	28	10173.643	9864	10927	76	10105.645	9748	10798	42	10130.548	9859	10932	23	10246.565	9870	10882	68	10116.117	9870	10887	83	10101.759	9786	11027	84	10089.988	9893	10777	108	10156.777	9862	10971	89	10019.696	9860	10392	80
65	88	10064.159	9858	10771	91	10103.879	9761	11318	70	10063.672	9816	11294	28	10064.107	9893	10630	76	10106.197	9894	11000	42	10020.310	9911	10192	23	10265.826	9971	11043	68	10145.853	9831	10885	83	10163.591	9827	12292	84	10049.523	9879	10741	108	10155.991	9736	12247	89	10036.696	9748	10705	80
66	88	10001.375	9802	10497	91	10123.714	9911	10972	70	10094.929	9885	10948	28	10142.500	9846	10900	76	10149.697	9792	11464	42	10076.762	9859	10599	23	10114.869	9895	11334	68	10197.117	9882	11394	83	10107.519	9668	11085	84	10072.107	9884	10557	108	10133.454	9862	10890	89	10039.259	9636	10654	80
67	88	10069.500	9887	10988	91	10070.604	9881	11107	70	10109.757	9829	11351	28	10169.500	9876	10987	76	10077.776	9875	11208	42	10136.977	9897	11029	23	10043.913	9908	10345	68	10168.353	9789	11220	83	10110.181	9855	11005	84	10071.714	9822	10839	108	10111.593	9799	11005	89	10047.573	9850	10639	80
68	88	10078.784	9867	10847	91	10105.044	9880	11521	70	10115.243	9833	11018	28	10015.679	9927	10382	76	10078.145	9883	10941	42	10032.571	9909	10336	23	10111.218	9838	10715	68	10232.941	9856	11590	83	10143.048	9838	10961	84	10041.929	9877	10479	108	10049.944	9907	10647	89	10018.943	9874	10301	80
69	88	10032.000	9882	10700	91	10055.956	9647	11114	70	10103.528	9904	10938	28	9991.321	9883	10249	76	10073.421	9811	10605	42	10108.810	9520	10931	23	10196.000	9778	10973	68	10199.133	9904	11385	83	10167.723	9809	11645	84	10019.477	9890	10368	108	10093.231	9849	11058	89	10072.562	9865	11329	80
70	88	10008.421	9867	10367	91	10076.077	9846	11177	70	10150.600	9900	11449	28	10169.500	9912	10840	76	10121.000	9874	10719	42	10084.404	9902	10559	23	10042.913	9905	10391	68	10198.750	9818	11515	83	10100.542	9881	10738	84	10128.977	9812	10810	108	10091.639	9823	10996	89	10020.371	9873	10317	80
71	88	9991.353	9498	10574	91	10108.912	9835	11056	70	10066.771	9852	11001	28	10271.179	9907	12236	76	10033.461	9672	10757	42	10157.881	9913	11344	23	10108.435	9894	11025	68	10161.294	9849	11672	83	10274.591	9746	11882	84	10105.227	9820	10962	108	10084.241	9789	11641	89	10049.382	9603	10816	80
72	88	10023.068	9865	10778	91	10026.022	9220	10791	70	10102.828	9841	10645	28	10079.929	9941	11551	76	10122.632	9873	11022	42	10166.904	9835	11523	23	10083.782	9909	10347	68	10217.133	9897	11166	83	10107.783	9777	11293	84	10073.346	9849	10730	108	10144.926	9813	11174	89	10093.449	9883	10721	80
73	88	10038.318	9744	10864	91	10044.747	9869	11239	70	10089.015	9796	10791	28	10079.393	9914	10584	76	10060.776	9858	11598	42	10138.714	9867	11120	23	10131.608	9899	10853	68	10146.750	9759	11446	83	10114.470	8997	12056	84	10166.477	9821	11221	108	10154.176	9831	11523	89	10078.472	9826	11026	80
74	88	10001.716	9880	10541	91	10015.506	9877	10360	70	10144.657	9780	11120	28	10134.357	9834	11229	76	10117.039	9819	10816	42	10287.714	9821	11462	23	10000.826	9899	10148	68	10257.235	9845	11382	83	10149.711	9887	11562	84	10069.714	9852	10612	108	10103.944	9684	11230	89	10042.022	9916	10564	80
75	88	10020.728	9837	10980	91	10027.527	9602	11193	70	10072.757	9895	10812	28	10064.607	9878	10542	76	10105.908	9821	10881	42	10100.738	9954	10557	23	10077.913	9898	10673	68	10183.971	9729	11286	83	10072.723	9741	10644	84	10115.488	9848	10867	108	10086.620	9737	11024	89	10023.584	9883	10719	80
76	88	10005.954	9885	10566	91	10112.527	9817	11818	70	10195.972	9872	11257	28	10048.393	9898	10376	76	10091.697	9851	10797	42	10000.904	9886	10220	23	10137.435	9880	11079	68	10225.662	9889	11921	83	10172.939	9822	11274	84	10172.250	9853	11360	108	10120.074	9809	11489	89	10066.910	9923	10977	80
77	88	9993.796	9916	10200	91	10064.890	9905	10609	70	10100.058	9236	11281	28	10045.357	9906	10583	76	10071.737	9904	11040	42	10161.643	9875	11199	23	10079.087	9934	10472	68	10235.927	9783	11704	83	10135.650	9849	11068	84	10133.643	9791	11628	108	10133.306	9849	10870	89	10098.214	9846	11139	80
78	88	10035.296	9876	10663	91	10023.483	9824	10662	70	10111.914	9878	10815	28	10048.714	9928	10413	76	10087.263	9416	10888	42	10195.881	9864	11555	23	10148.044	9863	10677	68	10181.603	9794	11026	83	10171.253	9891	11573	84	10114.702	9785	11221	108	10121.741	9869	10866	89	10052.124	9770	11139	80
79	88	10109.432	9851	12036	91	10099.220	9871	11186	70	10162.972	9883	10954	28	10198.893	9931	10819	76	10114.763	9866	11015	42	10166.667	9886	10799	23	10007.521	9880	10237	68	10188.706	9822	11403	83	10156.361	9890	10888	84	10120.023	9871	11169	108	10107.639	9825	11147	89	10080.719	9827	11134	80
80	88	10021.091	9876	10568	91	10058.494	9877	10605	70	10098.457	9867	10984	28	10377.429	9797	12535	76	10051.737	9741	11118	42	10121.096	9927	10752	23	9981.435	9930	10040	68	10182.809	9599	10833	83	10156.591	9803	11292	84	10105.321	9856	10692	108	10131.704	9803	11133	89	10035.854	9865	10784	80
81	88	10048.613	9826	11552	91	10056.165	9825	10624	70	10065.900	9876	11589	28	10045.357	9769	10618	76	10152.803	9867	11970	42	10070.381	9857	10597	23	10103.392	9938	11098	68	10163.147	9844	10939	83	10151.627	9825	10945	84	10120.452	9860	11334	108	10159.620	9810	11741	89	10097.472	9869	11023	80
82	88	9997.988	9865	10324	91	10072.362	9587	10970	70	10127.143	9881	11108	28	10150.786	9938	10955	76	10113.618	9814	11103	42	10110.119	9886	10862	23	9993.521	9945	10081	68	10259.706	9861	11861	83	10083.000	9877	11139	84	10055.071	9885	11139	108	10107.852	9457	11374	89	10133.449	9743	11806	80
83	88	10023.193	9883	10483	91	10069.033	9840	10791	70	10077.857	9855	10506	28	10080.250	9886	10680	76	10097.474	9915	10826	42	10184.167	9892	11510	23	10142.913	9883	10853	68	10068.897	9763	10651	83	10162.650	9803	11415	84	10015.821	9859	10510	108	10094.417	9862	10718	89	10032.562	9881	10485	80
84	88	10014.454	9882	10359	91	10110.989	9836	10878	70	10056.343	9844	10975	28	10250.464	9820	11424	76	10077.039	9852	10471	42	10098.738	9830	10786	23	10072.348	9856	10492	68	10103.662	9825	10951	83	10121.808	9832	10879	84	10172.202	9816	11539	108	10082.537	9874	11021	89	10076.079	9793	10782	80
85	88	10034.796	9873	10635	91	10102.318	9854	11150	70	10135.414	9744	11080	28	10194.536	9928	10852	76	10126.382	9817	11393	42	10258.071	9852	11062	23	10065.392	9870	10422	68	10202.103	9836	10931	83	10138.253	9827	11075	84	10095.690	9835	11133	108	10141.481	9824	11273	89	10090.562	9885	10866	80
86	88	10031.409	9828	10601	91	10026.934	9808	10685	70	10021.985	9714	10400	28	10086.821	9891	10931	76	10116.197	9835	10796	42	10111.357	9764	10673	23	10024.479	9884	10713	68	10191.338	9757	11028	83	10133.578	9817	10927	84	10061.667	9909	10643	108	10080.537	9869	11264	89	10012.719	9871	10385	80
87	88	10009.091	9902	10516	91	10099.615	9786	11185	70	10063.028	9861	10902	28	10256.964	9920	11305	76	10100.974	9896	11137	42	10121.667	9897	11106	23	10146.826	9899	10822	68	10074.279	9905	10833	83	10185.892	9798	10752	84	10098.154	9856	10837	108	10181.491	9796	11075	89	10084.988	9800	11059	80
88	88	10025.853	9896	10344	91	10043.550	9846	10557	70	10070.558	9861	10613	28	10188.286	9854	10963	76	10027.447	9865	10407	42	10129.810	9917	10678	23	10075.695	9924	10426	68	10155.853	9912	10863	83	10168.699	9885	11933	84	10105.023	9893	10853	108	10079.713	9515	11742	89	10097.180	9888	11335	80
89	88	10020.772	9846	10764	91	10097.099	9877	11245	70	10087.515	9878	11307	28	10167.071	9903	10785	76	10077.539	9718	10881	42	10133.023	9867	10944	23	10065.652	9913	10483	68	10158.853	9849	10773	83	10161.892	9842	11355	84	10056.000	9889	10576	108	10165.889	9809	11394	89	10023.719	9911	10493	80
90	88	10012.978	9863	10658	91	10054.912	9819	10708	70	10146.857	9841	11133	28	10037.286	9831	10603	76	10039.408	9780	10676	42	10118.500	9922	11075	23	10124.608	9855	10677	68	10220.397	9690	11205	83	10187.373	9853	11084	84	10073.727	9736	10962	108	10122.250	9850	11381	89	10053.090	9806	11179	80
91	88	10039.637	9877	11078	91	10164.022	9816	11803	70	10134.886	9820	10965	28	10172.143	9868	11012	76	10178.829	9776	11491	42	9987.929	8971	10533	23	10075.087	9876	10699	68	10215.927	9647	11913	83	10162.675	9678	11228	84	10064.619	9775	11250	108	10074.167	9846	10702	89	10034.596	9855	10634	80
92	88	10033.443	9841	11713	91	10068.274	9842	11346	70	10096.485	9871	11235	28	10329.107	9948	11174	76	10097.329	9891	10780	42	10162.214	9821	10847	23	10055.695	9904	10678	68	10234.191	9877	11518	83	10200.133	9885	11151	84	10037.417	9891	10578	108	10112.602	9809	11414	89	10047.404	9897	10761	80
93	88	10045.750	9841	10628	91	10066.077	9875	10969	70	10117.257	9871	10607	28	10177.714	9920	11091	76	10077.368	9867	11338	42	10156.096	9852	11083	23	10194.000	9877	11209	68	10273.721	9563	13409	83	10209.373	9850	11473	84	10108.202	9842	10928	108	10195.796	9878	11443	89	10062.708	9916	10929	80
94	88	10029.954	9856	10494	91	10047.473	9739	10726	70	10053.571	9843	10916	28	10247.107	9937	11440	76	10097.289	9801	10954	42	10091.571	9602	10803	23	10108.348	9874	11117	68	10229.559	9865	11576	83	10156.325	9852	10765	84	10069.607	9711	12052	108	10065.407	9817	11018	89	10024.236	9869	10731	80
95	88	10028.409	9870	10702	91	10064.868	9771	10835	70	10145.186	9796	11048	28	10086.357	9903	10715	76	10104.974	9834	11493	42	10053.714	9904	10692	23	10068.000	9904	10423	68	10088.956	9888	10815	83	10201.229	9809	11097	84	10070.571	9826	10832	108	10055.509	9840	10934	89	10061.921	9833	11216	80
96	88	10025.863	9540	10513	91	10075.726	9826	10680	70	10146.729	9831	11239	28	10158.607	9915	10918	76	10084.447	9904	10692	42	10005.357	9911	10211	23	10270.739	9929	10978	68	10164.427	9841	11374	83	10207.519	9860	11363	84	10082.000	9877	10926	108	10118.527	9879	10738	89	10098.281	9884	10833	80
97	88	10013.103	9845	10369	91	10048.066	9493	10843	70	10090.300	9895	11000	28	10087.571	9809	10548	76	10122.368	9884	11015	42	10151.714	9816	11266	23	10025.131	9859	10507	68	10166.544	9886	10936	83	10125.097	9864	10884	84	10125.690	9053	11093	108	10125.880	9756	11585	89	10054.753	9890	10847	80
98	88	10033.693	9903	10447	91	10099.615	9839	10682	70	10099.100	9816	10656	28	10108.607	9857	11237	76	10070.895	9849	10818	42	10172.667	9906	11082	23	10061.348	9849	10367	68	10208.471	9819	11274	83	10120.012	9852	11034	84	10087.714	9799	11301	108	10149.686	9857	11517	89	10123.102	9774	11042	80
99	88	10006.329	9870	10488	91	10016.044	9702	10470	70	10073.357	9894	11348	28	10165.179	9907	10684	76	10167.579	9880	12340	42	10014.500	9886	10696	23	10109.348	9884	10940	68	10094.044	9873	10734	83	10130.939	9842	11070	84	10111.190	9791	11050	108	10152.130	9828	11130	89	10107.651	9793	10836	80
100	88	10052.478	9846	10867	91	10019.066	9845	10374	70	10274.629	9798	11344	28	10192.643	9833	11460	76	10070.065	9909	10928	42	10103.000	9930	11206	23	10052.348	9941	10377	68	10087.088	9844	10976	83	10103.181	9902	10868	84	10022.679	9896	10789	108	10103.583	9753	11613	89	10025.584	9881	10735	80
101	88	10014.250	9864	11390	91	10110.682	9880	11282	70	10123.800	9820	10784	28	10085.786	9920	10731	76	10061.026	9876	10747	42	10124.500	9924	10922	23	10009.087	9901	10421	68	10136.544	9897	10906	83	10132.133	9885	11229	84	10063.560	9888	11394	108	10093.269	9856	10998	89	10120.079	9875	11171	80
102	88	10025.171	9890	10361	91	10083.802	9797	11008	70	10050.043	9842	10746	28	10133.179	9922	11283	76	10214.539	9847	13476	42	10095.238	9895	10714	23	10075.913	9911	10714	68	10186.088	9898	10883	83	10126.759	9764	10912	84	10080.821	9864	11004	108	10144.648	9810	11234	89	10023.943	9851	10590	80
103	88	10036.079	9860	11085	91	10051.561	9880	10696	70	10113.914	9838	10706	28	10142.393	9762	10676	76	10093.935	9836	10997	42	10039.477	9757	10422	23	9959.652	9291	10241	68	10202.059	9847	11164	83	10193.819	9771	10926	84	10061.179	9760	10924	108	10071.027	9799	10819	89	10039.292	9893	10505	80
104	88	10051.716	9875	10991	91	10075.187	9807	10978	70	10019.086	9892	10630	28	10165.107	9869	11160	76	10044.974	9817	11041	42	10307.143	9834	11237	23	10054.261	9900	10390	68	10217.471	9788	11348	83	10152.205	9751	11173	84	10057.131	9845	10645	108	10131.064	9850	11013	89	10074.966	9868	10563	80
105	88	10023.421	9904	10619	91	10119.165	9819	10871	70	10052.942	9531	10482	28	10049.000	9907	10535	76	10049.935	9347	11024	42	10193.714	9916	11344	23	10080.305	9891	10796	68	10209.765	9774	10947	83	10179.325	9856	11267	84	10051.417	9896	10804	108	10113.389	9847	10804	89	10056.696	9843	10826	80
106	88	10007.137	9789	10949	91	10081.648	9880	10924	70	10096.571	9820	10968	28	10206.071	9848	11366	76	10140.250	9878	11002	42	10134.786	9927	10738	23	10123.652	9902	10916	68	10082.809	9870	11101	83	10092.120	9866	10683	84	10057.881	9859	10663	108	10151.370	9862	11083	89	10076.708	9886	10643	80
107	88	9986.137	9864	10275	91	10061.967	9805	10914	70	10179.157	9832	11549	28	10193.000	9949	11045	76	10102.961	9554	11602	42	10085.833	9706	10826	23	10104.479	9873	10513	68	10176.235	9859	11118	83	10095.939	9607	10948	84	10044.798	9883	10655	108	10118.139	9855	10679	89	9997.708	9872	10353	80
108	88	10092.103	9863	11057	91	10153.362	9736	10933	70	10159.657	9867	11248	28	10150.536	9897	11032	76	10076.815	9906	10987	42	10143.119	9917	11082	23	10146.782	9945	10527	68	10240.294	9488	11280	83	10138.169	9849	11078	84	10004.952	9871	10651	108	10073.176	9791	10908	89	10028.820	9831	10822	80
109	88	10038.363	9899	11093	91	10036.550	9895	10727	70	10078.871	9859	10884	28	10063.107	9910	10343	76	10089.289	9838	10814	42	10184.404	9882	10972	23	10321.652	9810	11118	68	10254.456	9900	11228	83	10230.687	9863	11589	84	10127.750	9655	12012	108	10069.444	9799	11143	89	10145.349	9866	11027	80
110	88	10026.966	9895	10547	91	10045.165	9769	10622	70	10117.386	9841	10995	28	10061.679	9882	10914	76	10163.645	9828	11287	42	10182.596	9308	11166	23	10025.826	9899	10342	68	10189.367	9820	11380	83	10198.783	9852	11006	84	10170.786	9820	10921	108	10251.814	9844	11419	89	10020.314	9836	10449	80
111	88	10037.613	9861	10893	91	10008.385	9867	10319	70	10187.414	9798	11216	28	10131.143	9835	11196	76	10032.947	9762	10885	42	10157.738	9789	11072	23	10173.435	9891	10990	68	10143.338	9817	11042	83	10199.481	9759	10988	84	10051.977	9858	10439	108	10164.167	9798	11009	89	10071.292	9891	10701	80
112	88	10043.147	9868	10484	91	10057.615	9878	10515	70	10147.814	9823	11610	28	10047.321	9918	10443	76	10104.342	9848	10871	42	10144.357	9863	10628	23	10079.218	9883	10440	68	10110.044	9837	10860	83	10147.723	9800	10917	84	10063.773	9809	11106	108	10067.824	9797	11567	89	10018.517	9816	10498	80
113	88	10031.966	9893	10845	91	10006.473	9094	10495	70	10091.871	9873	11110	28	10350.393	9870	12195	76	10067.961	9825	11365	42	10147.262	9857	10886	23	10128.479	9835	10832	68	10156.103	9868	11292	83	10182.373	9860	10982	84	10087.298	9733	11532	108	10128.231	9859	11104	89	10018.304	9789	10692	80
114	88	10010.887	9876	10729	91	9999.703	9900	10346	70	10115.043	9824	11258	28	10134.036	9879	10724	76	10114.105	9815	10970	42	10140.452	9911	10944	23	10097.695	9937	11071	68	10193.073	9853	10919	83	10178.458	9737	11185	84	10036.190	9886	10539	108	10170.731	9770	11431	89	10057.753	9788	10873	80
115	88	10036.421	9685	10954	91	10135.659	9877	11369	70	10171.800	9868	11763	28	10165.286	9903	11767	76	10097.355	9898	11301	42	10231.596	9902	11358	23	10065.695	9892	10752	68	10217.721	9846	11040	83	10143.313	9800	11640	84	10161.952	9892	11626	108	10160.426	9838	11353	89	10025.562	9829	10438	80
116	88	10014.875	9881	10648	91	10084.494	9903	10715	70	10100.757	9856	10598	28	10107.500	9918	11210	76	10122.513	9822	11219	42	10253.904	9767	11520	23	10055.913	9892	10451	68	10177.088	9845	11917	83	10081.759	9924	10938	84	10056.548	9879	11038	108	10220.213	9891	11692	89	10062.102	9900	11329	80
117	88	10026.829	9853	10864	91	10073.901	9887	11109	70	10111.629	9818	10740	28	10073.143	9887	10546	76	10054.355	9859	10660	42	10068.238	9885	10718	23	10183.131	9870	10883	68	10185.088	9899	10725	83	10189.169	9803	11161	84	10018.310	9860	10490	108	10082.537	9865	10902	89	10070.146	9869	10752	80
118	88	10053.034	9803	10724	91	10066.956	9818	10736	70	10053.243	9883	10804	28	10092.786	9815	10972	76	10120.329	9864	11318	42	10217.833	9894	11468	23	10002.826	9923	10128	68	10182.721	9927	11444	83	10049.723	9872	10786	84	10054.321	9817	10976	108	10092.870	9859	11005	89	10009.404	9825	10772	80
119	88	10072.829	9871	11328	91	10025.362	9879	10607	70	10146.214	9804	11113	28	10179.464	9947	11042	76	10058.329	9874	10923	42	10165.096	9817	10910	23	9974.479	9885	10068	68	10211.485	9885	11661	83	10143.988	9817	11521	84	10081.036	9844	11441	108	10104.814	9805	11107	89	10122.708	9881	11377	80
120	88	10037.329	9853	10857	91	10062.000	9882	10844	70	10199.100	9752	10939	28	10048.607	9837	10605	76	10091.013	9885	10550	42	10086.977	9879	10932	23	10064.782	9883	10324	68	10286.177	9837	11105	83	10181.783	9795	11262	84	10105.346	9851	10948	108	10099.889	9792	10946	89	10084.506	9834	11518	80
121	88	10063.704	9768	10873	91	10105.648	9870	11137	70	10100.914	9805	10767	28	10146.286	9948	10667	76	10107.750	9855	11226	42	10086.404	9855	10515	23	10193.087	9824	10829	68	10143.191	9848	10768	83	10250.192	9830	11434	84	10081.023	9856	10733	108	10153.769	9809	10993	89	10059.798	9817	10918	80
122	88	10021.829	9861	10944	91	10080.571	9870	10792	70	10184.900	9871	11048	28	10083.750	9795	10779	76	10059.974	9884	10772	42	10216.881	9904	11079	23	10112.913	9897	10744	68	10200.735	9891	11182	83	10201.289	9857	11242	84	10098.048	9878	10579	108	10139.093	9830	11518	89	10040.169	9591	10801	80
123	88	10025.409	9865	10989	91	10042.187	9889	10815	70	10149.543	9769	12036	28	10121.429	9906	10667	76	10080.315	9188	10963	42	10376.833	9900	13127	23	10097.913	9919	10964	68	10184.294	9823	11349	83	10071.903	9886	10728	84	10116.381	9834	10945	108	10107.870	9814	10945	89	10120.584	9870	11053	80
124	88	10028.079	9879	10702	91	10120.736	9869	11100	70	10122.515	9881	10960	28	10167.286	9874	11140	76	10121.145	9874	10744	42	10157.667	9869	11073	23	10178.261	9905	10856	68	10183.823	9068	11465	83	10162.181	9848	11039	84	10051.381	9890	10880	108	10111.509	9838	10958	89	10052.427	9836	10767	80
125	88	10111.284	9853	11077	91	10088.956	9836	11251	70	10125.114	9872	11204	28	10174.179	9832	11424	76	10109.565	9882	11000	42	10097.690	9818	11019	23	10140.087	9860	10896	68	10166.279	9851	10941	83	10152.687	9838	11053	84	10104.262	9850	11112	108	10098.880	9873	10730	89	10073.562	9873	11054	80
126	88	10012.659	9893	10406	91	10062.604	9459	11382	70	10099.914	9874	10835	28	10138.286	9937	10904	76	10078.145	9899	10923	42	10104.714	9847	11029	23	10084.913	9927	10835	68	10090.573	9838	10725	83	10073.386	9826	10635	84	10160.417	9842	11449	108	10116.027	9846	11020	89	10012.865	9869	10420	80
127	88	10014.466	9896	10698	91	10048.626	9910	10992	70	10092.043	9879	10456	28	10116.964	9888	10495	76	10075.829	9857	10812	42	10153.596	9877	11230	23	10154.305	9878	10906	68	10238.721	9810	11719	83	10191.675	9884	11311	84	10086.023	9860	11382	108	10151.352	9839	11522	89	10054.966	9820	10723	80
128	88	9994.216	9903	10100	91	10090.813	9834	11110	70	10024.972	9869	10299	28	10053.643	9891	10566	76	10124.276	9816	11147	42	10059.548	9899	10777	23	10180.044	9863	10749	68	10234.279	9825	10921	83	10071.301	9817	10565	84	10058.548	9619	10509	108	10117.593	9823	10870	89	10054.820	9754	10627	80
129	88	10037.272	9872	11227	91	10030.385	9872	10532	70	10106.257	9711	11657	28	10377.179	9814	12111	76	10065.013	9868	11150	42	10053.523	9895	10639	23	10076.174	9936	10395	68	10195.397	9889	11855	83	10156.519	9829	10743	84	10062.977	9883	11316	108	10077.824	9866	11042	89	10064.629	9853	10802	80
130	88	10022.262	9882	10866	91	10068.561	9836	10965	70	10184.543	9854	10983	28	10006.357	9901	10238	76	10035.013	9897	10671	42	10148.667	9898	10820	23	10147.000	9919	11881	68	10112.794	9886	10621	83	10079.397	9884	10867	84	10155.131	9890	11169	108	10116.296	9815	11081	89	10105.876	9856	11702	80
131	88	10039.079	9849	10671	91	10103.736	9888	11202	70	10064.314	9887	10916	28	10083.929	9929	10399	76	10039.868	9883	10710	42	10146.596	9895	11101	23	10300.956	9884	11368	68	10065.397	9746	10581	83	10085.265	9858	11074	84	10073.143	9813	11056	108	10140.630	9814	11061	89	10065.236	9894	11026	80
132	88	10018.137	9873	10697	91	10069.318	9870	11121	70	10084.786	9907	11170	28	10197.214	9909	10849	76	10105.158	9844	10919	42	10085.500	9853	10538	23	10071.087	9877	10582	68	10239.588	9880	11557	83	10087.192	9881	11055	84	10051.893	9840	10395	108	10276.750	9850	11615	89	10025.674	9854	10715	80
133	88	10038.625	9899	10526	91	10057.901	9883	10617	70	10104.271	9881	11187	28	10175.893	9894	10659	76	10124.789	9861	10927	42	10179.667	9823	11091	23	10038.695	9896	10299	68	10129.971	9875	10931	83	10192.844	9757	11755	84	10040.964	9810	10540	108	10213.926	9775	11247	89	10092.764	9859	11027	80
134	88	10002.568	9882	10490	91	10063.571	9893	10920	70	10083.629	9848	10496	28	10206.857	9924	11457	76	10135.435	9867	10850	42	10199.833	9786	10912	23	10117.521	9880	10757	68	10118.427	9868	11338	83	10117.844	9866	10820	84	10041.131	9838	11542	108	10090.564	9866	11019	89	10075.943	9901	10860	80
135	88	9989.716	9872	10250	91	10062.044	9853	11092	70	10282.129	9830	11986	28	10110.750	9907	10392	76	10158.315	9855	11456	42	10212.071	9196	11086	23	10232.565	9887	11313	68	10126.323	9880	11278	83	10127.072	9887	10998	84	10043.583	9900	10873	108	10042.843	9900	10697	89	10041.606	9616	10790	80
136	88	10028.409	9846	10767	91	10149.187	9811	11231	70	10115.657	9878	11006	28	10097.821	9894	10725	76	10128.921	9911	11066	42	10123.904	9912	10756	23	10141.479	9922	10956	68	10124.809	9876	11522	83	10163.494	9842	11358	84	10092.643	9798	10939	108	10091.814	9779	11170	89	10044.786	9846	11065	80
137	88	10024.000	9868	10665	91	10084.242	9749	10763	70	10120.086	9820	11124	28	10188.107	9874	11088	76	10083.974	9883	10807	42	10252.167	9838	11232	23	10106.826	9911	10486	68	10202.323	9817	11374	83	10137.169	9895	10857	84	10031.667	9894	10558	108	10119.231	9762	10934	89	10044.551	9880	10533	80
138	88	10043.091	9849	10547	91	10116.770	9793	10748	70	10198.643	9872	11182	28	10068.821	9899	10740	76	10128.053	9822	10864	42	10092.500	9846	10696	23	10000.174	9698	10244	68	10155.662	9873	11070	83	10242.939	9829	11388	84	10078.119	9859	10814	108	10124.630	9833	11399	89	10051.270	9780	11181	80
139	88	10008.603	9861	10638	91	10083.561	9861	10663	70	10140.300	9884	11051	28	10279.643	9873	11586	76	10089.565	9817	10755	42	10143.762	9831	10675	23	10012.956	9907	10195	68	10196.088	9895	11108	83	10176.867	9809	11109	84	10195.810	9804	10940	108	10119.426	9816	11037	89	10155.596	9759	10758	80
140	88	10010.568	9453	10730	91	10132.890	9878	11396	70	10081.729	9849	10862	28	10285.607	9949	10980	76	10172.461	9837	11563	42	10071.977	9886	11116	23	10180.305	9890	11248	68	10096.912	9920	10995	83	10177.409	9866	11156	84	10080.643	9888	10636	108	10107.537	9813	12064	89	10079.394	9872	11527	80
141	88	10011.647	9880	10394	91	10068.726	9857	10625	70	10134.286	9803	10954	28	10161.500	9923	10777	76	10065.145	9891	11267	42	10180.500	9916	10928	23	10158.956	9874	10986	68	10210.794	9815	10906	83	10102.795	9736	11310	84	10127.810	9617	11006	108	10177.037	9828	11448	89	10012.696	9871	10488	80
142	88	10039.704	9872	10683	91	10065.132	9836	11016	70	10130.558	9896	11383	28	10159.857	9926	11485	76	10066.553	9832	10716	42	10140.810	9914	11131	23	10048.174	9887	10725	68	10187.867	9840	10761	83	10092.976	9863	10656	84	10069.488	9872	10926	108	10149.407	9816	11062	89	10049.449	9815	10578	80
143	88	10049.022	9829	10818	91	10094.989	9897	11164	70	10131.528	9861	11282	28	10310.786	9921	10876	76	10166.105	9869	11276	42	10164.310	9852	11045	23	10025.348	9891	10269	68	10136.206	9819	10778	83	10177.277	9777	11919	84	10117.917	9843	10832	108	10111.611	9679	10867	89	10013.146	9883	10294	80
144	88	10036.818	9888	10464	91	10039.439	9876	10572	70	10045.700	9884	10518	28	10130.143	9904	10958	76	10105.645	9802	11225	42	10120.571	9834	10577	23	10113.174	9863	10507	68	10137.471	9610	11055	83	10115.892	9746	11506	84	10057.881	9800	10746	108	10129.843	9739	10997	89	10073.247	9853	10773	80
145	88	9993.671	9609	10446	91	10109.220	9794	11041	70	10068.771	9888	10870	28	10102.357	9359	11200	76	10076.815	9880	10923	42	10129.786	9872	11191	23	10150.956	9777	11510	68	10146.691	9797	11050	83	10078.253	9849	10662	84	10065.048	9886	10779	108	10180.463	9838	10914	89	10060.382	9229	11167	80
146	88	10007.647	9886	10489	91	10062.429	9847	10782	70	10095.243	8707	10964	28	10209.250	9864	11976	76	10087.961	9882	10619	42	10241.881	9879	11030	23	10074.044	9897	10483	68	10139.515	9868	11266	83	10180.108	9901	11000	84	10074.273	9844	10731	108	10148.194	9754	11437	89	10029.191	9624	10452	80
147	88	10009.296	9875	10566	91	10078.099	9852	10978	70	10028.757	8909	10909	28	10108.143	9862	10565	76	10129.408	9897	11069	42	10095.857	9859	10926	23	10090.261	9916	11224	68	10042.706	9887	10470	83	10065.867	9368	10894	84	10129.452	9872	10925	108	10144.463	9862	11254	89	10018.966	9780	10386	80
148	88	10019.113	9833	10583	91	10042.582	9884	10717	70	10124.300	9883	11649	28	10080.250	9922	10461	76	10053.855	9900	10527	42	10106.548	9921	10577	23	10085.305	9910	10456	68	10170.735	9859	10831	83	10194.699	9786	11781	84	10147.690	9848	11288	108	10033.417	9842	10479	89	10037.988	9867	10553	80
149	88	10002.534	9858	10389	91	10115.198	9825	11499	70	10177.000	9860	10782	28	10185.500	9872	11042	76	10121.526	9840	10884	42	10172.190	9887	11559	23	10086.044	9857	10928	68	10120.162	9881	10993	83	10135.120	9864	10797	84	10098.773	9873	10951	108	10087.352	9175	11006	89	10138.349	9790	11240	80
150	88	10024.546	9797	10876	91	10028.527	9905	10732	70	10160.871	9721	11344	28	10129.821	9867	10707	76	10079.065	9843	10780	42	10210.548	9887	11279	23	10015.652	9348	10463	68	10152.588	9828	10964	83	10090.301	9835	10941	84	10096.000	9807	10915	108	10103.741	9839	10904	89	10013.674	9843	10569	80
151	88	9999.546	9368	10310	91	10043.517	9865	10694	70	10062.614	9819	11227	28	10213.607	9851	11238	76	10169.895	9812	12201	42	10097.833	9898	10800	23	10007.739	9909	10315	68	10283.383	9772	12025	83	10107.301	9876	10922	84	10028.560	9900	10420	108	10057.083	8855	10866	89	10099.314	9797	10757	80
152	88	10059.284	9756	11296	91	10007.253	9215	10683	70	10173.114	9679	11873	28	10075.679	9894	10676	76	10142.421	9919	11044	42	10232.857	9951	11571	23	10108.392	9906	10918	68	10165.427	9898	11036	83	10177.988	9879	11447	84	10078.381	9888	11008	108	10103.361	9794	11672	89	10116.528	9855	11212	80
153	88	10107.693	9856	11039	91	10063.088	9722	10835	70	10249.714	9657	11143	28	10096.036	9867	10736	76	10055.145	9848	10806	42	10058.690	9846	10760	23	10033.782	9906	10297	68	10271.971	9878	11659	83	10057.313	9377	10553	84	10107.988	9741	11224	108	10118.630	9831	10674	89	10046.270	9831	10767	80
154	88	10044.863	9903	10981	91	10080.033	9862	10769	70	10166.614	9869	11532	28	10171.214	9798	10903	76	10089.895	9885	11135	42	10208.404	9905	11015	23	10050.087	9902	10546	68	10262.191	9846	11715	83	10079.819	9611	10686	84	10090.012	9860	11081	108	10113.370	9896	11050	89	10023.506	9899	10367	80
155	88	10026.046	9909	10459	91	10011.494	9864	10612	70	10134.371	9885	11292	28	10198.393	9817	10814	76	10040.289	9887	10640	42	10041.904	9897	10388	23	10242.087	9929	11009	68	10183.838	9910	11258	83	10156.084	9841	11152	84	10063.048	9891	10907	108	10174.731	9768	11587	89	10024.404	9758	11004	80
156	88	10028.363	9865	10945	91	10110.890	9822	10994	70	10055.515	9837	10679	28	10144.393	9907	11292	76	10092.435	9787	11434	42	10294.357	9894	11474	23	10061.826	9866	10487	68	10182.544	9751	11874	83	10099.952	9823	10871	84	10073.750	9865	11104	108	10078.074	9733	10629	89	10031.629	9877	10536	80
157	88	10008.988	9877	10320	91	10073.846	9839	10892	70	10131.828	9847	11003	28	10174.000	9793	10717	76	10061.565	9849	10889	42	10076.096	9860	10768	23	10030.392	9890	10443	68	10172.588	9846	11198	83	10219.422	9843	11466	84	10098.083	9857	11290	108	10148.787	9827	11335	89	10057.371	9776	11001	80
158	88	10017.932	9837	10474	91	10050.813	9842	10775	70	10184.729	9841	11162	28	10160.286	9929	11100	76	10171.935	9532	12026	42	10036.643	9886	10815	23	10105.521	9822	10756	68	10100.941	9885	10942	83	10138.048	9814	10840	84	10082.857	9861	10740	108	10135.056	9760	11378	89	10018.506	9873	10726	80
159	88	10017.512	9901	10849	91	10094.670	9906	11171	70	10189.814	9851	11329	28	10104.179	9852	11122	76	10113.132	9848	10931	42	10097.000	9726	10792	23	10096.652	9889	10532	68	10193.044	9855	11208	83	10129.470	9874	11190	84	10037.893	9861	10536	108	10091.269	9868	10849	89	10023.169	9878	10346	80
160	88	10000.841	9899	10355	91	10062.791	9896	10839	70	10148.100	9871	10691	28	10007.286	9861	10575	76	10126.303	9820	11469	42	10153.357	9887	11263	23	10177.521	9939	10889	68	10166.603	9815	11030	83	10178.892	9818	11262	84	10051.096	9878	10921	108	10115.120	9891	11263	89	10048.359	9890	10804	80
161	88	10041.363	9773	11167	91	10075.978	9865	10449	70	10120.686	9898	11322	28	10165.357	9935	10705	76	10083.315	9918	11654	42	10157.096	9912	10955	23	10089.087	9898	11208	68	10160.441	9824	11341	83	10078.530	9835	10752	84	10076.286	9877	10962	108	10051.027	9890	10854	89	10042.978	9830	10682	80
162	88	10048.432	9868	11152	91	10051.561	9760	10794	70	10030.814	9855	10884	28	10125.107	9906	10448	76	10020.500	9883	10501	42	10159.833	9924	11103	23	10169.131	9841	10779	68	10111.029	9941	10719	83	10165.373	9792	11433	84	10071.238	9806	10918	108	10155.324	9498	11616	89	10041.416	9864	10863	80
163	88	10021.603	9883	10534	91	10051.791	9864	10584	70	10141.900	9886	11490	28	10168.000	9820	10901	76	10061.539	9895	10499	42	10055.667	9856	10405	23	10158.000	9919	11342	68	10147.441	9764	11021	83	10212.542	9802	11683	84	10099.607	9778	11053	108	10111.148	9791	10971	89	10038.427	9889	10922	80
164	88	10062.125	9817	10560	91	10105.121	9715	12021	70	10082.457	9881	10714	28	10255.964	9936	10976	76	10060.658	9887	10548	42	10145.977	9803	11368	23	10068.479	9860	10451	68	10216.706	9858	10867	83	10170.061	9813	11442	84	10077.690	9840	10687	108	10204.000	9798	11405	89	10141.596	9841	10773	80
165	88	10009.875	9872	10423	91	10081.099	9893	10917	70	10108.757	9809	11012	28	10133.000	9909	10679	76	10092.237	9843	10739	42	10078.738	9881	10838	23	10086.782	9878	10658	68	10147.441	9907	10752	83	10232.916	9803	11168	84	10034.690	9867	10680	108	10093.277	9825	10748	89	10027.966	9857	11083	80
166	88	10028.954	9843	10867	91	10057.033	9847	11189	70	10168.985	9880	11099	28	10187.714	9879	11545	76	10082.658	9839	10820	42	10130.404	9851	10788	23	10043.174	9888	10357	68	10247.794	9866	11238	83	10096.434	9859	10945	84	10108.464	9853	10607	108	10113.731	9851	10953	89	10003.955	9870	10521	80
167	88	9999.409	9886	10296	91	10067.726	9861	10803	70	10113.600	9776	11206	28	10179.500	9890	10621	76	10089.921	9857	11241	42	10108.548	9891	10915	23	10052.956	9881	10514	68	10190.515	9870	11900	83	10145.313	9849	10944	84	10156.417	9891	10904	108	10100.473	9894	11131	89	10036.865	9912	11432	80
168	88	10028.079	9903	11311	91	10030.198	9746	10921	70	10164.786	9939	11013	28	10117.964	9906	11045	76	10090.079	9858	11111	42	10204.048	9807	11169	23	10075.000	9917	10394	68	10046.279	9873	10889	83	10111.687	9874	10652	84	10080.083	9758	10975	108	10127.093	9795	11136	89	10030.326	9839	10937	80
169	88	10073.932	9814	10892	91	10103.318	9883	11042	70	10106.457	9860	11215	28	10132.286	9899	10842	76	10075.763	9796	11281	42	10162.071	9878	10939	23	10080.782	9868	10565	68	10224.691	9685	11224	83	10207.265	9872	11139	84	10040.083	9852	10749	108	10158.213	9813	11134	89	10043.798	9856	10664	80
170	88	9999.193	9462	10666	91	9983.242	9898	10345	70	10178.172	9846	11407	28	10085.393	9873	10747	76	10035.145	9799	10722	42	10070.048	9873	10745	23	10030.695	9897	10593	68	10246.441	9889	11282	83	10108.253	9816	10974	84	10134.596	9826	11288	108	10060.944	9877	10671	89	10022.359	9648	10513	80
171	88	10026.137	9867	10561	91	10096.835	9839	11032	70	10079.229	9813	10679	28	10030.500	9901	10674	76	10128.724	9884	11163	42	10176.214	9881	11680	23	10059.000	9906	10661	68	10173.177	9822	11189	83	10141.458	9832	11196	84	10101.583	9826	11389	108	10092.083	9706	11647	89	10058.180	9885	10717	80
172	88	9987.932	9840	10242	91	10141.561	9785	11044	70	10208.058	9684	11598	28	10202.357	9889	11191	76	10094.105	9849	11458	42	10185.857	9900	10830	23	10023.782	9877	10543	68	10345.250	9877	11592	83	10112.892	9386	11113	84	10122.119	9813	10814	108	10153.389	9783	11115	89	10050.169	9752	11310	80
173	88	10010.750	9891	10467	91	10046.648	9874	10802	70	10074.071	9866	10849	28	10130.607	9918	10872	76	10147.671	9845	11240	42	10104.429	9900	11446	23	10200.479	9867	10949	68	10187.956	9887	10912	83	10091.603	9868	10873	84	10100.250	9875	11034	108	10099.370	9849	11279	89	10027.696	9905	10421	80
174	88	10070.079	9913	10672	91	10032.165	9875	10557	70	10184.515	9615	11282	28	10180.214	9863	11095	76	10052.158	9852	11037	42	10139.286	9881	11582	23	10062.087	9902	10907	68	10299.941	9867	12551	83	10185.699	9825	11474	84	10069.548	9895	11079	108	10155.509	9868	10954	89	10078.876	9873	10875	80
175	88	10024.591	9859	10536	91	10072.011	9756	10638	70	10111.814	9898	10672	28	10220.179	9877	11377	76	10063.855	9899	10963	42	10266.857	9938	11462	23	10035.521	9697	11092	68	10170.779	9871	11131	83	10126.819	9724	11629	84	10098.000	9873	11514	108	10101.417	9876	11021	89	10047.180	9896	11033	80
176	88	10088.921	9828	10823	91	10093.989	9711	10864	70	10078.629	9780	10803	28	10118.500	9753	11076	76	10080.053	9877	10985	42	10071.714	9707	11235	23	10194.739	9938	10504	68	10122.794	9882	11005	83	10138.687	9848	11129	84	10054.000	9853	11038	108	10130.889	9699	11155	89	10032.843	9844	10684	80
177	88	10032.500	9869	10814	91	10083.264	9882	10562	70	10198.200	9792	11842	28	10235.643	9871	11213	76	10068.237	9808	11069	42	10055.023	9730	10497	23	10064.695	9869	10506	68	10164.765	9629	11125	83	10118.181	9871	10746	84	10041.952	9830	10827	108	10065.602	9818	10483	89	10019.102	9841	10692	80
178	88	10015.557	9890	10400	91	10039.550	9804	10570	70	10232.571	9829	11430	28	10150.071	9874	10628	76	10115.447	9891	11864	42	10090.738	9735	10995	23	10019.652	9889	10274	68	10146.456	9873	10696	83	10099.506	9841	10861	84	10057.023	9772	10808	108	10057.398	9384	10688	89	10038.292	9830	10764	80
179	88	10034.159	9887	10789	91	10103.550	9751	11031	70	10183.771	9860	11768	28	10046.250	9876	10446	76	10057.342	9907	10895	42	10088.286	9879	11142	23	9984.479	9908	10069	68	10197.367	9895	11144	83	10075.747	9793	10446	84	10023.667	9843	10864	108	10126.750	9816	11124	89	10042.057	9837	10745	80
180	88	10048.625	9887	10941	91	10030.209	9866	10355	70	10049.558	9890	10768	28	10089.214	9900	10439	76	10103.895	9900	11125	42	10063.762	9887	10847	23	10126.305	9931	10789	68	10103.265	9885	11082	83	10138.325	9882	11625	84	10144.393	9881	11154	108	10080.843	9887	10827	89	10021.461	9900	10445	80
181	88	10030.750	9869	10929	91	10064.978	9758	11093	70	10086.000	9872	10588	28	10030.750	9801	10684	76	10100.053	9857	10961	42	10261.262	9869	11442	23	10062.869	9794	10573	68	10225.073	9893	10904	83	10077.241	9849	10743	84	10027.881	9895	10888	108	10121.056	9821	11444	89	10004.169	9912	10394	80
182	88	10021.375	9903	10391	91	10069.286	9799	10860	70	10205.015	9808	11396	28	10077.821	9905	10536	76	10091.382	9870	11092	42	10189.214	9913	12276	23	10027.000	9922	10368	68	10185.294	9904	10956	83	10100.241	9795	10932	84	10152.357	9778	11380	108	10133.361	9858	11090	89	10097.764	9833	11108	80
183	88	10037.875	9797	10977	91	10135.264	9842	10879	70	10202.015	9894	11482	28	10104.286	9852	10790	76	10068.211	9693	10825	42	10240.214	9901	11714	23	10035.261	9892	10422	68	10205.456	9826	11582	83	10129.892	9824	10807	84	10077.273	9643	10857	108	10128.213	9860	11066	89	10084.012	9862	11339	80
184	88	10009.875	9893	10477	91	10030.318	9835	11044	70	10119.071	9851	11012	28	10279.393	9821	12167	76	10102.289	9829	10962	42	10233.596	9866	11052	23	10084.261	9908	10376	68	10139.456	9866	11333	83	10128.578	9891	11066	84	10051.404	9865	10817	108	10162.686	9893	11639	89	10053.404	9880	11080	80
185	88	10027.091	9875	10818	91	10057.429	9790	10940	70	10097.657	9882	11380	28	10134.500	9796	11420	76	10098.315	9881	11020	42	10055.500	9902	10510	23	10192.608	9894	10946	68	10118.633	9669	11721	83	10141.795	9797	11127	84	10062.298	9741	10864	108	10130.833	9831	11243	89	10045.494	9869	11048	80
186	88	9997.409	9248	10499	91	10062.561	9852	10927	70	10091.729	9882	11149	28	10068.750	9893	10491	76	10110.921	9891	11168	42	10151.000	9884	11026	23	10070.174	9854	10499	68	10093.162	9881	11161	83	10084.337	9865	10892	84	10036.357	9833	10729	108	10090.314	9897	11323	89	10057.292	9065	11237	80
187	88	10037.966	9861	11150	91	10079.813	9893	10758	70	10065.672	9869	10593	28	10126.250	9721	10513	76	10077.724	9888	10731	42	10119.810	9834	10891	23	10185.392	9913	10868	68	10179.338	9817	10946	83	10150.650	9807	11708	84	10058.452	9829	10793	108	10092.130	9282	11075	89	10001.831	9876	10447	80
188	88	10042.863	9861	10935	91	10108.934	9876	11110	70	10103.414	9441	11228	28	10117.429	9897	11151	76	10079.105	9891	11416	42	10137.857	9902	11109	23	10100.956	9856	10769	68	10231.662	9244	11400	83	10068.663	9289	10778	84	10075.488	9833	10885	108	10078.843	9837	11134	89	10060.921	9902	10904	80
189	88	10031.387	9901	10853	91	10065.154	9812	10810	70	10130.129	9800	11167	28	10117.179	9910	10839	76	10132.315	9876	11428	42	10271.904	9900	12752	23	10169.956	9868	11083	68	10174.191	9809	11186	83	10192.892	9830	11362	84	10098.762	9878	10951	108	10164.111	9664	12519	89	10026.629	9888	10819	80
190	88	10062.421	9822	11040	91	10032.736	9893	10745	70	10135.729	9530	11028	28	10109.893	9898	10733	76	10054.185	9872	10735	42	10067.929	9906	10746	23	10010.652	9891	10764	68	10231.059	9722	11570	83	10106.591	9867	11020	84	10038.940	9870	10788	108	10183.139	9842	11036	89	10060.483	9860	10601	80
191	88	10059.966	9880	10756	91	10032.758	9640	10829	70	10193.300	9857	11441	28	9994.286	9326	10417	76	10145.185	9837	11854	42	10170.143	9879	11245	23	10004.826	9880	10289	68	10092.941	9902	11306	83	10158.699	9783	11224	84	10124.917	9817	11241	108	10113.213	9894	11572	89	10069.898	9846	10810	80
192	88	10026.522	9856	11049	91	10044.308	9852	10741	70	10128.172	9899	10980	28	10181.107	9902	11156	76	10121.842	9856	11149	42	10179.429	9910	11083	23	10043.652	9853	10621	68	10182.927	9869	10925	83	10160.277	9879	11054	84	10051.607	9855	10623	108	10118.546	9810	10757	89	10000.022	9876	10533	80
193	88	10047.932	9903	10971	91	10061.538	9481	11013	70	10174.000	9903	11510	28	10126.179	9862	11028	76	10067.197	9861	10634	42	10128.429	9893	10869	23	10210.608	9888	11204	68	10087.191	9813	11006	83	10086.397	9895	11091	84	10059.690	9851	10695	108	10157.527	9883	11263	89	10026.921	9881	10542	80
194	88	10017.841	9834	10622	91	10027.143	9880	10586	70	10106.500	9724	11274	28	10070.929	9904	10302	76	10148.171	9842	10675	42	10246.238	9891	11123	23	10125.435	9911	10462	68	10187.735	9923	11766	83	10060.976	9775	10677	84	10108.227	9871	10787	108	10092.574	9839	11013	89	10076.359	9907	10570	80
195	88	10002.363	9742	10430	91	10066.011	9475	10538	70	10110.000	9890	11024	28	10185.571	9903	10875	76	10031.592	8909	10810	42	10137.977	9944	10910	23	10321.782	9844	11769	68	10103.015	9832	10544	83	10155.061	9859	11471	84	10058.440	9854	10864	108	10124.583	9752	10977	89	10050.741	9819	10696	80
196	88	10018.738	9730	10429	91	10084.176	9862	10633	70	10135.400	9825	11255	28	10097.893	9868	10878	76	10058.539	9902	11010	42	10210.500	9850	11037	23	10119.695	9913	10600	68	10149.927	9845	12307	83	10043.844	9894	10361	84	10084.321	9895	11061	108	10134.852	9900	10961	89	10085.686	9730	10796	80
197	88	10029.454	9812	10739	91	10084.626	9865	10935	70	10118.515	9853	11062	28	10159.143	9870	11752	76	10131.908	9890	11112	42	10154.929	9773	11076	23	10060.869	9878	10609	68	10108.338	9811	10779	83	10202.939	9821	11450	84	10034.190	8724	11109	108	10143.814	9714	11347	89	10036.012	9859	10721	80
198	88	10005.125	9859	10507	91	10032.527	9893	10581	70	10109.200	9914	11203	28	10195.357	9765	11765	76	10061.105	9859	10925	42	10157.023	9896	10928	23	10131.000	9852	11359	68	10188.309	9858	11265	83	10106.024	9783	11172	84	10056.107	9864	10701	108	10081.750	9863	10745	89	10026.472	9815	10743	80
199	88	10032.238	9819	11109	91	10088.473	9877	11068	70	10177.100	9848	11219	28	10077.786	9890	10376	76	10110.158	9814	11681	42	10183.571	9916	11021	23	10032.044	9914	10391	68	10158.985	9854	11110	83	10098.555	9840	11270	84	10075.821	9872	10804	108	10039.213	9808	10945	89	10010.651	9887	10441	80
200	88	10024.387	9905	10360	91	10067.967	9861	10848	70	10128.729	9858	10919	28	10119.286	9880	10505	76	10129.750	9869	11090	42	10196.523	9898	11390	23	10053.218	9478	10922	68	10147.779	9875	11422	83	10166.603	9904	11186	84	10028.000	9905	10876	108	10179.167	9881	11538	89	10025.102	9854	11495	80
201	88	10005.182	9886	10274	91	10056.747	9884	10774	70	10124.214	9834	11193	28	10009.714	9869	10348	76	10144.961	9812	11185	42	10131.477	9848	10838	23	10166.652	9880	10884	68	10156.823	9882	11152	83	10309.519	9803	12040	84	10143.607	9911	10939	108	10138.676	9880	11355	89	10075.214	9804	10726	80
202	88	10014.353	9627	10620	91	10075.824	9774	10962	70	10078.871	9762	10753	28	10116.357	9911	10826	76	10089.276	9494	11218	42	10101.214	9919	10776	23	10161.000	9896	10696	68	10151.279	9442	10878	83	10137.481	9811	11115	84	10048.310	9864	10820	108	10134.380	9813	11448	89	10032.551	9891	10377	80
203	88	10044.807	9793	10782	91	10039.857	9872	11042	70	10174.442	9882	11248	28	10294.893	9616	11637	76	10090.158	9804	11007	42	10114.690	9905	10927	23	9992.565	9923	10126	68	10132.971	9921	10549	83	10151.024	9895	10864	84	10065.429	9822	10640	108	10174.676	9758	12197	89	10086.438	9863	11248	80
204	88	10015.068	9862	10450	91	10048.406	9905	10608	70	10184.485	9813	11431	28	10089.964	9952	10840	76	10103.868	9863	11040	42	10144.167	9890	10751	23	10036.739	9921	10305	68	10319.823	9813	11926	83	10081.494	9594	10749	84	10127.940	9870	11214	108	10158.056	9838	10932	89	10070.157	9830	11037	80
205	88	10038.159	9818	10761	91	10048.638	9788	11075	70	10111.786	9870	10774	28	10143.286	9880	11024	76	10098.013	9883	11229	42	10017.500	9860	10714	23	10077.913	9930	10746	68	10112.485	9903	10973	83	10164.880	9795	11129	84	10087.714	9889	11386	108	10076.926	9853	11323	89	10035.988	9875	10753	80
206	88	9994.307	9892	10286	91	10013.264	9538	10854	70	10150.886	9856	12148	28	9991.536	9767	10256	76	10199.013	9607	11199	42	10135.190	9708	11652	23	10132.521	9864	10585	68	10173.235	9860	11273	83	10144.880	9877	11294	84	10036.262	9892	10948	108	10147.064	9860	11948	89	10040.000	9886	10640	80
207	88	10053.738	9848	11453	91	10081.077	9892	11223	70	10163.800	9801	11703	28	10106.679	9832	10790	76	10041.303	9898	10835	42	10087.119	9873	10667	23	10185.565	9821	11226	68	10141.647	9891	11077	83	10105.952	9887	10972	84	10093.964	9851	10831	108	10114.314	9890	10994	89	10058.000	9874	10944	80
208	88	10064.421	9829	10571	91	10066.879	9660	11551	70	10074.786	9891	10606	28	10056.143	9863	10628	76	10076.421	9881	10784	42	10199.667	9869	11352	23	10101.131	9918	10711	68	10181.250	9817	11346	83	10130.711	9904	10691	84	10032.393	9556	11063	108	10091.611	9871	10722	89	10034.349	9801	10967	80
209	88	9975.466	9333	10380	91	10071.978	9285	11024	70	10190.786	9849	11090	28	10137.857	9882	11005	76	10092.724	9876	10714	42	10207.333	9824	11051	23	10055.521	9882	10245	68	10126.250	9865	10833	83	10096.952	9823	10871	84	10050.583	9868	10662	108	10125.491	9871	11234	89	10084.686	9864	10709	80
210	88	10013.488	9864	10525	91	10078.088	9806	11010	70	10142.700	9882	11117	28	10037.893	9846	10371	76	10102.118	9884	10805	42	10220.857	9928	11322	23	10020.956	9901	10158	68	10318.721	9878	11622	83	10077.578	9800	10785	84	10141.536	9797	11421	108	10075.436	9860	11112	89	10012.337	9868	10537	80
211	88	10012.693	9742	10467	91	10057.274	9832	10808	70	10058.700	9784	10496	28	10058.679	9846	10910	76	10128.355	9801	11403	42	10192.738	9821	11105	23	10136.652	9842	10640	68	10190.721	9881	11353	83	10083.192	9861	10953	84	10098.167	9865	11202	108	10167.723	9882	12073	89	10042.843	9897	11114	80
212	88	10001.409	9862	10292	91	10074.945	9875	10781	70	10148.972	9843	11319	28	10084.321	9918	10740	76	10077.250	9883	10921	42	10183.500	9849	11037	23	10008.131	9909	10269	68	10070.912	9870	11039	83	10116.663	9836	11035	84	10070.143	9893	10794	108	10129.556	9842	11595	89	10088.596	9835	10970	80
213	88	9993.216	9846	10399	91	10012.406	9868	10804	70	10132.157	9890	11133	28	10043.679	9895	10428	76	10123.171	9915	11112	42	10113.833	9910	11012	23	10060.652	9912	10467	68	10153.721	9803	11154	83	10103.988	9899	10978	84	10118.536	9775	11922	108	10114.139	9791	11768	89	10030.180	9900	10702	80
214	88	10014.796	9825	10880	91	10021.802	9819	10757	70	10208.857	9865	11384	28	9951.964	9374	10915	76	10049.474	9887	10939	42	10100.762	9933	10648	23	10038.305	9916	10462	68	10111.956	9861	10872	83	10091.614	9865	10749	84	10064.369	9891	11083	108	10088.009	9852	11225	89	10040.326	9856	11176	80
215	88	10022.728	9890	10462	91	10033.473	9874	10513	70	10103.757	9900	11008	28	10088.000	9853	10627	76	10031.882	9887	11013	42	10063.548	9922	10722	23	10137.000	9937	11356	68	10083.883	9867	10580	83	10080.072	9741	10969	84	10156.833	9816	11194	108	10074.157	9837	11043	89	10051.045	9737	10626	80
216	88	10040.796	9858	10654	91	10065.000	9812	10857	70	10088.643	9890	11017	28	10090.500	9845	10578	76	10095.711	9855	11212	42	10086.404	9877	10630	23	10019.305	9920	10140	68	10199.397	9712	11042	83	10151.156	9773	10926	84	10084.940	9825	10932	108	10156.102	9844	11013	89	10054.708	9829	10830	80
217	88	10031.137	9876	10869	91	10136.362	9806	11407	70	10059.886	9843	10825	28	10012.036	9738	10722	76	10051.079	9827	10619	42	10227.952	9850	11143	23	10115.131	9890	10923	68	10234.044	9846	11392	83	10176.000	9830	10908	84	10140.179	9890	10934	108	10118.083	9851	11035	89	10062.359	9810	11071	80
218	88	10018.704	9872	10447	91	10088.044	9877	10722	70	10239.457	9900	12262	28	10125.250	9817	11197	76	10059.724	9880	10674	42	10074.977	9765	10557	23	10094.000	9919	10717	68	10193.617	9916	11901	83	10161.181	9857	11486	84	10079.048	9896	11031	108	10242.898	9893	11467	89	10036.180	9886	10514	80
219	88	10039.988	9878	10653	91	10117.879	9859	11021	70	10119.442	9711	11399	28	10150.214	9917	11044	76	10132.908	9844	11278	42	10079.071	9879	10912	23	10037.000	9938	10721	68	10121.000	9904	10975	83	10099.097	9864	11677	84	10031.036	9878	10560	108	10144.898	9851	11195	89	10039.449	9898	11065	80
220	88	10017.704	9884	10786	91	10065.945	9794	10861	70	10154.357	9856	10885	28	10243.250	9929	11189	76	10111.197	9543	11239	42	10062.214	9860	10764	23	10182.521	9903	10538	68	10173.029	9820	11020	83	10100.422	9921	10778	84	10037.869	9871	10543	108	10144.861	9768	11871	89	10088.696	9886	11338	80
221	88	10008.966	9825	10720	91	10105.341	9831	11005	70	10074.515	9873	10848	28	10338.393	9902	10963	76	10139.461	9873	10902	42	10141.690	9900	10856	23	10142.782	9891	10775	68	10122.721	9796	11602	83	10142.301	9858	10993	84	10005.988	9483	10365	108	10108.759	9839	11406	89	10007.191	9626	10726	80
222	88	10050.693	9850	10997	91	10082.000	9836	10571	70	10169.243	9850	11233	28	10129.286	9925	10885	76	10054.500	9807	11026	42	10218.286	9869	11622	23	9995.087	9880	10324	68	10176.265	9916	11821	83	10099.000	9806	10953	84	10031.036	9679	10608	108	10104.648	9840	10961	89	10137.775	9825	11141	80
223	88	10018.478	9906	10255	91	10035.901	9902	10770	70	10234.472	9884	11582	28	10236.786	9894	10979	76	10027.763	9887	10656	42	10137.048	9830	11271	23	10105.565	9889	10697	68	10203.721	9817	11156	83	10117.458	9805	10636	84	10096.071	9823	11513	108	10090.111	9852	10792	89	10061.461	9828	10742	80
224	88	10069.397	9871	10894	91	10049.154	9853	11167	70	10109.214	9823	11087	28	10105.321	9890	10630	76	10075.461	9891	10968	42	10153.548	9898	11001	23	10147.218	9667	11958	68	10116.000	9805	11076	83	10236.988	9772	11057	84	10010.904	9163	10833	108	10148.148	9805	11566	89	10029.978	9839	10697	80
225	88	10038.671	9883	10499	91	10054.978	9837	10958	70	10188.843	9886	11585	28	10220.321	9927	11259	76	10058.579	9861	11155	42	10111.190	9834	10710	23	10088.261	9932	10505	68	10243.867	9808	11657	83	10208.614	9849	11037	84	10003.143	9875	10496	108	10129.120	9859	11100	89	10038.741	9883	10722	80
226	88	10041.932	9865	10648	91	10084.033	9859	10904	70	10117.485	9830	10929	28	10120.143	9887	10605	76	10100.935	9828	10787	42	10249.523	9873	11342	23	10070.348	9922	10377	68	10139.117	9853	10940	83	10190.952	9832	11187	84	10081.619	9879	10772	108	10149.259	9845	11645	89	10074.573	9895	10721	80
227	88	10043.784	9877	10561	91	10071.494	9906	10660	70	10109.114	9883	10880	28	10152.893	9785	11516	76	10116.842	9900	11073	42	10145.477	9885	11245	23	10063.392	9893	10505	68	10066.073	9888	10572	83	10138.855	9795	11163	84	10121.119	9857	11894	108	10121.102	9843	10868	89	10030.888	9866	10478	80
228	88	9999.363	9860	10438	91	10058.209	9812	10824	70	10156.472	9839	10775	28	10127.571	9885	10523	76	10052.158	9909	10796	42	10162.238	9909	11164	23	10168.348	9941	10798	68	10181.647	9920	11409	83	10173.434	9843	10895	84	10114.262	9834	10959	108	10095.426	9846	11328	89	10070.573	9893	10686	80
229	88	10021.728	9857	10630	91	10114.736	9873	10963	70	10125.129	9786	11385	28	10102.357	9887	10740	76	10115.763	9856	11021	42	10004.429	9911	10405	23	10173.131	9880	11058	68	10106.191	9888	10890	83	10105.699	9871	10983	84	10050.452	9892	11096	108	10150.111	9861	11529	89	10020.124	9873	10570	80
230	88	10048.932	9877	10828	91	10108.154	9852	10938	70	10138.485	9803	11464	28	10099.607	9840	10546	76	10046.329	9864	10524	42	10105.596	9916	11458	23	10139.608	9937	10602	68	10209.427	9796	11523	83	10132.205	9854	11185	84	10058.036	9824	10750	108	10136.981	9894	11832	89	10044.494	9891	10909	80
231	88	10022.921	9879	10914	91	10036.341	9777	11110	70	10106.886	9869	10927	28	10126.429	9927	11179	76	10104.447	9845	11169	42	10155.214	9818	11396	23	10014.608	9887	10264	68	10195.147	9913	11250	83	10088.120	9877	10960	84	10106.143	9918	11647	108	10107.417	9492	11193	89	10047.551	9880	10935	80
232	88	10010.603	9900	10426	91	10039.945	9843	10736	70	10052.286	9775	10938	28	10369.643	9881	11152	76	10057.447	9904	11199	42	10132.310	9917	10885	23	10118.261	9885	11011	68	10098.603	9897	11116	83	10098.253	9868	10912	84	10085.846	9831	10855	108	10167.981	9778	11470	89	10092.898	9815	11183	80
233	88	10020.443	9883	10465	91	10115.978	9813	11250	70	10087.271	9853	10610	28	10301.321	9827	11235	76	10064.658	9703	10635	42	10220.619	9899	11534	23	10108.782	9894	11126	68	10253.471	9896	11027	83	10180.445	9740	11152	84	10151.821	9852	12091	108	10075.944	9863	10921	89	10065.034	9866	11581	80
234	88	10023.375	9737	10380	91	10079.230	9813	10685	70	10101.485	9898	11082	28	10054.821	9757	10900	76	10108.605	9837	11002	42	10202.404	9908	11315	23	10066.261	9913	10695	68	10162.029	9930	11253	83	10150.855	9901	11489	84	10116.727	9874	11061	108	10140.648	9879	11003	89	10107.988	9848	11532	80
235	88	9998.637	9884	10481	91	10097.033	9830	10803	70	10145.586	9842	10837	28	10144.429	9856	10949	76	10088.053	9891	11393	42	10114.023	9886	11046	23	10094.739	9929	10573	68	10189.677	9808	11568	83	10095.229	9794	10842	84	10081.798	9860	11164	108	10121.723	9846	10987	89	10053.494	9870	10833	80
236	88	10005.443	9359	10880	91	10023.022	9902	10416	70	10248.485	9821	11476	28	10102.607	9843	10474	76	10010.000	9227	10551	42	10327.477	9892	11654	23	10099.392	9889	11015	68	10198.971	9867	11460	83	10158.036	9892	11616	84	10053.488	9893	11116	108	10112.389	9867	11154	89	9995.606	9856	10666	80
237	88	10049.909	9878	10904	91	10020.956	9887	10453	70	10027.771	9871	10364	28	10057.750	9908	10395	76	10069.039	9894	10642	42	10055.048	9914	10813	23	10192.174	9950	10786	68	10146.912	9818	10876	83	10034.024	9832	10562	84	10097.881	9902	11370	108	10100.398	9826	11158	89	10062.135	9849	10591	80
238	88	10062.522	9801	11479	91	10071.956	9910	10722	70	10136.558	9870	10756	28	10177.393	9839	10768	76	10081.829	9906	11047	42	10084.596	9885	10865	23	10124.435	9876	11200	68	10148.015	9815	10902	83	10068.373	9841	10598	84	10086.154	9885	11355	108	10123.056	9864	11056	89	10098.865	9857	10806	80
239	88	10040.466	9596	11202	91	10120.297	9847	11551	70	10173.400	9785	11230	28	10226.464	9848	10972	76	10112.671	9858	11486	42	10198.167	9870	10774	23	10158.782	9902	10761	68	10243.779	9892	12644	83	10139.097	9892	11742	84	10064.977	9875	11120	108	10082.991	9845	12368	89	10050.022	9893	10694	80
240	88	10037.659	9850	10544	91	10021.648	9891	10366	70	10110.314	9868	10922	28	10032.321	9909	10598	76	10057.461	9895	10782	42	10140.000	9853	10879	23	10085.087	9923	10505	68	10201.485	9872	10951	83	10083.084	9792	10914	84	10017.846	9891	10551	108	10136.130	9840	11526	89	10064.292	9883	10694	80
241	88	10027.500	9903	10440	91	10055.989	9891	10735	70	10104.314	9890	10994	28	10023.143	9911	10327	76	10122.421	9886	11051	42	10121.714	9873	10753	23	10109.044	9925	10645	68	10125.221	9875	10921	83	10167.735	9408	11966	84	10128.036	9593	11546	108	10200.981	9892	11295	89	10091.157	9825	11174	80
242	88	9984.034	9877	10154	91	10046.879	9884	10843	70	10040.786	9840	10847	28	10244.643	9883	11068	76	10076.382	9899	11134	42	10228.929	9886	11117	23	10013.652	9902	10405	68	10132.941	9844	10689	83	10111.976	9876	11264	84	10096.357	9763	11005	108	10152.454	9845	11395	89	10118.102	9811	11083	80
243	88	10039.057	9880	11113	91	10079.604	9869	11234	70	10050.157	9862	10747	28	10156.143	9803	11047	76	10094.935	9870	11380	42	10078.904	9875	10643	23	10025.479	9894	10602	68	10249.867	9902	11173	83	10155.675	9891	11398	84	10061.667	9888	11457	108	10098.583	9797	10969	89	10051.910	9881	11010	80
244	88	10109.704	9777	11877	91	10086.406	9844	10954	70	10125.757	9895	11503	28	10124.143	9828	10603	76	10084.724	9866	10792	42	10211.190	9872	11389	23	10188.392	9939	10959	68	10079.323	9892	11676	83	10089.386	9908	10964	84	10075.917	9846	10909	108	10058.370	9878	10811	89	10017.247	9884	11244	80
245	88	10050.943	9887	10826	91	10080.396	9850	10882	70	10133.472	9849	11437	28	10028.000	9915	10382	76	10113.815	9778	10886	42	10192.096	9925	10695	23	10271.652	9881	11195	68	10108.221	9828	10833	83	10158.530	9809	11692	84	10037.488	9894	10673	108	10077.426	9855	11053	89	10074.764	9826	10737	80
246	88	10045.216	9855	12082	91	10115.604	9805	11052	70	10072.629	9878	10633	28	10129.929	9867	10900	76	10086.026	9852	11313	42	10112.523	9887	10840	23	10068.174	9882	10686	68	10199.323	9845	11144	83	10157.181	9792	10984	84	10078.762	9808	10824	108	10091.907	9863	11047	89	10022.337	9168	10842	80
247	88	10036.954	9855	10985	91	10039.594	9887	11223	70	10204.257	9778	11422	28	10092.571	9913	10607	76	10070.329	9861	10995	42	10092.190	9889	11059	23	10103.782	9869	10524	68	10147.647	9862	11860	83	10060.675	9890	10936	84	10056.977	9862	11573	108	10101.380	9866	11659	89	10091.539	9866	11246	80
248	88	10017.478	9864	10455	91	10053.418	9848	10677	70	10148.672	9814	11034	28	10019.179	9865	10583	76	10073.211	9879	10743	42	10158.904	9925	10766	23	10035.435	9815	10434	68	10166.603	9859	11703	83	10066.181	9871	10363	84	10053.821	9878	10788	108	10115.269	9858	11016	89	10036.753	9902	10585	80
249	88	10012.387	9788	11455	91	10060.527	9890	10817	70	10129.657	9908	10925	28	10057.821	9936	10462	76	10189.118	9887	11530	42	10157.071	9842	11091	23	10326.521	9920	11981	68	10229.383	9902	11258	83	10129.265	9820	11022	84	10072.440	9866	10832	108	10102.130	9790	11836	89	10060.775	9852	10982	80
250	88	10021.375	9898	10664	91	10055.758	9873	10775	70	10103.143	9864	10763	28	10053.679	9906	10549	76	10126.487	9845	11105	42	10120.523	9884	11100	23	10123.174	9885	10620	68	10179.177	9815	11303	83	10126.084	9836	11061	84	10085.227	9822	11087	108	10075.064	9820	10779	89	10047.169	9859	10429	80
251	88	10024.454	9728	10517	91	10020.462	9887	10377	70	10174.143	9840	11057	28	10206.786	9851	11604	76	10125.329	9874	11262	42	10225.977	9895	11513	23	10104.479	9850	11223	68	10102.456	9898	10704	83	10084.892	9767	10786	84	10082.227	9815	11130	108	10104.639	9809	11290	89	10070.686	9783	10953	80
252	88	10003.637	9829	10412	91	10054.747	9793	10796	70	10141.214	9807	11130	28	10097.500	9839	11010	76	10041.815	9877	10417	42	10150.262	9778	11091	23	9991.044	9780	10145	68	10108.088	9890	11071	83	10081.337	9848	10604	84	10021.464	9894	10622	108	10131.936	9885	10877	89	10031.157	9867	10432	80
253	88	9994.387	9856	10135	91	10051.450	9870	11037	70	10075.429	9793	10756	28	10108.786	9862	10714	76	10190.276	9909	11713	42	10282.452	9899	11378	23	10149.956	9855	10812	68	10283.029	9843	12385	83	10055.964	9828	10775	84	10055.381	9872	10790	108	10097.139	9873	11142	89	10045.247	9784	11498	80
254	88	10017.647	9904	10507	91	10060.692	9869	11168	70	10141.286	9841	11110	28	10148.143	9908	10827	76	10106.237	9866	11202	42	10087.381	9908	10710	23	10051.739	9851	10471	68	10119.765	9834	10982	83	10174.735	9851	10963	84	10099.786	9852	11329	108	10147.787	9900	11228	89	10018.326	9887	10631	80
255	88	10057.818	9848	10625	91	10040.242	9875	10493	70	10111.985	9881	10837	28	10034.107	9908	10368	76	10064.961	9883	10938	42	10085.738	9900	10747	23	10019.826	9895	10252	68	10148.044	9848	10954	83	10139.470	9808	10878	84	10049.607	9830	10975	108	10204.880	9857	10997	89	10049.394	9846	10677	80
256	88	10051.659	9817	11466	91	10084.780	9883	10753	70	10127.058	9872	11310	28	10058.571	9874	10337	76	10080.842	9887	10552	42	10105.714	9920	10984	23	10085.305	9609	10859	68	10306.823	9866	11890	83	10170.542	9888	11663	84	10016.821	9907	10869	108	10088.713	9338	11003	89	10070.719	9852	10862	80
257	88	10015.818	9901	10431	91	10082.176	9787	10820	70	10102.071	9666	10836	28	10044.786	9912	10251	76	10095.026	9875	10965	42	10075.857	9941	10497	23	10139.826	9927	10847	68	10099.456	9497	11107	83	10113.614	9902	11803	84	10079.440	9869	10894	108	10087.519	9845	10813	89	10066.955	9886	11126	80
258	88	10005.897	9724	10335	91	10019.912	9763	10451	70	10121.371	9805	10686	28	10296.000	9934	11268	76	10103.789	9879	10796	42	10234.238	9883	11259	23	10043.913	9866	10487	68	10086.117	9821	10691	83	10095.759	9838	11487	84	10095.988	9856	11163	108	10083.630	9777	10732	89	9968.404	9458	10638	80
259	88	10029.716	9871	10756	91	10092.187	9880	10801	70	10069.357	9653	10713	28	10065.643	9835	10504	76	10111.197	9875	10777	42	10085.690	9901	10740	23	10082.565	9920	10574	68	10095.867	9837	11194	83	10183.494	9893	11118	84	10048.702	9880	11266	108	10076.564	9876	10800	89	10048.820	9417	10771	80
260	88	10112.250	9827	11519	91	10073.770	9773	11000	70	10080.000	8926	10992	28	10149.179	9856	10925	76	10098.447	9910	11236	42	10131.310	9895	11812	23	10133.131	9863	10793	68	10125.735	9790	11199	83	10091.458	9593	11567	84	10086.393	9876	11201	108	10058.954	9770	11142	89	10094.651	9839	11298	80
261	88	10034.647	9857	10725	91	10026.429	9919	10628	70	10171.828	9860	10733	28	10231.357	9901	11365	76	10145.526	9788	10824	42	10091.119	9912	10996	23	10022.608	9925	10368	68	10182.485	9901	11071	83	10252.084	9732	12298	84	10173.679	9893	11777	108	10147.037	9874	10929	89	10006.775	9830	10815	80
262	88	10052.125	9870	11060	91	10111.230	9884	11426	70	10157.028	9868	11219	28	10137.429	9885	10635	76	10077.053	9885	10653	42	10131.023	8843	11219	23	10093.695	9744	10801	68	10177.838	9836	11185	83	10141.939	9859	10828	84	10129.321	9848	11045	108	10126.389	9844	11215	89	10040.618	9756	10714	80
263	88	10020.193	9862	11051	91	10055.341	9884	10883	70	10172.743	9855	11064	28	10044.179	9901	10414	76	10099.224	9867	11529	42	10136.833	9702	11239	23	10112.131	9890	10923	68	10209.603	9859	11628	83	10036.650	9833	11014	84	10095.952	9828	10739	108	10166.880	9757	10959	89	10045.910	9893	10440	80
264	88	10006.204	9581	10398	91	10032.385	9864	10333	70	10139.200	9815	11587	28	10073.536	9872	10561	76	10115.315	9683	11561	42	10188.167	9828	11449	23	10035.000	9909	10328	68	10247.117	9848	11046	83	10134.156	9837	10996	84	10061.048	9888	10723	108	10132.648	9833	11875	89	10052.304	9838	11226	80
265	88	10077.363	9833	10537	91	10054.802	9054	11059	70	10085.214	9875	10953	28	10114.643	9894	10658	76	10078.671	9803	11567	42	10213.143	9701	11776	23	10096.044	9762	11355	68	10129.515	9860	11338	83	10111.880	9868	10722	84	10110.846	9868	11365	108	10180.686	9848	11344	89	10042.686	9898	11342	80
266	88	10002.353	9646	10502	91	10059.011	9607	10825	70	10083.558	9795	10582	28	10219.821	9845	11226	76	10098.868	9886	11234	42	10179.714	9881	11786	23	10037.913	9725	10544	68	10195.309	9749	11316	83	10070.265	8959	10531	84	10071.667	9792	11067	108	10073.814	9810	11069	89	10052.371	9852	10610	80
267	88	10012.762	9884	10539	91	10075.538	9842	11023	70	10144.257	9898	10926	28	10166.643	9928	10729	76	10067.395	9844	10771	42	10094.857	9858	10820	23	10164.695	9843	10784	68	10178.633	9839	11065	83	10173.916	9856	11824	84	10042.738	9887	10827	108	10153.889	9712	12020	89	10030.494	9772	11472	80
268	88	10011.125	9851	10417	91	10023.274	9839	10787	70	10037.157	9886	10586	28	10056.821	9782	10367	76	10059.697	9893	10819	42	10075.119	9903	10753	23	10070.348	9912	10467	68	10081.779	9879	10927	83	10088.397	9882	10722	84	10094.060	9886	11517	108	10135.556	9635	11319	89	10042.157	9837	10762	80
269	88	10016.988	9900	11147	91	10034.274	9876	10632	70	10060.828	9903	10727	28	9985.893	9885	10107	76	10076.763	9863	10737	42	10265.119	9722	11740	23	9991.956	9880	10188	68	10047.912	9804	10919	83	10156.735	9827	10811	84	10065.727	9814	10927	108	10178.102	9681	11179	89	10024.764	9847	10576	80
270	88	10007.012	9857	10537	91	10124.352	9816	11248	70	10126.229	9890	11122	28	10003.071	9888	10206	76	10052.974	9891	11084	42	10101.119	9888	11233	23	10082.435	9895	10840	68	10156.838	9871	10927	83	10116.350	9871	10986	84	10107.631	9854	11735	108	10111.370	9805	10857	89	10064.843	9895	10575	80
271	88	10044.546	9811	10723	91	10071.044	9891	10600	70	10197.771	9886	11471	28	10262.036	9864	11022	76	10067.474	9467	11398	42	10146.238	9887	11058	23	10255.739	9932	11697	68	10143.927	9831	10903	83	10104.409	9859	10758	84	10028.333	9913	10761	108	10052.398	9873	10911	89	10094.910	9888	11285	80
272	88	10040.329	9878	11375	91	10034.374	9745	11463	70	10083.586	9839	11413	28	10099.643	9853	10701	76	10140.987	9879	11190	42	10080.762	9837	10973	23	10083.869	9905	10843	68	10121.029	9896	11070	83	10136.181	9644	11011	84	10036.071	9916	10400	108	10135.046	9833	11355	89	10014.259	9828	10783	80
273	88	10008.637	9870	10571	91	10085.802	9807	11052	70	10083.485	8938	10897	28	10120.071	9920	10761	76	10179.237	9813	11766	42	10136.357	9858	10981	23	10039.608	9906	10496	68	10185.471	9879	11397	83	10154.675	9452	11951	84	10109.988	9783	11487	108	10129.852	9877	11476	89	10050.955	9874	10945	80
274	88	10013.807	9882	10723	91	10076.703	9874	11348	70	10101.800	9904	10556	28	10143.929	9816	10813	76	10091.395	9922	11141	42	10149.714	9907	11768	23	10007.869	9877	10441	68	10110.662	9909	10707	83	10212.277	9862	10957	84	10101.060	9845	11054	108	10207.686	9876	11288	89	10077.843	9882	10690	80
275	88	10039.307	9835	10929	91	10024.868	9630	10804	70	10111.558	9914	10986	28	10053.357	9901	10423	76	10074.158	9905	11402	42	10118.310	9904	11107	23	10059.695	9925	10296	68	10152.177	9870	10874	83	10133.325	9851	10972	84	10094.346	9867	11224	108	10086.889	9527	11107	89	10125.933	9864	11450	80
276	88	10032.693	9875	10509	91	10024.846	9870	10508	70	10054.271	9861	10784	28	10104.607	9886	10718	76	10101.474	9850	10950	42	10135.833	9922	11013	23	10074.479	9917	10370	68	10132.117	9865	10705	83	10097.145	9883	10791	84	10030.536	9898	10565	108	10144.296	9867	11704	89	10103.292	9901	10933	80
277	88	10044.057	9859	10848	91	10050.352	9884	10979	70	10201.985	9835	11674	28	10081.643	9832	10405	76	10062.987	9887	11083	42	10078.977	9876	10591	23	10145.652	9889	10772	68	10215.279	9847	11440	83	10143.325	9855	11045	84	10065.583	9874	10830	108	10127.648	9866	11201	89	10068.247	9859	11438	80
278	88	10016.750	9845	10354	91	10090.923	9885	11132	70	10072.357	9907	10863	28	10132.857	9908	10549	76	10036.763	9864	11173	42	10127.429	9852	10861	23	10084.261	9860	10759	68	10113.927	9906	10709	83	10128.145	9860	10856	84	10092.310	9836	11094	108	10233.861	9854	11498	89	10045.517	9902	10798	80
279	88	10033.113	9907	10486	91	10084.286	9873	10950	70	10050.314	9906	10815	28	10095.214	9851	11189	76	10099.421	9900	10804	42	10112.071	9873	10942	23	10011.044	9924	10209	68	10123.000	9870	10829	83	10075.747	9887	10725	84	10056.786	9901	10767	108	10107.213	9883	11611	89	10014.191	9838	10582	80
280	88	10028.057	9904	10540	91	10009.890	9890	11082	70	10100.743	9823	11141	28	10080.821	9834	10615	76	10054.487	9909	10560	42	10061.977	9849	10667	23	10148.087	9932	10847	68	10247.059	9895	11845	83	10060.481	9866	11028	84	10143.964	9825	11180	108	10090.370	9849	11214	89	10091.090	9904	11082	80
281	88	10041.171	9826	10566	91	10103.176	9644	10975	70	10079.528	9866	10854	28	10012.286	9897	10248	76	10053.105	9861	10682	42	10219.214	9803	11581	23	10038.435	9828	10547	68	10274.765	9767	11524	83	10088.494	9835	10952	84	10069.036	9881	11483	108	10094.694	9530	10881	89	10024.012	9890	10755	80
282	88	10047.512	9801	11521	91	10047.857	9881	10751	70	10085.972	9907	11226	28	10131.250	9947	10619	76	10117.632	9869	11361	42	10074.143	9880	10834	23	10040.913	9908	10349	68	10298.177	9720	11410	83	10168.783	9845	11288	84	10051.238	9878	10990	108	10188.657	9881	11407	89	10077.517	9863	11090	80
283	88	9996.341	9799	10394	91	10090.308	9842	10516	70	10119.300	9637	12114	28	10300.964	9822	11378	76	10065.632	9774	11890	42	10170.977	9787	11351	23	10141.131	9851	10582	68	10100.059	9863	10985	83	10073.952	9844	10800	84	9987.488	9868	10487	108	10125.389	9849	11068	89	9978.326	9563	10351	80
284	88	10030.182	9897	10684	91	10060.791	9874	11223	70	10135.457	9823	10963	28	10012.429	9926	10178	76	10022.961	9914	10707	42	10082.596	9840	10958	23	10081.521	9906	10730	68	10200.015	9765	11859	83	10154.952	9855	11317	84	10025.548	9898	10974	108	10064.370	9760	11099	89	10050.651	9851	11120	80
285	88	10009.034	9900	10997	91	10049.923	9883	10930	70	10105.528	9429	11136	28	10112.571	9880	10941	76	10044.065	9800	10619	42	10211.881	9875	11805	23	10078.695	9907	10436	68	10242.779	9879	11536	83	10134.313	9724	11284	84	10097.702	9861	11099	108	10119.139	9863	11460	89	10011.910	9716	10351	80
286	88	10076.216	9869	11078	91	10060.110	9846	10816	70	10062.172	9896	10860	28	10151.250	9873	10792	76	10013.789	9853	10361	42	10132.619	9901	10773	23	10083.826	9943	10443	68	10113.677	9878	10811	83	10042.808	9728	10622	84	10032.512	9817	10971	108	10112.167	9802	11365	89	10030.247	9867	10646	80
287	88	10011.182	9864	10550	91	10106.604	9790	11055	70	10093.814	9907	10834	28	10187.179	9798	11028	76	10077.447	9836	10901	42	10096.143	9435	10866	23	10034.261	9905	10460	68	10087.367	9867	10790	83	10224.519	9799	11537	84	10033.023	9821	11130	108	10146.981	9869	11817	89	10071.674	9883	11151	80
288	88	10028.762	9828	10533	91	10088.615	9829	10897	70	10143.172	9888	11098	28	10013.071	9925	10190	76	10073.395	9884	11050	42	10113.833	9895	10831	23	10120.000	9890	10782	68	10110.927	9782	10968	83	10061.084	9881	10931	84	10047.238	9840	10985	108	10114.583	9821	11013	89	10032.012	9896	10712	80
289	88	10036.682	9888	10544	91	10082.561	9853	11036	70	10219.929	9888	11204	28	10104.250	9875	10614	76	10088.197	9710	10841	42	10057.523	9764	10932	23	10018.826	9915	10514	68	10130.971	9870	11205	83	10096.603	9891	11058	84	10067.988	9828	11369	108	10059.991	9889	10581	89	10065.562	9865	11724	80
290	88	10052.159	9873	11177	91	10102.956	9551	12335	70	10094.386	9854	11162	28	10234.321	9713	11043	76	10077.908	9903	10594	42	10081.381	9854	11072	23	10119.739	9881	10606	68	10162.809	9602	11128	83	10099.386	9902	11051	84	10004.107	9616	10745	108	10133.593	9895	11323	89	10032.449	9901	10800	80
291	88	10048.863	9847	10820	91	10020.000	9869	10509	70	10106.629	9870	10854	28	10190.500	9844	10672	76	10146.342	9823	11500	42	10077.977	9893	11096	23	9988.218	9892	10134	68	10231.485	9877	11687	83	10073.434	9833	10570	84	10081.238	9867	10858	108	10097.056	9809	11578	89	10059.191	9871	10851	80
292	88	10065.796	9884	10680	91	10032.648	9760	10485	70	10114.172	9835	11274	28	10194.214	9849	10811	76	10053.039	9896	10653	42	10107.071	9844	10778	23	10203.695	9928	10833	68	10131.677	9798	11115	83	10128.964	9885	10956	84	10043.060	9742	11179	108	10121.380	9870	11195	89	10069.686	9836	11027	80
293	88	9998.147	9900	10150	91	10050.824	9894	10582	70	10119.757	9864	11125	28	10011.214	9741	10461	76	10121.224	9870	11054	42	10053.286	9873	10853	23	10061.131	9941	10709	68	10160.853	9841	11437	83	10136.481	9917	11157	84	10075.190	9837	10957	108	10148.806	9844	11541	89	10022.898	9915	10625	80
294	88	10002.704	9886	10771	91	10025.011	9863	10759	70	10096.257	9899	10714	28	10221.714	9844	10967	76	10033.145	9871	10831	42	10114.286	9885	11584	23	10100.174	9698	11009	68	10262.441	9854	11886	83	10141.024	9800	11211	84	10097.750	9895	10922	108	10114.407	9894	11512	89	10067.641	9814	11183	80
295	88	10040.250	9726	10631	91	10081.736	9784	10818	70	10040.457	9906	10903	28	10032.750	9799	10339	76	10088.171	9763	11197	42	10223.714	9754	11494	23	10078.435	9863	10693	68	10139.059	9875	11223	83	10135.578	9882	11079	84	10052.393	9882	10777	108	10130.000	9749	11364	89	10112.214	9838	10972	80
296	88	10034.171	9864	10967	91	10072.604	9826	11218	70	10083.043	9903	10832	28	10210.679	9833	11106	76	10178.908	9735	11523	42	10093.762	9909	10771	23	10024.565	9878	10507	68	10095.191	9878	10757	83	10125.614	9894	11107	84	10073.596	9706	11146	108	10164.814	9870	11548	89	10059.000	9585	10884	80
297	88	10023.841	9892	10638	91	10063.726	9858	10877	70	10101.442	9900	12190	28	10053.893	9795	10418	76	10067.526	9920	10633	42	10165.667	9918	12163	23	10223.695	9944	10738	68	10236.912	9856	11477	83	10096.687	9858	11732	84	10099.227	9891	11377	108	10167.731	9871	10999	89	10013.067	9866	10745	80
298	88	10064.250	9881	11086	91	10106.066	9876	11344	70	10119.857	9365	11190	28	10313.643	9814	11708	76	10122.632	9780	11464	42	10109.071	9868	10567	23	9992.479	9916	10080	68	10139.073	9855	10942	83	10155.181	9838	11012	84	10087.190	9864	10864	108	10115.277	9834	11247	89	10060.943	9843	11127	80
299	88	9995.534	9795	10511	91	10079.813	9839	10988	70	10148.786	9849	11433	28	10137.286	9843	10885	76	10117.882	9806	11196	42	10158.048	9871	11273	23	10187.782	9844	10871	68	10196.912	9871	11038	83	10122.494	9860	11080	84	10110.596	9868	11201	108	10146.907	9876	11268	89	10057.169	9203	11026	80
300	88	10046.454	9916	10745	91	10068.726	9785	11170	70	10072.472	9860	10987	28	10147.929	9794	11245	76	10067.908	9861	10646	42	10072.952	9844	11011	23	10163.652	9914	10618	68	10130.883	9876	11234	83	10073.988	9236	11158	84	10077.190	9888	11087	108	10146.593	9582	11645	89	10018.022	9894	10718	80
301	88	10074.784	9775	10987	91	10075.429	9816	11252	70	10074.429	9855	10889	28	10280.500	9885	10916	76	10123.105	9778	11060	42	10140.381	9819	10802	23	10129.652	9817	11185	68	10220.721	9780	11874	83	10060.699	9895	10724	84	10171.904	9903	11373	108	10115.500	9891	11355	89	10070.438	9691	11768	80
302	88	10034.932	9903	10676	91	10152.242	9880	10890	70	10078.157	9879	10847	28	10108.429	9917	10973	76	10058.289	9800	10871	42	10082.977	9906	10688	23	10103.913	9905	11131	68	10128.088	9870	10971	83	10151.350	9878	11927	84	10115.571	9819	11415	108	10131.186	9881	10900	89	10040.506	9858	10845	80
303	88	10048.693	9879	11234	91	10124.297	9783	11070	70	10074.386	9861	10462	28	10151.964	9810	10661	76	10144.632	9732	11503	42	10047.381	9329	10613	23	10171.348	9890	10929	68	10204.838	9888	11386	83	10235.217	9839	11614	84	10025.583	9763	11075	108	10098.777	9879	11333	89	10095.854	9870	11038	80
304	88	10094.421	9861	11389	91	10073.879	9690	10909	70	10147.328	9897	11165	28	10142.429	9931	10664	76	10158.908	9803	11048	42	10127.738	9923	10645	23	10096.869	9914	10333	68	10170.088	9863	11835	83	10058.614	9906	10835	84	10025.690	9881	10702	108	10126.407	9800	10849	89	10049.169	9885	11222	80
305	88	10028.853	9884	10718	91	10114.022	9899	11338	70	10074.028	9884	10614	28	10159.357	9757	11436	76	10049.868	9880	11042	42	10155.548	9905	11121	23	10054.826	9906	10507	68	10134.779	9917	11494	83	10107.831	9872	11016	84	10045.536	9881	10915	108	10143.519	9871	11828	89	10025.304	9909	10831	80
306	88	9999.159	9897	10225	91	10039.945	9018	10875	70	10146.843	9879	11194	28	10082.929	9859	10444	76	10045.947	9860	10448	42	10130.096	9905	11069	23	10069.000	9888	10532	68	10220.103	9887	11764	83	10118.422	9876	11366	84	10046.643	9835	10932	108	10105.491	9800	11440	89	10031.843	9875	10815	80
307	88	10008.204	9854	10487	91	10040.143	9813	10894	70	10140.743	9851	11342	28	10069.071	9837	10613	76	10158.408	9777	11439	42	10082.048	9892	10484	23	10167.392	9830	10863	68	10135.309	9813	11220	83	10077.831	9888	11130	84	10021.964	9897	10532	108	10060.426	9845	10864	89	10011.146	9882	10365	80
308	88	10004.079	9772	10666	91	10024.297	9833	10621	70	10164.143	9850	11967	28	10111.214	9891	10887	76	10092.500	9862	11229	42	10106.357	9934	10673	23	10178.044	9912	11610	68	10203.617	9876	11729	83	10130.699	9850	11026	84	10080.523	9893	10901	108	10042.630	9853	11388	89	10041.988	9854	10860	80
309	88	10034.671	9783	10731	91	10081.726	9848	10987	70	10108.442	9886	11428	28	10051.643	9892	10545	76	10040.618	9860	10676	42	10220.881	9829	11110	23	10129.087	9790	11094	68	10146.088	9875	12167	83	10183.506	9836	11231	84	10082.917	9881	10749	108	10138.870	9859	11106	89	10123.663	9796	11148	80
310	88	10039.022	9840	11063	91	10045.517	9815	11017	70	10074.114	9845	10629	28	10042.893	9942	10347	76	10151.026	9828	11223	42	10164.167	9867	11290	23	10107.956	9891	10725	68	10184.088	9907	11227	83	10167.555	9857	11361	84	10025.523	8761	10932	108	10115.704	9879	11700	89	10085.359	9842	11067	80
311	88	10011.625	9826	11267	91	10104.066	9907	10632	70	10037.786	9936	10465	28	10035.107	9896	10566	76	10139.724	9889	11439	42	10094.596	9909	11201	23	10068.695	9913	10772	68	10138.059	9900	10800	83	10087.614	9909	11178	84	10109.810	9871	10805	108	10153.676	9793	11174	89	10020.371	9799	10957	80
312	88	10050.432	9808	11230	91	10035.517	9885	11054	70	10105.357	9922	10840	28	10177.250	9893	11133	76	10069.895	9900	10655	42	10240.619	9901	11693	23	10090.913	9828	10927	68	10179.927	9867	10892	83	10138.650	9852	11357	84	10081.202	9842	11183	108	10155.667	9840	11349	89	10108.584	9855	11179	80
313	88	10019.113	9897	10395	91	10078.901	9879	10922	70	10063.229	9865	10629	28	10064.536	9916	10605	76	10037.921	9893	10713	42	10087.429	9884	11048	23	10012.174	9878	10546	68	10139.677	9704	12289	83	10130.156	9847	10687	84	10032.869	9853	11172	108	10131.889	9808	11270	89	10043.573	9877	10673	80
314	88	10053.557	9799	10696	91	10056.187	9780	10882	70	10088.386	9819	10818	28	10090.750	9884	11119	76	10051.895	9109	10788	42	10091.477	9880	11199	23	10110.261	9913	10636	68	10098.867	9892	10865	83	10098.675	9863	10941	84	10068.464	9896	11208	108	10083.436	9881	10876	89	10089.281	9873	10896	80
315	88	9985.329	9694	10762	91	10051.143	9848	10774	70	10099.400	9870	11430	28	10109.786	9891	10660	76	10065.408	9781	10699	42	10099.238	9510	11120	23	10114.392	9933	11129	68	10297.265	9881	11765	83	10118.903	9768	10808	84	10080.250	9827	10614	108	10126.370	9827	11222	89	9987.427	8902	10819	80
316	88	10031.603	9743	11241	91	10080.538	9848	11129	70	10123.114	9889	10770	28	10209.929	9835	11954	76	10181.671	9741	11115	42	10190.214	9887	10999	23	10059.608	9911	11150	68	10141.265	9908	11240	83	10127.361	9890	10979	84	10027.583	9828	10509	108	10200.361	9877	11367	89	10023.067	9888	11075	80
317	88	10072.397	9865	11696	91	10049.450	9888	10657	70	10084.229	9853	10653	28	10115.357	9924	10872	76	10087.737	9802	11450	42	10125.452	9920	10614	23	10134.261	9937	10479	68	10253.750	9832	11810	83	10094.747	9794	11351	84	10083.048	9900	10842	108	10148.194	9790	11094	89	9995.696	9827	10322	80
318	88	10007.387	9853	11074	91	10053.483	9825	10508	70	10080.485	9907	11068	28	10353.964	9782	11798	76	10143.724	9828	11287	42	10041.262	9923	10609	23	10132.218	9877	10791	68	10121.691	9907	11240	83	10178.892	9841	11424	84	10045.250	9874	10560	108	10128.704	9903	11226	89	10033.359	9854	10823	80
319	88	10028.671	9897	10529	91	10139.550	9634	11472	70	10181.914	9880	11450	28	10138.643	9904	10849	76	10110.737	9827	12295	42	10124.904	9911	11098	23	10203.521	9870	10794	68	10103.235	9873	10742	83	10104.591	9897	10672	84	10046.429	9872	10513	108	10117.676	9825	11376	89	10091.202	9809	11344	80
320	88	10031.228	9429	10690	91	10011.274	9908	10388	70	10054.643	9886	11056	28	10168.000	9659	11414	76	10084.645	9899	10886	42	10200.523	9921	11324	23	10170.521	9875	10873	68	10138.823	9771	11538	83	10106.470	9814	11154	84	10051.536	9876	10869	108	10073.907	9862	11034	89	9995.764	9850	10506	80
321	88	10059.137	9805	11011	91	10027.802	9888	10544	70	10085.371	9891	10780	28	10089.143	9815	11264	76	10106.118	9871	10936	42	10131.786	9820	11145	23	9976.608	9892	10112	68	10191.177	9753	11097	83	10086.916	9886	10704	84	10057.929	9798	10926	108	10065.833	9809	11475	89	10027.696	9846	10446	80
322	88	9992.693	9831	10257	91	10089.230	9813	10922	70	10078.528	9785	10976	28	10072.857	9799	10446	76	10115.185	9778	11174	42	10170.143	9895	10856	23	10024.739	9829	10450	68	10106.000	9871	11203	83	10146.675	9819	10908	84	10068.262	9849	11204	108	10122.139	9847	10806	89	10042.292	9831	10461	80
323	88	10016.988	9869	10483	91	10118.824	9800	11153	70	10170.800	9846	11157	28	10027.714	9903	10480	76	10097.645	9870	10943	42	10228.214	9832	10974	23	10244.174	9821	10904	68	10144.706	9915	11521	83	10105.650	9862	11459	84	10085.119	9845	10732	108	10099.463	9885	11222	89	10014.933	9897	10565	80
324	88	9994.579	9865	10308	91	10017.473	9824	10761	70	10189.143	9903	11683	28	10150.250	9896	10716	76	10082.592	9838	11533	42	10090.571	9924	10651	23	10231.392	9923	11333	68	10184.279	9877	11552	83	10114.192	9858	11454	84	10080.810	9874	11394	108	10057.037	9880	10915	89	10043.438	9878	10973	80
325	88	10055.500	9865	11004	91	10068.308	9857	10952	70	10142.914	9769	11163	28	10029.643	9915	10654	76	10080.882	9858	11143	42	10103.071	9825	10745	23	10079.087	9928	10703	68	10196.147	9867	10730	83	10072.675	9763	11004	84	10027.071	9856	10331	108	10123.019	9750	11465	89	10016.034	9837	10690	80
326	88	10043.421	9884	10933	91	10139.956	9911	11623	70	10145.186	9883	10938	28	10110.714	9901	10725	76	10107.487	9809	10881	42	10158.952	9866	10707	23	10083.305	9825	10353	68	10118.323	9813	10740	83	10133.771	9908	11209	84	10035.179	9775	10667	108	10114.213	9833	11071	89	10015.528	9532	10437	80
327	88	10065.103	9845	10669	91	10078.473	9857	11469	70	10150.314	9856	11518	28	9997.286	9665	10260	76	10083.382	9844	11112	42	10079.071	9914	10668	23	10079.044	9896	10828	68	10198.529	9868	11630	83	10168.470	9861	11407	84	10061.048	9857	11262	108	10106.259	9846	11281	89	10052.337	9812	10777	80
328	88	10072.613	9910	10742	91	10094.066	9884	10669	70	10046.485	9843	11288	28	10181.214	9911	10712	76	10066.315	9899	10570	42	10273.357	9809	11296	23	10136.000	9881	10662	68	10121.912	9914	10968	83	10138.903	9861	11269	84	10073.821	9884	11238	108	10088.074	9895	10846	89	10045.517	9677	10697	80
329	88	10083.238	9805	11105	91	10074.143	9903	10695	70	10136.743	9862	11418	28	10045.286	9896	10578	76	10116.789	9833	10694	42	10150.738	9863	10796	23	10194.869	9837	11223	68	10125.500	9879	11341	83	10125.289	9870	11185	84	10098.512	9822	10722	108	10059.889	9811	11018	89	10065.034	9892	11313	80
330	88	9993.171	9897	10283	91	10026.945	9884	10743	70	10148.243	9926	11257	28	10192.214	9855	10659	76	10087.145	9860	10685	42	10030.548	9932	10318	23	10086.956	9725	11579	68	10159.103	9888	11237	83	10136.120	9917	11555	84	10023.096	9885	10788	108	10054.287	9844	10892	89	10066.124	9767	10841	80
331	88	10016.978	9839	10711	91	10120.890	9869	11315	70	10132.843	9897	11230	28	10169.429	9916	10679	76	10108.421	9857	10959	42	10082.333	9818	10548	23	10056.565	9905	10582	68	10165.500	9906	11420	83	10150.903	9684	11682	84	10074.071	9883	10762	108	10156.148	9842	11479	89	10027.730	9809	11269	80
332	88	10028.728	9873	10625	91	10079.011	9845	10674	70	10095.972	9846	11016	28	10230.000	9893	10942	76	10105.315	9637	11433	42	10213.000	9854	11341	23	10047.652	9836	11037	68	10175.383	9848	11405	83	10126.434	9895	10961	84	10036.714	9877	10758	108	10107.686	9845	11439	89	10058.674	9887	10854	80
333	88	9994.568	9562	10566	91	10095.517	9806	10792	70	10158.814	9904	11385	28	10180.929	9823	10476	76	10083.315	9843	10711	42	10162.238	9837	11453	23	10023.695	9894	10267	68	10193.235	9930	11428	83	10065.699	9857	10768	84	10076.321	9901	11076	108	10150.741	9878	11622	89	10051.798	9889	10864	80
334	88	10026.034	9872	10456	91	10128.989	9859	11565	70	10079.229	9832	11212	28	10198.500	9850	10821	76	10084.868	9866	10980	42	10202.643	9872	11019	23	10045.261	9893	10411	68	10218.133	9842	11464	83	10172.844	9834	10957	84	10036.238	9888	10803	108	10090.611	9919	10940	89	10031.596	9890	10804	80
335	88	10017.466	9877	10442	91	10098.143	9872	11350	70	10064.900	9904	10775	28	10113.536	9913	10519	76	10071.197	9897	10760	42	10041.429	9888	10369	23	10021.521	9811	10508	68	10160.427	9879	11029	83	10114.759	9868	10677	84	10066.452	9689	10744	108	10107.741	9867	11037	89	10115.045	9863	11101	80
336	88	10006.488	9900	10413	91	10037.857	9862	10417	70	10190.000	9776	11068	28	10210.571	9917	10892	76	10082.329	9895	11066	42	10244.429	9885	12041	23	10027.000	9811	10382	68	10199.662	9890	11235	83	10139.880	9886	11365	84	10020.988	9895	10600	108	10105.074	9859	11155	89	10070.337	9862	10894	80
337	88	10064.875	9893	10695	91	10040.726	9881	10984	70	10079.600	9837	10576	28	10084.429	9912	10801	76	10098.065	9849	11997	42	10127.690	9799	11017	23	10092.826	9789	10638	68	10195.412	9890	11134	83	10154.603	9842	11184	84	10121.369	9072	11207	108	10128.694	9852	11312	89	10032.326	9863	10789	80
338	88	10012.284	9774	10909	91	10101.780	9902	10981	70	10085.871	9843	11063	28	10299.679	9706	11769	76	10171.435	9650	11762	42	10045.952	9856	10645	23	10250.479	9888	10833	68	10100.044	9873	10631	83	10071.519	9869	10807	84	10006.393	9923	10537	108	10099.907	9783	10901	89	10079.741	9786	11265	80
339	88	10007.216	9860	10713	91	10121.462	9843	10965	70	10205.900	9909	11556	28	10107.429	9844	10603	76	10097.185	9726	11504	42	10202.381	9865	11435	23	10029.174	9881	10436	68	10164.765	9874	11262	83	10109.783	9857	11172	84	10050.679	9859	10843	108	10190.583	9819	11440	89	10062.157	9826	10843	80
340	88	10030.329	9894	11012	91	10051.198	9870	10522	70	10130.400	9768	11432	28	10058.607	9855	10501	76	10042.882	9846	10568	42	10020.786	9900	10503	23	10111.565	9941	10481	68	10175.383	9863	11141	83	10124.892	9876	10828	84	10085.190	9855	10786	108	10104.648	9721	11134	89	10016.696	9725	10651	80
341	88	10014.375	9827	10641	91	10094.594	9885	11388	70	10120.386	9906	10968	28	10105.821	9886	10765	76	10116.539	9859	11212	42	10073.333	9916	10734	23	10085.826	9950	10404	68	10365.515	9872	12586	83	10184.397	9839	11073	84	10088.346	9897	11060	108	10091.769	9881	10764	89	10041.270	9831	10731	80
342	88	10067.887	9874	10731	91	10101.659	9859	10758	70	10093.957	9790	11218	28	10021.536	9871	10437	76	10093.145	9887	11061	42	10133.643	9905	11075	23	10193.565	9820	11199	68	10084.338	9872	10937	83	10061.614	9846	10843	84	10110.393	9866	10918	108	10047.148	9654	11297	89	10048.629	9915	10764	80
343	88	10075.897	9731	10930	91	10086.726	9841	10687	70	10150.786	9838	11383	28	10164.107	9794	11334	76	10058.408	9823	11190	42	10093.262	9889	11243	23	10109.608	9823	10722	68	10249.603	9892	11377	83	10125.445	9892	10860	84	10078.893	9868	10979	108	10112.083	9819	11571	89	10066.427	9877	11360	80
344	88	10031.921	9893	10482	91	10069.011	9842	10878	70	10146.743	9913	11651	28	10162.571	9847	10792	76	10006.645	9829	10918	42	10125.857	9902	11301	23	10082.261	9863	11170	68	10126.294	9818	10890	83	10152.892	9827	10889	84	10086.786	9842	11325	108	10069.259	9746	11423	89	10037.483	9877	11105	80
345	88	10029.671	9895	10737	91	10043.901	9865	10524	70	10088.343	9727	10794	28	10039.964	9894	10380	76	10070.855	9835	10804	42	10234.833	9895	10736	23	10102.652	9924	10866	68	10194.015	9852	11084	83	10244.855	9807	11250	84	10070.107	9881	10646	108	10123.574	9845	10916	89	10066.898	9881	10739	80
346	88	10006.318	9880	10491	91	10146.308	9815	11383	70	10195.243	9876	11249	28	10087.679	9900	10518	76	10171.276	9852	10950	42	10169.643	9877	10955	23	10024.479	9933	10314	68	10135.897	9850	11441	83	10106.084	9766	12127	84	10152.179	9779	11009	108	10175.787	9778	11605	89	10063.157	9832	11209	80
347	88	10045.557	9813	10806	91	10060.154	9834	10724	70	10154.442	9897	10913	28	10112.679	9919	10770	76	10202.289	9840	11076	42	10077.000	9902	10876	23	10076.435	9924	10328	68	10179.956	9776	11251	83	10115.386	9787	11424	84	10087.500	9894	11011	108	10100.564	9878	11133	89	10018.000	9895	10510	80
348	88	10024.375	9852	11151	91	10033.604	9849	10706	70	10100.957	9888	11129	28	10046.179	9881	10325	76	10119.553	9801	10972	42	10306.381	9895	11398	23	10053.392	9865	10427	68	10175.427	9864	11014	83	10089.470	9893	10880	84	10111.452	9842	10837	108	10161.936	9818	11018	89	10049.135	9854	10760	80
349	88	10037.091	9868	10706	91	10050.758	9860	10773	70	10088.243	9878	10785	28	10019.750	9846	10388	76	10070.763	9792	10818	42	10106.143	9882	10751	23	10022.521	9942	10298	68	10233.397	9881	11724	83	10057.555	9890	10785	84	10076.143	9818	10999	108	10169.713	9889	11248	89	10095.719	9891	11008	80
350	88	10071.682	9843	10726	91	10048.835	9858	10728	70	10134.743	9856	10659	28	10162.179	9883	10683	76	10151.026	9864	11283	42	10142.310	9881	10737	23	10196.608	9866	10891	68	10145.544	9845	11300	83	10054.156	9854	10839	84	10109.500	9877	11366	108	10077.269	9865	10911	89	10038.641	9793	10646	80
351	88	10068.637	9841	10990	91	10148.703	9886	11330	70	10156.000	9878	11230	28	10228.393	9894	10958	76	10146.408	9840	11246	42	10132.119	9894	10991	23	10213.652	9891	11216	68	10266.191	9862	12237	83	10203.289	9841	11346	84	10065.096	9887	10930	108	10159.037	9857	11952	89	10026.045	9868	11268	80
352	88	10032.897	9536	10949	91	10111.033	9877	11173	70	10065.571	9875	11100	28	10134.929	9898	10892	76	10145.487	9914	10973	42	10157.548	9874	11036	23	10013.782	9857	10221	68	10259.794	9840	11739	83	10070.265	9882	10789	84	10090.083	9881	11191	108	10129.259	9882	11145	89	10062.528	9523	10928	80
353	88	10029.647	9879	10559	91	10063.594	9827	11195	70	10164.629	9854	11023	28	10080.964	9835	10468	76	10044.632	9836	10560	42	10116.857	9871	11147	23	10132.044	9932	10649	68	10190.529	9891	11932	83	10142.120	9851	11323	84	10066.048	9865	10968	108	10149.204	9848	11016	89	10029.876	9891	11005	80
354	88	10010.182	9895	10711	91	10058.594	9819	10785	70	10252.600	9835	11331	28	10241.143	9867	10890	76	10127.132	9810	11401	42	10106.452	9852	10800	23	9992.565	9917	10109	68	10141.971	9907	11080	83	10095.699	9800	10873	84	10061.583	9896	11005	108	10095.936	9828	11841	89	10003.651	9844	10405	80
355	88	10013.988	9903	10781	91	10174.561	9841	11470	70	10126.957	9864	11111	28	10041.643	9930	10279	76	10087.000	9879	10905	42	10214.643	9858	10852	23	10002.869	9879	10280	68	10122.633	9856	10847	83	10144.819	9868	11112	84	10060.929	9880	10821	108	10131.527	9862	10815	89	10033.304	9900	10684	80
356	88	10022.204	9867	10894	91	10021.341	9882	10537	70	10126.657	9765	11975	28	10110.036	9874	11205	76	10057.197	9887	10847	42	10145.904	9893	11041	23	10144.956	9855	10923	68	10101.456	9796	10986	83	10142.880	9738	11354	84	10106.083	9879	10601	108	10131.796	9755	11109	89	10087.898	9829	10959	80
357	88	10004.807	9853	10587	91	10085.099	9813	11132	70	10090.271	9899	11052	28	10185.643	9858	10965	76	10077.276	9719	10784	42	10098.000	9810	10776	23	10106.174	9874	10520	68	10127.427	9882	11100	83	10156.530	9786	11000	84	10069.096	9860	10723	108	10145.954	9902	11582	89	10057.809	9879	11216	80
358	88	10021.329	9867	10591	91	10107.352	9865	11270	70	10225.500	9868	11297	28	10430.679	9901	12029	76	10090.408	9879	11490	42	10168.096	9900	11105	23	10182.131	9913	10769	68	10057.750	9871	10700	83	10101.169	9828	10901	84	10120.071	9888	11427	108	10140.723	9396	11599	89	10032.551	9868	10575	80
359	88	9990.807	9736	10274	91	10089.923	9574	11097	70	10159.528	9904	10843	28	10168.143	9921	10577	76	10088.171	9871	10895	42	10154.238	9848	11049	23	9985.652	9905	10216	68	10094.559	9848	10673	83	10089.084	9852	10592	84	10050.798	9873	10572	108	10111.731	9849	10733	89	10052.786	9885	11364	80
360	88	10020.432	9876	10609	91	10079.121	9848	11417	70	10122.143	9813	11531	28	10072.643	9930	11048	76	10049.276	9758	10974	42	10130.929	9738	11732	23	10032.044	9932	10370	68	10156.515	9893	11009	83	10182.844	9912	11392	84	10091.060	9874	11249	108	10059.473	9878	10975	89	10016.618	9897	10949	80
361	88	9990.818	9813	10341	91	10071.538	9829	11197	70	10109.714	9800	11025	28	10117.357	9877	10618	76	10084.000	9867	10727	42	10208.762	9817	11619	23	10178.305	9879	10692	68	10080.809	9907	10705	83	10100.892	9892	11229	84	10170.846	9833	11378	108	10180.314	9886	11623	89	10080.225	9856	10851	80
362	88	10069.534	9881	11427	91	10065.626	9881	11253	70	10109.972	9859	11288	28	10136.071	9861	10836	76	10110.026	9786	11042	42	10099.833	9839	11204	23	10063.131	9809	10498	68	10131.441	9857	10849	83	10124.048	9833	10999	84	10132.477	9783	12148	108	10104.120	9779	11081	89	10067.337	9805	11018	80
363	88	9994.341	9598	10601	91	10050.901	9837	11491	70	10116.200	9858	11213	28	10333.357	9864	11621	76	10082.408	9840	11070	42	10061.977	9880	10799	23	10043.956	9878	10669	68	10103.485	9827	10840	83	10097.939	9764	11633	84	10125.464	9835	11648	108	10173.713	9911	11147	89	10043.764	9888	10612	80
364	88	10011.454	9762	10530	91	10060.418	9780	10745	70	10163.186	9853	11634	28	10086.786	9827	10822	76	10083.539	9813	10661	42	10012.143	9881	10258	23	10143.479	9873	11368	68	10184.927	9802	11900	83	10101.097	9852	10787	84	10081.429	9856	10743	108	10169.519	9846	11975	89	10037.933	9572	10820	80
365	88	10039.262	9825	10602	91	10038.230	9849	11056	70	10071.957	9682	10821	28	10138.179	9912	10865	76	10134.211	9884	10921	42	10063.738	9916	10590	23	10215.131	9882	11095	68	10197.412	9917	11008	83	10153.229	9466	11098	84	10091.369	9882	11826	108	10073.491	9885	11140	89	10045.764	9903	11182	80
366	88	10037.659	9828	10913	91	10054.187	9876	10697	70	10103.757	9850	10964	28	10240.893	9898	11686	76	10122.303	9863	11905	42	10137.071	9761	10861	23	10024.956	9863	10383	68	10120.427	9797	10996	83	10064.386	9691	10868	84	10156.869	9795	10994	108	10065.870	9823	11215	89	10048.359	9892	11035	80
367	88	10009.091	9830	10610	91	10067.000	9880	11069	70	10063.515	9882	10632	28	10116.214	9867	10762	76	10056.565	9866	10501	42	10115.500	9887	10880	23	10246.305	9945	11677	68	10137.485	9854	11182	83	10131.156	9876	11037	84	10063.250	9797	11217	108	10098.880	9434	11423	89	10076.483	9899	10870	80
368	88	10063.875	9805	11026	91	10070.912	9863	10924	70	10081.343	9904	11066	28	10093.607	9873	10615	76	10046.935	9837	10724	42	10108.786	9778	10724	23	10211.739	9869	11316	68	10141.765	9909	11462	83	10188.434	9846	11557	84	10125.036	9899	11118	108	10108.954	9904	11474	89	10032.943	9902	10541	80
369	88	10013.897	9880	10260	91	10066.055	9841	10748	70	10114.757	9861	10816	28	10311.964	9786	11053	76	10079.487	9827	10858	42	10191.643	9919	10871	23	10057.521	9907	10861	68	10146.221	9848	10826	83	10193.012	9794	11669	84	10053.238	9865	10784	108	10151.139	9697	11303	89	10050.629	9839	11052	80
370	88	10011.796	9894	10372	91	10026.088	9840	10742	70	10128.600	9767	11953	28	10117.250	9847	11020	76	10057.053	9850	11042	42	10172.523	9889	11061	23	10103.826	9930	10595	68	10109.338	9781	10879	83	10155.831	9858	11262	84	10046.119	9887	10648	108	10070.352	9863	10831	89	10026.124	9889	10507	80
371	88	10022.500	9824	10378	91	10094.429	9700	11011	70	10146.700	9846	11734	28	10290.714	9925	10979	76	10145.315	9731	11257	42	10091.929	9882	10949	23	10035.000	9855	10198	68	10153.117	9859	11372	83	10101.542	9828	11195	84	10084.440	9871	10824	108	10086.314	9866	11143	89	10069.314	9681	10953	80
372	88	10011.171	9873	10827	91	10049.341	9880	10855	70	10232.214	9850	11908	28	10129.536	9897	10779	76	10100.763	9850	10958	42	10245.000	9848	11848	23	9998.695	9884	10281	68	10109.294	9884	10934	83	10175.458	9283	11818	84	10076.917	9853	10848	108	10151.954	9842	11185	89	10085.809	9849	10986	80
373	88	10017.647	9905	10687	91	10040.473	9893	10729	70	10177.114	9874	11553	28	10302.714	9820	11423	76	10092.645	9841	10968	42	10125.477	9870	10772	23	10197.695	9911	11019	68	10132.147	9886	10868	83	10060.012	9904	10925	84	10078.846	9897	11186	108	10207.889	9859	11372	89	10039.135	9905	11143	80
374	88	10031.988	9865	11940	91	10095.308	9866	11247	70	10044.058	9845	10679	28	10157.464	9867	11102	76	10055.382	9783	10979	42	10095.357	9841	11156	23	10215.652	9854	11183	68	10195.221	9903	12486	83	10098.808	9865	10913	84	10104.369	9873	11175	108	10092.833	9848	12017	89	10053.012	9883	11268	80
375	88	10109.750	9844	11262	91	10012.154	9251	10919	70	10058.114	9899	10594	28	10245.929	9945	11219	76	10052.000	9788	10685	42	10077.833	9871	10672	23	10043.392	9846	10417	68	10097.265	9893	10807	83	10129.470	9826	10897	84	10042.440	9874	10706	108	10135.583	9837	11611	89	10012.988	9882	10850	80
376	88	10046.034	9841	10929	91	10084.132	9900	11208	70	10043.314	9895	10749	28	10279.179	9911	11276	76	10135.842	9842	11082	42	10134.119	9881	10865	23	10127.305	9923	10792	68	10117.338	9883	11308	83	10221.350	9850	11429	84	10057.714	9621	11009	108	10117.186	9840	11276	89	10045.786	9886	11079	80
377	88	10007.238	9741	10397	91	10048.286	9906	10663	70	10126.814	9864	10889	28	10074.929	9908	10593	76	10073.855	9894	10896	42	10100.571	9885	10728	23	10017.652	9911	10285	68	10199.015	9871	11300	83	10072.470	9903	11493	84	10135.929	9856	11479	108	10074.157	9902	10647	89	10068.764	9651	11073	80
378	88	10032.387	9845	11099	91	10081.099	9804	11263	70	10117.086	9852	12054	28	10185.286	9889	10633	76	10082.197	9905	10752	42	10154.619	9903	10973	23	10128.305	9907	10686	68	10069.353	9851	10623	83	10086.603	9882	10839	84	10052.833	9888	10724	108	10066.176	9878	11192	89	10136.730	9876	11089	80
379	88	10030.466	9698	10633	91	10011.297	9886	10695	70	10051.386	9865	10904	28	10143.179	9925	11174	76	10038.750	9830	10607	42	10107.833	9866	10498	23	10218.305	9894	11181	68	10091.133	9925	10641	83	10130.506	9866	11860	84	10110.036	9924	10769	108	10093.333	9880	10843	89	10030.416	8854	11103	80
380	88	10010.375	9884	10417	91	10033.088	9843	10583	70	10124.400	9898	10706	28	10171.464	9813	10608	76	10036.605	9827	10877	42	10041.714	9794	10465	23	10045.479	9900	10425	68	10177.603	9880	11368	83	10125.639	9870	11297	84	10056.143	9902	10828	108	10202.417	9068	11209	89	10060.753	9887	10980	80
381	88	10014.579	9847	11058	91	10073.648	9792	11174	70	10058.371	9353	11154	28	10094.250	9923	11096	76	10084.145	9873	10927	42	10169.977	9855	11921	23	10003.000	9863	10349	68	10075.412	9442	10922	83	10189.928	9799	11384	84	10026.464	9881	10504	108	10145.973	9787	11113	89	10104.910	9835	10647	80
382	88	10042.579	9872	10596	91	10078.088	9895	10667	70	10174.757	9846	11789	28	10143.036	9870	11280	76	10038.776	9696	10573	42	10148.977	9868	10679	23	10073.913	9935	10574	68	10103.000	9764	10941	83	10108.036	9816	10829	84	10137.727	9854	11111	108	10134.037	9835	10784	89	10124.764	9711	11639	80
383	88	10018.818	9847	10498	91	10015.868	9891	10400	70	10065.629	9331	11150	28	10164.107	9845	10939	76	10166.474	9864	11876	42	10074.667	9926	10504	23	10294.087	9899	11908	68	10113.500	9879	11174	83	10120.614	9915	10929	84	10017.702	9654	10637	108	10046.361	9720	10864	89	10033.337	9867	10534	80
384	88	10049.579	9821	10726	91	10127.747	9774	11116	70	10149.328	9879	10973	28	10167.643	9902	10776	76	10091.158	9832	10603	42	10088.190	9743	10665	23	10060.956	9889	10563	68	10155.221	9924	10999	83	10134.036	9850	11678	84	10045.500	9871	10837	108	10142.944	9901	11316	89	10057.798	9892	10910	80
385	88	10045.682	9855	11045	91	10058.242	9835	10819	70	10186.200	9873	11392	28	10319.000	9911	11175	76	10066.211	9866	10699	42	10195.833	9837	11115	23	9999.305	9924	10193	68	10158.971	9849	11582	83	10150.481	9904	11918	84	10099.190	9901	11051	108	10161.454	9861	11561	89	10018.596	9871	10643	80
386	88	10080.909	9830	11025	91	10100.264	9590	10901	70	10098.214	9886	10953	28	10187.786	9874	10840	76	10078.342	9905	10593	42	10272.904	9778	11242	23	10022.782	9899	10342	68	10114.794	9843	11194	83	10137.771	9644	10904	84	10004.310	9829	10548	108	10093.130	9850	11124	89	10036.090	9859	11164	80
387	88	10110.512	9857	12193	91	10040.418	9675	10629	70	10221.500	9848	12699	28	10127.571	9874	10944	76	10091.118	9799	10870	42	10061.667	9877	10969	23	10066.479	9880	10434	68	10110.677	9899	10828	83	10135.844	9890	10852	84	10104.357	9870	11221	108	10154.083	9849	11160	89	10083.539	9899	11041	80
388	88	10032.443	9914	10714	91	10049.439	9866	11025	70	10142.972	9878	11795	28	10088.107	9894	10449	76	10017.776	9405	10377	42	10098.952	9847	10745	23	9992.174	9888	10180	68	10187.162	9859	11221	83	10110.964	9841	10883	84	10063.167	9883	10536	108	10077.231	9534	10809	89	10104.067	9754	10970	80
389	88	10037.091	9812	10675	91	10092.692	9871	10976	70	10267.586	9843	11341	28	10214.107	9914	10991	76	10099.013	9724	11027	42	10132.929	9908	10776	23	10196.218	9819	11069	68	10124.412	9795	11134	83	10109.759	9849	10812	84	10092.690	9880	10852	108	10077.287	9787	11413	89	10099.966	9853	11438	80
390	88	10070.318	9867	11584	91	10022.517	9878	10658	70	10094.086	9802	11166	28	10203.214	9863	11043	76	10095.763	9838	11002	42	10128.262	9889	10717	23	10233.000	9808	11030	68	10174.633	9843	11687	83	10095.145	9890	11286	84	10039.810	8567	11296	108	10209.824	9824	11331	89	10055.247	9901	10805	80
391	88	10030.272	9909	10873	91	10082.989	9856	10811	70	10116.129	9873	11258	28	10160.321	9865	10498	76	10118.105	9875	10930	42	10171.357	9895	11771	23	10066.044	9886	11028	68	10157.323	9855	10815	83	10122.988	9813	10787	84	10107.833	9862	11003	108	10133.917	9838	11049	89	10012.775	9879	10478	80
392	88	10009.693	9875	10563	91	10067.890	9859	10702	70	10085.086	9904	10999	28	10196.679	9873	10836	76	10076.658	9872	11227	42	10159.286	9903	10784	23	10036.435	9933	10397	68	10243.103	9882	11247	83	10076.072	9896	10804	84	10052.536	9823	10536	108	10170.657	9836	11115	89	10059.978	9814	10983	80
393	88	10035.113	9829	10910	91	10087.297	9847	10723	70	10118.714	9889	10959	28	10188.143	9940	10939	76	10065.618	9786	10968	42	10161.048	9804	11260	23	10132.044	9928	10657	68	10115.353	9888	10903	83	10083.976	9858	10826	84	10062.464	9877	10627	108	10122.907	9882	11933	89	10055.146	9866	10699	80
394	88	10071.193	9843	11201	91	10017.286	9878	10755	70	10111.343	9901	10639	28	10046.321	9850	10342	76	10148.789	9797	10882	42	10135.904	9912	10505	23	10183.652	9828	11127	68	10152.867	9869	11161	83	10061.373	9869	10560	84	10064.286	9813	10692	108	10163.833	9885	11074	89	10068.809	9801	10935	80
395	88	10028.091	9876	10819	91	10058.791	9877	11456	70	10080.800	9791	10752	28	10135.714	9865	11445	76	10039.132	9796	11282	42	10130.881	9873	10718	23	10045.913	9906	10244	68	10206.427	9816	10853	83	10118.048	9747	11424	84	10090.679	9828	11060	108	10114.741	9843	10992	89	10047.629	9842	10582	80
396	88	10029.512	9848	10514	91	10117.747	9845	10856	70	10062.558	9884	11119	28	10004.857	9865	10273	76	10117.987	9831	10638	42	10118.977	9796	10978	23	10181.521	9789	10885	68	10210.941	9831	11430	83	10108.591	9838	11153	84	10067.596	9678	11087	108	10096.889	9797	11308	89	10057.753	9814	11331	80
397	88	10051.228	9874	10603	91	10003.088	9859	10226	70	10083.586	9823	10678	28	10023.679	9905	10355	76	10179.947	9831	10866	42	10090.881	9842	10831	23	10279.826	9978	10967	68	10128.897	9863	11086	83	10092.506	9510	11317	84	10068.464	9836	10802	108	10053.093	9812	11101	89	10044.281	9880	11023	80
398	88	10030.772	9906	10799	91	10082.506	9854	11387	70	10216.900	9863	11472	28	10174.857	9718	10828	76	10116.711	9434	10947	42	10082.286	9912	10577	23	10014.131	9871	10166	68	10203.059	9874	11300	83	10189.964	9804	11275	84	10088.250	9822	10654	108	10119.186	9811	10936	89	10010.135	9863	10371	80
399	88	10021.022	9856	10634	91	10051.747	9814	10725	70	10138.157	9893	11205	28	10087.071	9853	10653	76	10057.065	9818	10930	42	10239.596	9830	11162	23	9969.565	9872	10083	68	10084.500	9869	10580	83	10127.458	9884	11262	84	10055.690	9855	10682	108	10127.564	9885	11203	89	10037.270	9857	10441	80
400	88	10049.409	9852	10811	91	10031.483	9776	10568	70	10107.814	9889	11037	28	10160.071	9889	10578	76	10079.711	9868	11312	42	10058.833	9530	10624	23	10155.521	9948	10502	68	10180.971	9865	10932	83	10119.964	9874	11146	84	10044.404	9872	10677	108	10107.657	9901	10781	89	10043.045	9891	10879	80
401	88	10089.079	9856	10956	91	10001.758	9868	10937	70	10142.328	9864	11006	28	10061.571	9876	11050	76	10050.526	9896	10825	42	10144.333	9756	11149	23	10094.695	9799	11037	68	10126.073	9829	11548	83	10110.084	9866	11315	84	10112.190	9722	11058	108	10162.667	9867	11028	89	10056.180	9893	10984	80
402	88	9992.000	9588	10716	91	10039.934	9220	10600	70	10051.586	9844	10629	28	10233.036	9891	11205	76	10111.579	9552	11489	42	10216.977	9870	11163	23	10028.652	9886	10448	68	10160.809	9894	10686	83	10137.494	9790	11339	84	10115.227	9812	11262	108	10060.436	9876	10973	89	10095.270	9880	10824	80
403	88	10047.853	9870	11479	91	9997.538	9472	10698	70	10167.114	9859	11270	28	10048.643	9885	10506	76	10082.435	9850	11047	42	10071.690	9906	10665	23	10119.044	9882	10552	68	10101.633	9874	11138	83	10177.650	9811	11207	84	10140.346	9846	10830	108	10144.296	9829	11058	89	10036.663	9879	11002	80
404	88	9978.750	9704	10130	91	10174.692	9760	11771	70	10076.972	9802	10641	28	10133.321	9868	10540	76	10129.803	9882	10956	42	10246.119	9750	11205	23	10155.174	9873	10774	68	10102.383	9825	10934	83	10145.603	9836	11169	84	10174.202	9771	11073	108	10103.796	9869	11405	89	10095.304	9804	11324	80
405	88	10026.704	9881	10882	91	10083.341	9888	11153	70	10134.957	9905	11169	28	10260.000	9894	11382	76	10094.092	9854	10777	42	10099.904	9884	11092	23	10157.392	9884	10915	68	10081.309	9873	10723	83	10196.808	9901	12490	84	10078.988	9853	11295	108	10090.148	9834	10880	89	10099.000	9874	11573	80
406	88	10000.954	9859	10456	91	10022.868	9884	10886	70	10075.086	9867	11152	28	10206.286	9808	11532	76	10080.815	9866	11101	42	10386.714	9882	11768	23	10173.956	9866	11193	68	10244.912	9768	11872	83	10077.434	9799	10999	84	10102.214	9849	10694	108	10145.694	9816	11611	89	10045.494	9772	10991	80
407	88	10007.534	9908	10291	91	10061.000	9877	10770	70	10062.129	9857	10812	28	10201.357	9795	10807	76	10113.342	9817	10922	42	10183.357	9762	11007	23	10053.261	9869	10375	68	10204.177	9856	10943	83	10192.036	9883	11328	84	10079.298	9858	11287	108	10196.194	9767	11850	89	10027.551	9749	10734	80
408	88	10030.113	9881	10800	91	10016.187	9877	10647	70	10144.586	9890	11112	28	10179.500	9831	11106	76	10125.224	9803	10875	42	10208.310	9788	11489	23	10113.000	9786	10842	68	10277.427	9857	11368	83	10241.301	9864	11954	84	10115.273	9881	11034	108	10098.333	9862	11257	89	10017.461	9892	10579	80
409	88	10079.522	9746	11557	91	10062.571	9899	10838	70	10142.571	9863	11232	28	10135.750	9907	11226	76	10083.815	9828	10813	42	10222.881	9822	10879	23	10111.261	9947	10451	68	10205.912	9892	11467	83	10080.771	9830	10707	84	10064.179	9870	10824	108	10143.880	9812	11342	89	10026.079	9875	10891	80
410	88	10061.841	9900	11102	91	10052.714	9882	11172	70	10048.129	9845	10735	28	10180.536	9962	10896	76	10021.605	9883	10447	42	10083.023	9912	10537	23	10124.305	9952	10833	68	10113.353	9888	10924	83	10060.156	9838	10652	84	10064.690	9872	10998	108	10171.556	9828	11711	89	10020.843	9850	10440	80
411	88	10010.682	9886	10473	91	10055.582	9893	10892	70	10160.371	9785	11197	28	10225.821	9860	11204	76	10072.987	9885	11432	42	10003.071	9301	10463	23	10104.087	9843	11037	68	10165.985	9902	11227	83	10127.036	9880	10920	84	10063.262	9867	10971	108	10070.556	9845	10982	89	10046.404	9823	11519	80
412	88	10007.250	9849	10553	91	10049.638	9896	10849	70	10092.672	9891	10970	28	10136.679	9832	10773	76	10076.185	9858	10694	42	10132.190	9887	11170	23	10053.131	9941	10848	68	10153.603	9863	11092	83	10134.627	9842	11219	84	10025.798	9861	10949	108	10100.704	9846	11495	89	10016.449	9885	10806	80
413	88	9994.478	9890	10267	91	10086.956	9888	11412	70	10105.343	9882	10686	28	10171.964	9919	11322	76	10032.632	9633	11072	42	10187.904	9924	11094	23	10106.218	9892	10776	68	10148.294	9872	11014	83	10106.253	9670	10848	84	10068.690	9918	11017	108	10085.380	9837	11008	89	10086.270	9863	11219	80
414	88	10040.682	9727	10960	91	10063.879	9901	10590	70	10098.129	9787	11137	28	10050.036	9826	10872	76	10049.013	9889	10667	42	10216.762	9878	12084	23	10193.174	9923	10579	68	10190.500	9640	11000	83	10106.120	9855	10696	84	10057.667	9885	10970	108	10090.880	9865	10886	89	10074.888	9611	11387	80
415	88	10050.421	9876	11140	91	10045.670	9767	11073	70	10116.028	9821	11001	28	10061.000	9924	10561	76	10142.421	9831	11903	42	10184.238	9787	11365	23	10138.652	9850	10712	68	10156.456	9885	11091	83	10160.458	9856	11269	84	10015.393	9821	10706	108	10157.204	9878	11178	89	10039.517	9861	11163	80
416	88	10010.397	9886	10503	91	10108.352	9890	11488	70	10070.558	9899	10831	28	10087.143	9919	10904	76	10099.145	9885	11154	42	10139.571	9896	11428	23	10112.087	9870	10530	68	10234.353	9814	11332	83	10190.759	9811	11194	84	10059.607	9868	10895	108	10187.759	9790	13266	89	10062.483	9879	11187	80
417	88	10084.613	9840	10790	91	10033.868	9872	10630	70	10205.229	9918	12117	28	10174.929	9793	11003	76	10086.974	9804	11016	42	10167.452	9846	11008	23	10118.479	9921	11131	68	10205.573	9891	10933	83	10271.831	9827	11084	84	10024.060	9481	10572	108	10120.519	9838	11058	89	10035.943	9884	10571	80
418	88	10043.875	9874	10776	91	10035.550	9872	10512	70	10093.828	9892	10997	28	10141.214	9872	10664	76	10072.671	9802	11193	42	10087.071	9857	11232	23	10167.782	9915	11012	68	10127.633	9890	10979	83	10110.542	9835	10833	84	10061.119	9881	10750	108	10132.277	9874	11206	89	10049.090	9857	10594	80
419	88	10024.272	9905	10454	91	10076.527	9853	10905	70	10221.929	9898	11841	28	10129.429	9893	11483	76	10128.565	9870	11740	42	10174.000	9830	11650	23	10058.608	9871	10910	68	10167.823	9840	11646	83	10026.397	9898	10344	84	10097.452	9870	11367	108	10091.731	9832	11087	89	10021.461	9882	10663	80
420	88	10013.579	9862	10783	91	10106.670	9902	11393	70	10160.257	9909	11156	28	10087.857	9881	11216	76	10135.526	9788	11232	42	10149.404	9902	11008	23	9992.565	9926	10133	68	10217.883	9830	11261	83	10076.422	9857	10921	84	10035.727	9905	10619	108	10101.917	9802	10967	89	10027.057	9881	10350	80
421	88	10019.238	9892	10708	91	10067.527	9878	11053	70	10057.857	9885	11017	28	10280.071	9925	11107	76	10061.987	9873	10954	42	10053.571	9887	10679	23	10058.044	9873	10565	68	10255.383	9872	11144	83	10113.650	9890	11227	84	10034.904	9714	10593	108	10207.954	9841	11335	89	9992.843	9853	10559	80
422	88	10034.079	9885	10541	91	10067.000	9835	10946	70	10108.429	9843	11383	28	10157.107	9908	11073	76	10037.539	9881	10660	42	10198.977	9832	10992	23	10062.913	9899	10795	68	10068.000	9842	11089	83	10212.217	9812	11444	84	10105.917	9894	12187	108	10110.277	9888	11400	89	10076.180	9877	10861	80
423	88	10044.921	9866	10551	91	10090.670	9851	10750	70	10033.614	9824	10817	28	10281.536	9865	11026	76	10046.618	9855	10585	42	10187.810	9895	11093	23	10067.782	9896	10622	68	10179.721	9897	11089	83	10141.795	9869	11161	84	10061.357	9863	10619	108	10134.074	9824	10786	89	10020.753	9902	10336	80
424	88	10016.579	9897	10478	91	10098.264	9781	11163	70	10077.229	9889	10572	28	10033.214	9902	10226	76	10117.565	9867	10723	42	10060.904	9869	10596	23	10114.565	9949	10873	68	10245.985	9912	10991	83	10073.819	9858	10549	84	10050.048	9869	10820	108	10104.157	9856	11416	89	10005.034	9874	10807	80
425	88	10045.397	9799	10855	91	10069.264	9905	10958	70	10055.414	9892	10662	28	10364.929	9929	11252	76	10188.461	9831	11521	42	10099.738	9869	10789	23	10180.695	9802	10790	68	10088.912	9875	10843	83	10234.675	9754	11805	84	10091.369	9822	11194	108	10147.814	9877	11014	89	10064.292	9858	11055	80
426	88	10071.147	9883	11499	91	10060.978	9856	10879	70	10097.942	9831	10795	28	10192.679	9984	10550	76	10159.526	9750	11112	42	10009.786	9910	10354	23	9995.782	9913	10107	68	10147.029	9864	11133	83	10077.614	9854	10989	84	10104.273	9878	11568	108	10164.213	9812	12119	89	10077.236	9892	11630	80
427	88	10050.034	9868	10746	91	10028.242	9888	10388	70	10098.672	9810	11003	28	10108.464	9812	10941	76	10108.592	9787	11612	42	10083.500	9803	10579	23	10193.305	9919	10622	68	10176.544	9845	11123	83	10167.024	9785	11321	84	10035.512	9839	10467	108	10104.583	9875	11039	89	10052.067	9836	10981	80
428	88	10016.704	9870	10373	91	10056.352	9885	10869	70	10026.214	9896	10643	28	10117.929	9895	10850	76	10110.224	9877	11082	42	10063.048	9894	10936	23	10063.565	9938	10471	68	10127.662	9883	11181	83	10110.024	9911	10717	84	10083.381	9854	10933	108	10142.269	9850	10881	89	10027.898	9892	10401	80
429	88	10058.796	9920	11085	91	10067.242	9897	11085	70	10085.672	9879	11254	28	10175.357	9932	11052	76	10040.815	9443	10664	42	10254.977	9832	11281	23	10151.261	9917	10761	68	10138.383	9872	11009	83	10071.939	9796	10775	84	10099.667	9909	11074	108	10115.519	9807	11215	89	10075.696	9829	10854	80
430	88	10058.591	9886	10948	91	10063.099	9859	11123	70	10127.157	9843	10970	28	10165.107	9816	11475	76	10060.000	9834	11350	42	10135.167	9898	10818	23	10093.174	9914	10622	68	10125.044	9870	11394	83	10163.434	9857	11710	84	10132.773	9887	11283	108	10096.231	9530	11098	89	10062.696	9871	11106	80
431	88	10096.909	9872	10938	91	10018.758	9828	10546	70	10058.942	9848	10763	28	10125.464	9882	10786	76	10111.026	9809	10733	42	10179.357	9767	10847	23	10120.131	9687	10858	68	10125.515	9902	10919	83	10181.819	9773	11402	84	10073.440	9889	11173	108	10150.287	9861	11645	89	10066.483	9899	10958	80
432	88	10040.034	9514	10787	91	10141.406	9742	11400	70	10099.914	9614	10885	28	10140.500	9894	10868	76	10093.526	9836	11147	42	10154.452	9828	10558	23	10033.608	9900	10443	68	10218.456	9927	11804	83	10070.711	9886	11139	84	10082.821	9862	10793	108	10086.880	9805	11192	89	10032.517	9868	10887	80
433	88	9988.103	9856	10259	91	10091.374	9802	10907	70	10160.157	9853	11015	28	10177.714	9886	10940	76	10110.776	9827	11184	42	10074.714	9864	10609	23	10023.000	9906	10732	68	10115.000	9772	11276	83	10160.639	9886	11401	84	10075.107	9801	11077	108	10150.167	9874	10986	89	10063.281	9870	11094	80
434	88	10010.954	9896	10528	91	10030.648	9880	10509	70	10240.485	9844	11158	28	10148.893	9926	10672	76	10110.815	9814	10976	42	10140.167	9793	11169	23	10287.000	9810	11333	68	10170.956	9895	11320	83	10195.012	9318	12207	84	10093.250	9721	11086	108	10078.667	9789	10931	89	10127.820	9812	11176	80
435	88	10089.284	9833	10744	91	10035.352	9883	10969	70	10079.157	9846	11648	28	10076.321	9958	10488	76	10038.092	9849	10374	42	10182.404	9709	11302	23	10217.305	9836	10949	68	10143.294	9808	10923	83	10079.783	9869	10711	84	10153.357	9819	11228	108	10198.667	9806	11229	89	10041.180	9841	10685	80
436	88	10010.341	9912	10520	91	10128.429	9898	11331	70	10048.257	9882	10761	28	10185.571	9824	11274	76	10093.513	9873	11036	42	10097.810	9855	11320	23	10201.435	9917	10930	68	10146.383	9850	10800	83	10102.445	9843	11004	84	10076.833	9844	10902	108	10055.880	9247	10712	89	10079.090	9909	11234	80
437	88	10046.988	9861	10863	91	10020.318	9903	10764	70	10067.515	9878	10819	28	10016.714	9887	10404	76	10118.605	9304	10909	42	10136.643	9806	11141	23	9982.913	9866	10115	68	10128.838	9887	10776	83	10074.108	9881	11112	84	10069.286	9845	10488	108	10145.306	9807	10836	89	10077.517	9863	10980	80
438	88	10054.137	9848	10706	91	10121.044	9818	10888	70	10119.300	9891	10801	28	10059.393	9836	10522	76	10030.908	9800	10553	42	10142.333	9756	11075	23	10031.044	9901	10548	68	10198.941	9816	12535	83	10152.916	9896	10878	84	10036.988	9778	10995	108	10094.333	9879	10874	89	10086.978	9797	11011	80
439	88	10074.363	9761	10868	91	10026.033	9886	10495	70	10070.914	9131	10724	28	10206.214	9881	11024	76	10045.250	9892	10869	42	10091.690	9882	10677	23	10128.956	9840	10901	68	10159.838	9818	10893	83	10162.639	9886	11125	84	10075.202	9858	10709	108	10063.973	9851	11025	89	10059.641	9537	10818	80
440	88	10038.159	9914	10666	91	10039.770	9850	10660	70	10138.043	9790	11854	28	10115.143	9757	11236	76	10066.605	9854	10621	42	10169.833	9873	11141	23	10071.261	9864	10573	68	10151.617	9898	11246	83	10062.145	9213	10851	84	10049.250	9865	10909	108	10169.176	9868	11285	89	10025.349	9862	10671	80
441	88	10036.943	9905	11042	91	10107.341	9881	11190	70	10148.114	9876	11007	28	10110.071	9930	10723	76	10115.539	9866	11004	42	10174.523	9860	11055	23	10164.000	9815	11464	68	10194.735	9867	11348	83	10152.301	9860	11212	84	10113.333	9821	10853	108	10048.981	9870	10541	89	10112.584	9823	10953	80
442	88	10010.034	9812	10565	91	10057.945	9789	10703	70	10152.357	9855	10922	28	10109.714	9926	10817	76	10079.315	9836	10927	42	10088.667	9910	10496	23	10175.348	9884	11048	68	10197.235	9913	11086	83	10080.566	9807	10982	84	10066.750	9893	10895	108	10103.380	9877	10917	89	10002.910	9849	10599	80
443	88	10030.113	9890	10636	91	10064.418	9804	10740	70	10105.429	9887	11035	28	10254.071	9950	11022	76	10154.250	9802	10974	42	10218.333	9765	11042	23	10119.174	9846	10694	68	10219.441	9846	11113	83	10174.397	9880	11348	84	10080.381	9819	11078	108	10072.870	9886	11306	89	10076.326	9865	11280	80
444	88	9973.796	9562	10259	91	10029.308	9887	10618	70	10031.686	9841	10890	28	10331.107	9854	11361	76	10074.342	9833	10890	42	10146.500	9866	10993	23	10121.695	9899	11167	68	10139.117	9889	11165	83	10220.844	9869	13358	84	10055.596	9870	11202	108	10185.009	9876	11360	89	10067.843	9891	11506	80
445	88	10028.363	9861	11035	91	10071.506	9860	11126	70	10045.700	9909	10403	28	10043.643	9887	10580	76	10062.855	9865	10737	42	10151.357	9823	10755	23	10103.956	9850	10566	68	10120.044	9911	10753	83	10065.000	9861	10903	84	10115.452	9867	11182	108	10079.527	9878	10884	89	10045.090	9867	10812	80
446	88	10042.762	9425	10591	91	10053.791	9891	10771	70	10156.515	9836	11154	28	10297.929	9918	11561	76	10150.303	9730	11545	42	10102.096	9796	10720	23	10095.913	9889	10929	68	10162.117	9870	10861	83	10111.036	9718	10746	84	10086.286	9892	10877	108	10230.630	9857	11555	89	10041.214	9887	10663	80
447	88	10051.637	9899	11180	91	10086.230	9884	10996	70	10109.515	9869	10825	28	10094.429	9843	10643	76	10007.461	9835	10360	42	10171.667	9840	11077	23	10087.782	9871	10468	68	10179.471	9806	11882	83	10134.988	9859	11328	84	10061.464	9827	11173	108	10150.157	9822	11452	89	10035.472	9789	10435	80
448	88	10075.897	9887	10869	91	10061.780	9812	11116	70	10140.314	9911	11240	28	10151.536	9790	11007	76	10113.461	9868	10904	42	10080.096	9876	10795	23	10055.782	9899	10513	68	10121.133	9888	11061	83	10129.108	9879	11483	84	10020.881	9885	10537	108	10100.926	9845	11173	89	10038.102	9874	11067	80
449	88	10058.887	9856	10646	91	10036.318	9913	10477	70	10046.972	9828	10782	28	9997.964	9919	10104	76	10110.815	9904	10886	42	10146.548	9879	10944	23	10123.869	9909	10811	68	10272.853	9903	12104	83	10111.048	9860	11144	84	10108.631	9906	11352	108	10109.241	9791	10734	89	10007.404	9918	10324	80
450	88	10044.341	9858	10331	91	10058.670	9863	11201	70	10179.871	9911	11795	28	10214.893	9820	11173	76	10038.658	9846	10452	42	10083.904	9813	10514	23	10087.608	9908	10650	68	10132.412	9762	10746	83	10118.048	9886	10819	84	10100.333	9846	10866	108	10106.694	9763	10858	89	10021.067	9864	10429	80
451	88	10017.966	9782	10704	91	10087.770	9880	11088	70	10047.200	9900	10924	28	10118.429	9908	11005	76	10073.013	9786	10758	42	10197.904	9762	11123	23	10085.479	9856	10410	68	10166.000	9904	11136	83	10131.867	9815	11060	84	10078.667	9816	10890	108	10077.843	9831	10678	89	10040.191	9851	10623	80
452	88	10032.363	9895	10889	91	10038.780	9913	10763	70	10160.386	9805	11462	28	10121.893	9858	11128	76	10073.250	9905	11186	42	10143.143	9787	10691	23	10009.956	9900	10289	68	10164.662	9836	10890	83	10121.578	9867	10910	84	10024.404	9843	10378	108	10084.519	9812	10599	89	10134.236	9710	11585	80
453	88	10009.272	9869	10422	91	10052.450	9863	10719	70	10080.914	9660	10940	28	10061.321	9910	10355	76	10058.921	9825	11194	42	10123.096	9885	10983	23	10027.521	9852	10572	68	10071.559	9918	11036	83	10153.325	9830	11234	84	10065.071	9870	11328	108	10055.861	9869	10899	89	10026.978	9878	10460	80
454	88	10026.954	9906	10572	91	10080.714	9904	11375	70	10079.657	9878	10810	28	10173.286	9873	10641	76	10068.987	9809	10706	42	10332.833	9751	11469	23	10079.565	9885	10893	68	10225.221	9849	10821	83	10162.145	9779	11005	84	10023.738	9898	10364	108	10152.954	9812	11963	89	10045.651	9803	10923	80
455	88	10014.988	9892	11053	91	10105.934	9546	11690	70	10155.485	9895	10857	28	10030.750	9924	10282	76	10100.039	9880	10590	42	10192.404	9928	10735	23	10079.479	9866	10626	68	10127.633	9871	11272	83	10065.192	9833	11406	84	10060.952	9861	10694	108	10079.454	9509	10792	89	10041.000	9862	10627	80
456	88	10017.909	9886	10347	91	10078.726	9829	11612	70	10066.786	9848	10513	28	10281.464	9968	11288	76	10076.026	9794	10986	42	10056.714	9845	10480	23	10027.131	9908	10448	68	10172.367	9746	11560	83	10066.192	9870	10936	84	10042.654	9777	10776	108	10092.361	9859	10892	89	10020.022	9885	10672	80
457	88	10046.659	9772	10993	91	10051.374	9891	11221	70	10042.643	9849	10660	28	10102.214	9919	10560	76	10092.461	9754	11250	42	10187.786	9830	11801	23	10054.261	9907	10510	68	10134.044	9852	11028	83	10038.253	9891	10643	84	10077.119	9844	10533	108	10094.213	9742	10737	89	10027.012	9801	10394	80
458	88	10045.841	9859	10809	91	10135.022	9822	10959	70	10126.629	9814	11035	28	10073.071	9874	11018	76	10124.842	9864	11834	42	10113.096	9909	10595	23	10058.782	9904	11058	68	10163.721	9859	11084	83	10183.699	9862	10920	84	10032.702	9754	10474	108	10117.491	9845	11181	89	10009.663	9880	10543	80
459	88	10000.512	9862	10253	91	10035.055	9858	10914	70	10089.371	9709	10940	28	10144.429	9917	10967	76	10143.618	9865	12173	42	10088.738	9878	10701	23	10146.913	9825	11333	68	10084.088	9871	10505	83	10131.036	9878	10905	84	10070.429	9837	10845	108	10155.102	9821	11309	89	10098.135	9882	10946	80
460	88	10050.125	9891	10691	91	10010.868	9878	10574	70	10125.414	9859	11310	28	10151.321	9896	10674	76	10072.158	9837	10716	42	10060.690	9846	10467	23	10162.044	9894	10832	68	10198.323	9813	10909	83	10129.012	9854	11559	84	10003.286	9869	10607	108	10111.314	9701	11240	89	10074.416	9833	10798	80
461	88	10022.193	9899	10601	91	10147.110	9793	11480	70	10101.457	9855	10798	28	10351.143	9956	11208	76	10141.815	9846	10936	42	10071.119	9882	10584	23	10053.305	9881	10560	68	10178.162	9900	11178	83	10172.313	9873	11102	84	10054.631	9883	10853	108	10143.796	9713	11313	89	10064.191	9877	10842	80
462	88	10073.659	9909	11403	91	10038.000	9882	10526	70	10045.643	9900	10573	28	10154.821	9934	11125	76	10054.158	9483	10826	42	10204.762	9904	11609	23	10077.000	9915	10342	68	10244.706	9825	11272	83	10108.964	9808	10886	84	10085.167	9880	10842	108	10092.527	9862	11103	89	10103.539	9755	11179	80
463	88	10055.318	9767	10627	91	10052.066	9869	11282	70	10085.015	9895	11313	28	10030.929	9866	10288	76	10045.671	9835	10528	42	10128.071	9856	10999	23	10005.782	9878	10452	68	10183.603	9848	10943	83	10069.445	9880	10477	84	10089.023	9821	11451	108	10070.000	9679	10941	89	10015.236	9781	10529	80
464	88	10040.682	9879	11301	91	10049.450	9896	11115	70	10096.257	9842	10817	28	10194.536	9729	10852	76	10082.368	9755	10881	42	10019.714	9856	10813	23	10186.305	9847	11027	68	10191.941	9650	11435	83	10105.120	9841	11172	84	10063.690	9871	10741	108	10100.454	9743	10976	89	10058.225	9795	11394	80
465	88	10014.546	9897	10304	91	10054.571	9865	11343	70	10017.900	9929	10385	28	10139.143	9895	11155	76	10237.421	9693	11551	42	10089.833	9896	10809	23	10090.608	9923	10946	68	10275.029	9867	11339	83	10062.578	9563	10815	84	10079.393	9816	10771	108	10100.741	9767	11082	89	10018.359	9519	11205	80
466	88	10103.738	9830	11455	91	10063.406	9820	10765	70	10098.442	9237	10536	28	10025.429	9895	10497	76	10054.605	9885	10549	42	10158.262	9895	11498	23	10049.305	9891	10339	68	10151.867	9792	11058	83	10082.145	9713	10710	84	10057.762	9886	10497	108	10102.583	9858	10585	89	10098.359	9857	10829	80
467	88	10056.909	9879	10650	91	10046.967	9809	11274	70	10089.058	9867	11428	28	10279.250	9911	11629	76	10058.750	9890	10587	42	10120.096	9819	10859	23	10208.044	9907	11326	68	10166.059	9852	10665	83	10110.024	9858	10835	84	10103.940	9843	10817	108	10111.898	9778	11231	89	10044.551	9828	10693	80
468	88	10047.772	9892	10577	91	10134.682	9887	11281	70	10028.929	9884	10339	28	10134.571	9896	10537	76	10186.605	9878	11267	42	10125.357	9924	10906	23	10084.565	9875	10475	68	10116.853	9890	10700	83	10082.458	9833	10898	84	10164.452	9849	11444	108	10140.046	9501	11881	89	10049.988	9844	11171	80
469	88	10007.193	9884	10381	91	10069.033	9832	10849	70	10173.015	9862	10905	28	10169.964	9871	10912	76	10053.935	9911	10807	42	10063.190	9662	10813	23	10118.479	9756	11578	68	10150.662	9890	11673	83	10097.808	9890	11244	84	10054.071	9869	10450	108	10145.500	9818	11220	89	10024.831	9885	10919	80
470	88	10019.478	9902	10602	91	10024.000	9881	10659	70	10157.314	9836	10912	28	10151.750	9723	11190	76	10045.921	9880	10638	42	10084.048	9896	10519	23	10158.739	9780	11016	68	10177.633	9791	11040	83	10221.663	9906	11887	84	10029.904	9389	10623	108	10054.000	9852	10980	89	10029.741	9922	10533	80
471	88	10078.932	9904	10933	91	10111.341	9898	11149	70	10070.672	9826	10673	28	10083.500	9813	10874	76	10081.421	9843	10964	42	10057.310	9881	10696	23	10035.608	9916	10277	68	10172.044	9874	11080	83	10212.361	9803	11153	84	10103.000	9820	10803	108	10033.602	9517	10599	89	10068.236	9862	11222	80
472	88	10029.591	9813	11305	91	9999.011	9605	10835	70	10076.157	9876	10917	28	10005.571	9883	10207	76	10051.763	9844	10480	42	10067.429	9901	10546	23	10015.826	9901	10121	68	10195.735	9890	11405	83	10104.771	9827	10660	84	10047.893	9856	10585	108	10169.667	9796	11145	89	10032.472	9903	10678	80
473	88	10067.363	9880	10941	91	10062.626	9871	11211	70	10058.429	9871	10777	28	10028.000	9843	10311	76	10062.026	9903	11182	42	10136.333	9805	11053	23	10118.826	9890	10639	68	10165.588	9904	11065	83	10168.771	9863	11093	84	10034.690	9833	10698	108	10072.398	9846	11003	89	10039.067	9879	10792	80
474	88	9996.807	9855	10544	91	10035.099	9729	10600	70	10120.515	9925	11529	28	10210.643	9892	11432	76	10050.974	9828	10696	42	10138.023	9785	11125	23	10078.261	9899	10595	68	10101.117	9880	11019	83	10213.350	9857	11932	84	10136.714	9881	11967	108	10078.527	9869	11338	89	10078.000	9900	11052	80
475	88	10042.318	9855	10736	91	10039.978	9827	10604	70	10224.700	9910	12805	28	10094.071	9920	10792	76	10049.987	9764	11080	42	10110.357	9882	10987	23	10068.261	9930	10753	68	10171.427	9858	11100	83	10070.976	9896	10913	84	10095.583	9835	11115	108	10129.917	9858	11342	89	10037.292	9891	10909	80
476	88	10033.704	9525	10618	91	10109.868	9889	10934	70	10102.000	9785	11060	28	10141.929	9894	10911	76	10054.789	9727	10587	42	10245.238	9766	11795	23	10061.348	9915	10729	68	10080.500	9873	10942	83	10145.253	9813	11580	84	10114.536	9845	11008	108	10024.398	9880	10434	89	10068.831	9871	11309	80
477	88	10042.397	9875	10800	91	10044.000	9893	10584	70	10176.528	9804	11111	28	10162.821	9867	10891	76	10134.697	9862	11421	42	10242.404	9887	11259	23	10073.087	9917	10408	68	10040.927	9891	10501	83	10153.639	9863	11278	84	10089.488	9858	10771	108	10142.741	9888	11131	89	10045.034	9802	10837	80
478	88	10106.568	9852	11567	91	10072.594	9828	10808	70	10084.800	9524	10741	28	10229.750	9809	11377	76	10028.737	9099	10784	42	10149.119	9873	10728	23	10034.608	9846	10266	68	10116.823	9902	10929	83	10106.108	9628	11003	84	10097.571	9881	10932	108	10157.546	9882	11587	89	10022.955	9885	10559	80
479	88	10068.943	9842	10964	91	10045.187	9840	11387	70	10192.058	9781	11270	28	10059.429	9915	10476	76	10073.145	9882	10887	42	10102.000	9834	11080	23	10044.435	9902	10536	68	10203.147	9807	11384	83	10122.867	9820	10887	84	10050.810	9870	10441	108	10169.269	9837	10862	89	10049.888	9847	10567	80
480	88	10016.603	9868	10743	91	10006.362	9685	10547	70	10092.614	9834	11008	28	10072.179	9922	10424	76	10083.658	9870	10530	42	10066.786	9905	10562	23	10223.913	9803	10692	68	10084.617	9877	10615	83	10121.867	9836	10736	84	10039.607	9875	11093	108	10084.139	9645	10645	89	10080.933	9878	10920	80
481	88	10022.966	9881	10743	91	10109.648	9742	11213	70	10219.357	9887	11280	28	10166.571	9881	10852	76	10091.605	9865	10872	42	9992.214	9676	10325	23	10309.608	9684	11242	68	10188.250	9754	11012	83	10191.663	9740	11230	84	10098.333	9873	11265	108	10016.731	9891	10549	89	10098.775	9875	11139	80
482	88	10045.921	9878	10853	91	10012.561	9873	10392	70	10092.129	9867	11001	28	10252.536	9826	10799	76	10045.421	9051	11530	42	10177.738	9799	10989	23	10090.956	9921	10539	68	10124.823	9849	10728	83	10149.108	9842	10963	84	10009.798	9666	10526	108	10067.593	9857	10827	89	10104.629	9866	10885	80
483	88	10040.613	9876	10581	91	10067.264	9576	11337	70	10040.828	9833	10674	28	10229.250	9965	10950	76	10073.053	9839	10851	42	10132.881	9690	10981	23	10145.782	9845	10905	68	10189.471	9877	11212	83	10139.289	9824	10977	84	10008.821	9904	10334	108	10117.491	9870	11198	89	10026.281	9884	10461	80
484	88	10022.216	9874	10426	91	10026.000	9660	10778	70	10183.028	9899	11663	28	10062.643	9931	10524	76	10121.605	9873	10973	42	10075.762	9891	10572	23	10126.435	9821	10573	68	10121.250	9845	10828	83	10091.386	9847	10802	84	10050.036	9803	10515	108	10119.407	9809	10915	89	10126.090	9763	10867	80
485	88	10016.432	9891	10711	91	10102.022	9903	10927	70	10057.157	9852	10531	28	10076.893	9911	10683	76	10100.355	9891	11029	42	10098.667	9856	10967	23	10051.435	9902	10405	68	10141.309	9803	10976	83	10232.675	9664	12195	84	10090.929	9780	11115	108	10074.806	9848	10809	89	10013.943	9907	10312	80
486	88	10068.012	9886	10956	91	10062.418	9802	10927	70	10074.843	9834	10946	28	10138.214	9934	10534	76	10072.697	9756	11144	42	10181.904	9804	11003	23	10148.869	9920	10515	68	10130.162	9887	10734	83	10144.265	9878	11507	84	10137.250	9836	11286	108	10109.139	9860	10968	89	10076.888	9865	10932	80
487	88	10050.012	9898	10864	91	10067.846	9916	10732	70	10045.686	9860	10835	28	10018.786	9909	10155	76	10081.592	9914	10728	42	10175.929	9873	10703	23	10084.608	9898	10513	68	10114.956	9819	11055	83	10173.445	9762	10955	84	10044.381	9846	10649	108	10054.833	9850	10660	89	10065.933	9857	10575	80
488	88	9986.784	9097	10791	91	10028.692	9851	10998	70	10132.100	9782	11838	28	10131.857	9914	10831	76	10075.171	9891	10566	42	10192.548	9819	10829	23	10191.913	9817	10722	68	10121.883	9856	11026	83	10165.036	9837	11233	84	10070.548	9811	11263	108	10069.777	9820	11025	89	10100.304	9814	10820	80
489	88	10015.625	9893	10388	91	10036.330	9879	10659	70	10109.914	9892	11221	28	10224.821	9788	11104	76	10171.263	9841	11030	42	10066.643	9880	10693	23	10050.261	9932	10491	68	10174.912	9812	11356	83	10158.470	9813	11056	84	10021.096	9813	10548	108	10143.861	9819	10878	89	10035.978	9804	10535	80
490	88	10053.193	9917	10540	91	10010.230	9869	10583	70	10131.828	9886	11021	28	10186.107	9802	11019	76	10111.697	9827	12406	42	10166.762	9859	10855	23	10198.218	9924	10674	68	10265.383	9835	12275	83	10168.241	9892	11033	84	10101.607	9617	11212	108	10154.231	9727	11758	89	10008.191	9673	10268	80
491	88	10026.046	9875	10502	91	10047.747	9897	10810	70	10100.071	9843	10627	28	10110.679	9953	10932	76	10053.092	9905	10852	42	10037.762	9897	10537	23	10058.305	9942	10814	68	10211.897	9841	11725	83	10154.108	9821	11064	84	10121.773	9875	12043	108	10057.926	9888	10724	89	10149.943	9859	11232	80
492	88	10075.125	9851	10880	91	10082.494	9845	11563	70	10041.686	9907	10523	28	10067.393	9905	10719	76	10093.855	9877	10722	42	10134.429	9882	10944	23	10009.000	9922	10166	68	10126.867	9804	11088	83	10159.699	9782	10966	84	10040.202	9848	10538	108	10081.944	9870	10579	89	10042.618	9872	10456	80
493	88	10047.568	9884	11069	91	10026.550	9873	11085	70	10236.229	9894	11864	28	10136.536	9925	11132	76	10025.724	9899	10711	42	10074.619	9871	10687	23	10143.392	9888	10589	68	10208.103	9772	11347	83	10149.253	9814	11214	84	10064.464	9813	11202	108	10104.064	9856	11038	89	10040.820	9860	10433	80
494	88	10034.171	9847	10482	91	10099.132	9859	11000	70	10071.843	9206	11007	28	10055.286	9549	10753	76	10056.342	9792	10721	42	10077.381	9783	10421	23	10028.392	9899	10187	68	10089.338	9859	10922	83	10215.012	9860	11176	84	10149.690	9865	11193	108	10101.546	9857	10914	89	10040.247	9848	10438	80
495	88	10013.591	9848	10683	91	10083.604	9880	11508	70	10087.143	9874	11327	28	10106.964	9384	11082	76	10008.947	9576	10423	42	10120.929	9905	11059	23	10031.739	9884	10683	68	10197.529	9737	11677	83	10118.675	9806	11400	84	10073.310	9825	10910	108	10058.537	9800	10412	89	10077.674	9818	10843	80
496	88	10001.204	9891	10334	91	10058.450	9858	10545	70	10099.100	9817	10986	28	10147.179	9919	10941	76	10077.539	9864	11071	42	10118.833	9689	11516	23	10146.218	9937	10443	68	10097.456	9883	10920	83	10196.192	9830	11182	84	10029.702	9861	10505	108	10070.907	9733	11969	89	10081.820	9891	10793	80
497	88	10028.091	9879	10750	91	10037.868	9880	10954	70	10131.186	9900	11361	28	10224.071	9893	10693	76	10072.435	9889	11450	42	10308.404	9882	11879	23	10087.000	9861	10589	68	10074.441	9223	10813	83	10166.952	9892	11103	84	10069.786	9908	11067	108	10121.833	9816	11059	89	10119.404	9863	11222	80
498	88	10049.363	9850	10763	91	10043.978	9818	11224	70	10066.558	9890	10983	28	10184.643	9946	10821	76	10160.224	9872	10916	42	10152.571	9834	10967	23	10235.913	9882	10880	68	10185.412	9860	11679	83	10166.916	9835	11222	84	10055.488	9832	10827	108	10155.777	9683	11958	89	10075.978	9850	10931	80
499	88	10037.091	9896	10845	91	10025.692	9586	10491	70	10061.300	9909	10846	28	10086.750	9889	10343	76	10042.539	9856	10546	42	10099.404	9842	10485	23	10102.869	9837	10476	68	10139.338	9812	11001	83	10098.108	9846	10977	84	10075.060	9866	10843	108	10044.787	9874	10949	89	10046.259	9864	10656	80
500	88	10037.147	9850	10542	91	10112.978	9871	11088	70	10148.058	9890	11340	28	10186.071	9759	11197	76	10063.711	9882	10906	42	10057.143	9912	10471	23	10242.479	9851	10782	68	10097.603	9820	10688	83	10163.928	9815	10786	84	10120.060	9844	11585	108	10138.806	9772	11274	89	10052.067	9853	10498	80
501	88	10010.000	9896	10451	91	10102.198	9808	11136	70	10162.015	9810	11249	28	10136.143	9887	11034	76	10126.579	9763	11364	42	10287.738	9780	11390	23	10201.608	9916	11074	68	10126.088	9867	10965	83	10101.639	9881	11151	84	10099.536	9538	10980	108	10079.537	9877	10591	89	10011.247	9804	10546	80
502	88	10049.807	9810	10964	91	10086.868	9871	11038	70	10147.271	9891	11353	28	10022.821	9923	10453	76	10065.565	9902	12036	42	10021.523	9935	10347	23	10066.087	9931	10370	68	10049.471	9884	10646	83	10144.000	9859	11068	84	10070.512	9527	11095	108	10070.444	9893	10800	89	10063.831	9881	11533	80
503	88	10003.647	9893	10398	91	10073.890	9889	10993	70	10130.429	9898	11165	28	10070.429	9899	10903	76	10086.579	9873	11312	42	10173.286	9842	11399	23	10007.826	9924	10213	68	10123.617	9877	11656	83	10114.313	9847	10805	84	10098.679	9868	10626	108	10100.796	9752	11741	89	10048.404	9878	10476	80
504	88	10002.557	9896	10617	91	10055.253	9886	11222	70	10094.414	9916	11225	28	10151.857	9919	11483	76	10051.815	9853	10655	42	10100.023	9841	11235	23	10029.174	9819	10334	68	10104.191	9867	10865	83	10148.012	9901	12119	84	10061.310	9882	10736	108	10061.806	9893	10698	89	10051.079	9832	11054	80
505	88	10065.113	9839	10822	91	10065.099	9889	10876	70	10082.857	9845	11033	28	10119.714	9919	10624	76	10090.711	9877	11004	42	10118.929	9867	10847	23	10055.000	9906	10284	68	10077.897	9846	10833	83	10231.192	9786	11006	84	10068.381	9860	10899	108	10116.537	9841	11018	89	10126.551	9821	10781	80
506	88	10049.228	9828	10682	91	10070.846	9889	11200	70	10127.129	9907	11550	28	10122.536	9775	10840	76	10152.289	9751	11437	42	10054.262	9920	10542	23	10037.348	9845	10355	68	10213.279	9844	11469	83	10155.939	9922	11403	84	10077.750	9880	10639	108	10046.064	9876	10700	89	10074.292	9817	11040	80
507	88	10029.068	9902	10747	91	10004.121	9883	11011	70	10096.571	9853	10857	28	10093.857	9944	10541	76	10058.447	9214	10977	42	10290.096	9879	11530	23	10080.608	9932	10685	68	10078.927	9882	10862	83	10167.265	9879	11206	84	10058.952	9909	10652	108	10125.731	9903	11404	89	10014.034	9548	10585	80
508	88	10103.546	9860	11067	91	10128.659	9881	11147	70	10217.672	9847	11279	28	10171.893	9821	10636	76	10048.382	9858	10918	42	10082.690	9485	11117	23	10097.435	9904	10495	68	10140.985	9813	11076	83	10104.939	9908	11203	84	10089.333	9878	11048	108	10093.630	9820	10834	89	9999.528	8719	10559	80
509	88	10110.454	9821	11356	91	10123.879	9813	11235	70	10171.729	9867	11145	28	10076.500	9917	10873	76	10055.329	9847	11040	42	10133.238	9889	10884	23	10086.218	9887	10813	68	10177.823	9813	11872	83	10114.555	9826	10991	84	10038.000	9867	11009	108	10112.157	9817	11330	89	10022.169	9890	10787	80
510	88	10047.932	9836	11031	91	10070.418	9871	10599	70	10121.985	9857	11106	28	10133.679	9880	11413	76	10086.447	9907	11016	42	10072.714	9928	10653	23	10095.305	9905	10749	68	10334.867	9849	11568	83	10136.988	9430	10742	84	10065.750	9892	11171	108	10053.481	9896	10906	89	10048.719	9915	10925	80
511	88	10011.012	9891	10363	91	10083.868	9866	11404	70	10099.743	9899	10996	28	10286.357	9773	11703	76	10106.553	9877	11194	42	10054.929	9919	10993	23	10022.565	9910	10403	68	10107.912	9899	10758	83	10163.301	9840	11301	84	10054.750	9905	10740	108	10120.500	9898	10692	89	10005.067	9891	10532	80
512	88	10063.341	9816	11572	91	10085.945	9911	10954	70	10062.972	9816	10827	28	10071.964	9923	10479	76	10090.592	9860	10806	42	10167.023	9866	10871	23	9991.869	9946	10070	68	10201.779	9813	11084	83	10124.844	9870	10961	84	10090.488	9914	10909	108	10095.759	9886	11071	89	10077.978	9858	11239	80
513	88	10044.932	9573	11263	91	10081.132	9909	10624	70	10074.271	9876	10854	28	10123.429	9906	11236	76	10099.855	9855	11257	42	10097.952	9878	10773	23	10101.913	9903	10731	68	10059.735	9872	10691	83	10121.892	9864	10940	84	10114.036	9875	10676	108	10128.102	9824	11062	89	10054.012	9886	11046	80
514	88	10020.046	9882	10331	91	10124.978	9727	11119	70	10062.429	9879	10773	28	10036.143	9909	10509	76	10116.829	9892	11146	42	10130.977	9841	11551	23	10099.521	9890	10884	68	10188.367	9828	11012	83	10092.614	9845	11404	84	10068.750	9803	11220	108	10080.056	9819	11236	89	10105.798	9813	10973	80
515	88	10048.954	9832	10604	91	10038.143	9890	10774	70	10116.243	9850	11023	28	10158.643	9888	11038	76	10100.158	9908	11052	42	10101.904	9885	10954	23	10165.087	9843	10604	68	10187.073	9814	11077	83	10170.422	9779	11142	84	10051.560	9837	10598	108	10080.926	9848	11004	89	10094.382	9882	10901	80
516	88	10079.682	9895	10922	91	10054.352	9829	11024	70	10124.100	9900	11189	28	10179.607	9911	10925	76	10044.737	9866	10425	42	10047.286	9888	10398	23	10171.565	9862	10746	68	10182.750	9838	10880	83	10199.445	9910	11074	84	10159.869	9711	11428	108	10127.259	9849	11842	89	10085.966	9782	11332	80
517	88	10037.466	9852	10564	91	10020.978	9897	10570	70	10058.972	9887	10642	28	10174.500	9894	11989	76	10060.500	9891	10461	42	10109.238	9931	10827	23	10063.131	9926	10312	68	10114.853	9868	11312	83	10131.120	9875	12283	84	10071.464	9244	11323	108	10104.667	9858	11240	89	10015.483	9887	10391	80
518	88	9985.125	9735	10453	91	10046.989	9899	10996	70	10138.414	9889	11225	28	10113.107	9907	10618	76	10086.224	9880	10938	42	10232.333	9898	11522	23	10044.174	9927	10293	68	10240.588	9847	12973	83	10167.350	9865	11386	84	10123.167	9869	11504	108	10167.574	9896	11635	89	10035.798	9854	10990	80
519	88	10078.454	9881	10774	91	10067.439	9772	11604	70	10118.900	9857	10877	28	10190.214	9856	10793	76	10120.592	9889	11000	42	10180.881	9852	11466	23	10087.261	9913	10818	68	10164.133	9780	11072	83	10146.591	9895	11038	84	10078.881	9858	11726	108	10137.454	9819	11212	89	10075.461	9860	10823	80
520	88	10012.796	9894	10538	91	10058.483	9912	10877	70	10087.286	9857	11153	28	10142.679	9848	10503	76	10113.053	9898	11538	42	10202.714	9878	11001	23	10051.348	9924	10769	68	10125.956	9886	10913	83	10170.808	9627	11189	84	10124.786	9896	10942	108	10090.806	9862	10878	89	10044.809	9758	10869	80
521	88	10016.466	9900	10523	91	10115.011	9893	11068	70	10041.700	9891	10586	28	10119.214	9890	10580	76	10078.065	9882	11063	42	10084.286	9889	11472	23	10061.044	9892	10605	68	10119.162	9910	11056	83	10097.747	9864	11513	84	10081.131	9877	11053	108	10082.917	9864	10882	89	10062.876	9880	11851	80
522	88	10061.568	9889	11281	91	10064.802	9867	11009	70	10182.614	9862	11135	28	10156.679	9928	10797	76	10063.724	9850	10739	42	10080.143	9902	11167	23	10006.652	9792	10122	68	10134.985	9871	11317	83	10262.566	9855	11726	84	10103.643	9891	10969	108	10087.723	9651	11457	89	10062.831	9917	10779	80
523	88	9998.159	9886	10565	91	10061.011	9871	11271	70	10167.071	9859	11505	28	10098.250	9892	10509	76	10060.079	9775	10884	42	10060.119	9902	10332	23	10103.261	9838	11193	68	10141.823	9813	11727	83	10136.024	9846	11236	84	10118.060	9865	10587	108	10085.898	9866	10669	89	10020.798	9865	10566	80
524	88	10022.228	9831	11575	91	10111.143	9853	10924	70	10098.543	9848	10948	28	10101.821	9840	10393	76	10070.092	9839	10745	42	10067.000	9850	11080	23	10107.608	9708	10656	68	10132.000	9880	11764	83	10103.458	9887	10882	84	10100.107	9805	10885	108	10039.898	9664	10547	89	10048.618	9808	10790	80
525	88	10074.693	9805	11279	91	10041.406	9902	10825	70	10138.000	9858	11239	28	10086.429	9950	10466	76	10126.645	9860	11060	42	10131.500	9914	10662	23	10033.479	9922	10198	68	10124.279	9906	11064	83	10158.819	9876	11381	84	10076.071	9894	10782	108	10086.777	9858	10696	89	10072.730	9823	10930	80
526	88	10094.228	9880	11097	91	10161.956	9894	12059	70	10087.900	9888	10510	28	10075.643	9894	10705	76	10050.513	9576	10535	42	10085.500	9861	10706	23	10158.913	9939	10918	68	10124.883	9877	11281	83	10140.542	9784	11929	84	10083.488	9760	11220	108	10087.120	9770	10891	89	10046.506	9857	10551	80
527	88	10045.421	9878	12462	91	10019.406	9865	10523	70	10117.643	9753	11048	28	10285.536	9935	11329	76	10101.935	9847	11060	42	10203.429	9875	10971	23	10109.000	9836	10521	68	10064.941	9803	10970	83	10147.578	9877	11563	84	10050.548	9877	10995	108	10076.861	9877	11390	89	10034.686	9876	10610	80
528	88	9990.022	9846	10465	91	10027.198	9783	10742	70	10099.643	9886	10996	28	10116.821	9901	10899	76	10071.553	9873	10796	42	10293.738	9922	11215	23	10229.435	9803	11794	68	10070.000	9900	11003	83	10087.519	9905	10742	84	10092.833	9892	10947	108	10083.473	9814	11257	89	10029.236	9736	11135	80
529	88	10035.022	9118	11310	91	10124.868	9867	11340	70	10095.286	9841	11047	28	10069.750	9914	10946	76	10146.618	9827	11386	42	10183.690	9897	11070	23	10114.218	9841	11020	68	10177.633	9855	10748	83	10174.409	9861	11134	84	10091.060	9847	10725	108	10058.870	9886	10517	89	10119.247	9873	10937	80
530	88	10046.091	9859	10597	91	10052.143	9870	10749	70	10113.515	9887	11283	28	10177.643	9894	11208	76	10052.382	9865	10650	42	10142.596	9874	10857	23	10022.608	9876	10246	68	10119.103	9850	10845	83	10093.627	9853	11109	84	10076.417	9912	10692	108	10053.204	9858	10568	89	10066.955	9880	10461	80
531	88	10085.228	9834	11548	91	10106.494	9855	11558	70	10131.386	9879	10894	28	10051.214	9861	10244	76	10090.461	9652	10607	42	10167.381	9862	10929	23	10198.608	9777	11318	68	10188.662	9861	11129	83	10179.916	9882	11214	84	10058.596	9798	10753	108	10061.481	9858	10629	89	10087.022	9805	10867	80
532	88	10065.204	9879	10901	91	10093.791	9888	11172	70	10135.414	9757	11155	28	10109.429	9910	10643	76	10055.908	9908	10736	42	10123.596	9882	11072	23	10122.608	9852	10807	68	10181.133	9888	12842	83	10113.723	9867	11099	84	10125.131	9906	11358	108	10128.556	9846	11730	89	10073.416	9885	11043	80
533	88	10021.137	9892	10988	91	10050.330	9799	11219	70	10079.714	9898	10666	28	10141.929	9848	11136	76	10074.421	9897	10770	42	10130.977	9910	11780	23	10205.782	9954	11017	68	10228.177	9860	11299	83	10100.350	9874	11030	84	10050.810	9838	10868	108	10119.111	9842	11330	89	10082.584	9799	11127	80
534	88	9993.647	9905	10185	91	10030.901	9861	10590	70	10151.143	9866	10851	28	10116.679	9065	11266	76	10113.829	9881	11579	42	10116.690	9912	11100	23	10085.392	9912	10858	68	10121.029	9829	11144	83	10146.928	9844	10933	84	10087.548	9875	10931	108	10052.954	9821	10700	89	10019.955	9870	10924	80
535	88	10051.796	9867	11376	91	10025.297	9779	10946	70	10131.686	9834	11254	28	10150.143	9929	10766	76	10051.935	9835	11100	42	10080.929	9909	10406	23	10113.348	9890	10659	68	10173.971	9871	11006	83	10154.650	9872	11459	84	10067.381	9892	10792	108	10037.296	9827	10568	89	10069.427	9815	10925	80
536	88	10040.466	9876	10765	91	10040.406	9850	10610	70	10153.657	9845	11139	28	10067.607	9897	10486	76	10117.697	9764	11089	42	10216.023	9809	11655	23	10069.565	9907	10460	68	10077.029	9648	11104	83	10154.108	9868	11221	84	10067.893	9888	10713	108	10174.843	9839	11164	89	10023.843	9879	10901	80
537	88	10013.522	9878	10490	91	10104.615	9845	11110	70	10089.558	9879	10781	28	10053.821	9914	10411	76	10061.789	9853	10627	42	10139.952	9908	11323	23	10012.087	9905	10200	68	10077.838	9849	10935	83	10076.976	9799	10998	84	10089.167	9836	10627	108	10074.454	9690	10809	89	10028.517	9876	10557	80
538	88	10025.057	9876	10734	91	10060.714	9809	11497	70	10055.442	9794	10676	28	10100.393	9906	11638	76	10116.685	9865	10794	42	10209.333	9868	10845	23	10103.435	9865	10889	68	10150.706	9865	10890	83	10136.458	9877	11086	84	10078.096	9878	10587	108	10109.639	9777	10785	89	10023.528	9845	10325	80
539	88	10004.853	9843	10359	91	10025.308	9888	11002	70	10169.414	9835	11173	28	10185.464	9933	10935	76	10071.092	9870	10738	42	10114.857	9863	11303	23	10204.521	9881	11043	68	10264.485	9838	10999	83	10143.337	9751	11608	84	10085.393	9827	10828	108	10098.824	9901	11045	89	10049.214	9828	11064	80
540	88	10027.875	9887	10696	91	10061.494	9838	11164	70	10105.186	9853	10910	28	10136.143	9864	10702	76	10079.303	9852	11108	42	10148.738	9802	11055	23	10128.782	9933	10636	68	10107.500	9859	11057	83	10124.277	9861	11410	84	10056.643	9880	10523	108	10122.027	9772	11491	89	10034.943	9848	10727	80
541	88	10034.625	9866	10895	91	10089.429	9859	10831	70	10130.900	9863	10662	28	10086.429	9887	10400	76	10038.368	9846	10567	42	10278.167	9798	11721	23	10080.174	9906	10785	68	10157.294	9894	11262	83	10188.120	9880	11260	84	10086.023	9846	11380	108	10085.991	9876	10968	89	10051.281	9869	11051	80
542	88	10080.784	9891	11347	91	10128.506	9844	11229	70	10077.558	9879	10949	28	10144.750	9874	10995	76	10115.947	9877	11329	42	10066.429	9865	10871	23	10020.348	9909	10294	68	10177.662	9772	11112	83	10103.000	9853	11040	84	10095.821	9790	11171	108	10101.833	9835	11213	89	10054.988	9843	10921	80
543	88	9996.466	9506	10427	91	10075.582	9892	10785	70	10034.657	9799	10911	28	10198.714	9909	10733	76	10090.553	9737	11099	42	10198.952	9829	12048	23	10108.479	9899	10447	68	10197.897	9837	11390	83	10231.939	9823	11035	84	10031.810	9803	10784	108	10044.509	9821	10773	89	10036.910	9792	10926	80
544	88	10034.272	9870	10702	91	10060.297	9857	10980	70	10092.300	9894	10911	28	10258.643	9897	10805	76	10070.395	9885	10642	42	10130.833	9809	11286	23	10048.000	9893	10503	68	10177.559	9847	10786	83	10153.481	9874	10958	84	10031.393	9869	10778	108	10125.963	9772	11219	89	10028.854	9836	10622	80
545	88	10044.204	9754	10912	91	10030.989	9870	10617	70	10095.800	9864	10854	28	10132.429	9915	10988	76	10050.658	9901	10820	42	10092.404	9896	10501	23	10148.479	9900	10541	68	10186.103	9786	11753	83	10046.350	9727	10437	84	10107.179	9899	10996	108	10066.723	9850	10798	89	10022.966	9795	10367	80
546	88	10014.829	9884	10491	91	10039.341	9793	10769	70	10150.114	9841	10588	28	10169.571	9899	11159	76	10077.579	9880	10713	42	10178.714	9823	10832	23	10092.000	9908	10532	68	10147.838	9846	11103	83	10067.976	9796	10756	84	10076.607	9875	10892	108	10105.019	9824	11685	89	10057.034	9795	11155	80
547	88	10051.466	9713	11010	91	10055.945	9845	11172	70	10022.900	8986	10497	28	10241.643	9965	11230	76	10108.579	9851	10935	42	10128.596	9852	10652	23	10009.956	9863	10095	68	10113.912	9830	10985	83	10170.759	9782	11265	84	10083.262	9826	11673	108	10018.833	9491	10838	89	10064.057	9850	10869	80
548	88	9998.853	9878	10576	91	10040.758	9888	10897	70	10095.472	9898	10906	28	9993.857	9924	10061	76	10077.421	9894	10823	42	10260.857	9848	11699	23	9965.565	9432	10730	68	10160.471	9910	11085	83	10135.699	9838	11389	84	10080.846	9893	10746	108	10145.843	9885	11337	89	10071.708	9856	10798	80
549	88	10031.296	9904	11047	91	10085.791	9848	11171	70	10086.015	9809	10826	28	10270.929	9776	11514	76	10059.539	9884	10675	42	10096.381	9872	10667	23	10049.305	9910	10356	68	10051.250	9919	10500	83	10150.072	9831	11184	84	10070.548	9896	10674	108	10064.889	9582	10727	89	10058.798	9886	10982	80
550	88	10013.000	9828	10319	91	10025.582	9904	10702	70	10120.771	9770	11421	28	10124.536	9925	10714	76	10033.855	9801	11174	42	10096.977	9904	10691	23	10094.565	9839	11274	68	10140.117	9572	11107	83	10154.084	9838	11005	84	10136.833	9825	11318	108	10072.130	9828	11140	89	10024.933	9886	10762	80
551	88	10004.262	9860	10724	91	10001.901	9793	10540	70	10078.714	9869	10828	28	10134.714	9834	10594	76	10072.895	9888	10634	42	10094.738	9866	10519	23	10029.348	9880	10367	68	10127.383	9891	10983	83	10155.133	9866	11065	84	10120.154	9894	11357	108	10037.111	9694	10902	89	10023.124	9908	10566	80
552	88	10003.875	9877	10387	91	10058.582	9531	10669	70	10096.843	9885	11022	28	10130.250	9884	10965	76	10076.185	9902	10892	42	10064.786	9921	10643	23	10180.956	9873	10889	68	10132.177	9891	10884	83	10089.108	9239	11330	84	10048.381	9830	10559	108	10078.686	9760	11347	89	10022.045	9896	10456	80
553	88	10073.682	9874	10662	91	10042.330	9832	10562	70	10126.543	9856	11414	28	10300.643	9912	11006	76	10095.185	9855	10709	42	10132.381	9836	10933	23	10092.826	9955	10965	68	10196.779	9858	11736	83	10178.192	9843	11300	84	10063.310	9891	11437	108	10060.583	9866	10860	89	10047.034	9893	11175	80
554	88	10039.716	9884	10688	91	10034.714	9876	10825	70	10045.729	9897	10621	28	10202.500	9931	11267	76	10124.315	9872	10825	42	10245.119	9844	10875	23	10012.305	9919	10456	68	10263.338	9822	12453	83	10075.614	9910	11036	84	10052.667	9888	10492	108	10116.852	9830	11284	89	10044.854	9876	10715	80
555	88	10044.147	9884	10563	91	10116.011	9880	12461	70	10216.972	9801	10901	28	10126.857	9948	11163	76	10031.342	9821	10907	42	10091.810	9582	10715	23	10292.479	9858	11509	68	10200.323	9848	11659	83	10201.795	9791	11819	84	10038.750	9863	10551	108	10096.870	9824	11015	89	10027.562	9827	10949	80
556	88	10062.829	9884	10952	91	10024.857	9901	10754	70	10094.271	9850	11130	28	10084.679	9910	10578	76	10090.355	9874	11285	42	10122.404	9893	10675	23	10222.869	9887	10736	68	10107.221	9855	10816	83	10123.819	9811	11130	84	10056.523	9891	10684	108	10051.407	9816	11113	89	10063.000	9841	11052	80
557	88	10067.341	9795	11589	91	10015.703	9889	10474	70	10035.472	9869	10715	28	10080.857	9918	10398	76	10105.079	9885	10777	42	10102.810	9842	10938	23	9989.435	9909	10153	68	10189.206	9903	11771	83	10083.892	9863	10707	84	10076.964	9579	10898	108	10073.046	9869	10596	89	10027.472	9782	11043	80
558	88	10039.772	9831	10790	91	10046.571	9122	10684	70	10167.985	9898	11193	28	10124.571	9842	11299	76	10082.487	9883	10730	42	10087.286	9887	10904	23	10159.174	9893	10778	68	10151.809	9927	10894	83	10124.903	9857	11699	84	10037.560	9883	10835	108	10036.593	9839	11001	89	10022.124	9883	10585	80
559	88	10028.738	9860	10765	91	10064.176	9875	10602	70	10064.200	9806	10843	28	10093.250	9830	10799	76	10127.855	9876	11308	42	10071.381	9866	11052	23	10024.695	9876	10692	68	10156.662	9852	11307	83	10062.747	9274	12188	84	10095.202	9838	11168	108	10026.936	9910	10864	89	10047.629	9896	10726	80
560	88	10019.988	9880	10717	91	10128.912	9865	12437	70	10084.771	9870	11158	28	10099.107	9896	10670	76	10120.461	9820	10835	42	10148.548	9857	11178	23	10072.652	9930	10404	68	10161.633	9809	11124	83	10116.156	9812	10743	84	10054.523	9841	11452	108	10106.741	9261	10922	89	10085.539	9786	10703	80
561	88	10007.613	9889	10285	91	10026.517	9845	10864	70	10046.600	9904	10688	28	10096.750	9836	10728	76	10125.685	9795	10885	42	10071.023	9905	10488	23	10022.695	9933	10154	68	10147.191	9582	11123	83	10168.566	9886	11256	84	10067.607	9868	10885	108	10055.657	9830	10816	89	10112.843	9850	10755	80
562	88	10052.353	9834	10935	91	10081.494	9895	10956	70	10177.843	9810	11628	28	10063.500	9877	10662	76	10062.276	9850	10614	42	10077.214	9876	10662	23	9995.826	9908	10224	68	10154.867	9687	11158	83	10069.819	9863	10749	84	10065.583	9872	10680	108	10032.519	9888	10603	89	10052.730	9856	10790	80
563	88	10061.432	9901	10697	91	10088.604	9801	10907	70	10158.028	9580	10971	28	10418.036	9913	11583	76	10056.513	9901	10558	42	10138.048	9831	10875	23	10126.131	9919	10638	68	10160.544	9896	10865	83	10230.603	9848	10912	84	10003.096	9850	10308	108	10046.491	9269	10636	89	10026.449	9887	10432	80
564	88	10068.887	9819	10766	91	10017.396	9856	10842	70	10100.100	9908	10793	28	9981.929	9119	10734	76	10044.868	9875	10537	42	10116.333	9833	10906	23	9980.652	9881	10095	68	10112.073	9875	10695	83	10110.747	9821	10578	84	10094.523	9882	11006	108	10137.926	9808	11111	89	10035.427	9813	10543	80
565	88	10027.682	9844	11267	91	10114.362	9849	11799	70	10051.942	9889	10757	28	10132.857	9919	10880	76	10062.039	9863	10603	42	10132.452	9875	10735	23	10063.521	9915	10360	68	10175.823	9846	11572	83	10141.530	9863	10835	84	10011.940	9861	10329	108	10115.436	9841	11766	89	10000.022	9881	10345	80
566	88	10047.057	9850	10842	91	10050.385	9836	11048	70	10107.442	9862	11054	28	10136.036	9851	11026	76	10080.132	9824	11222	42	10177.904	9847	11336	23	10213.174	9905	11060	68	10173.971	9852	11248	83	10115.386	9841	10767	84	10141.977	9805	11650	108	10110.444	9900	11297	89	10101.292	9872	10822	80
567	88	10073.421	9812	11143	91	10035.406	9872	10613	70	10089.700	9899	11074	28	10239.679	9836	11080	76	10079.039	9875	10594	42	10034.190	9863	10392	23	10037.087	9867	10213	68	10117.853	9825	11138	83	10060.253	9839	10524	84	10089.036	9814	10813	108	10016.870	9904	10395	89	10048.719	9873	10717	80
568	88	10075.228	9758	11163	91	10048.857	9666	10876	70	10039.929	9867	10629	28	10126.929	9821	10724	76	9999.355	9667	10551	42	10117.286	9915	10678	23	10052.435	9915	10280	68	10125.353	9667	12002	83	10141.470	9812	11240	84	10102.869	9847	10897	108	10081.870	9729	10963	89	10090.876	9839	11146	80
569	88	10035.012	9885	10768	91	10060.835	9904	11031	70	10099.229	9830	11248	28	10020.107	9929	10304	76	10103.329	9844	11030	42	10214.523	9846	10902	23	10052.826	9920	10537	68	10126.809	9827	10950	83	10122.771	9858	11006	84	10112.238	9767	11033	108	10110.667	9884	10849	89	10049.416	9829	10911	80
570	88	10009.875	9879	10641	91	10045.835	9724	12354	70	10079.558	9872	11479	28	10293.857	9855	11246	76	10030.579	9903	10713	42	10137.643	9849	11165	23	10285.521	9895	11849	68	10121.015	9787	11266	83	10137.205	9818	10721	84	10024.714	9540	11084	108	10093.389	9820	10887	89	10082.438	9804	11002	80
571	88	10071.818	9872	11199	91	10039.033	9888	10529	70	10210.257	9885	11205	28	10247.107	9898	10789	76	10109.237	9848	10816	42	10221.214	9875	12148	23	10253.652	9870	10974	68	10147.294	9896	11019	83	10171.808	9900	12074	84	10046.846	9907	10944	108	10053.944	9917	10744	89	10110.741	9897	12250	80
572	88	10032.478	9908	10926	91	10125.165	9876	12060	70	10109.186	9897	10814	28	10081.107	9912	10623	76	10119.053	9839	11270	42	10123.238	9889	10948	23	10111.608	9903	10852	68	10134.956	9873	10821	83	10105.591	9797	11083	84	10038.036	9886	10686	108	10073.769	9806	10736	89	10091.304	9850	11000	80
573	88	10087.443	9808	11453	91	10057.571	9814	10761	70	10069.300	9890	10998	28	10131.929	9899	10598	76	10065.315	9867	10667	42	10140.048	9854	10750	23	10008.131	9551	10955	68	10103.897	9900	10561	83	10074.519	9848	10629	84	10083.202	9852	10752	108	10061.963	9898	10592	89	10103.494	9822	11219	80
574	88	10036.704	9870	10998	91	10030.385	9855	10516	70	10182.972	9863	11771	28	10134.429	9790	11269	76	10046.935	9816	11181	42	10093.429	9940	10412	23	10108.000	9948	10507	68	10109.573	9842	10680	83	10088.735	9827	10954	84	10086.857	9748	11118	108	10053.519	9861	10945	89	10016.843	9888	10323	80
575	88	10001.762	9841	10392	91	10056.439	9901	10550	70	10064.972	9824	10932	28	10086.429	9919	11171	76	10039.211	9696	10836	42	10152.214	9823	10788	23	10133.044	9895	10938	68	10169.706	9707	11141	83	10074.397	9878	11063	84	10075.773	9895	11337	108	10065.194	9882	10843	89	10052.304	9869	11037	80
576	88	10014.216	9902	10719	91	10023.638	9895	10612	70	10112.586	9869	10851	28	10102.786	9881	10728	76	10043.776	9834	11085	42	10098.643	9888	10630	23	10119.087	9787	11257	68	10226.985	9869	11197	83	10079.880	9828	10747	84	10089.881	9798	10850	108	10108.074	9779	10753	89	10056.730	9861	11174	80
577	88	10037.522	9889	10643	91	10042.264	9900	10749	70	10083.200	9840	11152	28	10173.357	9916	10835	76	10096.513	9846	10817	42	10059.523	9717	10780	23	10076.305	9894	10311	68	10101.441	9053	10819	83	10192.481	9466	11099	84	10039.012	9894	10573	108	10188.787	9914	11373	89	10047.270	9907	10919	80
578	88	10024.432	9855	10514	91	10019.264	9889	10621	70	10000.672	9899	10282	28	10103.714	9926	10520	76	10020.329	9187	11062	42	10086.667	9857	10618	23	10050.739	9917	10379	68	10183.677	9839	11157	83	10106.156	9774	11310	84	10046.190	9871	10422	108	10111.824	9833	10721	89	10026.292	9831	10759	80
579	88	10097.034	9866	10996	91	10090.714	9876	10988	70	10124.800	9896	11481	28	10228.571	9897	12196	76	10136.553	9851	11211	42	10175.333	9897	10954	23	10071.261	9850	10775	68	10222.147	9882	11182	83	10081.229	9740	10751	84	10069.786	9901	10761	108	10100.500	9849	11195	89	10047.978	9851	10704	80
580	88	10048.125	9887	11274	91	10030.835	9850	10667	70	10133.657	9889	11114	28	10115.036	9921	11011	76	10088.197	9887	10859	42	10034.904	9904	10181	23	10092.956	9927	10704	68	10069.235	9892	10406	83	10145.265	9759	10906	84	10048.071	9880	10670	108	10075.973	9881	10903	89	10050.090	9847	10634	80
581	88	10000.829	9865	10306	91	10015.187	9926	10461	70	10147.629	9845	11049	28	10133.786	9896	11249	76	10108.737	9819	10826	42	10034.500	9900	10545	23	10080.000	9906	10976	68	10210.721	9798	11272	83	10160.337	9821	10969	84	10021.940	9888	10338	108	10064.287	9836	10744	89	10050.404	9791	10771	80
582	88	9966.716	9527	10251	91	10023.297	8961	11257	70	10066.942	9859	10934	28	10235.143	9860	10817	76	10028.921	9880	10378	42	10097.810	9861	10597	23	10035.261	9889	10371	68	10180.721	9811	11924	83	10101.916	9796	10786	84	10048.881	9852	10496	108	10080.509	9837	10726	89	10026.978	9825	10876	80
583	88	9996.943	9866	10708	91	10111.813	9751	10910	70	10162.700	9903	11133	28	10134.750	9874	10804	76	10071.671	9798	10705	42	10230.357	9905	10728	23	10175.479	9868	10615	68	10143.617	9849	10932	83	10104.434	9839	10876	84	10046.773	9652	10741	108	10165.537	9858	11152	89	10040.696	9874	10627	80
584	88	10035.522	9790	10794	91	10075.550	9869	11307	70	10073.886	9853	10863	28	10152.607	9905	10954	76	10100.565	9906	10613	42	10066.881	9854	10604	23	10019.479	9889	10127	68	10222.441	9854	11221	83	10182.205	9919	10977	84	10071.821	9893	10590	108	10050.686	9867	10846	89	10067.416	9856	11188	80
585	88	10015.932	9894	10463	91	10044.418	9880	10752	70	10106.972	9877	10837	28	10225.071	9842	11300	76	10091.329	9814	10879	42	10175.881	9829	10682	23	10164.435	9883	10694	68	10137.221	9881	11004	83	10116.217	9874	11036	84	10039.083	9797	10778	108	10102.926	9764	11166	89	10031.169	9850	11173	80
586	88	10070.659	9833	10918	91	10093.923	9875	10817	70	10052.743	9832	10500	28	10060.250	9937	10809	76	10040.315	9837	10607	42	10122.000	9814	10916	23	10165.565	9822	11041	68	10284.177	9909	11784	83	10259.205	9776	12108	84	10017.404	9802	10670	108	10140.277	9849	11288	89	10057.629	9870	10998	80
587	88	10096.807	9862	11373	91	10014.066	9890	10613	70	10119.786	9792	11429	28	10153.286	9862	10937	76	10197.435	9817	11550	42	10128.167	9841	11438	23	10073.435	9911	10388	68	10263.779	9773	11984	83	10160.566	9811	10887	84	10067.893	9845	10694	108	10168.564	9793	11228	89	10090.820	9852	10767	80
588	88	10069.863	9840	10833	91	10064.736	9821	11138	70	10051.771	9889	10771	28	10000.143	9910	10283	76	10082.632	9861	11319	42	10099.619	9908	10605	23	10091.174	9918	10545	68	10125.633	9866	10692	83	10234.771	9722	10966	84	10069.429	9862	10890	108	10092.306	9835	11320	89	10043.943	9752	10771	80
589	88	10031.647	9897	10661	91	10081.527	9816	10799	70	10105.229	9870	10718	28	10064.536	9872	10389	76	10089.685	9884	10687	42	10141.952	9887	10707	23	10018.261	9144	10947	68	10049.927	9892	10679	83	10080.964	9885	10767	84	10031.238	9737	10533	108	10098.380	9887	10795	89	10018.854	9380	10584	80
590	88	10068.046	9872	10719	91	10063.274	9840	10998	70	10100.343	9837	10803	28	10170.500	9957	11140	76	10099.447	9897	10678	42	10060.714	9923	10340	23	10233.565	9910	11563	68	10098.544	9874	11187	83	10211.192	9842	11420	84	10024.643	9854	10451	108	10128.602	9851	10918	89	10053.719	9807	10786	80
591	88	10044.829	9886	11196	91	10056.429	9848	10785	70	10015.386	9518	10595	28	10039.071	9895	10492	76	10132.645	9769	11753	42	10009.357	9424	10442	23	10075.174	9890	10483	68	10181.927	9833	10935	83	10136.229	9865	10832	84	10059.798	9860	10528	108	10159.463	9771	10962	89	10035.898	9843	10569	80
592	88	10017.750	9852	10833	91	10099.055	9836	11142	70	10152.328	9894	10956	28	10247.857	9775	11718	76	10162.500	9892	11390	42	10108.214	9902	10912	23	10087.131	9862	10916	68	10053.927	9846	10444	83	10111.481	9846	11606	84	10031.273	9858	10790	108	10128.620	9841	10921	89	10092.876	9908	10580	80
593	88	10043.557	9865	10672	91	10078.110	9881	11131	70	10077.457	9815	11606	28	10007.179	9911	10297	76	10015.342	9789	10456	42	10157.833	9509	10747	23	10133.652	9840	10765	68	10167.427	9905	10928	83	10095.036	9317	11354	84	10045.964	9873	10696	108	10053.389	9854	10664	89	10098.180	9822	10869	80
594	88	9990.762	9802	10579	91	10070.132	9877	10815	70	10045.743	9869	10420	28	10110.786	9895	10740	76	10058.829	9839	10736	42	10113.523	9890	10633	23	10069.869	9929	10529	68	10177.691	9463	11188	83	10110.108	9837	11299	84	10068.738	9455	10908	108	10071.787	9840	11019	89	10115.225	9710	11100	80
595	88	10022.262	9847	10869	91	10056.770	9870	10691	70	10084.743	9891	10685	28	10199.429	9905	10509	76	10149.276	9861	10920	42	10114.333	9845	11074	23	10176.131	9917	10729	68	10096.221	9875	10573	83	10104.470	9876	11631	84	10070.904	9643	10755	108	10138.686	9822	10807	89	10060.596	9878	10806	80
596	88	10023.079	9886	10627	91	10033.439	9907	10932	70	10170.914	9849	11126	28	10174.893	9935	10949	76	10176.303	9840	10909	42	10101.619	9798	10650	23	10075.435	9922	10302	68	10212.088	9886	11513	83	10109.181	9875	11181	84	10091.096	9847	10774	108	10129.481	9801	11173	89	10037.686	9866	10864	80
597	88	10028.796	9934	10544	91	10036.923	9854	10936	70	10149.914	9840	11078	28	10035.071	9809	10297	76	10074.868	9899	11432	42	10146.333	9895	11163	23	10148.392	9937	10846	68	10187.529	9829	10993	83	10188.614	9802	11105	84	10046.560	9032	11110	108	10092.148	9797	10979	89	10023.034	9877	10502	80
598	88	10046.579	9847	10678	91	10082.670	9865	10984	70	10122.243	9820	11102	28	10135.679	9938	10843	76	10035.474	9871	10362	42	10100.738	9866	10765	23	10089.435	9879	10737	68	10156.427	9877	11051	83	10149.301	9813	11305	84	10053.107	9860	10673	108	10139.593	9883	10826	89	10036.270	9888	10786	80
599	88	10077.432	9860	11013	91	10142.022	9735	10909	70	10083.043	9849	10624	28	10047.464	9707	10748	76	10084.461	9887	11027	42	10232.262	9925	10943	23	10098.218	9852	10669	68	10111.883	9797	10928	83	10070.783	9906	10713	84	10043.964	9882	10377	108	10124.380	9825	11006	89	10080.000	9904	10790	80
600	88	10027.171	9864	11018	91	10064.055	9899	11294	70	10153.214	9835	11049	28	10076.607	9907	10672	76	10135.500	9843	11289	42	10086.571	9853	10658	23	10111.608	9919	10879	68	10126.809	9862	11010	83	10122.277	9897	11144	84	10097.143	9855	11569	108	10104.824	9854	11106	89	10076.034	9633	10973	80
601	88	10024.068	9902	10552	91	10070.758	9925	10824	70	10106.757	9893	11220	28	10163.250	9949	10796	76	10074.250	9843	10736	42	10182.714	9860	10899	23	10015.565	9909	10154	68	10135.000	9856	10922	83	10132.397	9817	10765	84	10050.298	9838	10627	108	10093.731	9867	11160	89	10010.719	9867	10411	80
602	88	10020.932	9893	10613	91	10060.978	9832	11496	70	10139.229	9818	10969	28	10195.679	9916	10664	76	10065.565	9852	10806	42	10232.714	9858	10962	23	10161.435	9928	10802	68	10132.323	9859	11108	83	10105.831	9855	10996	84	10129.810	9820	11058	108	10117.991	9847	10901	89	10069.539	9889	10775	80
603	88	9998.216	9862	10219	91	10078.418	9869	11314	70	10061.058	9873	10964	28	10011.429	9839	10351	76	10078.000	9816	10964	42	10069.381	9921	10521	23	10068.435	9858	10767	68	10203.559	9899	11568	83	10147.181	9885	11366	84	10093.904	9748	11788	108	10103.870	9623	10992	89	10024.112	9889	10426	80
604	88	9992.829	9906	10144	91	10032.626	9869	10836	70	10040.257	9909	10432	28	10059.571	9887	10663	76	10016.803	9866	10441	42	10092.643	9761	11156	23	10057.087	9742	10644	68	10145.573	9785	12022	83	10240.337	9856	11922	84	10029.846	9881	10541	108	10132.583	9854	11008	89	10064.359	9860	11185	80
605	88	10032.159	9742	10856	91	10036.066	9843	10811	70	10030.814	8926	11135	28	10103.643	9903	10519	76	10096.395	9837	10947	42	10147.619	9898	11246	23	10027.087	9925	10497	68	10137.103	9823	11189	83	10118.361	9852	11029	84	10035.702	9863	10633	108	10083.343	9889	11476	89	10057.730	9851	11290	80
606	88	10043.443	9877	10982	91	10079.396	9910	10877	70	10125.914	9592	10988	28	10030.536	9827	10548	76	10053.526	9520	10523	42	10122.857	9881	10652	23	10165.479	9892	10592	68	10125.515	9864	10711	83	10133.289	9797	11109	84	10058.833	9855	10619	108	10094.574	9882	10732	89	10039.022	9798	10810	80
607	88	10014.534	9327	11010	91	10058.879	9878	10788	70	10095.515	9911	11461	28	10146.036	9937	11255	76	10056.197	9839	10695	42	10161.738	9879	10674	23	10025.739	9874	10270	68	10221.794	9874	11857	83	10201.120	9838	11754	84	10048.523	9835	11089	108	10110.148	9861	11636	89	10090.022	9861	11111	80
608	88	10021.341	9849	10639	91	10110.198	9878	11371	70	10215.614	9853	11206	28	10256.750	9976	11250	76	10136.237	9744	11139	42	10209.429	9812	11049	23	10027.174	9789	10971	68	10092.971	9907	10519	83	10172.301	9798	11109	84	10099.262	9872	11142	108	10190.407	9835	11557	89	10038.472	9894	10669	80
609	88	9995.943	9895	10260	91	10071.791	9892	10921	70	10095.286	9884	11194	28	10189.107	9889	11103	76	10063.513	9677	11088	42	10133.286	9808	11060	23	10107.782	9915	10604	68	10256.073	9895	11388	83	10182.422	9907	11933	84	10108.798	9874	10715	108	10135.750	9796	11213	89	10071.472	9874	11484	80
610	88	10022.557	9888	10466	91	10071.494	9862	10579	70	10095.100	9882	10657	28	10123.500	9891	10592	76	10052.526	9858	10982	42	10061.619	9929	10610	23	10064.261	9876	10835	68	10228.691	9826	11201	83	10114.205	9825	10895	84	10140.904	9801	10961	108	10132.973	9380	10927	89	9993.012	9898	10459	80
611	88	10025.318	9880	10658	91	10092.615	9866	11053	70	10088.271	9770	12460	28	10006.071	9933	10160	76	10121.355	9850	10895	42	10137.786	9913	10902	23	10003.479	9873	10110	68	10140.485	9836	11105	83	10168.530	9816	11226	84	10066.333	9838	10700	108	10153.157	9860	10742	89	10016.719	9899	10480	80
612	88	9984.625	9379	10282	91	10109.626	9843	11145	70	10200.243	9723	11568	28	10179.857	9818	11417	76	10046.579	9898	10461	42	10172.714	9868	10813	23	10135.739	9883	10879	68	10199.529	9724	11208	83	10145.373	9842	10750	84	10058.631	9848	10597	108	10106.991	9763	10892	89	10066.438	9812	10968	80
613	88	9998.409	9883	10464	91	10026.362	9899	11320	70	10132.657	9868	10969	28	10131.679	9863	11477	76	10057.289	9802	10848	42	10166.238	9836	11345	23	10019.695	9826	10259	68	10193.941	9864	11499	83	10104.061	9905	10820	84	10083.881	9745	11222	108	10139.473	9830	11381	89	10053.247	9858	10916	80
614	88	10057.738	9877	10847	91	10031.594	9882	10477	70	10140.157	9865	10970	28	10088.714	9807	10492	76	10051.368	9811	10510	42	10091.762	9812	11437	23	10055.913	9928	10306	68	10184.721	9790	11390	83	10095.337	9049	10759	84	10045.404	9601	10534	108	10022.852	9821	10913	89	10002.876	9846	10343	80
615	88	10046.466	9896	10949	91	10035.033	9908	10760	70	10132.343	9865	11196	28	10083.786	9906	10785	76	10122.829	9878	11027	42	10041.381	9900	10512	23	10137.479	9903	11184	68	10162.279	9893	11089	83	10102.061	9893	11011	84	10045.702	9893	10972	108	10084.194	9885	10904	89	10037.135	9885	10928	80
616	88	10018.103	9892	10512	91	10078.110	9768	11358	70	10129.657	9882	11007	28	10140.571	9930	11033	76	10102.342	9797	10992	42	10088.333	9885	11054	23	10152.392	9856	10988	68	10195.647	9852	11503	83	10136.519	9710	11214	84	10073.036	9846	10744	108	10074.083	9797	10945	89	10016.798	9887	10511	80
617	88	10014.932	9883	10735	91	10027.396	9862	10789	70	10068.500	9863	10776	28	10100.179	9879	10875	76	10102.250	9767	10823	42	10171.429	9863	10918	23	10231.348	9949	11199	68	10245.177	9788	12075	83	10116.771	9859	11123	84	10037.477	9883	10662	108	10077.231	9837	10979	89	10068.427	9859	10825	80
618	88	10089.113	9834	11210	91	10060.791	9843	11535	70	10172.871	9765	10996	28	10090.000	9892	10457	76	10053.658	9896	10487	42	10039.023	9898	10362	23	10098.479	9844	10927	68	10132.059	9837	11550	83	10156.313	9883	11207	84	10048.131	9839	11123	108	10115.963	9799	11620	89	10034.686	9777	10637	80
619	88	10032.284	9884	10441	91	10006.901	9847	10810	70	10107.129	9906	11246	28	10313.000	9877	11668	76	10092.803	9898	11110	42	10134.048	9870	11378	23	10022.739	9923	10250	68	10145.883	9859	10940	83	10154.494	9785	11344	84	10044.988	9885	10656	108	10041.417	9857	10657	89	10009.461	9651	10560	80
620	88	10043.534	9854	11206	91	10017.308	9893	10963	70	10063.043	9850	11201	28	10041.750	9887	10492	76	10063.421	9884	10880	42	10184.238	9750	11171	23	10017.131	9908	10491	68	10182.088	9848	11238	83	10121.313	9750	11082	84	10056.107	9834	10616	108	10069.824	9845	10774	89	10132.427	9784	11394	80
621	88	10031.147	9892	10610	91	10137.726	9900	11410	70	10179.472	9868	11068	28	10061.536	9875	10500	76	10093.895	9857	10653	42	10168.786	9825	11514	23	10152.348	9806	10733	68	10129.471	9849	10959	83	10135.808	9865	10731	84	10080.464	9836	10854	108	10059.398	9847	11203	89	10060.225	9880	11298	80
622	88	10027.113	9819	11082	91	10107.033	9901	11131	70	10190.286	9870	10920	28	10181.071	9865	10903	76	10075.237	9899	11172	42	10036.500	9904	10573	23	10060.826	9879	10580	68	10043.883	9902	10655	83	10127.928	9888	10815	84	10042.643	9835	10822	108	10124.769	9841	11050	89	10082.359	9848	11537	80
623	88	10007.478	9904	10486	91	10018.561	9886	10534	70	10208.843	9766	11729	28	10201.964	9949	11369	76	10040.132	9839	10693	42	10159.619	9845	10968	23	10035.913	9916	10357	68	10112.515	9874	10759	83	10034.024	9852	10303	84	10112.821	9868	10872	108	10150.583	9767	11247	89	10051.696	9876	10845	80
624	88	10043.000	9757	10799	91	10011.132	9853	10491	70	10172.400	9721	10940	28	10005.857	9901	10266	76	10062.815	9862	10979	42	10213.071	9848	11216	23	10121.044	9761	10745	68	10418.338	9431	16990	83	10153.000	9851	11235	84	10028.286	9881	10646	108	10083.648	9889	11200	89	9994.854	9900	10482	80
625	88	10023.387	9891	10909	91	10099.264	9861	11998	70	10127.543	9813	10812	28	10171.250	9888	11235	76	10065.065	9892	10743	42	10105.738	9877	10973	23	10253.044	9919	11455	68	10146.088	9883	11370	83	10119.422	9859	10699	84	10030.904	9894	10580	108	10041.639	9856	10955	89	10050.090	9745	11925	80
626	88	10013.171	9821	10433	91	10041.682	9858	10735	70	10090.400	9693	10896	28	10042.536	9926	10673	76	10083.618	9841	10971	42	10219.310	9722	11014	23	10187.521	9909	10801	68	10064.265	9761	10654	83	10078.458	9740	10758	84	10075.548	9852	10986	108	10117.444	9812	11158	89	10067.483	9808	10902	80
627	88	10031.409	9875	10713	91	10057.989	9875	10462	70	10266.200	9804	11621	28	10037.107	9909	10445	76	10078.053	9821	10758	42	10165.119	9775	11141	23	10129.044	9857	10670	68	10134.956	9884	11271	83	10167.603	9921	11165	84	10054.667	9749	10680	108	10102.083	9860	11397	89	10071.854	9826	11289	80
628	88	10027.750	9881	10588	91	10070.659	9826	10950	70	10100.985	9876	10926	28	10150.679	9890	11088	76	10024.803	9899	10591	42	10212.762	9801	11084	23	10076.782	9941	10398	68	10084.677	9799	10885	83	10134.072	9827	10981	84	10041.571	9852	10674	108	10093.898	9801	11171	89	10044.079	9805	11062	80
629	88	10025.853	9875	11032	91	10148.703	9817	11959	70	10122.472	9888	10810	28	10189.679	9911	10896	76	10108.250	9881	11095	42	10101.596	9918	11148	23	10082.000	9927	10407	68	10240.427	9901	11309	83	10219.988	9835	11132	84	10028.857	9886	10591	108	10103.463	9714	11244	89	10121.820	9871	11129	80
630	88	10109.512	9847	11227	91	10070.638	9845	10933	70	10077.472	9729	10596	28	10172.786	9907	10798	76	10115.776	9868	11197	42	10228.857	9840	11663	23	10090.869	9892	10398	68	10044.633	9509	10782	83	10133.061	9877	11368	84	10130.596	9870	11426	108	10113.537	9787	10973	89	10031.472	9896	10582	80
631	88	10010.193	9698	10759	91	10081.604	9855	10920	70	10127.429	9886	11472	28	10115.857	9941	10722	76	10043.776	9889	10663	42	10162.619	9904	10645	23	10071.000	9910	10533	68	10063.588	9838	10451	83	10117.061	9770	11024	84	10000.596	9913	10215	108	10091.889	9792	10778	89	10071.135	9812	11678	80
632	88	10039.307	9817	11039	91	10072.945	9864	10700	70	10036.028	9790	10467	28	10206.571	9880	11440	76	10092.815	9773	11039	42	10095.214	9860	10653	23	10079.305	9860	10541	68	10212.471	9772	11249	83	10150.723	9843	10928	84	10129.452	9804	11231	108	10119.657	9837	11240	89	10046.202	9858	11031	80
633	88	10043.409	9867	10722	91	10049.802	9880	10936	70	10071.543	9649	10699	28	10150.607	9907	11511	76	10062.487	9811	11617	42	10187.690	9857	10810	23	10006.392	9869	10247	68	10143.059	9846	11033	83	10065.506	9764	10809	84	10105.904	9842	10886	108	10096.630	9882	11132	89	10042.910	9778	10699	80
634	88	10043.012	9858	10678	91	10086.846	9868	11062	70	10043.871	9894	10664	28	10184.286	9879	11279	76	10073.697	9857	10791	42	10202.048	9857	11089	23	10105.087	9892	10742	68	10225.265	9827	10894	83	10113.458	9891	11156	84	10043.310	9729	10795	108	10110.981	9846	10779	89	10041.865	9890	10475	80
635	88	10014.875	9898	11119	91	10128.396	9850	11040	70	10064.243	9874	10521	28	10114.714	9911	11336	76	10076.711	9880	11015	42	10256.214	9881	11353	23	10035.131	9905	10370	68	10241.897	9859	11446	83	10187.386	9794	11777	84	10031.131	9822	10617	108	10032.556	9446	10681	89	10080.337	9817	10637	80
636	88	10015.921	9918	10528	91	10068.626	9909	10872	70	10207.114	9871	11729	28	10072.464	9846	10784	76	10097.197	9862	11150	42	10230.690	9853	11044	23	10186.435	9887	10827	68	10111.971	9818	11073	83	10165.844	9797	11120	84	10057.227	9867	10647	108	10047.500	9862	10576	89	10101.696	9819	11377	80
637	88	10051.750	9715	10947	91	10041.626	9913	10610	70	10074.457	9879	10731	28	10064.750	9821	10344	76	10136.974	9855	11101	42	10202.738	9843	11353	23	10072.131	9916	10795	68	10144.103	9889	10908	83	10192.470	9894	11846	84	10146.023	9929	11197	108	10077.648	9711	11145	89	9979.438	9833	10201	80
638	88	10065.488	9884	11247	91	10060.506	9661	11436	70	10066.357	9875	11006	28	10111.036	9917	10607	76	10057.211	9889	10695	42	10112.523	9914	10527	23	10191.652	9893	10656	68	10146.456	9869	11069	83	10168.289	9842	11730	84	10049.488	9886	10609	108	10065.231	9899	10628	89	10058.696	9835	10720	80
639	88	10014.625	9891	10534	91	10093.385	9876	11239	70	10082.371	9851	10631	28	10057.500	9775	11247	76	10106.171	9912	10868	42	10119.238	9895	11216	23	10070.087	9923	10568	68	10162.059	9828	11171	83	10181.229	9859	11249	84	10024.357	9895	10447	108	10086.602	9675	11304	89	10081.102	9814	11131	80
640	88	10027.238	9845	10739	91	10043.912	9860	10616	70	10135.328	9824	11125	28	10133.143	9841	10652	76	10084.355	9866	10776	42	10087.000	9889	10831	23	10154.782	9907	10781	68	10206.338	9879	11031	83	10106.422	9870	11043	84	10134.214	9883	11458	108	10137.870	9841	11442	89	10051.775	9835	10792	80
641	88	10029.557	9899	10722	91	10051.033	9869	10549	70	10060.472	9847	10953	28	10242.857	9874	11707	76	10119.224	9842	11071	42	10180.048	9924	11366	23	10049.782	9892	10690	68	10101.735	9891	10922	83	10263.470	9869	11591	84	10075.750	9870	11675	108	10075.491	9807	10913	89	10016.978	9852	10649	80
642	88	10043.921	9879	11407	91	10059.187	9867	11051	70	10135.515	9833	10637	28	10190.250	9870	10974	76	10071.395	9386	11109	42	10034.357	9850	10400	23	10066.174	9584	10586	68	10152.721	9763	11152	83	10129.301	9856	11809	84	10045.060	9871	10629	108	10082.463	9803	11524	89	10065.517	9871	10835	80
643	88	10054.250	9874	10751	91	10041.923	9888	10914	70	10119.343	9858	10775	28	10041.286	9918	10488	76	10059.500	9816	10683	42	10109.929	9886	11147	23	9988.044	9917	10060	68	10118.162	9858	10582	83	10190.373	9808	11131	84	10067.096	9840	10703	108	10091.602	9343	10743	89	10056.112	9903	11249	80
644	88	10024.113	9877	11227	91	10099.890	9866	11655	70	10130.114	9864	10928	28	10096.643	9910	11317	76	10135.197	9731	11213	42	10153.286	9870	11216	23	10140.782	9941	10849	68	10117.633	9915	10764	83	10220.555	9815	11463	84	10138.869	9753	11475	108	10077.880	9852	10917	89	10002.259	9887	10487	80
645	88	10011.863	9876	10677	91	10029.770	9815	10788	70	10200.400	9880	11063	28	10056.714	9936	10406	76	10107.013	9808	11083	42	10105.119	9867	10800	23	10097.956	9850	10650	68	10239.897	9875	11115	83	10133.350	9807	11421	84	10122.679	9862	11189	108	10136.556	9872	11342	89	10042.506	9900	10836	80
646	88	10009.204	9880	10472	91	10071.099	9895	10873	70	10148.843	9494	11406	28	10070.250	9886	10668	76	10116.408	9901	11710	42	10140.929	9813	11274	23	10056.695	9870	10359	68	10114.456	9844	11101	83	10113.627	9704	10771	84	10119.107	9825	10714	108	10093.241	9669	10996	89	10066.270	9827	10979	80
647	88	10042.829	9872	10603	91	10037.956	9845	10428	70	10137.843	9630	12150	28	10157.643	9839	10786	76	10104.697	9865	11159	42	10054.667	9911	10673	23	10027.087	9873	10628	68	10209.617	9811	11504	83	10086.976	9907	11080	84	10084.619	9861	11243	108	10103.074	9853	11383	89	10103.034	9888	12329	80
648	88	10019.512	9855	10550	91	10053.143	9900	10844	70	10193.914	9837	10934	28	10092.893	9873	10728	76	10028.315	9895	10723	42	10074.977	9894	10683	23	10018.652	9865	10483	68	10179.279	9866	10925	83	10248.289	9733	11897	84	10061.464	9868	11077	108	10047.473	9430	10618	89	10051.371	9772	10908	80
649	88	10016.807	9851	10848	91	10042.714	9743	11139	70	10143.686	9895	12293	28	10147.000	9883	10646	76	10126.197	9880	11494	42	10141.596	9897	11093	23	10151.044	9864	10783	68	10159.485	9841	10936	83	10102.795	9841	11277	84	10066.393	9757	10868	108	10107.556	9853	10732	89	10126.921	9881	11281	80
650	88	9992.568	9862	10577	91	10037.418	9773	11261	70	10036.942	9854	10587	28	10097.607	9792	11115	76	10086.000	9822	11347	42	10054.952	9836	10817	23	10215.782	9807	11280	68	10070.912	9752	10811	83	10150.133	9886	10919	84	10082.833	9861	11148	108	10163.259	9803	11564	89	10024.438	9862	10469	80
651	88	10069.387	9785	11813	91	10032.780	9907	10765	70	10066.757	9884	10931	28	10190.214	9848	10712	76	10073.842	9858	11300	42	10119.214	9824	11192	23	10051.739	9835	10601	68	10100.117	9855	12350	83	10060.145	9892	10690	84	10074.238	9841	11203	108	10107.148	9207	11209	89	10034.843	9894	10636	80
652	88	10072.488	9822	11457	91	10071.934	9694	10930	70	10111.871	9836	11099	28	10143.964	9875	10863	76	10079.447	9892	10504	42	10128.096	9860	10841	23	10019.305	9896	10245	68	10190.427	9914	11763	83	10155.422	9919	11014	84	10039.381	9872	10536	108	10078.037	9882	10658	89	10027.483	9886	10534	80
653	88	10031.171	9906	10886	91	10097.659	9867	11250	70	10145.886	9900	11259	28	10253.071	9920	11297	76	10126.092	9778	11285	42	10108.571	9856	11227	23	10308.869	9871	11211	68	10121.985	9759	10588	83	10149.205	9820	10901	84	10063.571	9788	11047	108	10184.796	9842	11076	89	10058.102	9868	10754	80
654	88	10013.397	9855	10692	91	10003.429	9684	10491	70	10043.485	9873	10540	28	10057.071	9875	10454	76	10114.105	9807	11174	42	10059.119	9772	11025	23	10055.739	9817	10290	68	10215.515	9777	11325	83	10115.844	9872	10641	84	10076.012	9846	11049	108	10161.481	9790	11232	89	10088.539	9782	11406	80
655	88	9983.432	9851	10127	91	10080.341	9889	11566	70	10110.558	9815	10843	28	10072.464	9885	10820	76	10083.065	9860	11023	42	10137.857	9878	10676	23	9973.174	9891	10066	68	10061.117	9839	10688	83	10117.892	9831	11032	84	10038.143	9873	10656	108	10071.926	9871	10488	89	10061.281	9855	10790	80
656	88	10046.796	9334	11100	91	10042.604	9895	10495	70	10095.543	9863	11203	28	10159.464	9886	10801	76	10061.421	9817	10751	42	10125.357	9823	10767	23	10048.652	9852	10413	68	10227.485	9742	11391	83	10169.072	9812	11557	84	10072.464	9855	10770	108	10143.667	9830	11085	89	10053.831	9661	10923	80
657	88	10028.863	9909	10782	91	10042.483	9856	10833	70	10057.500	9874	10758	28	10400.857	9968	11483	76	10071.605	9892	10822	42	10101.596	9873	10503	23	10119.218	9843	10516	68	10215.853	9863	11311	83	10158.048	9910	11310	84	10048.988	9666	10744	108	10121.704	9828	10895	89	10055.551	9840	11073	80
658	88	10036.704	9865	10800	91	10028.527	9858	10771	70	10114.643	9793	10902	28	10053.214	9859	10576	76	10106.145	9701	11748	42	10095.023	9895	11161	23	10119.739	9931	10622	68	10196.265	9809	11191	83	10050.506	9647	10741	84	10079.667	9866	10884	108	10035.824	9861	10810	89	10052.831	9872	10484	80
659	88	10066.875	9786	11129	91	10068.736	9853	11238	70	10167.114	9823	11074	28	10222.250	9919	10784	76	10047.882	9841	11135	42	10077.310	9917	11059	23	9984.044	9911	10161	68	10147.956	9871	10872	83	10147.687	9879	11336	84	10077.738	9865	11137	108	10089.213	9874	11279	89	10051.573	9864	10627	80
660	88	10000.443	9867	10280	91	10029.714	8910	11203	70	10064.643	9823	10692	28	10127.786	9921	11615	76	10061.039	9900	10598	42	10092.452	9904	10784	23	10011.565	9874	10311	68	10285.985	9756	11777	83	10160.445	9886	10856	84	10034.679	9800	10995	108	10102.833	9480	11640	89	10038.786	9864	10929	80
661	88	9999.647	9908	10339	91	10037.230	9787	11017	70	10209.571	9861	11522	28	10135.929	9900	10585	76	10067.329	9887	11387	42	10175.714	9827	10822	23	10063.044	9917	10934	68	10129.191	9801	11017	83	10120.061	9868	11310	84	10057.488	9900	11008	108	10055.444	9863	11381	89	10072.102	9869	10910	80
662	88	10052.250	9872	11186	91	10128.066	9876	11349	70	10082.786	9906	10831	28	10141.929	9879	10779	76	10007.882	9664	10571	42	10154.357	9822	11120	23	10094.305	9883	10570	68	10125.647	9912	10643	83	10089.952	9861	11300	84	10062.560	9741	11863	108	10093.343	9878	11653	89	10059.596	9857	10807	80
663	88	9995.704	9895	10525	91	10078.726	9531	11244	70	10081.571	9870	10762	28	10190.643	9947	10740	76	10119.842	9879	10849	42	10014.190	9852	10310	23	10048.652	9811	10442	68	10134.853	9868	11126	83	10045.313	9905	10879	84	10130.321	9705	11326	108	10077.074	9829	10863	89	10047.641	9833	10824	80
664	88	10011.182	9891	10501	91	10038.747	9637	10788	70	10084.314	9887	10969	28	10185.250	9816	11114	76	10069.592	9886	10869	42	10144.810	9871	10796	23	10045.782	9908	10436	68	10237.471	9847	11449	83	10188.506	9764	10766	84	10051.523	9873	10843	108	10137.481	9846	11223	89	10073.651	9881	11113	80
665	88	10044.716	9904	10854	91	10045.615	9853	11071	70	10052.472	9884	10768	28	10212.536	9867	11288	76	10064.289	9882	10615	42	10076.310	9890	10887	23	10108.087	9866	10554	68	10161.633	9831	11532	83	10086.819	9889	10832	84	10107.798	9743	11193	108	10084.667	9753	10864	89	10021.618	9874	10549	80
666	88	10060.488	9881	10670	91	10076.582	9861	10600	70	10093.300	9838	11022	28	10206.643	9759	10845	76	10094.500	9806	10807	42	10206.119	9892	11749	23	10042.044	9900	10298	68	10230.294	9827	11503	83	10118.120	9896	10864	84	10062.786	9854	10945	108	10060.509	9826	10858	89	10057.641	9844	10954	80
667	88	10036.262	9880	10889	91	10067.000	9872	10501	70	10152.942	9872	10838	28	10214.500	9828	10854	76	10215.987	9848	11504	42	10203.571	9858	11711	23	10086.913	9814	10931	68	10265.500	9729	11268	83	10161.747	9851	11511	84	10060.690	9793	10830	108	10103.583	9833	11226	89	10030.888	9901	10612	80
668	88	10045.512	9501	10782	91	10052.143	9819	10892	70	10115.015	9828	11192	28	10229.107	9918	11053	76	10157.171	9882	11547	42	10047.310	9828	11013	23	10170.739	9897	10791	68	10154.177	9917	11058	83	10172.108	9886	11458	84	10106.310	9900	11040	108	10163.102	9879	11288	89	10073.517	9885	10739	80
669	88	10011.863	9895	10488	91	10097.758	9870	10979	70	10090.243	9918	10786	28	10066.250	9932	10503	76	10035.868	9883	10464	42	10032.119	9716	10401	23	9999.044	9897	10135	68	10278.603	9841	11280	83	10253.072	9877	11850	84	10079.381	9760	10882	108	10176.463	9848	11725	89	10034.090	9879	10785	80
670	88	9995.909	9892	10222	91	10022.517	9905	10550	70	10114.814	9855	10897	28	10197.607	9860	10958	76	10088.632	9871	12494	42	10033.977	9845	10649	23	10086.000	9916	10677	68	10144.617	9864	11709	83	10165.470	9877	11037	84	10027.500	9895	11219	108	10106.917	9753	11350	89	10013.404	9880	10458	80
671	88	10018.387	9879	10705	91	10013.747	9885	10683	70	10097.229	9843	10806	28	10277.929	9937	10916	76	10053.474	9907	10861	42	10247.786	9895	11804	23	10051.218	9857	10544	68	10141.103	9868	10983	83	10144.591	9725	11002	84	10097.273	9822	11285	108	10092.148	9815	11264	89	9993.539	9840	10384	80
672	88	10085.432	9833	11654	91	10135.967	9833	10994	70	10078.271	9806	10952	28	10180.036	9876	11012	76	10042.026	9853	10998	42	10208.833	9904	11015	23	10189.608	9923	11139	68	10157.485	9860	10842	83	10158.409	9873	11156	84	10118.952	9883	11321	108	10030.537	9855	10494	89	10019.034	9844	11185	80
673	88	9995.909	9910	10372	91	10074.033	9860	10749	70	10085.528	9791	10702	28	10052.357	9766	10974	76	10057.565	9862	10775	42	10126.023	9869	11159	23	10084.174	9914	10540	68	10112.383	9873	10867	83	10191.108	9782	11733	84	10103.917	9894	11068	108	10167.833	9873	11465	89	10060.741	9888	10834	80
674	88	10013.568	9816	10610	91	10073.901	9836	10833	70	10130.714	9742	10622	28	10156.357	9765	11009	76	10149.724	9683	11204	42	10129.381	9534	11154	23	10084.174	9859	10805	68	10148.309	9339	11620	83	10278.325	9904	11759	84	10090.869	9799	11288	108	10095.556	9897	11002	89	10080.146	9904	11911	80
675	88	10031.966	9909	10414	91	10044.868	9846	10671	70	10131.657	9811	10910	28	9973.679	9495	10435	76	10031.513	9857	10707	42	10136.310	9941	11223	23	10035.782	9924	10566	68	10267.883	9835	11605	83	10093.192	9844	11290	84	10070.893	9713	12287	108	10130.889	9889	11804	89	10043.236	9615	10758	80
676	88	10057.488	9876	10709	91	10004.670	9901	10242	70	10132.729	9887	10900	28	10099.107	9917	10874	76	10119.632	9890	11371	42	10073.857	9857	10720	23	10076.826	9923	11231	68	10098.765	9825	11228	83	10059.964	9863	10942	84	10057.321	9839	11227	108	10112.694	9866	10814	89	10051.225	9902	10649	80
677	88	10000.557	9899	10388	91	10014.198	9698	10499	70	10070.972	9908	10649	28	10233.357	9844	10821	76	10053.815	9913	10810	42	10138.000	9903	11067	23	10118.435	9915	10879	68	10187.765	9567	11042	83	10091.422	9817	11137	84	10071.881	9872	11010	108	10069.009	9871	11313	89	10101.349	9847	11330	80
678	88	10016.750	9868	10608	91	10068.571	9872	11061	70	10151.200	9875	10939	28	10150.036	9920	10671	76	10096.803	9830	10982	42	10058.857	9919	10723	23	10115.739	9935	11260	68	10262.000	9848	12116	83	10176.831	9796	11357	84	10026.607	9871	10401	108	10115.944	9838	11263	89	10031.988	9878	10532	80
679	88	10021.353	9908	10495	91	10037.517	9499	11073	70	10121.214	9824	10843	28	10200.964	9853	10691	76	10037.408	9842	10607	42	10172.310	9846	10806	23	10022.479	9878	10302	68	10108.515	9899	11218	83	10085.867	9836	10821	84	10092.369	9853	10828	108	10170.843	9762	11623	89	10009.102	9910	10436	80
680	88	9996.943	9861	10360	91	10048.132	9889	11663	70	10074.942	9919	10624	28	10192.893	9892	11042	76	10108.276	9908	11207	42	10110.857	9881	11047	23	10207.435	9909	11135	68	10092.133	9838	11049	83	10131.976	9740	11216	84	10073.238	9909	10987	108	10139.991	9920	11192	89	10028.045	9869	10848	80
681	88	10056.750	9900	10968	91	10141.165	9898	11308	70	10148.985	9857	12045	28	9996.893	9905	10157	76	10163.250	9836	10766	42	10120.167	9924	10877	23	10212.652	9910	10999	68	10117.912	9884	10944	83	10084.386	9917	11030	84	10059.548	9655	10985	108	10125.083	9891	11270	89	10022.472	9740	11291	80
682	88	10013.443	9882	10554	91	10080.978	9886	10871	70	10158.371	9807	10959	28	10168.750	9861	10718	76	10082.368	9841	11055	42	10138.500	9833	10705	23	10150.739	9917	10550	68	10122.353	9760	11123	83	10116.928	9786	11115	84	10056.107	9818	10742	108	10134.213	9741	11147	89	10065.090	9853	10909	80
683	88	10023.454	9876	10412	91	10016.132	9871	10471	70	10135.672	9856	10778	28	10043.250	9855	10974	76	10092.105	9883	10688	42	10101.310	9865	10799	23	10151.044	9856	10747	68	10191.721	9665	12152	83	10198.964	9841	11100	84	10090.346	9899	10969	108	10168.759	9858	11588	89	10104.191	9894	11073	80
684	88	10053.397	9905	11026	91	10042.044	9905	10668	70	10058.614	9874	10532	28	10117.036	9939	10533	76	10107.526	9846	11188	42	10141.357	9912	10642	23	10079.608	9942	11090	68	10151.985	9890	11108	83	10073.542	9728	10961	84	10111.893	9849	11603	108	10049.769	9857	10806	89	10035.494	9828	10754	80
685	88	10026.375	9815	10968	91	10118.571	9835	11150	70	10103.414	9831	11043	28	10137.679	9921	10976	76	10075.987	9849	10922	42	10087.810	9898	10767	23	10081.913	9892	10408	68	10203.765	9870	11392	83	10142.253	9901	11167	84	10067.298	9876	11071	108	10092.444	9886	11606	89	10102.730	9896	11232	80
686	88	10028.193	9894	10801	91	10082.934	9859	11612	70	10021.457	9869	10334	28	10051.000	9838	10554	76	10051.250	9812	10668	42	10183.477	9795	11108	23	10016.174	9912	10398	68	10171.206	9839	11317	83	10159.313	9913	11203	84	10041.190	9884	10687	108	10147.694	9914	11195	89	10093.988	9859	11152	80
687	88	10025.522	9880	10794	91	10092.868	9890	10917	70	10151.871	9761	11361	28	10205.714	9875	11202	76	10123.776	9772	11071	42	10037.857	9871	10473	23	10051.869	9857	10414	68	10120.103	9888	10874	83	10044.614	9845	10537	84	10085.000	9860	10679	108	10115.352	9842	10832	89	10050.933	9833	10915	80
688	88	10004.568	9882	10561	91	10050.506	9880	10712	70	10080.900	9856	10760	28	10050.071	9942	10952	76	10098.289	9815	10769	42	10112.667	9576	10893	23	10207.435	9793	10958	68	10278.323	9877	11606	83	10094.265	9850	11247	84	10086.523	9893	10757	108	10079.500	9864	10805	89	10022.247	9553	10857	80
689	88	10061.988	9879	11086	91	10055.374	9841	10699	70	10089.442	9892	10820	28	10097.821	9879	10904	76	10059.908	9900	10618	42	10178.048	9876	10785	23	10104.087	9911	10529	68	10224.044	9868	11091	83	10151.350	9848	11007	84	10052.833	9879	10448	108	10108.667	9874	11242	89	10082.067	9795	10963	80
690	88	10040.500	9889	10534	91	10130.604	9765	11917	70	10122.229	9870	10668	28	10194.929	9898	10855	76	10141.592	9877	11657	42	10006.833	9897	10219	23	10004.435	9913	10278	68	10189.383	9864	11184	83	10103.819	9817	11038	84	10053.786	9869	10755	108	10082.277	9860	10558	89	10057.921	9874	10547	80
691	88	10048.432	9871	11038	91	10070.934	9914	10723	70	10135.442	9832	11058	28	10153.107	9923	11191	76	10099.697	9848	10876	42	10174.500	9897	10909	23	10295.435	9814	10910	68	10194.573	9860	11461	83	10197.566	9819	11155	84	10103.298	9806	10693	108	10096.426	9834	10849	89	10013.865	9878	10391	80
692	88	10015.137	9880	10712	91	10026.396	9871	10579	70	10126.271	9822	11175	28	10240.714	9926	11315	76	10088.382	9844	10491	42	10148.619	9898	10739	23	9974.392	9889	10059	68	10191.383	9800	11417	83	10108.819	9853	10847	84	10046.833	9893	10783	108	10100.981	9845	11340	89	10020.843	9895	10791	80
693	88	10011.443	9403	10618	91	10020.901	9870	11186	70	10074.058	9840	10804	28	10044.857	9904	11133	76	10104.171	9847	11156	42	10039.143	9909	10476	23	10153.826	9947	10724	68	10111.471	9812	11077	83	10118.000	9869	10988	84	10039.000	9884	10816	108	10104.676	9862	11201	89	10056.708	9778	10866	80
694	88	10090.307	9894	11240	91	10056.220	9807	11117	70	10039.700	9852	10773	28	10095.786	9903	10469	76	10118.395	9837	11021	42	10117.643	9870	11003	23	10065.261	9817	10760	68	10176.588	9855	10893	83	10065.627	9830	10628	84	10079.893	9766	10659	108	10069.574	9829	10753	89	10025.854	9878	10543	80
695	88	10035.671	9882	10616	91	10027.846	9877	10632	70	10099.914	9843	10623	28	10226.536	9947	11125	76	10046.803	9870	10931	42	10143.786	9868	10793	23	10097.348	9818	10950	68	10186.383	9876	11042	83	10160.024	9730	11495	84	10071.273	9862	10628	108	10109.824	9846	11189	89	10043.988	9808	10759	80
696	88	10012.193	9892	10637	91	10048.132	9892	10873	70	10079.000	9779	11171	28	10092.357	9849	10816	76	10076.421	9900	11682	42	10058.881	9890	10686	23	10161.913	9938	10527	68	10208.397	9910	11080	83	10106.145	9870	11051	84	10138.773	9882	11220	108	10117.639	9845	11422	89	10068.180	9853	10994	80
697	88	9999.034	9893	10169	91	10084.362	9823	11129	70	10133.914	9830	11129	28	10225.571	9908	10954	76	10073.276	9892	11339	42	10075.596	9903	10611	23	10144.305	9781	10901	68	10213.323	9832	11466	83	10164.506	9803	12192	84	10032.869	9065	10957	108	10103.370	9844	10930	89	10015.270	9895	10849	80
698	88	10077.966	9648	10835	91	10071.022	9850	11577	70	10077.786	9870	10950	28	10192.857	9717	11044	76	10137.461	9849	11260	42	10068.477	9860	10614	23	10120.782	9890	10601	68	10123.529	9830	10787	83	10082.711	9837	10732	84	10062.702	9866	10640	108	10127.861	9813	10930	89	10032.910	9896	10706	80
699	88	10012.534	9876	10569	91	10006.143	9866	10374	70	10138.515	9688	10903	28	10106.429	9764	11394	76	10021.961	9886	10977	42	10113.119	9907	10801	23	10016.652	9944	10163	68	10137.691	9819	11249	83	10171.277	9808	11694	84	10123.357	9747	10973	108	10075.287	9821	10930	89	10125.247	9814	11181	80
700	88	10035.318	9877	10591	91	10066.110	9803	10958	70	10125.914	9847	11188	28	10109.429	9885	10992	76	10078.355	9890	11846	42	10051.404	9922	10521	23	10043.782	9909	10688	68	10141.927	9850	11368	83	10049.481	9855	10579	84	10035.107	9817	11035	108	10116.648	9875	10851	89	10078.247	9806	10613	80
701	88	10030.750	9846	11001	91	10088.308	9870	11150	70	10081.286	9831	10772	28	10196.071	9838	12219	76	10040.447	9892	11171	42	10072.190	9913	10728	23	9977.565	9918	10070	68	10224.117	9822	11564	83	10141.265	9888	11007	84	10093.452	9844	10674	108	10032.083	9862	10671	89	10033.674	9870	10623	80
702	88	10041.807	9840	10984	91	10103.077	9904	10823	70	10131.485	9815	11651	28	10200.643	9884	10703	76	10047.553	9905	11961	42	10109.690	9878	11011	23	10126.131	9810	10928	68	10185.809	9857	11707	83	10125.783	9849	11054	84	10074.107	9905	11153	108	10070.509	9836	11030	89	10020.988	9900	10823	80
703	88	10038.387	9913	10883	91	10038.956	9845	10903	70	10133.700	9845	11147	28	10336.393	9902	11022	76	10083.737	9871	10846	42	10117.714	9863	10772	23	10146.087	9923	10990	68	10114.588	9800	11888	83	10070.952	9775	10872	84	10046.536	9873	10768	108	10103.981	9750	10939	89	10069.539	9870	10647	80
704	88	10044.409	9872	10501	91	10145.615	9788	11253	70	10073.357	9861	10543	28	10072.893	9761	10655	76	10155.697	9884	10985	42	10112.167	9837	11026	23	10021.435	9924	10203	68	10116.941	9868	10591	83	10105.591	9837	11014	84	10066.488	9893	10742	108	10094.574	9491	12109	89	10039.382	9894	11060	80
705	88	10107.238	9877	11179	91	10047.726	9897	10908	70	10041.558	9871	10483	28	10430.964	9869	11600	76	10089.526	9884	11520	42	10108.523	9859	11063	23	10073.739	9934	10370	68	10169.677	9864	11516	83	10053.603	9880	10735	84	10037.500	9843	10785	108	10122.027	9833	11401	89	10093.483	9847	10792	80
706	88	10017.966	9911	10540	91	10077.362	9812	11055	70	10048.871	9882	10528	28	10182.250	9916	11149	76	10059.250	9631	10904	42	10169.000	9878	11411	23	10022.782	9924	10359	68	10117.809	9786	10777	83	10136.373	9848	10886	84	10040.929	9883	10647	108	10117.824	9780	11350	89	10065.292	9893	10818	80
707	88	10009.137	9903	10268	91	10114.682	9831	11466	70	10086.657	9891	10647	28	10257.321	9853	12533	76	10085.737	9854	10640	42	10231.023	9836	11027	23	10004.479	9850	10184	68	10201.662	9810	11466	83	10121.903	9834	11177	84	10116.429	9908	10620	108	10095.277	9871	10923	89	10066.730	9873	10963	80
708	88	10013.284	9871	10321	91	10132.230	9794	11206	70	10153.600	9873	10776	28	10193.429	9879	10957	76	10063.789	9825	10998	42	10199.119	9848	10813	23	10075.348	9918	10434	68	10224.412	9813	11352	83	10098.145	9870	10847	84	10037.667	9886	10570	108	10128.463	9782	11185	89	10067.943	9851	11453	80
709	88	10038.704	9708	10995	91	10057.714	9902	10698	70	10132.614	9758	11207	28	10232.429	9954	10888	76	10085.658	9830	10937	42	10054.833	9900	10690	23	10208.218	9914	10696	68	10171.779	9859	11248	83	10176.048	9794	11961	84	10091.250	9893	11250	108	10133.509	9857	10799	89	10035.359	9836	10513	80
710	88	10025.022	9910	10699	91	10037.901	9853	10643	70	10089.571	9865	11732	28	10179.964	9843	11709	76	9997.671	9931	10212	42	10028.096	9918	10474	23	10099.782	9899	10665	68	10341.367	9736	11562	83	10187.566	9829	10772	84	10152.357	9828	10917	108	10077.259	9843	10815	89	10040.483	9794	10954	80
711	88	10034.704	9877	11327	91	10047.242	9895	11040	70	10062.000	9870	10892	28	10219.250	9865	10967	76	10065.776	9904	11138	42	10150.619	9907	10788	23	10184.608	9900	11011	68	10163.588	9787	11243	83	10223.097	9894	12000	84	10037.833	9860	10744	108	10113.759	9904	11330	89	10048.404	9811	11684	80
712	88	10024.068	9878	10675	91	10110.956	9802	10800	70	10140.814	9843	10618	28	10005.571	9899	10368	76	10103.158	9885	10742	42	10247.904	9763	11624	23	10086.869	9896	10661	68	10125.662	9881	10752	83	10235.591	9812	11373	84	10125.262	9858	11226	108	10106.380	9893	10998	89	10034.854	9883	11055	80
713	88	10011.762	9870	10286	91	10013.187	9918	10607	70	10182.442	9636	12414	28	10168.286	9788	11228	76	10131.185	9843	10936	42	10005.333	9910	10375	23	10082.652	9916	10652	68	10186.367	9892	11254	83	10158.903	9898	11360	84	10144.190	9871	11320	108	10111.991	9895	11467	89	10053.786	9881	10712	80
714	88	10065.432	9889	11095	91	10051.154	9928	11177	70	10111.100	9843	11066	28	10100.786	9023	10892	76	10053.605	9867	11158	42	10023.833	9904	10404	23	10098.435	9902	10609	68	10161.691	9865	10976	83	10188.687	9817	11040	84	10026.381	9912	10318	108	10113.037	9848	10987	89	10075.135	9838	10794	80
715	88	10020.625	9824	10679	91	10037.890	9833	10977	70	10114.528	9834	11121	28	10093.321	9869	10750	76	10118.132	9916	11343	42	10114.619	9903	11027	23	10049.956	9812	10592	68	10140.103	9842	10923	83	10078.120	9905	10820	84	10064.798	9857	10639	108	10103.814	9785	11254	89	10118.978	9825	11318	80
716	88	10025.272	9904	10713	91	10085.121	9866	10658	70	10080.857	9826	10759	28	10217.393	9848	10816	76	10038.961	9907	10664	42	10190.071	9905	11111	23	10197.479	9917	11089	68	10193.529	9786	11525	83	10083.819	9901	11157	84	10042.369	9877	10762	108	10074.019	9788	10835	89	10054.057	9805	10914	80
717	88	10059.603	9862	11040	91	10082.450	9885	11253	70	10132.157	9873	10685	28	10201.786	9910	10831	76	10098.829	9874	11206	42	10133.452	9798	11383	23	10158.826	9906	11240	68	10209.985	9852	11748	83	10057.783	9854	10650	84	10087.607	9914	11030	108	10080.833	9774	11121	89	10011.057	9804	10464	80
718	88	9984.647	9821	10373	91	10031.318	9922	10492	70	10074.015	9863	11316	28	10175.429	9895	11287	76	10090.039	9864	10835	42	10040.048	9880	10517	23	10120.261	9862	11477	68	10123.147	9855	10988	83	10145.867	9841	11287	84	10100.952	9820	10917	108	10067.973	9816	10683	89	10043.551	9787	11133	80
719	88	10099.034	9889	11604	91	10074.220	9851	11120	70	10166.429	9884	11390	28	10299.000	9954	11527	76	10062.211	9876	10816	42	10084.404	9920	10819	23	10176.956	9837	10827	68	10333.691	9843	11483	83	10095.675	9828	10592	84	10118.857	9885	11586	108	10105.824	9814	10828	89	10070.022	9799	10954	80
720	88	10012.113	9876	10484	91	10082.714	9821	10731	70	10095.328	9705	10862	28	10220.071	9858	10816	76	10082.092	9847	11377	42	10039.596	9907	10293	23	10089.479	9908	10999	68	10203.750	9822	11518	83	10036.470	9840	10665	84	10088.750	9858	10948	108	10076.314	9877	11541	89	10036.820	9844	10708	80
721	88	10039.875	9802	11191	91	10021.758	9542	10602	70	10102.558	9827	10513	28	10121.107	9875	10871	76	10018.474	9804	10599	42	10276.500	9916	11645	23	10023.826	9911	10248	68	10137.471	9800	11237	83	10136.808	9899	11053	84	10086.560	9900	11473	108	10119.889	9727	11598	89	10023.079	9876	10660	80
722	88	10083.557	9870	11299	91	10080.297	9897	11214	70	10088.657	9864	11028	28	10123.071	9849	10984	76	10026.658	9892	10531	42	10002.857	9872	10269	23	10103.305	9862	10838	68	10100.441	9342	11690	83	10188.976	9853	11330	84	10057.000	9751	11164	108	10078.361	9823	10970	89	10076.326	9871	11188	80
723	88	10032.262	9565	11122	91	10042.978	9855	10982	70	10235.586	9753	12230	28	10047.607	9758	10449	76	10034.158	9638	10729	42	10128.738	9862	11233	23	10062.348	9874	10394	68	10327.177	9827	11266	83	10190.844	9817	11461	84	10057.846	9849	10751	108	10163.370	9803	11346	89	10035.067	9897	10713	80
724	88	10048.216	9856	10831	91	10035.835	9846	10903	70	10081.172	9407	10758	28	10212.000	9860	11598	76	10060.250	9904	11048	42	10297.429	9875	11144	23	10041.479	9888	10455	68	10178.294	9868	11613	83	10094.012	9872	11212	84	10065.202	9917	10884	108	10106.074	9896	10976	89	10078.359	9883	11172	80
725	88	10023.375	9005	11118	91	10036.330	9840	10626	70	10047.828	9863	10707	28	10195.286	9927	10969	76	10086.632	9798	11422	42	10106.762	9865	10974	23	10273.608	9919	11172	68	10190.367	9904	11465	83	10088.422	9465	11223	84	10065.560	9888	10622	108	10117.907	9875	11831	89	10037.876	9892	10640	80
726	88	10019.341	9870	10911	91	10090.868	9868	11814	70	10089.700	9851	11213	28	10225.179	9927	10981	76	10073.855	9846	11000	42	10108.929	9881	10651	23	10010.695	9906	10408	68	10229.383	9721	11683	83	10168.928	9800	11093	84	10083.821	9877	10719	108	10239.769	9853	11164	89	10056.551	9878	10761	80
727	88	10051.853	9888	10880	91	10063.934	9806	11185	70	10038.286	9368	10919	28	10178.250	9893	11146	76	10047.711	9906	10551	42	10119.096	9902	11762	23	10049.087	9909	10547	68	10263.338	9885	11356	83	10144.819	9856	10867	84	10023.523	9902	10674	108	10084.241	9466	10997	89	10044.978	9885	10694	80
728	88	10056.534	9814	11045	91	10097.901	9876	10731	70	10096.086	9817	11151	28	10196.893	9924	11081	76	10031.211	9887	10542	42	10203.762	9927	11119	23	9977.174	9414	10410	68	10205.059	9826	10952	83	10109.603	9883	11248	84	10130.333	9889	11293	108	10089.269	9911	11730	89	10039.022	9915	10560	80
729	88	10013.875	9894	10434	91	10103.626	9834	11997	70	10119.657	9780	11075	28	10092.750	9858	10778	76	10098.237	9875	11019	42	10191.738	9809	11470	23	10025.435	9870	10285	68	10098.809	9913	10741	83	10153.445	9865	11452	84	10083.346	9845	10861	108	10176.426	9355	10992	89	10015.978	9845	10838	80
730	88	10025.738	9835	10521	91	10118.604	9766	10904	70	10164.828	9831	10891	28	10072.500	9770	10944	76	10036.908	9760	10887	42	10182.690	9895	11235	23	10113.348	9894	10939	68	10128.235	9328	11062	83	10108.494	9826	10983	84	10047.250	9906	10777	108	10091.009	9853	10727	89	10089.169	9796	10889	80
731	88	9997.887	9895	10480	91	10043.297	9843	11057	70	10088.300	9894	10931	28	10200.786	9849	10785	76	10108.776	9863	11004	42	10094.214	9926	10718	23	10052.608	9855	10919	68	10333.647	9903	12010	83	10144.084	9894	11091	84	10049.893	9864	10898	108	10128.343	9780	11211	89	10066.910	9898	10967	80
732	88	10011.353	9889	10447	91	10011.571	9361	10764	70	10125.386	9779	10800	28	10117.071	9843	10718	76	10128.329	9884	10975	42	10128.904	9849	11865	23	10121.174	9859	11429	68	10111.103	9896	11068	83	10078.663	9548	10641	84	10061.060	9885	10929	108	10091.120	9846	10902	89	10049.966	9857	10901	80
733	88	10001.716	9883	10379	91	10054.242	9880	10608	70	10101.757	9821	11148	28	10126.643	9922	10586	76	10124.526	9814	11001	42	10069.523	9889	10543	23	10046.261	9928	10290	68	10124.265	9819	10818	83	10132.325	9908	10983	84	10153.023	9768	11179	108	10061.537	9873	10637	89	10119.674	9857	10617	80
734	88	10023.909	9868	10483	91	10059.726	9836	10585	70	10068.729	9901	10963	28	10234.036	9828	11288	76	10095.500	9776	11055	42	10139.238	9843	10866	23	10020.435	9906	10219	68	10190.000	9876	11083	83	10191.156	9852	11250	84	10097.440	9785	10894	108	10113.973	9891	10895	89	10056.135	9929	10698	80
735	88	10066.466	9883	11131	91	10024.000	9887	10694	70	10111.843	9820	10583	28	10166.679	9867	11870	76	10047.724	9805	10729	42	10079.048	9937	10583	23	10223.392	9918	11051	68	10154.529	9889	10732	83	10064.253	9907	10693	84	10010.619	9905	10538	108	10116.546	9866	11225	89	9990.112	9807	10409	80
736	88	10029.353	9895	10561	91	10052.912	9796	11644	70	10069.800	9823	11505	28	10217.464	9884	11407	76	10041.289	9865	10608	42	10118.167	9873	10869	23	10006.131	9912	10341	68	10210.147	9919	12730	83	10112.229	9882	10903	84	10008.940	9892	10520	108	10082.806	9844	11441	89	10051.157	9863	10769	80
737	88	9996.341	9798	10361	91	10127.385	9837	11386	70	10093.172	9806	11234	28	10083.357	9818	10866	76	10083.842	9890	10685	42	10113.119	9904	10578	23	10142.913	9922	10872	68	10094.265	9886	11235	83	10079.409	9904	10693	84	10138.107	9760	11263	108	10121.491	9899	10749	89	10057.057	9803	10933	80
738	88	10076.625	9885	10710	91	10090.615	9815	11093	70	10046.186	9897	10706	28	10189.607	9899	11201	76	10139.526	9778	11896	42	10188.404	9922	11361	23	10114.695	9900	11060	68	10147.559	9799	10887	83	10181.397	9852	11157	84	10123.023	9797	11321	108	10098.314	9857	10946	89	10007.719	9891	10350	80
739	88	9982.579	9060	10472	91	10059.945	9892	10925	70	10075.558	9736	10839	28	10342.000	9901	12744	76	10080.737	9892	11186	42	10093.143	9824	10816	23	10025.435	9926	10181	68	10226.912	9842	11029	83	10148.133	9656	11102	84	10073.321	9891	10984	108	10060.852	9825	10848	89	10089.292	9907	11054	80
740	88	10041.637	9878	10843	91	10046.297	9828	10637	70	10063.972	9910	10574	28	10116.607	9861	10819	76	10043.500	9883	10640	42	10113.310	9900	10715	23	10028.131	9904	10371	68	10134.838	9842	11419	83	10126.952	9896	11085	84	10006.452	9869	10259	108	10106.287	9888	10752	89	10009.281	9902	10394	80
741	88	10020.671	9888	10565	91	10062.494	9870	11344	70	10046.786	9876	10432	28	10145.036	9918	10747	76	10036.171	9855	11022	42	10045.690	9782	11268	23	10135.348	9870	10866	68	10198.015	9463	11262	83	10169.181	9886	11391	84	10034.857	9857	10649	108	10127.407	9885	11097	89	10062.584	9880	10946	80
742	88	10036.625	9893	10460	91	10064.682	9809	10810	70	10227.086	9895	11176	28	10153.393	9812	11374	76	10102.513	9479	10967	42	10082.404	9878	10945	23	10337.826	9922	11726	68	10125.706	9611	11392	83	10128.265	9847	11051	84	10053.452	9708	10653	108	10088.731	9863	10785	89	10072.427	9873	11406	80
743	88	10039.625	9874	10669	91	10056.901	9910	10847	70	10131.058	9858	11134	28	10058.286	9909	10648	76	10076.763	9863	10796	42	10185.023	9869	10969	23	10174.869	9900	10625	68	10197.750	9862	11829	83	10196.555	9800	10900	84	10036.904	9678	10831	108	10127.314	9785	10773	89	10081.169	9832	10987	80
744	88	10052.193	9885	11211	91	10040.571	9683	11012	70	10133.757	9897	10907	28	10004.643	9548	10773	76	10060.185	9865	10538	42	10119.048	9827	10702	23	10043.348	9900	10460	68	10088.441	9873	10799	83	10148.277	9826	10996	84	10087.477	9872	10923	108	10115.167	9800	11205	89	10025.888	9804	10457	80
745	88	10041.125	9809	10905	91	10069.956	9897	10986	70	10103.300	9859	10853	28	10169.929	9834	11287	76	10098.961	9895	10923	42	10065.810	9901	10824	23	10177.218	9924	10792	68	10155.971	9911	11122	83	10087.229	9899	10753	84	10050.143	9894	10953	108	10140.907	9850	11040	89	10013.438	9847	10591	80
746	88	10046.216	9867	11619	91	10095.517	9577	11784	70	10194.100	9806	10964	28	10110.929	9805	10816	76	10101.974	9884	11371	42	10105.452	9906	11066	23	10069.044	9843	10476	68	10057.338	9846	10727	83	10102.422	9858	11301	84	10022.929	9785	10758	108	10128.037	9873	11462	89	10084.022	9822	11742	80
747	88	10028.954	9875	10542	91	10018.418	9812	10451	70	10073.214	9816	11059	28	10190.500	9922	10981	76	10052.013	9834	10850	42	10184.000	9890	11279	23	10133.044	9865	10795	68	10130.250	9888	10949	83	10144.663	9923	11065	84	10049.429	9831	10733	108	10065.676	9889	10824	89	10001.247	9896	10355	80
748	88	10049.841	9866	10689	91	10096.506	9808	11278	70	10080.871	9836	10799	28	10104.143	9887	10894	76	10087.039	9773	10822	42	9977.310	9859	10067	23	10282.521	9905	10954	68	10119.765	9939	11687	83	10154.976	9731	11444	84	10000.179	9911	10302	108	10117.167	9891	11229	89	10014.394	9825	10590	80
749	88	10087.988	9853	11092	91	10044.571	9796	10642	70	10187.886	9741	10928	28	10164.679	9931	10730	76	10081.921	9864	10847	42	10082.857	9935	10349	23	10034.044	9923	10206	68	10095.912	9787	11060	83	10131.422	9828	11122	84	10092.404	9836	11357	108	10133.093	9846	10960	89	10035.562	9878	10427	80
750	88	10046.978	9872	11314	91	10051.154	9812	10586	70	10160.558	9863	11279	28	10199.893	9899	11096	76	10055.987	9883	10691	42	10097.977	9829	10755	23	10031.826	9933	10478	68	10135.750	9891	11169	83	10142.036	9867	11176	84	10102.607	9594	11629	108	10095.926	9852	10612	89	10052.786	9903	10856	80
751	88	10075.103	9839	10837	91	10045.308	9829	10551	70	10136.800	9785	11253	28	10164.321	9897	10762	76	10054.908	9865	10675	42	10121.690	9891	11658	23	10188.652	9826	10802	68	10151.456	9838	11466	83	10093.603	9808	11184	84	10092.596	9858	11320	108	10087.723	9879	10793	89	10037.326	9886	10552	80
752	88	10050.182	9847	10919	91	10052.638	9748	11239	70	10133.571	9830	11092	28	10066.286	9818	10418	76	10079.592	9831	10773	42	10127.977	9872	10831	23	10115.565	9869	10675	68	10159.294	9893	11333	83	10114.470	9876	11324	84	10046.523	9835	10592	108	10055.546	9905	10644	89	10145.270	9889	10999	80
753	88	10019.921	9896	10700	91	10098.274	9873	11292	70	10180.172	9837	11118	28	10031.571	9857	10248	76	10053.315	9890	10660	42	10201.167	9894	10935	23	10048.087	9704	10324	68	10130.853	9899	11144	83	10140.108	9898	11139	84	10112.571	9875	11160	108	10169.398	9882	11168	89	10082.764	9882	11280	80
754	88	10040.250	9908	10457	91	10040.561	9882	10714	70	10136.500	9886	11211	28	10117.214	9880	10916	76	10024.053	9829	10838	42	10115.690	9844	10516	23	10054.782	9840	10278	68	10115.750	9807	11468	83	10180.434	9874	10976	84	10082.452	9875	10817	108	10085.741	9882	10606	89	10046.102	9814	10686	80
755	88	9999.432	9831	10880	91	10032.517	9897	10671	70	10111.143	9888	10672	28	10110.964	9842	10513	76	10007.395	9582	10708	42	10173.310	9560	10884	23	10107.869	9878	10642	68	10182.206	9670	11163	83	10155.036	9796	11502	84	10028.000	9895	10448	108	10076.917	9874	10963	89	10037.764	9866	10634	80
756	88	10097.284	9886	11068	91	10019.791	9866	10732	70	10126.643	9854	11002	28	10091.143	9855	10724	76	10093.711	9871	10798	42	10148.000	9823	10952	23	10011.305	9911	10163	68	10283.485	9755	11541	83	10130.397	9866	10858	84	10012.893	9882	10398	108	10097.074	9786	11692	89	10016.124	9870	10507	80
757	88	10053.818	9808	11125	91	10082.396	9774	10696	70	10130.129	9803	11153	28	10284.750	9896	11435	76	10088.974	9820	11901	42	10126.357	9737	11056	23	10136.479	9925	10951	68	10121.779	9290	11282	83	10075.481	9616	10797	84	10030.393	9892	10611	108	10109.093	9869	11229	89	10068.753	9897	10804	80
758	88	10000.603	9855	10400	91	10047.439	9808	11016	70	10072.314	9929	10601	28	10137.857	9955	10724	76	10083.868	9741	11721	42	10134.381	9860	10902	23	10100.131	9897	10778	68	10039.250	9886	10761	83	10125.434	9845	11109	84	10096.071	9881	10883	108	10120.398	9885	11070	89	10054.281	9898	11171	80
759	88	10072.954	9856	11270	91	10064.374	9892	10830	70	10214.571	9905	11190	28	10317.964	9898	11034	76	10037.855	9872	10660	42	10162.096	9903	10829	23	10018.782	9900	10364	68	10165.162	9917	11162	83	10094.217	9817	11009	84	10081.273	9856	10975	108	10096.250	9898	10912	89	10051.831	9844	10930	80
760	88	10050.579	9870	10999	91	10068.253	9844	10920	70	10069.528	9870	10575	28	10042.571	9897	10446	76	10056.461	9911	11349	42	10191.167	9897	11268	23	10043.782	9933	10550	68	10148.206	9869	11001	83	10045.458	9824	10753	84	10036.429	9795	10809	108	10173.093	9744	11523	89	10085.349	9858	10957	80
761	88	10047.909	9875	10981	91	10052.308	9912	10753	70	10124.800	9914	10973	28	10339.286	9796	11526	76	10101.421	9895	11098	42	10178.500	9901	11249	23	10146.174	9937	10441	68	10112.883	9887	10735	83	10159.337	9829	11037	84	10088.536	9874	11063	108	10135.370	9781	10904	89	10036.314	9858	10699	80
762	88	10008.954	9588	10525	91	10083.462	9424	10992	70	10088.886	9838	11155	28	10252.286	9943	11670	76	10120.237	9847	11098	42	10205.238	9856	11228	23	10163.565	9921	10907	68	10286.765	9861	11829	83	10154.867	9858	11570	84	10005.048	9790	10687	108	10116.907	9796	11503	89	10090.696	9828	11519	80
763	88	10033.307	9882	11189	91	10065.099	9472	11173	70	10195.714	9829	10929	28	10120.464	9839	10620	76	10059.382	9875	10635	42	10185.667	9851	11693	23	10169.261	9829	11465	68	10149.603	9873	10935	83	10050.422	9913	10493	84	10027.560	9449	10757	108	10087.787	9900	10924	89	10107.259	9917	11896	80
764	88	10048.954	9728	11182	91	10102.923	9913	11142	70	10153.871	9870	11157	28	10161.929	9839	11150	76	10162.421	9896	11194	42	10079.904	9930	10717	23	10078.565	9886	10628	68	10158.294	9845	11118	83	10197.747	9900	10895	84	10057.523	9912	10803	108	10120.083	9813	11231	89	10074.674	9902	10793	80
765	88	10054.022	9873	11282	91	10031.747	9857	10858	70	10061.328	9862	11015	28	10090.321	9904	11208	76	10090.158	9850	10813	42	10069.048	9898	10626	23	10034.044	9909	10321	68	10164.412	9890	11359	83	10130.603	9885	10870	84	10114.893	9748	10957	108	10036.269	9876	10454	89	10048.292	9871	10666	80
766	88	10021.307	9839	10568	91	10013.274	9902	10347	70	10107.771	9915	11029	28	10100.143	9891	10657	76	10163.474	9737	12616	42	10127.714	9878	11005	23	10043.608	9900	10385	68	10295.471	9794	11048	83	10191.687	9767	11279	84	10059.786	9845	11065	108	10138.241	9869	10843	89	10091.292	9872	10740	80
767	88	10039.693	9917	10599	91	10083.726	9832	10710	70	10088.543	9887	10717	28	10179.321	9825	10839	76	10085.947	9868	10740	42	10113.071	9811	11115	23	10075.782	9762	10644	68	10230.265	9796	11635	83	10091.108	9868	10993	84	10074.262	9860	10818	108	10091.352	9874	10936	89	10099.933	9860	11020	80
768	88	10042.750	9889	11104	91	10071.615	9890	11010	70	10146.914	9828	10924	28	10216.857	9860	10875	76	10058.026	9897	11089	42	10137.071	9892	10927	23	10142.261	9873	10733	68	10125.779	9841	11456	83	10173.072	9775	11003	84	10027.869	9880	10580	108	10069.000	9886	10860	89	10029.719	9863	10702	80
769	88	10019.954	9893	10674	91	10012.901	9786	10398	70	10098.100	9878	10840	28	10044.071	9856	10617	76	10083.276	9891	11404	42	10091.357	9860	10779	23	9999.739	9548	10571	68	10145.853	9842	11119	83	10131.519	9861	10987	84	10082.727	9824	10910	108	10129.102	9881	11443	89	10064.674	9894	10518	80
770	88	10025.591	9860	10689	91	10068.604	9890	10641	70	10084.757	9887	10717	28	10078.929	9912	10841	76	10073.618	9852	10839	42	10099.000	9910	10776	23	10058.348	9925	10501	68	10245.441	9782	11530	83	10086.723	9813	10875	84	10082.643	9823	11532	108	10060.074	9851	10846	89	9999.618	9868	10501	80
771	88	10011.738	9875	11143	91	10042.945	9884	11060	70	10032.086	9900	10396	28	10178.714	9897	11135	76	10063.395	9850	11291	42	10060.429	9162	11093	23	9988.087	9897	10071	68	10100.985	9904	10878	83	10192.771	9872	11246	84	10053.262	9883	10899	108	10095.027	9839	11402	89	10076.528	9884	10742	80
772	88	9998.762	9872	10533	91	10058.396	9901	10986	70	10185.386	9830	10928	28	10113.393	9848	10576	76	10093.276	9902	10905	42	10196.881	9936	10861	23	10188.479	9895	10777	68	10127.647	9843	11048	83	10047.687	9912	10339	84	10094.869	9865	11057	108	10123.564	9858	11057	89	10018.472	9919	10541	80
773	88	10117.568	9787	11325	91	10056.923	9891	10958	70	10045.086	9857	11020	28	10095.107	9946	10309	76	10005.974	9741	10406	42	10177.000	9380	11631	23	10103.174	9892	10803	68	10094.971	9866	10862	83	10144.350	9900	10890	84	10077.857	9864	10577	108	10192.620	9796	11116	89	10044.910	9850	10696	80
774	88	10020.557	9828	10517	91	10020.110	9904	10496	70	10025.771	9895	10536	28	10275.107	9905	12328	76	10141.776	9908	11403	42	10190.477	9842	11217	23	10098.174	9908	10666	68	10108.750	9731	10846	83	10154.024	9858	11346	84	10049.929	9640	10609	108	10093.444	9841	11480	89	10091.404	9793	11130	80
775	88	10039.216	9852	10932	91	10078.033	9825	10944	70	10104.157	9901	10826	28	10146.464	9889	10698	76	10096.961	9870	10744	42	10062.429	9871	10633	23	10084.479	9861	10359	68	10251.897	9889	11586	83	10143.217	9895	11087	84	10013.310	9313	10874	108	10085.944	9869	11015	89	10079.012	9883	11221	80
776	88	10012.671	9753	10379	91	10067.923	9865	11046	70	10131.043	9867	11045	28	10078.571	9895	10511	76	10079.868	9862	11209	42	10093.977	9878	10824	23	10001.608	9887	10374	68	10172.662	9829	11165	83	10096.928	9888	11030	84	10062.071	9831	10912	108	10087.509	9843	10797	89	10055.651	9893	10539	80
777	88	10038.250	9897	10818	91	10170.582	9799	11243	70	10200.500	9903	11202	28	10116.321	9800	10987	76	10100.815	9870	11281	42	10185.738	9937	11028	23	10058.044	9870	10418	68	10155.721	9879	11165	83	10206.530	9758	11343	84	10061.083	9656	10537	108	10111.157	9854	10637	89	10027.898	9834	10806	80
778	88	10032.363	9874	10989	91	10102.077	9857	11221	70	10194.828	9923	12362	28	10121.500	9895	10778	76	10060.145	9769	11112	42	10153.452	9879	10934	23	10144.000	9925	10598	68	10146.353	9830	11036	83	10228.964	9757	11361	84	10067.452	9836	10625	108	10070.723	9879	10557	89	10045.831	9820	10678	80
779	88	10044.113	9668	10876	91	10036.747	9848	11209	70	10079.957	9884	10840	28	10226.964	9844	11259	76	10049.711	9880	11166	42	10118.048	9888	10710	23	10222.218	9791	11183	68	10143.779	9869	10937	83	10192.747	9876	10904	84	10062.023	9880	10716	108	10075.361	9864	10985	89	10100.326	9859	11292	80
780	88	10010.818	9881	10381	91	10023.670	9884	10725	70	10097.229	9862	11117	28	10177.036	9912	11266	76	10026.724	9900	10348	42	10115.477	9823	11172	23	10055.000	9907	10437	68	10128.044	9852	11082	83	10071.229	9897	10821	84	10063.154	9879	10588	108	10092.223	9873	10823	89	10060.382	9872	10669	80
781	88	10062.228	9868	11064	91	10135.418	9895	11993	70	10052.243	9887	10836	28	10039.393	9884	10542	76	10107.132	9821	11762	42	10277.977	9849	11782	23	10176.131	9933	10951	68	10086.971	9918	11692	83	10196.542	9866	11323	84	10124.643	9903	10868	108	10088.667	9866	11264	89	10084.686	9898	10735	80
782	88	10002.375	9897	10329	91	10048.176	9849	10838	70	10115.886	9899	11105	28	10099.286	9931	10967	76	10056.961	9876	10801	42	10105.929	9942	11024	23	10007.695	9915	10154	68	10138.794	9900	10853	83	10116.880	9840	11509	84	10019.988	9886	10761	108	10088.333	9604	11007	89	10076.517	9846	11422	80
783	88	10022.216	9911	10502	91	10010.330	9890	10694	70	10166.543	9767	11059	28	10110.429	9919	10780	76	10099.750	9870	10994	42	10049.143	9862	10641	23	10071.000	9903	10503	68	10105.927	9821	10807	83	10147.120	9928	11343	84	10133.048	9768	11138	108	10070.574	9847	10869	89	10062.461	9823	10853	80
784	88	9990.307	9900	10148	91	10061.780	9856	10922	70	10111.957	9896	11136	28	10222.214	9909	11289	76	10048.092	9837	10784	42	10096.904	9905	10982	23	10132.131	9808	10844	68	10181.633	9885	10903	83	10111.578	9897	11716	84	10034.036	9892	10443	108	10127.602	9838	11754	89	10060.057	9851	11091	80
785	88	10024.887	9879	10588	91	10028.274	9878	10678	70	10029.857	9624	10671	28	10099.107	9868	11179	76	10027.658	9837	10827	42	10118.286	9906	10829	23	10070.782	9930	10419	68	10191.941	9889	11700	83	10211.952	9857	11223	84	10035.154	9901	10716	108	10063.861	9893	10846	89	10099.000	9921	11347	80
786	88	10023.841	9874	10869	91	10039.770	9857	10941	70	10185.614	9858	10993	28	10054.464	9902	10664	76	10051.842	9748	10906	42	10036.690	9865	10568	23	10062.087	9924	10686	68	10176.015	9827	10935	83	10152.494	9885	11294	84	10064.452	9866	10966	108	10115.973	9878	11142	89	9998.686	9894	10456	80
787	88	10027.966	9816	10573	91	10039.406	9876	11824	70	10045.686	9909	10491	28	10128.179	9833	10828	76	10087.961	9826	11147	42	10184.762	9801	11101	23	10008.000	9894	10275	68	10144.265	9893	11275	83	10113.048	9805	11184	84	10111.060	9836	11436	108	10069.704	9837	10690	89	10055.202	9897	11061	80
788	88	10045.988	9812	10808	91	10097.110	9835	10909	70	10128.028	9825	11169	28	10228.143	9928	11626	76	10105.421	9729	11102	42	10085.404	9855	11209	23	9989.000	9919	10090	68	10093.353	9881	10898	83	10119.012	9856	11043	84	10067.727	9883	10941	108	10138.473	9874	11411	89	10067.786	9860	11175	80
789	88	10004.034	9916	10248	91	10025.429	9915	10552	70	10046.071	9852	10401	28	10298.893	9888	11487	76	10178.171	9838	10867	42	10093.762	9859	10826	23	9995.435	9889	10150	68	10183.206	9844	11256	83	10125.952	9866	10796	84	10119.023	9830	10775	108	10117.806	9779	10883	89	10064.292	9887	10538	80
790	88	10034.318	9840	11110	91	10092.912	9874	11060	70	10147.614	9796	10765	28	10090.571	9861	10531	76	10056.158	9840	10594	42	10105.000	9850	10663	23	10208.218	9801	11224	68	10127.397	9784	11176	83	10166.506	9864	11264	84	10123.917	9882	11158	108	10144.936	9614	12502	89	10037.214	9860	10573	80
791	88	10063.284	9892	10427	91	10070.297	9831	10664	70	10118.442	9798	10909	28	10096.214	9895	10597	76	10076.342	9885	10691	42	10112.214	9873	10471	23	9968.956	9754	10099	68	10193.221	9860	11182	83	10101.831	9767	10809	84	10102.071	9839	10855	108	10028.648	9899	10641	89	10051.596	9844	10652	80
792	88	10065.250	9418	11152	91	10092.165	9844	11406	70	10151.786	9734	11132	28	10379.929	9851	11089	76	10114.408	9850	11621	42	10096.048	9897	10719	23	10050.956	9939	10339	68	10113.279	9845	11171	83	10110.988	9870	11056	84	10096.857	9788	11116	108	10021.407	9830	10388	89	10033.651	9875	10543	80
793	88	10041.296	9889	10462	91	10023.286	9876	10674	70	10170.043	9835	11072	28	10197.000	9865	11125	76	10027.579	9895	10413	42	10163.310	9883	11314	23	10102.739	9882	10644	68	10215.235	9749	11343	83	10114.024	9900	11364	84	10057.346	9821	11077	108	10128.880	9851	11010	89	10089.349	9877	10901	80
794	88	10067.682	9877	11078	91	10101.362	9866	11363	70	10056.442	9862	11483	28	10230.071	9887	11304	76	10055.579	9868	11084	42	10038.881	9921	10721	23	10210.869	9881	10812	68	10243.088	9856	11518	83	10107.097	8801	11037	84	10038.179	9318	10507	108	10118.370	9781	11530	89	10058.404	9821	11135	80
795	88	10033.147	9882	11167	91	10087.242	9856	11006	70	10114.828	9876	11218	28	10154.821	9874	10916	76	10035.065	9871	10636	42	10195.333	9836	11378	23	10006.000	9895	10138	68	10149.867	9877	10974	83	10115.976	9786	10901	84	10115.179	9846	10963	108	10079.343	9853	10791	89	10041.943	9865	10568	80
796	88	10027.318	9906	10725	91	10028.978	9845	10455	70	10110.457	9762	10872	28	10105.679	9792	10916	76	10099.474	9823	10666	42	10213.357	9785	11024	23	10114.608	9878	10476	68	10195.691	9785	11027	83	10216.639	9812	12138	84	10071.500	9912	10876	108	10116.176	8628	11210	89	10107.865	9863	11044	80
797	88	10051.421	9895	11040	91	10087.011	9891	11306	70	10144.972	9839	11509	28	10222.393	9870	11329	76	10040.579	9332	10521	42	10065.690	9846	10601	23	10106.652	9831	10901	68	10204.691	9443	11254	83	10128.591	9890	11166	84	10088.131	9896	10858	108	10115.444	9904	11365	89	10038.045	9840	10556	80
798	88	10034.454	9840	11082	91	10101.274	9869	11438	70	10103.900	9743	10723	28	10178.964	9749	10934	76	10006.579	9773	10392	42	10040.523	9891	10640	23	10104.479	9880	10766	68	10167.912	9755	11374	83	10209.759	9721	11374	84	10062.096	9895	10549	108	10029.120	9881	10456	89	10081.472	9881	10735	80
799	88	10038.318	9890	10837	91	10131.890	9903	10920	70	10078.472	9858	10678	28	10106.214	9871	10809	76	10047.408	9885	10694	42	10049.500	9904	10807	23	10169.608	9853	11055	68	10138.059	9845	10662	83	10199.855	9818	11262	84	10089.964	9815	10864	108	10082.630	9820	11073	89	10041.225	9615	10668	80
800	88	10024.716	9875	10898	91	10117.517	9848	11554	70	10142.515	9859	10800	28	10052.750	9850	10723	76	10041.355	9833	10787	42	10153.477	9880	11417	23	10030.652	9911	10281	68	10239.397	9887	11936	83	10090.555	9857	10917	84	10063.773	9847	10868	108	10113.694	9919	11377	89	10123.618	9900	11628	80
801	88	10026.397	9897	10570	91	10035.692	9890	11078	70	10173.442	9725	12222	28	10160.036	9887	10913	76	10058.803	9868	10824	42	10110.238	9877	10727	23	10106.392	9886	10777	68	10108.250	9879	10915	83	10053.650	9877	10607	84	10109.727	9811	10886	108	10075.167	9825	10860	89	10087.629	9869	11093	80
802	88	10130.750	9771	11277	91	10044.396	9776	11240	70	10059.828	9837	10811	28	10132.250	9903	10910	76	10141.171	9818	11269	42	10190.738	9715	11434	23	10084.435	9911	10864	68	10212.941	9820	11349	83	10210.325	9838	11181	84	10068.417	9846	11150	108	10045.741	9863	10597	89	10060.517	9842	10830	80
803	88	10103.341	9892	11549	91	10032.802	9860	11160	70	10081.729	9820	10941	28	10226.143	9890	11682	76	10056.685	9848	10949	42	10043.810	9937	10500	23	10088.348	9924	10906	68	10056.412	9817	10806	83	10140.711	9802	11200	84	10094.107	9850	10671	108	10075.741	9763	10563	89	10083.943	9906	11022	80
804	88	10015.125	9815	11127	91	10078.494	9892	10962	70	10092.900	9838	11241	28	10079.964	9884	10524	76	10129.671	9763	11800	42	10267.238	9946	11115	23	10119.087	9929	10687	68	10118.927	9864	10995	83	10165.097	9874	11916	84	10070.214	9882	11138	108	10056.093	9889	10819	89	10014.696	9877	10440	80
805	88	10016.738	9908	10594	91	10074.571	9810	11181	70	10136.328	9834	11455	28	10231.679	9890	12066	76	10060.776	9889	10731	42	10166.381	9930	11336	23	10274.479	9878	11936	68	10135.500	9879	11459	83	10050.519	9839	10769	84	10037.607	9871	10821	108	10088.139	9893	11344	89	10020.057	9875	10806	80
806	88	10084.568	9846	11044	91	10063.044	9860	11038	70	10141.058	9778	11067	28	10083.000	9863	10623	76	10050.908	9863	11670	42	10159.357	9923	11208	23	10125.869	9757	11048	68	10195.691	9823	11190	83	10164.313	9690	11873	84	10103.298	9891	10885	108	10120.398	9792	11407	89	10104.000	9810	11246	80
807	88	10001.228	9899	10635	91	10001.462	9902	10298	70	10218.700	9888	11102	28	10174.679	9810	11074	76	10126.065	9858	10743	42	10104.000	9776	10926	23	10013.782	9911	10205	68	10129.235	9831	11081	83	10139.555	9854	10932	84	10012.940	9907	10412	108	10063.204	9838	11090	89	10055.910	9868	10835	80
808	88	10025.750	9859	10596	91	10059.352	9794	11059	70	10117.357	9843	10749	28	10146.750	9857	10919	76	10025.605	9884	10380	42	10160.690	9885	11121	23	10092.479	9928	10505	68	10076.000	9897	10611	83	10097.855	9572	11236	84	10073.179	9851	10893	108	10169.926	9848	11357	89	10032.539	9883	10625	80
809	88	10020.875	9883	10429	91	10026.297	9817	10994	70	10128.386	9897	10937	28	10096.464	9911	10735	76	10083.447	9860	11153	42	10075.786	9881	10387	23	10070.000	9888	10522	68	10100.779	9866	11234	83	10126.386	9824	11098	84	10058.440	9850	11638	108	10113.583	9700	11056	89	10077.483	9886	10755	80
810	88	10027.647	9865	11204	91	10103.220	9898	10940	70	10173.071	9441	11259	28	10200.786	9848	10666	76	10083.658	9847	10719	42	10070.000	9921	10638	23	10071.565	9936	10469	68	10091.956	9771	10933	83	10233.181	9871	11424	84	10131.631	9890	10996	108	10178.676	9817	11836	89	10083.641	9847	11056	80
811	88	10040.034	9766	10904	91	10069.527	9826	11051	70	10142.558	9898	11048	28	10132.000	9803	11020	76	10078.039	9796	10665	42	10053.643	9883	10553	23	10043.782	9908	10370	68	10117.647	9826	10862	83	10129.048	9789	11155	84	10075.190	9810	10531	108	10158.296	9741	11152	89	10091.674	9847	10730	80
812	88	10065.704	9884	11176	91	10107.209	9855	11072	70	10074.686	9847	10966	28	10147.929	9872	10922	76	10113.513	9797	10919	42	10069.333	9861	10673	23	10035.652	9909	10666	68	10139.662	9827	10904	83	10117.337	9801	10836	84	10021.881	9909	10449	108	10152.398	9827	10819	89	10038.506	9869	10695	80
813	88	10054.671	9877	11066	91	10066.835	9869	10982	70	10111.515	9786	10800	28	10268.071	9839	11060	76	10078.697	9848	10728	42	10057.738	9895	10662	23	10135.826	9819	10711	68	10199.941	9904	11315	83	10109.156	9882	10810	84	10083.154	9845	11091	108	10106.991	9830	11089	89	10061.910	9882	10897	80
814	88	10028.522	9881	11050	91	10096.165	9885	11012	70	10144.828	9904	11235	28	10072.107	9878	10641	76	10049.697	9880	10786	42	10178.310	9870	11344	23	10059.695	9881	10693	68	10205.515	9817	11660	83	10153.012	9851	11282	84	10076.310	9913	11077	108	10107.991	9826	11218	89	10042.202	9876	10854	80
815	88	10062.603	9850	10626	91	10093.242	9688	10941	70	10075.843	9895	10516	28	10019.286	9917	10543	76	10105.921	9873	10749	42	10116.357	9711	11251	23	10119.869	9887	10841	68	10100.059	9827	11092	83	10152.735	9827	10897	84	10128.929	9854	11537	108	10119.777	9896	11583	89	10111.898	9875	11218	80
816	88	10026.807	9843	10846	91	10056.132	9895	10757	70	10082.857	9835	11175	28	10175.964	9889	10743	76	10016.487	9883	10470	42	10246.667	9877	11174	23	10038.174	9905	10615	68	10115.838	9752	10768	83	10139.108	9779	10937	84	10069.667	9870	10733	108	10120.398	9870	10706	89	10062.584	9904	11054	80
817	88	10008.307	9721	10466	91	10055.494	9869	10782	70	10092.100	9851	10952	28	10124.250	9855	11047	76	10081.250	9889	11479	42	10239.381	9859	11968	23	10008.392	9926	10428	68	10121.044	9894	10831	83	10243.952	9802	11156	84	10205.023	9819	11879	108	10081.130	9875	11170	89	10072.663	9874	10797	80
818	88	10064.546	9824	10970	91	10038.473	9711	10823	70	10131.472	9821	11382	28	10244.143	9939	11587	76	10060.447	9837	10871	42	10014.977	9883	10236	23	10094.000	9912	11225	68	10152.294	9832	11249	83	10116.434	9857	11282	84	10096.048	9883	11353	108	10100.944	9872	10673	89	10076.539	9824	12804	80
819	88	10051.363	9795	11349	91	10052.165	9857	10924	70	10215.357	9810	11314	28	10122.250	9887	10861	76	10032.197	9877	10392	42	10177.881	9809	10944	23	10134.565	9964	10435	68	10194.088	9778	11174	83	10079.108	9850	10545	84	10119.786	9869	11008	108	10114.648	9820	11581	89	10021.169	9897	10530	80
820	88	10011.296	9893	10663	91	10077.418	9891	11248	70	10145.000	9862	10783	28	10169.750	9921	10915	76	10090.329	9859	11179	42	10243.143	9748	11425	23	10218.000	9843	11045	68	10131.529	9836	11895	83	10075.867	9863	10569	84	10155.952	9886	11339	108	10067.130	9856	10733	89	10074.483	9887	10944	80
821	88	10077.137	9907	10873	91	10121.362	9838	11515	70	10117.700	9920	11082	28	10187.571	9853	10794	76	10085.303	9750	11029	42	10151.000	9817	10807	23	10097.652	9933	10389	68	10142.103	9861	10815	83	10084.024	9868	10595	84	10113.393	9850	11279	108	10062.398	9732	10895	89	10008.180	9806	10525	80
822	88	10078.125	9762	11130	91	10100.770	9851	11279	70	10085.157	9830	10632	28	10114.964	9885	10676	76	10047.474	9685	10519	42	10084.357	9887	10714	23	9990.261	9628	10129	68	10087.779	9813	10864	83	10220.097	9891	12217	84	10095.773	9895	11038	108	10042.611	9875	11071	89	10052.809	9891	10948	80
823	88	10038.796	9894	10368	91	10063.264	9856	10812	70	10046.643	9901	10575	28	10217.357	9904	11344	76	10032.724	9789	10695	42	10178.381	9918	11224	23	10102.218	9924	10603	68	10170.309	9883	11455	83	10138.265	9901	11054	84	10080.357	9840	11262	108	10086.389	9745	11261	89	10039.112	9896	10937	80
824	88	10072.546	9835	10878	91	10068.615	9903	10717	70	10167.614	9896	10813	28	10252.393	9846	11044	76	10177.815	9697	11186	42	10101.048	9702	10767	23	10155.435	9866	10599	68	10136.956	9867	11313	83	10108.566	9860	10743	84	10081.702	9853	10728	108	10111.991	9749	11551	89	10047.124	9891	10597	80
825	88	10024.137	9813	10697	91	10011.824	9864	10704	70	10105.129	9871	10837	28	10086.714	9916	10369	76	10088.211	9863	10795	42	10146.523	9908	10947	23	10246.956	9738	11639	68	10203.823	9840	11579	83	10133.831	9858	11015	84	10049.881	9812	10639	108	10061.324	9815	10945	89	10057.045	9880	11077	80
826	88	10031.647	9907	10469	91	10038.659	9892	10591	70	10099.657	9864	11078	28	10090.357	9822	10921	76	10079.250	9899	10942	42	10193.096	9883	11157	23	10078.087	9904	10628	68	10174.779	9894	11372	83	10049.627	9494	11045	84	10056.917	9858	10962	108	10134.213	9824	11164	89	10115.259	9829	11893	80
827	88	10007.216	9872	10553	91	10060.747	9804	10757	70	10049.028	9871	10479	28	10241.143	9860	11088	76	10048.737	9896	10741	42	10097.167	9905	11318	23	10063.782	9899	10408	68	10114.573	9904	10821	83	10153.964	9854	10846	84	10103.762	9804	11033	108	10118.944	9910	10933	89	10060.708	9869	11052	80
828	88	10023.637	9868	10839	91	9994.341	9871	10805	70	10071.472	9924	10517	28	10118.393	9864	10876	76	10067.697	9880	11166	42	10079.071	9913	10633	23	10139.956	9895	10828	68	10135.206	9890	11170	83	10106.036	9893	10644	84	10147.227	9873	11429	108	10091.991	9538	11291	89	9998.921	9841	10526	80
829	88	10053.534	9862	10801	91	10002.726	9917	10281	70	10145.143	9758	11441	28	10134.714	9812	11093	76	10147.737	9771	11301	42	10094.690	9889	10555	23	10073.695	9904	10388	68	10232.779	9879	12009	83	10193.627	9877	11362	84	10133.286	9877	11241	108	10095.343	9842	11154	89	10036.775	9889	10699	80
830	88	10027.512	9889	10738	91	10028.374	9849	10588	70	10091.500	9845	10555	28	10186.821	9918	11041	76	10081.079	9891	10776	42	10132.452	9862	10643	23	10158.913	9927	10558	68	10223.367	9877	10935	83	10122.952	9811	10945	84	10089.477	9817	11087	108	10120.861	9855	11027	89	10120.146	9780	11544	80
831	88	10043.454	9859	10558	91	10026.857	9919	10698	70	10142.472	9874	10974	28	10045.179	9925	10323	76	10102.658	9884	11256	42	10115.357	9835	10995	23	10145.000	9926	10880	68	10157.279	9879	11051	83	10106.844	9807	11034	84	10099.714	9877	11021	108	10097.407	9910	11198	89	10144.416	9897	11832	80
832	88	10018.443	9844	10525	91	10013.923	9771	10346	70	10039.086	9898	10504	28	10200.464	9893	10810	76	10099.382	9823	11772	42	10173.881	9860	10716	23	10023.087	9934	10347	68	10180.956	9846	10765	83	10187.916	9804	11161	84	10033.321	9897	10551	108	10117.436	9789	11466	89	10011.719	9867	10276	80
833	88	10026.250	9907	10693	91	10055.121	9903	10754	70	10087.271	9855	10576	28	10238.929	9876	10733	76	10054.250	9886	11132	42	10144.143	9914	10916	23	10029.869	9900	10362	68	10174.912	9891	11186	83	10126.156	9871	11017	84	10108.773	9897	11178	108	10086.417	9869	10787	89	10075.247	9853	11226	80
834	88	10017.728	9855	11009	91	10027.022	9829	10663	70	10098.757	9875	11210	28	10205.107	9912	11095	76	10105.250	9839	10927	42	10136.833	9840	11200	23	9983.044	9895	10172	68	10185.677	9759	11084	83	10117.759	9883	10815	84	10090.048	9833	10940	108	10084.769	9850	10911	89	10044.438	9847	10707	80
835	88	9981.000	9880	10166	91	10058.692	9882	10874	70	10220.229	9876	11244	28	10269.393	9912	11014	76	10074.487	9855	10556	42	10154.452	9877	11546	23	10119.044	9963	10427	68	10071.985	9842	11070	83	10156.072	9856	11072	84	10095.000	9885	11147	108	10228.352	9895	12004	89	10085.225	9887	10856	80
836	88	10045.454	9600	11119	91	10098.264	9870	11593	70	10127.972	9781	10657	28	10234.893	9584	11554	76	10088.539	9730	11467	42	10050.310	9812	11034	23	10222.782	9895	10927	68	10158.941	9838	11041	83	10203.614	9723	11027	84	10069.357	9660	10965	108	10071.527	9857	11435	89	10059.978	9380	10946	80
837	88	10076.512	9893	11380	91	10043.857	9910	10933	70	10100.657	9922	10878	28	10124.714	9926	10521	76	10080.487	9862	11141	42	10181.786	9883	11657	23	10044.869	9908	10509	68	10086.721	9890	11067	83	10119.783	9820	11432	84	10109.179	9875	10886	108	10101.583	9885	11239	89	10021.988	9889	10643	80
838	88	10047.113	9816	11068	91	10129.824	9876	11128	70	10090.371	9592	10764	28	10070.607	9836	10824	76	10034.697	9705	10633	42	10201.857	9855	11011	23	10071.869	9941	10472	68	10047.529	9888	10835	83	10084.699	9800	11017	84	10050.369	9931	10949	108	10108.333	9889	11126	89	10018.057	9684	10634	80
839	88	10060.353	9818	10996	91	10060.374	9845	10853	70	10098.129	9885	11007	28	10093.536	9820	11469	76	10084.289	9871	10720	42	10220.977	9816	11735	23	10099.261	9895	10993	68	10120.383	9864	11301	83	10251.084	9842	11625	84	10077.012	9862	10883	108	10138.880	9878	11880	89	10096.483	9874	11170	80
840	88	10051.341	9843	10739	91	10080.286	9852	10931	70	10043.985	9820	10347	28	10232.893	9891	11365	76	10092.263	9922	10814	42	10130.786	9533	11246	23	10079.305	9942	10427	68	10078.441	9839	10987	83	10135.061	9866	10894	84	10035.023	9835	10549	108	10082.602	9817	11390	89	10029.247	9881	11123	80
841	88	10068.057	9805	10591	91	10018.550	9836	10294	70	10099.143	9837	10572	28	10118.286	9885	10920	76	10091.500	9843	10989	42	10125.929	9889	11186	23	10112.739	9815	10478	68	10165.191	9876	10940	83	10104.783	9874	10972	84	10073.048	9853	10791	108	10055.269	9855	10897	89	10088.686	9814	11405	80
842	88	10007.216	9905	10303	91	10009.726	9268	10339	70	10095.800	9885	10930	28	10103.214	9887	11146	76	10029.565	9025	11290	42	10125.548	9894	11060	23	10066.479	9913	10448	68	10139.162	9862	11263	83	10168.771	9792	11344	84	10032.096	9574	10550	108	10183.269	9865	11252	89	10033.753	9850	11166	80
843	88	10065.591	9893	10855	91	10094.726	9747	10831	70	10104.114	9832	10782	28	10189.714	9878	11078	76	10075.711	9841	11438	42	10123.643	9869	10824	23	10129.956	9845	10969	68	10222.838	9895	11928	83	10098.650	9845	11169	84	10112.750	9779	11191	108	10111.954	9880	10840	89	10000.416	9797	11090	80
844	88	10012.807	9899	10672	91	10032.187	9872	10592	70	10152.114	9901	10639	28	10252.000	9812	11226	76	10023.868	9835	10774	42	10088.786	9871	11150	23	10072.565	9904	10338	68	10109.706	9899	11210	83	10274.458	9838	11319	84	10096.714	9840	10989	108	10110.861	9817	11194	89	10081.483	9830	10971	80
845	88	10058.363	9825	10535	91	10138.374	9826	11069	70	10056.457	9933	10384	28	10086.536	9950	10341	76	10070.053	9891	10937	42	10186.404	9756	11305	23	10074.565	9586	10387	68	10198.544	9809	11044	83	10091.169	9826	11171	84	10019.523	9846	10423	108	10116.564	9821	10915	89	10021.865	9855	10497	80
846	88	10028.409	9852	10819	91	10120.044	9889	11786	70	10104.286	9913	11426	28	10091.714	9875	10754	76	10060.342	9865	10767	42	10153.404	9833	11297	23	10043.044	9864	10683	68	10155.117	9785	11396	83	10082.855	9860	10694	84	10097.929	9854	11189	108	10111.667	9844	11145	89	10066.843	9849	11100	80
847	88	10033.238	9808	10856	91	10066.802	9836	10536	70	10180.972	9846	10974	28	10153.107	9884	10994	76	10037.132	9866	11068	42	10117.952	9908	10932	23	10102.174	9932	10809	68	10138.250	9861	11092	83	10135.819	9856	11338	84	10130.690	9890	11545	108	10088.620	9892	11183	89	10017.910	9858	10462	80
848	88	9998.478	9687	10436	91	10074.198	9868	10880	70	10088.729	9846	11033	28	10221.857	9775	12155	76	10069.724	9885	11239	42	10154.381	9857	10738	23	10118.131	9897	10684	68	10130.044	9876	11219	83	10093.506	9855	11092	84	10110.452	9887	10720	108	10092.306	9853	10965	89	10029.012	9679	10753	80
849	88	10044.397	9855	10738	91	10094.638	9902	11772	70	10124.129	9865	11168	28	10093.464	9860	10531	76	10091.329	9877	10862	42	10119.690	9882	11036	23	10064.479	9873	10472	68	10151.206	9807	10908	83	10138.867	9813	11341	84	10036.654	9534	10511	108	10160.870	9876	11310	89	10079.978	9832	10797	80
850	88	9999.125	9899	10326	91	10066.165	9874	10777	70	10172.442	9906	12201	28	10205.214	9819	10825	76	10060.250	9795	10612	42	10158.571	9874	11109	23	10100.521	9877	11182	68	10149.559	9908	11041	83	10152.976	9838	10958	84	10003.893	9900	10324	108	10107.269	9879	11482	89	10054.933	9860	11202	80
851	88	10024.909	9866	11057	91	10069.253	9874	11347	70	10115.129	9878	10948	28	10241.250	9836	11245	76	10087.908	9853	10718	42	10182.977	9812	11279	23	10071.392	9882	10990	68	10147.367	9884	11052	83	10091.494	9706	10854	84	10101.512	9882	10779	108	10100.583	9806	10712	89	10014.022	9840	10753	80
852	88	10060.897	9861	11014	91	10060.362	9863	11154	70	10173.814	9847	11026	28	10315.500	9830	11297	76	10064.974	9847	10825	42	10185.714	9920	11601	23	10074.913	9894	10745	68	10149.603	9868	10772	83	10203.458	9716	11114	84	10080.346	9869	11080	108	10143.463	9693	11910	89	10029.674	9624	10875	80
853	88	10064.329	9894	10943	91	10057.385	9853	10901	70	10083.871	9894	11028	28	9991.571	9751	10313	76	10137.237	9831	11141	42	10132.286	9871	11895	23	9998.392	9869	10227	68	10046.779	9887	10783	83	10160.578	9735	10987	84	10100.679	9884	11321	108	10087.583	9826	11011	89	10066.169	9840	10517	80
854	88	9994.318	9089	10982	91	10065.450	9890	11303	70	10090.886	9876	11130	28	10145.214	9854	10517	76	10062.618	9839	10787	42	10118.143	9874	10724	23	10097.435	9804	10527	68	10184.103	9667	12237	83	10261.445	9881	11671	84	10028.107	9903	10781	108	10174.602	9753	11108	89	10107.921	9842	10943	80
855	88	10012.443	9894	10479	91	10114.571	9879	11407	70	10096.386	9874	10492	28	10075.036	9918	10647	76	10097.685	9860	10957	42	10101.262	9908	10849	23	10163.608	9881	10992	68	10203.044	9854	11361	83	10231.313	9857	11764	84	10016.298	9515	10786	108	10095.944	9824	10906	89	10027.022	9913	11423	80
856	88	10006.182	9886	10621	91	10086.044	9804	11068	70	10100.457	9833	10811	28	10067.857	9843	10702	76	10097.724	9738	11196	42	10095.048	9809	10400	23	10023.000	9870	10583	68	10206.162	9860	11409	83	10166.386	9706	11492	84	10107.369	9885	10676	108	10134.537	9831	10782	89	10084.461	9846	10712	80
857	88	10013.375	9894	11011	91	10063.132	9880	11377	70	10066.543	9861	10706	28	10179.964	9850	10740	76	10097.961	9860	10829	42	10269.571	9802	11408	23	10103.652	9918	10528	68	10170.765	9633	10820	83	10066.470	9885	10912	84	10049.119	9318	10855	108	10100.259	9874	11034	89	10053.517	9861	11289	80
858	88	10008.738	9870	10471	91	10133.659	9839	11203	70	10101.814	9841	10709	28	10139.929	9876	10770	76	10094.447	9907	10825	42	10060.190	9921	10653	23	10031.782	9930	10290	68	10223.471	9830	10952	83	10112.675	9897	11201	84	10058.060	9829	10755	108	10126.157	9853	10973	89	10035.775	9886	11029	80
859	88	10037.387	9901	10671	91	10010.242	9852	10318	70	10117.043	9847	10981	28	10108.893	9864	10801	76	10007.842	9876	10290	42	10144.833	9883	11280	23	10089.869	9833	10561	68	10165.883	9893	11504	83	10057.458	9918	10873	84	10044.131	9905	10779	108	10188.694	9791	11188	89	10120.775	9887	11189	80
860	88	10020.171	9856	10682	91	10040.978	9877	10840	70	10101.686	9884	10728	28	10225.929	9861	11086	76	10087.592	9834	10509	42	10111.310	9889	10899	23	10041.435	9906	10242	68	10146.529	9838	11239	83	10161.603	9880	10910	84	10063.452	9856	11357	108	10118.676	9852	10788	89	10119.057	9833	11225	80
861	88	10021.113	9886	10549	91	10012.429	9857	10531	70	10071.743	9884	10693	28	10167.643	9906	11225	76	10030.868	9831	10839	42	10104.714	9906	10598	23	10127.000	9833	11001	68	10167.294	9865	11236	83	10206.434	9816	11226	84	10024.964	9584	11005	108	10123.046	9821	11302	89	10081.528	9890	11008	80
862	88	10016.625	9856	10542	91	10037.330	9885	11031	70	10091.086	9846	10586	28	10108.536	9855	10703	76	10044.724	9876	10641	42	10280.929	9788	11121	23	10073.000	9899	10547	68	10125.397	9833	11233	83	10154.952	9776	11251	84	10050.477	9873	10575	108	10059.583	9861	10851	89	10035.584	9891	11003	80
863	88	10017.557	9838	10486	91	10065.989	9918	10819	70	10107.743	9886	11717	28	10252.643	9909	10831	76	10061.315	9891	10520	42	10156.096	9809	10988	23	10074.652	9947	10400	68	10091.956	9845	10834	83	10226.265	9829	10914	84	10144.512	9840	11091	108	10044.241	9876	10667	89	10072.067	9884	10897	80
864	88	10007.546	9884	10729	91	10100.230	9819	10863	70	10143.900	9814	11093	28	10252.429	9869	11196	76	10156.987	9834	11180	42	10145.310	9818	10919	23	10123.392	9884	10789	68	10195.191	9893	10807	83	10229.639	9828	11494	84	10083.381	9860	10780	108	10031.759	9860	10526	89	10061.202	9907	10531	80
865	88	10010.603	9808	10683	91	10072.077	9893	11065	70	10034.558	9907	10679	28	10240.393	9893	11129	76	10050.026	9886	10448	42	10050.333	9902	10446	23	10034.565	9912	10143	68	10106.941	9901	10892	83	10210.711	9890	11044	84	10111.190	9857	10700	108	10109.102	9865	10770	89	10047.079	9857	10950	80
866	88	10014.796	9894	10436	91	10099.604	9823	11301	70	10144.442	9735	11657	28	10121.071	9929	10714	76	10161.855	9862	11470	42	10147.690	9859	11073	23	10240.218	9884	11140	68	10209.706	9912	11076	83	10130.795	9774	10827	84	10047.440	9876	10885	108	10098.361	9900	10877	89	10092.798	9863	11257	80
867	88	10078.591	9731	11062	91	10130.385	9861	10979	70	10222.214	9902	11428	28	10300.071	9840	13233	76	10137.592	9768	10998	42	10082.214	9829	10713	23	10117.565	9908	10940	68	10087.279	9852	11070	83	10125.855	9868	11183	84	10114.048	9866	10810	108	10168.944	9741	12107	89	10044.382	9892	10634	80
868	88	10084.988	9860	11081	91	10070.473	9868	10753	70	10099.743	9851	10933	28	10114.857	9916	10915	76	10114.539	9883	10941	42	10126.357	9886	10814	23	10195.479	9888	11303	68	10121.323	9892	11036	83	10068.976	9921	10405	84	10068.500	9887	10919	108	10091.954	9882	11188	89	9990.719	9691	10530	80
869	88	10056.943	9900	11129	91	10040.638	9902	11228	70	10105.328	9816	11007	28	10195.643	9975	10887	76	10116.815	9862	11440	42	10104.714	9924	10681	23	10107.261	9865	10920	68	10178.823	9888	11639	83	10173.422	9841	11435	84	10040.238	9883	10537	108	10040.417	9847	10905	89	10065.786	9860	10558	80
870	88	10019.454	9873	10671	91	10050.726	9873	10783	70	10067.043	9852	10738	28	10097.143	9916	10889	76	10104.185	9914	11089	42	10169.333	9834	10812	23	10059.782	9934	10551	68	10126.735	9892	11760	83	10184.361	9886	11202	84	10101.977	9854	11619	108	10162.204	9802	11190	89	10017.696	9836	10418	80
871	88	10066.466	9852	11037	91	10092.406	9848	11040	70	10195.129	9802	11059	28	10295.857	9928	11373	76	10033.303	9875	10999	42	10121.000	9910	10883	23	10225.392	9576	10790	68	10216.603	9843	11893	83	10135.481	9826	11329	84	10023.154	9896	10371	108	10070.083	9820	10578	89	10013.012	9883	10346	80
872	88	10004.034	9869	10389	91	10037.989	9869	10956	70	10138.429	9817	10745	28	10191.357	9751	10730	76	10081.855	9893	11754	42	10114.523	9881	11358	23	10168.348	9944	10759	68	10140.691	9912	10920	83	10187.566	9845	11246	84	10102.381	9907	11317	108	10126.713	9844	11624	89	10036.214	9904	11131	80
873	88	9991.693	9495	10328	91	10059.494	9868	11127	70	10071.100	9879	10794	28	10134.679	9868	10663	76	10088.145	9875	11175	42	10248.357	9874	11136	23	10141.174	9889	11120	68	10094.883	9877	11232	83	10127.627	9802	11035	84	10097.048	9882	11494	108	10104.777	9878	11200	89	10022.978	9861	10684	80
874	88	10050.784	9871	11325	91	10040.099	9891	11571	70	10149.357	9836	11702	28	10125.250	9903	10907	76	10127.421	9858	11285	42	10057.310	9903	10564	23	10018.608	9905	10157	68	10078.941	9791	11473	83	10153.313	9878	10941	84	10052.096	9456	11238	108	10070.167	9866	10991	89	10038.359	9806	10717	80
875	88	10081.284	9857	10865	91	10083.033	9833	11141	70	10154.143	9843	10720	28	10204.607	9882	11827	76	10068.315	9890	11072	42	10162.452	9915	11751	23	10002.913	9915	10187	68	10120.985	9862	11090	83	10191.012	9754	11778	84	10079.583	9886	11481	108	10094.704	9880	11057	89	10093.236	9850	11565	80
876	88	9994.796	9873	10292	91	10074.000	9884	10994	70	10301.015	9820	11823	28	10181.250	9891	11489	76	10089.132	9850	10751	42	10068.452	9905	10762	23	10132.652	9882	10996	68	10229.294	9770	11311	83	10133.289	9776	11299	84	10093.762	9824	10686	108	10041.796	9586	10880	89	10038.169	9875	10774	80
877	88	10030.818	9852	11077	91	10042.682	9885	10806	70	10161.757	9889	10760	28	10161.679	9879	10716	76	10115.408	9885	11381	42	10130.452	9902	10851	23	9997.131	9916	10170	68	10179.235	9884	11091	83	10228.181	9834	11251	84	10077.596	9824	10953	108	10046.176	9828	11147	89	10046.449	9846	11032	80
878	88	10033.500	9655	10840	91	10043.055	9882	10850	70	10066.257	9847	11148	28	10112.179	9390	11059	76	10162.737	9864	11567	42	10074.000	9872	10788	23	10127.218	9893	10725	68	10112.441	9882	11221	83	10142.880	9914	11253	84	10112.000	9867	10894	108	10049.852	9719	10724	89	10048.281	9872	11224	80
879	88	10101.796	9887	10697	91	10105.517	9851	10924	70	10041.558	9681	10708	28	10339.143	9881	12071	76	10092.039	9763	11621	42	10097.096	9897	10921	23	10207.608	9849	10971	68	10106.044	9810	10675	83	10118.481	9845	10975	84	10041.023	9858	10642	108	10076.111	9834	11153	89	10053.438	9883	10389	80
880	88	10058.772	9833	10879	91	10101.330	9887	10758	70	10039.657	9917	10686	28	10068.643	9824	10879	76	10144.605	9887	11163	42	10082.048	9856	10643	23	10083.869	9930	10514	68	10227.265	9895	11988	83	10132.808	9729	11070	84	10067.583	9884	10584	108	10070.657	9828	11130	89	10056.584	9849	10655	80
881	88	10009.978	9871	10334	91	10080.901	9902	10900	70	10052.472	9812	10727	28	10271.143	9832	11519	76	10060.342	9906	10531	42	10053.929	9882	10396	23	10055.131	9870	10585	68	10215.485	9790	11074	83	10143.373	9833	10787	84	10035.143	9873	10739	108	10104.917	9871	10849	89	10048.641	9865	10762	80
882	88	10037.079	9875	10874	91	10060.473	9779	11144	70	10077.857	9911	10722	28	10303.179	9863	11630	76	10060.368	9894	10730	42	10113.690	9899	10935	23	10105.782	9915	10766	68	10207.191	9888	11250	83	10127.916	9897	11433	84	10118.107	9853	11511	108	10082.944	9640	11097	89	10005.394	9326	10511	80
883	88	10032.022	9886	10636	91	10103.022	9876	10844	70	10119.442	9760	10806	28	10148.500	9897	10773	76	10101.092	9918	11996	42	10126.262	9914	11427	23	10088.174	9910	10546	68	10107.617	9886	10888	83	10247.422	9797	11924	84	10044.119	9874	11074	108	10089.009	9877	10635	89	10031.135	9844	10679	80
884	88	10013.887	9822	10652	91	10104.791	9874	11550	70	10076.214	9855	10978	28	10421.643	9785	12037	76	10054.592	9838	10480	42	10183.023	9837	11446	23	10119.218	9905	10579	68	10098.544	9874	10703	83	10165.072	9753	11104	84	10106.988	9838	10780	108	10134.157	9690	11725	89	10095.483	9861	10894	80
885	88	10029.818	9841	10933	91	10079.582	9899	11364	70	10126.571	9839	11362	28	10096.464	9859	11007	76	10050.763	9733	10735	42	10095.810	9868	10706	23	10116.000	9720	10742	68	10182.912	9804	10698	83	10174.061	9798	11426	84	10042.596	9840	10459	108	10105.537	9844	11084	89	10063.090	9874	10673	80
886	88	10037.329	9897	10712	91	10058.945	9881	11379	70	10011.300	9861	10437	28	10096.179	9829	11238	76	10103.092	9441	11062	42	10145.048	9942	10865	23	10050.174	9931	10327	68	10208.059	9799	10970	83	10084.253	9770	10811	84	10070.477	9830	10720	108	10147.639	9787	10863	89	10149.966	9881	10969	80
887	88	10062.637	9894	10900	91	10042.517	9906	10703	70	10085.200	9870	10828	28	10177.714	9919	11147	76	10146.013	9890	10914	42	10165.714	9807	11029	23	10053.739	9895	10433	68	10147.794	9853	10960	83	10150.313	9845	11362	84	10059.619	9883	10783	108	10075.074	9874	10834	89	10058.483	9870	11058	80
888	88	10036.716	9875	10869	91	10065.341	9830	11014	70	10082.357	9895	10913	28	10249.429	9863	11375	76	10058.724	9875	10652	42	10181.000	9843	11074	23	10032.652	9945	10212	68	10179.397	9808	10918	83	10116.928	9875	11208	84	10044.810	9888	10895	108	10043.417	9682	10799	89	10057.045	9805	11277	80
889	88	10073.046	9874	11002	91	10094.418	9907	10911	70	10130.942	9861	11139	28	10180.179	9885	11086	76	10011.685	9867	10528	42	10122.643	9829	11277	23	10046.174	9913	10575	68	10136.529	9872	11128	83	10165.445	9762	10843	84	10050.417	9888	10834	108	10167.130	9838	11129	89	10057.741	9851	10617	80
890	88	10130.318	9804	11013	91	10029.341	9885	10663	70	10092.614	9859	10798	28	10062.964	9922	10417	76	10050.763	9907	10472	42	10017.857	9898	10374	23	10179.218	9805	11119	68	10107.559	9830	11014	83	10171.614	9847	10985	84	10138.023	9808	11120	108	10068.296	9852	10955	89	10030.202	9886	10637	80
891	88	10027.228	9888	10658	91	10057.330	9876	10698	70	10080.457	9860	11430	28	10190.893	9906	10993	76	10010.645	9494	10518	42	10133.167	9823	11635	23	10088.826	9899	10845	68	10092.883	9909	11048	83	10163.373	9892	11858	84	10046.179	9883	10862	108	10067.824	9891	10925	89	10035.304	9870	10633	80
892	88	10014.262	9909	10541	91	10105.582	9880	11098	70	10088.614	9842	10908	28	10263.464	9920	11421	76	10101.711	9849	11406	42	10111.667	9784	11113	23	10162.087	9911	11046	68	10119.029	9896	10958	83	10093.048	9854	10840	84	10099.250	9842	11713	108	10094.509	9855	11915	89	10070.102	9863	11258	80
893	88	10059.353	9866	11003	91	10045.011	9873	10886	70	10097.700	9846	10765	28	10266.964	9811	10936	76	10152.921	9848	11472	42	10153.048	9854	12062	23	10047.044	9895	10722	68	10108.000	9810	11223	83	10179.277	9876	11686	84	10096.238	9852	11261	108	10123.787	9818	11335	89	10014.382	9909	10612	80
894	88	10006.182	9906	10443	91	10060.154	9892	10749	70	10052.643	9801	10759	28	10079.071	9888	10708	76	10078.803	9840	10993	42	10173.477	9891	11089	23	10051.826	9910	10327	68	10142.617	9849	10654	83	10120.097	9849	10710	84	10036.952	9862	10741	108	10054.509	9784	10684	89	10034.831	9915	10666	80
895	88	10043.171	9843	10561	91	10032.912	9799	10483	70	10114.157	9890	11023	28	10299.643	9830	11603	76	10137.842	9905	11029	42	10219.977	9856	11387	23	10073.000	9832	10538	68	10163.956	9855	11566	83	10166.277	9914	11622	84	10082.798	9878	11142	108	10104.954	9447	10945	89	10082.472	9885	11898	80
896	88	10055.250	9841	11128	91	10018.967	9879	10447	70	10044.100	9887	10651	28	10171.179	9907	10982	76	10084.250	9759	11814	42	10131.167	9925	11313	23	10094.739	9905	10481	68	10060.147	9582	10556	83	10163.145	9878	11326	84	10067.167	9849	10809	108	10043.973	9634	10782	89	10043.337	9859	11015	80
897	88	10030.204	9843	10693	91	10053.198	9872	10738	70	10166.457	9875	11462	28	10360.250	9785	11101	76	10063.211	9861	10700	42	10168.881	9819	11432	23	10191.956	9910	10644	68	10124.706	9801	10666	83	10090.217	9889	10955	84	10050.179	9893	10344	108	10113.500	9801	11007	89	10043.270	9917	10661	80
898	88	10021.387	9842	10523	91	10052.374	9864	10898	70	10027.586	9886	10558	28	10099.321	9920	10663	76	10060.697	9876	10705	42	10091.523	9931	11454	23	10064.392	9834	10501	68	10195.677	9918	11288	83	10120.301	9854	10886	84	10102.286	9820	10926	108	10075.861	9836	10658	89	10043.584	9864	10537	80
899	88	10023.897	9871	10840	91	10061.209	9901	10762	70	10194.043	9736	12139	28	10067.214	9922	10780	76	10064.935	9900	11187	42	10069.071	9907	10814	23	10170.174	9807	11589	68	10145.294	9893	11102	83	10154.627	9849	11220	84	10120.560	9847	11288	108	10080.037	9859	10647	89	10049.517	9805	10920	80
900	88	10060.943	9894	10906	91	10058.857	9904	10525	70	10070.700	9867	10924	28	10140.536	9920	10736	76	10060.447	9869	10555	42	10236.404	9979	10871	23	10265.521	9900	11984	68	10115.073	9915	10812	83	10111.458	9819	11166	84	10030.357	9872	10601	108	10061.426	9877	11330	89	10033.180	9900	10442	80
901	88	10050.807	9820	10928	91	10045.308	9051	11064	70	10146.143	9903	11153	28	10308.786	9880	11414	76	10062.618	9835	10459	42	10155.286	9851	11068	23	10075.348	9951	10299	68	10169.559	9837	11390	83	10161.494	9890	11482	84	10015.798	9836	10527	108	10186.686	9781	11403	89	10049.102	9854	10556	80
902	88	10009.613	9797	10538	91	10090.604	9879	11115	70	10092.414	9877	10691	28	10218.214	9936	10834	76	10119.895	9887	11296	42	10054.477	9882	10609	23	10027.695	9885	10308	68	10103.677	9146	10964	83	10212.373	9840	11438	84	10071.810	9837	11433	108	10022.444	9884	10620	89	10030.686	9901	11096	80
903	88	9984.909	9490	10253	91	10136.538	9831	11095	70	10116.657	9873	11311	28	10258.000	9943	11003	76	10087.737	9852	10935	42	10081.596	9879	10849	23	10018.695	9825	10218	68	10117.265	9732	10690	83	10145.181	9751	11092	84	10078.869	9773	10716	108	10100.186	9829	10936	89	10104.584	9858	10704	80
904	88	10033.988	9879	10493	91	10109.494	9826	11079	70	10093.371	9853	10648	28	10125.393	9878	10894	76	10038.908	9886	10674	42	10025.404	9891	10556	23	10057.826	9912	10254	68	10230.044	9869	11304	83	10140.217	9795	11433	84	10078.143	9794	10875	108	10116.787	9821	10889	89	10096.988	9909	10896	80
905	88	10023.818	9868	10532	91	10033.747	9813	11116	70	10124.900	9890	10987	28	10189.607	9891	11144	76	10118.224	9797	11260	42	10253.810	9731	11090	23	10054.521	9901	10432	68	10139.617	9824	10823	83	10131.084	9488	11513	84	10102.250	9829	11124	108	10087.898	9841	10854	89	10015.506	9542	10726	80
906	88	10038.784	9826	11197	91	10033.077	9880	10891	70	10007.200	9889	10337	28	10057.536	9895	10939	76	10089.697	9909	10925	42	10061.548	9916	10944	23	10120.913	9845	10813	68	10130.044	9844	10932	83	10191.627	9861	11278	84	10062.333	9908	10643	108	10123.186	9816	10858	89	10020.281	9744	10748	80
907	88	10012.772	9883	10461	91	10064.406	9804	10937	70	10123.586	9632	10951	28	10179.143	9929	11039	76	10076.697	9890	11509	42	10071.977	9906	11354	23	10197.652	9945	10795	68	10191.735	9888	11392	83	10166.409	9871	11195	84	10101.464	9819	10928	108	10111.556	9527	10831	89	10016.674	9838	10422	80
908	88	10043.238	9891	11130	91	10070.934	9823	11006	70	10064.757	9905	10479	28	10105.464	9919	10581	76	10130.211	9907	11043	42	10250.071	9916	11335	23	10035.218	9709	10416	68	10253.059	9892	11751	83	10195.350	9864	11476	84	10053.477	9914	10811	108	10151.704	9905	11835	89	10071.112	9900	11037	80
909	88	10030.137	9873	10501	91	10034.901	9847	10766	70	10058.857	9879	10627	28	10234.429	9859	11425	76	10071.342	9818	11145	42	10121.596	9529	10892	23	10029.087	9875	10372	68	10199.956	9775	11982	83	10108.675	9794	11272	84	10042.596	9854	10682	108	10010.111	9711	10477	89	10039.606	9877	10733	80
910	88	10019.738	9891	10599	91	10116.978	9812	11064	70	10143.714	9871	11040	28	10073.393	9824	10613	76	10078.289	9809	11229	42	10111.929	9722	10910	23	10113.869	9872	10781	68	10120.971	9715	11220	83	10197.639	9802	11668	84	10047.893	9815	10847	108	10063.463	9851	10978	89	10103.214	9828	11319	80
911	88	10027.478	9883	10990	91	10057.318	9887	11389	70	10086.015	9904	10955	28	10093.179	9827	10927	76	10095.171	9824	10729	42	10119.833	9888	10805	23	9994.261	9889	10109	68	10132.559	9775	11516	83	10201.952	9840	10839	84	10083.762	9832	10798	108	10058.741	9152	11053	89	10031.494	9882	10794	80
912	88	10009.682	9872	10425	91	10057.242	9710	10640	70	10132.957	9734	11487	28	10171.714	9906	11099	76	10079.355	9904	11196	42	10087.833	9915	10631	23	10091.826	9940	10363	68	10106.073	9749	10903	83	10138.530	9794	11555	84	10108.631	9866	11081	108	10072.102	9906	11267	89	10077.786	9845	11024	80
913	88	10010.671	9880	10718	91	10032.527	9900	10656	70	10085.800	9879	11281	28	10206.714	9821	12130	76	10049.224	9904	10924	42	10087.643	9873	10765	23	10171.000	9909	10932	68	10058.456	9856	10637	83	10113.867	9806	11068	84	10074.714	9806	11043	108	10095.667	9824	10944	89	10075.404	9893	11065	80
914	88	10008.591	9898	10838	91	10071.626	9813	11401	70	10175.472	9836	11052	28	10096.250	9824	10657	76	10094.118	9847	11457	42	10085.714	9904	10855	23	10118.913	9782	10827	68	10186.677	9848	11269	83	10080.386	9894	10623	84	10024.369	9860	10433	108	10070.296	9889	11274	89	10066.304	9850	10860	80
915	88	10008.591	9723	10396	91	10110.670	9858	10885	70	10138.771	9837	11006	28	10145.679	9942	10588	76	10066.855	9873	10862	42	10163.477	9850	11275	23	10072.087	9876	10644	68	10150.485	9894	10902	83	10123.000	9876	11810	84	10034.619	9871	11076	108	10088.648	9846	10825	89	10045.180	9896	10797	80
916	88	10005.387	9780	10609	91	10073.132	9792	11658	70	10053.214	9802	11497	28	10129.500	9933	11775	76	10102.395	9847	10941	42	10105.119	9895	10623	23	10065.392	9864	10401	68	10110.985	9901	10506	83	10170.120	9863	11050	84	10050.096	9757	10783	108	10063.231	9875	11169	89	10042.483	9862	10651	80
917	88	10003.238	9865	10581	91	10075.022	9895	10575	70	10051.400	9906	10661	28	10258.179	9929	11429	76	10119.000	9794	10939	42	10065.048	9741	10436	23	9981.000	9921	10033	68	10157.133	9899	11123	83	10117.855	9649	11262	84	10081.702	9863	10701	108	10087.527	9871	11065	89	10062.933	9670	10968	80
918	88	10024.591	9842	10982	91	10012.726	9562	10492	70	10145.500	9445	11050	28	10169.321	9896	10867	76	10122.158	9826	11234	42	10115.833	9904	10582	23	10078.782	9912	10800	68	10140.471	9827	11079	83	10099.409	9361	11134	84	10117.631	9846	11483	108	10093.436	9837	10799	89	10064.382	9807	10860	80
919	88	10004.113	9383	10600	91	10025.594	9909	10518	70	10102.828	9813	11036	28	10173.571	9808	11197	76	10145.026	9778	11372	42	10171.714	9739	10947	23	10102.565	9852	10699	68	10159.765	9884	10871	83	10117.699	9835	10970	84	10038.023	9848	10978	108	10089.102	9865	11277	89	10035.079	9870	10452	80
920	88	10018.159	9875	11059	91	10044.253	9882	10475	70	10029.257	9872	10399	28	10109.786	9861	11167	76	10053.618	9877	10370	42	10096.548	9794	10562	23	10111.739	9922	10524	68	10246.971	9825	11901	83	10095.241	9876	11413	84	10080.500	9806	10628	108	10082.769	9663	10636	89	10029.112	9879	10503	80
921	88	10048.568	9871	11003	91	10058.297	9859	10890	70	10098.571	9884	10639	28	10262.929	9826	11626	76	10089.303	9854	10945	42	10065.952	9757	11122	23	10035.131	9820	11205	68	10195.867	9689	11026	83	10181.675	9841	10974	84	10056.964	9884	10612	108	10098.417	9870	10955	89	10105.281	9862	11161	80
922	88	10045.284	9737	11094	91	10113.879	9798	10781	70	10106.886	9795	10995	28	10103.250	9464	11812	76	10097.250	9916	10660	42	10090.881	9860	10948	23	10178.000	9947	10734	68	10144.677	9861	11296	83	10152.325	9865	10933	84	10067.119	9865	10626	108	10065.389	9859	10708	89	10100.696	9868	11614	80
923	88	10013.796	9867	10598	91	10102.121	9868	10668	70	10057.143	9877	10376	28	10193.643	9922	11391	76	10137.461	9794	11464	42	10064.214	9843	10804	23	10148.521	9863	10612	68	10208.485	9776	11524	83	10137.939	9830	10882	84	10078.523	9881	10651	108	10078.657	9856	10807	89	10054.191	9879	10847	80
924	88	10046.796	9871	11308	91	10030.308	9806	11333	70	10091.714	9813	10859	28	10389.821	9782	11741	76	10074.053	9838	10989	42	10047.571	9839	10766	23	10155.956	9936	10766	68	10231.309	9258	11349	83	10091.555	9839	10712	84	10019.023	9912	10436	108	10069.519	9861	10677	89	10031.090	9864	10507	80
925	88	10015.387	9833	10377	91	10061.527	9889	10659	70	10060.442	9894	10429	28	10090.607	9895	10542	76	10121.908	9890	11404	42	10080.333	9862	10530	23	10202.869	9846	10968	68	10154.456	9927	10865	83	10079.205	9908	10573	84	10030.000	9885	10481	108	10107.027	9803	11613	89	10019.157	9896	10955	80
926	88	10075.954	9840	10789	91	10070.726	9390	11069	70	10068.629	9864	10795	28	10088.321	9878	10452	76	10089.487	9852	10989	42	10128.357	9841	10885	23	10087.000	9831	10676	68	10103.515	9847	10798	83	10253.928	9903	11131	84	10031.107	9846	10390	108	10074.981	9884	11076	89	10027.191	9855	10763	80
927	88	10042.579	9863	10777	91	10060.165	9846	10899	70	10115.015	9865	11260	28	10021.714	9894	10686	76	10095.289	9830	10918	42	10126.548	9855	10899	23	10077.348	9912	10417	68	10118.206	9876	10792	83	10140.735	9788	11766	84	10059.881	9874	11005	108	10065.564	9897	10636	89	10086.517	9896	11109	80
928	88	10057.807	9842	11102	91	10069.626	9885	11074	70	10058.843	9893	10565	28	10156.643	9927	11250	76	10047.065	9773	10706	42	10009.071	9878	10488	23	10185.348	9834	11212	68	10177.133	9834	11284	83	10146.072	9867	11149	84	10085.667	9808	10874	108	10107.352	9857	10940	89	10044.057	9908	10762	80
929	88	10022.807	9877	10438	91	10093.726	9844	11594	70	10130.271	9883	11326	28	10145.893	9898	10738	76	10029.658	9866	10907	42	10180.119	9836	10937	23	10158.000	9851	10858	68	10227.500	9775	10975	83	10303.325	9821	11835	84	10087.738	9851	10728	108	10141.676	9808	11481	89	10018.596	9889	10784	80
930	88	10033.863	9839	10807	91	10064.352	9883	10637	70	10098.800	9880	10610	28	10195.964	9768	10861	76	10107.987	9797	11163	42	10079.619	9872	10834	23	10222.695	9865	10793	68	10180.338	9875	11353	83	10114.566	9869	10650	84	10003.548	9627	10833	108	10068.991	9884	10908	89	10021.741	9679	10585	80
931	88	10018.113	9892	10436	91	10017.209	9841	10501	70	10068.186	9846	10848	28	10080.750	9911	10742	76	10094.658	9808	11210	42	10099.810	9919	11353	23	10096.521	9931	10513	68	10167.897	9828	11117	83	10146.024	9808	10772	84	10110.940	9866	11034	108	10040.074	9845	10729	89	10081.641	9879	11086	80
932	88	10088.829	9840	11086	91	10083.857	9859	11141	70	10106.000	9835	10867	28	10140.071	9928	10944	76	10030.263	9890	10717	42	10148.500	9907	11318	23	10115.695	9797	10929	68	10190.515	9813	11103	83	10213.519	9902	11157	84	10015.917	9788	10468	108	10084.556	9880	10617	89	10079.382	9879	11183	80
933	88	10026.875	9898	10604	91	10059.483	9836	10948	70	10080.771	9847	10916	28	10081.214	9881	10358	76	10081.776	9873	11127	42	10090.310	9900	11030	23	10087.000	9476	10907	68	10253.221	9836	11237	83	10168.445	9839	10984	84	10096.107	9880	10792	108	10051.130	9880	10729	89	10041.674	9864	10615	80
934	88	10015.147	9850	10643	91	10097.176	9863	11465	70	10091.700	9848	10720	28	10130.107	9829	10745	76	10118.013	9684	11103	42	10140.762	9856	10993	23	10109.826	9898	10548	68	10197.500	9889	10656	83	10163.555	9837	11001	84	10070.464	9821	11052	108	10135.889	9817	10901	89	10073.146	9880	11150	80
935	88	10032.193	9855	10794	91	10050.703	9820	10678	70	10037.186	9896	10507	28	10037.929	9863	10726	76	10077.513	9886	11079	42	10064.190	9733	10791	23	10018.608	9882	10652	68	10269.838	9911	11151	83	10118.844	9828	10891	84	10058.810	9885	10903	108	10065.019	9873	10887	89	10046.775	9863	10819	80
936	88	10030.546	9841	10713	91	10022.945	9861	10377	70	10109.100	9915	10609	28	10205.893	9912	10948	76	10115.697	9843	10984	42	10126.452	9852	10803	23	10065.044	9877	10584	68	10099.573	9887	10780	83	10185.481	9873	11291	84	10057.523	9863	10877	108	10110.009	9848	11470	89	10095.741	9827	10743	80
937	88	10027.272	9909	10972	91	10011.912	9831	10686	70	10081.700	9858	10812	28	10142.750	9816	11080	76	10095.118	9909	10925	42	10139.167	9879	11194	23	10102.392	9897	10877	68	10123.633	9875	10898	83	10092.277	9508	11075	84	10074.977	9866	11173	108	10037.407	9929	10844	89	10010.831	9894	10778	80
938	88	10063.329	9835	11406	91	10058.055	9903	10948	70	10163.186	9815	10924	28	10177.929	9299	10941	76	10024.039	9863	10598	42	10095.619	9898	11029	23	10100.652	9938	11420	68	10131.323	9757	11015	83	10171.627	9841	11103	84	10096.583	9872	11101	108	10091.074	9878	11016	89	10025.606	9914	10594	80
939	88	10039.375	9891	10817	91	10048.626	9883	10727	70	10073.757	9752	10648	28	10368.464	9919	12257	76	10012.553	9886	10305	42	10157.357	9914	11230	23	10041.782	9808	10663	68	10116.809	9857	10854	83	10194.699	9885	11827	84	10056.631	9846	10755	108	10055.639	9868	10889	89	10074.112	9871	11215	80
940	88	10019.079	9427	10950	91	10039.011	9918	10870	70	10063.086	9876	10979	28	10113.893	9919	10467	76	10047.895	9897	10585	42	10179.167	9811	11225	23	10217.131	9889	10872	68	10122.117	9907	10974	83	10180.301	9870	11103	84	10095.571	9809	11442	108	10073.046	9882	10767	89	10032.933	9905	10729	80
941	88	10093.568	9765	11280	91	10063.352	9870	10645	70	10116.672	9829	10868	28	10068.929	9879	10388	76	10038.355	9806	11140	42	10036.833	9900	10584	23	10103.261	9886	10508	68	10221.427	9842	11090	83	10117.061	9873	10932	84	10084.727	9557	10970	108	10090.436	9851	10913	89	10049.506	9831	11131	80
942	88	9989.591	9705	10491	91	10064.934	9903	11164	70	10035.071	9912	10441	28	10143.929	9841	10937	76	10099.013	9798	11028	42	10112.833	9865	10699	23	10014.479	9881	10234	68	10168.985	9903	11199	83	10198.048	9781	11510	84	10069.988	9769	11036	108	10065.806	9903	10649	89	10041.416	9907	10895	80
943	88	10026.557	9784	11208	91	10044.341	9603	11006	70	10155.271	9798	10830	28	10139.857	9913	11023	76	10082.013	9865	11011	42	10062.238	9887	10560	23	10029.565	9899	10372	68	10180.735	9867	11279	83	10137.373	9870	11076	84	10095.154	9839	10905	108	10113.380	9871	11090	89	10030.606	9839	10584	80
944	88	10055.171	9838	10958	91	10135.791	9864	10842	70	10074.485	9797	10807	28	10202.643	9837	11091	76	10132.079	9917	10992	42	10088.762	9909	10729	23	10134.608	9905	10938	68	10148.221	9844	10978	83	10158.434	9862	10897	84	10038.727	9619	10539	108	10028.880	9903	10825	89	10033.135	9920	10321	80
945	88	10072.966	9856	11272	91	10042.099	9815	10643	70	10135.700	9807	11031	28	10184.107	9866	11761	76	10119.171	9816	11064	42	10112.262	9869	11274	23	10217.695	9903	11976	68	10081.573	9821	10788	83	10178.337	9762	11525	84	10091.893	9833	10944	108	10060.991	9883	10643	89	10049.943	9816	10873	80
946	88	10060.988	9859	10886	91	10052.714	9897	10830	70	10112.871	9824	10619	28	10287.036	9881	11023	76	10125.776	9894	11000	42	10045.738	9846	10540	23	10292.521	9932	11302	68	10125.412	9907	10819	83	10098.253	9880	10961	84	10094.131	9899	11619	108	10150.361	9897	12446	89	10081.067	9909	10987	80
947	88	10031.671	9881	10498	91	10092.362	9903	10676	70	10113.472	9887	10945	28	9943.464	9618	10536	76	10113.737	9906	11148	42	10162.262	9900	11215	23	10027.261	9898	10228	68	10041.779	9810	10468	83	10181.012	9650	11303	84	10067.012	9875	10796	108	10075.000	9810	11271	89	10027.259	9826	10792	80
948	88	10087.454	9884	11017	91	10099.868	9837	11263	70	10047.485	9806	10713	28	10142.429	9916	10862	76	10119.382	9890	11022	42	10072.643	9930	10944	23	10162.608	9830	10594	68	10133.529	9840	11304	83	10099.687	9896	10721	84	10071.000	9881	11139	108	10042.306	9876	10927	89	9995.943	9908	10417	80
949	88	10029.000	9888	10532	91	10096.978	9844	10784	70	10183.972	9874	11681	28	10089.286	9853	10512	76	10135.263	9868	11199	42	10099.404	9905	10909	23	10024.869	9885	10354	68	10303.015	9888	11626	83	10113.614	9869	10636	84	10097.917	9890	10935	108	10097.630	9764	11324	89	10092.461	9655	10873	80
950	88	10081.375	9831	11130	91	10115.450	9829	11369	70	10104.300	9793	10901	28	10123.607	9918	10838	76	10073.145	9906	10669	42	10192.310	9910	11083	23	10248.608	9841	11759	68	10129.059	9800	11274	83	10131.566	9885	10796	84	10065.048	9867	11042	108	10079.667	9897	10969	89	10016.551	9874	10436	80
951	88	10055.647	9903	10981	91	10031.132	9835	10744	70	10156.558	9853	11267	28	10038.786	9893	10450	76	10101.118	9891	11503	42	10199.500	9886	11144	23	10095.174	9882	10504	68	10156.117	9880	11216	83	10150.952	9835	11318	84	10043.690	9881	10571	108	10060.074	9849	10616	89	10016.686	9854	10602	80
952	88	10031.637	9898	10810	91	10097.791	9767	11518	70	10156.700	9857	11326	28	10195.786	9874	11096	76	10063.645	9886	10655	42	10157.857	9908	11411	23	10071.739	9863	10507	68	10119.867	9906	10903	83	10082.253	9902	10751	84	10123.560	9916	11359	108	10075.926	9804	11146	89	10038.696	9893	10542	80
953	88	10038.421	9888	10909	91	10071.362	9898	10829	70	10063.700	9879	10852	28	10121.286	9886	10794	76	10117.724	9558	10857	42	10166.381	9829	11178	23	10076.652	9904	10380	68	10234.662	9791	11292	83	10128.663	9865	10756	84	10025.238	9879	10508	108	10050.731	9799	11054	89	10055.102	9904	10729	80
954	88	10036.671	9861	10841	91	10067.626	9845	11203	70	10041.286	9842	10952	28	10132.607	9863	10725	76	10100.132	9737	11852	42	10115.477	9920	10495	23	10071.956	9936	10405	68	10208.912	9856	11098	83	10182.024	9839	10835	84	10061.952	9479	10869	108	10083.777	9856	10796	89	10066.494	9836	10608	80
955	88	10072.637	9877	11330	91	10052.758	9825	10897	70	10069.314	9865	11218	28	10422.571	9711	11548	76	10167.618	9877	11210	42	10011.048	9897	10345	23	10093.261	9865	10521	68	10191.897	9929	10992	83	10185.976	9887	11599	84	10039.977	9870	10658	108	10094.954	9851	11245	89	10091.359	9898	11457	80
956	88	10092.603	9099	11048	91	10101.341	9837	10956	70	10082.558	9874	10705	28	10083.821	9910	10646	76	10066.026	9904	10888	42	10063.762	9912	10662	23	10070.435	9917	10679	68	10069.162	9910	10613	83	10043.542	9916	10642	84	10059.298	9885	10766	108	10057.667	9871	10699	89	10028.753	9870	10793	80
957	88	10032.329	9899	10558	91	10070.550	9857	10771	70	10082.143	9870	10868	28	10171.321	9963	10798	76	10085.724	9889	10830	42	10043.357	9869	10348	23	10039.782	9891	10270	68	10112.647	9901	10817	83	10109.771	9786	11102	84	10084.643	9467	11300	108	10079.657	9801	11152	89	10040.629	9874	10997	80
958	88	10034.784	9868	10488	91	10093.176	9848	10635	70	10052.386	9746	10712	28	10137.250	9830	10940	76	10070.000	9875	11017	42	10259.381	9849	11713	23	10151.695	9878	10874	68	10165.897	9858	11056	83	10223.964	9878	11178	84	10070.786	9818	10940	108	10055.602	9884	10834	89	10042.438	9846	10919	80
959	88	10021.443	9856	10715	91	10022.846	9880	10539	70	10163.743	9861	11535	28	10287.179	9858	11273	76	10126.711	9861	11590	42	10106.714	9847	10832	23	10110.174	9891	10616	68	10204.456	9823	11439	83	10079.916	9824	10618	84	10148.381	9860	11441	108	10132.870	9790	11035	89	10130.349	9696	10968	80
960	88	10013.103	9819	10406	91	10082.901	9826	10964	70	10035.271	9876	10671	28	10124.143	9928	10535	76	10039.789	9874	11359	42	10287.596	9932	12139	23	10069.087	9918	10447	68	10179.000	9899	11659	83	10117.542	9762	10774	84	10096.679	9864	11146	108	10127.630	9738	11425	89	10019.831	9470	10482	80
961	88	10050.943	9859	10987	91	10031.978	9906	10484	70	10127.929	9926	11183	28	10087.679	9880	10941	76	10081.000	9908	10898	42	10066.810	9900	10534	23	10251.044	9852	11034	68	10122.500	9872	10961	83	10190.808	9837	11049	84	10052.381	9904	10643	108	10128.204	9779	11386	89	10032.910	9854	10472	80
962	88	10010.387	9873	10513	91	10109.352	9862	11296	70	10161.614	9888	11649	28	10107.143	9923	10714	76	10047.882	9876	10670	42	10104.500	9845	10817	23	10294.348	9805	11103	68	10113.971	9843	10829	83	10131.229	9804	11191	84	10064.250	9896	10571	108	10117.407	9259	11287	89	10100.202	9906	11745	80
963	88	10020.353	9875	10556	91	10141.659	9799	11170	70	10035.386	9881	10421	28	10295.393	9848	11519	76	10116.105	9820	10936	42	10130.929	9914	11006	23	10137.826	9875	10868	68	10187.103	9849	11376	83	10183.313	9871	11076	84	10037.643	9861	10480	108	10027.870	9887	10490	89	10051.034	9903	10703	80
964	88	10019.932	9895	10565	91	10093.418	9855	10966	70	10125.043	9801	11221	28	10149.571	9925	11388	76	10125.145	9862	11282	42	10178.214	9925	11078	23	10123.956	9939	10649	68	10204.294	9869	11012	83	10186.253	9850	11199	84	10149.333	9901	11126	108	10045.750	8743	11336	89	10054.831	9875	10902	80
965	88	10028.000	9723	10813	91	10151.550	9834	10915	70	10138.700	9879	10933	28	10039.000	9902	10292	76	10018.803	9885	11055	42	10122.214	9841	11641	23	10102.044	9880	11662	68	10188.647	9814	10977	83	10112.939	9888	11185	84	10077.940	9873	10596	108	10076.343	9803	11036	89	10022.180	9787	11318	80
966	88	10007.432	9866	10235	91	10098.055	9833	10748	70	10111.972	9801	11093	28	10142.321	9895	10539	76	10028.263	9884	10439	42	10202.333	9826	11939	23	10050.261	9778	10616	68	10139.427	9899	11429	83	10170.747	9798	11615	84	10070.369	9885	11031	108	10099.704	9885	11263	89	10079.214	9900	10842	80
967	88	10053.443	9843	10665	91	10084.286	9858	10786	70	10148.043	9812	11195	28	10100.929	9892	11029	76	10095.789	9872	11009	42	10097.738	9880	10810	23	10057.479	9913	10388	68	10150.985	9844	10993	83	10046.747	9796	10871	84	10120.881	9863	11334	108	10118.009	9818	11216	89	10065.854	9871	11053	80
968	88	10031.603	9804	10778	91	10097.824	9881	11510	70	10082.286	9820	10863	28	10157.036	9946	10641	76	10166.868	9870	11461	42	10044.310	9888	10463	23	10099.174	9925	10796	68	10128.956	9895	10773	83	10217.024	9811	11277	84	10063.917	9852	10579	108	10055.314	9864	10456	89	10063.551	9859	10764	80
969	88	10043.068	9872	10823	91	10062.462	9817	11009	70	10124.186	9904	10846	28	10116.214	9827	11010	76	10106.685	9810	11349	42	10175.452	9794	11375	23	10043.305	9897	10511	68	10166.088	9881	11792	83	10164.313	9804	11567	84	10049.119	9888	10812	108	10044.481	9705	11152	89	10092.517	9874	10942	80
970	88	10052.728	9872	11607	91	10012.308	9886	10512	70	10011.328	9849	10436	28	10218.964	9936	11000	76	10075.421	9859	10941	42	10210.096	9915	11515	23	10080.652	9853	10859	68	10099.250	9885	10773	83	10102.181	9859	11229	84	10157.583	9885	11682	108	10057.880	9871	11043	89	10007.876	9916	10584	80
971	88	10014.500	9872	10581	91	10108.450	9804	10670	70	10051.457	9684	10511	28	10069.643	9934	10976	76	10068.974	9833	10688	42	10046.429	9893	10434	23	10187.348	9853	11195	68	10243.353	9886	11551	83	10118.289	9898	10809	84	10085.393	9825	10908	108	10164.750	9820	11741	89	10034.135	9899	10635	80
972	88	10041.897	9141	11178	91	10063.143	9774	11325	70	10136.743	9857	11025	28	10066.464	9836	10538	76	10054.829	9912	10465	42	10171.714	9827	10970	23	10058.000	9901	10617	68	10114.794	9802	10795	83	10116.723	9570	11058	84	10057.096	9863	11620	108	10168.787	9762	11367	89	10020.449	9910	10521	80
973	88	10118.966	9831	12562	91	10123.011	9870	11222	70	10078.172	9794	10630	28	10182.929	9860	10914	76	10047.487	9807	10917	42	10067.000	9890	10825	23	10109.174	9901	10599	68	10095.353	9826	10610	83	10191.892	9825	11341	84	10110.346	9868	10993	108	10076.194	9813	10672	89	10051.663	9881	10725	80
974	88	10030.113	9909	10496	91	10140.890	9853	11373	70	10092.600	9882	10869	28	10206.750	9878	11013	76	10086.461	9891	10895	42	10135.881	9902	11141	23	10134.695	9912	10682	68	10134.765	9843	10981	83	10052.519	9794	10671	84	10083.679	9844	10617	108	10063.361	9851	10856	89	10072.517	9893	10986	80
975	88	10066.728	9844	11055	91	10059.659	9899	11066	70	10098.472	9863	10826	28	10251.250	9764	11023	76	10030.671	9847	10549	42	10097.904	9911	10725	23	10043.695	9881	10424	68	10089.617	9860	10539	83	10166.036	9869	10886	84	10048.904	9885	10653	108	10035.223	9882	10761	89	10039.988	9884	10580	80
976	88	10008.807	9899	10354	91	10091.220	9864	11041	70	10065.357	9930	10507	28	10123.250	9901	10655	76	10107.250	9853	11442	42	10236.904	9724	11312	23	10117.087	9935	10702	68	10194.603	9887	11615	83	10163.976	9712	11662	84	10086.000	9855	11068	108	10037.870	9823	10692	89	10095.741	9868	10836	80
977	88	10021.228	9875	10539	91	10017.450	9899	10461	70	10087.900	9902	10746	28	10268.679	9924	11530	76	10024.605	9746	10876	42	10175.381	9910	11382	23	10035.392	9883	10562	68	10089.367	9927	11025	83	10115.819	9804	10836	84	10102.440	9841	11023	108	10065.046	9834	11144	89	10075.057	9804	11307	80
978	88	10016.125	9894	10480	91	10065.791	9745	10626	70	10096.972	9820	10700	28	10146.286	9693	10471	76	10027.565	9871	10698	42	10049.952	9905	10859	23	10136.218	9834	10628	68	10123.750	9845	11015	83	10137.819	9820	11350	84	10041.417	9860	10922	108	10068.102	9803	11024	89	10045.135	9740	11188	80
979	88	10028.238	9862	10498	91	10038.230	9826	10681	70	10067.700	9817	10750	28	10186.321	9870	11650	76	10108.868	9863	10988	42	10182.762	9882	11722	23	10018.000	9893	10382	68	10146.956	9878	11616	83	10096.892	9898	10801	84	10151.179	9871	11150	108	10081.093	9887	11008	89	10009.865	9381	10801	80
980	88	10075.238	9834	10773	91	10031.517	9897	10466	70	10061.586	9848	10793	28	10092.000	9945	10590	76	10126.829	9847	11105	42	10058.238	9884	10673	23	10103.695	9893	10665	68	10106.485	9860	11146	83	10173.097	9856	11329	84	10050.833	9863	11119	108	10135.343	9867	11692	89	10048.449	9902	10911	80
981	88	10036.671	9903	10666	91	10055.066	9699	10855	70	10051.515	9889	10840	28	10183.071	9860	11704	76	10053.039	9893	10842	42	10115.477	9862	11031	23	10025.695	9914	10292	68	10163.971	9881	11314	83	10163.361	9885	11195	84	10117.179	9889	10973	108	10091.546	9894	10776	89	10080.618	9895	11089	80
982	88	10040.796	9857	11038	91	10073.176	9827	11185	70	10124.814	9854	10998	28	10133.929	9928	10735	76	10102.092	9877	11149	42	10074.810	9807	11448	23	10177.131	9824	11208	68	10101.309	9826	10872	83	10148.675	9834	11001	84	10073.464	9870	10633	108	10031.759	9882	10579	89	10041.786	9820	10934	80
983	88	10009.171	9896	10615	91	10054.473	9845	11209	70	10084.300	9822	11022	28	10089.679	9852	10651	76	10055.855	9865	10852	42	10091.404	9895	10726	23	10081.608	9930	10772	68	10142.985	9893	11242	83	10138.253	9849	11530	84	10081.846	9854	11434	108	10101.593	9865	11028	89	10025.921	9865	11081	80
984	88	10050.057	9812	10779	91	10091.286	9862	11537	70	10049.071	9830	11175	28	10181.536	9779	10961	76	10077.224	9860	10874	42	10180.619	9889	11231	23	10020.044	9890	10488	68	10136.633	9914	11921	83	10083.386	9901	10852	84	10143.440	9906	11036	108	10050.389	9891	11188	89	10057.461	9806	11010	80
985	88	10045.647	9849	10741	91	10070.901	9823	10974	70	10046.472	9815	10372	28	10122.286	9901	10475	76	10090.961	9862	11104	42	10095.357	9850	10773	23	10098.521	9797	10718	68	10103.383	9864	11263	83	10109.229	9830	11531	84	10050.714	9849	10595	108	10105.046	9876	11172	89	10065.102	9894	10712	80
986	88	9995.228	9758	10486	91	10045.879	9911	10853	70	10107.729	9839	11450	28	10277.357	9891	11073	76	10097.961	9880	10813	42	10102.096	9819	10892	23	10041.305	9936	10393	68	10188.471	9855	10992	83	10145.964	9847	11305	84	10048.857	9887	10587	108	10113.741	9801	11016	89	10040.281	9856	10537	80
987	88	10002.579	9887	10592	91	10017.341	9865	10357	70	10092.200	9902	10504	28	10142.893	9885	10880	76	10063.908	9893	10646	42	10106.833	9881	10641	23	10091.131	9895	10597	68	10125.441	9872	10917	83	10135.747	9871	10636	84	10118.286	9883	11234	108	10070.824	9516	11025	89	10040.067	9875	10980	80
988	88	10002.103	9898	10749	91	10048.923	9850	10693	70	10112.485	9842	10837	28	10081.786	9885	10566	76	10092.513	9857	10752	42	10221.310	9814	11066	23	10126.608	9860	10854	68	10099.633	9922	11035	83	10127.361	9408	10688	84	10052.417	9833	10685	108	10078.537	9835	10918	89	10048.337	9792	10773	80
989	88	9997.807	9825	10352	91	10101.626	9846	11178	70	10125.886	9856	10759	28	10178.214	9842	10676	76	10071.329	9871	11063	42	10056.500	9901	10495	23	10051.608	9928	10490	68	10059.838	9791	10416	83	10183.108	9669	11534	84	10106.357	9860	10863	108	10050.787	9833	10729	89	10024.966	9885	10865	80
990	88	10014.807	9907	10280	91	10101.659	9875	11110	70	10063.629	9512	10613	28	10125.607	9868	11974	76	10084.105	9805	10657	42	10089.596	9861	10643	23	10061.218	9845	10606	68	10110.941	9789	11090	83	10066.265	9805	10713	84	10073.023	9827	10663	108	10043.333	9389	10799	89	10031.888	9851	10726	80
991	88	9995.954	9857	10276	91	10097.143	9813	11016	70	10040.686	9907	10586	28	10090.393	9627	10607	76	10043.158	9820	10794	42	10026.810	9871	10309	23	10093.695	9913	10704	68	10095.617	9876	11032	83	10111.771	9900	11043	84	10090.333	9873	11048	108	10081.481	9885	10705	89	10044.057	9574	10997	80
992	88	10050.159	9793	10860	91	10091.022	9860	10730	70	10096.729	9853	10632	28	10039.071	9865	10449	76	10094.921	9879	11184	42	10038.238	9896	10477	23	10100.392	9898	10549	68	10188.029	9770	11427	83	10101.192	9808	11143	84	10082.964	9781	11334	108	10038.814	9886	10465	89	10031.135	9923	10659	80
993	88	10035.478	9867	10538	91	10073.209	9820	10902	70	10092.900	9914	11106	28	10178.429	9891	10814	76	10081.553	9855	10577	42	10031.952	9891	10569	23	10124.131	9928	10605	68	10174.279	9831	11308	83	10152.253	9810	11000	84	10097.273	9807	11172	108	10057.926	9818	10832	89	10045.045	9856	10402	80
994	88	10037.375	9889	10919	91	10026.659	9874	10643	70	10097.886	9825	11344	28	10227.607	9877	11125	76	10018.474	9871	10335	42	10122.190	9943	10654	23	10042.131	9836	10715	68	10184.427	9878	11170	83	10229.687	9778	12303	84	10219.523	9816	11323	108	10074.981	9818	10695	89	10024.382	9889	10626	80
995	88	10039.000	9873	10617	91	10080.571	9704	11079	70	10184.357	9826	11364	28	10127.107	9872	10779	76	10108.842	9818	11111	42	10080.214	9783	10761	23	10078.479	9880	11017	68	10096.603	9878	10694	83	10173.108	9899	10963	84	10096.596	9853	10804	108	10162.361	9763	11388	89	10158.157	9847	11241	80
996	88	10065.318	9841	11223	91	10039.604	9830	10906	70	10161.843	9813	10864	28	10096.679	9903	10899	76	10093.987	9792	10829	42	10108.810	9903	10895	23	10157.087	9911	11251	68	10041.427	9790	10964	83	10155.795	9789	11003	84	10023.393	9667	10853	108	10055.917	9887	10965	89	10061.349	9902	11023	80
997	88	10052.307	9762	10821	91	10114.396	9803	10837	70	10075.086	9877	10555	28	10028.286	9870	10476	76	10121.224	9808	10886	42	10211.548	9898	10887	23	10049.305	9889	10520	68	10132.633	9896	10890	83	10203.494	9801	11266	84	10032.893	9838	10514	108	10055.509	9892	10603	89	10017.090	9752	10532	80
998	88	10013.182	9861	10835	91	10055.517	9745	10864	70	10112.143	9871	11188	28	10195.214	9904	11021	76	10066.711	9874	10589	42	10169.381	9874	11185	23	10174.479	9906	11540	68	10195.073	9864	10819	83	10044.337	9900	10556	84	10110.417	9850	11038	108	10111.704	9819	11119	89	10056.764	9851	10669	80
999	88	10044.728	9880	10805	91	10083.396	9859	10752	70	10173.942	9840	11057	28	10228.214	9893	11184	76	10069.315	9865	10949	42	10043.977	9873	10618	23	10106.348	9887	10672	68	10148.691	9858	11266	83	10103.350	9879	10883	84	10093.071	9854	11270	108	10098.223	9853	11390	89	10045.292	9882	10826	80
1000	88	10025.137	9878	10512	91	10061.670	9882	10657	70	10111.672	9762	11095	28	10170.571	9908	10745	76	10125.947	9831	11136	42	10170.738	9826	11547	23	9992.956	9944	10149	68	10217.177	9830	11374	83	10211.120	9789	11629	84	10065.179	9874	10931	108	10065.704	9819	11228	89	10062.562	9737	10583	80
1001	88	10027.772	9826	10558	91	10015.209	9877	10671	70	10066.871	9245	10592	28	10145.321	9824	11041	76	10037.789	9857	11369	42	10099.929	9805	10699	23	10110.218	9937	10808	68	10046.191	9511	10760	83	10194.229	9831	11088	84	10048.714	9902	10437	108	10057.027	9718	10969	89	10085.517	9856	10826	80
1002	88	10014.603	9785	10785	91	10023.978	9865	10632	70	10093.114	9922	11028	28	10188.143	9808	10916	76	10053.474	9789	10940	42	10031.762	9921	10704	23	10078.435	9781	10615	68	10033.838	9797	10501	83	10182.639	9893	11169	84	10141.477	9841	11128	108	10068.314	9831	10988	89	10035.112	9875	10886	80
1003	88	10041.647	9844	10718	91	10088.824	9859	10975	70	10023.614	9878	10422	28	10148.536	9835	11099	76	10120.000	9844	11186	42	10153.000	9775	11200	23	10080.174	9853	10477	68	10224.427	9890	12025	83	10184.350	9859	12806	84	10041.690	9843	11027	108	10104.019	9612	10982	89	10065.539	9859	11056	80
1004	88	10015.546	9891	10522	91	10033.506	9710	10957	70	10049.929	9842	10800	28	10102.250	9908	10608	76	10054.237	9879	10663	42	10006.500	9775	10654	23	10099.608	9888	11043	68	10101.779	9179	11436	83	10031.373	9919	10655	84	10070.083	9821	11012	108	10034.880	9883	11089	89	10002.798	9897	10515	80
1005	88	10049.728	9824	11339	91	10028.000	9848	10409	70	10032.414	9838	10443	28	10116.214	9846	10971	76	10081.053	9854	11114	42	10078.452	9879	10654	23	10017.131	9923	10435	68	10156.691	9818	11570	83	10188.591	9807	11449	84	10179.536	9868	10992	108	10089.074	9787	11045	89	10040.281	9882	10836	80
1006	88	9992.443	9899	10214	91	10044.230	9613	11088	70	10142.243	9836	10891	28	10261.321	9776	11205	76	10084.658	9913	10545	42	10069.548	9802	10659	23	10089.565	9819	10688	68	10085.206	9902	10819	83	10146.530	9801	10933	84	10071.273	9873	11032	108	10133.917	9891	11104	89	10000.157	9861	10298	80
1007	88	10030.784	9872	10472	91	10012.274	9859	10554	70	10035.129	9874	10410	28	10203.893	9893	10875	76	10083.026	9901	10981	42	10186.143	9893	11596	23	10083.782	9953	10421	68	10102.015	9858	11053	83	10100.699	9874	10719	84	10033.810	9850	10652	108	10059.880	9887	10674	89	10055.764	9832	11032	80
1008	88	10031.046	9886	10738	91	10094.561	9825	10724	70	10148.186	9786	11196	28	10143.214	9891	10820	76	10062.513	9654	10760	42	10117.523	9921	10940	23	10017.695	9909	10400	68	10084.044	9837	10926	83	10150.591	9862	11123	84	10091.238	9891	11400	108	10129.167	9579	11217	89	10081.382	9823	11143	80
1009	88	9992.954	9513	10445	91	10010.418	9034	10363	70	10093.929	9871	10970	28	10085.679	9927	10605	76	10068.921	9818	10584	42	10090.286	9906	10519	23	10121.392	9899	10808	68	10094.794	9891	10586	83	10120.699	9875	11077	84	10051.060	9802	10685	108	10136.046	9841	11086	89	10082.112	9795	11066	80
1010	88	10098.068	9864	10889	91	10028.582	9894	10358	70	10080.571	9907	11456	28	10168.643	9892	11033	76	10118.355	9848	11659	42	10114.333	9892	10837	23	10092.392	9834	10670	68	10054.750	9877	10688	83	10203.061	9860	11385	84	10121.440	9092	11589	108	10080.019	9871	10820	89	10059.786	9877	10641	80
1011	88	9990.421	9806	10274	91	10080.462	9858	11613	70	10101.086	9882	10992	28	10128.679	9820	10592	76	10145.882	9902	10769	42	10058.929	9848	10501	23	10059.174	9909	10436	68	10027.529	9876	10444	83	10113.566	9789	11055	84	10019.000	9876	10763	108	10057.120	9829	10609	89	10032.943	9810	10817	80
1012	88	10102.113	9758	11253	91	10038.341	9830	10634	70	10087.143	9871	11123	28	10184.893	9886	10629	76	10124.815	9884	11139	42	10076.262	9884	10907	23	9985.913	9922	10050	68	10108.912	9886	11037	83	10091.277	9841	10932	84	10140.096	9886	11502	108	10151.954	9891	11415	89	10039.427	9834	10520	80
1013	88	10012.432	9889	10429	91	10043.506	9850	11038	70	10020.343	9875	10480	28	10120.214	9918	10970	76	10120.565	9699	11474	42	10101.214	9916	10624	23	10035.826	9923	10369	68	10102.103	9866	11433	83	10079.434	9875	10729	84	10035.548	9896	10489	108	10019.380	9883	10479	89	10010.382	9901	10417	80
1014	88	9993.068	9872	10351	91	10039.747	9857	10840	70	10098.643	9805	10928	28	10246.429	9911	11295	76	10100.974	9825	10566	42	10195.333	9918	11178	23	10038.956	9717	10715	68	10224.721	9844	11246	83	10138.530	9830	10987	84	10073.869	9901	11227	108	10057.880	9863	10631	89	10061.551	9894	10784	80
1015	88	10013.250	9836	10599	91	10026.682	9839	10520	70	10057.271	9886	10713	28	10088.714	9883	10505	76	10028.895	9713	10640	42	10026.523	9874	10482	23	10052.869	9865	11363	68	10159.427	9908	10880	83	10158.639	9821	11299	84	10080.846	9883	11226	108	10059.814	9872	10858	89	10035.651	9911	10623	80
1016	88	10010.897	9775	10320	91	10016.011	9879	10325	70	10168.871	9837	11212	28	10254.750	9876	10889	76	10095.250	9785	10768	42	10107.904	9829	10881	23	10136.348	9916	10879	68	10207.177	9868	11140	83	10126.844	9877	11217	84	10067.190	9878	10870	108	10135.537	9851	11102	89	10028.124	9472	10772	80
1017	88	10045.693	9883	10905	91	10067.670	9867	10705	70	10120.314	9831	11816	28	10249.143	9910	10859	76	10035.815	9911	10724	42	10077.881	9910	11334	23	10149.044	9925	10524	68	10203.927	9877	11294	83	10087.699	9639	11063	84	10089.536	9821	10885	108	10031.944	9876	10561	89	10042.606	9869	10722	80
1018	88	10015.478	9890	10678	91	10145.121	9841	11237	70	10027.886	9881	10877	28	10180.143	9903	10881	76	10138.342	9872	10921	42	10083.619	9494	10747	23	9995.869	9926	10372	68	10141.853	9789	12096	83	10099.048	9856	10758	84	10084.464	9835	11855	108	10117.574	9867	11047	89	10139.933	9811	10840	80
1019	88	10018.204	9870	10663	91	10033.406	9860	10768	70	10049.586	9863	10824	28	10049.250	9916	10565	76	10068.263	9845	10871	42	10063.881	9898	11445	23	10042.044	9919	10642	68	10239.397	9907	11380	83	10103.663	9885	10729	84	10070.131	9881	10816	108	10097.120	9878	11110	89	10018.057	9857	10566	80
1020	88	10043.750	9832	10687	91	10060.154	9903	10501	70	10194.086	9867	11371	28	10162.893	9883	11000	76	10077.553	9841	10677	42	10124.477	9164	11008	23	10158.435	9879	10828	68	10139.617	9927	10809	83	10144.470	9888	11048	84	10063.096	9870	11098	108	10163.186	9860	11335	89	10075.663	9833	11054	80
1021	88	9987.613	9567	10425	91	10092.582	9785	11431	70	10119.186	9858	11061	28	10103.464	9903	10393	76	10093.711	9852	10794	42	10128.833	9889	10565	23	10068.913	9879	10318	68	10102.794	9277	11218	83	10083.880	9898	10889	84	10048.286	9602	10830	108	10022.981	9895	10531	89	10019.854	9574	10626	80
1022	88	10076.034	9858	10788	91	10070.912	9844	10763	70	10138.286	9811	11468	28	10149.714	9804	10708	76	10061.355	9625	11216	42	10163.548	9940	10987	23	10080.261	9978	10481	68	10100.647	9878	10882	83	10114.301	9861	10784	84	10097.560	9596	11386	108	10069.027	9841	11040	89	10031.124	9884	10555	80
1023	88	10041.943	9796	10822	91	10051.352	9334	11008	70	10126.857	9807	11109	28	10213.107	9877	11067	76	10040.987	9836	10492	42	10099.333	9855	10583	23	10038.652	9920	10350	68	10122.103	9923	10759	83	10202.325	9833	10975	84	10076.702	9778	10836	108	10174.407	9798	10945	89	10068.247	9874	10621	80
1024	88	10007.147	9868	10579	91	10042.374	9850	11011	70	10038.771	9860	10683	28	10052.750	9684	10696	76	10036.329	9870	10499	42	10102.762	9933	10996	23	10126.565	9802	10604	68	10123.221	9850	10786	83	10255.192	9805	11477	84	10058.071	9906	10503	108	10089.167	9852	10999	89	10047.584	9878	10917	80
1025	88	10070.841	9807	10912	91	10060.682	9865	10765	70	10061.257	9866	11071	28	10214.071	9811	10783	76	10050.053	9879	10574	42	10100.929	9863	10563	23	10021.565	9893	10370	68	10082.677	9911	10737	83	10181.422	9860	11600	84	10107.738	9866	10957	108	10107.574	9817	11262	89	10075.102	9879	10807	80
1026	88	10018.796	9900	10598	91	10101.582	9855	10886	70	10082.614	9874	10952	28	10144.250	9888	10879	76	10087.105	9881	11072	42	10159.190	9864	11409	23	10062.261	9915	10565	68	10221.338	9917	11169	83	10136.156	9911	10849	84	10076.929	9895	11168	108	10107.546	9864	11197	89	10101.382	9894	12049	80
1027	88	10037.363	9804	10587	91	10064.143	9880	10587	70	10033.543	9887	10461	28	10243.071	9826	11016	76	10089.592	9895	10782	42	10122.977	9911	11054	23	10044.826	9927	10343	68	10114.706	9856	11149	83	10170.108	9840	11181	84	10050.179	9855	10923	108	10101.361	9795	11259	89	10044.921	9888	10691	80
1028	88	10013.000	9877	10511	91	10054.055	9825	10671	70	10066.771	9890	11056	28	10170.321	9823	10857	76	10077.711	9903	10707	42	10075.286	9892	10470	23	10068.695	9911	10414	68	10107.838	9847	11295	83	10141.699	9888	10972	84	10041.631	9861	10601	108	10101.417	9756	11351	89	10034.686	9839	10706	80
1029	88	10041.387	9880	10650	91	10017.703	9879	10562	70	10057.900	9878	10887	28	10096.464	9847	10469	76	10085.974	9908	10562	42	10100.357	9868	10627	23	10031.044	9898	10308	68	10109.279	9914	11083	83	10208.192	9876	11101	84	10039.917	9846	11308	108	10090.259	9835	11003	89	10046.854	9894	11072	80
1030	88	10003.693	9892	10516	91	10064.494	9872	10704	70	10069.500	9833	11365	28	10214.964	9904	10790	76	10143.474	9862	10936	42	10100.977	9868	10756	23	10080.218	9913	10384	68	10100.559	9833	10645	83	10127.939	9842	10913	84	10094.477	9867	10528	108	10140.250	9860	11046	89	10050.888	9876	10517	80
1031	88	10019.613	9892	10649	91	10068.846	9838	11099	70	10070.629	9899	10681	28	10135.321	9918	10881	76	10054.013	9851	10757	42	10074.714	9907	10588	23	10049.305	9828	10628	68	10108.015	9877	10718	83	10134.903	9873	11234	84	10091.131	9794	10742	108	10062.130	9879	10624	89	9995.304	9876	10339	80
1032	88	10020.409	9877	10481	91	10031.868	9856	10756	70	10050.442	9020	10699	28	10219.143	9931	10784	76	10091.435	9898	11019	42	10030.286	9892	10391	23	10092.913	9881	11813	68	10122.956	9877	10848	83	10225.783	9853	11276	84	10048.679	9879	10798	108	10078.527	9821	11693	89	10064.326	9850	10701	80
1033	88	10080.046	9812	10855	91	10070.077	9829	10815	70	10107.985	9797	11760	28	10033.679	9751	10722	76	10102.303	9829	11294	42	10044.452	9922	10334	23	10140.392	9924	10708	68	10321.044	9857	11206	83	10086.337	9846	10920	84	10006.227	9885	10333	108	10151.639	9822	11243	89	10085.708	9883	10835	80
1034	88	10073.512	9709	11049	91	10106.220	9846	11298	70	10064.957	9926	10902	28	10084.429	9897	10683	76	10053.685	9878	10728	42	10119.023	9847	10928	23	10066.131	9868	10839	68	10143.383	9818	10819	83	10163.783	9886	11784	84	10066.846	9890	10696	108	10082.259	9759	11166	89	10091.124	9821	10876	80
1035	88	10014.329	9825	10366	91	10073.374	9829	11028	70	10118.058	9821	11403	28	10015.071	9933	10152	76	10125.855	9869	11080	42	10146.500	9810	10702	23	10037.435	9792	10222	68	10093.750	9860	10651	83	10153.061	9751	11189	84	10102.071	9691	10737	108	10032.527	9826	10782	89	10017.135	9888	10562	80
1036	88	10047.557	9864	10823	91	10061.297	9815	10891	70	10077.143	9895	10819	28	10107.071	9906	10854	76	10074.539	9721	10996	42	10012.238	9912	10251	23	10060.131	9843	11191	68	10207.603	9875	11965	83	10130.759	9825	11223	84	10025.000	9804	10691	108	10101.759	9856	10798	89	10039.629	9903	10942	80
1037	88	10045.318	9884	11060	91	10101.550	9909	11069	70	10092.843	9878	11442	28	10215.393	9873	11094	76	10066.605	9852	10686	42	10094.738	9898	10913	23	10133.565	9837	10819	68	10131.427	9900	10932	83	10085.530	9788	10578	84	10137.333	9727	11929	108	10049.102	9883	10743	89	10028.461	9889	10657	80
1038	88	10039.397	9858	11359	91	10023.901	9871	10414	70	10106.543	9808	11052	28	10131.714	9857	10509	76	10067.539	9884	10594	42	10095.238	9901	10450	23	10165.087	9937	10570	68	10144.177	9901	10916	83	10180.120	9867	11531	84	10065.417	9829	10678	108	10068.223	9873	10694	89	10049.461	9803	11420	80
1039	88	10001.079	9828	10439	91	10151.132	9871	11090	70	10056.914	9859	10913	28	10166.500	9908	11347	76	10044.947	9893	10559	42	10199.929	9872	10943	23	10084.131	9945	10499	68	10166.853	9836	11329	83	10129.169	9849	10850	84	10066.000	9851	10874	108	10109.731	9844	10976	89	10069.202	9881	11339	80
1040	88	10020.443	9872	10670	91	10021.791	9906	10470	70	10094.586	9899	11073	28	10235.000	9943	10971	76	10070.000	9878	10597	42	10095.477	9822	10662	23	10192.652	9908	10930	68	10164.029	9731	10874	83	10148.265	9864	11434	84	10095.583	9837	10812	108	10139.223	9750	11067	89	10114.528	9873	11398	80
1041	88	10063.613	9855	10808	91	10053.615	9877	10812	70	10126.515	9854	11371	28	10261.429	9916	11199	76	10072.237	9851	10554	42	10095.333	9862	10547	23	10101.739	9894	10898	68	10082.971	9903	10603	83	10099.530	9474	11556	84	9998.107	9642	10408	108	10078.213	9828	10967	89	10017.798	9853	10764	80
1042	88	10075.363	9762	11099	91	10074.901	9879	10647	70	10091.214	9842	10675	28	10134.750	9923	10465	76	10068.605	9832	10551	42	10124.262	9789	10880	23	10194.305	9822	10853	68	10188.383	9856	11058	83	10107.036	9878	10822	84	10140.119	9883	11380	108	10133.491	9879	10755	89	10002.000	9893	10289	80
1043	88	10017.238	9888	10735	91	10077.033	9837	11246	70	10119.172	9875	10968	28	10085.786	9961	10551	76	10118.224	9858	11319	42	10170.477	9863	11051	23	10066.913	9788	11125	68	10247.441	9854	11302	83	10108.061	9787	10592	84	10082.083	9883	11155	108	10075.870	9692	11297	89	10073.820	9876	10836	80
1044	88	9991.853	9903	10331	91	10098.648	9840	10925	70	10064.328	9881	10743	28	10242.036	9913	11575	76	10098.289	9701	10749	42	10212.429	9876	11079	23	10037.652	9922	10222	68	10212.633	9889	11282	83	10226.481	9887	10863	84	10107.977	9875	11050	108	10115.343	9845	11066	89	10049.012	9866	10584	80
1045	88	10027.863	9777	10742	91	10072.967	9857	10820	70	10054.086	9885	10478	28	10091.857	9909	10912	76	10192.711	9795	11219	42	10272.167	9924	11108	23	10077.565	9900	10740	68	10074.103	9883	10684	83	10111.675	9912	11326	84	10032.654	9888	10443	108	10123.639	9827	10749	89	10068.865	9858	10712	80
1046	88	10037.784	9846	10840	91	10029.538	9798	10992	70	10077.429	9880	10647	28	10316.321	9862	10982	76	10130.263	9752	11079	42	10125.143	9874	11863	23	10261.000	9927	11062	68	10077.779	9896	11426	83	10104.591	9841	11299	84	10084.417	9885	11357	108	10065.843	9890	10708	89	10058.349	9571	10755	80
1047	88	10008.693	9899	10346	91	10082.385	9811	10891	70	10060.686	9819	10731	28	10160.571	9909	10821	76	10073.579	9862	10802	42	10116.786	9855	10452	23	10100.956	9907	10699	68	10048.353	9901	10476	83	10147.434	9898	11697	84	10065.048	9796	10784	108	10133.333	9817	11447	89	10016.146	9879	10373	80
1048	88	10023.796	9850	10584	91	10088.835	9811	11066	70	10139.757	9872	11051	28	10231.750	9901	10928	76	10029.895	9914	10323	42	10193.619	9816	10939	23	10023.435	9863	10215	68	10109.279	9840	10700	83	10120.241	9865	10478	84	10030.952	9900	10522	108	10071.898	9757	10939	89	10048.259	9830	10787	80
1049	88	10068.250	9833	11064	91	10090.033	9838	10760	70	10100.614	9830	10573	28	10246.036	9863	11982	76	10063.185	9851	10943	42	10091.477	9925	10501	23	10094.869	9907	10514	68	10193.000	9742	11285	83	10120.542	9713	11003	84	10063.631	9868	10812	108	10076.574	9824	10678	89	10060.943	9856	10822	80
1050	88	10044.704	9894	10697	91	10019.978	9890	10259	70	10078.100	9795	10743	28	10153.750	9849	10750	76	10064.618	9900	10552	42	10150.000	9908	10668	23	10090.435	9923	10480	68	10197.441	9792	11129	83	10173.808	9904	10975	84	10039.810	9899	10498	108	10086.981	9818	10894	89	10044.326	9813	10532	80
1051	88	10002.557	9781	10669	91	10097.308	9799	10876	70	10043.457	9815	10958	28	10170.821	9858	10614	76	10077.645	9843	10845	42	10133.096	9916	10659	23	10104.913	9903	10714	68	10102.397	9856	10541	83	10096.819	9830	10907	84	10028.262	9763	10450	108	10066.130	9842	10541	89	10025.079	9807	10573	80
1052	88	10056.307	9868	10617	91	10104.154	9836	11132	70	10072.286	9906	10696	28	10291.500	9939	11195	76	10054.697	9913	10674	42	10163.523	9905	10700	23	10390.000	9697	12592	68	10144.750	9812	10736	83	10140.964	9885	11380	84	10042.548	9890	10318	108	10099.231	9829	10841	89	10041.988	9870	10991	80
1053	88	10082.613	9843	11140	91	10026.318	9882	10565	70	10087.985	9881	10907	28	10324.857	9896	12077	76	10108.776	9843	11131	42	10079.667	9922	10534	23	10117.305	9859	10528	68	10129.515	9872	10932	83	10141.481	9837	11174	84	10095.154	9861	10745	108	10088.250	9768	11054	89	10051.539	9766	10798	80
1054	88	10065.500	9848	11071	91	10100.846	9844	10819	70	10143.186	9889	12599	28	10286.250	9971	11423	76	10145.487	9895	11062	42	10268.596	9856	11254	23	10262.608	9908	11001	68	10165.383	9852	11306	83	10134.422	9836	10746	84	10072.881	9750	10840	108	10110.519	9716	10849	89	10054.978	9877	10672	80
1055	88	10082.159	9864	11325	91	10047.274	9892	10874	70	10089.700	9827	11392	28	10030.071	9909	10176	76	10120.013	9862	11266	42	10029.452	9922	10459	23	10019.565	9911	10480	68	10157.662	9907	11788	83	10168.916	9847	11046	84	10053.143	9887	10939	108	10088.509	9850	10864	89	10090.506	9868	11692	80
1056	88	10003.432	9886	10617	91	10101.176	9865	11463	70	10122.200	9906	11904	28	10345.964	9883	10992	76	10018.039	9871	10689	42	10033.714	9875	10355	23	10188.348	9919	10771	68	10105.471	9860	10716	83	10224.819	9842	10823	84	10092.381	9880	10971	108	10034.981	9793	10818	89	10028.494	9891	10702	80
1057	88	10039.796	9860	10680	91	10040.550	9847	11577	70	10036.015	9467	10634	28	10205.214	9853	10973	76	10058.565	9873	10570	42	10161.190	9864	10892	23	10078.565	9860	10558	68	10194.412	9617	10998	83	10226.964	9825	11906	84	10078.714	9776	11051	108	10126.093	9837	11318	89	10085.146	9841	10550	80
1058	88	10012.568	9794	10755	91	10132.055	9797	11365	70	10059.700	9865	10642	28	10102.857	9478	10882	76	10031.737	9867	10760	42	10160.096	9875	10894	23	10061.261	9909	10400	68	10241.794	9857	11216	83	10130.409	9860	11615	84	10097.560	9850	10724	108	10119.537	9671	11017	89	10091.876	9858	10907	80
1059	88	10029.068	9829	10836	91	10063.638	9909	10980	70	10070.942	9830	11005	28	10163.071	9865	10969	76	10129.513	9852	10925	42	10159.810	9833	11247	23	10135.869	9909	10728	68	10232.633	9788	11351	83	10095.373	9859	10661	84	10123.440	9862	10951	108	10144.843	9842	10743	89	10025.000	9920	10417	80
1060	88	9999.568	9878	10351	91	10098.956	9814	11499	70	10105.600	9850	11949	28	10076.643	9907	10458	76	10128.724	9810	11209	42	10135.190	9879	10891	23	10053.652	9861	10712	68	10090.750	9862	10596	83	10150.133	9852	11204	84	10055.643	9845	10871	108	10100.324	9829	10922	89	10057.955	9833	10729	80
1061	88	10048.853	9875	11530	91	10052.000	9805	10761	70	10062.972	9880	10570	28	10108.536	9908	10571	76	10131.132	9848	11212	42	10061.714	9927	10440	23	10070.565	9882	10868	68	10148.691	9854	11126	83	10080.819	9883	10577	84	10116.548	9812	11958	108	10065.269	9854	10843	89	10098.292	9830	11122	80
1062	88	9993.216	9907	10290	91	10038.648	9723	10564	70	10073.357	9869	10990	28	10139.571	9846	11176	76	10041.539	9927	10736	42	10111.881	9770	10559	23	10063.392	9891	10461	68	10166.294	9866	10957	83	10152.723	9879	11520	84	10030.833	9858	10901	108	10098.491	9832	10836	89	10044.708	9828	11238	80
1063	88	10041.341	9876	10935	91	10060.846	9837	11027	70	10080.614	9825	11221	28	10162.607	9841	10607	76	10107.211	9823	11097	42	10133.000	9847	10919	23	10076.869	9914	10574	68	10126.485	9674	10948	83	10089.892	9907	10950	84	10075.940	9891	10837	108	10066.277	9907	11330	89	10005.191	9901	10482	80
1064	88	10078.682	9741	10904	91	10094.561	9814	11002	70	10027.271	9875	10926	28	10148.250	9835	10742	76	10076.092	9882	10709	42	10082.952	9888	10583	23	10115.000	9865	11332	68	10088.529	9920	10860	83	10133.650	9820	10946	84	10071.583	9891	10881	108	10052.389	9841	10698	89	10050.494	9883	10618	80
1065	88	10047.716	9855	10651	91	10124.890	9795	10687	70	10098.000	9885	10707	28	10275.179	9875	11656	76	10067.237	9833	10745	42	10193.333	9887	11272	23	10174.131	9840	10951	68	10113.265	9877	10922	83	10100.519	9894	10701	84	10020.273	9865	10529	108	10134.787	9845	11065	89	10049.427	9834	10938	80
1066	88	10010.500	9871	10301	91	10056.352	9830	10785	70	10064.743	9754	11209	28	10100.607	9918	10473	76	10028.118	9893	10711	42	10286.404	9870	11330	23	10127.565	9862	10755	68	10106.529	9893	10810	83	10066.783	9828	10716	84	10028.917	9790	11638	108	10027.574	9894	10630	89	10097.045	9815	10975	80
1067	88	10030.807	9872	10516	91	10070.088	9868	10870	70	10097.243	9919	11022	28	10326.571	9866	11021	76	10093.447	9873	11461	42	10093.452	9878	10484	23	10107.000	9893	10963	68	10133.515	9860	11737	83	10085.265	9882	10867	84	10069.977	9857	10761	108	10064.093	9862	11049	89	10011.562	9871	10866	80
1068	88	10039.113	9818	10595	91	10007.253	9868	10301	70	10064.729	9863	10831	28	10172.393	9802	10809	76	10094.645	9838	10584	42	10107.262	9749	10821	23	10092.652	9915	10477	68	10129.044	9836	10788	83	10114.012	9817	10730	84	10015.560	9917	10315	108	10058.407	9861	10537	89	10051.349	9860	10588	80
1069	88	10081.454	9903	10747	91	10066.670	9875	11130	70	10136.271	9912	11666	28	10240.036	9815	10903	76	10105.211	9596	11608	42	10095.714	9817	10683	23	10204.956	9857	10776	68	10198.750	9614	11426	83	10071.048	9820	10565	84	10032.154	9900	10897	108	10201.046	9840	10934	89	10053.562	9875	10507	80
1070	88	10008.250	9892	10515	91	10059.450	9860	10509	70	10141.143	9901	11347	28	10201.964	9879	10989	76	10066.750	9822	10679	42	10095.977	9786	11012	23	10170.826	9859	10777	68	10114.353	9756	10858	83	10230.192	9811	11573	84	10134.846	9784	10689	108	10108.704	9598	11109	89	10024.135	9881	10660	80
1071	88	10066.704	9857	10718	91	10100.780	9790	11305	70	10100.814	9855	11034	28	10166.536	9879	10838	76	10076.145	9829	11019	42	10037.071	9736	10450	23	10064.608	9857	10736	68	10130.338	9870	10728	83	10187.639	9891	11162	84	10073.131	9888	10536	108	10048.686	9865	10620	89	10111.798	9739	10970	80
1072	88	10002.193	9860	10431	91	10032.934	9788	10677	70	10133.086	9820	11101	28	10201.357	9683	11023	76	10133.105	9885	11064	42	10089.333	9878	10669	23	10219.479	9842	11216	68	10009.559	9923	10336	83	10060.627	9554	11146	84	10057.690	9840	10858	108	10052.148	9895	10458	89	10047.102	9893	10435	80
1073	88	10015.693	9911	10470	91	10078.561	9832	10916	70	10030.257	9009	10703	28	10260.071	9829	11067	76	10107.079	9815	11015	42	10220.429	9845	10834	23	10054.392	9827	10397	68	10128.559	9811	10911	83	10086.759	9478	10995	84	10098.119	9763	10579	108	10058.676	9877	10704	89	10029.326	9888	10767	80
1074	88	9994.454	9907	10309	91	10079.066	9796	11077	70	10053.786	9893	10999	28	10113.964	9934	10739	76	10066.145	9847	11564	42	10083.690	9876	10733	23	10040.652	9901	10398	68	10120.588	9847	10905	83	10053.373	9865	10566	84	10132.488	9823	11827	108	10068.398	9823	10845	89	9998.898	9891	10293	80
1075	88	10012.454	9910	10587	91	10046.901	9884	10624	70	10040.942	9853	10525	28	10170.321	9909	11065	76	10053.237	9844	10612	42	10091.667	9870	10612	23	10091.087	9898	10470	68	10126.191	9865	10940	83	10098.434	9844	10865	84	10027.404	9888	10703	108	10060.907	9351	10571	89	10007.651	9748	10499	80
1076	88	10000.250	9612	10448	91	10068.692	9851	10623	70	10124.828	9776	10859	28	10148.321	9870	11096	76	10085.185	9868	10693	42	10182.786	9848	11019	23	10009.218	9931	10125	68	10150.883	9795	11293	83	10120.133	9868	11385	84	10089.523	9872	10950	108	10152.824	9791	11225	89	10020.730	9860	10485	80
1077	88	10000.557	9906	10194	91	10057.494	9897	10555	70	10122.357	9864	10870	28	10078.000	9626	10991	76	10114.842	9865	10980	42	10113.714	9892	10843	23	10020.087	9938	10348	68	10122.044	9887	10672	83	10104.892	9833	10621	84	10096.440	9850	10924	108	10080.259	9873	10849	89	10033.708	9888	10648	80
1078	88	10007.557	9876	10909	91	10032.341	9871	10788	70	10025.143	9858	10463	28	10176.500	9910	10884	76	10104.053	9852	10827	42	10122.977	9912	10830	23	10146.348	9857	10695	68	10067.073	9899	11036	83	10232.566	9754	11404	84	10076.154	9858	10816	108	10091.991	9849	11128	89	10021.169	9892	10471	80
1079	88	10055.557	9885	11067	91	10038.286	9860	10766	70	10065.257	9852	10647	28	10298.893	9802	11024	76	10092.605	9887	11248	42	10063.523	9842	10338	23	10201.913	9804	10963	68	10110.853	9886	10607	83	10070.470	9852	10948	84	10100.596	9875	10762	108	10113.463	9817	10958	89	10026.494	9875	10471	80
1080	88	10015.625	9916	10367	91	10081.517	9830	11388	70	10044.757	9899	10662	28	10170.286	9736	10752	76	10044.815	9878	10644	42	10018.643	9875	10281	23	10125.218	9878	10874	68	10125.883	9845	11142	83	10162.217	9798	11681	84	10106.429	9896	10910	108	10089.852	9880	10673	89	10031.427	9902	11060	80
1081	88	10006.103	9885	10427	91	10037.000	9868	10440	70	10077.558	9811	10839	28	10117.143	9908	10754	76	10123.632	9830	10711	42	10072.786	9893	10466	23	10126.044	9824	10527	68	10151.647	9728	11341	83	10099.808	9846	11060	84	9994.714	9884	10424	108	10057.389	9895	10661	89	10028.314	9860	10300	80
1082	88	10021.113	9849	11202	91	10076.044	9865	10654	70	10140.942	9846	11177	28	10272.429	9922	11491	76	10115.974	9752	11298	42	10080.786	9907	10894	23	10106.348	9925	10560	68	10101.177	9868	10553	83	10122.361	9792	11075	84	10043.904	9839	10744	108	10102.454	9795	10843	89	10022.943	9890	10393	80
1083	88	10018.591	9565	10620	91	10073.066	9909	11124	70	10120.886	9859	11304	28	10138.643	9850	11353	76	10071.842	9456	10935	42	10013.452	9825	10566	23	10021.608	9824	10259	68	10204.956	9725	11427	83	10105.084	9850	11710	84	10027.548	9459	10796	108	10054.120	9840	10941	89	10014.719	9670	10459	80
1084	88	10038.228	9834	10624	91	10100.396	9851	10976	70	10157.286	9899	11109	28	10298.714	9842	10928	76	10038.118	9856	10707	42	10157.929	9884	11180	23	10121.435	9877	10891	68	10093.471	9808	10988	83	10093.217	9851	10910	84	10092.393	9781	11109	108	10087.130	9844	10785	89	10071.000	9900	10926	80
1085	88	10023.546	9871	10519	91	10033.758	9783	10742	70	10086.957	9476	11139	28	10318.857	9861	11145	76	10030.658	9761	10520	42	10167.929	9851	10609	23	10048.608	9903	10588	68	10111.633	9784	10698	83	10105.603	9817	11344	84	10080.654	9901	10706	108	10062.657	9797	11201	89	10040.831	9258	10789	80
1086	88	10086.682	9805	11146	91	10046.813	9834	10959	70	10144.729	9835	11441	28	10074.179	9855	10936	76	10098.092	9837	11089	42	10184.357	9838	11099	23	10084.131	9865	10570	68	10172.823	9790	10890	83	10150.325	9864	10755	84	10054.690	9778	10579	108	10071.611	9798	10608	89	10115.079	9784	11006	80
1087	88	10062.068	9819	11177	91	10037.945	9371	11175	70	10032.243	9891	10617	28	10170.821	9844	10747	76	10168.237	9872	11015	42	10046.167	9578	10654	23	10055.956	9915	10748	68	10162.971	9886	10985	83	10249.409	9855	11396	84	10101.619	9868	10960	108	10102.000	9855	10855	89	10041.809	9855	10591	80
1088	88	10036.443	9642	11639	91	10031.978	9842	10683	70	10093.000	9901	11539	28	10082.357	9926	11110	76	10128.263	9845	10778	42	10156.977	9715	11427	23	10160.087	9886	10945	68	10101.309	9601	11482	83	10212.650	9861	11262	84	10153.440	9825	10919	108	10092.843	9895	10714	89	10043.506	9851	10815	80
1089	88	10026.796	9805	10805	91	10087.494	9662	10771	70	10135.071	9880	11418	28	10155.214	9888	10823	76	10130.053	9798	10875	42	10250.071	9907	10970	23	10007.218	9934	10177	68	10199.956	9799	11116	83	10107.265	9796	10730	84	9985.452	9818	10199	108	10109.343	9849	11208	89	10128.394	9736	11173	80
1090	88	10049.454	9796	11254	91	10059.594	9597	11332	70	10070.429	9878	10821	28	10283.679	9796	11832	76	10095.895	9801	10810	42	10275.667	9839	11349	23	10185.826	9820	10812	68	10166.485	9842	11349	83	10174.156	9815	11503	84	10035.929	8844	10948	108	10135.176	9832	11290	89	10047.584	9874	10911	80
1091	88	10019.296	9858	10608	91	10055.297	9675	10769	70	10031.972	9892	10410	28	10171.214	9873	10908	76	10141.605	9827	11035	42	10114.286	9828	10890	23	10226.782	9886	10927	68	10122.397	9759	11353	83	10113.711	9802	10998	84	10043.679	9769	10733	108	10077.620	9884	11223	89	10061.135	9799	10804	80
1092	88	10028.478	9787	11190	91	10095.813	9826	11014	70	10132.229	9896	11089	28	10092.750	9824	10564	76	10087.224	9824	10807	42	10135.262	9841	10820	23	10373.869	9781	11482	68	10092.588	9785	11089	83	10215.422	9766	11304	84	10081.929	9764	11131	108	10042.564	9864	10566	89	10050.416	9866	10531	80
1093	88	9992.103	9896	10199	91	10091.945	9849	10853	70	10054.828	9852	11140	28	10107.429	9895	10853	76	10093.461	9911	11100	42	10146.357	9863	11312	23	10061.695	9896	10472	68	10082.177	9836	10996	83	10142.699	9847	11187	84	10074.643	9861	11510	108	10063.777	9882	11412	89	10072.404	9868	11085	80
1094	88	10017.716	9912	10480	91	10076.626	9891	10991	70	10088.972	9892	10933	28	10139.750	9908	10712	76	10069.237	9886	10662	42	10113.286	9894	10992	23	10166.826	9878	11027	68	10165.235	9881	11272	83	10144.555	9767	11289	84	10083.846	9867	11151	108	10100.556	9850	11644	89	10080.247	9819	11224	80
1095	88	10006.796	9474	10327	91	10036.978	9891	10600	70	10125.371	9885	11113	28	10187.393	9887	10629	76	10060.145	9894	10911	42	10125.690	9812	10911	23	10216.174	9833	11088	68	10233.985	9790	11445	83	10155.650	9874	10868	84	10057.214	9890	11037	108	10116.250	9833	10990	89	10000.247	9812	10646	80
1096	88	10038.988	9873	10795	91	10067.000	9911	11166	70	10103.886	9874	11475	28	10282.964	9845	11787	76	10104.250	9831	10862	42	10091.096	9705	10639	23	10084.869	9877	10502	68	10112.235	9846	10639	83	10118.301	9875	11231	84	10027.738	9717	10371	108	10126.880	9760	11674	89	10060.517	9751	10579	80
1097	88	10097.250	9863	10779	91	10078.890	9889	10647	70	10109.386	9876	11693	28	10181.893	9883	11086	76	10061.250	9824	10565	42	10043.571	9889	10317	23	10011.087	9878	10214	68	10185.985	9805	11526	83	10069.361	9847	10720	84	10050.702	9858	10552	108	10046.546	9752	10884	89	10040.259	9840	10617	80
1098	88	10041.762	9853	10631	91	10054.011	9851	10496	70	10125.914	9283	11590	28	10065.964	9932	10500	76	10066.882	9871	10781	42	10134.214	9886	10861	23	10077.261	9828	10770	68	10243.706	9762	11203	83	10102.277	9842	10682	84	10036.346	9853	10826	108	10069.148	9834	10577	89	10063.225	9827	10537	80
1099	88	10003.250	9897	10360	91	10084.780	9778	11596	70	10057.700	9890	11066	28	10161.964	9878	10815	76	10042.815	9871	10508	42	10145.404	9868	10903	23	10027.000	9926	10259	68	10181.691	9837	11038	83	10117.133	9901	10698	84	10033.023	9854	10562	108	10072.000	9850	10713	89	9980.741	9269	10391	80
1100	88	10040.466	9889	10525	91	10046.011	9869	10590	70	10134.472	9881	11504	28	10049.893	9770	10495	76	10057.697	9861	10893	42	10092.214	9858	11262	23	10266.782	9821	11082	68	10078.883	9862	10754	83	10134.434	9859	10709	84	10076.154	9844	10876	108	10109.574	9886	11130	89	10051.708	9845	10727	80
1101	88	10029.591	9877	10664	91	10042.594	9889	10759	70	10078.186	9890	10858	28	10136.286	9711	10814	76	10138.026	9709	11517	42	10036.429	9883	10447	23	10182.174	9801	10801	68	10159.029	9816	10814	83	10160.048	9855	10923	84	10032.429	9823	10574	108	10074.814	9749	11039	89	10073.449	9821	11055	80
1102	88	10004.738	9886	10416	91	10028.682	9873	10548	70	10201.543	9886	11519	28	10150.250	9847	10600	76	10169.789	9864	11337	42	10156.333	9888	10688	23	10030.392	9931	10268	68	10110.853	9877	10974	83	10047.844	9863	10507	84	10044.917	9860	10582	108	10024.093	9846	10461	89	10027.966	9868	10564	80
1103	88	10066.579	9841	10567	91	10060.868	9868	10610	70	10083.058	9898	10770	28	10103.929	9857	10492	76	10088.435	9858	10608	42	10113.952	9549	10820	23	9969.261	9863	10086	68	10138.265	9847	10685	83	10104.350	9898	10579	84	10101.846	9848	10926	108	10103.186	9783	11594	89	10059.326	9773	11634	80
1104	88	10001.091	9882	10566	91	10049.242	9740	10676	70	10134.286	9824	11322	28	10313.714	9993	10909	76	10005.171	9818	10278	42	10272.810	9850	11098	23	10090.608	9906	10678	68	10201.471	9785	10973	83	10137.603	9858	11187	84	10096.988	9829	10593	108	10080.870	9861	10701	89	10041.988	9885	10516	80
1105	88	10047.478	9910	10598	91	10081.253	9848	10995	70	10215.086	9855	11944	28	10074.286	9892	10465	76	10145.671	9883	11353	42	10128.833	9883	10693	23	10167.695	9933	10848	68	10126.838	9817	11179	83	10269.012	9771	11588	84	10081.940	9811	10711	108	10064.074	9858	10780	89	10027.596	9883	10576	80
1106	88	10076.466	9902	11444	91	10098.901	8997	11332	70	10131.343	9879	11202	28	10095.679	9913	10890	76	10032.263	9895	10312	42	10069.786	9885	10458	23	10132.305	9869	10740	68	10244.529	9830	10970	83	10164.192	9867	11018	84	10089.821	9863	10721	108	10098.324	9826	11121	89	10067.247	9867	10696	80
1107	88	10022.909	9877	10611	91	10099.736	9781	10754	70	10133.243	9928	10991	28	10337.464	9852	11112	76	10065.921	9875	10755	42	10116.977	9897	10616	23	10131.261	9934	10600	68	10128.485	9847	11042	83	10138.084	9846	11438	84	10115.190	9830	10914	108	10080.231	9815	11214	89	10050.854	9917	11843	80
1108	88	10025.034	9880	10650	91	10124.374	9866	11280	70	10094.357	9881	10724	28	10203.107	9902	10576	76	10045.632	9854	10794	42	10242.548	9819	11035	23	10196.174	9966	10676	68	10115.735	9804	11160	83	10169.422	9801	11273	84	10051.929	9554	10933	108	10129.648	9818	11042	89	10035.169	9782	11135	80
1109	88	10059.784	9870	11223	91	10104.550	9906	10928	70	10066.828	9874	10509	28	10189.036	9908	10771	76	10115.908	9886	11194	42	10078.833	9880	10582	23	10069.305	9888	10359	68	10150.941	9854	10856	83	10167.542	9745	11304	84	10052.119	9915	10506	108	10082.500	9881	10970	89	10015.314	9848	10588	80
1110	88	10049.022	9868	10568	91	10076.077	9905	10683	70	10128.843	9901	11061	28	10090.429	9892	10681	76	10088.553	9838	10682	42	10136.167	9739	11042	23	10112.305	9900	10711	68	10195.883	9879	10882	83	10172.481	9906	10867	84	10047.940	9847	10593	108	10041.639	9859	10520	89	10041.696	9794	11116	80
1111	88	10049.432	9793	10994	91	10042.989	9904	10611	70	10094.871	9879	10833	28	10098.000	9744	10649	76	10047.895	9868	10747	42	10111.904	9896	11346	23	10212.392	9897	11686	68	10145.427	9850	11383	83	10190.494	9800	11581	84	10071.083	9847	11221	108	10045.639	9777	10691	89	10040.259	9869	10564	80
1112	88	10115.012	9815	11284	91	10089.615	9814	10745	70	10078.343	9846	11292	28	10286.821	9829	11404	76	10095.737	9880	10693	42	10090.262	9895	10899	23	10184.695	9818	11237	68	10128.897	9915	10987	83	10149.819	9905	11243	84	10116.679	9769	11539	108	10074.259	9863	10952	89	10130.955	9754	11495	80
1113	88	10033.397	9780	10510	91	10025.638	9860	10579	70	10090.100	9835	10576	28	10248.929	9871	11006	76	10117.618	9845	11350	42	10076.000	9875	10572	23	10089.869	9907	10446	68	10075.103	9874	10885	83	10219.566	9783	11006	84	10053.333	9874	10827	108	10041.796	9879	10875	89	10046.831	9843	11169	80
1114	88	10039.318	9900	10654	91	10064.506	9782	10888	70	10063.672	9815	11463	28	10153.679	9918	10790	76	10024.421	9788	10774	42	10017.452	9896	10328	23	10127.218	9930	10738	68	10141.603	9853	11186	83	10204.566	9819	11142	84	10102.227	9889	10898	108	10048.620	9836	10646	89	10112.314	9850	10611	80
1115	88	10043.603	9847	10618	91	10061.088	9876	10737	70	10065.000	9870	10929	28	10012.250	9923	10202	76	10049.065	9903	10621	42	10196.357	9813	10891	23	10055.044	9931	10270	68	10189.691	9907	11504	83	10164.663	9816	10737	84	10087.773	9795	10910	108	10085.389	9757	10895	89	10047.651	9806	10615	80
1116	88	10062.204	9743	10807	91	10070.901	9615	10518	70	10023.000	9818	10489	28	10077.357	9829	10560	76	10119.487	9717	11241	42	10093.143	9887	11056	23	10153.608	9924	10846	68	10181.235	9850	11471	83	10156.241	9863	11180	84	10091.131	9890	10786	108	10078.407	9823	11213	89	10015.618	9850	10375	80
1117	88	10007.272	9906	10333	91	10041.396	9890	10773	70	10068.186	9912	11163	28	10300.214	9884	11237	76	10049.935	9890	10839	42	10099.881	9906	10524	23	10077.392	9898	10657	68	10214.927	9774	11273	83	10120.831	9834	10794	84	10035.750	9894	10511	108	10084.870	9818	10697	89	10049.000	9836	10548	80
1118	88	10046.557	9816	10981	91	10096.571	9878	11133	70	10057.114	9917	10588	28	10247.893	9877	11051	76	10085.882	9839	10645	42	10116.714	9883	10674	23	10000.565	9777	10292	68	10206.221	9920	10978	83	10067.723	9830	10645	84	10093.727	9854	10976	108	10088.398	9871	10531	89	10043.775	9893	10782	80
1119	88	10044.307	9829	10771	91	10076.780	9871	10833	70	10065.985	9885	10332	28	10052.500	9893	10617	76	10059.882	9859	10602	42	10078.786	9885	11141	23	10101.565	9916	10510	68	10129.309	9839	11290	83	10103.192	9906	10737	84	10022.881	9849	10438	108	10043.000	9904	10465	89	10089.304	9745	11331	80
1120	88	10043.954	9527	10665	91	10062.396	9901	10624	70	10068.429	9840	10738	28	10051.000	9903	10547	76	10084.500	9869	11283	42	10138.000	9872	11189	23	10139.652	9875	11533	68	10138.206	9780	10974	83	10134.542	9813	11028	84	10113.333	9820	11147	108	10091.296	9839	10893	89	10029.573	9815	10613	80
1121	88	10075.272	9877	10953	91	10116.011	9858	10788	70	10096.343	9838	10908	28	10275.071	9852	11147	76	10139.815	9851	11049	42	10111.000	9897	10657	23	10035.305	9920	10223	68	10193.941	9857	11286	83	10214.024	9893	11490	84	10026.048	9578	10881	108	10080.491	9890	10790	89	10020.719	9888	10636	80
1122	88	10049.671	9837	10557	91	10066.352	9852	10932	70	10089.300	9912	10776	28	10171.964	9901	10847	76	10129.645	9879	11222	42	10066.881	9902	11012	23	10188.608	9917	10886	68	10245.309	9881	12340	83	10110.530	9858	10688	84	10040.750	9886	10810	108	10110.417	9804	11425	89	10085.966	9789	10834	80
1123	88	10046.022	9836	10718	91	10031.670	9878	10652	70	10084.015	9886	10706	28	10165.893	9858	10753	76	10094.685	9844	10969	42	10213.286	9907	10874	23	10113.739	9907	10977	68	10101.088	9796	10898	83	10133.627	9884	11140	84	10077.523	9861	10824	108	10050.880	9525	10905	89	10028.124	9885	10654	80
1124	88	10062.250	9881	11437	91	10114.483	9819	11320	70	10082.843	9894	10953	28	10099.179	9892	10442	76	10098.211	9783	11024	42	10294.548	9864	11223	23	10073.565	9806	11049	68	10226.323	9827	11596	83	10131.108	9834	11073	84	10071.846	9841	11334	108	10093.380	9874	10929	89	10060.157	9902	11141	80
1125	88	10014.603	9893	10591	91	10056.033	9870	10936	70	10142.972	9771	11380	28	10158.393	9591	10777	76	10053.750	9818	10609	42	10156.977	9852	10816	23	10080.044	9908	10566	68	10144.000	9851	11163	83	10134.422	9837	11328	84	10069.548	9861	10675	108	10029.473	9889	10632	89	10047.359	9852	10882	80
1126	88	9992.329	9883	10454	91	10064.626	9849	10582	70	10122.586	9747	11184	28	10157.464	9904	10822	76	10117.658	9889	10805	42	10028.333	9873	10436	23	10112.435	9813	10664	68	10095.191	9897	11123	83	10146.855	9865	11156	84	10043.012	9880	10506	108	10060.314	9881	10848	89	10028.494	9898	10393	80
1127	88	10014.193	9884	10836	91	10072.297	9854	11686	70	10085.672	9870	10999	28	10191.107	9890	10758	76	10163.158	9808	11060	42	10117.119	9850	10749	23	10098.174	9904	10482	68	10083.177	9854	10443	83	10106.976	9720	10964	84	10103.143	9858	11055	108	10035.436	9778	10718	89	10042.461	9872	10906	80
1128	88	10061.693	9889	10771	91	10073.274	9883	10886	70	10061.672	9856	11341	28	10196.821	9907	11048	76	10071.697	9884	11114	42	10232.214	9736	12048	23	10111.044	9914	10774	68	10054.279	9879	10649	83	10214.687	9880	11881	84	10035.357	9884	11167	108	10094.370	9854	10788	89	10069.359	9879	10906	80
1129	88	10043.943	9871	10585	91	10037.923	9849	10466	70	10106.515	9904	10842	28	10027.571	9850	10478	76	10158.092	9853	11333	42	10004.810	9902	10329	23	10077.348	9890	10713	68	10161.691	9867	11714	83	10176.481	9827	12009	84	10043.857	9877	10818	108	10007.436	9589	10509	89	10001.966	9394	10548	80
1130	88	10048.818	9921	10614	91	10056.121	9851	10880	70	10103.200	9861	11195	28	10205.464	9837	11217	76	10189.882	9784	11569	42	10234.477	9844	11511	23	10088.782	9899	10733	68	10071.809	9843	10650	83	10191.133	9866	10994	84	10069.321	9874	10518	108	10053.713	9877	10960	89	10044.034	9902	10551	80
1131	88	10035.375	9828	10568	91	10037.406	9866	10548	70	10100.757	9753	11105	28	10101.429	9832	10757	76	10062.171	9815	11119	42	10254.714	9921	11251	23	10123.044	9889	10792	68	10079.323	9858	10852	83	10156.735	9867	10885	84	10041.298	9831	10840	108	10047.314	9788	11161	89	10018.394	9869	10489	80
1132	88	10129.478	9870	10996	91	10053.582	9897	10793	70	10160.586	9872	11141	28	10260.143	9877	11070	76	10056.289	9882	10715	42	10067.596	9898	10490	23	10183.044	9591	10834	68	10121.367	9901	10914	83	10163.481	9698	11080	84	10087.464	9887	11236	108	10049.037	9830	10820	89	10031.674	9841	10533	80
1133	88	10043.057	9885	11026	91	10103.494	9820	11328	70	10088.257	9902	11972	28	10141.750	9911	10913	76	10053.658	9638	10534	42	10306.571	9909	11910	23	10094.435	9863	10644	68	10292.750	9849	11026	83	10164.639	9560	11360	84	10022.321	9844	10526	108	10049.083	9835	10758	89	10065.461	9888	10816	80
1134	88	10047.807	9814	11332	91	10069.626	9894	10968	70	10062.972	9906	11403	28	10061.321	9831	10702	76	10052.513	9855	10603	42	10012.310	9906	10207	23	10152.218	9895	10652	68	10176.573	9822	11180	83	10173.325	9784	11049	84	10077.512	9880	10994	108	10074.723	9866	10788	89	10056.584	9912	10745	80
1135	88	10001.897	9750	10275	91	10097.220	9823	11313	70	10081.814	9850	10701	28	10206.250	9896	11067	76	10082.658	9849	10563	42	10049.619	9896	10375	23	10052.956	9933	10397	68	10221.765	9856	10890	83	10168.976	9844	11209	84	10103.154	9873	10981	108	10030.898	9473	10490	89	10055.000	9865	10946	80
1136	88	10107.432	9886	11634	91	10147.594	9866	11376	70	10087.957	9828	10774	28	10192.143	9862	10964	76	10144.750	9815	11436	42	10114.048	9883	10655	23	10063.392	9897	10428	68	10092.485	9868	10666	83	10103.759	9837	11048	84	10064.523	9873	10758	108	10087.777	9799	10935	89	10059.000	9888	10563	80
1137	88	10037.659	9862	10470	91	10050.077	9858	10659	70	10085.714	9888	10759	28	10133.143	9854	10600	76	10118.737	9816	10915	42	10044.523	9879	10578	23	10095.218	9909	10495	68	10121.809	9909	10801	83	10080.578	9852	11035	84	10046.821	9869	10511	108	10082.269	9784	10752	89	10042.741	9887	10472	80
1138	88	10034.897	9860	10513	91	10119.165	9879	10941	70	10042.000	9242	10907	28	10173.036	9906	10919	76	10061.013	9125	10586	42	10074.810	9809	10737	23	10133.000	9866	10725	68	10159.441	9886	11073	83	10052.108	9865	10584	84	10112.488	9833	10728	108	10051.417	9869	11045	89	10047.270	9880	10617	80
1139	88	10043.647	9883	10931	91	10111.527	9850	11711	70	10132.558	9903	10875	28	10177.250	9860	11329	76	10091.565	9907	10700	42	10226.667	9691	11117	23	10082.261	9918	10512	68	10236.897	9775	12107	83	10105.976	9868	10684	84	10051.107	9870	10845	108	10059.657	9833	10627	89	10100.438	9821	11022	80
1140	88	10047.693	9856	10736	91	10072.055	9851	10527	70	10083.071	9744	10799	28	10099.250	9927	10570	76	10104.987	9858	11270	42	10246.523	9928	10816	23	10115.392	9937	10486	68	10172.059	9836	11175	83	10090.892	9810	11253	84	10065.940	9882	11092	108	10097.259	9844	10826	89	10063.584	9865	10999	80
1141	88	9994.103	9895	10252	91	10149.527	9863	11262	70	10104.043	9859	11166	28	10054.643	9666	10661	76	10129.685	9721	11130	42	10058.596	9864	10575	23	10108.869	9909	10721	68	10210.691	9867	11278	83	10102.422	9817	10765	84	10062.488	9833	10777	108	10034.769	9867	10673	89	10073.045	9816	11221	80
1142	88	10042.159	9871	10566	91	10042.923	9819	10575	70	10074.643	9868	10557	28	10233.929	9898	11093	76	10069.461	9855	10706	42	10006.571	9875	10241	23	10125.000	9848	10650	68	10137.956	9879	10928	83	10145.831	9833	11357	84	10101.750	9856	10834	108	10011.796	9526	10356	89	10097.449	9790	11139	80
1143	88	10021.103	9837	10734	91	10110.000	9886	10913	70	10148.543	9910	11228	28	10120.571	9894	10494	76	10127.197	9771	11039	42	10062.000	9891	10610	23	10050.521	9912	10487	68	10126.133	9554	11696	83	10129.603	9883	10940	84	10029.536	9852	10624	108	10028.083	9816	10573	89	10079.057	9852	10823	80
1144	88	10037.204	9870	11157	91	10026.923	9867	10532	70	10072.414	9903	11021	28	10118.071	9626	11170	76	10085.592	9818	10860	42	10149.833	9815	11178	23	10104.695	9921	10794	68	10092.279	9880	10917	83	10133.903	9874	10806	84	9999.596	9875	10364	108	10078.880	9556	10552	89	10051.517	9851	10671	80
1145	88	9978.363	9823	10124	91	10092.692	9874	11209	70	10047.114	9867	10712	28	10058.357	9929	10544	76	10052.197	9913	10435	42	10040.096	9842	10545	23	10030.913	9929	10229	68	10076.853	9867	10652	83	10115.072	9881	11145	84	10058.048	9860	10533	108	10084.944	9816	10823	89	10038.943	9812	10864	80
1146	88	10046.046	9867	10622	91	10037.165	9859	10734	70	10087.571	9895	10789	28	10353.679	9849	11046	76	10104.763	9876	11025	42	10126.500	9829	10769	23	10206.869	9891	11025	68	10080.809	9872	10727	83	10217.108	9759	11266	84	10074.452	9840	10593	108	10107.277	9819	13421	89	10028.730	9870	10732	80
1147	88	10025.784	9861	10520	91	10038.088	9889	10607	70	10048.485	9814	11170	28	10075.750	9905	10511	76	10069.605	9818	11116	42	10004.857	9881	10328	23	9971.956	9885	10078	68	10160.633	9854	11055	83	10120.844	9860	11108	84	10083.417	9804	10677	108	10048.917	9840	10670	89	10024.180	9899	10450	80
1148	88	10015.147	9862	10601	91	10059.099	9634	10860	70	10094.714	9880	10637	28	10186.643	9934	10857	76	10064.579	9860	10517	42	10105.667	9858	10732	23	10035.044	9917	10322	68	10141.912	9870	11390	83	10065.650	9894	10643	84	10074.904	9846	10948	108	10128.213	9859	10774	89	10027.067	9869	10465	80
1149	88	10069.796	9775	11049	91	10072.571	9815	10791	70	10090.386	9884	10780	28	10063.929	9910	10648	76	10036.908	9840	10443	42	10018.667	9706	10439	23	10110.913	9948	10593	68	10148.603	9817	11215	83	10113.337	9880	10995	84	10062.881	9885	10434	108	10033.713	9857	10347	89	10008.629	9873	10356	80
1150	88	10064.943	9392	11012	91	10145.198	9837	11067	70	10093.000	9875	11462	28	10045.036	9877	10419	76	10070.421	9861	10764	42	10128.357	9889	10709	23	10052.652	9920	10270	68	10157.941	9821	10859	83	10188.192	9778	10988	84	10091.607	9782	10600	108	10085.611	9912	10691	89	10077.247	9845	10725	80
1151	88	10002.284	9906	10253	91	10051.341	9892	10699	70	10145.015	9903	10982	28	10150.714	9907	10808	76	10106.118	9845	10656	42	10142.452	9797	10944	23	10101.652	9884	10427	68	10123.044	9857	11070	83	10095.880	9857	10981	84	10099.917	9833	11060	108	10047.806	9855	10597	89	10007.326	9862	10413	80
1152	88	10028.966	9552	10793	91	10076.000	9814	11020	70	10034.957	9848	10593	28	10154.071	9866	10627	76	10095.263	9764	10849	42	10092.096	9889	10682	23	10160.392	9910	10631	68	10147.544	9805	10845	83	10138.217	9627	11041	84	10078.893	9820	10901	108	10119.259	9859	11290	89	10024.382	9722	10489	80
1153	88	10071.807	9816	11180	91	10059.198	9853	11120	70	10089.600	9882	11010	28	10179.714	9917	10988	76	10122.842	9863	10630	42	10067.548	9876	11147	23	10003.348	9918	10101	68	10229.838	9731	11205	83	10205.855	9882	11424	84	10063.679	9853	10828	108	10053.954	9838	10856	89	10100.955	9833	10836	80
1154	88	10017.932	9850	10511	91	10072.956	9806	11012	70	10003.442	9075	10577	28	10204.679	9886	11024	76	10010.461	9886	10396	42	10037.929	9888	10397	23	10081.479	9893	10653	68	10148.323	9815	10949	83	10118.976	9837	11018	84	10146.548	9804	10947	108	10039.269	9443	10811	89	10042.057	9883	10592	80
1155	88	10064.772	9863	11384	91	10040.517	9875	10618	70	9999.900	9877	10202	28	10135.250	9898	10490	76	10023.447	9873	10785	42	10069.548	9878	10628	23	9994.044	9453	10289	68	10086.147	9849	10835	83	10178.470	9853	10865	84	10042.250	9873	10587	108	10133.120	9810	11178	89	10026.573	9838	10639	80
1156	88	10066.500	9907	10609	91	10067.308	9837	10980	70	10127.643	9874	11094	28	10286.679	9906	11510	76	10110.737	9919	11066	42	10113.143	9415	10892	23	10155.739	9900	10494	68	10142.073	9868	11543	83	10154.916	9820	11926	84	10022.143	9875	10605	108	10035.343	9347	10756	89	10098.045	9849	11310	80
1157	88	10033.579	9884	10625	91	10049.802	9872	10675	70	10077.571	9874	10904	28	10178.036	9873	11082	76	10076.579	9867	10637	42	10053.596	9787	10494	23	10091.479	9882	10514	68	10180.485	9584	11520	83	10191.145	9822	11239	84	10075.988	9878	10678	108	10070.056	9882	10817	89	10029.112	9838	10898	80
1158	88	10007.125	9874	10809	91	10036.912	9860	10770	70	10120.972	9910	11116	28	10106.000	9881	10813	76	10082.724	9819	10765	42	10104.833	9811	11327	23	10249.174	9891	10793	68	10147.573	9795	11277	83	10162.470	9828	11568	84	10090.381	9824	10573	108	10117.398	9138	11512	89	10051.259	9834	10856	80
1159	88	10026.318	9805	10763	91	10026.901	9601	10595	70	10154.686	9897	11053	28	10222.143	9885	11438	76	10053.921	9900	10495	42	10123.619	9867	10791	23	10175.565	9903	10711	68	10141.985	9835	10877	83	10082.409	9806	10730	84	10119.250	9886	11246	108	10124.148	9871	10977	89	10036.921	9917	10795	80
1160	88	10027.159	9887	10516	91	10068.406	9880	10592	70	10092.985	9899	11260	28	10249.107	9892	10996	76	10071.185	9865	10600	42	10166.571	9949	11060	23	10095.739	9946	10585	68	10122.985	9828	11539	83	10081.976	9821	10564	84	10028.381	9811	10827	108	10099.723	9744	11413	89	10055.157	9859	10550	80
1161	88	10023.909	9814	10569	91	10050.396	9755	11141	70	10067.558	9863	10598	28	10266.393	9933	11373	76	10124.171	9807	10807	42	10108.310	9926	10523	23	10012.218	9853	10309	68	10131.883	9770	11313	83	10109.229	9833	11032	84	10081.904	9882	10507	108	10055.056	9841	10727	89	10043.382	9869	10624	80
1162	88	10035.966	9837	10387	91	10029.901	9831	10566	70	10120.942	9914	10857	28	10283.500	9868	11350	76	10107.500	9816	10958	42	10084.667	9829	10885	23	10156.695	9769	11108	68	10146.147	9894	11308	83	10138.759	9884	11326	84	10077.107	9854	10817	108	10075.657	9777	11363	89	10055.933	9873	11005	80
1163	88	10082.171	9448	10769	91	10044.253	9872	10740	70	10047.400	9815	10704	28	10173.536	9859	11271	76	10080.553	9885	10544	42	10098.714	9867	10754	23	10023.782	9888	10281	68	10197.133	9869	11715	83	10110.084	9877	11360	84	10046.452	9851	10623	108	10060.370	9837	10661	89	10016.427	9887	10407	80
1164	88	9986.375	9879	10171	91	10076.362	9855	11138	70	10053.371	9896	10482	28	10014.179	9893	10266	76	10115.789	9845	10997	42	10094.667	9847	10758	23	10052.869	9929	10330	68	10120.250	9885	10685	83	10211.133	9899	11423	84	10054.833	9879	10578	108	10053.130	9850	10725	89	10017.786	9853	10704	80
1165	88	10065.103	9817	11018	91	10143.517	9706	10928	70	10139.129	9823	11293	28	10145.357	9893	10927	76	10052.421	9873	10883	42	10068.833	9851	10479	23	10127.000	9837	10563	68	10129.721	9856	11166	83	10222.903	9871	11335	84	10044.214	9828	10702	108	10050.027	9890	10554	89	10070.708	9786	11282	80
1166	88	9973.671	9189	10212	91	10146.835	9820	11030	70	10066.743	9813	10589	28	10073.214	9897	10520	76	10135.211	9850	11015	42	10130.500	9864	10994	23	10097.782	9839	10574	68	10228.883	9903	11506	83	10040.120	9875	10494	84	10123.036	9794	10769	108	10067.037	9872	10667	89	10026.831	8986	11267	80
1167	88	10085.659	9860	11175	91	10045.527	9881	10875	70	10080.571	9863	11095	28	10164.500	9833	11059	76	10027.039	9863	10361	42	10033.881	9921	10485	23	10332.087	9945	11734	68	10141.779	9877	10815	83	10129.325	9865	10949	84	10081.750	9887	10802	108	10090.686	9747	10846	89	10039.966	9849	10693	80
1168	88	10004.568	9859	10375	91	10041.923	9829	10572	70	10049.942	9894	10766	28	10044.321	9863	10637	76	10140.921	9913	10973	42	10045.214	9861	11020	23	10276.782	9953	10994	68	10077.383	9545	10817	83	10200.289	9862	11501	84	10072.773	9907	10928	108	10033.694	9861	11342	89	10065.304	9804	11179	80
1169	88	10062.443	9847	10719	91	10071.099	9861	11040	70	10153.586	9882	11014	28	10261.250	9851	11249	76	10071.513	9794	10891	42	10100.000	9897	10838	23	10096.956	9894	10477	68	10116.088	9865	10737	83	10157.024	9949	11140	84	10062.452	9824	11031	108	10023.648	9846	10444	89	10037.741	9889	10735	80
1170	88	10049.238	9875	10620	91	10037.099	9852	10702	70	10051.786	9858	10819	28	10161.607	9858	10785	76	10074.855	9880	10736	42	10073.477	9828	10705	23	10060.479	9892	10454	68	10207.221	9752	12061	83	10175.735	9848	11226	84	10038.404	9858	10586	108	10029.602	9871	10451	89	10076.102	9784	11775	80
1171	88	10031.478	9895	10541	91	10068.132	9792	11397	70	10115.957	9826	12108	28	10166.286	9775	11042	76	10061.776	9859	10821	42	10058.262	9840	10781	23	10006.174	9838	10109	68	10040.559	9048	10588	83	10160.120	9816	10968	84	10062.202	9886	10597	108	10020.759	9879	10463	89	10013.966	9865	10613	80
1172	88	10099.613	9775	11275	91	10079.341	9860	11173	70	10049.300	9891	10916	28	10036.143	9937	10343	76	10029.487	9813	10403	42	10130.596	9887	10658	23	10034.261	9860	10292	68	10127.029	9812	10819	83	10037.916	9868	10938	84	10052.702	9926	10793	108	10062.130	9843	10736	89	10031.730	9869	10610	80
1173	88	10001.034	9836	10480	91	9997.626	9198	10808	70	10033.343	9887	10801	28	10153.179	9868	11149	76	10181.329	9824	10987	42	10185.667	9867	11601	23	10079.261	9935	10308	68	10093.206	9898	10681	83	10135.458	9776	11243	84	10074.048	9820	10783	108	10032.676	9824	10710	89	10024.337	9892	10669	80
1174	88	9998.171	9887	10273	91	10069.682	9868	10946	70	10106.429	9907	11122	28	10178.464	9943	10697	76	10137.935	9840	12130	42	10115.762	9870	10816	23	10164.521	9902	10703	68	10228.897	9811	11050	83	10108.373	9818	10929	84	10058.440	9873	10526	108	10031.889	9902	10384	89	10067.696	9872	10721	80
1175	88	10040.012	9875	10784	91	10136.890	9874	11930	70	10189.371	9899	11615	28	10308.857	9863	12258	76	10061.342	9860	10563	42	10076.310	9874	10743	23	10262.521	9835	11002	68	10166.221	9892	10980	83	10107.591	9876	11956	84	10065.512	9784	11046	108	10069.769	9868	10849	89	10029.809	9848	10535	80
1176	88	10010.318	9864	10607	91	10120.978	9752	11135	70	10124.843	9868	11381	28	10152.000	9939	10652	76	10089.829	9866	10952	42	10115.023	9833	11036	23	10126.305	9883	10470	68	10056.485	9851	10564	83	10165.434	9894	11433	84	10083.904	9789	10909	108	10059.926	9827	11061	89	10052.057	9810	10749	80
1177	88	10014.613	9873	10528	91	10076.824	9828	11090	70	10103.843	9914	11627	28	10194.607	9794	10885	76	10085.315	9781	11075	42	10113.810	9878	10815	23	10051.956	9852	10449	68	10105.485	9820	11009	83	10126.542	9890	11235	84	10020.119	9705	10821	108	10057.611	9856	10793	89	10094.843	9882	11464	80
1178	88	10102.637	9903	11321	91	10109.682	9849	12469	70	10113.400	9862	11214	28	10242.571	9777	11708	76	10029.368	9870	10383	42	10153.667	9815	10860	23	10134.044	9878	10460	68	10191.427	9894	11351	83	10147.506	9874	11405	84	10035.381	9884	10533	108	10015.787	9839	10521	89	10012.831	9871	10493	80
1179	88	10058.250	9815	11142	91	10116.077	9840	10917	70	10084.843	9822	11272	28	10286.321	9929	11310	76	10077.895	9850	11070	42	10158.119	9856	10971	23	10221.739	9921	10810	68	10065.177	9852	10643	83	10188.675	9858	11639	84	10037.238	9827	10523	108	10055.731	9883	10874	89	10081.584	9555	10745	80
1180	88	10029.603	9844	10442	91	10056.077	9889	10741	70	10108.271	9878	11443	28	10121.964	9942	10811	76	10124.250	9851	11112	42	10098.714	9905	10636	23	10071.739	9717	10668	68	10163.633	9830	11137	83	10110.072	9879	10849	84	10072.988	9848	10679	108	10052.519	9889	10732	89	10057.528	9897	10463	80
1181	88	10055.216	9871	10671	91	10099.176	9895	10889	70	10139.558	9858	11193	28	10216.929	9948	10849	76	10032.882	9853	10395	42	10052.596	9903	10543	23	10163.348	9875	10735	68	10056.265	9916	10408	83	10137.591	9699	11177	84	10086.321	9815	10911	108	10148.981	9780	11179	89	10066.506	9799	10897	80
1182	88	10016.353	9888	11004	91	10061.297	9873	10902	70	10208.271	9888	11645	28	10114.714	9912	10678	76	10068.645	9883	10617	42	10044.714	9633	10628	23	10062.869	9931	10252	68	10106.883	9895	10625	83	10189.217	9885	11849	84	10037.000	9885	10651	108	10049.694	9864	10822	89	10038.854	9866	10794	80
1183	88	10056.853	9879	10752	91	10100.538	9857	11186	70	10090.371	9905	11363	28	10155.750	9905	10789	76	10090.737	9879	10851	42	10092.023	9856	10585	23	10106.826	9840	10640	68	10086.309	9862	11114	83	10168.350	9878	11161	84	10090.036	9822	11264	108	10111.380	9811	11061	89	10048.371	9868	10871	80
1184	88	10080.943	9832	10944	91	10053.066	9887	10696	70	10087.571	9733	10772	28	10099.357	9889	10900	76	10068.132	9883	10618	42	10046.833	9898	10311	23	10055.087	9843	10526	68	10095.794	9923	10608	83	10136.639	9653	10823	84	10064.773	9898	10834	108	10034.704	9884	10705	89	10052.910	9912	10985	80
1185	88	10003.988	9907	10430	91	10062.967	9905	10878	70	10082.900	9874	11081	28	10076.643	9383	11067	76	10108.789	9832	11207	42	10098.357	9858	11166	23	10122.826	9873	10547	68	10137.294	9911	11050	83	10168.012	9837	11155	84	10032.643	9919	10438	108	10020.759	9864	10760	89	10018.831	9865	10587	80
1186	88	9989.966	9844	10480	91	10094.066	9844	11232	70	10053.643	9845	10772	28	10113.429	9916	10917	76	10118.013	9860	10719	42	10082.714	9911	10448	23	10100.826	9891	10570	68	10046.191	9872	10627	83	10094.409	9900	10973	84	10069.298	9808	10736	108	10034.926	9905	10656	89	10104.933	9901	11369	80
1187	88	10013.750	9510	10707	91	10073.033	9897	10850	70	10073.857	9889	11309	28	10160.643	9958	11179	76	10051.342	9882	10784	42	10102.119	9836	11016	23	10256.826	9892	11619	68	10121.367	9894	10698	83	10125.939	9867	10852	84	10020.036	9873	10569	108	10093.667	9883	11243	89	10063.438	9856	10665	80
1188	88	10061.022	9883	10821	91	10128.297	9893	11264	70	10112.314	9831	11130	28	10111.714	9807	10668	76	10124.105	9847	11940	42	10060.786	9900	10437	23	10085.174	9902	10482	68	10096.971	9878	10745	83	10153.903	9815	10858	84	10024.857	9843	10273	108	10055.564	9832	10633	89	10040.528	9842	10629	80
1189	88	10080.478	9826	10641	91	10046.121	9905	10485	70	10021.600	9890	10655	28	10135.679	9936	10720	76	10040.421	9876	10526	42	10168.571	9825	11202	23	10068.261	9919	10454	68	10260.691	9780	11143	83	10128.939	9805	11350	84	10034.571	9851	10825	108	10055.064	9900	10514	89	10003.786	9891	10353	80
1190	88	10036.671	9888	10622	91	10032.253	9391	10457	70	10097.886	9887	10876	28	10024.250	9872	10449	76	10118.395	9853	10776	42	10140.523	9902	10784	23	10259.305	9878	10989	68	10228.206	9812	11524	83	10212.301	9926	11260	84	10024.631	9516	11074	108	10088.287	9866	11070	89	10104.157	9843	11163	80
1191	88	10028.637	9884	10545	91	10007.352	9899	10240	70	10057.528	9883	10723	28	10230.536	9932	10942	76	10076.395	9769	11913	42	10239.452	9831	10916	23	10041.261	9908	10332	68	10090.897	9888	10722	83	10142.555	9818	11355	84	10015.702	9565	10323	108	10054.787	9895	10753	89	10024.517	9864	10761	80
1192	88	10016.000	9862	10688	91	10049.813	9871	11015	70	10120.857	9856	11014	28	10136.107	9860	11203	76	10096.908	9849	10852	42	10185.619	9909	11410	23	10123.435	9892	10620	68	10192.559	9835	11273	83	10150.481	9841	10992	84	10129.131	9750	11263	108	10087.639	9821	11050	89	10016.045	9851	10812	80
1193	88	10026.307	9832	10839	91	10078.176	9829	10698	70	10015.714	9845	10843	28	10176.964	9894	11109	76	10107.500	9868	10768	42	10131.190	9890	11170	23	10028.521	9890	10267	68	10121.706	9863	11215	83	10146.434	9839	11253	84	10170.262	9711	11779	108	10069.223	9867	10668	89	10110.404	9787	11196	80
1194	88	10033.068	9903	10812	91	10060.582	9890	11398	70	10010.000	9890	10317	28	10155.000	8817	11154	76	10089.579	9895	10824	42	10133.143	9845	10813	23	10130.956	9903	11205	68	10160.573	9831	11147	83	10147.241	9669	11055	84	10077.654	9910	11259	108	10096.389	9820	11194	89	9998.898	9702	10380	80
1195	88	10037.284	9917	11000	91	10050.033	9859	10764	70	10169.757	9837	11365	28	10188.500	9864	11430	76	10157.118	9817	10977	42	10058.214	9905	10587	23	10128.826	9908	11081	68	10118.603	9864	11083	83	10203.759	9818	12176	84	10013.083	9808	10581	108	10120.686	9768	11010	89	10094.854	9874	10917	80
1196	88	10063.613	9894	10573	91	10061.758	9862	11145	70	10077.500	9891	11051	28	10068.429	9910	10427	76	10087.435	9845	10738	42	10051.477	9840	10258	23	10023.348	9930	10180	68	10146.383	9841	10732	83	10134.241	9799	11338	84	10027.036	9784	10915	108	10070.852	9847	10768	89	10037.438	9728	10515	80
1197	88	10029.204	9897	11201	91	10107.638	9911	10980	70	10044.043	9865	10519	28	10019.821	9876	10364	76	10088.658	9878	10677	42	10057.643	9868	11427	23	10059.000	9914	10392	68	10176.323	9810	10911	83	10210.361	9618	11166	84	10102.488	9807	10786	108	10035.917	9875	10363	89	10036.820	9870	10674	80
1198	88	10031.887	9901	10394	91	10071.726	9879	11365	70	10058.186	9855	10754	28	10163.179	9834	10655	76	10067.171	9810	10861	42	10156.190	9887	10654	23	10111.044	9947	10524	68	10067.323	9846	10860	83	10121.072	9857	10919	84	10060.643	9887	10715	108	10070.963	9816	11003	89	10075.696	9904	11395	80
1199	88	10011.397	9896	10458	91	10030.626	9848	10525	70	10103.071	9893	11585	28	10150.607	9880	11034	76	10112.895	9808	11170	42	10057.596	9913	10444	23	10027.739	9810	10519	68	10129.971	9819	11466	83	10217.133	9858	11717	84	10054.417	9858	10582	108	10037.296	9790	10853	89	10063.921	9879	10627	80
1200	88	10076.353	9840	10883	91	10021.813	9897	10358	70	10137.558	9838	11946	28	10093.714	9881	10564	76	10098.855	9540	10669	42	10118.119	9814	10892	23	10134.392	9904	10762	68	10139.029	9841	11068	83	10086.916	9881	10621	84	10084.298	9819	10525	108	10054.370	9857	10602	89	10034.730	9834	10802	80
1201	88	10051.421	9865	10526	91	10064.143	9775	11450	70	10157.972	9845	11394	28	10096.107	9866	10864	76	10091.500	9892	10731	42	10029.977	9904	10318	23	10106.826	9895	10523	68	10204.588	9692	11337	83	10198.181	9853	11278	84	10032.143	9534	10477	108	10052.889	9787	10768	89	10042.528	9814	10537	80
1202	88	10027.863	9867	11536	91	10039.538	9789	10933	70	10095.985	9880	11195	28	10264.321	9889	10858	76	10143.145	9844	11251	42	10150.881	9904	10821	23	10035.131	9911	10445	68	10077.133	9863	10749	83	10182.627	9707	11761	84	10074.702	9866	11419	108	10046.898	9840	10679	89	10054.404	9834	11094	80
1203	88	10053.659	9370	10625	91	10070.770	9803	10857	70	9996.343	9825	10517	28	10088.500	9933	10413	76	10064.803	9877	11165	42	10182.452	9888	11395	23	10125.695	9811	10891	68	10110.412	9870	10718	83	10135.976	9799	10996	84	10102.119	9873	10647	108	10122.926	9854	10865	89	9994.102	9886	10341	80
1204	88	10026.284	9890	11030	91	10033.176	9808	10822	70	10091.457	9905	11148	28	10087.679	9829	10663	76	10059.974	9871	10701	42	10086.596	9849	10560	23	10110.479	9921	10447	68	10085.529	9847	10827	83	10099.229	9765	10985	84	10034.262	9798	10933	108	10070.176	9844	10669	89	10015.809	9761	10365	80
1205	88	10009.671	9884	10414	91	10042.473	9896	10408	70	10069.129	9450	11579	28	10127.571	9888	11111	76	10098.039	8875	10883	42	10026.238	9868	10277	23	10189.087	9945	10576	68	10188.177	9838	11094	83	10246.145	9846	11209	84	10028.119	9892	10375	108	10105.019	9766	10620	89	10016.696	9816	10436	80
1206	88	10061.397	9723	10936	91	10081.934	9857	11186	70	10076.657	9854	10982	28	10091.643	9917	10473	76	10124.276	9891	10633	42	10081.190	9844	10704	23	10312.521	9862	11734	68	10077.956	9867	10704	83	10159.192	9838	10746	84	10066.179	9855	10720	108	10091.481	9846	10765	89	10040.012	9867	10607	80
1207	88	10033.284	9841	10914	91	10026.462	9888	10907	70	10126.543	9892	10986	28	10146.750	9879	11202	76	10100.197	9840	10956	42	10103.071	9833	10870	23	10022.348	9873	10421	68	10235.088	9825	11199	83	10190.808	9875	11309	84	10049.393	9803	10805	108	10151.463	9866	11174	89	10102.596	9792	11219	80
1208	88	10064.228	9881	10845	91	10072.945	9743	10933	70	10171.600	9624	11914	28	10191.036	9856	11276	76	10093.618	9850	10804	42	10065.881	9860	10658	23	10074.174	9919	11070	68	10125.029	9776	11369	83	10149.434	9886	11101	84	10045.429	9879	10618	108	10111.333	9745	11075	89	10023.562	9876	10521	80
1209	88	10033.171	9889	10496	91	10121.890	9753	11351	70	10072.814	9888	11108	28	10246.000	9838	10994	76	10042.539	9899	10509	42	10064.477	9855	10947	23	10257.521	9848	11080	68	10120.529	9793	11144	83	10159.192	9856	10756	84	10044.821	9870	10425	108	10100.630	9531	11077	89	10081.573	9837	10839	80
1210	88	10039.068	9862	10507	91	10030.011	9807	10511	70	10079.058	9789	10572	28	10205.679	9898	10989	76	10113.553	9853	11057	42	10080.857	9902	10625	23	10054.305	9759	10668	68	10137.117	9844	11151	83	10076.614	9889	10701	84	10090.964	9862	10984	108	10084.436	9879	10708	89	10057.124	9879	10502	80
1211	88	10100.137	9874	11447	91	10035.561	9873	10612	70	10140.200	9859	11213	28	10133.000	9922	10884	76	10104.329	9482	11439	42	10069.048	9889	11119	23	10135.826	9919	11563	68	10224.235	9612	11680	83	10136.120	9874	11014	84	10078.286	9876	10912	108	10094.574	9088	11304	89	10059.843	9908	10583	80
1212	88	9998.432	9713	10434	91	10085.308	9920	11056	70	10110.386	9842	10889	28	10037.500	9896	10215	76	10153.579	9875	11234	42	10044.929	9926	10506	23	10113.087	9895	10452	68	10185.765	9826	11642	83	10146.964	9866	11028	84	10083.964	9919	10789	108	10133.648	9834	10845	89	10070.786	9778	10978	80
1213	88	10042.704	9847	10816	91	10032.406	9879	11204	70	10059.386	9867	10625	28	10181.857	9907	11180	76	10144.237	9884	11028	42	10076.929	9897	10441	23	10242.261	9925	11100	68	10181.867	9839	10911	83	10130.241	9847	11171	84	10089.440	9846	10691	108	10091.731	9890	11141	89	10068.124	9842	10869	80
1214	88	10071.921	9892	10567	91	10073.242	9866	10766	70	10071.114	9892	10913	28	10363.000	9876	11130	76	10107.711	9756	11474	42	10064.738	9873	10600	23	10092.174	9980	10398	68	10170.941	9794	10960	83	10179.265	9787	11231	84	10092.750	9835	10842	108	10110.481	9864	10770	89	10055.169	9814	11176	80
1215	88	10056.000	9856	10803	91	10096.517	9889	11121	70	10125.972	9888	10793	28	10151.821	9900	10660	76	10045.368	9883	10972	42	10106.238	9904	11081	23	10115.087	9927	11048	68	10094.838	9877	10654	83	10234.939	9906	11600	84	10033.738	9880	10557	108	10170.436	9896	11432	89	10046.371	9841	10731	80
1216	88	10071.716	9859	11377	91	10084.857	9873	10948	70	10100.357	9818	11185	28	10107.679	9879	10501	76	10096.224	9829	10959	42	10202.048	9919	11041	23	10095.261	9909	10624	68	10153.956	9879	11288	83	10086.313	9902	10824	84	10018.596	9885	10272	108	10097.602	9780	11254	89	10068.102	9851	10769	80
1217	88	10094.409	9868	11103	91	10081.813	9873	11008	70	10042.400	9807	10940	28	10104.000	9892	10635	76	10056.355	9841	10574	42	10153.762	9834	11145	23	10129.869	9795	10552	68	10153.162	9810	10796	83	10139.783	9848	10922	84	10100.048	9794	11046	108	10031.398	9851	10610	89	10038.506	9847	10683	80
1218	88	10046.046	9813	10731	91	10018.341	9859	10929	70	10125.643	9798	11473	28	10213.393	9814	10789	76	10064.013	9843	10993	42	10038.452	9900	10675	23	10113.739	9845	10773	68	10159.323	9888	11437	83	10261.361	9889	11498	84	10041.000	9898	10608	108	10113.361	9839	10975	89	10038.090	9890	10598	80
1219	88	10000.875	9658	10593	91	10094.396	9803	11112	70	10066.071	9913	10642	28	10218.714	9912	10677	76	10075.368	9892	10612	42	10184.286	9910	11279	23	10281.782	9958	11109	68	10117.765	9813	10785	83	10143.530	9576	11292	84	10095.404	9894	10668	108	10109.936	9741	11385	89	10051.394	9860	10758	80
1220	88	10042.512	9883	10560	91	10088.638	9822	11149	70	10050.314	9885	10534	28	10248.321	9842	11382	76	10073.315	9909	10606	42	10086.667	9914	10912	23	10051.261	9935	10208	68	10174.765	9880	10910	83	10093.819	9849	10959	84	10027.631	9906	10774	108	10062.380	9889	11334	89	10060.304	9874	11122	80
1221	88	10008.647	9817	10489	91	10106.418	9797	11006	70	10122.757	9894	11277	28	10179.321	9750	11216	76	10092.105	9839	11319	42	10173.096	9778	10974	23	10147.521	9924	10691	68	10213.971	9831	11789	83	10124.903	9842	11299	84	10117.107	9873	10716	108	10106.083	9689	11195	89	10075.651	9860	10610	80
1222	88	10048.478	9880	10763	91	10146.143	9795	11345	70	10034.686	9844	11016	28	10306.250	9842	11012	76	10126.526	9859	11172	42	10181.786	9901	11189	23	10062.782	9881	10517	68	10198.515	9861	10994	83	10131.048	9864	10999	84	10050.833	9801	11297	108	10186.352	9852	11322	89	10029.259	9899	10495	80
1223	88	10055.738	9889	11260	91	10035.868	9889	10987	70	10037.700	9872	10602	28	10139.500	9888	11213	76	10016.276	9880	10318	42	10082.310	9892	10750	23	10028.392	9882	10196	68	10184.029	9898	11160	83	10137.867	9899	10985	84	10068.119	9783	11778	108	10165.436	9778	11146	89	10068.798	9898	10869	80
1224	88	10049.022	9849	10485	91	10157.022	9838	10844	70	10054.600	9884	10851	28	10194.679	9819	11402	76	10057.303	9854	10919	42	10155.429	9796	11286	23	10037.218	9889	10283	68	10012.367	9838	10615	83	10183.241	9843	10910	84	10044.083	9828	10681	108	10138.870	9786	11614	89	10037.696	9859	10482	80
1225	88	9995.193	9879	10417	91	10031.450	9878	11191	70	10063.000	9905	10697	28	10207.571	9887	11007	76	10100.276	9827	10599	42	10160.048	9905	11421	23	10281.174	9943	10896	68	10168.250	9874	10998	83	10200.844	9882	11048	84	10084.654	9868	10528	108	10057.481	9387	10653	89	10056.764	9866	10845	80
1226	88	10017.716	9861	10662	91	10037.890	9881	10744	70	10122.386	9885	11229	28	10167.357	9830	11168	76	10090.592	9847	11002	42	10188.643	9880	11078	23	10089.521	9880	10477	68	10041.294	9889	10396	83	10209.409	9807	11515	84	10108.964	9831	10728	108	10091.130	9802	10803	89	10059.169	9872	10611	80
1227	88	10102.829	9872	10786	91	10014.494	9869	10526	70	10048.686	9902	10643	28	10117.571	9882	10590	76	10076.579	9872	11124	42	10076.429	9841	10654	23	10082.652	9935	10449	68	10109.367	9834	11325	83	10085.434	9874	10844	84	10145.131	9865	10941	108	10090.139	9806	10545	89	10018.124	9853	10625	80
1228	88	9999.068	9855	10209	91	10053.604	9853	10921	70	10108.672	9862	11407	28	10115.500	9830	11459	76	10124.579	9828	10853	42	10077.000	9895	11027	23	10153.174	9893	10687	68	10219.794	9861	10890	83	10091.205	9866	10799	84	10070.477	9876	10674	108	10122.064	9874	10819	89	10057.449	9894	10778	80
1229	88	10030.863	9848	11028	91	10032.780	9860	11171	70	10060.558	9880	10800	28	10232.536	9771	11383	76	10135.368	9825	10958	42	10029.286	9888	10410	23	10126.479	9867	10692	68	10140.133	9808	11093	83	10135.422	9866	10861	84	10104.810	9858	10760	108	10093.491	9834	10745	89	10072.674	9740	10986	80
1230	88	10001.353	9875	10346	91	10060.868	9871	11031	70	10132.028	9857	11680	28	10128.714	9896	10739	76	10090.079	9852	10890	42	10029.333	9822	10317	23	10046.479	9912	10347	68	10231.235	9825	11253	83	10206.494	9814	11082	84	10051.952	9892	10519	108	10070.954	9861	10801	89	10029.225	9872	10602	80
1231	88	9983.954	9859	10205	91	10073.308	9833	10848	70	10125.200	9902	11306	28	10140.000	9664	10853	76	10034.250	9853	10479	42	10019.571	9798	10789	23	10038.087	9880	10225	68	10133.088	9902	10940	83	10144.169	9866	10956	84	10056.488	9884	10581	108	10044.370	9888	10643	89	10102.641	9863	11249	80
1232	88	10053.750	9849	10973	91	10089.989	9828	10739	70	10091.714	9799	10851	28	10243.143	9808	11026	76	10145.382	9841	11295	42	10050.881	9841	10482	23	10073.739	9887	10600	68	10158.529	9909	11176	83	10163.169	9786	11120	84	10090.904	9878	10756	108	10105.000	9844	10643	89	10103.809	9755	11497	80
1233	88	10016.147	9898	10479	91	10078.868	9889	10991	70	10045.214	9779	10704	28	10179.036	9861	10921	76	10183.685	9903	11059	42	10082.810	9785	10790	23	10073.392	9875	11008	68	10137.588	9894	11335	83	10044.409	9839	10706	84	10159.988	9880	11200	108	10039.833	9848	10951	89	10127.831	9857	11940	80
1234	88	10028.603	9896	10773	91	10028.462	9882	11226	70	10123.814	9906	10808	28	10090.679	9871	10600	76	10090.579	9768	10917	42	10152.023	9810	11111	23	10086.087	9917	10500	68	10133.912	9793	11246	83	10111.434	9765	11019	84	10195.893	9774	11237	108	10091.250	9611	10951	89	10034.978	9894	10445	80
1235	88	10069.387	9890	10869	91	10096.824	9827	11404	70	10043.700	9854	10576	28	10154.857	9862	10577	76	10051.658	9871	10592	42	10103.500	9915	10470	23	10067.348	9853	10638	68	10065.662	9799	10449	83	10175.048	9865	11217	84	10062.607	9915	10498	108	10073.463	9876	10792	89	10081.955	9865	10952	80
1236	88	10048.500	9848	10630	91	10046.989	9887	10582	70	10042.043	9891	10657	28	10011.143	9904	10258	76	10018.961	9656	10522	42	10178.143	9839	11191	23	10057.739	9886	10484	68	10158.353	9807	11160	83	10090.578	9849	10832	84	10050.727	9850	10647	108	10058.046	9889	10597	89	10071.022	9883	10561	80
1237	88	10025.557	9872	10469	91	10093.824	9883	10692	70	10074.442	9889	10581	28	10207.536	9895	11726	76	10078.039	9866	10645	42	10043.096	9945	10844	23	10122.913	9890	10774	68	10062.309	9639	10624	83	10137.494	9877	11546	84	10066.012	9843	10631	108	10039.806	9465	10881	89	10092.898	9879	11021	80
1238	88	10051.546	9832	10650	91	10016.318	9816	10358	70	10111.229	9902	10747	28	10180.857	9704	11104	76	10029.474	9859	10700	42	10010.548	9858	10184	23	10067.174	9919	10886	68	10140.427	9879	10640	83	10145.458	9797	11248	84	10098.738	9743	10731	108	10119.037	9802	11027	89	10014.146	9811	10865	80
1239	88	9993.716	9851	10468	91	10051.550	9865	11138	70	10125.528	9832	10759	28	10231.250	9932	11190	76	10105.618	9898	10980	42	10097.286	9880	11026	23	10123.826	9896	11228	68	10052.383	9779	10903	83	10169.939	9870	11391	84	10076.143	9849	11035	108	10073.287	9886	11255	89	10009.202	9878	10333	80
1240	88	10043.262	9830	11097	91	10007.780	9673	10695	70	10046.729	9928	10334	28	10102.821	9866	10854	76	10091.211	9896	11018	42	10098.429	9881	11424	23	10163.087	9887	10802	68	10149.912	9882	11086	83	10156.687	9832	11017	84	10145.071	9881	11586	108	10060.000	9843	10821	89	10061.517	9856	10761	80
1241	88	10024.296	9887	10384	91	10080.253	9848	10972	70	10159.700	9881	11246	28	10100.286	9816	10678	76	10065.671	9845	10684	42	10135.310	9885	10679	23	10163.739	9970	10435	68	10133.500	9811	11133	83	10121.880	9797	11119	84	10070.404	9886	10672	108	10051.833	9841	11042	89	10017.079	9867	10446	80
1242	88	10079.909	9836	10927	91	10006.638	9694	10471	70	10060.700	9858	10786	28	10095.893	9847	10587	76	10105.487	9905	10916	42	9974.643	9829	10138	23	10051.913	9853	10596	68	10145.029	9793	10791	83	10152.928	9748	10867	84	10048.202	9836	10891	108	10031.741	9817	10512	89	10030.382	9840	10921	80
1243	88	10023.807	9886	10592	91	10056.450	9820	10614	70	10107.972	9856	11169	28	10045.464	9874	10516	76	10111.579	9884	10757	42	10152.596	9784	11368	23	10111.652	9894	10663	68	10078.206	9827	10692	83	10190.386	9861	11100	84	10031.571	9699	10673	108	10059.574	9865	10880	89	10037.933	9883	10573	80
1244	88	10030.671	9862	10767	91	10073.396	9796	11011	70	10031.043	9885	10505	28	10126.536	9851	10713	76	10078.685	9763	10959	42	10015.571	9886	10230	23	10151.261	9946	10544	68	10194.515	9822	11608	83	10143.434	9762	11497	84	10061.131	9570	10737	108	10042.213	9803	10965	89	10044.876	9873	10619	80
1245	88	10007.397	9895	10595	91	10029.758	9798	10629	70	10044.457	9884	10833	28	10091.821	9851	10664	76	10067.408	9844	10625	42	10134.381	9855	10817	23	10046.826	9895	10711	68	10154.383	9782	10959	83	10162.699	9751	11001	84	10069.762	9823	10564	108	10002.843	9906	10220	89	10035.326	9879	10561	80
1246	88	10059.113	9873	10762	91	10097.242	9747	10918	70	10144.914	9582	11589	28	10238.214	9845	10854	76	10052.092	9826	10874	42	10100.452	9892	10803	23	10006.305	9875	10220	68	10122.294	9895	10753	83	10126.000	9628	11732	84	10097.654	9810	11084	108	10067.481	9854	10638	89	10018.225	9901	10446	80
1247	88	10024.863	9887	11170	91	10053.626	9836	10982	70	10260.386	9904	11893	28	10353.321	9889	11003	76	10075.868	9822	10994	42	10061.071	9913	10652	23	10068.392	9905	10546	68	10171.309	9872	11193	83	10097.650	9876	10724	84	10081.500	9847	11080	108	10077.963	9815	10899	89	10079.606	9900	10639	80
1248	88	10070.750	9862	10689	91	10098.802	9844	10627	70	10102.186	9913	10897	28	10068.500	9917	10460	76	10034.000	9887	10517	42	10078.833	9891	10508	23	10072.218	9929	10547	68	10179.633	9818	11058	83	10088.024	9880	10761	84	10048.631	9754	10840	108	10076.407	9833	10772	89	10069.292	9817	10633	80
1249	88	10020.068	9884	10466	91	10047.868	9899	10558	70	10180.843	9875	11466	28	10080.679	9971	10551	76	10069.579	9530	10774	42	10060.714	9622	10510	23	10056.218	9617	11273	68	10031.323	9820	11003	83	10098.156	9831	10991	84	10109.773	9813	11003	108	10057.898	9881	10850	89	10045.517	9881	10829	80
1250	88	10031.613	9900	10635	91	10073.022	9917	11316	70	10143.286	9874	10862	28	10141.714	9822	10957	76	10136.435	9743	11643	42	10139.429	9887	10578	23	10135.261	9906	11072	68	10064.265	9896	10586	83	10126.229	9865	10690	84	10039.000	9822	10429	108	10079.509	9811	11225	89	10012.349	9918	10322	80
1251	88	10011.682	9908	10908	91	10053.506	9898	10967	70	10075.985	9839	11077	28	10064.071	9851	10473	76	10073.500	9864	10873	42	10072.500	9909	10681	23	10009.521	9924	10164	68	10109.279	9729	11729	83	10094.759	9617	11223	84	10086.619	9886	10714	108	10111.861	9775	10808	89	10018.629	9849	10355	80
1252	88	10065.853	9909	10802	91	10047.286	9840	10940	70	10052.086	9863	10864	28	10172.143	9682	10573	76	10079.724	9808	10874	42	10161.119	9914	11050	23	10098.044	9889	10648	68	10116.721	9814	11080	83	10288.156	9795	11133	84	10082.143	9913	10528	108	10120.407	9792	11156	89	10043.978	9857	10772	80
1253	88	10056.454	9879	10566	91	10121.868	9722	10812	70	10130.871	9791	11323	28	10144.679	9927	10763	76	10116.303	9890	11469	42	10219.238	9724	12228	23	10148.869	9888	10855	68	10180.456	9827	11237	83	10152.325	8953	11920	84	10165.596	9815	11167	108	10074.389	9887	10855	89	10080.461	9789	11783	80
1254	88	10047.829	9819	10734	91	10047.912	9371	10903	70	10055.300	9861	11509	28	9997.750	9879	10178	76	10116.947	9861	10797	42	10082.286	9894	10550	23	10279.913	9762	11408	68	10177.221	9814	10870	83	10125.325	9892	10909	84	10050.988	9821	10735	108	10057.287	9872	10702	89	10031.517	9852	10352	80
1255	88	10018.579	9898	10338	91	10057.868	9841	10738	70	10055.729	9921	10614	28	10086.179	9925	10370	76	10079.776	9508	11015	42	10144.619	9814	11247	23	10042.479	9819	10579	68	10065.677	9887	10925	83	10193.434	9868	11734	84	10057.988	9890	10718	108	10099.056	9666	10828	89	9995.910	9879	10363	80
1256	88	9986.909	9414	10521	91	10055.638	9829	10591	70	10139.828	9814	10979	28	10180.179	9888	10810	76	10111.961	9888	10889	42	10141.214	9808	10826	23	10121.652	9920	10349	68	10156.617	9772	11267	83	10105.470	9917	11068	84	10034.786	9506	10548	108	10066.973	9907	10885	89	10081.820	9871	10796	80
1257	88	10031.262	9808	11048	91	10046.703	9891	10700	70	10095.672	9908	11022	28	10054.786	9865	10544	76	10076.500	9900	10527	42	10069.857	9902	10884	23	9986.218	9874	10132	68	10029.662	9928	10342	83	10182.301	9828	11300	84	9979.286	8679	10596	108	10095.824	9875	11018	89	10067.304	9869	11045	80
1258	88	10118.228	9880	11874	91	10078.791	9879	10831	70	10087.200	9892	11136	28	10142.000	9909	10988	76	10117.039	9885	10788	42	10200.381	9860	11539	23	10059.869	9825	10511	68	10254.147	9887	11528	83	10120.386	9833	10917	84	10080.881	9848	11423	108	10060.324	9888	10737	89	10083.394	9848	11113	80
1259	88	10069.682	9871	11047	91	10018.066	9859	10584	70	10081.900	9853	10665	28	10233.750	9894	10803	76	10111.474	9853	10928	42	10069.643	9897	10526	23	10042.435	9934	10235	68	10106.456	9887	10560	83	10162.506	9825	10831	84	10081.786	9823	10653	108	10067.926	9849	10887	89	10019.449	9880	10828	80
1260	88	10040.113	9870	10963	91	10104.220	9891	11293	70	10056.371	9873	10942	28	10138.607	9887	10436	76	10092.737	9751	11357	42	10154.810	9867	11101	23	10176.608	9921	10883	68	10154.133	9868	10826	83	10167.169	9802	10950	84	10124.464	9733	11258	108	10103.500	9857	10860	89	10039.169	9846	11077	80
1261	88	10017.932	9903	10531	91	10102.362	9905	10885	70	10100.100	9906	11334	28	10219.536	9893	11059	76	10018.500	9935	10547	42	10183.238	9876	11164	23	10020.000	9828	10447	68	10098.941	9908	10830	83	10196.181	9766	11804	84	10041.571	9906	10586	108	10023.527	9872	10404	89	10078.281	9681	10972	80
1262	88	10021.454	9833	10523	91	10056.286	9857	10867	70	10110.015	9874	10712	28	10296.750	9960	11367	76	10044.776	9790	10687	42	10055.857	9863	10732	23	10139.913	9820	10579	68	10115.573	9882	11013	83	10215.373	9749	12313	84	10046.238	9865	10992	108	10059.630	9879	10865	89	10069.169	9847	10969	80
1263	88	10057.057	9867	10673	91	10069.154	9867	10519	70	10148.729	9895	11002	28	10126.107	9843	10835	76	10032.803	9908	10374	42	10116.096	9866	11062	23	9994.739	9908	10195	68	10179.221	9849	11006	83	10146.591	9836	10951	84	10105.488	9854	10962	108	10092.111	9846	10746	89	10026.943	9285	11075	80
1264	88	10021.762	9863	10693	91	10044.406	9819	10823	70	10127.028	9849	11324	28	10042.571	9851	10399	76	10121.776	9863	11111	42	10013.096	9875	10546	23	10216.261	9903	10970	68	10173.383	9761	11230	83	10135.241	9847	10774	84	10064.952	9890	10875	108	10027.723	9898	10602	89	10016.281	9872	10504	80
1265	88	10002.375	9901	10248	91	10130.132	9823	11112	70	10092.114	9898	10829	28	10096.286	9871	10509	76	10137.908	9795	11175	42	9971.238	9073	10178	23	10022.348	9889	10451	68	10133.485	9899	11137	83	10148.156	9854	11102	84	10108.131	9869	12017	108	10097.473	9891	11198	89	10043.124	9871	10825	80
1266	88	10050.807	9861	10758	91	10032.571	9857	10868	70	10066.672	9855	10916	28	10164.607	9890	11229	76	10068.961	9903	10919	42	10136.214	9821	10975	23	10033.782	9916	10195	68	10101.559	9907	10907	83	10175.145	9840	10765	84	10034.977	9861	10548	108	10112.593	9822	10764	89	10030.865	9850	10606	80
1267	88	10036.978	9883	10438	91	10028.736	9920	10405	70	10098.114	9710	11281	28	10213.250	9822	11012	76	10029.724	9863	10434	42	10090.929	9857	10411	23	10123.000	9865	10980	68	10063.221	9912	10504	83	10172.723	9559	11453	84	10066.904	9877	10534	108	10039.814	9872	10596	89	10057.506	9851	10882	80
1268	88	10020.307	9885	10691	91	10066.286	9901	10624	70	10072.743	9894	11340	28	10187.893	9917	10814	76	10164.026	9820	10901	42	10104.929	9907	10744	23	10075.218	9882	10402	68	10175.794	9236	11297	83	10140.639	9914	11450	84	10044.750	9842	10751	108	10044.750	9854	10721	89	10055.169	9875	10692	80
1269	88	10067.557	9887	11013	91	10190.055	9807	11574	70	10172.100	9913	11050	28	10089.429	9885	10513	76	10145.842	9788	10925	42	10062.452	9934	10464	23	10199.435	9912	10707	68	10132.662	9903	11010	83	10242.481	9890	11539	84	10094.846	9785	11020	108	10066.250	9864	10994	89	10026.225	9887	10718	80
1270	88	10062.921	9600	10849	91	10052.714	9178	10944	70	10076.386	9840	10938	28	10143.036	9919	10789	76	10020.895	9892	10305	42	10036.452	9908	10630	23	10035.348	9933	10329	68	10098.235	9915	10757	83	10156.277	9789	12273	84	10070.917	9848	10940	108	10110.519	9853	11049	89	10049.236	9843	10578	80
1271	88	10039.568	9867	10533	91	10037.110	9811	10817	70	10164.686	9878	11193	28	10146.571	9725	10803	76	10097.303	9821	10928	42	10033.096	9877	10535	23	10073.521	9867	10565	68	10073.427	9893	10753	83	10171.542	9888	10908	84	10058.452	9871	10462	108	10104.991	9784	11040	89	10060.281	9827	10615	80
1272	88	10029.522	9825	10527	91	10057.033	9874	10706	70	10075.043	9798	10705	28	10149.786	9851	10731	76	10113.737	9826	10741	42	10076.381	9911	10527	23	10126.869	9876	10478	68	10135.000	9838	10707	83	10052.072	9896	10788	84	10078.131	9856	10666	108	10088.676	9886	10715	89	10042.596	9856	10754	80
1273	88	10022.841	9876	10562	91	10068.967	9626	10965	70	10076.757	9878	10618	28	10079.571	9869	10461	76	10082.329	9889	12013	42	10061.381	9907	10595	23	9990.087	9915	10087	68	10091.309	9869	10617	83	10124.217	9895	10956	84	10120.536	9854	11380	108	10101.593	9843	11225	89	10080.573	9811	11148	80
1274	88	10037.557	9906	10849	91	10074.736	9852	10787	70	10105.843	9890	11761	28	10067.250	9933	10368	76	10091.500	9893	10927	42	10025.404	9926	10321	23	10070.565	9912	10369	68	10125.279	9880	11728	83	10233.373	9863	11678	84	10106.393	9907	10879	108	10054.417	9862	11062	89	10061.831	9710	10608	80
1275	88	10017.772	9847	10567	91	10081.758	9843	10906	70	10066.028	9874	10524	28	10248.357	9917	10973	76	10034.461	9892	10415	42	10163.548	9816	10896	23	10275.392	9838	10991	68	10270.823	9865	10958	83	10201.988	9856	11072	84	10109.667	9868	11064	108	10043.611	9883	10571	89	10051.000	9897	10843	80
1276	88	10044.125	9937	10491	91	10075.297	9910	10626	70	10183.457	9836	10984	28	10179.464	9926	10827	76	10067.276	9894	10976	42	10138.619	9812	11016	23	10069.305	9902	10780	68	10311.809	9808	11671	83	10190.133	9763	11838	84	10060.464	9858	10944	108	10063.981	9779	10879	89	10055.427	9902	10733	80
1277	88	10093.341	9885	10844	91	10152.923	9864	11080	70	10013.786	9891	10396	28	10101.321	9887	10613	76	10094.605	9845	10962	42	10098.643	9879	10801	23	10146.695	9848	10631	68	10113.721	9891	10969	83	10134.481	9779	11082	84	10059.952	9853	10911	108	10133.676	9827	11180	89	10044.045	9867	10918	80
1278	88	10013.409	9878	10287	91	10070.670	9841	10650	70	10163.457	9921	11811	28	10071.893	9909	10781	76	10054.895	9864	10711	42	10116.357	9875	10673	23	10099.956	9866	10694	68	10206.765	9703	11514	83	10176.036	9834	11322	84	10083.452	9893	11005	108	10077.389	9854	10740	89	10051.831	9857	10801	80
1279	88	10013.603	9872	10630	91	10061.362	9888	10737	70	10047.429	9697	10456	28	10312.571	9711	11339	76	10081.039	9891	10613	42	10134.357	9880	11049	23	10076.608	9894	10553	68	10204.206	9841	11007	83	10056.048	9886	10617	84	10119.917	9794	10972	108	10043.759	9858	10467	89	10077.337	9862	11258	80
1280	88	10043.363	9915	10385	91	10031.220	9876	10724	70	10052.528	9857	11056	28	9993.857	9790	10346	76	10094.868	9754	10660	42	10128.881	9758	11358	23	10135.913	9903	10758	68	10175.206	9825	11521	83	10161.470	9845	11292	84	10082.846	9833	10719	108	10060.750	9897	10768	89	10050.978	9877	10549	80
1281	88	10044.250	9897	11059	91	10078.561	9883	11038	70	10182.271	9823	11777	28	10208.786	9894	10981	76	10105.763	9877	10759	42	10085.523	9814	10516	23	10142.305	9843	10497	68	10062.485	9879	10634	83	10103.952	9831	11067	84	10086.333	9837	10601	108	10069.537	9873	10824	89	10017.449	9896	10445	80
1282	88	10036.772	9867	10822	91	10037.890	9868	10982	70	10110.972	9888	12815	28	10166.321	9892	10510	76	10050.158	9861	10832	42	10128.000	9783	11201	23	10071.826	9924	10525	68	10163.500	9845	10941	83	10194.265	9902	11378	84	10019.869	9845	10462	108	10125.102	9869	11620	89	10016.169	9880	10675	80
1283	88	10048.784	9925	11045	91	10048.418	9874	11030	70	10075.700	9847	10785	28	10151.250	9896	10694	76	10038.053	9191	10872	42	10127.523	9826	11073	23	10113.739	9887	10491	68	10183.323	9730	11217	83	10200.578	9760	10941	84	10057.286	9859	10604	108	10031.639	9856	10554	89	10057.786	9870	10576	80
1284	88	10049.534	9902	10897	91	10087.527	9856	11194	70	10028.129	9908	10453	28	10096.964	9899	10689	76	10084.868	9788	11356	42	10109.333	9811	11094	23	10158.392	9931	10635	68	10265.191	9820	11520	83	10109.783	9815	11013	84	10080.286	9864	11361	108	10060.574	9850	11159	89	10064.259	9867	10862	80
1285	88	10035.387	9891	10583	91	10062.462	9882	11006	70	10039.558	9852	10578	28	10252.607	9940	10976	76	10125.882	9887	11784	42	10064.929	9879	10379	23	10135.608	9931	10689	68	10183.867	9898	11250	83	10167.783	9849	11419	84	10060.381	9828	11024	108	10054.814	9868	11309	89	10056.135	9903	10557	80
1286	88	10014.978	9892	10662	91	10131.638	9887	11401	70	10068.400	9811	10934	28	10082.536	9774	10632	76	10066.303	9875	10787	42	10156.596	9866	11163	23	10138.000	9906	10750	68	10128.397	9887	10704	83	10145.614	9754	12309	84	10135.167	9801	10866	108	10087.509	9781	10915	89	10035.988	9911	10675	80
1287	88	10051.546	9853	11085	91	10076.429	9895	10799	70	10073.086	9914	10855	28	10165.643	9767	10792	76	10072.685	9881	10784	42	10182.286	9917	10782	23	10115.348	9869	10751	68	10169.029	9887	11276	83	10160.061	9858	11115	84	10030.429	9842	10438	108	10140.473	9824	11198	89	10014.741	9883	10646	80
1288	88	10084.171	9777	11472	91	10105.055	9847	11119	70	10075.972	9876	10859	28	10462.571	9901	11583	76	10060.342	9883	10619	42	10146.404	9832	10793	23	10106.174	9898	10396	68	10205.323	9866	11013	83	10169.301	9757	11161	84	10091.440	9814	10571	108	10049.824	9887	10891	89	10066.326	9856	10638	80
1289	88	10093.500	9810	10883	91	10072.066	9886	10503	70	10080.343	9913	10801	28	10048.679	9884	10806	76	10103.500	9849	10713	42	10014.833	9865	10356	23	10041.348	9917	10459	68	10102.103	9849	10806	83	10089.265	9810	11021	84	10170.227	9876	10757	108	10065.194	9867	10860	89	10068.831	9812	10962	80
1290	88	10026.057	9901	10452	91	10016.187	9862	10466	70	10075.700	9902	10610	28	10524.429	9968	11282	76	10087.132	9846	10859	42	10099.048	9882	10779	23	10136.608	9860	10732	68	10141.427	9849	11005	83	10157.723	9777	10936	84	10072.381	9879	11075	108	10053.269	9664	10824	89	10018.933	9915	10350	80
1291	88	10004.296	9898	10254	91	10034.912	9831	10584	70	10136.371	9887	11062	28	10150.107	9849	10801	76	10091.724	9718	10792	42	10070.071	9920	10459	23	10109.218	9911	10605	68	10211.617	9839	10810	83	10103.519	9847	10846	84	10070.452	9904	10731	108	10091.436	9876	10970	89	10037.292	9876	10464	80
1292	88	10026.829	9831	10456	91	10144.220	9838	11085	70	10130.543	9860	10868	28	10244.000	9880	11138	76	10078.145	9870	10803	42	10034.477	9882	10354	23	10096.521	9886	10481	68	10122.177	9910	10851	83	10128.723	9882	10798	84	10036.393	9889	10552	108	10017.426	9866	10681	89	10005.157	9843	10315	80
1293	88	10020.500	9784	10635	91	10042.253	9828	10650	70	10018.500	9845	10322	28	10235.643	9906	10907	76	10037.513	9820	10717	42	10086.477	9872	10569	23	9998.521	9928	10240	68	10292.059	9886	11067	83	10173.409	9792	11200	84	10080.750	9830	10800	108	10071.500	9872	11049	89	10008.943	9650	10245	80
1294	88	10074.250	9875	10579	91	10090.879	9824	10731	70	10087.686	9828	11122	28	10075.464	9890	10575	76	10037.079	9861	10331	42	10132.096	9830	10803	23	10075.739	9869	10632	68	10119.633	9902	10650	83	10138.675	9806	11284	84	10085.096	9838	10577	108	10061.148	9881	10570	89	10052.843	9857	10469	80
1295	88	10081.466	9862	10992	91	10143.770	9865	11236	70	10080.414	9880	10845	28	10143.571	9948	10687	76	10042.303	9851	10714	42	10046.238	9877	10425	23	10264.652	9928	10688	68	10195.427	9857	10963	83	10100.819	9852	11049	84	10065.119	9853	10606	108	10040.731	9869	10807	89	10076.831	9799	10812	80
1296	88	10081.897	9884	11042	91	10130.253	9855	10846	70	10039.485	9896	10672	28	10120.643	9914	10576	76	10069.855	9910	10783	42	10089.096	9909	10934	23	10196.435	9825	10845	68	10265.191	9805	11717	83	10081.855	9903	10735	84	10026.893	9842	10540	108	10069.000	9804	11069	89	10040.876	9807	10718	80
1297	88	10037.625	9892	10799	91	10076.967	9791	11332	70	10113.686	9815	12322	28	10147.500	9901	10788	76	10080.487	9875	10674	42	10089.214	9863	10782	23	10086.044	9899	10322	68	10193.073	9882	11333	83	10066.783	9883	10773	84	10126.548	9830	10930	108	10011.074	9767	10703	89	10018.247	9901	10631	80
1298	88	10036.353	9844	10997	91	10061.066	9909	10684	70	10148.972	9875	11055	28	10246.786	9871	11320	76	10033.342	9826	10792	42	10098.523	9894	10883	23	10215.218	9836	10844	68	10125.235	9822	10817	83	10181.084	9901	10988	84	10039.893	9890	10470	108	10039.324	9885	10648	89	10096.416	9807	10831	80
1299	88	10033.421	9864	10660	91	10051.110	9888	10383	70	10100.043	9866	11338	28	10237.107	9867	11088	76	10011.500	9877	10551	42	10044.952	9880	10467	23	10164.044	9910	11347	68	10141.059	9877	10967	83	10237.650	9842	11740	84	10077.786	9899	10707	108	10056.657	9900	11016	89	10052.404	9839	10836	80
1300	88	10040.762	9856	10687	91	10081.890	9873	10961	70	10066.600	9847	10704	28	10056.321	9849	10678	76	10112.197	9871	10757	42	10197.477	9848	11435	23	10108.565	9925	10648	68	10282.221	9828	10905	83	10181.903	9807	11365	84	10029.773	9848	10510	108	10077.889	9768	11460	89	10097.831	9848	12233	80
1301	88	10029.728	9899	10653	91	10094.638	9843	10920	70	10091.857	9872	10928	28	10160.607	9907	10727	76	10046.882	9889	10741	42	10053.738	9846	10467	23	10113.131	9774	10768	68	10126.765	9785	10945	83	10132.145	9833	11137	84	10066.000	9898	10601	108	10145.009	9742	11053	89	10043.596	9866	10516	80
1302	88	10049.853	9899	10942	91	10077.165	9780	11294	70	10114.314	9902	10870	28	10258.321	9798	12286	76	10155.882	9847	11298	42	10162.548	9861	11205	23	10119.565	9896	10754	68	10254.721	9780	11521	83	10126.735	9256	10979	84	10086.071	9885	10882	108	10087.630	9844	10681	89	10035.247	9863	10683	80
1303	88	10031.171	9884	11059	91	10039.396	9860	10993	70	10071.672	9901	10882	28	10167.214	9909	10584	76	10081.697	9866	10923	42	10201.571	9822	10998	23	10146.044	9869	11208	68	10237.265	9892	11166	83	10213.192	9797	11325	84	10057.846	9866	10787	108	10072.083	9896	11257	89	10031.775	9828	10555	80
1304	88	10050.750	9866	11032	91	10098.297	9802	11038	70	10093.386	9542	10682	28	10332.750	9926	11253	76	10058.474	9883	10799	42	10203.929	9876	11158	23	10076.739	9853	10508	68	10114.397	9063	10699	83	10189.831	9853	11703	84	10122.512	9866	11150	108	10050.500	9628	10816	89	10040.730	9934	10913	80
1305	88	9991.863	9650	10848	91	10092.264	9852	11059	70	10073.043	9777	10801	28	10040.821	9526	10632	76	10040.855	8728	11101	42	10015.214	9888	10413	23	10107.392	9884	10580	68	10116.985	9875	10687	83	10210.771	9817	10993	84	10077.131	9854	10508	108	10053.398	9896	11046	89	10005.775	9090	10792	80
1306	88	10044.296	9802	10894	91	10130.132	9866	10787	70	10058.214	9882	10858	28	10166.321	9910	10714	76	10087.724	9868	11245	42	10023.643	9916	10207	23	10136.131	9931	11020	68	10124.897	9814	10995	83	10255.361	9815	11506	84	10066.012	9878	10897	108	10125.620	9851	11282	89	10042.067	9881	10950	80
1307	88	10059.750	9857	11075	91	10074.835	9848	11055	70	10030.172	9204	11038	28	10079.214	9897	10444	76	10150.263	9818	11191	42	10146.477	9857	10714	23	10151.044	9874	10661	68	10107.397	9899	11241	83	10165.036	9735	11155	84	10096.548	9874	10824	108	10074.473	9880	10470	89	10057.394	9833	10472	80
1308	88	10041.875	9822	10843	91	10049.274	9843	10687	70	10032.214	9866	10506	28	10195.536	9930	11223	76	10053.987	9851	10889	42	10124.833	9901	10691	23	10132.261	9895	10845	68	10217.073	9892	11397	83	10118.024	9896	10676	84	10050.846	9879	10565	108	10094.037	9860	10928	89	10048.888	9817	10842	80
1309	88	10068.807	9862	10887	91	10089.703	8787	11945	70	10063.942	9864	10836	28	10161.679	9922	11039	76	10069.855	9881	10465	42	10075.738	9922	10556	23	10020.218	9892	10253	68	10187.941	9903	11743	83	10107.000	9888	10903	84	10093.762	9868	10759	108	10076.074	9847	11182	89	10044.382	9839	11177	80
1310	88	10039.659	9789	10492	91	10028.692	9869	10813	70	10033.457	9796	10555	28	10096.143	9875	10557	76	10039.145	9891	10710	42	10074.286	9677	10739	23	10224.392	9890	11625	68	10099.867	9103	11313	83	10124.964	9842	11126	84	10101.667	9875	11075	108	10037.889	9901	10745	89	10042.674	9889	10706	80
1311	88	10055.409	9303	10668	91	10082.396	9861	11086	70	10174.271	9740	11313	28	10185.786	9754	11293	76	10097.315	9913	11336	42	10057.310	9890	11012	23	10116.392	9937	10834	68	10159.397	9854	11143	83	10084.555	9901	10597	84	10032.393	9858	10767	108	10114.602	9806	11898	89	10066.314	9907	10809	80
1312	88	10038.909	9811	10861	91	10046.604	9369	10759	70	10100.957	9840	11281	28	10157.714	9827	11643	76	10093.868	9896	11149	42	10084.286	9883	10685	23	10333.044	9927	11193	68	10157.015	9847	10854	83	10145.108	9882	11211	84	10076.738	9844	10893	108	10099.130	9855	11279	89	10034.090	9892	10530	80
1313	88	10030.034	9879	10620	91	10059.594	9743	11124	70	10066.058	9761	11193	28	10045.393	9881	10380	76	10037.197	9909	10547	42	10113.548	9882	10993	23	10081.739	9920	10488	68	10154.559	9826	11605	83	10161.603	9823	11233	84	10083.714	9805	10874	108	10041.250	9842	10729	89	10031.663	9861	10567	80
1314	88	10076.704	9823	10913	91	10070.978	9862	11158	70	10004.571	9903	10346	28	10246.786	9838	11349	76	10059.315	9897	10716	42	10154.190	9849	10782	23	10168.218	9926	10570	68	10089.897	9838	10621	83	10215.952	9798	11503	84	10093.452	9834	10919	108	10108.120	9850	11118	89	10015.236	9876	10506	80
1315	88	10094.329	9859	11424	91	10014.638	9862	10431	70	10052.086	9841	10944	28	10075.643	9844	10438	76	10045.092	9870	10350	42	10101.286	9835	10874	23	10101.087	9901	10393	68	10179.529	9828	11022	83	10112.530	9814	10902	84	10051.357	9881	10486	108	10093.370	9791	10783	89	10033.686	9825	10743	80
1316	88	10063.250	9911	10428	91	10032.846	9872	10400	70	10096.929	9817	10942	28	10133.786	9926	10625	76	10079.658	9562	10805	42	10145.977	9884	10799	23	10110.565	9631	11837	68	10157.779	9855	11029	83	10152.735	9814	11084	84	10100.727	9857	11213	108	10073.564	9824	11060	89	10034.461	9908	10608	80
1317	88	10069.784	9834	10953	91	10080.418	9868	10983	70	10075.371	9897	10558	28	10165.500	9606	10762	76	10078.592	9823	11035	42	10096.071	9909	11421	23	10215.608	9892	11100	68	10102.691	9779	10592	83	10187.603	9806	11758	84	10046.500	9853	10585	108	10039.861	9046	10852	89	10066.067	9840	10991	80
1318	88	10021.238	9902	10344	91	10062.000	9860	10909	70	10143.442	9887	11299	28	10114.143	9906	10907	76	10044.592	9857	10649	42	9995.571	9586	10406	23	10219.261	9892	11513	68	10052.603	9893	10752	83	10203.337	9812	11586	84	10050.654	9896	10624	108	10027.824	9883	10419	89	10099.404	9840	10765	80
1319	88	10032.943	9881	10520	91	10118.594	9864	11000	70	10183.629	9917	11560	28	10115.714	9777	11218	76	10129.908	9731	10918	42	10135.929	9827	11245	23	10134.348	9806	11007	68	10155.338	9853	10815	83	10152.578	9865	11691	84	10084.512	9790	10807	108	10097.407	9859	10871	89	10029.831	9840	10710	80
1320	88	10057.113	9789	11129	91	10039.967	9880	10604	70	10089.485	9812	11105	28	10185.679	9841	10777	76	10127.697	9868	11142	42	10081.286	9862	10533	23	10140.087	9867	10670	68	10108.191	9894	10933	83	10184.373	9613	11107	84	9988.404	9843	10447	108	10069.056	9896	10647	89	10078.988	9845	10855	80
1321	88	10065.534	9854	10748	91	10066.198	9809	10776	70	10109.914	9880	10860	28	10170.643	9885	10627	76	10041.868	9895	10577	42	10161.310	9909	10799	23	10144.608	9911	11200	68	10161.809	9861	11191	83	10096.048	9828	10966	84	9992.452	9822	10196	108	10061.056	9806	10694	89	10008.146	9864	10377	80
1322	88	10020.659	9865	10553	91	10024.362	9865	10516	70	10152.243	9750	11140	28	10072.464	9896	10516	76	10130.105	9855	10993	42	10118.000	9848	10580	23	9997.305	9927	10117	68	10142.544	9848	10851	83	10126.976	9837	10864	84	10052.179	9869	10622	108	10021.723	9327	10825	89	10044.202	9866	10700	80
1323	88	10035.500	9828	10887	91	10044.714	9856	10941	70	10011.286	9906	10511	28	10245.464	9928	11097	76	10080.711	9621	11200	42	10077.286	9895	10772	23	10126.044	9912	10763	68	10141.279	9901	10926	83	10128.337	9846	11001	84	10068.762	9754	10804	108	10072.870	9901	10831	89	9989.921	9913	10213	80
1324	88	10092.853	9852	11095	91	10082.780	9865	10884	70	10079.786	9917	10971	28	10174.607	9838	10974	76	10081.158	9844	10773	42	10143.000	9877	11024	23	10158.956	9872	10552	68	10118.235	9859	10869	83	10168.458	9818	10896	84	10027.167	9888	10511	108	10062.667	9866	10694	89	10028.326	9856	10448	80
1325	88	10044.432	9818	10652	91	10077.362	9831	11291	70	10054.028	9870	10663	28	10141.821	9919	10456	76	10086.289	9875	10612	42	10052.333	9893	10703	23	10104.261	9895	10666	68	10103.441	9881	10642	83	10126.084	9859	11166	84	10058.273	9853	10894	108	10078.204	9884	10978	89	10060.933	9872	10731	80
1326	88	10062.296	9902	10724	91	10049.538	9295	11134	70	10100.214	9899	11766	28	10210.714	9843	11227	76	10121.671	9892	10915	42	10092.571	9874	10593	23	10190.695	9938	10818	68	10121.529	9809	11605	83	10254.036	9812	11313	84	10030.727	9899	10571	108	10082.213	9858	10601	89	10084.281	9789	11236	80
1327	88	10042.841	9854	10691	91	10094.901	9830	11085	70	10076.957	9779	10807	28	10253.429	9858	10991	76	10053.592	9895	10396	42	10064.714	9861	10610	23	10109.608	9897	10722	68	10106.383	9895	10834	83	10087.903	9848	10615	84	10029.512	9862	10497	108	10032.436	9903	10475	89	10049.169	9789	10933	80
1328	88	10013.784	9890	10616	91	10072.582	9886	10642	70	10102.472	9861	10753	28	10266.571	9919	11426	76	10118.658	9900	11028	42	10132.286	9896	10909	23	10200.435	9648	11281	68	10146.338	9883	11330	83	10102.711	9792	10865	84	10085.571	9884	10748	108	10022.852	9857	10633	89	10056.090	9700	11737	80
1329	88	10038.488	9881	10603	91	10051.066	9836	10906	70	10084.429	9814	11019	28	10106.143	9933	10710	76	10093.382	9783	11352	42	10121.714	9870	11473	23	10127.305	9927	11292	68	10031.073	9285	10555	83	10056.591	9854	10893	84	10122.393	9908	10696	108	10114.611	9691	11671	89	10049.708	9833	10807	80
1330	88	10046.307	9519	11029	91	10083.143	9876	11213	70	10073.129	9843	11230	28	10222.821	9757	10916	76	10098.065	9855	10684	42	10028.643	9773	10519	23	10333.608	9885	11317	68	10116.059	9871	10918	83	10197.603	9869	11181	84	10079.940	9846	11275	108	10017.731	9871	10579	89	10021.528	9701	10667	80
1331	88	10091.546	9829	10778	91	10056.011	9872	10590	70	10057.000	9879	10884	28	10160.250	9842	10515	76	10050.947	9875	10815	42	10142.023	9841	10737	23	10123.305	9877	10760	68	10193.117	9842	11286	83	10150.229	9839	11107	84	10096.452	9903	10759	108	10064.009	9809	10747	89	10067.562	9887	10987	80
1332	88	10011.353	9898	10531	91	10038.571	9872	11065	70	10030.243	9578	10632	28	10243.679	9741	12166	76	10134.224	9817	10781	42	10091.452	9846	10899	23	10115.956	9906	10771	68	10065.000	9828	11051	83	10202.639	9549	11232	84	10065.536	9852	11098	108	10109.019	9875	10699	89	10088.349	9758	10806	80
1333	88	10003.284	9844	10393	91	10104.747	9890	10881	70	10077.071	9871	10678	28	10195.500	9837	10895	76	10049.039	9901	10795	42	10118.619	9871	10652	23	10081.913	9811	10463	68	10083.191	9873	11094	83	10112.229	9856	10790	84	10120.000	9840	10904	108	10056.527	9841	10587	89	10040.775	9874	10446	80
1334	88	10044.704	9848	10668	91	10094.473	9893	11762	70	10110.472	9826	11168	28	10106.107	9885	10477	76	10105.513	9898	11345	42	10101.619	9457	11197	23	10203.565	9877	11119	68	10095.588	9827	11157	83	10169.156	9763	11302	84	10034.048	9851	10454	108	10118.491	9848	11407	89	10055.146	9850	10698	80
1335	88	10047.818	9828	10845	91	10070.923	9827	11264	70	10104.457	9842	10810	28	10225.357	9859	10999	76	10163.065	9848	11027	42	10148.762	9882	11171	23	10075.000	9950	10344	68	10170.294	9509	11258	83	10193.217	9801	10881	84	10130.690	9889	10818	108	10000.370	9904	10306	89	10003.157	9778	10482	80
1336	88	10071.603	9888	10744	91	10060.615	9857	10822	70	10104.886	9900	11119	28	10117.000	9932	10803	76	10014.000	9571	10871	42	10067.333	9841	10651	23	10245.305	9834	10770	68	10067.412	9899	10642	83	10124.133	9885	10839	84	10049.060	9795	10666	108	10035.194	9859	10401	89	10042.314	9848	10652	80
[truncated: 10,408 more rows]
[truncated: 59 more columns]
