# Supplementary material for: Functional neuronal circuits emerge in the absence of developmental activity
Source: Nat Commun. 2024 Jan 8;15:364. doi: 10.1038/s41467-023-44681-2 (PMC10774424; doi:10.1038/s41467-023-44681-2)
Supplement: Supplementary file 9 — Source Data [file 41467_2023_44681_MOESM9_ESM.zip › SourceData/Figure4_LifetimeTricaineData/Feb16/OnOff_measurements.csv]

	Area1	Mean1	Min1	Max1	Area2	Mean2	Min2	Max2	Area3	Mean3	Min3	Max3	Area4	Mean4	Min4	Max4	Area5	Mean5	Min5	Max5	Area6	Mean6	Min6	Max6	Area7	Mean7	Min7	Max7	Area8	Mean8	Min8	Max8
1	87	10191.540	9865	12250	82	10178.769	9873	11711	112	10092.625	9876	10880	63	10152.444	9911	11316	122	10160.582	9864	11219	40	10260.775	9912	10982	92	10112.229	9853	10975	87	10019.621	9873	10822
2	87	10100.885	9817	11204	82	10137.134	9786	11359	112	10089.741	9863	10932	63	10079.000	9683	10877	122	10165.058	9872	11642	40	10157.950	9882	10562	92	10187.445	9784	11809	87	10139.379	9834	10897
3	87	10182.345	9060	11174	82	10190.402	9793	11940	112	10120.500	9834	11702	63	10125.571	9916	10798	122	10206.435	9835	11420	40	10257.550	9897	11769	92	10087.968	9876	11015	87	10163.092	9886	11390
4	87	10062.368	9891	10728	82	10259.891	9901	11386	112	10150.830	9823	11099	63	10187.667	9850	10876	122	10128.935	9866	10767	40	10215.650	9823	11276	92	10076.695	9839	11008	87	10159.518	9880	11083
5	87	10116.506	9872	11323	82	10144.427	9778	11222	112	10120.955	9883	11261	63	10127.317	9907	10674	122	10136.918	9818	11195	40	10162.850	9848	11169	92	10054.750	9872	10841	87	10216.931	9226	11274
6	87	10073.275	9884	10925	82	10193.231	9870	10816	112	10155.099	9807	11425	63	10258.365	9844	11484	122	10158.524	9780	11658	40	10151.650	9807	11084	92	10209.305	9842	11550	87	10075.506	9858	10438
7	87	10079.173	9868	11241	82	10209.171	9805	11154	112	10146.741	9875	11287	63	10215.604	9895	11394	122	10108.418	9840	11861	40	10170.875	9816	11220	92	10098.544	9849	11201	87	10141.598	9836	11505
8	87	10102.149	9837	10777	82	10184.585	9790	11232	112	10140.036	9899	11466	63	10144.730	9927	11555	122	10094.410	9845	11115	40	10192.475	9912	11153	92	10148.489	9868	10973	87	10122.115	9873	11217
9	87	10104.942	9868	10752	82	10178.927	9817	11636	112	10109.045	9833	10942	63	10185.477	9901	10933	122	10170.959	9858	11067	40	10360.450	9933	11574	92	10155.087	9849	11274	87	10076.034	9862	10647
10	87	10095.655	9864	10964	82	10194.439	9855	11184	112	10099.651	9514	10961	63	10097.904	9882	10549	122	10185.131	9878	11885	40	10199.600	9841	10963	92	10132.229	9822	11032	87	10091.069	9867	11354
11	87	10146.104	9853	10998	82	10122.464	9869	11269	112	10155.509	9766	11784	63	10137.016	9915	10667	122	10142.729	8772	11199	40	10341.025	9780	12366	92	10079.706	9869	10675	87	10106.425	9838	11050
12	87	10138.265	9872	10746	82	10123.744	9864	10833	112	10150.349	9884	11107	63	10040.254	9885	10491	122	10094.795	9785	10788	40	10175.250	9818	10738	92	10134.619	9853	11156	87	10121.598	9865	10992
13	87	10143.598	9820	11114	82	10141.720	9860	11337	112	10159.241	9838	11401	63	10183.016	9825	10691	122	10147.877	9811	10893	40	10310.125	9906	10978	92	10141.358	9712	10923	87	10076.851	9854	10483
14	87	10158.482	9751	12094	82	10083.866	9824	11376	112	10172.732	9875	11703	63	10186.841	9881	11218	122	10139.426	9840	11274	40	10217.375	9914	10934	92	10113.044	9681	11509	87	10106.207	9882	10971
15	87	10144.528	9894	11232	82	10176.195	9852	11085	112	10202.607	9857	11377	63	10305.777	9832	11450	122	10104.467	9856	10915	40	10127.725	9854	10892	92	10154.044	9859	10931	87	10056.966	9879	10690
16	87	10189.184	9766	11094	82	10129.780	9869	11220	112	10144.901	9820	11115	63	10216.508	9884	11756	122	10101.606	9875	11499	40	10266.475	9916	12772	92	10125.402	9867	11020	87	10048.402	9902	10752
17	87	10135.126	9812	10965	82	10128.391	9864	11196	112	10097.688	9864	10833	63	10097.984	9850	11213	122	10125.795	9788	11439	40	10300.300	9823	11769	92	10144.815	9847	11206	87	10163.253	9898	11344
18	87	10069.058	9901	10980	82	10170.842	9778	11236	112	10170.482	9801	10817	63	10160.302	9841	10945	122	10114.565	9802	11092	40	10275.175	9882	10754	92	10181.500	9812	10955	87	10096.126	9791	11101
19	87	10092.080	9892	11419	82	10152.829	9883	11165	112	10184.946	9871	12380	63	10157.270	9869	11271	122	10138.533	9871	11571	40	10360.325	9921	12034	92	10114.305	9842	10883	87	10107.851	9888	10766
20	87	10168.896	9867	11312	82	10138.598	9855	11189	112	10165.982	9880	11169	63	10183.159	9897	11137	122	10197.672	9842	11388	40	10191.725	9808	11151	92	10191.642	9831	11056	87	10132.379	9885	11112
21	87	10136.138	9691	10897	82	10249.500	9841	11366	112	10107.795	9789	11421	63	10093.381	9881	11114	122	10116.385	9842	10806	40	10323.350	9655	11923	92	10072.913	9867	10992	87	10093.368	9814	11001
22	87	10143.265	9802	10784	82	10136.317	9797	11107	112	10165.974	9830	11261	63	10157.777	9877	11254	122	10197.795	9784	11625	40	10235.900	9808	11033	92	10208.598	9855	11338	87	10116.839	9821	10869
23	87	10120.851	9741	10979	82	10147.585	9815	11246	112	10148.446	9816	11168	63	10200.032	9902	11366	122	10129.894	9732	10859	40	10130.350	9796	11320	92	10132.761	9904	11395	87	10106.184	9868	11306
24	87	10121.275	9772	10973	82	10195.609	9758	11914	112	10152.849	9685	11404	63	10174.333	9867	11612	122	10075.795	9811	11025	40	10199.675	9857	11017	92	10080.619	9879	10889	87	10090.046	9767	10484
25	87	10129.874	9900	11588	82	10118.085	9855	10987	112	10117.134	9898	10905	63	10116.302	9868	11398	122	10067.647	8520	11184	40	10331.400	9943	11443	92	10088.521	9885	10838	87	10096.080	9879	10500
26	87	10155.713	9864	11540	82	10125.976	9870	11985	112	10143.991	9842	11586	63	10193.810	9894	11266	122	10160.065	9834	11211	40	10220.525	9819	11096	92	10063.544	9872	10845	87	10038.173	9852	10497
27	87	10086.391	9865	10875	82	10098.854	9903	10784	112	10175.545	9807	11240	63	10202.111	9806	11106	122	10163.483	9868	11252	40	10201.250	9828	10876	92	10065.587	9768	11046	87	10152.104	9842	11936
28	87	10125.219	9860	11286	82	10204.158	9749	11478	112	10166.955	9831	10903	63	10220.587	9818	10875	122	10205.672	9843	12003	40	10204.125	9858	11014	92	10129.555	9866	10992	87	10102.725	9861	10690
29	87	10199.173	9877	11710	82	10203.195	9786	11148	112	10121.786	9891	11079	63	10213.746	9836	11217	122	10159.459	9899	11161	40	10197.200	9900	11480	92	10112.413	9370	10913	87	10063.229	9848	10934
30	87	10131.954	9795	11068	82	10133.609	9862	11584	112	10100.688	9588	11117	63	10254.492	9843	11177	122	10174.155	9707	11111	40	10121.725	9870	10597	92	10084.826	9823	10927	87	10165.609	9869	10809
31	87	10142.552	9919	10718	82	10150.964	9872	11599	112	10221.526	9880	12035	63	10175.206	9772	11128	122	10141.681	9809	11480	40	10153.450	9717	11612	92	10145.489	9913	10889	87	10066.851	9892	11085
32	87	10242.862	9869	11105	82	10148.085	9858	11227	112	10207.312	9847	11370	63	10241.984	9423	11451	122	10133.918	9834	11042	40	10205.350	9863	11028	92	10168.544	9873	11303	87	10128.126	9796	11186
33	87	10258.138	9816	10934	82	10180.439	9769	12123	112	10142.455	9859	11023	63	10138.857	9900	10984	122	10183.590	9841	11675	40	10279.300	9883	11010	92	10138.837	9824	11067	87	10077.759	9723	11156
34	87	10195.275	9811	11193	82	10148.134	9718	11262	112	10170.696	9862	11108	63	10306.604	9751	11412	122	10169.008	9802	11417	40	10068.250	9606	10985	92	10095.902	9899	11414	87	10095.069	9394	11871
35	87	10112.345	9814	11021	82	10191.793	9893	11395	112	10146.330	9893	11951	63	10277.777	9843	11238	122	10134.074	9872	11307	40	10156.550	9686	10964	92	10054.055	9855	10840	87	10105.299	9830	11623
36	87	10191.655	9786	11327	82	10164.354	9843	11656	112	10124.884	9808	10956	63	10211.143	9757	12379	122	10141.615	9885	11144	40	10262.975	9876	11220	92	10135.055	9892	10926	87	10143.598	9781	10995
37	87	10077.253	9409	11011	82	10209.415	9772	11409	112	10219.509	9866	11294	63	10200.825	9792	11505	122	10136.549	9023	11154	40	10300.075	9912	11208	92	10158.511	9802	11102	87	10150.173	9847	11145
38	87	10205.781	9874	11956	82	10170.354	9804	11308	112	10097.526	9882	10957	63	10224.254	9790	12264	122	10202.640	9806	11446	40	10221.650	9826	11126	92	10137.337	9871	11367	87	10142.448	9858	11342
39	87	10144.287	9793	11194	82	10100.012	9879	11391	112	10221.464	9806	11793	63	10238.523	9777	11459	122	10188.278	9806	11130	40	10365.500	9884	11080	92	10156.902	9803	11317	87	10165.771	9843	11295
40	87	10133.207	9840	11554	82	10179.231	9822	11310	112	10221.776	9772	11922	63	10247.492	9838	11213	122	10165.041	9781	11129	40	10207.100	9914	10622	92	10129.424	9877	10853	87	10125.265	9828	11163
41	87	10206.126	9779	10947	82	10115.488	9798	11647	112	10170.526	9747	11950	63	10242.096	9785	11687	122	10237.074	9845	11361	40	10236.775	9782	11391	92	10208.805	9882	11360	87	10160.816	9891	10966
42	87	10197.069	9823	11401	82	10227.854	9817	12531	112	10116.893	8920	11328	63	10280.381	9859	11106	122	10181.271	9857	11196	40	10212.750	9909	10945	92	10152.782	9865	10784	87	10118.069	9815	10998
43	87	10075.966	9779	10871	82	10142.585	9856	10947	112	10144.330	9784	10767	63	10215.254	9807	11077	122	10146.287	9680	10766	40	10211.300	9871	11063	92	10104.185	9858	10878	87	10125.896	9901	11062
44	87	10038.528	9843	10739	82	10210.207	9821	11493	112	10157.911	9877	11666	63	10203.159	9860	11515	122	10240.304	9877	11387	40	10135.575	9825	10748	92	10154.761	9853	11464	87	10073.149	9899	10747
45	87	10118.425	9709	10919	82	10133.427	9776	11317	112	10126.045	9917	11027	63	10137.175	9848	10928	122	10281.500	9885	11290	40	10138.675	9897	10621	92	10151.652	9755	11289	87	10077.275	9873	10677
46	87	10185.540	9774	11639	82	10225.964	9806	11740	112	10158.214	9863	11144	63	10156.604	9864	11190	122	10161.558	9842	11906	40	10381.875	9782	11710	92	10122.305	9907	10868	87	10101.379	9864	11065
47	87	10123.644	9864	11553	82	10191.988	9901	11287	112	10163.089	9881	11345	63	10324.667	9811	12540	122	10188.655	9800	11281	40	10083.050	9893	10868	92	10184.956	9787	11670	87	10111.023	9718	11122
48	87	10177.931	9893	11453	82	10198.915	9808	11362	112	10176.518	9805	11732	63	10196.143	9874	11046	122	10225.631	9648	12203	40	10240.750	9886	11174	92	10146.935	9816	10964	87	10162.069	9864	11375
49	87	10220.805	9846	12046	82	10222.915	9855	11096	112	10236.276	9676	11694	63	10140.619	9911	11338	122	10138.385	9816	11590	40	10278.325	9803	11292	92	10132.718	9863	10893	87	10122.379	8839	11868
50	87	10129.621	9826	10979	82	10124.049	9818	11240	112	10130.955	9862	11485	63	10223.492	9875	11126	122	10199.869	9764	11088	40	10274.375	9884	10993	92	10105.294	9808	11194	87	10167.713	9834	11289
51	87	10211.069	9857	11650	82	10077.866	9801	10618	112	10112.580	9852	11134	63	10147.667	9877	11338	122	10152.017	9875	11022	40	10221.550	9802	11246	92	10125.326	9787	10876	87	10166.265	9800	11230
52	87	10094.667	9809	10725	82	10129.842	9893	11385	112	10163.224	9786	12543	63	10181.254	9846	11054	122	10196.574	9880	10947	40	10276.275	9910	11088	92	10087.413	9168	11050	87	10105.816	9877	11360
53	87	10193.632	9721	10984	82	10238.109	9870	11378	112	10225.304	9863	12139	63	10093.350	9913	11056	122	10178.353	9884	12313	40	10234.850	9852	11888	92	10049.718	9859	10821	87	10105.012	9879	10602
54	87	10150.299	9838	11077	82	10222.891	9746	12540	112	10144.339	9874	11429	63	10160.175	9846	10757	122	10123.328	9893	10690	40	10193.500	9898	10971	92	10155.489	9850	11458	87	10199.482	9826	11079
55	87	10199.609	9798	12150	82	10180.646	9880	11452	112	10161.018	9818	11065	63	10177.508	9861	11363	122	10143.065	9881	11260	40	10283.325	9804	11198	92	10050.381	9886	10571	87	10125.805	9777	11634
56	87	10137.402	9827	11468	82	10145.464	9854	10922	112	10165.089	9872	11246	63	10165.016	9854	10864	122	10122.287	9073	11434	40	10148.225	9910	10828	92	10150.032	9877	10844	87	10135.379	9857	10878
57	87	10246.725	9853	11230	82	10117.122	9765	11019	112	10113.974	9862	11084	63	10127.333	9807	10696	122	10251.664	9835	11520	40	10283.625	9904	11662	92	10069.305	9820	11073	87	10128.908	9819	11436
58	87	10180.265	9843	11223	82	10127.866	9884	11129	112	10147.071	9664	11768	63	10209.825	9781	11694	122	10200.442	9822	12066	40	10359.675	9879	11364	92	10101.815	9811	11134	87	10087.104	9829	10746
59	87	10084.713	9854	10776	82	10244.391	9884	11691	112	10152.009	9812	11168	63	10160.904	9858	11304	122	10119.295	9857	10843	40	10227.900	9899	11642	92	10137.869	9853	11030	87	10149.988	9887	11219
60	87	10191.311	9851	11297	82	10143.585	9898	11212	112	10119.241	9870	11281	63	10131.937	9870	10947	122	10196.935	9810	11359	40	10386.200	9848	11290	92	10025.076	9867	10643	87	10120.678	9808	10800
61	87	10097.080	9841	11185	82	10152.805	9855	11839	112	10175.062	9836	11258	63	10177.556	9896	11107	122	10121.500	9890	11162	40	10270.600	9812	11724	92	10147.294	9902	10795	87	10074.701	9902	10619
62	87	10153.885	9847	10987	82	10138.549	9857	10865	112	10156.580	9666	11457	63	10066.444	9845	11041	122	10118.778	9867	10993	40	10255.075	9882	11969	92	10152.076	9783	11355	87	10160.896	9879	11450
63	87	10136.747	9866	11602	82	10126.451	9872	11481	112	10150.018	9853	11276	63	10228.000	9822	11255	122	10166.681	9891	11109	40	10176.625	9878	10864	92	10103.913	9889	10907	87	10083.827	9869	10705
64	87	10153.173	9817	11294	82	10172.293	9721	11469	112	10100.589	9876	10877	63	10140.079	9794	11231	122	10165.737	9791	11690	40	10231.825	9909	11016	92	10143.065	9827	11196	87	10100.000	9741	11188
65	87	10221.920	9897	10800	82	10177.634	9823	11293	112	10104.554	9711	11250	63	10137.825	9842	10940	122	10146.771	9810	11256	40	10218.900	9871	11165	92	10119.782	9804	11329	87	10144.667	9808	11030
66	87	10155.908	9830	11394	82	10138.415	9837	11323	112	10198.955	9861	11507	63	10080.937	9866	10891	122	10194.451	9851	11030	40	10174.675	9906	10894	92	10158.468	9864	11883	87	10054.299	9877	10785
67	87	10084.920	9873	10722	82	10147.488	9828	11045	112	10123.062	9826	11204	63	10071.921	9902	10607	122	10167.992	9865	11020	40	10163.575	9905	10766	92	10080.239	9859	10847	87	10210.494	9850	11153
68	87	10049.644	9882	11118	82	10146.805	9847	11160	112	10121.554	9802	11539	63	10096.952	9841	10656	122	10159.140	9867	10863	40	10191.250	9868	10884	92	10142.305	9651	11651	87	10140.184	9889	11111
69	87	10111.126	9844	10661	82	10149.951	9899	11018	112	10100.643	9855	11023	63	10131.350	9742	10773	122	10139.942	9811	11279	40	10433.350	9907	12139	92	10149.348	9859	11637	87	10159.000	9863	10822
70	87	10147.402	9717	11523	82	10193.036	9830	11080	112	10163.438	9836	11059	63	10216.223	9857	11566	122	10177.951	9784	11145	40	10367.225	9824	11971	92	10116.348	9901	10898	87	10153.874	9898	11053
71	87	10125.977	9863	11321	82	10195.585	9857	11268	112	10158.651	9825	10996	63	10142.333	9832	11184	122	10165.647	9898	11122	40	10367.550	9849	11091	92	10125.271	9855	11785	87	10086.184	9886	10925
72	87	10077.713	9890	11170	82	10102.951	9810	10919	112	10107.920	9899	11482	63	10139.667	9869	11201	122	10202.099	9840	11195	40	10079.175	9804	10489	92	10052.782	9860	10943	87	10071.839	9461	10585
73	87	10153.735	9801	11234	82	10113.561	9861	11204	112	10110.384	9873	11052	63	10109.111	9882	10624	122	10177.147	9802	12061	40	10303.350	9958	10950	92	10112.011	9880	10663	87	10202.528	9700	11564
74	87	10146.356	9772	11138	82	10144.183	9864	10861	112	10133.089	9789	11351	63	10197.413	9918	11684	122	10181.278	9757	11083	40	10121.725	9902	10851	92	10129.294	9880	11222	87	10062.437	9857	10896
75	87	10220.793	9819	11016	82	10167.720	9845	11032	112	10130.714	9814	11459	63	10139.635	9826	10877	122	10117.008	9794	11037	40	10206.450	9872	10696	92	10119.076	9855	11326	87	10089.735	9869	11220
76	87	10111.540	9885	11029	82	10214.464	9829	11382	112	10075.946	9870	11240	63	10151.730	9910	11597	122	10180.877	9879	11403	40	10248.150	9853	10870	92	10118.250	9864	11356	87	10176.104	9899	10965
77	87	10147.771	9677	11968	82	10076.866	9853	10891	112	10047.009	9736	11068	63	10077.873	9797	11079	122	10169.410	9801	11260	40	10222.725	9874	10764	92	10109.021	9875	11370	87	10036.275	9888	10483
78	87	10058.713	9843	10676	82	10215.817	9841	11382	112	10178.054	9801	11315	63	10190.794	9876	11790	122	10100.254	9400	11416	40	10419.025	9767	11988	92	10160.565	9813	11318	87	10091.069	9853	10872
79	87	10132.173	9854	10913	82	10180.671	9863	11057	112	10191.375	9846	11183	63	10125.111	9779	10769	122	10104.804	9819	11016	40	10433.275	9812	11833	92	10190.044	9859	11639	87	10101.219	9841	10946
80	87	10150.069	9749	11307	82	10095.207	9865	11036	112	10158.849	9839	11232	63	10219.873	9926	11300	122	10127.533	9802	10992	40	10313.975	9895	12435	92	10076.326	9918	10834	87	10147.862	9855	11134
81	87	10145.058	9856	10847	82	10107.854	9880	11224	112	10121.170	9883	11229	63	10070.746	9888	10774	122	10170.319	9808	10895	40	10156.375	9897	10761	92	10067.369	9772	11200	87	10186.229	9857	10942
82	87	10114.977	9868	11167	82	10134.146	9178	10938	112	10189.438	9847	11600	63	10251.350	9930	11345	122	10110.574	9857	10934	40	10209.450	9879	10972	92	10200.152	9841	12208	87	10098.195	9799	10875
83	87	10084.575	9787	10617	82	10153.976	9877	11156	112	10153.571	9838	11005	63	10086.619	9881	10611	122	10180.410	9846	11018	40	10206.325	9867	11176	92	10098.500	9848	10735	87	10159.689	9835	11184
84	87	10078.402	9852	11024	82	10258.036	9885	11349	112	10125.696	9443	11029	63	10121.175	9849	10742	122	10177.860	9873	11359	40	10253.600	9891	11330	92	10088.413	9905	10876	87	10200.356	9807	11849
85	87	10056.518	9875	10646	82	10152.549	9852	11105	112	10117.375	9862	10894	63	10065.317	9812	10693	122	10137.606	9824	11239	40	10330.575	9747	11664	92	10174.174	9898	11390	87	10070.229	9772	11091
86	87	10151.425	9808	10996	82	10140.476	9862	11118	112	10189.151	9863	10977	63	10138.889	9905	11119	122	10178.058	9833	10835	40	10064.475	9861	10408	92	10085.521	9812	11434	87	10079.678	9880	10768
87	87	10133.805	9801	11290	82	10241.646	9870	12759	112	10148.312	9894	11296	63	10203.857	9851	11139	122	10116.140	9895	11129	40	10243.025	9830	10823	92	10144.326	9827	11435	87	10095.333	9841	11681
88	87	10250.184	9852	11421	82	10082.866	9830	10812	112	10148.196	9845	11430	63	10172.794	9850	11225	122	10148.746	9799	11090	40	10365.475	9754	11235	92	10089.294	9870	10663	87	10145.563	9844	10861
89	87	10191.598	9857	11123	82	10103.391	9570	10582	112	10169.304	9776	11532	63	10187.825	9759	11360	122	10213.278	9806	11175	40	10183.450	9883	10864	92	10092.500	9851	11009	87	10116.793	9832	10983
90	87	10143.322	9706	10738	82	10090.939	9857	11116	112	10060.125	9570	11041	63	10160.444	9874	11928	122	10057.804	9831	10859	40	10191.950	9889	11079	92	10068.413	9878	10872	87	10151.080	9829	10884
91	87	10084.046	9916	11240	82	10178.256	9796	11057	112	10104.901	9776	11118	63	10155.302	9916	11276	122	10195.385	9734	11428	40	10306.550	9912	11458	92	10136.011	9796	11018	87	10115.173	9852	10736
92	87	10130.207	9740	10802	82	10175.305	9718	11446	112	10211.107	9822	11490	63	10143.683	9852	10903	122	10120.492	9369	11150	40	10105.300	9896	10633	92	10081.021	9864	10764	87	10105.988	9784	10760
93	87	10263.149	9853	11345	82	10081.891	9861	10782	112	10125.161	9821	11402	63	10099.810	9878	10503	122	10118.664	9877	11646	40	10296.825	9882	11122	92	10084.402	9864	10904	87	10157.265	9837	11192
94	87	10236.425	9781	11481	82	10192.829	9854	11573	112	10111.830	9856	10651	63	10219.111	9845	11485	122	10205.312	9909	11739	40	10330.225	9899	11001	92	10102.076	9698	10696	87	10084.265	9863	11172
95	87	10074.552	9915	10773	82	10208.769	9743	11117	112	10104.224	9841	11265	63	10140.317	9882	11092	122	10149.442	9869	10983	40	10294.675	9807	11260	92	10091.532	9820	10732	87	10063.896	9848	10868
96	87	10114.816	9869	10952	82	10099.256	9838	11220	112	10089.696	9853	11304	63	10269.143	9924	11451	122	10140.058	9820	11394	40	10246.100	9757	11757	92	10100.555	9881	11604	87	10187.678	9780	11140
97	87	10120.494	9879	10946	82	10187.720	9871	11118	112	10117.571	9766	10992	63	10172.921	9840	11564	122	10074.918	9843	10766	40	10250.825	9835	10949	92	10081.044	9866	10529	87	10142.759	9854	10826
98	87	10146.621	9766	10863	82	10225.756	9863	11344	112	10117.054	9766	11794	63	10254.777	9869	11284	122	10084.155	9786	10839	40	10099.900	9880	10904	92	10148.642	9909	11178	87	10105.229	9870	10668
99	87	10079.368	9883	10920	82	10139.646	9891	10890	112	10139.071	9830	11156	63	10221.175	9894	11816	122	10121.959	9877	10780	40	10230.600	9858	11734	92	10078.565	9844	10954	87	10134.391	9759	11161
100	87	10076.575	9876	10746	82	10137.622	9877	11288	112	10120.429	9884	11240	63	10091.143	9803	10694	122	10206.640	9765	11041	40	10155.025	9915	10799	92	10126.229	9827	11016	87	10084.138	9860	11192
101	87	10211.667	9800	11808	82	10138.500	9773	10710	112	10167.276	9847	11524	63	10177.873	9913	11175	122	10157.017	9844	11091	40	10178.325	9873	11082	92	10087.435	9845	10974	87	10110.012	9811	11116
102	87	10159.713	9840	11430	82	10150.231	9888	11446	112	10111.545	9828	11414	63	10255.587	9823	11370	122	10144.082	9772	11258	40	10110.825	8767	10935	92	10157.348	9894	11326	87	10124.322	9863	10719
103	87	10097.586	9883	11046	82	10199.939	9766	12083	112	10177.732	9822	11443	63	10121.206	9808	11038	122	10207.664	9863	11979	40	10138.100	9863	11044	92	10234.521	9854	11294	87	10133.402	9829	11188
104	87	10124.874	8633	11619	82	10121.451	9888	10975	112	10109.143	9881	10874	63	10176.508	9851	11227	122	10113.155	9790	11095	40	10148.225	9914	11112	92	10083.065	9815	10697	87	10118.667	9693	10917
105	87	10186.161	9742	11195	82	10262.585	9903	11424	112	10154.518	9777	11072	63	10103.048	9822	11036	122	10157.647	9822	11510	40	10201.575	9838	11128	92	10119.206	9847	11381	87	10185.241	9803	11557
106	87	10146.241	9817	11397	82	10195.988	9837	10994	112	10153.974	9836	11005	63	10207.032	9815	11155	122	10117.517	9835	11168	40	10376.000	9895	11577	92	10121.794	9803	10661	87	10150.931	9903	11311
107	87	10090.563	9770	11113	82	10088.585	9877	10702	112	10177.071	9831	11077	63	10098.921	9833	10707	122	10168.935	9855	11648	40	10290.700	9834	11373	92	10068.902	9868	10755	87	10108.759	9839	10881
108	87	10161.184	9759	11268	82	10215.183	9856	11179	112	10227.214	9872	12052	63	10054.508	9873	11003	122	10119.737	9849	10878	40	10185.375	9875	10923	92	10096.511	9876	11128	87	10130.816	9827	11254
109	87	10169.034	9896	11166	82	10102.842	9796	10871	112	10043.357	8962	10778	63	10247.111	9858	11134	122	10118.369	9889	10860	40	10097.075	9891	10961	92	10105.011	9891	10842	87	10115.793	9898	10990
110	87	10116.058	9890	11368	82	10211.220	9815	11889	112	10095.438	9885	11302	63	10255.444	9872	11654	122	10102.287	9895	10839	40	10362.000	9835	11748	92	10119.826	9828	10995	87	10105.161	9848	11058
111	87	10184.563	9864	11453	82	10311.951	9886	12061	112	10225.651	9885	11005	63	10195.190	9835	11346	122	10196.819	9900	11480	40	10268.575	9882	10993	92	10041.021	9834	11274	87	10115.528	9772	11212
112	87	10139.931	9863	11668	82	10202.073	9905	11104	112	10085.724	9896	10698	63	10143.365	9854	11045	122	10114.517	9830	10928	40	10256.275	9819	11006	92	10132.402	9881	11195	87	10050.518	9848	10677
113	87	10150.265	9758	10808	82	10184.073	9880	11782	112	10218.724	9743	11301	63	10141.396	9817	10792	122	10140.549	9817	11284	40	10423.400	9832	11343	92	10081.511	9845	10849	87	10047.138	9839	11024
114	87	10163.575	9736	11719	82	10180.122	9881	11211	112	10144.286	9866	11298	63	10246.698	9843	10801	122	10184.615	9815	11134	40	10038.125	9926	10244	92	10141.011	9831	11484	87	10137.425	9835	11671
115	87	10108.908	9838	10878	82	10162.378	9887	11116	112	10115.375	9765	11551	63	10042.032	9872	10600	122	10138.213	9747	11541	40	10293.300	9821	11347	92	10106.805	9870	11641	87	10147.414	9882	11312
116	87	10259.460	9874	11617	82	10148.317	9825	11727	112	10188.151	9765	11163	63	10115.175	9866	11052	122	10203.713	9805	11415	40	10236.425	9858	11018	92	10133.739	9854	11249	87	10164.793	8653	11180
117	87	10045.460	9874	10512	82	10122.427	9877	10962	112	10136.786	9800	11180	63	10214.460	9912	11097	122	10150.049	9806	11371	40	10050.700	9908	10465	92	10124.892	9902	10842	87	10073.311	9892	10974
118	87	10171.000	9846	11494	82	10154.085	9779	11004	112	10073.839	9791	10862	63	10152.143	9875	10823	122	10172.729	9870	11314	40	10307.925	9914	11239	92	10154.913	9817	11688	87	10103.229	9850	10751
119	87	10132.667	9837	11188	82	10207.451	9866	11519	112	10119.036	9792	11360	63	10139.048	9894	10803	122	10107.024	9873	11345	40	10245.275	9874	11040	92	10073.000	9704	10982	87	10144.229	9870	10936
120	87	10141.173	9838	10930	82	10157.561	9873	10992	112	10101.875	9820	10971	63	10164.270	9834	11114	122	10073.926	9746	10631	40	10296.425	9858	11099	92	10129.576	9811	11351	87	10185.781	9865	11031
121	87	10134.816	9881	11186	82	10211.329	9842	11120	112	10165.188	9821	11713	63	10136.508	9875	10895	122	10147.082	9651	11281	40	10262.600	9733	10971	92	10088.608	9790	11129	87	10156.759	9718	11513
122	87	10118.747	9842	11099	82	10236.183	9923	11641	112	10173.599	9841	11023	63	10086.223	9860	10866	122	10133.681	9850	10943	40	10109.250	9905	10862	92	10104.881	9803	11094	87	10107.644	9860	10964
123	87	10124.632	9811	11076	82	10182.109	9865	11910	112	10143.554	9842	10951	63	10174.413	9879	11147	122	10058.763	9066	10786	40	10217.625	9812	11077	92	10140.076	9638	12249	87	10048.874	9882	10712
124	87	10125.781	9830	11751	82	10136.707	9861	11607	112	10138.901	9864	10838	63	10157.460	9881	11355	122	10116.599	9894	11193	40	10157.600	9869	10899	92	10143.413	9879	11365	87	10055.839	9819	10727
125	87	10128.966	9873	10773	82	10116.720	9847	10996	112	10176.259	9861	12045	63	10329.952	9869	11816	122	10109.853	9806	11352	40	10339.025	9911	11330	92	10103.479	9909	11058	87	10118.609	9834	11194
126	87	10095.494	9784	11124	82	10222.512	9798	11488	112	10179.438	9817	10914	63	10143.619	9875	11468	122	10207.196	9748	11154	40	10213.925	9914	11391	92	10155.881	9875	10976	87	10182.265	9778	11123
127	87	10246.460	9832	11448	82	10270.195	9816	11818	112	10077.589	9835	11812	63	10134.143	9832	10937	122	10132.640	9625	12263	40	10048.225	9875	10428	92	10125.065	9846	11063	87	10117.701	9849	10951
128	87	10147.942	9875	11351	82	10171.842	9795	11010	112	10142.107	9881	11320	63	10157.810	9890	11291	122	10146.295	9769	10864	40	10268.750	9877	11545	92	10130.392	9885	10775	87	10134.379	9875	10757
129	87	10147.942	9858	10835	82	10063.769	9882	10704	112	10083.830	9166	10653	63	10135.016	9874	10743	122	10138.845	9909	11157	40	10113.800	9886	10795	92	10095.055	9861	10810	87	10153.771	9818	11008
130	87	10129.368	9892	11592	82	10190.000	9216	11406	112	10135.036	9885	11572	63	10147.317	9775	10904	122	10136.304	9787	10656	40	10305.450	9841	11578	92	10117.479	9914	11186	87	10222.023	9861	11234
131	87	10112.701	9903	10712	82	10099.646	9178	10967	112	10084.179	9879	10810	63	10175.302	9760	11196	122	10172.353	9911	11276	40	10110.200	9798	11360	92	10064.218	9860	10858	87	10150.482	9882	10704
132	87	10241.655	9735	11411	82	10081.476	9855	11011	112	10170.580	9860	12060	63	10168.270	9805	11295	122	10168.508	9617	11110	40	10372.425	9883	11751	92	10178.729	9731	11331	87	10145.644	9879	10881
133	87	10124.207	9876	11129	82	10245.902	9862	11126	112	10153.643	9791	11172	63	10238.650	9831	11822	122	10151.287	9874	11119	40	10144.275	9796	10993	92	10135.261	9823	10773	87	10203.885	9784	11716
134	87	10181.885	9859	11429	82	10281.195	9767	11642	112	10173.750	9837	10979	63	10078.523	9856	10612	122	10140.254	9858	10750	40	10245.425	9915	10885	92	10109.858	9829	10946	87	10091.333	9864	11134
135	87	10150.874	9743	11805	82	10128.036	9888	10808	112	10185.964	9890	11381	63	10149.667	9729	11934	122	10084.394	9862	10560	40	10138.300	9925	11021	92	10165.108	9738	11174	87	10133.241	9818	11038
136	87	10105.287	9871	11197	82	10134.122	9806	10966	112	10163.893	9866	11293	63	10111.381	9757	10787	122	10199.517	9743	11256	40	10321.650	9815	11393	92	10069.826	9854	10801	87	10097.747	9874	10994
137	87	10124.552	9589	10960	82	10218.158	9805	11665	112	10196.349	9839	11279	63	10153.921	9664	10908	122	10125.713	9843	11672	40	10295.175	9859	11632	92	10169.619	9864	10883	87	10111.080	9870	10890
138	87	10098.356	9822	10884	82	10208.536	9762	11654	112	10219.250	9813	12115	63	10258.540	9780	11480	122	10118.590	9868	11532	40	10412.600	9895	12157	92	10138.065	9877	11348	87	10168.827	9877	11293
139	87	10111.942	9847	10818	82	10099.793	9918	10721	112	10136.259	9820	10849	63	10198.810	9842	11068	122	10171.804	9846	10963	40	10056.100	9924	10513	92	10154.435	9851	10853	87	10103.265	9741	10846
140	87	10202.402	9814	11153	82	10171.415	9812	11274	112	10140.901	9823	10891	63	10169.825	9894	10934	122	10167.983	9711	11520	40	10194.700	9866	11194	92	10145.771	9913	11151	87	10121.241	9794	11037
141	87	10127.184	9889	11179	82	10231.780	9794	11399	112	10097.607	9868	10876	63	10100.937	9839	10840	122	10148.058	9820	11061	40	10138.325	9858	10584	92	10126.468	9817	10979	87	10140.275	9881	12264
142	87	10101.609	9887	10619	82	10202.098	9835	10901	112	10115.580	9821	11126	63	10223.270	9865	11042	122	10098.205	9884	10889	40	10221.925	9869	11105	92	10152.521	9795	11368	87	10156.644	9834	11207
143	87	10186.632	9893	11750	82	10188.354	9833	11517	112	10181.839	9845	11487	63	10160.730	9873	10920	122	10189.147	9862	11010	40	10230.225	9901	10737	92	10165.782	9846	10834	87	10135.126	9821	11232
144	87	10121.046	9811	10815	82	10209.634	9861	11596	112	10182.839	9824	11113	63	10056.396	9874	10559	122	10112.336	9859	10824	40	10152.650	9775	10739	92	10066.685	9920	11260	87	10186.333	9878	11132
145	87	10201.161	9847	12318	82	10275.402	9896	11672	112	10171.420	9913	11409	63	10191.365	9887	11520	122	10158.304	9792	11899	40	10240.675	9873	11581	92	10166.631	9840	11012	87	10224.506	9861	11107
146	87	10246.885	9894	11792	82	10174.561	9867	11239	112	10149.920	9884	10998	63	10167.730	9901	11124	122	10104.312	9899	11344	40	10209.650	9716	11723	92	10202.282	9798	11483	87	10108.771	9820	11415
147	87	10134.138	9712	11343	82	10156.171	9861	11174	112	10131.536	9840	10692	63	10169.921	9816	11053	122	10137.033	9603	11356	40	10069.825	9880	10726	92	10243.848	9864	11366	87	10097.448	9891	11049
148	87	10110.482	9916	10954	82	10213.000	9797	11143	112	10169.776	9847	11164	63	10212.381	9889	11853	122	10182.140	9852	11131	40	10209.325	9872	11044	92	10154.163	9795	11639	87	10176.322	9900	11275
149	87	10099.908	9905	10826	82	10116.842	9446	11202	112	10149.661	9824	10923	63	10076.968	9912	10743	122	10109.655	9863	10749	40	10266.075	9917	11482	92	10133.456	9816	11152	87	10124.356	9877	10835
150	87	10163.575	9908	12002	82	10191.951	9812	11358	112	10108.491	9903	11161	63	10159.206	9658	10879	122	10159.090	9826	11466	40	10219.075	9913	10862	92	10115.185	9850	11018	87	10045.080	9902	10489
151	87	10069.931	9837	10482	82	10249.488	9815	11382	112	10136.651	9744	10851	63	10238.825	9899	11354	122	10126.836	9819	11275	40	10264.300	9906	11228	92	10098.598	9756	11105	87	10145.839	9871	10851
152	87	10063.448	9901	10826	82	10167.951	9848	11720	112	10151.170	9788	11615	63	10165.508	9618	11547	122	10134.819	9810	10878	40	10259.050	9886	11160	92	10151.608	9781	11535	87	10201.885	9841	11546
153	87	10165.311	9884	11200	82	10138.756	9905	10793	112	10145.875	9777	11396	63	10192.794	9883	11297	122	10097.746	9870	11206	40	10152.525	9828	11017	92	10278.576	9841	11452	87	10148.299	9493	10914
154	87	10130.988	9898	11201	82	10155.280	9825	10935	112	10202.143	9852	11354	63	10207.937	9846	11402	122	10136.828	9822	10842	40	10199.625	9863	11082	92	10168.108	9750	11548	87	10158.356	9848	11094
155	87	10143.609	9840	10894	82	10101.854	9874	10820	112	10164.375	9828	10818	63	10177.714	9906	10975	122	10218.885	9757	11089	40	10304.000	9863	10905	92	10214.805	9741	11253	87	10228.472	9884	11968
156	87	10194.771	9898	11078	82	10149.878	9656	10751	112	10154.821	9836	11038	63	10174.762	9748	11548	122	10147.123	9824	10833	40	10227.225	9876	11268	92	10143.935	9903	11105	87	10149.506	9758	10842
157	87	10135.874	9657	11072	82	10180.988	9857	11788	112	10148.599	9829	11666	63	10155.159	9845	12320	122	10097.737	9847	10972	40	10306.825	9846	11143	92	10096.706	9825	11117	87	10143.966	9910	11475
158	87	10143.092	9854	11048	82	10153.500	9864	11070	112	10128.991	9831	11098	63	10137.968	9818	10883	122	10184.319	9843	11231	40	10322.650	9881	11218	92	10199.011	9809	11064	87	10100.644	9848	10895
159	87	10193.322	9675	11266	82	10190.342	9869	11306	112	10143.589	9867	11338	63	10305.206	9802	11856	122	10111.795	9521	10689	40	10106.075	9872	10775	92	10061.652	9834	11437	87	10044.805	9866	10708
160	87	10123.275	9847	11059	82	10126.476	9885	10877	112	10086.670	9858	11076	63	10136.937	9824	11765	122	10180.278	9831	11305	40	10301.850	9869	11082	92	10106.532	9877	10845	87	10129.265	9893	11457
161	87	10087.069	9875	10882	82	10233.866	9862	11194	112	10146.884	9792	11401	63	10340.143	9873	12071	122	10128.901	9836	11594	40	10225.400	9928	11343	92	10243.087	9807	11365	87	10082.632	9818	10912
162	87	10116.219	9916	10775	82	10235.220	9851	12319	112	10092.750	9838	11136	63	10151.777	9843	10988	122	10184.935	9880	11295	40	10275.000	9754	11421	92	10186.250	9830	11521	87	10035.632	9892	11033
163	87	10124.701	9810	11262	82	10179.939	9842	10877	112	10169.509	9757	11907	63	10289.937	9905	11854	122	10184.254	9863	11748	40	10202.050	9874	11055	92	10199.294	9802	11856	87	10089.229	9869	11538
164	87	10097.644	9867	10971	82	10145.976	9842	11703	112	10121.651	9912	11593	63	10175.984	9872	11279	122	10083.271	9847	11157	40	10238.725	9935	11178	92	10159.685	9898	10797	87	10195.713	9899	11501
165	87	10164.299	9913	11128	82	10204.866	9781	11178	112	10152.241	9767	11253	63	10116.063	9884	11283	122	10151.918	9659	11315	40	10151.600	9918	10767	92	10048.424	9873	10711	87	10133.138	9763	10763
166	87	10174.874	9848	11846	82	10059.598	9871	10796	112	10079.554	9835	10791	63	10191.984	9834	11152	122	10177.565	9852	11669	40	10141.600	9916	10892	92	10142.869	9845	11757	87	10103.747	9843	10831
167	87	10077.402	9771	11197	82	10143.720	9813	11412	112	10129.125	9883	11176	63	10233.714	9885	11916	122	10117.860	9851	11090	40	10224.775	9926	11385	92	10165.924	9868	11437	87	10112.173	9881	10885
168	87	10097.667	9880	11136	82	10149.817	9777	11105	112	10137.268	9858	10725	63	10196.714	9880	11368	122	10132.631	9857	11062	40	10160.550	9872	11031	92	10149.587	9826	11477	87	10139.241	9848	10733
169	87	10147.506	9824	11117	82	10129.134	9822	11113	112	10204.276	9813	11809	63	10167.523	9898	11175	122	10116.599	9862	11078	40	10088.450	9899	11045	92	10123.848	9904	11766	87	10124.598	9881	10871
170	87	10145.356	9826	11036	82	10099.695	9883	10780	112	10102.804	9878	11186	63	10128.730	9889	10880	122	10163.722	9855	10915	40	10111.425	9861	10643	92	10187.271	9868	11503	87	10080.275	9803	10704
171	87	10095.472	8358	11311	82	10169.415	9826	10779	112	10156.151	9840	11293	63	10140.016	9902	10784	122	10170.090	9876	11322	40	10344.550	9915	11920	92	10131.902	9783	10969	87	10081.333	9828	11521
172	87	10135.586	9778	10993	82	10176.220	9836	11573	112	10128.125	9813	10666	63	10189.175	9863	11277	122	10149.394	9864	11820	40	10159.425	9938	10853	92	10140.055	9831	11480	87	10208.747	9818	11280
173	87	10055.931	9889	11451	82	10125.902	9858	11139	112	10154.080	9768	11295	63	10195.223	9814	11288	122	10290.058	9650	12053	40	10274.000	9909	11109	92	10068.282	9728	11094	87	10146.771	9830	11284
174	87	10169.482	9885	11172	82	10209.805	9875	11273	112	10131.384	9723	11112	63	10240.079	9923	11538	122	10137.140	9867	11826	40	10236.525	9898	12164	92	10103.456	9866	11218	87	10128.908	9842	11362
175	87	10157.759	9860	11156	82	10172.098	9757	10996	112	10092.151	9881	11085	63	10167.063	9754	10934	122	10102.615	9879	11037	40	10284.700	9923	10945	92	10115.968	9875	11207	87	10184.874	9790	11312
176	87	10144.575	9830	10976	82	10045.805	9895	10629	112	10144.125	9097	12017	63	10253.667	9843	11392	122	10177.828	9854	11416	40	10025.000	9869	10640	92	10107.544	9811	10850	87	10168.954	9806	11252
177	87	10159.942	9842	11391	82	10243.415	9857	11254	112	10187.741	9880	11418	63	10194.571	9820	11417	122	10169.819	9798	11374	40	10189.250	9847	10992	92	10163.348	9826	11211	87	10160.827	9787	11379
178	87	10076.896	9896	10702	82	10219.231	9892	11211	112	10149.401	9865	11219	63	10145.762	9882	11709	122	10214.459	9833	11283	40	10267.600	9890	11311	92	10173.619	9839	11348	87	10222.942	9901	11949
179	87	10152.229	9812	11304	82	10172.622	9845	11507	112	10202.312	9790	11533	63	10222.159	9923	11022	122	10130.155	9743	11875	40	10305.725	9898	11555	92	10129.468	9836	11104	87	10112.920	9842	11162
180	87	10119.275	9842	10842	82	10244.695	9866	11671	112	10171.580	9875	11421	63	10277.429	9815	11998	122	10156.229	9871	11347	40	10109.500	9886	10546	92	10055.881	9197	10877	87	10130.839	9910	11169
181	87	10144.575	9821	11095	82	10196.902	9850	11504	112	10149.125	9892	11046	63	10238.556	9828	11702	122	10134.508	9873	10948	40	10196.175	9820	10793	92	10119.402	9893	11381	87	10129.851	9832	11250
182	87	10087.966	9860	10983	82	10210.415	9880	11393	112	10161.188	9905	11597	63	10098.159	9845	10723	122	10121.508	9750	10873	40	10180.975	9891	11013	92	10171.065	9923	11613	87	10124.195	9868	10961
183	87	10062.713	9883	10652	82	10182.158	9909	11726	112	10111.089	9807	10809	63	10210.223	9918	11213	122	10148.360	9790	11524	40	10080.600	9858	11153	92	10114.892	9842	11145	87	10072.311	9901	10933
184	87	10081.034	9828	10592	82	10120.671	9895	10638	112	10166.634	9747	11500	63	10378.365	9792	11677	122	10173.017	9837	11076	40	10150.175	9847	10604	92	10158.979	9843	10975	87	10145.966	9825	11065
185	87	10120.977	9894	10952	82	10143.329	9843	11157	112	10164.295	9755	11094	63	10182.777	9898	10842	122	10090.877	9798	10865	40	10263.200	9771	11483	92	10156.956	9786	11326	87	10098.115	9877	10923
186	87	10228.448	9750	11111	82	10137.854	9874	10978	112	10179.625	9882	11746	63	10233.365	9892	10991	122	10188.541	9821	12440	40	10151.500	9838	10555	92	10098.119	9806	10674	87	10141.104	9880	11191
187	87	10166.034	9807	11413	82	10194.293	9876	11177	112	10213.259	9859	11851	63	10147.238	9860	10921	122	10156.410	9886	11483	40	10064.700	9893	10551	92	10070.511	9790	11370	87	10090.678	9819	10647
188	87	10090.713	9873	11004	82	10189.939	9861	10936	112	10164.045	9895	11757	63	10209.175	9885	11553	122	10129.696	9709	11855	40	10210.100	9858	11075	92	10102.652	9711	10674	87	10242.896	9808	11804
189	87	10149.472	9833	11215	82	10153.256	9874	10934	112	10111.857	9847	10746	63	10113.904	9759	11157	122	10187.500	9258	11084	40	10162.825	9851	10953	92	10152.142	9791	11754	87	10147.482	9800	11169
190	87	10147.265	9847	11048	82	10157.671	9935	11025	112	10104.616	9868	10823	63	10207.794	9870	11385	122	10151.869	9564	11290	40	10282.275	9950	11101	92	10091.445	9877	11130	87	10093.563	9821	11153
191	87	10218.977	9786	12122	82	10081.036	9798	10822	112	10131.161	9797	10981	63	10134.270	9825	11292	122	10228.631	9834	11845	40	10121.275	9855	10543	92	10119.445	9851	10741	87	10080.379	9836	11005
192	87	10222.874	9814	11200	82	10159.073	9805	10859	112	10198.401	9852	11403	63	10110.254	9882	10795	122	10164.664	9744	11106	40	10282.375	9844	11056	92	10140.185	9795	10754	87	10071.219	9851	10562
193	87	10153.265	9820	11783	82	10133.451	9834	11054	112	10048.661	9868	10995	63	10122.635	9708	11891	122	10156.754	9788	10855	40	10257.650	9894	11320	92	10121.674	9872	10979	87	10170.265	9811	11077
194	87	10126.747	9833	11012	82	10240.220	9815	11373	112	10088.982	9709	10939	63	10138.698	9865	11175	122	10219.418	9824	11645	40	10241.400	9854	11017	92	10144.337	9866	11234	87	10101.207	9875	11065
195	87	10099.472	9860	11122	82	10197.622	9870	11196	112	10126.884	9880	10843	63	10289.968	9851	11753	122	10280.565	9732	11679	40	10296.525	9864	11384	92	10105.642	9884	10967	87	10083.253	9813	10931
196	87	10115.552	9844	11115	82	10191.658	9758	11402	112	10244.705	9787	11266	63	10215.079	9894	11080	122	10170.360	9880	12300	40	10258.775	9936	11438	92	10169.892	9892	11445	87	10088.954	9906	10807
197	87	10102.839	9896	11176	82	10165.671	9847	11335	112	10108.116	9851	10756	63	10172.365	9662	11282	122	10244.828	9843	11818	40	10173.925	9903	10861	92	10147.315	9832	11627	87	10181.219	9766	11373
198	87	10110.333	9757	10892	82	10107.098	9322	12001	112	10141.599	9813	11046	63	10180.238	9911	11362	122	10152.754	9880	11285	40	10190.675	9907	11799	92	10170.935	9879	11090	87	10043.874	9870	10627
199	87	10073.126	9852	10810	82	10208.109	9891	10892	112	10136.464	9804	11444	63	10130.825	9707	11119	122	10136.181	9890	11114	40	10290.275	9925	11330	92	10045.055	9853	11142	87	10139.609	9851	10795
200	87	10119.839	9851	10904	82	10085.951	9852	10915	112	10116.312	9821	10841	63	10176.635	9828	11335	122	10181.196	9873	10992	40	10217.850	9862	10664	92	10073.218	9615	10639	87	10112.391	9541	10793
201	87	10107.735	9861	11239	82	10142.158	9795	11531	112	10182.884	9899	11602	63	10152.270	9796	10928	122	10331.877	9865	12416	40	10281.100	9814	11753	92	10103.511	9881	11071	87	10050.219	9879	10942
202	87	10121.253	9890	11058	82	10149.780	9889	11096	112	10144.884	9886	10816	63	10304.523	9858	11196	122	10254.131	9721	11590	40	10086.225	9896	10666	92	10084.805	9648	11252	87	10101.586	9906	10905
203	87	10117.460	9836	11267	82	10122.024	9870	10846	112	10142.839	9817	10967	63	10194.746	9883	11697	122	10211.746	9833	11102	40	10283.050	9789	12291	92	10238.858	9826	11518	87	10236.322	9844	11203
204	87	10092.034	9725	10682	82	10165.683	9864	11238	112	10109.268	9880	11404	63	10134.444	9749	10995	122	10213.213	9792	11227	40	10415.225	9912	11801	92	10157.924	9876	11500	87	10056.598	9856	10424
205	87	10091.931	9711	11006	82	10224.902	9824	11443	112	10211.901	9880	11549	63	10042.127	9043	10839	122	10183.418	9787	11574	40	10350.050	9799	11493	92	10094.771	9838	11086	87	10173.528	9812	11355
206	87	10105.356	9889	11053	82	10123.878	9877	11329	112	10091.214	9820	11133	63	10113.429	9698	11607	122	10181.778	9851	11514	40	10204.900	9930	11020	92	10130.750	9868	10926	87	10060.138	9698	10661
207	87	10121.494	9762	11470	82	10182.817	9836	10895	112	10179.125	9855	11423	63	10167.587	9881	11003	122	10182.558	9848	11239	40	10171.475	9880	11080	92	10157.445	9730	11051	87	10063.885	9834	10794
208	87	10162.528	9896	11194	82	10144.939	9813	11727	112	10137.795	9873	11215	63	10104.667	9781	11162	122	10237.696	9812	11140	40	10117.500	9885	10748	92	10095.815	9858	11265	87	10182.000	9834	11008
209	87	10109.184	9870	11029	82	10214.891	9795	11325	112	10161.920	9781	11054	63	10194.159	9904	11227	122	10212.090	9863	11571	40	10222.200	9847	11333	92	10087.381	9832	10914	87	10096.046	9779	11253
210	87	10197.379	9802	11334	82	10137.561	9881	10983	112	10148.286	9840	11045	63	10181.460	9865	10654	122	10142.926	9841	12188	40	10215.675	9925	11060	92	10132.392	9840	10909	87	10091.609	9825	10677
211	87	10183.851	9905	11574	82	10160.756	9844	11045	112	10142.830	9759	11326	63	10153.937	9862	11048	122	10132.935	9778	11667	40	10185.075	9856	10694	92	10181.381	9853	10905	87	10135.954	9848	11146
212	87	10100.655	9804	10739	82	10077.634	9838	10553	112	10175.349	9786	11217	63	10126.794	9861	10910	122	10138.065	9648	11206	40	10239.525	9850	11347	92	10164.294	9885	11541	87	10099.069	9913	11364
213	87	10095.862	9845	10628	82	10099.769	9896	10730	112	10173.839	9856	11522	63	10227.302	9630	11018	122	10122.172	9886	11103	40	10162.350	9858	10692	92	10129.706	9846	11029	87	10096.058	9902	10819
214	87	10116.345	9876	11003	82	10146.269	9811	11205	112	10175.526	9736	11320	63	10107.714	9751	10851	122	10161.582	9812	11321	40	10183.725	9895	11037	92	10088.282	9830	10606	87	10220.747	9837	11229
215	87	10159.265	9886	10852	82	10183.378	9828	11232	112	10085.446	9867	10596	63	10155.302	9745	10875	122	10158.836	9805	12228	40	10209.025	9922	11060	92	10121.511	9890	10722	87	10122.725	9756	10831
216	87	10114.322	9795	11909	82	10083.000	9128	10748	112	10175.071	9807	11408	63	10164.063	9846	10779	122	10204.558	9802	11608	40	10152.175	9873	10749	92	10184.619	9812	11573	87	10149.173	9827	11329
217	87	10081.851	9831	10881	82	10154.195	9868	10991	112	10182.830	9731	11529	63	10118.667	9893	11181	122	10169.205	9883	11634	40	10339.150	9848	12774	92	10049.674	9907	11345	87	10087.609	9841	10791
218	87	10107.195	9862	11242	82	10175.195	9895	11100	112	10132.759	9774	10992	63	10241.190	9854	12101	122	10133.082	9817	11299	40	10205.650	9902	11324	92	10101.771	9809	11144	87	10129.667	9844	10933
219	87	10113.092	9852	11675	82	10156.500	9853	10856	112	10090.812	9769	10969	63	10142.952	8815	10794	122	10145.418	9783	10860	40	10297.525	9819	11340	92	10102.652	9852	11113	87	10083.437	9887	10630
220	87	10044.667	8539	10940	82	10195.061	9801	10860	112	10115.804	9886	11456	63	10223.508	9901	11420	122	10192.213	9841	11015	40	10162.950	9874	11414	92	10186.456	9861	11278	87	10101.482	9890	11095
221	87	10120.667	9841	10853	82	10236.793	9767	12241	112	10110.491	9829	11186	63	10258.477	9840	11281	122	10215.754	9862	11294	40	10208.750	9896	10898	92	10132.142	9859	10972	87	10150.195	9894	11207
222	87	10107.759	9822	11721	82	10103.769	9817	11442	112	10244.893	9821	11412	63	10171.270	9869	10683	122	10229.983	9804	11782	40	10246.600	9910	11504	92	10093.718	9809	10709	87	10083.173	8559	11537
223	87	10151.954	9871	11104	82	10112.744	9610	10830	112	10106.580	9854	10785	63	10171.270	9860	10655	122	10164.558	9774	11483	40	10204.150	9824	11547	92	10157.229	9810	10927	87	10158.713	9812	11252
224	87	10084.023	9700	11159	82	10155.536	9858	11035	112	10119.205	9848	11041	63	10203.223	9893	11375	122	10119.729	9813	11093	40	10250.400	9836	10812	92	10113.782	9773	11033	87	10077.149	9824	10964
225	87	10114.437	9834	10876	82	10180.500	9848	11195	112	10163.599	9794	10789	63	10240.762	9903	11225	122	10170.385	9781	11092	40	10308.875	9841	11136	92	10109.392	9770	11591	87	10093.839	9875	10904
226	87	10061.552	9749	11009	82	10204.878	9888	10933	112	10130.295	9876	10832	63	10357.794	9920	11377	122	10176.500	9855	11540	40	10357.250	9884	11931	92	10152.576	9814	11073	87	10136.448	9858	10936
227	87	10091.506	9844	10752	82	10171.939	9823	11208	112	10108.107	9871	10857	63	10274.079	9889	12642	122	10132.688	9867	10749	40	10215.475	9903	11380	92	10179.587	9856	11663	87	10087.069	9891	11075
228	87	10200.874	9863	11298	82	10106.256	9845	10861	112	10207.196	9797	11212	63	10248.650	9882	10894	122	10130.082	9841	10747	40	10332.500	9874	11131	92	10182.631	9883	11236	87	10127.896	9704	11184
229	87	10137.275	9861	11444	82	10129.536	9846	10821	112	10136.920	9852	11298	63	10213.984	9878	11532	122	10196.549	9861	11275	40	10144.175	9794	11137	92	10130.098	9847	11136	87	10137.115	9894	11223
230	87	10173.988	9669	10914	82	10221.427	9805	11831	112	10125.929	9901	11080	63	10160.079	9846	10990	122	10218.287	9817	11960	40	10334.525	9867	11465	92	10094.489	9842	10809	87	10150.012	9871	11061
231	87	10118.345	9823	11378	82	10187.780	9876	11334	112	10088.536	9875	10801	63	10171.477	9844	11171	122	10130.853	9834	11124	40	10183.425	9933	10752	92	10112.619	9869	11041	87	10119.701	9829	10760
232	87	10109.655	9898	11043	82	10190.866	9070	10848	112	10134.688	9793	11775	63	10197.302	9904	11073	122	10159.901	9768	10970	40	10200.575	9871	11079	92	10087.282	9881	10925	87	10099.229	9816	10989
233	87	10180.931	9871	11192	82	10185.378	9825	11250	112	10126.401	9842	11276	63	10135.365	9915	10758	122	10176.812	9825	11797	40	10189.425	9931	10811	92	10177.098	9836	10931	87	10201.563	9760	11479
234	87	10105.333	9825	10981	82	10098.646	9843	10771	112	10066.455	9724	11009	63	10280.619	9831	11109	122	10155.467	9876	11069	40	10141.900	9841	10771	92	10075.142	9879	10915	87	10093.379	9874	10812
235	87	10178.552	9875	11166	82	10228.939	9786	11988	112	10165.616	9744	11484	63	10201.063	9899	11742	122	10164.492	9858	11503	40	10261.800	9890	11003	92	10131.358	9826	10907	87	10085.827	9870	10930
236	87	10077.241	9830	10743	82	10189.342	9850	11552	112	10181.161	9860	11085	63	10353.270	9877	12241	122	10187.894	9852	11810	40	10339.800	9801	11673	92	10081.369	9889	11353	87	10099.644	9877	11090
237	87	10146.908	9843	10913	82	10106.780	9883	10861	112	10083.339	9871	10987	63	10131.937	9902	11072	122	10186.901	9914	12083	40	10166.450	9942	11017	92	10067.142	9768	10761	87	10203.735	9871	10945
238	87	10169.000	9829	11373	82	10139.012	9753	11646	112	10109.366	9844	11378	63	10117.159	9890	10808	122	10098.688	9864	11158	40	10253.100	9917	11486	92	10109.826	9816	11037	87	10052.275	9879	11148
239	87	10120.104	9865	10653	82	10092.439	8805	10814	112	10163.018	9845	11063	63	10240.937	9884	11306	122	10152.910	9816	10903	40	10159.650	9891	11229	92	10102.305	9891	11305	87	10114.598	9843	11117
240	87	10134.908	9784	10703	82	10158.012	9881	10974	112	10065.571	9860	10909	63	10117.159	9932	10884	122	10181.196	9860	11653	40	10221.575	9903	11240	92	10088.869	9783	11014	87	10067.632	9835	10743
241	87	10173.414	9871	11993	82	10111.939	9877	11162	112	10096.679	9900	11260	63	10277.952	9900	11295	122	10180.910	9837	10981	40	10139.225	9792	11181	92	10171.924	9866	11282	87	10062.149	9877	10996
242	87	10128.725	9833	11226	82	10151.464	9801	11229	112	10224.562	9851	11362	63	10269.223	9892	11675	122	10162.222	9833	11714	40	10146.750	9904	10891	92	10117.489	9882	11028	87	10165.173	9808	11106
243	87	10178.609	9779	11340	82	10170.146	9858	11337	112	10227.107	9024	12502	63	10098.063	9838	10942	122	10179.894	9830	11747	40	10188.225	9877	11369	92	10077.218	9885	10848	87	10037.771	9858	11044
244	87	10033.528	9893	11040	82	10116.098	9871	10584	112	10216.026	9889	11256	63	10089.096	9847	10944	122	10148.623	9897	10949	40	10123.675	9885	11027	92	10144.805	9785	11226	87	10141.311	9883	11267
245	87	10134.195	9819	11136	82	10093.524	9892	10832	112	10126.705	9837	10882	63	10139.396	9863	10936	122	10179.901	9849	11178	40	10282.875	9814	10967	92	10097.902	9852	11445	87	10098.356	9877	11196
246	87	10150.781	9848	11032	82	10126.378	9830	11251	112	10195.526	9707	11472	63	10134.746	9874	10778	122	10111.082	9878	11886	40	10262.775	9909	11605	92	10145.619	9876	11454	87	10092.874	9865	11183
247	87	10095.885	9878	10885	82	10234.085	9774	11403	112	10163.839	9857	11302	63	10154.317	9836	11377	122	10111.795	9842	10946	40	10209.100	9897	10914	92	10131.924	8802	11405	87	10132.161	9868	11298
248	87	10135.437	9791	10974	82	10236.939	9863	11528	112	10097.724	9830	11509	63	10205.016	9749	11662	122	10218.819	9862	11875	40	10200.275	9878	11203	92	10123.239	9800	11262	87	10208.667	9836	11268
249	87	10145.494	9778	11200	82	10063.805	9876	10857	112	10101.491	9803	11672	63	10183.270	9904	11362	122	10162.246	9835	11291	40	10248.150	9850	11264	92	10139.456	9848	10900	87	10119.689	9838	11256
250	87	10114.195	9883	10947	82	10130.451	9840	11348	112	10075.000	9841	10871	63	10206.746	9850	11164	122	10150.155	9901	11425	40	10204.250	9866	11148	92	10164.761	9889	11232	87	10111.827	9884	10870
251	87	10095.425	9805	11078	82	10242.061	9820	11443	112	10168.393	9908	11148	63	10254.190	9897	12444	122	10184.263	9851	11324	40	10092.550	9901	11526	92	10183.718	9872	11196	87	10113.701	9877	11019
252	87	10098.241	9835	10805	82	10162.976	9840	11343	112	10177.571	8717	11503	63	10273.032	9886	12005	122	10265.582	9858	11832	40	10425.975	9862	11774	92	10140.695	9872	11336	87	10140.816	9843	10792
253	87	10247.966	9745	12071	82	10181.866	9893	11549	112	10189.366	9834	11274	63	10135.206	9891	10816	122	10151.418	9827	11111	40	10200.175	9732	11133	92	10064.892	9874	11126	87	10122.287	9887	10948
254	87	10089.058	9859	10638	82	10139.061	9869	10780	112	10118.276	9786	10852	63	10186.921	9893	11084	122	10185.459	9846	11181	40	10163.500	9706	10730	92	10112.131	9859	10945	87	10051.448	9873	10742
255	87	10217.000	9748	11700	82	10198.634	9881	11183	112	10112.616	9833	11172	63	10197.857	9846	11080	122	10184.099	9780	11290	40	10093.100	9897	10759	92	10101.294	8648	10865	87	10217.229	9852	11534
256	87	10124.414	9812	11553	82	10135.244	9912	11048	112	10156.580	9871	11277	63	10106.841	9876	10885	122	10215.181	9026	12049	40	10295.550	9790	11296	92	10115.337	9889	10947	87	10157.689	9846	11352
257	87	10103.345	9842	10686	82	10172.427	9856	10971	112	10078.107	9838	11168	63	10216.777	9859	11042	122	10172.582	9125	11894	40	10168.925	9930	10903	92	10173.968	9924	11194	87	10165.942	9864	11077
258	87	10097.265	9868	10836	82	10263.049	9926	11076	112	10109.134	9902	11367	63	10130.810	9898	11086	122	10186.631	9810	11867	40	10328.575	9974	12060	92	10229.935	9859	11461	87	10108.735	9813	11023
259	87	10094.793	9872	10921	82	10237.902	9841	11076	112	10194.205	9811	11488	63	10191.413	9718	11071	122	10168.074	9908	11259	40	10220.650	9833	11013	92	10178.619	9791	11880	87	10140.472	9885	11531
260	87	10203.265	9859	11348	82	10073.561	9836	11216	112	10166.804	9859	11244	63	10205.190	9880	11160	122	10121.959	9853	11344	40	10534.350	9816	12454	92	10163.848	9902	11437	87	10149.311	9864	11542
261	87	10157.506	9845	10980	82	10225.561	9899	11987	112	10164.036	9809	11533	63	10190.350	9799	11158	122	10132.631	9777	11172	40	10253.925	9849	11392	92	10187.195	9858	12192	87	10055.621	9897	10592
262	87	10158.195	9760	12659	82	10157.634	9877	11195	112	10179.286	9890	10965	63	10192.333	9885	11206	122	10108.295	9875	11037	40	10156.900	9857	11268	92	10097.305	9889	10773	87	10028.126	9843	10552
263	87	10089.725	9878	10990	82	10268.439	9824	11718	112	10166.143	9880	11288	63	10219.540	9811	11219	122	10134.901	9885	11157	40	10320.850	9922	11838	92	10100.858	9862	11085	87	10137.621	9888	11468
264	87	10118.518	9879	11252	82	10133.171	9892	11275	112	10064.455	9768	10860	63	10186.492	9881	11001	122	10182.237	9781	10976	40	10202.775	9940	11196	92	10080.402	9872	10782	87	10022.472	9905	10780
265	87	10116.816	9830	10687	82	10120.683	9834	10699	112	10165.616	9846	11850	63	10132.444	9837	11088	122	10143.410	9708	11264	40	10168.400	9914	11227	92	10121.152	9872	10804	87	10086.701	9821	10782
266	87	10148.173	9800	11099	82	10090.573	9882	10722	112	10113.054	8963	11395	63	10097.302	9730	10718	122	10162.860	9844	11055	40	10202.800	9879	10869	92	10137.174	9879	10980	87	10125.448	9889	11253
267	87	10087.460	9829	11428	82	10132.415	9825	10950	112	10176.045	9763	11319	63	10103.746	9858	11048	122	10174.910	9767	11241	40	10338.075	9849	11744	92	10204.250	9796	11461	87	10236.839	8941	11538
268	87	10079.920	9854	10935	82	10156.731	9871	11337	112	10133.375	9830	11630	63	10040.048	9709	10553	122	10156.155	9848	11533	40	10286.875	9791	12115	92	10083.098	9887	10874	87	10060.540	9846	10645
269	87	10133.448	9828	11091	82	10283.012	9815	11759	112	10081.411	9793	11289	63	10206.571	9809	11744	122	10259.181	9835	11594	40	10375.550	9922	11260	92	10138.315	9491	11076	87	10208.771	9810	12277
270	87	10172.954	9808	11047	82	10145.451	9851	11133	112	10153.651	9820	11320	63	10091.492	9886	10562	122	10093.615	9853	11006	40	10148.075	9532	10792	92	10132.337	9789	11031	87	10093.735	9887	11415
271	87	10126.874	9795	11245	82	10181.195	9812	12501	112	10213.571	9870	11992	63	10128.889	9899	11239	122	10245.688	9888	11582	40	10228.575	9898	11045	92	10122.729	9849	10885	87	10110.219	9856	10630
272	87	10094.161	9555	11344	82	10106.158	8896	11027	112	10147.214	9875	11560	63	10183.159	9886	11472	122	10114.172	9861	11632	40	10245.450	9882	11199	92	10129.468	9907	11024	87	10226.391	9883	11175
273	87	10085.966	9840	10709	82	10110.988	9892	10663	112	10139.759	9854	11088	63	10088.794	9881	10583	122	10129.017	9708	11115	40	10330.700	9826	11498	92	10071.392	9766	10778	87	10186.414	9778	11295
274	87	10163.012	9840	11356	82	10197.329	9819	11722	112	10156.045	9864	11446	63	10224.683	9859	11069	122	10131.319	9820	11340	40	10154.800	9865	10812	92	10175.555	9840	10998	87	10124.104	9872	11135
275	87	10187.207	9835	11136	82	10194.464	9862	11611	112	10116.964	9792	10630	63	10136.190	9854	11067	122	10153.435	9842	10761	40	10273.925	9882	11553	92	10161.782	9835	10854	87	10098.000	9783	10846
276	87	10075.931	9866	10854	82	10191.085	9819	11042	112	10201.250	9822	11537	63	10149.175	9837	11256	122	10194.976	9881	11452	40	10282.400	9782	11407	92	10130.619	9820	10942	87	10129.701	9890	10666
277	87	10125.333	9844	11625	82	10162.902	9844	11303	112	10108.911	9838	11192	63	10180.714	9838	11204	122	10147.459	9840	11317	40	10344.200	9807	11775	92	10093.968	9881	11679	87	10077.046	9839	10982
278	87	10110.885	9888	11278	82	10114.756	9873	11071	112	10147.901	9808	11906	63	10129.683	9811	11126	122	10113.278	9844	11086	40	10231.125	9875	11008	92	10042.044	9824	10986	87	10207.920	9890	11813
279	87	10118.322	9784	11011	82	10164.244	9765	11009	112	10163.036	9746	11893	63	10044.477	9909	10568	122	10182.655	9887	11090	40	10196.725	9870	10922	92	10047.695	9715	10916	87	10048.126	9884	11046
280	87	10120.506	9857	10636	82	10085.524	9831	10765	112	10200.179	9877	12940	63	10179.841	8867	10938	122	10100.795	9832	11053	40	10200.150	9834	11031	92	10157.956	9845	11317	87	10098.173	9815	10945
281	87	10082.414	9839	11646	82	10158.902	9837	11461	112	10184.474	9832	11208	63	10105.254	9779	11455	122	10050.131	9893	10497	40	10255.350	9919	11285	92	10095.489	9824	10900	87	10097.299	9900	10810
282	87	10165.609	9850	12595	82	10117.305	9861	11277	112	10195.509	9772	11382	63	10101.825	9888	11056	122	10150.672	9840	10928	40	10339.175	9876	11705	92	10036.652	9900	10753	87	10102.207	9886	11337
283	87	10117.322	9838	10636	82	10122.585	9889	10721	112	10132.955	9845	11408	63	10109.667	9878	10636	122	10104.115	9890	11070	40	10163.125	9930	11068	92	10156.979	9776	11782	87	10114.655	9836	11631
284	87	10198.598	9713	11183	82	10182.171	9838	11220	112	10098.526	9880	10944	63	10156.238	9882	10951	122	10098.860	9810	11509	40	10192.900	9925	10776	92	10135.326	9858	11335	87	10088.655	9880	10899
285	87	10103.725	9853	10759	82	10145.171	9821	11261	112	10153.768	9905	11680	63	10162.063	9877	11441	122	10173.090	9851	11682	40	10398.050	9798	11763	92	10096.142	9863	11201	87	10072.241	9876	10902
286	87	10110.793	9858	10857	82	10184.207	9838	11284	112	10102.054	9795	11018	63	10224.286	9876	11795	122	10196.524	9846	11233	40	10262.100	9829	11210	92	10148.924	9898	11121	87	10167.827	9871	11339
287	87	10085.920	9874	11196	82	10272.402	9811	11351	112	10121.724	9864	11100	63	10126.762	9844	10871	122	10161.795	9840	11765	40	10107.975	9862	10799	92	10147.968	9894	10947	87	10172.104	9819	11729
288	87	10160.966	9863	11383	82	10209.171	9895	11278	112	10176.920	9816	11295	63	10139.762	9856	10683	122	10163.115	9893	11199	40	10367.925	9912	11833	92	10163.565	9853	11826	87	10221.472	9864	11586
289	87	10084.356	9877	10900	82	10176.342	9827	11503	112	10183.661	9857	11562	63	10209.396	9895	11287	122	10163.000	9879	11158	40	10231.025	9877	11314	92	10087.142	9790	11235	87	10091.219	8518	10815
290	87	10129.092	9856	10854	82	10143.805	9815	11185	112	10104.446	9858	11038	63	10270.810	9875	11381	122	10196.623	9859	11888	40	10210.225	9887	11148	92	10165.544	9862	11314	87	10149.896	9760	12110
291	87	10137.563	9832	11605	82	10251.964	9879	11268	112	10109.500	9841	10818	63	10182.952	9853	10756	122	10141.418	9885	11141	40	10246.300	9933	10953	92	10076.261	9770	10699	87	10153.920	9904	10981
292	87	10154.138	9833	10821	82	10170.391	9626	11030	112	10099.812	9850	10976	63	10222.048	9769	11445	122	10191.353	9751	11317	40	10151.325	9884	10790	92	10148.152	9871	11077	87	10148.977	9901	11541
293	87	10131.759	9790	11498	82	10149.158	9907	11015	112	10166.062	9888	11642	63	10372.350	9889	11726	122	10190.631	9811	11200	40	10285.775	9912	11277	92	10130.239	9872	10794	87	10179.689	9852	11532
294	87	10107.575	9886	10670	82	10214.646	9550	12167	112	10128.276	9884	11101	63	10178.825	9876	11188	122	10172.229	9824	11348	40	10307.775	9924	11224	92	10077.044	9860	10704	87	10053.253	9854	11293
295	87	10118.287	9893	11066	82	10148.134	9815	11091	112	10150.286	9815	11202	63	10211.873	9853	11620	122	10165.476	9903	11065	40	10191.875	9881	11095	92	10094.652	9893	10918	87	10150.632	9809	11035
296	87	10156.184	9870	11470	82	10187.634	9840	10913	112	10135.276	9848	11191	63	10087.968	9788	11136	122	10150.164	9816	11677	40	10327.925	9856	11548	92	10104.826	9827	10884	87	10127.805	9909	11081
297	87	10135.667	9759	10901	82	10113.098	9781	10869	112	10198.232	9801	11210	63	10243.350	9873	11265	122	10198.213	9811	11716	40	10361.500	9946	11440	92	10067.532	9898	10882	87	10165.311	9862	11148
298	87	10089.104	9885	10708	82	10201.036	9856	11599	112	10117.071	9875	11078	63	10149.000	9854	10710	122	10133.024	9852	11257	40	10153.225	9857	10769	92	10158.065	9875	11119	87	10140.644	9779	11424
299	87	10198.816	9836	11031	82	10087.731	8574	10749	112	10125.536	9826	11308	63	10284.143	9907	11288	122	10144.787	9805	11515	40	10297.425	9934	11234	92	10130.402	9817	11261	87	10149.080	9804	10966
300	87	10062.735	9879	10545	82	10122.269	9840	11018	112	10152.938	9897	11037	63	10381.333	9805	13055	122	10208.787	9801	11335	40	10103.775	9918	11193	92	10167.511	9889	12158	87	10171.851	9892	11981
301	87	10129.862	9854	11116	82	10208.134	9885	11313	112	10171.188	9819	11397	63	10180.571	9879	11354	122	10159.631	9845	11035	40	10289.275	9874	11261	92	10196.402	9846	11335	87	10142.759	9791	10946
302	87	10055.241	9904	10557	82	10128.244	9872	11171	112	10195.259	9769	11202	63	10228.413	9800	11338	122	10183.713	9819	11123	40	10148.025	9923	11220	92	10107.098	9872	10992	87	10047.333	9886	10899
303	87	10172.437	9836	11533	82	10179.451	9834	11296	112	10087.679	9868	10744	63	10270.429	9907	11704	122	10175.746	9875	11759	40	10176.375	9932	10955	92	10189.500	9885	11574	87	10108.161	9873	11172
304	87	10171.793	9254	11620	82	10220.476	9829	11357	112	10121.411	9873	10594	63	10222.650	9826	11104	122	10226.328	9831	11912	40	10262.925	9893	10821	92	10170.989	9881	11469	87	10060.161	9855	10601
305	87	10089.138	9840	10724	82	10159.549	9901	11089	112	10112.196	9830	11269	63	10240.381	9878	11282	122	10103.918	9859	11551	40	10351.700	9870	11967	92	10097.294	9844	11394	87	10175.977	9854	11325
306	87	10115.356	9836	10930	82	10148.439	9373	11432	112	10140.018	9658	10819	63	10095.730	9813	10936	122	10174.574	9674	11997	40	10160.675	9905	10805	92	10128.555	9859	11232	87	10115.781	9861	11394
307	87	10140.126	9858	11364	82	10111.500	9883	10802	112	10206.893	9867	11108	63	10291.063	9818	12393	122	10209.099	9866	11664	40	10174.875	9901	10996	92	10129.348	9735	11030	87	10097.655	9846	10892
308	87	10142.322	9815	11345	82	10179.683	9862	11638	112	10065.920	9873	10613	63	10246.000	9817	11761	122	10177.442	9884	11145	40	10276.650	9867	11311	92	10058.848	9895	11094	87	10125.667	9835	11195
309	87	10103.138	9867	10942	82	10115.109	9676	11530	112	10110.259	9816	10881	63	10220.159	9823	11742	122	10177.737	9776	11480	40	10326.675	9948	11719	92	10132.685	9822	10801	87	10066.563	9665	10900
310	87	10133.747	9855	11804	82	10192.342	9889	11283	112	10174.920	9531	11390	63	10262.063	9874	11628	122	10217.065	9633	11648	40	10188.625	9878	11499	92	10186.695	9822	11145	87	10080.069	9822	10828
311	87	10122.805	9858	10827	82	10157.366	9884	12180	112	10110.974	9878	10945	63	10212.810	9821	11235	122	10235.812	9821	11304	40	10329.350	9799	11706	92	10205.435	9846	11380	87	10254.908	9786	11750
312	87	10188.977	9921	11881	82	10205.280	9831	11680	112	10101.224	9848	11042	63	10113.270	9882	11336	122	10259.263	9851	11231	40	10196.775	9883	10814	92	10116.989	9850	11014	87	10199.448	9690	11608
313	87	10138.402	9863	11767	82	10237.269	9782	11604	112	10153.946	8992	12094	63	10344.079	9914	11437	122	10115.115	9705	10919	40	10179.775	9873	10975	92	10152.511	9879	10971	87	10095.115	9884	11105
314	87	10228.954	9862	11970	82	10206.951	9851	11063	112	10119.946	9861	11199	63	10221.396	9877	11210	122	10224.894	9850	11392	40	10149.175	9890	10954	92	10241.815	9766	11151	87	10145.379	9859	11337
315	87	10098.701	9873	11177	82	10148.512	9840	10801	112	10086.893	9895	10817	63	10121.730	9876	11319	122	10208.935	9688	11803	40	10171.275	9867	11249	92	10096.282	9892	10826	87	10150.069	9824	11419
316	87	10204.735	9814	11723	82	10190.342	9896	11355	112	10094.196	9876	10959	63	10340.000	9832	11719	122	10212.910	9862	11420	40	10067.350	9941	10490	92	10113.979	9803	11088	87	10124.104	9879	11358
317	87	10113.311	9881	11421	82	10281.269	9823	11897	112	10084.616	9866	10830	63	10209.857	9896	11383	122	10192.074	9848	11710	40	10156.550	9876	11210	92	10115.979	9883	10855	87	10109.874	9832	11081
318	87	10062.000	9843	11597	82	10169.512	9758	11417	112	10197.849	9818	11529	63	10211.096	9868	11096	122	10145.582	9785	11103	40	10142.825	9836	11061	92	10120.229	9874	10774	87	10089.046	9804	12123
319	87	10120.954	9872	10849	82	10258.964	9774	11715	112	10086.268	9508	11075	63	10233.381	9825	10963	122	10157.778	9858	12116	40	10167.700	9912	11137	92	10282.544	9745	11717	87	10105.482	9820	11783
320	87	10127.437	9875	11601	82	10218.220	9873	11471	112	10097.321	9864	11474	63	10199.777	9795	11432	122	10173.935	9822	11261	40	10087.475	9718	11331	92	10228.142	9821	11269	87	10130.265	9908	11435
321	87	10022.747	9879	10771	82	10076.464	9732	11421	112	10189.938	9729	12152	63	10255.350	9824	11424	122	10285.901	9778	11414	40	10277.950	9898	11203	92	10135.032	9878	11356	87	10138.229	9880	10927
322	87	10071.460	9527	10759	82	10231.622	9735	11282	112	10126.321	9821	10933	63	10118.508	9808	10949	122	10163.508	9839	11436	40	10139.750	9930	10618	92	10128.250	9871	11073	87	10104.506	9912	10891
323	87	10128.195	9902	11132	82	10188.573	9871	10926	112	10177.938	9766	12139	63	10210.587	9848	11350	122	10185.926	9325	11768	40	10140.250	9906	10695	92	10244.663	9901	11783	87	10059.138	9848	10909
324	87	10167.896	9805	11361	82	10109.342	9908	10639	112	10092.339	9906	10987	63	10287.810	9807	11852	122	10134.492	9580	11233	40	10183.075	9859	10918	92	10101.456	9791	10856	87	10071.184	9858	10739
325	87	10096.781	9871	10727	82	10154.317	9850	10711	112	10052.696	9821	10564	63	10299.048	9825	11710	122	10166.172	9654	10973	40	10236.900	9911	11173	92	10105.576	9781	10902	87	10180.874	9829	11505
326	87	10100.265	9894	11045	82	10233.561	9762	12106	112	10180.786	9881	11376	63	10137.381	9708	11724	122	10227.894	9826	11500	40	10241.600	9919	11339	92	10180.848	9836	11100	87	10092.896	9838	10849
327	87	10153.518	9833	11084	82	10114.354	9887	10951	112	10144.312	9804	11537	63	10251.413	9886	11284	122	10259.229	9783	11678	40	10121.500	9889	11183	92	10130.229	9911	10936	87	10112.080	9862	10851
328	87	10072.138	9903	10764	82	10087.269	9835	10914	112	10129.866	9870	11116	63	10161.857	9807	10883	122	10195.000	9795	11320	40	10201.650	9860	11449	92	10166.489	8963	11708	87	10214.701	9847	11393
329	87	10142.402	9883	11335	82	10128.658	9883	10988	112	10109.330	9778	10969	63	10331.111	9920	11401	122	10162.017	9887	11919	40	10537.400	9997	11625	92	10119.358	9844	11007	87	10101.667	9847	10741
330	87	10111.115	9816	11089	82	10134.646	9846	11378	112	10121.196	9787	11739	63	10170.254	9815	11167	122	10213.746	9772	11393	40	10367.225	9902	11644	92	10190.587	9658	11452	87	10050.115	9900	10839
331	87	10098.437	9892	10665	82	10154.524	9836	10815	112	10068.589	9721	10608	63	10191.794	9884	11643	122	10076.655	9890	11244	40	10172.700	9876	11102	92	10163.555	9846	11229	87	10129.931	9895	10801
332	87	10123.494	9836	11055	82	10152.342	9852	11385	112	10116.286	9821	11439	63	10221.810	9792	11925	122	10213.688	9847	11763	40	10215.050	9920	11440	92	10095.402	9848	10872	87	10098.759	9872	11140
333	87	10094.115	9817	10573	82	10191.464	9856	11089	112	10117.276	9467	10894	63	10085.921	9816	10621	122	10194.263	9815	11100	40	10191.200	9934	10990	92	10152.869	9824	11194	87	10104.425	9840	10981
334	87	10172.552	9857	11226	82	10095.854	9889	11020	112	10183.786	9857	11175	63	10069.206	9918	10796	122	10142.853	9835	10986	40	10181.825	9906	10976	92	10162.435	9828	11461	87	10078.689	9620	10824
335	87	10123.655	9092	11587	82	10152.207	9818	10896	112	10134.099	9828	11223	63	10125.777	9671	10849	122	10175.959	9862	11940	40	10160.750	9895	10848	92	10133.544	9873	11512	87	10104.954	9811	11434
336	87	10259.023	9876	11295	82	10207.036	9881	12089	112	10120.830	9761	11761	63	10224.190	9924	11302	122	10160.147	9867	11488	40	10139.900	9913	10862	92	10108.979	9824	11252	87	10064.322	9833	10639
337	87	10177.448	9871	11294	82	10138.854	9898	11538	112	10129.089	9847	11581	63	10116.746	9871	11607	122	10132.476	9815	11359	40	10123.800	8904	11322	92	10094.935	9879	10944	87	10086.851	9863	10870
338	87	10140.655	9875	11035	82	10213.220	9806	11093	112	10251.312	9809	11279	63	10112.032	9882	10666	122	10210.213	9825	10962	40	10240.275	9886	11248	92	10128.239	9813	10700	87	10038.000	9888	10844
339	87	10085.896	9876	10915	82	10159.464	9906	11355	112	10074.446	9835	11019	63	10266.429	9795	11184	122	10198.024	9794	11061	40	10360.225	9950	10785	92	10127.065	9811	10807	87	10166.333	9844	11250
340	87	10057.885	9888	10744	82	10146.609	9852	11431	112	10132.259	9793	11018	63	10155.111	9851	11096	122	10122.328	8641	11903	40	10294.675	9846	11377	92	10116.587	9859	10947	87	10119.184	9867	11157
341	87	10160.506	9832	11199	82	10205.695	9807	11326	112	10069.196	9887	10964	63	10212.365	9848	11177	122	10136.983	9836	11074	40	10224.950	9779	11468	92	10169.500	9807	10882	87	10067.402	9819	10493
342	87	10136.184	9816	10969	82	10209.707	9848	11559	112	10100.776	9843	11007	63	10233.350	9835	12245	122	10163.304	9850	10939	40	10141.625	9894	10861	92	10092.913	9875	10852	87	10122.287	9864	11001
343	87	10132.379	9886	11341	82	10141.683	9879	11319	112	10140.250	9818	10901	63	10266.667	9875	11233	122	10190.819	9843	11800	40	10198.075	9928	11495	92	10100.718	9828	10906	87	10111.540	9841	11181
344	87	10071.771	9872	10685	82	10159.134	9814	11890	112	10088.054	9819	11134	63	10209.350	9886	11019	122	10192.147	9766	10926	40	10182.325	9896	10891	92	10086.761	9856	10824	87	10130.138	9852	11261
345	87	10126.034	9857	11261	82	10341.183	9844	11216	112	10170.500	9814	11577	63	10101.032	9836	10881	122	10120.115	9860	11258	40	10094.200	9906	11158	92	10105.392	9883	11249	87	10055.771	9882	11197
346	87	10068.759	9760	10892	82	10217.829	9844	11310	112	10100.196	9888	10815	63	10182.889	9847	11167	122	10145.222	9784	11622	40	10356.575	9906	11357	92	10159.598	9873	11137	87	10129.609	9865	10974
347	87	10025.092	9917	10646	82	10186.842	9729	11212	112	10069.438	9885	10806	63	10328.683	9823	11438	122	10154.336	9840	11669	40	10492.150	9896	11833	92	10153.924	9845	10939	87	10129.931	9895	11185
348	87	10166.621	9814	11196	82	10114.342	9902	11321	112	10186.580	9904	11701	63	10147.143	9853	11035	122	10123.205	9866	11112	40	10338.825	9906	11719	92	10130.337	9860	11514	87	10038.942	9726	10477
349	87	10070.632	9841	10905	82	10098.269	9883	11300	112	10226.196	9802	12139	63	10182.968	9908	11352	122	10203.319	9763	11681	40	10118.900	9802	10759	92	10121.989	9900	11251	87	10083.023	9812	11031
350	87	10142.632	9855	10960	82	10221.598	9885	11483	112	10181.224	9885	11506	63	10239.683	9876	11769	122	10098.196	9708	11815	40	10318.550	9850	11264	92	10134.750	9836	10826	87	10157.219	9801	11276
351	87	10128.827	9762	11309	82	10127.988	9841	11274	112	10118.401	9858	10962	63	10250.841	9793	11066	122	10109.804	9897	10987	40	10257.925	9839	11020	92	10113.152	9853	11112	87	10075.747	9848	10636
352	87	10114.725	9791	10575	82	10129.609	9838	10794	112	10114.161	9843	10979	63	10088.683	9867	10930	122	10157.360	9872	11397	40	10295.125	9928	11521	92	10114.729	9853	10885	87	10132.908	9654	12237
353	87	10041.552	9902	11100	82	10069.036	9892	10643	112	10259.009	9845	11902	63	10187.286	9909	11137	122	10233.508	9695	11810	40	10218.075	9920	11003	92	10139.261	9783	11835	87	10157.759	9893	11575
354	87	10111.012	9858	10721	82	10116.488	9852	10707	112	10227.589	9841	11447	63	10230.604	9815	11499	122	10161.672	9813	11494	40	10256.500	9841	11514	92	10137.076	9876	11567	87	10064.311	9845	10609
355	87	10233.518	9775	11864	82	10158.866	9853	11430	112	10115.151	9879	10838	63	10184.238	9830	11145	122	10169.517	9864	11380	40	10264.850	9893	11664	92	10064.642	9891	10711	87	10158.896	9903	11613
356	87	10098.472	9882	10834	82	10134.402	9870	10875	112	10157.839	9794	10965	63	10167.762	9906	11116	122	10174.459	9807	11577	40	10187.575	9941	11145	92	10096.826	9885	10978	87	10070.000	9859	11250
357	87	10112.759	9888	11240	82	10161.585	9841	11341	112	10087.929	9844	11630	63	10178.444	9804	11034	122	10210.860	9780	11443	40	10276.625	9878	11096	92	10113.945	9821	11153	87	10150.644	9870	11150
358	87	10101.540	9806	11122	82	10141.720	9839	11334	112	10152.026	9839	11162	63	10181.016	9876	11127	122	10206.860	9847	11081	40	10275.400	9905	11458	92	10149.282	9868	11612	87	10211.472	9857	11544
359	87	10076.988	9856	10691	82	10132.158	9703	11202	112	10177.384	9813	11118	63	10126.714	9862	11407	122	10208.582	9822	10865	40	10300.375	9859	11961	92	10133.576	9801	10934	87	10084.448	9877	11179
360	87	10054.494	9841	10825	82	10208.354	9820	11296	112	10120.804	9805	11086	63	10155.619	9809	10896	122	10137.524	9849	10840	40	10192.650	9879	10983	92	10092.108	9844	11328	87	10094.735	9834	11085
361	87	10145.931	9876	11002	82	10171.720	9612	11284	112	10103.411	9893	10757	63	10195.841	9891	10773	122	10186.082	9888	11747	40	10272.450	9909	11183	92	10060.892	9899	10945	87	10125.598	9879	10830
362	87	10138.000	9881	12071	82	10209.866	9834	11244	112	10106.812	9779	11045	63	10180.952	9815	11572	122	10109.696	9876	11396	40	10208.125	9956	10918	92	10045.869	9874	10923	87	10111.942	9864	11074
363	87	10093.265	9810	10807	82	10149.927	9818	11543	112	10218.393	9789	11369	63	10230.127	9902	11987	122	10205.910	9779	10970	40	10373.825	9913	11347	92	10125.674	9853	11090	87	10083.966	9787	10860
364	87	10073.552	9805	10810	82	10252.585	9747	11771	112	10115.018	9849	11175	63	10161.238	9859	11360	122	10152.845	9862	11282	40	10252.250	9908	11846	92	10141.587	9822	11123	87	10099.138	9888	11061
365	87	10160.862	9870	11053	82	10076.293	9819	11036	112	10095.018	9851	10829	63	10311.794	9727	11440	122	10109.877	9781	11146	40	10177.125	9858	11123	92	10128.174	9791	10911	87	10197.506	9923	11849
366	87	10188.356	9840	11372	82	10161.951	9815	11080	112	10178.901	9763	11641	63	10252.650	9880	11651	122	10086.196	9864	10919	40	10108.975	9887	10885	92	10176.771	9805	11150	87	10037.472	9871	10779
367	87	10100.195	9797	10917	82	10029.707	9882	10687	112	10157.526	9764	11278	63	10225.492	9851	11391	122	10220.360	9778	11505	40	10228.700	9765	11227	92	10055.945	9891	10842	87	10132.356	9856	11360
368	87	10139.506	9742	11538	82	10254.622	9833	11644	112	10131.401	9872	11357	63	10274.777	9887	11394	122	10165.426	9876	12329	40	10254.275	9932	11198	92	10120.576	9876	10973	87	10078.448	9880	11340
369	87	10165.839	9899	11007	82	10234.549	9853	11886	112	10230.089	9813	11620	63	10154.333	9815	11823	122	10177.705	9841	11715	40	10261.750	9844	11903	92	10187.044	9818	11490	87	10161.126	9834	11045
370	87	10149.805	9861	10855	82	10157.976	9832	11575	112	10055.795	9893	10704	63	10186.317	9834	11268	122	10163.599	9874	11763	40	10248.125	9931	11377	92	10106.750	9756	11508	87	10085.713	9832	10666
371	87	10081.322	9410	10794	82	10057.195	9018	10837	112	10147.170	9808	10746	63	10152.302	9902	11196	122	10227.574	9774	11906	40	10255.475	9951	11327	92	10108.032	9892	10825	87	10144.771	9901	12133
372	87	10188.655	9884	12126	82	10144.098	9793	11832	112	10194.304	9865	11052	63	10235.206	9882	11720	122	10173.345	9748	12353	40	10285.500	9873	11411	92	10152.718	9891	11757	87	10055.126	9786	10674
373	87	10086.586	9865	11072	82	10163.598	9868	11116	112	10138.464	9859	10794	63	10040.508	9787	10424	122	10097.729	9837	11374	40	10119.375	9860	11886	92	10103.055	9902	11489	87	10091.908	9680	11247
374	87	10133.229	9820	10890	82	10224.280	9872	11616	112	10125.491	9871	11219	63	10202.396	9765	11041	122	10106.246	9864	11000	40	10160.775	9863	11248	92	10094.892	9889	11087	87	10087.885	9865	11197
375	87	10069.000	9868	10612	82	10209.146	9835	11622	112	10113.500	9863	11134	63	10122.571	9911	11133	122	10111.172	9805	11483	40	10183.775	9846	10832	92	10157.555	9799	11352	87	10112.896	9881	10551
376	87	10181.000	9831	11371	82	10150.817	9846	11211	112	10123.562	9828	11104	63	10132.523	9892	10937	122	10193.549	9811	12482	40	10093.675	9930	10668	92	10131.348	9861	12762	87	10098.356	9609	10928
377	87	10172.265	9689	11319	82	10151.415	9823	11650	112	10130.250	9869	11099	63	10090.286	9881	10705	122	10105.590	9886	11048	40	10183.550	9871	11047	92	10128.413	9862	10971	87	10125.942	9648	11108
378	87	10190.379	9826	11189	82	10122.293	9812	11047	112	10151.946	9610	11962	63	10187.904	9874	11781	122	10197.278	9835	11722	40	10245.275	9921	10850	92	10104.218	9881	11235	87	10138.816	9874	11379
379	87	10145.115	9841	11451	82	10190.769	9863	11597	112	10140.482	9839	10969	63	10187.143	9903	11048	122	10077.746	8878	10857	40	10249.400	9911	10969	92	10101.968	9853	11037	87	10130.885	9798	11181
380	87	10126.437	9782	10865	82	10156.939	9859	12000	112	10212.420	9883	11281	63	10230.000	9822	11016	122	10139.312	9003	11353	40	10330.475	9901	11558	92	10140.892	9874	11671	87	10132.299	9878	11340
381	87	10107.942	9852	11207	82	10100.988	9845	10672	112	10117.634	9878	11223	63	10253.810	9893	11141	122	10191.377	9744	12190	40	10108.450	9898	11119	92	10163.032	9668	11427	87	10090.747	9906	10624
382	87	10147.322	9772	11335	82	10097.354	9894	11463	112	10096.696	9816	11028	63	10084.857	9888	10792	122	10229.278	9857	11342	40	10188.225	9770	11220	92	10163.576	9868	10917	87	10109.149	9863	11329
383	87	10077.609	9877	10652	82	10112.158	9637	10943	112	10125.724	9899	11180	63	10271.619	9843	11610	122	10097.582	9863	11135	40	10063.925	9915	10641	92	10167.837	9686	11142	87	10128.012	9918	10993
384	87	10107.874	9838	11234	82	10160.915	9868	11031	112	10126.991	9874	11562	63	10213.079	9854	11326	122	10171.778	9786	11517	40	10267.425	9928	11172	92	10136.565	9867	11069	87	10121.034	9766	11335
385	87	10191.528	9778	12052	82	10225.036	9821	11692	112	10145.679	9750	11545	63	10178.683	9881	11510	122	10162.467	9894	11522	40	10209.875	9905	11120	92	10090.195	9852	10689	87	10124.632	9893	11134
386	87	10100.333	9850	11283	82	10217.634	9891	11269	112	10107.018	9792	11220	63	10107.159	9894	10853	122	10212.467	9677	11873	40	10207.825	9822	11279	92	10159.805	9829	11164	87	10117.241	9915	11050
387	87	10130.494	9871	11155	82	10183.134	9848	10951	112	10048.366	9874	10459	63	10205.746	9775	11200	122	10116.459	9875	10778	40	10255.400	9792	11182	92	10116.761	9860	11251	87	10085.827	9848	11060
388	87	10119.644	9874	11192	82	10135.573	9881	11129	112	10103.982	9849	11165	63	10207.127	9858	11726	122	10148.869	9886	10850	40	10296.000	9863	11170	92	10181.163	9894	11725	87	10051.104	9870	11138
389	87	10065.023	9592	10688	82	10213.464	9768	11441	112	10129.839	9833	11291	63	10166.921	9893	11034	122	10111.951	9868	10937	40	10142.300	9772	10855	92	10091.468	9889	11109	87	10186.931	9871	11279
390	87	10167.725	9845	11851	82	10176.744	9879	10881	112	10093.607	9851	10825	63	10138.000	9878	11278	122	10189.804	9348	11500	40	10455.725	9648	12377	92	10168.174	9819	11190	87	10085.771	9695	10930
391	87	10102.920	9862	10748	82	10085.756	9875	10905	112	10100.830	9865	10900	63	10188.032	9729	11857	122	10227.049	9881	11763	40	10259.075	9927	11246	92	10084.239	9848	10645	87	10093.667	9872	10654
392	87	10114.609	9763	10847	82	10191.439	9881	11366	112	10100.474	9793	10962	63	10267.223	9781	11438	122	10150.196	9839	11185	40	10091.225	9873	10624	92	10022.261	9828	10589	87	10103.655	9808	11004
393	87	10064.080	9882	10749	82	10114.536	9890	10942	112	10083.018	9874	10965	63	10167.556	9876	11329	122	10181.976	9806	11006	40	10214.300	9905	11735	92	10141.087	9838	10870	87	10131.207	9818	10949
394	87	10126.092	9887	10761	82	10215.000	9860	11531	112	10248.982	9882	11101	63	10189.604	9892	11685	122	10123.467	9870	10711	40	10151.500	9888	10914	92	10136.163	9841	11255	87	10107.368	9885	11295
395	87	10132.402	9839	11170	82	10231.183	9798	11496	112	10130.964	9841	11919	63	10122.571	9810	10743	122	10191.442	9792	11432	40	10200.025	9909	11142	92	10175.381	9777	11214	87	10134.874	9864	11104
396	87	10102.069	9821	10872	82	10174.902	9834	11114	112	10250.857	9696	12186	63	10090.508	9867	10606	122	10222.696	9824	11097	40	10405.550	9725	12053	92	10111.021	9767	10859	87	10087.287	9840	10738
397	87	10078.713	9891	11106	82	10208.524	9891	11290	112	10114.099	9865	10823	63	10124.175	9935	10910	122	10168.967	9827	11160	40	10474.050	9914	11953	92	10146.229	8682	11018	87	10168.518	9904	11907
398	87	10084.575	9867	10638	82	10157.964	9899	11530	112	10076.804	9880	11150	63	10238.096	9853	11168	122	10092.090	9867	11023	40	10285.500	9894	11511	92	10081.468	9892	10901	87	10111.713	9827	10732
399	87	10134.104	9834	10775	82	10181.073	9889	11429	112	10192.795	9861	11768	63	10174.873	9842	10981	122	10173.082	9876	11157	40	10106.150	9905	10801	92	10064.892	9845	11072	87	10197.805	9800	11424
400	87	10166.966	9845	11057	82	10143.756	9873	10970	112	10186.786	9837	11502	63	10221.841	9802	10813	122	10119.524	9868	10919	40	10279.775	9908	10977	92	10111.131	9854	11320	87	10137.034	9898	11073
401	87	10176.034	9862	11397	82	10208.220	9788	12077	112	10206.714	9795	11386	63	10101.841	9883	11369	122	10203.115	9810	11834	40	10222.375	9893	11104	92	10118.402	9800	11047	87	10066.575	9868	10775
402	87	10069.184	9458	11171	82	10134.000	9842	11022	112	10150.304	9877	11036	63	10156.079	9898	11310	122	10123.623	9861	10775	40	10213.050	9864	12127	92	10191.521	9836	11652	87	10050.023	9852	10647
403	87	10111.115	9896	10982	82	10175.731	9844	11259	112	10149.526	9797	11254	63	10172.650	9824	11235	122	10187.623	9840	12339	40	10084.450	8514	11203	92	10117.815	9818	11297	87	10086.414	9785	11186
404	87	10178.368	9847	11390	82	10150.049	9902	10998	112	10096.893	9832	11023	63	10183.492	9852	11230	122	10247.623	9799	11340	40	10242.925	9444	11573	92	10144.619	9883	11070	87	10140.299	9795	11527
405	87	10149.793	9801	11117	82	10207.842	9818	11638	112	10149.214	9845	11011	63	10162.952	9841	11744	122	10097.049	9834	10898	40	10120.300	9856	10587	92	10075.565	9876	11338	87	10153.528	9867	11478
406	87	10092.701	9814	10641	82	10088.549	9879	10625	112	10272.732	9879	11205	63	10177.365	9914	11278	122	10140.106	9835	11106	40	10289.075	9816	11236	92	10108.881	9879	11066	87	10198.931	9844	11280
407	87	10135.104	9838	11014	82	10280.671	9815	11241	112	10142.518	9821	10948	63	10163.762	9834	11155	122	10157.778	8938	10899	40	10246.625	9825	11062	92	10156.544	9896	12141	87	10168.149	9797	11032
408	87	10213.920	9854	11430	82	10146.585	9741	11454	112	10083.741	9874	11124	63	10113.904	9792	11899	122	10167.647	9797	11068	40	10149.650	9892	10833	92	10171.892	9853	11109	87	10104.632	9869	10954
409	87	10138.862	9882	11229	82	10116.134	9834	10787	112	10122.884	9825	11605	63	10156.746	9906	11484	122	10113.451	9889	11024	40	10185.775	9896	10830	92	10189.858	9884	11240	87	10142.540	9876	11005
410	87	10079.000	9877	10588	82	10195.658	9786	11880	112	10089.661	9714	10917	63	10161.587	9804	10952	122	10191.155	9820	10870	40	10287.625	9879	12043	92	10134.098	9900	11081	87	10117.034	9866	11751
411	87	10046.506	9796	11071	82	10083.707	9809	11368	112	10179.241	9855	11126	63	10198.746	9860	11107	122	10189.360	9866	12156	40	10228.975	9834	10848	92	10183.544	9873	11177	87	10183.966	9815	11053
412	87	10112.229	9838	11113	82	10141.744	9773	11180	112	10135.688	9776	11156	63	10065.889	9836	10530	122	10144.795	9786	11651	40	10265.425	9822	11384	92	10118.685	9818	10929	87	10079.977	9843	10718
413	87	10130.781	9710	11287	82	10163.793	9916	11135	112	10173.616	9800	10941	63	10130.396	9851	10760	122	10151.819	9842	11142	40	10232.050	9867	11411	92	10157.229	9822	11272	87	10169.126	9775	11221
414	87	10140.322	9875	10733	82	10122.109	9857	11616	112	10136.349	9894	11227	63	10216.333	9791	11273	122	10230.787	9837	11101	40	10252.725	9872	10857	92	10091.044	9815	10992	87	10129.598	9848	11188
415	87	10172.781	9823	11062	82	10198.451	9865	11912	112	10170.134	9818	10639	63	10181.317	9921	10693	122	10097.590	9853	11008	40	10101.925	9886	10820	92	10119.631	9878	10775	87	10124.333	9778	11854
416	87	10188.333	9895	11102	82	10143.391	9821	11248	112	10147.974	9854	10947	63	10113.777	9815	10854	122	10157.935	9811	10940	40	10316.850	9894	11831	92	10147.229	9867	10948	87	10105.781	9868	10735
417	87	10176.920	9786	11467	82	10171.598	9855	11225	112	10117.071	9818	11007	63	10196.857	9884	11108	122	10136.476	9646	10790	40	10189.250	9871	10736	92	10172.445	9848	11599	87	10100.046	9007	11071
418	87	10195.391	9812	12273	82	10123.231	9874	11095	112	10128.625	9757	11065	63	10169.556	9854	11096	122	10111.237	9892	10911	40	10222.025	9768	11055	92	10084.239	9866	10692	87	10082.000	9813	10742
419	87	10173.518	9818	11406	82	10191.451	9705	11351	112	10087.974	9798	10855	63	10155.667	9870	11750	122	10117.442	9835	11064	40	10211.175	9898	11828	92	10105.576	9833	11081	87	10109.977	9876	11116
420	87	10161.333	9882	11221	82	10139.622	9860	11335	112	10186.670	9866	11858	63	10088.413	9827	11255	122	10139.655	9888	11201	40	10306.750	9845	11385	92	10231.631	9717	11345	87	10121.540	9875	10760
421	87	10095.839	9860	10792	82	10176.012	9706	11356	112	10211.938	9792	11495	63	10114.889	9863	10844	122	10229.435	9882	11303	40	10153.875	9879	10930	92	10099.837	9840	11054	87	10198.759	9855	11476
422	87	10153.805	9824	11337	82	10153.317	9831	10889	112	10170.026	9798	11046	63	10188.317	9786	11311	122	10191.401	9629	11809	40	10198.125	9815	10813	92	10060.576	9865	10573	87	10183.805	9896	11005
423	87	10106.563	9778	10537	82	10208.658	9896	12615	112	10136.054	9894	11207	63	10139.429	9878	10901	122	10235.722	9858	11606	40	10173.050	9951	10698	92	10063.098	9895	10584	87	10103.391	9862	10670
424	87	10101.161	9786	10490	82	10255.342	9855	11267	112	10304.982	9817	12818	63	10125.381	9932	10623	122	10141.672	9847	10843	40	10220.150	9886	11410	92	10182.021	9765	11080	87	10075.012	9898	10976
425	87	10172.058	9828	11620	82	10112.585	9817	10690	112	10159.304	9839	11350	63	10123.667	9683	10949	122	10132.992	9747	11056	40	10344.675	9856	11990	92	10158.250	9900	10883	87	10066.425	9803	10862
426	87	10077.988	9814	10674	82	10192.731	9909	10891	112	10142.366	9854	11110	63	10183.698	9864	11269	122	10171.229	9755	11258	40	10291.175	9916	11207	92	10064.619	9896	11168	87	10151.506	9866	11490
427	87	10132.851	9864	11801	82	10144.183	9902	11367	112	10157.946	9908	10949	63	10172.571	9869	10809	122	10180.992	9884	11445	40	10092.875	9879	10605	92	10176.044	9884	11713	87	10102.311	9869	11201
428	87	10095.229	9851	10596	82	10140.609	9815	11677	112	10136.304	9821	11013	63	10194.238	9732	11664	122	10093.394	9799	10789	40	10199.800	9874	11247	92	10113.576	9891	11149	87	10198.609	9807	11156
429	87	10156.000	9781	11536	82	10113.109	9838	10592	112	10114.080	9871	11210	63	10199.556	9894	11493	122	10256.410	9882	11433	40	10229.575	9902	11559	92	10117.631	9822	10847	87	10114.356	9734	11253
430	87	10169.735	9819	10923	82	10140.891	9897	10895	112	10127.776	8889	11208	63	10171.286	9893	11052	122	10246.131	9881	11499	40	10279.800	9902	11707	92	10120.294	9841	11127	87	10114.034	9877	11148
431	87	10133.793	9885	10767	82	10116.073	9824	10927	112	10130.143	9862	11155	63	10144.937	9863	11046	122	10184.942	9882	12233	40	10175.100	9902	10912	92	10148.021	9868	11554	87	10207.299	9898	11499
432	87	10211.598	9792	11571	82	10142.829	9836	10808	112	10129.000	9917	11358	63	10171.937	9855	10906	122	10161.467	9809	10991	40	10359.425	9924	11496	92	10089.108	9840	10951	87	10129.771	9753	11021
433	87	10144.241	9854	11244	82	10110.000	9880	10779	112	10148.705	9744	10933	63	10256.540	9811	11190	122	10208.049	9790	11177	40	10148.125	9896	11085	92	10230.337	9703	11502	87	10068.460	9872	10756
434	87	10126.219	9866	11036	82	10179.317	9750	11297	112	10163.036	9835	10903	63	10140.238	9790	11125	122	10254.000	9822	11600	40	10495.375	9912	12782	92	10126.826	9874	11014	87	10177.482	9878	11327
435	87	10096.793	9815	11065	82	10212.720	9942	11250	112	10186.643	9795	11520	63	10206.444	9808	11859	122	10184.336	9870	11096	40	10252.250	9815	11346	92	10129.750	9875	10906	87	10084.644	9847	11001
436	87	10190.528	9840	11105	82	10173.085	9851	11176	112	10079.974	9854	10844	63	10179.873	9841	11495	122	10208.812	9821	11571	40	10377.250	9757	11273	92	10128.771	9483	11878	87	10130.379	9866	11044
437	87	10105.725	9815	10845	82	10185.731	9869	11086	112	10117.634	9895	11336	63	10209.429	9660	11484	122	10200.910	9826	11101	40	10343.825	9745	11771	92	10088.706	9893	10950	87	10183.414	9837	11140
438	87	10042.862	9600	10954	82	10152.854	9801	11011	112	10129.786	9877	11446	63	10198.223	9850	11150	122	10155.304	9815	11658	40	10309.600	9799	11152	92	10175.435	9876	11436	87	10124.000	9845	11736
439	87	10203.609	9752	11334	82	10155.756	9838	11004	112	10125.000	9834	11701	63	10213.143	9779	12229	122	10144.754	9889	11197	40	10210.375	9857	11345	92	10129.021	9853	12051	87	10130.966	9881	11215
440	87	10176.207	9757	11357	82	10128.927	9907	10933	112	10149.366	9888	11130	63	10290.540	9926	11601	122	10145.188	9868	11536	40	10487.200	9914	11760	92	10155.892	9797	11152	87	10096.080	9700	11282
441	87	10096.942	9845	10836	82	10163.780	9851	11026	112	10123.312	9843	11016	63	10217.238	9736	11512	122	10131.688	9883	11375	40	10225.625	9878	11480	92	10056.706	9904	11048	87	10084.609	9862	10772
442	87	10183.414	9847	11935	82	10101.512	9861	11129	112	10113.696	9876	11061	63	10225.984	9864	11303	122	10190.623	9779	11123	40	10320.650	9927	11551	92	10123.587	9861	11063	87	10133.931	9884	11060
443	87	10130.667	9862	11096	82	10119.061	9857	10869	112	10101.911	9827	10639	63	10191.413	9921	10983	122	10217.992	9909	13547	40	10285.250	9867	10899	92	10105.369	9850	10856	87	10066.391	9887	11306
444	87	10098.966	9885	11084	82	10178.671	9902	10795	112	10237.714	9870	12255	63	10208.683	9864	11201	122	10222.229	9777	11062	40	10142.775	9909	10674	92	10171.989	9872	11117	87	10151.173	9877	11699
445	87	10113.759	9831	11006	82	10107.731	9703	11037	112	10150.268	9656	10922	63	10123.714	9872	10753	122	10289.967	9742	11740	40	10083.350	9893	10570	92	10053.565	9869	10578	87	10083.391	9856	10504
446	87	10170.931	9837	11274	82	10049.402	9850	10907	112	10169.526	9759	11149	63	10206.825	9797	11319	122	10248.574	9270	11366	40	10309.550	9820	11400	92	10108.750	9904	11662	87	10187.506	9838	11366
447	87	10148.575	9883	11456	82	10127.756	9877	10891	112	10228.786	9867	12337	63	10148.206	9904	10894	122	10241.918	9872	11609	40	10167.975	9925	11806	92	10169.435	9859	11266	87	10098.771	9883	10968
448	87	10056.816	9875	11205	82	10193.720	9854	11437	112	10133.599	9855	10996	63	10105.302	9876	10849	122	10210.746	9759	11732	40	10092.925	9912	10630	92	10195.174	9838	11179	87	10118.253	9882	10987
449	87	10154.494	9799	11499	82	10090.915	9876	11213	112	10180.741	9905	11462	63	10190.762	9844	10935	122	10220.877	9835	12500	40	10232.775	9797	11112	92	10162.445	9683	11500	87	10147.644	9878	11274
450	87	10105.506	9870	11404	82	10161.598	8983	11209	112	10121.911	9894	12022	63	10217.794	9545	11188	122	10214.271	9858	11424	40	10159.750	9893	10849	92	10267.989	9830	11921	87	10136.012	9892	11097
451	87	10178.184	9797	11111	82	10167.476	9806	11805	112	10209.009	9756	11408	63	10169.350	9873	11002	122	10219.000	9821	11257	40	10306.450	9874	11618	92	10096.532	9833	10780	87	10087.759	9878	11036
452	87	10073.414	9842	11283	82	10099.451	9891	10572	112	10164.812	9821	11464	63	10253.492	9849	11450	122	10154.558	9776	11076	40	10288.625	9902	11338	92	10084.848	9831	10997	87	10208.437	9851	10910
453	87	10095.839	9830	10775	82	10116.073	9776	11193	112	10148.884	9864	10942	63	10092.921	9053	10760	122	10166.278	9768	11198	40	10329.350	9803	11671	92	10155.631	9878	11121	87	10119.920	9779	10853
454	87	10080.425	8422	10974	82	10109.902	9773	11188	112	10228.714	9797	11229	63	10267.365	9902	11393	122	10198.763	9864	11712	40	10220.525	9892	11391	92	10120.250	9763	10855	87	10093.655	9859	11195
455	87	10128.299	9876	10877	82	10199.805	9866	11159	112	10090.759	9898	10853	63	10175.270	9842	11230	122	10173.024	9866	11209	40	10319.800	9941	11727	92	10061.229	9868	11431	87	10115.229	9887	10835
456	87	10136.414	9889	11678	82	10249.269	9814	12157	112	10146.893	9846	11463	63	10140.190	9907	10886	122	10195.304	9858	11565	40	10180.375	9791	10931	92	10145.718	9748	11522	87	10086.173	8952	10802
457	87	10164.368	9806	11964	82	10105.902	9793	11348	112	10185.705	9845	11494	63	10165.302	9877	11399	122	10218.533	9852	12254	40	10353.300	9881	13186	92	10194.794	9810	11550	87	10134.839	9869	11011
458	87	10066.092	9851	11253	82	10230.683	9781	11015	112	10126.599	9841	11019	63	10263.000	9813	12151	122	10150.172	9789	10980	40	10128.600	9878	10839	92	10153.174	9883	11416	87	10061.851	9841	11081
459	87	10235.621	9867	11768	82	10163.500	9864	11021	112	10160.500	9885	11394	63	10179.381	9895	11139	122	10139.615	9766	11387	40	10283.175	9917	11877	92	10119.805	9827	11414	87	10089.632	9698	11081
460	87	10166.460	9672	11090	82	10221.878	9699	11505	112	10242.268	9813	11169	63	10241.777	9903	11359	122	10231.771	9502	11628	40	10148.000	9876	10654	92	10072.968	9894	11140	87	10062.425	9890	10732
461	87	10098.621	9901	10805	82	10145.464	9872	11043	112	10113.786	9887	11644	63	10240.921	9889	11255	122	10197.188	9821	11668	40	10120.250	9915	11268	92	10143.805	9894	11890	87	10119.735	9865	11152
462	87	10117.725	9823	11760	82	10126.720	9813	11605	112	10207.607	9875	11505	63	10147.333	9835	11147	122	10142.681	9830	10864	40	10278.050	9862	11248	92	10091.195	9762	11085	87	10103.275	9824	11051
463	87	10230.000	9885	11467	82	10221.122	9914	11537	112	10123.241	9863	11208	63	10173.650	9890	11436	122	10203.500	9837	11183	40	10132.775	9872	10753	92	10136.206	9869	11627	87	10067.827	9875	11498
464	87	10181.241	9879	11590	82	10202.244	9816	11833	112	10145.446	9888	11500	63	10230.492	9893	11783	122	10178.369	9838	11539	40	10245.200	9848	11415	92	10150.206	8827	11483	87	10111.345	9843	10779
465	87	10195.333	9823	11973	82	10170.891	9868	11153	112	10190.071	9887	11299	63	10274.143	9789	11254	122	10146.017	9787	11099	40	10181.950	9904	10859	92	10133.098	9883	11413	87	10147.725	9874	11131
466	87	10113.391	9891	10806	82	10117.646	9852	10766	112	10117.911	9847	11480	63	10232.460	9798	11287	122	10263.959	9839	11262	40	10245.900	9849	11251	92	10118.261	9865	10998	87	10154.644	9818	11257
467	87	10116.299	9799	11026	82	10123.988	9875	10913	112	10160.134	9855	10870	63	10153.841	9844	10855	122	10202.910	9852	11501	40	10386.975	9914	12004	92	10108.771	9887	10924	87	10177.988	9846	11234
468	87	10113.322	9877	11408	82	10146.536	9881	10946	112	10123.929	9836	11292	63	10360.746	9819	12197	122	10249.181	9826	11553	40	10265.225	9717	11907	92	10157.174	9854	11562	87	10231.161	9810	11301
469	87	10121.966	9862	11271	82	10187.378	9921	11563	112	10174.607	9854	11279	63	10150.286	9880	11463	122	10235.754	9849	11078	40	10114.900	9833	11388	92	10167.021	9817	11682	87	10139.851	9835	11333
470	87	10164.104	9857	11606	82	10184.061	9680	11571	112	10128.974	9817	11041	63	10288.777	9918	12370	122	10164.319	9872	11361	40	10098.100	8364	10916	92	10138.685	9893	11190	87	10046.229	9813	11387
471	87	10118.058	9864	11384	82	10184.500	9905	11524	112	10121.357	9888	11395	63	10197.460	9847	12065	122	10188.000	9827	11485	40	10274.675	9888	11154	92	10112.424	9867	10884	87	10150.735	9888	11252
472	87	10081.908	9264	11173	82	10116.329	9862	10850	112	10190.071	9792	11795	63	10195.016	9928	11333	122	10158.229	9856	11076	40	10215.400	9893	11226	92	10058.532	9874	10768	87	10099.184	9728	11458
473	87	10042.954	9896	10939	82	10152.231	9845	11049	112	10065.196	9883	10990	63	10125.841	9803	10721	122	10158.196	8596	12149	40	10250.850	9850	11018	92	10150.631	9734	11513	87	10134.920	9819	11934
474	87	10212.874	9860	11292	82	10108.256	9822	11200	112	10184.339	9899	11056	63	10143.381	9827	10707	122	10169.483	9778	11141	40	10257.825	9908	11284	92	10106.642	9689	11202	87	10219.609	9817	11454
475	87	10183.253	9875	11461	82	10123.854	9868	11085	112	10159.634	9824	11622	63	10208.746	9861	11157	122	10165.196	9821	11352	40	10102.400	9882	10667	92	10169.892	9874	11684	87	10134.908	9822	11250
476	87	10089.092	9889	11112	82	10108.646	9857	10768	112	10148.062	9861	11439	63	10193.619	9903	11240	122	10195.164	9851	11662	40	10139.225	9876	11005	92	10097.055	9858	11508	87	10162.896	9778	11450
477	87	10179.460	9827	10996	82	10144.512	9901	11214	112	10188.670	9463	11667	63	10235.889	9869	11366	122	10180.754	9804	11348	40	10361.100	9864	11212	92	10082.174	9897	11130	87	10151.518	9809	11218
478	87	10077.046	9743	10608	82	10152.280	9839	11423	112	10131.241	9830	11269	63	10209.460	9896	11405	122	10169.582	9881	10879	40	10138.500	9782	10763	92	10103.479	9809	10865	87	10087.506	9860	11524
479	87	10172.161	9865	11159	82	10114.391	9768	10874	112	10176.464	9873	11149	63	10224.683	9815	11776	122	10187.582	9870	11678	40	10224.925	9871	11334	92	10197.837	9922	10974	87	10117.080	9894	11104
480	87	10171.689	9831	11145	82	10146.378	9811	11135	112	10174.545	9848	11732	63	10134.857	9913	10952	122	10103.033	9830	10810	40	10201.275	9804	11156	92	10077.348	9895	11429	87	10109.621	9813	10984
481	87	10120.138	9867	10901	82	10160.000	9775	11186	112	10149.036	9798	10856	63	10095.937	9756	11300	122	10178.377	9828	10998	40	10152.550	9912	10923	92	10133.108	9915	12164	87	10084.460	9865	10778
482	87	10065.805	9853	10621	82	10116.707	9890	11364	112	10196.429	9888	11065	63	10200.238	9900	11123	122	10201.033	9769	11542	40	10136.600	9948	10565	92	10114.468	9877	10984	87	10141.229	9785	11079
483	87	10142.161	9840	11021	82	10206.524	9829	11344	112	10122.446	9849	11206	63	10271.556	9850	11576	122	10170.771	9770	12088	40	10255.550	9899	11468	92	10188.098	9828	11209	87	10165.874	9887	11469
484	87	10109.632	9882	10962	82	10213.829	9759	11538	112	10091.286	9848	11204	63	10321.111	9874	12169	122	10162.590	9746	11269	40	10084.900	9926	10441	92	10147.229	9756	11171	87	10057.023	9061	12050
485	87	10204.437	9744	11444	82	10206.988	9817	11166	112	10176.151	9762	11354	63	10188.270	9875	12062	122	10154.869	9845	11577	40	10214.400	9948	10817	92	10109.881	9893	11000	87	10135.563	9852	11184
486	87	10094.528	9786	11040	82	10169.098	9776	11410	112	10180.946	9792	11018	63	10043.429	9860	10844	122	10200.082	9873	11408	40	10196.750	9902	11193	92	10104.131	9887	10832	87	10089.161	9912	10648
487	87	10110.482	9847	11458	82	10174.671	9826	11530	112	10132.526	9809	11252	63	10287.714	9819	11043	122	10232.623	9862	11090	40	10191.575	9823	10858	92	10070.826	9667	11152	87	10091.425	9851	11060
488	87	10111.966	9885	10596	82	10132.134	9873	10904	112	10158.224	9869	11665	63	10174.698	9915	11258	122	10174.681	9863	11553	40	10196.575	9920	10989	92	10062.218	9871	11679	87	10155.219	9848	12074
489	87	10175.609	9798	12944	82	10208.939	9867	12041	112	10172.232	9824	11471	63	10149.921	9895	11901	122	10198.442	9764	11321	40	10316.875	9757	12916	92	10089.108	9802	10570	87	10099.219	9888	11443
490	87	10146.494	9839	11210	82	10101.098	9805	11097	112	10203.901	9873	11207	63	10335.873	9823	11736	122	10127.819	9848	11505	40	10203.825	9917	10922	92	10212.044	9771	11390	87	10100.368	9898	10966
491	87	10135.149	9817	10864	82	10192.402	9748	10935	112	10123.045	9890	11495	63	10229.032	9836	11529	122	10093.804	9474	10918	40	10279.225	9912	11081	92	10186.065	9890	11700	87	10085.988	9888	10949
492	87	10259.472	9808	11731	82	10107.427	9225	11196	112	10204.776	9773	11286	63	10159.508	9876	11495	122	10194.385	9893	11073	40	10224.325	9807	11379	92	10105.294	9880	11012	87	10224.931	9888	11323
493	87	10134.713	9900	10981	82	10089.720	9900	10947	112	10203.911	9854	11947	63	10290.238	9857	10991	122	10214.992	9853	11864	40	10294.175	9870	11282	92	10201.305	9885	11875	87	10111.494	9898	10883
494	87	10080.575	9865	10812	82	10264.293	9935	11354	112	10217.268	9859	11387	63	10255.667	9881	11939	122	10233.574	9830	11673	40	10382.725	9843	11480	92	10146.032	9871	11149	87	10140.644	9816	10923
495	87	10209.793	9819	11122	82	10174.512	9828	11443	112	10140.134	9869	11077	63	10164.857	9866	11227	122	10182.655	9847	11166	40	10224.425	9926	11378	92	10134.511	9765	11204	87	10115.621	9839	11337
496	87	10085.644	9895	10710	82	10126.585	9814	11266	112	10204.616	9808	11283	63	10237.984	9907	11165	122	10234.778	9791	12130	40	10125.525	9837	11065	92	10103.195	9885	10908	87	10157.195	9895	11235
497	87	10104.713	9883	10835	82	10170.012	9741	11796	112	10075.268	9340	11039	63	10116.254	9802	11236	122	10193.418	9872	11851	40	10174.925	9858	10704	92	10069.532	9884	10963	87	10148.437	9898	11321
498	87	10159.265	9868	11143	82	10068.622	9523	10604	112	10210.224	9799	11263	63	10202.396	9899	11189	122	10124.237	9772	11673	40	10185.300	9843	11097	92	10130.119	9870	11247	87	10097.598	9849	10757
499	87	10250.241	9837	11169	82	10097.293	9674	10910	112	10123.321	9862	11128	63	10202.968	9813	11488	122	10183.574	9729	13253	40	10317.750	9906	11467	92	10152.218	9895	11534	87	10047.437	9892	10639
500	87	10168.023	9838	11009	82	10115.769	9839	10981	112	10134.599	9713	11335	63	10225.396	9880	11490	122	10180.582	9841	11212	40	10185.975	9884	10970	92	10049.500	9778	10779	87	10112.540	9851	10936
501	87	10116.552	9897	10700	82	10179.878	9822	11036	112	10088.545	9891	11558	63	10236.810	9927	11675	122	10229.213	9911	12010	40	10364.775	9904	11335	92	10170.555	9779	11044	87	10095.391	9866	11121
502	87	10130.874	9863	10989	82	10145.512	9819	11563	112	10141.607	9871	11338	63	10252.952	9893	11225	122	10256.737	9883	11551	40	10208.175	9895	12199	92	10127.718	9859	11443	87	10123.931	9819	11342
503	87	10201.874	9853	11543	82	10140.402	9827	11175	112	10185.401	9808	11852	63	10176.063	9845	11573	122	10179.254	9843	11042	40	10380.475	9952	11875	92	10101.663	9273	11220	87	10130.862	9906	11571
504	87	10126.667	9868	10778	82	10165.609	9912	11159	112	10174.670	9859	12536	63	10274.904	9879	11488	122	10131.836	9905	11124	40	10080.925	9859	10434	92	10109.848	9804	11573	87	10168.735	9867	11276
505	87	10153.046	9783	11160	82	10108.585	9859	10618	112	10162.562	9849	11226	63	10287.175	9909	12027	122	10218.074	9830	11829	40	10178.450	9897	10815	92	10147.576	9818	10978	87	10202.759	9896	11429
506	87	10186.253	9847	11206	82	10086.524	9876	10752	112	10166.616	9828	11379	63	10129.587	9825	10797	122	10189.926	9758	12244	40	10301.325	9851	11989	92	10172.413	9895	11040	87	10092.552	9873	11099
507	87	10205.942	9619	11246	82	10158.549	9902	11413	112	10175.625	9781	11109	63	10255.032	9832	11001	122	10126.983	9855	10814	40	10131.625	9916	11076	92	10099.326	9875	10887	87	10096.988	9772	11273
508	87	10191.322	9784	11520	82	10166.720	9868	11854	112	10112.804	9875	10732	63	10131.952	9856	11047	122	10139.549	9851	10908	40	10248.175	9875	11835	92	10179.337	9827	11508	87	10208.104	9826	11120
509	87	10079.173	9821	10606	82	10207.085	9716	11158	112	10123.776	9842	11015	63	10232.794	9913	11000	122	10131.246	9828	10884	40	10359.950	9906	11608	92	10098.729	9859	10665	87	10086.161	9864	10992
510	87	10153.184	9794	11234	82	10140.707	9819	10674	112	10182.812	9852	11233	63	10177.444	9890	10800	122	10180.812	9819	11342	40	10294.425	9907	11214	92	10119.195	9839	11210	87	10078.115	9876	10584
511	87	10105.816	9865	10981	82	10101.805	9864	11064	112	10101.375	9862	11026	63	10218.635	9365	11670	122	10129.640	9878	11635	40	10155.900	9734	12132	92	10140.956	9843	11236	87	10089.138	9693	10883
512	87	10117.759	9817	10834	82	10227.207	9832	11352	112	10142.804	9837	10826	63	10179.190	9820	11345	122	10145.681	9820	11802	40	10296.475	9948	11561	92	10075.631	9861	10766	87	10106.506	9852	11391
513	87	10156.575	9800	10924	82	10255.231	9870	11139	112	10220.375	9897	11582	63	10135.921	9870	11153	122	10196.213	9764	11362	40	10306.050	9904	11480	92	10160.869	9817	11239	87	10080.460	9859	10893
514	87	10161.759	9878	11298	82	10245.061	9857	11300	112	10217.295	9808	11116	63	10122.777	9884	10743	122	10117.123	9755	10821	40	10254.950	9924	11238	92	10075.892	9865	11277	87	10121.241	9868	10821
515	87	10152.460	9869	11266	82	10142.036	9898	10820	112	10252.018	9825	11054	63	10272.429	9790	11711	122	10156.155	9852	11109	40	10260.425	9857	11808	92	10206.826	9842	11433	87	10134.023	9842	10940
516	87	10220.586	9901	11673	82	10093.061	9897	10942	112	10135.786	9781	11345	63	10249.302	9841	11017	122	10176.763	9773	10975	40	10115.675	9901	10677	92	10123.794	9755	11152	87	10076.149	9882	10718
517	87	10175.701	9845	11521	82	10092.269	9416	10800	112	10096.411	9894	11076	63	10267.413	9896	12217	122	10226.705	9814	11528	40	10253.550	9782	11615	92	10072.815	9867	11421	87	10122.345	9894	11143
518	87	10044.586	9877	10685	82	10337.109	9679	12805	112	10274.804	9822	11431	63	10122.063	9907	10977	122	10097.655	9909	11109	40	10179.475	9903	11119	92	10165.435	9859	11430	87	10138.528	9871	11481
519	87	10082.184	9895	10607	82	10131.817	9779	10791	112	10119.857	9796	10906	63	10166.571	9762	11111	122	10099.328	9868	11052	40	10268.700	9854	11455	92	10065.663	9884	10518	87	10142.540	9861	10936
520	87	10045.942	9887	10824	82	10065.769	9891	10503	112	10178.625	9834	11119	63	10161.286	8468	11387	122	10185.188	9776	11078	40	10108.075	9939	10763	92	10274.587	9760	11668	87	10095.322	9774	11011
521	87	10139.632	9211	11295	82	10115.415	9877	10901	112	10223.974	9839	11072	63	10184.810	9877	11028	122	10167.869	9853	11976	40	10227.400	9847	11008	92	10156.468	9884	11723	87	10115.322	9781	11529
522	87	10172.460	9863	11704	82	10152.256	9787	10648	112	10136.018	9870	11393	63	10198.889	9767	11175	122	10289.590	9783	11892	40	10085.225	9901	10732	92	10117.674	9826	11064	87	10089.747	9860	10815
523	87	10162.000	9720	11063	82	10142.769	9844	11206	112	10117.536	9808	11071	63	10198.096	9740	11182	122	10142.590	9847	10948	40	10074.775	9671	10776	92	10119.195	9905	11150	87	10036.241	9221	10460
524	87	10110.575	9882	11365	82	10103.342	9792	11010	112	10110.696	9879	11068	63	10266.810	9899	12143	122	10214.967	9828	11341	40	10264.125	9920	10954	92	10232.402	9870	10964	87	10173.023	9763	10988
525	87	10067.896	9670	11156	82	10110.891	9875	11098	112	10133.080	9794	11170	63	10104.063	9903	10841	122	10174.804	9850	11768	40	10375.075	9860	12347	92	10121.815	9862	11234	87	10097.023	9877	11340
526	87	10114.781	9867	11427	82	10105.183	9881	11130	112	10075.268	9852	10828	63	10164.889	9750	11643	122	10108.894	9848	11007	40	10379.375	9928	11587	92	10062.902	9865	10964	87	10167.598	9889	11163
527	87	10124.472	9704	10765	82	10137.402	9803	11220	112	10140.670	9859	10983	63	10297.810	9897	11256	122	10105.845	9799	10930	40	10240.250	9805	11101	92	10064.445	9882	10840	87	10146.609	9824	10741
528	87	10110.494	9837	10617	82	10074.854	9786	11182	112	10122.607	9868	10698	63	10176.286	9876	10718	122	10194.147	9799	11236	40	10162.425	9831	10897	92	10036.011	9865	10794	87	10024.023	9861	10751
529	87	10067.771	9877	10728	82	10171.634	9889	11683	112	10088.232	9821	10987	63	10085.270	9860	11052	122	10197.500	9870	11074	40	10208.500	9885	10889	92	10102.250	9851	11186	87	10055.655	9869	11158
530	87	10089.472	9900	10601	82	10211.256	9847	11045	112	10158.599	9900	11393	63	10122.350	9918	11023	122	10169.017	9841	11314	40	10260.475	9833	11483	92	10132.642	9818	11010	87	10083.908	9833	10867
531	87	10074.000	9831	11123	82	10148.098	9879	11526	112	10153.839	9893	11849	63	10252.254	9913	10933	122	10162.263	9864	12291	40	10354.725	9908	11175	92	10151.913	9793	11353	87	10147.862	9891	10974
532	87	10104.862	9876	11176	82	10149.769	9863	11812	112	10167.509	9915	11801	63	10219.508	9908	11185	122	10198.804	9805	11857	40	10197.100	9912	10793	92	10137.782	9852	11017	87	10244.414	9830	11234
533	87	10172.552	9843	11640	82	10153.744	9812	11009	112	10071.901	9850	11137	63	10206.396	9869	10790	122	10196.623	9783	11648	40	10175.975	9857	10857	92	10265.511	9849	12229	87	10118.931	9781	11362
534	87	10135.735	9863	10811	82	10192.183	9904	10758	112	10151.929	9826	10925	63	10215.350	9810	10810	122	10096.836	9887	10833	40	10135.050	9808	11917	92	10067.729	9892	10851	87	10087.425	9813	10739
535	87	10094.644	9870	11353	82	10154.573	9781	11420	112	10173.474	9720	11617	63	10171.492	9718	11198	122	10133.623	9850	11506	40	10278.075	9797	11081	92	10171.892	9802	11299	87	10133.793	9861	11755
536	87	10204.563	9806	11371	82	10147.915	9787	11000	112	10121.821	9903	10734	63	10172.127	9775	11131	122	10125.483	9826	11137	40	10138.675	9818	11054	92	10160.532	9566	13033	87	10276.575	9653	11218
537	87	10074.345	9861	11215	82	10100.731	9521	10989	112	10164.268	9834	10935	63	10234.556	9812	10978	122	10172.737	9814	11072	40	10090.600	9861	10965	92	10133.413	9740	11465	87	10036.023	9782	10635
538	87	10061.885	9845	11289	82	10135.536	9868	11187	112	10090.482	9879	11089	63	10156.159	9901	10986	122	10192.778	9840	12012	40	10230.300	9926	11307	92	10107.305	9900	10933	87	10117.931	9816	11447
539	87	10082.000	9782	11017	82	10167.073	9913	11397	112	10209.349	9573	11480	63	10136.159	9818	10859	122	10198.763	9653	11266	40	10161.950	9936	11082	92	10208.229	9863	11334	87	10107.632	9844	10739
540	87	10118.356	9785	11779	82	10230.012	9817	11086	112	10060.482	9784	10986	63	10274.333	9869	11213	122	10186.983	9726	12195	40	10229.800	9807	10783	92	10114.402	9869	11090	87	10119.080	9840	10694
541	87	10044.575	9872	10425	82	10197.902	9883	11184	112	10184.875	9874	11789	63	10175.477	9905	11391	122	10171.549	9813	12073	40	10324.350	9863	12437	92	10076.565	9870	10867	87	10081.092	9870	10828
542	87	10097.896	9856	10967	82	10162.415	9852	10738	112	10136.241	9806	11005	63	10127.223	9872	10944	122	10238.033	9849	12265	40	10291.225	9907	10955	92	10191.837	9884	11454	87	10147.644	9824	10909
543	87	10119.771	9789	11218	82	10123.183	9909	10900	112	10133.304	9832	11176	63	10266.873	9818	12409	122	10138.377	9776	11627	40	10207.825	9875	10991	92	10124.011	9539	11626	87	10209.275	9869	11033
544	87	10100.609	9828	10791	82	10132.549	9846	11054	112	10084.250	9464	10689	63	10251.350	9837	10997	122	10180.164	9849	10996	40	10263.125	9898	11641	92	10034.424	9867	10707	87	10159.149	9837	11126
545	87	10119.621	9875	10991	82	10163.988	9906	11076	112	10160.491	9880	11144	63	10144.825	9892	10629	122	10098.033	9802	11221	40	10313.200	9951	11227	92	10228.794	9869	11846	87	10108.713	9852	11126
546	87	10105.816	9923	10987	82	10199.317	9799	11197	112	10200.491	9869	12109	63	10123.175	9885	10612	122	10160.590	9872	11972	40	10219.750	9883	11459	92	10041.511	9800	10689	87	10161.747	9827	10960
547	87	10100.942	9867	11046	82	10140.049	9865	10866	112	10081.571	9844	11198	63	10307.460	9872	11617	122	10237.304	9859	11255	40	10367.750	9906	11428	92	10109.479	9888	10686	87	10077.092	9893	10880
548	87	10104.908	9893	11039	82	10211.391	9884	11141	112	10128.384	9901	11217	63	10250.413	9853	11688	122	10143.754	9825	11018	40	10116.400	9910	11461	92	10087.685	9847	11284	87	10131.678	9920	10800
549	87	10115.667	9745	11558	82	10120.964	9853	10920	112	10147.920	9829	10992	63	10235.238	9895	11437	122	10158.082	9865	11192	40	10195.650	9863	11377	92	10186.098	9687	11476	87	10089.954	9480	10885
550	87	10090.805	9841	11066	82	10173.500	9889	11267	112	10085.295	9878	10831	63	10220.381	9888	11144	122	10108.058	9833	11133	40	10256.900	9839	11678	92	10114.456	9856	11260	87	10190.173	9896	12088
551	87	10118.126	9807	11319	82	10193.451	9691	10969	112	10166.116	9857	11199	63	10231.889	9901	11231	122	10151.590	9875	11365	40	10221.900	9901	10991	92	10122.087	9844	11159	87	10124.827	9577	11143
552	87	10101.104	9902	10851	82	10164.842	9793	11046	112	10163.670	9891	11446	63	10236.159	9855	11732	122	10250.869	9880	11508	40	10188.275	9828	10954	92	10150.739	9792	11031	87	10263.425	9817	11265
553	87	10084.713	9865	10879	82	10147.951	9757	11214	112	10147.295	9615	12218	63	10208.556	9840	11232	122	10233.976	9883	11527	40	10283.575	9867	11326	92	10066.652	9886	11086	87	10199.816	9895	11420
554	87	10178.241	9818	11650	82	10128.464	9863	10828	112	10191.026	9865	12142	63	10376.508	9816	11830	122	10200.845	9730	11188	40	10137.375	9739	10743	92	10195.326	9798	11007	87	10144.069	9850	10711
555	87	10109.528	9846	10896	82	10189.780	9757	11123	112	10065.776	9721	10747	63	10182.952	9939	10711	122	10187.353	9884	11388	40	10268.950	9930	11263	92	10158.718	9907	10895	87	10087.701	9818	11353
556	87	10112.862	9922	10691	82	10241.927	9848	11034	112	10096.688	9791	11511	63	10221.079	9863	11217	122	10225.672	9904	11340	40	10409.675	9766	11371	92	10098.489	9673	11414	87	10120.207	9825	11120
557	87	10182.207	9885	11945	82	10198.036	9884	11004	112	10158.241	9858	11238	63	10162.794	9832	11074	122	10176.967	9023	11103	40	10322.975	9847	11528	92	10126.631	9890	10983	87	10109.621	9870	10805
558	87	10061.138	9853	10907	82	10215.988	9852	11098	112	10122.000	9821	11205	63	10121.350	9873	10821	122	10136.401	9401	10967	40	10270.075	9878	11669	92	10167.989	9657	11933	87	10146.735	9848	11707
559	87	10111.138	9851	10817	82	10182.524	9153	11160	112	10162.151	9840	11270	63	10090.190	9888	10592	122	10205.754	9838	11456	40	10349.075	9887	11406	92	10187.174	9764	10965	87	10128.609	9768	11719
560	87	10135.528	9885	11324	82	10166.342	9829	11138	112	10207.651	9773	11361	63	10191.794	9777	11803	122	10097.492	9742	10887	40	10133.350	9776	11845	92	10090.979	9847	11503	87	10113.575	9864	10838
561	87	10102.781	9626	10678	82	10213.634	9826	11080	112	10171.696	9849	10842	63	10203.762	9870	11108	122	10268.345	9815	11989	40	10275.075	9878	11672	92	10130.892	9861	11298	87	10148.368	9830	11131
562	87	10139.805	9836	10884	82	10110.098	9859	11266	112	10080.759	9860	10703	63	10128.810	9857	10781	122	10263.655	9872	12727	40	10418.850	9882	11974	92	10090.576	9886	11231	87	10132.275	9838	10737
563	87	10104.621	9895	10888	82	10101.622	9906	10855	112	10160.974	9854	11430	63	10169.190	9848	11714	122	10208.492	9886	11635	40	10191.900	9918	11180	92	10137.021	9864	11246	87	10071.322	9893	12162
564	87	10108.759	9881	11536	82	10201.731	9848	11010	112	10194.205	9823	11330	63	10330.350	9794	12457	122	10307.918	9922	12128	40	10249.625	9884	10816	92	10130.445	9849	11256	87	10154.207	9848	11473
565	87	10209.345	9865	12078	82	10178.536	9575	11134	112	10095.054	9836	10984	63	10158.190	9918	11487	122	10184.246	9857	11840	40	10295.425	9938	11883	92	10205.087	9903	11473	87	10075.518	9878	10649
566	87	10161.759	9852	10912	82	10100.269	9563	10629	112	10171.384	9878	11190	63	10183.810	9805	11202	122	10311.500	9857	11400	40	10256.375	9940	11447	92	10176.892	9827	11616	87	10121.448	9850	11029
567	87	10149.747	9874	12146	82	10103.976	9887	11531	112	10119.357	9843	11011	63	10187.587	9881	11454	122	10133.181	9841	11215	40	10256.200	9895	11550	92	10095.739	9811	10993	87	10167.575	9827	11240
568	87	10210.448	9834	11723	82	10132.549	9897	11029	112	10205.411	9818	11197	63	10212.746	9870	11260	122	10179.959	9779	11248	40	10352.975	9867	11542	92	10148.098	9732	10899	87	10107.069	9301	11011
569	87	10063.747	9849	10901	82	10217.451	9889	11202	112	10119.116	9863	11101	63	10134.794	9551	10703	122	10102.713	9864	11316	40	10127.175	9853	10986	92	10095.239	9880	11037	87	10090.414	9859	11007
570	87	10123.034	9833	11509	82	10116.609	9846	11065	112	10159.446	9859	11967	63	10206.508	9867	11992	122	10152.090	9884	11044	40	10203.675	9898	11289	92	10059.565	8396	11021	87	10156.759	9847	10975
571	87	10115.253	9800	10962	82	10104.878	9839	11082	112	10131.349	9869	11522	63	10285.492	9833	11720	122	10253.188	9863	11261	40	10200.650	9906	11522	92	10103.021	9888	11107	87	10094.713	9856	11305
572	87	10142.839	9908	10885	82	10172.476	9847	11163	112	10166.518	9766	11601	63	10220.333	9884	11096	122	10175.254	9881	11215	40	10261.375	9879	11210	92	10109.076	9873	11039	87	10114.759	9834	11393
573	87	10075.494	9874	11048	82	10065.891	9850	11223	112	10199.438	9771	11855	63	10206.857	9806	11853	122	10198.254	9870	10935	40	10339.475	9965	11801	92	10168.924	9851	11020	87	10179.115	9905	11423
574	87	10092.644	9696	11227	82	10214.317	9843	11176	112	10181.651	9799	11075	63	10169.508	9896	10842	122	10278.926	9870	11581	40	10155.725	9905	10844	92	10101.739	9858	10812	87	10157.448	9853	10922
575	87	10262.241	9864	11377	82	10137.354	9877	10933	112	10182.821	9877	11369	63	10158.016	9862	10672	122	10168.696	9861	11316	40	10367.175	9872	11292	92	10099.956	9762	11072	87	10209.448	9893	11366
576	87	10185.655	9816	11477	82	10127.964	9875	11074	112	10148.339	9878	11515	63	10204.984	9918	11204	122	10210.278	9886	11068	40	10239.325	9876	11264	92	10168.608	9829	11326	87	10169.104	9791	11332
577	87	10194.379	9814	11031	82	10148.231	9792	11007	112	10217.901	9903	11075	63	10216.794	9885	11237	122	10160.565	9854	11061	40	10374.725	9864	11954	92	10124.239	9834	11361	87	10103.391	9873	10537
578	87	10212.356	9765	11316	82	10164.085	9871	11187	112	10093.901	9873	10813	63	10122.777	8972	10709	122	10199.615	9887	11319	40	10184.000	9842	11924	92	10112.532	9816	11486	87	10072.219	9752	11111
579	87	10141.689	9861	10807	82	10162.329	9835	11299	112	10173.991	9910	10836	63	10130.619	9855	10930	122	10229.959	9676	11442	40	10199.125	9816	11087	92	10091.489	9877	10874	87	10176.725	9860	11142
580	87	10179.229	9848	11406	82	10265.134	9760	11835	112	10181.688	9875	12227	63	10195.937	9887	10914	122	10140.410	9755	11213	40	10198.100	9895	11236	92	10188.685	9897	11530	87	10122.506	9811	11582
581	87	10142.287	9853	11635	82	10143.927	9859	10902	112	10194.688	9828	11309	63	10238.477	9782	11271	122	10148.655	9823	11627	40	10268.725	9797	10958	92	10098.913	9865	11246	87	10162.287	9834	11157
582	87	10069.299	9832	10623	82	10138.171	9889	11110	112	10097.366	9869	11008	63	10215.635	9787	11241	122	10192.155	9886	11484	40	10284.350	9831	11228	92	10131.685	9875	11510	87	10091.080	9833	10712
583	87	10176.425	9855	11191	82	10152.939	9849	11937	112	10119.599	9884	10819	63	10248.079	9911	11544	122	10251.205	9765	11524	40	10273.350	9825	11023	92	10073.065	9838	10642	87	10222.092	9865	11391
584	87	10298.299	9821	11358	82	10140.549	9572	11043	112	10145.116	9867	10913	63	10232.079	9851	11123	122	10180.459	9815	11947	40	10258.525	9855	11389	92	10057.250	9840	10937	87	10150.575	9716	11264
585	87	10152.069	9875	10919	82	10137.500	9860	11247	112	10157.724	9871	10911	63	10284.857	9791	11613	122	10203.328	9871	11810	40	10174.150	9871	10979	92	10165.968	9887	10995	87	10086.518	9918	10965
586	87	10129.253	9831	11460	82	10176.927	9820	11632	112	10105.732	9833	11072	63	10180.683	9764	10905	122	10224.574	9773	11457	40	10256.000	9837	11358	92	10101.956	9854	10724	87	10114.725	9824	11064
587	87	10133.644	9889	10901	82	10081.317	9859	10718	112	10169.474	9864	11270	63	10180.143	9741	11421	122	10202.442	9840	11714	40	10316.050	9863	11458	92	10139.608	9827	11362	87	10134.966	9891	11073
588	87	10085.701	8429	11350	82	10108.231	9830	11277	112	10189.045	9741	11130	63	10269.556	9847	11699	122	10171.976	9784	11314	40	10233.825	9781	11671	92	10145.815	9923	11373	87	10141.482	9813	11188
589	87	10126.575	9899	11661	82	10114.549	9894	10943	112	10102.482	9859	11184	63	10172.477	9877	11527	122	10185.410	9888	11229	40	10199.850	9903	11286	92	10119.642	9894	10968	87	10112.632	9805	11779
590	87	10107.540	9884	10827	82	10204.769	9797	11119	112	10181.116	9816	11088	63	10314.317	9921	11525	122	10183.623	9683	11285	40	10178.200	9755	10926	92	10104.315	9821	10841	87	10126.080	9442	10851
591	87	10150.046	9853	11298	82	10226.391	9884	11228	112	10164.071	9873	11891	63	10106.777	9888	10983	122	10118.935	9819	11080	40	10349.625	9877	11286	92	10066.250	9866	11100	87	10161.414	9896	12044
592	87	10068.126	9701	10888	82	10197.951	9819	11526	112	10137.964	9894	11088	63	10186.032	9906	11297	122	10234.008	9852	11943	40	10243.700	9871	11711	92	10133.305	9851	10785	87	10207.805	9821	10993
593	87	10124.482	9784	11143	82	10131.817	9698	11499	112	10112.116	9871	11355	63	10280.650	9883	11732	122	10146.853	9838	11470	40	10024.825	9861	10270	92	10155.652	9814	11713	87	10132.379	9866	10986
594	87	10145.080	9843	11057	82	10088.939	9823	11064	112	10094.268	9834	10621	63	10208.667	9861	11012	122	10122.853	9848	10770	40	10259.275	9830	11115	92	10108.718	9757	10819	87	10059.908	9870	10564
595	87	10125.069	9914	11664	82	10205.634	9611	12086	112	10169.509	9808	11215	63	10221.477	9804	11843	122	10150.435	9863	10910	40	10285.725	9950	10860	92	10130.881	9852	11295	87	10114.287	9893	10683
596	87	10137.287	9889	10702	82	10159.585	9803	11066	112	10123.116	9885	10896	63	10101.794	9877	10482	122	10218.353	9869	10869	40	10368.300	9804	12115	92	10154.152	9771	11060	87	10107.184	9853	10955
597	87	10149.219	9870	10924	82	10146.634	9880	11433	112	10120.920	9858	10960	63	10177.175	9857	10883	122	10178.115	9803	11175	40	10301.125	9811	11549	92	10103.892	9864	11495	87	10080.012	9807	10959
598	87	10113.771	9877	11319	82	10121.415	9905	10754	112	10142.812	9864	11270	63	10168.762	9902	11347	122	10157.008	9871	11192	40	10104.900	9888	10651	92	10108.163	9890	10884	87	10062.138	9857	10731
599	87	10086.391	9894	10811	82	10129.049	9849	10846	112	10194.839	9883	11263	63	10187.825	9836	11055	122	10160.524	9211	11862	40	10254.350	9741	11487	92	10139.544	9804	11239	87	10115.058	9863	10993
600	87	10191.241	9867	11233	82	10085.988	9091	10785	112	10169.099	9835	11133	63	10147.477	9856	10975	122	10084.860	9712	10933	40	10342.750	9885	11204	92	10109.021	9838	10939	87	10130.977	9833	11379
601	87	10133.563	9806	11252	82	10107.817	9903	11122	112	10161.679	9883	11609	63	10262.635	9887	11313	122	10205.229	9902	11322	40	10305.325	9815	11534	92	10092.848	9859	10641	87	10147.851	9848	11135
602	87	10113.265	9836	10812	82	10191.134	9892	11224	112	10135.893	9895	11478	63	10199.350	9830	11454	122	10089.451	9826	11018	40	10208.150	9833	11082	92	10165.544	9857	11009	87	10148.253	9887	11477
603	87	10198.725	9826	11568	82	10246.769	9882	11160	112	10142.705	9875	10815	63	10146.810	9862	10667	122	10236.565	9751	11739	40	10230.400	9832	11317	92	10191.456	9862	11084	87	10129.069	9833	10891
604	87	10143.966	9809	10816	82	10170.439	9872	10913	112	10181.599	9783	12013	63	10244.429	9886	11223	122	10151.090	9881	11135	40	10131.000	9902	11575	92	10204.424	9842	11935	87	10080.000	9881	10855
605	87	10137.701	9823	10667	82	10142.036	9853	12121	112	10138.357	9843	11540	63	10191.968	9903	10868	122	10144.655	9814	11104	40	10268.675	9836	11013	92	10117.108	9878	11607	87	10030.299	9884	11096
606	87	10130.149	9565	11833	82	10115.317	9877	10955	112	10121.804	9877	10907	63	10134.317	9879	11141	122	10189.722	9852	11612	40	10225.200	9928	10848	92	10147.206	9845	11511	87	10103.678	9872	10933
607	87	10139.908	9835	11072	82	10121.329	9644	11234	112	10156.901	9656	11746	63	10169.667	9764	11064	122	10218.008	9799	11609	40	10282.350	9948	11390	92	10153.206	9866	11990	87	10119.735	9895	10928
608	87	10155.115	9847	11048	82	10153.744	9899	11054	112	10104.929	9848	11060	63	10087.111	9918	11004	122	10233.508	9709	11450	40	10255.575	9944	11387	92	10022.163	9863	10486	87	10164.781	9798	11181
609	87	10070.402	9872	10690	82	10213.683	9819	11562	112	10178.599	9841	11069	63	10142.889	9874	11144	122	10182.188	9850	11516	40	10231.575	9822	11491	92	10096.881	9849	10966	87	10110.725	9828	11145
610	87	10096.275	9843	10682	82	10151.171	9877	11746	112	10202.099	9864	11373	63	10204.540	9848	11775	122	10220.558	9699	11395	40	10264.325	9844	11516	92	10107.826	9880	10998	87	10133.126	9760	11091
611	87	10162.173	9864	11266	82	10244.171	9918	11183	112	10145.026	9328	11118	63	10177.429	9827	10906	122	10235.860	9837	11406	40	10291.500	9900	11412	92	10104.956	9857	11390	87	10152.552	9816	11477
612	87	10153.678	9839	11091	82	10126.731	9890	10796	112	10135.125	9890	10802	63	10081.810	9894	10618	122	10118.467	9855	10891	40	10401.925	9796	11183	92	10185.794	9787	11070	87	10107.472	9823	10810
613	87	10075.598	9836	11112	82	10257.817	9900	11402	112	10195.099	9713	11060	63	10089.587	9811	10728	122	10152.008	9897	11654	40	10152.200	9857	11196	92	10147.206	9828	10986	87	10015.368	9821	11138
614	87	10070.173	9868	10818	82	10142.415	9877	10742	112	10128.929	9815	11187	63	10170.111	9860	10679	122	10183.983	9842	11068	40	10221.400	9889	11068	92	10148.413	9871	11100	87	10056.414	9851	10675
615	87	10077.149	9856	11514	82	10168.244	9845	10924	112	10067.526	9867	11158	63	10345.857	9888	12101	122	10143.442	9861	10989	40	10204.250	9909	11237	92	10125.076	9468	11133	87	10170.621	9893	11129
616	87	10118.563	9908	11134	82	10212.891	9796	11833	112	10184.526	9803	11906	63	10170.604	9816	11407	122	10191.304	9835	11564	40	10270.825	9884	11961	92	10147.685	9857	10935	87	10205.632	9891	11955
617	87	10216.092	9867	11089	82	10090.524	9895	11265	112	10099.625	9863	10950	63	10198.556	9903	11975	122	10178.360	9767	11140	40	10180.625	9753	10982	92	10035.456	9873	10397	87	10169.391	9838	11431
618	87	10140.046	9875	11058	82	10111.720	9867	11057	112	10141.089	9824	11173	63	10246.635	9837	10941	122	10117.123	9836	11432	40	10251.800	9886	11038	92	10160.881	9826	10844	87	10101.046	9854	10617
619	87	10123.333	9883	11078	82	10144.402	9871	11305	112	10160.482	9867	11103	63	10159.175	9887	10965	122	10156.024	9888	12261	40	10121.700	9879	10645	92	10111.771	9837	10985	87	10173.425	9820	11178
620	87	10129.598	9837	10907	82	10136.220	9812	11238	112	10090.491	9047	11218	63	10081.270	9857	10622	122	10118.237	9818	10633	40	10309.275	9844	12339	92	10119.218	9827	10814	87	10116.345	9813	11171
621	87	10148.575	9766	11475	82	10216.780	9817	11361	112	10168.964	9819	10967	63	10211.604	9585	11426	122	10157.778	9831	11060	40	10244.175	9753	10864	92	10211.782	9803	11408	87	10118.771	9764	11603
622	87	10118.632	9857	10870	82	10198.817	9858	11058	112	10117.071	9837	11525	63	10212.032	9823	10825	122	10121.599	9820	11321	40	10258.600	9876	12254	92	10150.195	9872	11627	87	10233.678	9860	11239
623	87	10100.621	9854	11598	82	10283.805	9872	11614	112	10125.026	9892	11087	63	10287.206	9877	11746	122	10153.606	9825	10991	40	10346.525	9924	11592	92	10040.968	9428	10822	87	10148.000	9886	11272
624	87	10164.126	9815	11160	82	10193.500	9889	11531	112	10180.938	9833	12046	63	10187.904	9847	10919	122	10192.664	9453	11859	40	10158.100	9879	10675	92	10106.261	9796	11294	87	10081.725	9841	10575
625	87	10107.299	9869	10661	82	10136.683	9835	11227	112	10138.250	9884	11488	63	10090.396	9854	10899	122	10147.336	9650	10886	40	10325.525	9892	11346	92	10166.413	9809	11015	87	10093.988	9880	10773
626	87	10044.839	9862	10638	82	10130.305	9773	11240	112	10196.688	9836	11018	63	10203.587	9874	12085	122	10113.582	9797	11019	40	10117.300	9861	10929	92	10148.381	9824	11142	87	10150.678	9842	11153
627	87	10117.896	9892	11147	82	10154.780	9804	10966	112	10162.375	9331	11082	63	10283.810	9861	11193	122	10145.246	9834	11416	40	10198.550	9831	10650	92	10097.718	9879	10788	87	10118.563	9897	11837
628	87	10092.977	9848	11133	82	10114.878	9872	10759	112	10166.304	9871	11032	63	10153.175	9814	11227	122	10148.328	9798	11522	40	10208.675	9757	11207	92	10124.195	9910	11310	87	10096.333	9882	11111
629	87	10197.977	9739	11355	82	10070.878	9796	10687	112	10179.670	9764	11831	63	10163.317	9840	11070	122	10164.655	9903	11174	40	10360.375	9925	11543	92	10125.315	9903	11204	87	10115.265	9865	10863
630	87	10167.437	9766	10913	82	10234.524	9824	11013	112	10183.036	9803	11330	63	10159.317	9829	11024	122	10118.000	9845	11048	40	10106.950	9861	10515	92	10183.935	9815	11323	87	10110.126	9818	10929
631	87	10094.667	9848	11067	82	10231.915	9902	11515	112	10117.393	9872	10892	63	10184.032	9887	11589	122	10096.017	9883	10957	40	10351.925	9907	11527	92	10031.119	9833	10527	87	10129.023	9802	11156
632	87	10112.977	9900	11038	82	10208.244	9834	11443	112	10166.804	9762	11001	63	10091.746	9842	10739	122	10168.049	9873	11746	40	10173.350	9861	11204	92	10123.294	9902	10788	87	10125.184	9866	11008
633	87	10106.000	9876	11494	82	10143.402	9885	10797	112	10142.705	9820	10800	63	10178.984	9795	10761	122	10144.353	9776	11336	40	10208.300	9915	11285	92	10128.576	9818	10874	87	10092.115	9845	10752
634	87	10121.311	9772	11309	82	10205.793	9866	11157	112	10123.759	8555	11105	63	10195.508	9866	11399	122	10138.558	9873	10975	40	10197.475	9865	11080	92	10241.771	9869	11584	87	10235.472	9876	11509
635	87	10119.265	9848	11292	82	10195.488	9842	11240	112	10091.562	9833	10989	63	10161.746	9898	11721	122	10129.983	9912	11142	40	10278.875	9925	11390	92	10102.337	9794	10960	87	10169.253	9251	11933
636	87	10191.126	9865	12182	82	10072.915	9842	10752	112	10192.875	9781	11483	63	10121.619	9890	11192	122	10137.360	9893	11162	40	10182.825	9939	11527	92	10131.848	9876	11174	87	10071.092	9845	10824
637	87	10127.586	9889	11060	82	10194.439	9811	11851	112	10166.214	9849	11658	63	10291.810	9760	11738	122	10128.049	9866	11747	40	10211.075	9815	11023	92	10126.826	9057	11231	87	10194.472	9879	11461
638	87	10108.138	9867	11034	82	10170.817	9893	10815	112	10173.625	9861	10996	63	10374.143	9840	12220	122	10172.926	9821	11405	40	10160.350	9796	11007	92	10038.532	9909	10395	87	10071.655	9799	11362
639	87	10171.311	9871	11320	82	10179.207	9851	12225	112	10148.768	9811	10981	63	10206.714	9885	11165	122	10135.115	9794	11201	40	10188.825	9859	10736	92	10128.500	9872	11797	87	10238.482	9844	11521
640	87	10209.678	9846	11323	82	10127.049	9842	11229	112	10129.304	9856	11588	63	10098.111	9762	10634	122	10135.500	9849	11986	40	10120.475	9782	11067	92	10148.369	9769	11601	87	10101.793	9834	11071
641	87	10172.069	9774	11380	82	10130.415	9836	10865	112	10246.438	9860	11341	63	10150.223	9857	10801	122	10227.492	9598	11014	40	10291.325	9899	11034	92	10067.598	9807	10815	87	10192.414	9783	11496
642	87	10186.552	9860	10973	82	10132.829	9824	11075	112	10171.420	9864	11647	63	10135.429	9802	10984	122	10240.942	9811	11300	40	10277.625	9903	11137	92	10100.206	9854	11711	87	10031.966	9888	10536
643	87	10066.747	9796	11120	82	10263.146	9934	11138	112	10227.321	9816	11432	63	10252.223	9913	11304	122	10123.582	9873	11390	40	10141.600	9880	11464	92	10113.913	9815	11147	87	10063.275	9859	11189
644	87	10255.781	9810	12617	82	10180.915	9875	11436	112	10161.580	9853	12035	63	10260.825	9798	12268	122	10119.435	9801	11523	40	10236.275	9860	11361	92	10146.761	9827	11077	87	10182.402	9922	11282
645	87	10172.482	9869	10990	82	10068.024	9866	10584	112	10169.366	9708	11316	63	10136.096	9266	11407	122	10090.804	9754	11619	40	10226.700	9837	11076	92	10122.511	9866	10952	87	10093.885	9642	11201
646	87	10073.138	9887	10930	82	10176.524	9834	11174	112	10181.821	9905	11454	63	10282.175	9885	11597	122	10106.812	9790	10760	40	10293.900	9937	11378	92	10120.642	9880	11052	87	10085.379	9892	10673
647	87	10121.368	9873	10742	82	10168.512	9866	11610	112	10108.196	9792	10947	63	10179.635	9801	11705	122	10193.155	9843	11759	40	10335.675	9935	11232	92	10081.555	9834	11049	87	10221.793	9841	11352
648	87	10130.229	9857	10804	82	10180.902	9845	11158	112	10173.884	9842	11513	63	10269.937	9923	11226	122	10131.754	9844	11166	40	10248.725	9920	11216	92	10150.282	9848	11581	87	10088.311	9839	11040
649	87	10200.713	9869	11472	82	10091.598	9799	11016	112	10208.401	9825	11448	63	10144.556	9861	10803	122	10106.033	9858	11208	40	10225.375	9852	11148	92	10125.642	9896	11234	87	10159.759	9857	11734
650	87	10105.689	9890	10784	82	10102.976	9895	11325	112	10118.670	9860	10731	63	10104.635	9811	11097	122	10161.049	9837	11138	40	10450.875	9804	11567	92	10132.989	9836	10958	87	10061.379	9861	10905
651	87	10098.046	9788	11328	82	10205.451	9849	11530	112	10175.026	9769	12114	63	10178.444	9897	11117	122	10085.599	9842	10759	40	10289.575	9818	10848	92	10100.729	9879	11049	87	10152.299	9853	11305
652	87	10142.839	9880	11140	82	10204.146	9881	11428	112	10083.768	9877	10602	63	10209.190	9859	10953	122	10138.795	9857	11457	40	10278.200	9804	11115	92	10130.935	9833	11139	87	10108.609	9857	11262
653	87	10143.437	9790	11285	82	10176.244	9917	11667	112	10104.768	9781	11086	63	10109.667	9878	11029	122	10184.787	9859	11734	40	10183.975	9889	11207	92	10109.892	9878	11071	87	10090.322	9846	10785
654	87	10122.781	9860	11548	82	10087.512	9781	10753	112	10148.911	9895	11311	63	10129.477	9875	11166	122	10195.164	9804	11438	40	10321.450	9908	11838	92	10111.152	9857	11224	87	10135.115	9894	11263
655	87	10026.012	8424	11325	82	10203.671	9834	11650	112	10220.411	9842	12306	63	10136.587	9875	10833	122	10119.123	9827	10929	40	10158.300	9901	10787	92	10074.119	9889	10745	87	10084.747	9882	11105
656	87	10062.437	9884	10440	82	10151.269	9828	10967	112	10158.884	9817	11105	63	10135.254	9897	10822	122	10148.737	9829	11135	40	10155.100	9832	11043	92	10052.521	9866	10825	87	10136.494	9762	11208
657	87	10118.954	9886	11021	82	10204.902	9833	11196	112	10105.143	9836	11145	63	10213.904	9823	11299	122	10233.819	9840	11845	40	10193.525	9870	11060	92	10194.206	9589	11947	87	10198.540	9872	11497
658	87	10256.725	9887	11578	82	10177.585	9805	10695	112	10246.339	9734	11807	63	10143.667	9857	11505	122	10133.172	9862	11911	40	10233.225	9875	11045	92	10068.131	9904	10663	87	10156.000	9829	11641
659	87	10060.414	8974	10963	82	10156.195	9868	11129	112	10180.616	9795	11495	63	10234.810	9905	11107	122	10200.894	9651	11408	40	10219.950	9907	10830	92	10113.271	9896	10955	87	10071.023	9876	10899
660	87	10133.598	9837	11209	82	10102.902	8917	11556	112	10160.384	9766	10964	63	10164.810	9885	11166	122	10124.655	9828	10838	40	10357.875	9829	11698	92	10122.663	9776	11048	87	10097.908	9877	11017
661	87	10135.402	9822	11264	82	10265.817	9781	11761	112	10185.375	9788	11325	63	10217.079	9852	11276	122	10205.459	9796	11232	40	10335.775	9870	11557	92	10087.706	9827	10802	87	10026.747	9810	10635
662	87	10096.966	9909	11073	82	10140.220	9734	10828	112	10211.205	9809	11858	63	10168.302	9810	11189	122	10084.722	9861	10712	40	10193.375	9864	11446	92	10154.218	9818	11141	87	10224.322	9713	11487
663	87	10118.299	9837	10722	82	10154.707	9831	11053	112	10135.276	9793	10821	63	10078.254	9856	10590	122	10191.778	9853	11176	40	10265.175	9931	11127	92	10069.087	9868	10875	87	10030.598	9905	10432
664	87	10134.345	9861	11165	82	10134.915	9870	10857	112	10152.446	9814	11457	63	10293.904	9899	12039	122	10147.459	9850	11543	40	10295.775	9894	11911	92	10100.348	9907	11072	87	10195.012	9808	11230
665	87	10130.977	9876	11227	82	10209.891	9841	11631	112	10164.295	9874	11823	63	10185.000	9881	11156	122	10175.188	9843	12002	40	10213.825	9858	10784	92	10188.348	9798	11250	87	10090.115	9825	10897
666	87	10095.460	9840	10997	82	10144.683	9895	11339	112	10120.062	9828	11015	63	10092.238	9863	10837	122	10116.131	9246	10897	40	10281.650	9866	11711	92	10150.521	9836	10894	87	10071.977	9883	10606
667	87	10156.080	9851	10805	82	10239.805	9494	12122	112	10179.875	9855	11280	63	10084.317	9888	10651	122	10090.877	9636	10861	40	10288.450	9774	11717	92	10120.826	9852	11205	87	10136.701	9766	11052
668	87	10058.689	9900	10688	82	10199.317	9857	11327	112	10208.750	9887	11396	63	10211.350	9931	11163	122	10211.278	9723	12090	40	10247.550	9810	10911	92	10155.402	9849	11117	87	10192.368	9870	11585
669	87	10103.632	9843	10956	82	10204.512	9820	11029	112	10072.705	9817	10617	63	10189.667	9813	10890	122	10175.196	9868	11131	40	10419.475	9804	11662	92	10106.718	9906	11174	87	10171.598	9832	12165
670	87	10129.287	9804	11261	82	10148.902	9855	11015	112	10137.651	9853	10917	63	10280.604	9858	11436	122	10201.787	9800	11234	40	10430.950	9917	11720	92	10106.771	9819	10922	87	10056.771	9864	10688
671	87	10098.621	9768	10623	82	10098.305	9806	10670	112	10112.786	9853	11298	63	10288.810	9876	11139	122	10140.017	9827	10782	40	10275.475	9804	11191	92	10107.718	9879	10794	87	10130.448	9843	11326
672	87	10150.586	9771	11401	82	10148.280	9880	11337	112	10137.830	9892	11161	63	10167.540	9857	11300	122	10125.500	9774	11395	40	10147.050	9889	10932	92	10164.544	9812	11318	87	10106.023	9877	11154
673	87	10079.482	9856	11896	82	10190.561	9856	11329	112	10073.991	9890	10874	63	10210.889	9826	13194	122	10125.229	9785	11185	40	10142.525	9864	11062	92	10097.989	9907	11169	87	10078.414	9825	11144
674	87	10126.437	9866	10976	82	10213.244	8887	11910	112	10169.955	9833	11131	63	10158.984	9878	11119	122	10133.631	9840	10938	40	10190.975	9902	11293	92	10159.218	9905	11351	87	10125.173	9802	10918
675	87	10186.195	9830	11099	82	10144.769	9880	11580	112	10076.026	9884	10424	63	10163.254	9856	11207	122	10091.729	9884	11557	40	10245.200	9886	10955	92	10086.521	9848	11374	87	10091.287	9904	10942
676	87	10092.874	9869	10869	82	10295.671	9787	11169	112	10107.545	9850	11719	63	10188.270	9835	11093	122	10135.237	9788	11499	40	10283.925	9926	10996	92	10167.250	9852	11164	87	10156.287	9815	12047
677	87	10019.862	9821	10349	82	10171.049	9835	11231	112	10161.705	9817	11238	63	10146.238	9750	10942	122	10158.000	9852	11183	40	10076.225	9888	10939	92	10133.619	9863	10908	87	10092.747	9710	10955
678	87	10050.793	9695	10824	82	10174.305	9879	11033	112	10089.741	9576	10953	63	10196.079	9814	10857	122	10149.845	9884	11640	40	10265.850	9920	11425	92	10128.587	9776	11562	87	10168.333	9822	11102
679	87	10123.735	9875	10702	82	10108.036	9844	10949	112	10120.768	9808	10904	63	10196.365	9871	12174	122	10143.229	9816	10947	40	10174.050	9907	10934	92	10161.326	9871	11323	87	10151.759	9883	11214
680	87	10147.207	9882	11016	82	10231.793	9769	11870	112	10089.991	9805	10969	63	10107.810	9824	11342	122	10162.885	9789	11041	40	10313.450	9926	11376	92	10078.032	9900	11140	87	10109.046	9815	11203
681	87	10105.195	9869	10700	82	10122.269	9913	11129	112	10225.911	9863	11556	63	10232.270	9821	12569	122	10169.205	9867	12176	40	10182.825	9908	10974	92	10130.521	9901	11456	87	10037.874	9842	10579
682	87	10160.655	9836	11258	82	10229.391	9885	11197	112	10180.009	9880	11073	63	10208.937	9860	11103	122	10158.123	9827	10914	40	10331.600	9877	11589	92	10127.729	9611	11678	87	10124.805	9877	10879
683	87	10130.781	9813	11083	82	10149.378	9875	11413	112	10227.982	9774	11952	63	10120.889	9901	10863	122	10230.976	9863	11244	40	10276.100	9903	11171	92	10120.598	9855	12701	87	10114.265	9868	11008
684	87	10149.575	8818	11335	82	10196.829	9759	11426	112	10113.554	9902	11372	63	10126.714	9846	10960	122	10212.910	9790	11762	40	10234.400	9737	10985	92	10153.142	9754	11630	87	10124.609	9645	11355
685	87	10105.988	9865	10833	82	10125.476	9881	10983	112	10132.589	9856	10945	63	10245.650	9833	10926	122	10202.008	9893	11010	40	10196.550	9904	11412	92	10067.131	9871	11048	87	10087.632	9877	10623
686	87	10173.046	9863	11175	82	10138.329	9910	10920	112	10129.482	9873	11227	63	10217.889	9820	11020	122	10148.935	9832	11169	40	10224.400	9871	11075	92	10167.032	9897	12163	87	10110.528	9895	11158
687	87	10055.069	9881	10546	82	10206.305	9827	11359	112	10038.839	9531	10728	63	10262.254	9844	11694	122	10191.549	9879	11231	40	10263.400	9834	11119	92	10138.565	9849	11305	87	10167.563	9811	11432
688	87	10164.460	9867	11206	82	10217.707	9896	12053	112	10072.732	9843	10474	63	10222.904	9903	10961	122	10139.205	9818	11270	40	10220.075	9798	11390	92	10133.642	9852	10904	87	10091.885	9874	10696
689	87	10153.781	9868	11527	82	10180.439	9823	11351	112	10137.554	9834	10844	63	10308.365	9875	11758	122	10166.074	9845	11262	40	10256.525	9901	11718	92	10111.174	9864	10790	87	10120.908	9867	11201
690	87	10230.437	9838	11296	82	10116.109	9830	10797	112	10072.214	9889	10900	63	10135.016	9862	11222	122	10190.746	9808	11687	40	10131.125	9842	10894	92	10050.424	9871	10522	87	10138.379	9865	10805
691	87	10137.241	9880	11357	82	10198.036	9768	11176	112	10092.438	9863	10721	63	10205.968	9893	11397	122	10172.377	9096	11418	40	10171.325	9683	11247	92	10104.195	9863	11511	87	10115.839	9882	11139
692	87	10178.528	9838	11433	82	10173.780	9808	11523	112	10124.634	9815	10780	63	10192.206	9831	10906	122	10224.992	9863	11783	40	10194.700	9826	10964	92	10213.706	9852	11420	87	10191.161	9816	11755
693	87	10091.161	9859	11158	82	10085.293	9876	11109	112	10203.839	9879	11415	63	10219.650	9778	11197	122	10292.845	9794	11480	40	10172.350	9778	11598	92	10079.358	9880	11047	87	10152.229	9836	11341
694	87	10158.333	9877	11287	82	10178.036	9902	11531	112	10162.321	8332	11131	63	10191.730	9845	10837	122	10182.090	9764	11412	40	10227.375	9929	10792	92	10101.032	9843	11297	87	10086.655	9867	11031
695	87	10059.689	9883	11194	82	10147.695	9741	11592	112	10185.875	9814	11109	63	10167.777	9905	10720	122	10121.737	9839	11027	40	10183.475	9928	10839	92	10076.348	9756	10932	87	10124.482	9792	11124
696	87	10094.184	9741	10615	82	10180.085	9903	11380	112	10205.857	9808	11145	63	10262.396	9865	11373	122	10242.451	9838	11797	40	10128.000	9836	10575	92	10136.544	9846	10923	87	10089.391	9853	10597
697	87	10095.356	9882	11044	82	10186.585	9811	11646	112	10085.188	9756	10979	63	10147.190	9911	11152	122	10233.992	9892	11412	40	10277.325	9909	11332	92	10063.858	9912	10760	87	10147.482	9747	11847
698	87	10069.253	9900	10692	82	10217.134	9714	11748	112	10093.974	9858	10732	63	10113.477	9783	10922	122	10229.295	9878	11431	40	10241.350	9913	10777	92	10163.315	8424	11325	87	10185.356	9903	11370
699	87	10115.207	9842	11142	82	10158.171	9827	11135	112	10089.929	9827	10661	63	10159.016	9916	11170	122	10289.549	9819	11921	40	10245.075	9932	10895	92	10098.848	9786	11174	87	10194.195	9787	11465
700	87	10113.333	9879	11452	82	10251.695	9863	11228	112	10099.554	9878	10939	63	10262.556	9839	11215	122	10220.500	9880	11458	40	10214.475	9911	10766	92	10111.229	9785	11458	87	10154.356	9867	11974
701	87	10193.299	9757	11428	82	10129.866	9835	11084	112	10239.974	9875	11616	63	10176.111	9758	11006	122	10152.287	9850	11150	40	10045.175	9010	10606	92	10183.511	9812	11127	87	10095.621	9882	10606
702	87	10122.034	9839	10990	82	10205.731	9800	10741	112	10136.241	9864	11339	63	10147.190	9895	11374	122	10170.795	9867	11273	40	10204.400	9860	10837	92	10109.087	9779	11042	87	10071.920	9593	11002
703	87	10163.759	9059	11493	82	10170.036	9743	12063	112	10142.651	9807	11208	63	10199.223	9867	11417	122	10175.935	9854	11575	40	10304.450	9963	11051	92	10277.913	9843	12869	87	10155.598	9867	11577
704	87	10134.322	9886	10932	82	10137.049	9820	11001	112	10123.893	9753	11279	63	10185.921	9896	10826	122	10298.590	9915	11513	40	10223.025	9834	11072	92	10174.076	9865	11772	87	10117.771	9908	11622
705	87	10106.275	9837	11388	82	10141.536	9816	11098	112	10091.526	9783	10784	63	10319.350	9773	11514	122	10227.787	9817	11396	40	10283.800	9918	11306	92	10121.445	9802	11230	87	10099.954	9897	11420
706	87	10063.931	9877	10813	82	10044.866	9831	10601	112	10128.312	9840	10833	63	10287.937	9861	12118	122	10182.976	9775	11660	40	10179.400	9821	11457	92	10131.805	9879	10890	87	10146.034	9872	10979
707	87	10133.966	9878	11356	82	10171.866	9858	11921	112	10058.580	9889	10912	63	10211.794	9855	11102	122	10259.418	9636	11528	40	10224.900	9845	10909	92	10107.750	9828	11035	87	10125.173	9814	10866
708	87	10139.735	9857	10883	82	10116.964	9865	11240	112	10089.599	9870	10919	63	10184.683	9861	10883	122	10224.812	8610	11437	40	10146.200	9866	10825	92	10111.576	9889	10712	87	10099.034	9852	11732
709	87	10146.667	9892	11170	82	10164.988	9715	11209	112	10183.812	9788	10967	63	10142.873	9885	10916	122	10220.959	9825	11736	40	10077.775	9901	11047	92	10049.892	9829	10529	87	10199.275	9831	11136
710	87	10134.586	9876	11703	82	10145.805	9851	12121	112	10190.062	9895	11285	63	10156.350	9790	10972	122	10179.065	9849	11360	40	10224.375	9789	10852	92	10092.119	9859	10810	87	10023.379	9789	10548
711	87	10218.299	9844	12313	82	10192.488	9794	11562	112	10123.589	9866	11948	63	10265.317	9868	12453	122	10120.196	9809	11213	40	10297.650	9911	11584	92	10196.305	9843	11671	87	10092.942	9828	10878
712	87	10102.472	9878	10847	82	10108.500	9781	11342	112	10196.714	9824	11440	63	10253.873	9876	11475	122	10148.771	9873	11056	40	10260.525	9759	10958	92	10116.729	9849	10616	87	10099.379	9815	10967
713	87	10177.402	9828	10964	82	10146.524	9850	11412	112	10156.349	9853	11074	63	10178.508	9879	11327	122	10140.754	9882	11418	40	10250.625	9897	11151	92	10129.642	9903	11012	87	10132.931	9842	11096
714	87	10152.058	9849	11071	82	10209.329	9899	11239	112	10143.786	9847	10816	63	10167.365	9847	11324	122	10174.681	9792	11471	40	10206.900	9820	11061	92	10099.185	9870	10988	87	10060.655	9882	10924
715	87	10080.092	9815	10758	82	10049.085	9884	10570	112	10180.224	9840	11131	63	10172.698	9785	11646	122	10232.049	9841	11518	40	10365.800	9812	11798	92	10167.229	9826	11491	87	10115.080	8950	11683
716	87	10142.713	9804	11218	82	10257.269	9832	12206	112	10105.599	9810	11096	63	10167.048	9778	11025	122	10187.394	9730	11306	40	10290.975	9861	11312	92	10219.131	9823	11057	87	10123.195	9769	10684
717	87	10093.575	9823	10578	82	10065.158	9894	10611	112	10156.205	9880	11253	63	10259.730	9785	11536	122	10203.623	9786	11787	40	10363.725	9961	11591	92	10075.369	9805	10848	87	10051.701	9852	10532
718	87	10170.839	9837	11544	82	10098.573	9855	10619	112	10210.643	9856	11713	63	10301.317	9884	12280	122	10204.853	9875	11476	40	10113.125	9886	10725	92	10068.685	9875	10887	87	10098.839	9618	10855
719	87	10250.725	9807	11103	82	10090.891	9845	10780	112	10115.116	9880	11464	63	10153.587	9910	10857	122	10163.599	9907	11331	40	10194.925	9904	10726	92	10039.174	9899	11132	87	10144.874	9826	11161
720	87	10060.781	9857	10526	82	10128.317	9652	11837	112	10106.955	9883	10733	63	10137.968	9874	11441	122	10314.492	9851	11502	40	10226.300	9828	11473	92	10160.848	9853	11459	87	10093.058	9865	10678
721	87	10097.126	9902	10870	82	10125.049	9852	11113	112	10155.875	9802	11274	63	10080.429	9900	10780	122	10327.696	9823	11826	40	10255.250	9875	10977	92	10097.011	9854	11535	87	10123.518	9882	11192
722	87	10098.506	9847	10964	82	10116.183	9817	10721	112	10149.562	9673	11532	63	10146.492	9863	11018	122	10256.377	9862	11184	40	10194.900	9918	10918	92	10132.631	9902	11794	87	10109.678	9828	11386
723	87	10108.414	9860	10693	82	10122.915	9826	11184	112	10085.929	9873	10622	63	10059.492	9863	10971	122	10199.041	9769	11473	40	10156.550	9847	10945	92	10105.968	9803	11045	87	10094.908	9704	11393
724	87	10162.942	9764	11139	82	10134.195	9817	10888	112	10143.795	9707	11000	63	10187.223	9892	11350	122	10357.394	9898	12055	40	10277.700	9894	11565	92	10082.945	9710	11261	87	10168.942	9875	11073
725	87	10097.080	9893	11287	82	10212.878	9818	11445	112	10138.214	9863	10914	63	10353.857	9776	12520	122	10180.983	9816	12150	40	10245.750	9897	11166	92	10089.956	9907	11085	87	10098.781	9887	11511
726	87	10045.701	9878	11063	82	10135.000	9839	10942	112	10135.196	9786	11328	63	10212.350	9849	11336	122	10238.787	9835	11209	40	10223.625	9906	11208	92	10143.652	9821	11469	87	10153.460	9851	11763
727	87	10144.241	9795	11285	82	10148.366	9568	11523	112	10166.857	9854	11598	63	10122.223	9861	11828	122	10191.640	9877	11540	40	10268.450	9879	11003	92	10243.848	9880	11577	87	10156.563	9872	12052
728	87	10069.598	9877	10653	82	10275.744	9830	11515	112	10202.268	9866	11210	63	10331.444	9837	11886	122	10182.508	9826	11799	40	10110.700	9634	10866	92	10131.163	9845	10860	87	10030.265	9890	10633
729	87	10118.058	9825	11304	82	10196.536	9812	11669	112	10203.205	9819	11428	63	10166.190	9792	10783	122	10156.099	9832	11122	40	10282.200	9931	10906	92	10174.674	9846	11251	87	10131.540	9900	10911
730	87	10212.379	9884	11768	82	10219.805	9821	11294	112	10212.170	9792	12013	63	10148.667	9819	11244	122	10304.623	9867	11329	40	10299.625	9886	10904	92	10076.435	9835	10871	87	10055.414	9889	10903
731	87	10152.012	9796	10866	82	10198.073	9775	11074	112	10134.821	9887	11838	63	10260.159	9892	11361	122	10205.500	9812	11281	40	10190.025	9932	11097	92	10232.108	9871	11491	87	10179.023	9893	11475
732	87	10056.437	9777	11162	82	10181.536	9556	13119	112	10154.125	9835	11088	63	10139.175	9468	11264	122	10300.483	9845	11471	40	10365.800	9957	11223	92	10091.185	9879	11016	87	10095.759	9752	11183
733	87	10097.161	9872	10811	82	10088.536	9863	10942	112	10156.420	9920	11513	63	10096.175	9855	10599	122	10258.918	9692	12030	40	10275.325	9861	11766	92	10056.381	9864	10480	87	10188.874	9783	11433
734	87	10169.092	9900	11098	82	10130.391	9817	10894	112	10114.241	9901	10983	63	10187.952	9876	11448	122	10108.336	9774	10650	40	10311.650	9842	11840	92	10085.685	9221	11341	87	10102.632	9907	11087
735	87	10156.552	9723	11241	82	10203.780	9806	11634	112	10133.651	9836	11183	63	10138.571	9877	11108	122	10213.688	9850	11544	40	10211.825	9851	11277	92	10065.044	9732	10822	87	10063.851	9848	10587
736	87	10179.482	9774	11365	82	10087.085	9725	10600	112	10240.786	9758	11361	63	10189.540	9854	11235	122	10148.853	9872	11455	40	10217.075	9891	10765	92	10177.729	9826	11029	87	10069.563	9642	10949
737	87	10098.966	9855	10772	82	10141.220	9833	10884	112	10108.750	9892	11350	63	10137.048	9906	11065	122	10160.713	9869	10995	40	10226.300	9949	10967	92	10082.000	9882	10963	87	10175.425	9883	11131
738	87	10089.023	9776	10970	82	10199.915	9812	11539	112	10207.830	9895	11003	63	10209.873	9871	11541	122	10138.926	9806	11762	40	10396.975	9937	11296	92	10147.608	9880	11009	87	10130.253	9873	11300
739	87	10097.735	9834	10904	82	10152.109	9718	11057	112	10099.375	9899	10880	63	10188.746	9794	11294	122	10126.664	9876	10806	40	10176.575	9896	10845	92	10120.521	9848	10839	87	10139.058	9879	10839
740	87	10117.069	9781	10956	82	10065.536	9858	10764	112	10128.670	9837	11305	63	10051.096	9871	10925	122	10175.172	9670	11936	40	10178.325	9900	11659	92	10089.119	9847	10925	87	10126.058	9852	11151
741	87	10131.219	9810	11228	82	10157.366	9861	11363	112	10134.804	9846	11211	63	10100.794	9890	10762	122	10153.885	9834	11406	40	10261.875	9898	11941	92	10080.565	9843	10823	87	10149.540	9897	11214
742	87	10227.518	9848	11017	82	10158.085	9908	10998	112	10056.670	9829	10574	63	10188.523	9894	11363	122	10147.696	9837	11018	40	10340.325	9887	11355	92	10093.229	9768	11292	87	10091.299	9902	10976
743	87	10116.012	9891	11384	82	10139.866	9754	10999	112	10126.071	9771	11280	63	10082.904	9880	11132	122	10152.467	9799	11756	40	10284.850	9776	12191	92	10105.968	9823	11228	87	10144.265	9843	11345
744	87	10151.391	9910	11129	82	10066.658	9865	11777	112	10185.866	9794	11382	63	10286.889	9744	11422	122	10371.901	9827	11714	40	10379.825	9887	11523	92	10162.892	9873	11246	87	10082.816	9816	10831
745	87	10148.621	9855	11010	82	10147.964	9886	11386	112	10087.545	9827	10875	63	10118.429	9784	10971	122	10215.106	9833	11214	40	10251.500	9854	11014	92	10094.913	9836	11209	87	10103.241	9863	10983
746	87	10154.241	9797	11629	82	10234.842	9851	11523	112	10111.616	9874	11463	63	10218.556	9899	11535	122	10099.787	9852	10974	40	10250.950	9885	11462	92	10146.935	9798	11114	87	10177.725	9867	12711
747	87	10157.448	9855	11550	82	10140.158	9892	10766	112	10179.357	9830	10833	63	10161.841	9869	11016	122	10202.763	9785	11368	40	10326.100	9808	11361	92	10097.435	9840	10776	87	10121.219	9804	10828
748	87	10152.805	9751	11581	82	10189.695	9853	10937	112	10149.599	9811	11597	63	10164.523	9811	11470	122	10150.533	9901	11802	40	10128.775	9898	10617	92	10095.565	9888	10948	87	10103.851	9836	10944
749	87	10182.494	9838	11537	82	10134.878	9812	10901	112	10087.071	9818	10800	63	10172.667	9896	11433	122	10153.181	9842	11219	40	10331.925	9818	10964	92	10135.956	9698	10963	87	10087.885	9892	10686
750	87	10124.460	9778	11081	82	10185.231	9859	11146	112	10061.099	9858	10723	63	10150.096	9802	10925	122	10232.778	9819	11399	40	10208.475	9923	11132	92	10127.631	9763	11666	87	10240.885	9714	12113
751	87	10142.644	9746	10981	82	10194.488	9810	11673	112	10215.241	9778	11697	63	10175.223	9800	11645	122	10141.360	9744	10828	40	10301.875	9809	11350	92	10170.826	9640	11793	87	10154.275	9802	11236
752	87	10092.241	9535	11128	82	10160.256	9812	11374	112	10094.616	9874	11223	63	10224.683	9868	12436	122	10106.885	9873	10863	40	10355.350	9803	11284	92	10113.413	9779	11368	87	10111.322	9827	10894
753	87	10119.046	9802	11098	82	10268.622	9777	11142	112	10146.893	9821	11038	63	10319.873	9863	12144	122	10093.771	9872	10946	40	10365.475	9891	11339	92	10107.358	9636	11582	87	10103.195	9890	10989
754	87	10140.253	9866	11966	82	10161.231	9864	11165	112	10186.161	9859	11177	63	10132.841	9743	11174	122	10119.426	9862	10943	40	10192.125	9878	11481	92	10138.152	9775	11753	87	10049.414	9195	10898
755	87	10164.161	9899	11401	82	10140.842	9864	10875	112	10160.991	9815	11189	63	10097.667	9880	10494	122	10157.574	9872	12252	40	10316.125	9948	11222	92	10178.587	9914	11025	87	10081.161	9841	10962
756	87	10070.173	9887	10829	82	10170.280	9815	11078	112	10120.045	9895	11200	63	10124.254	9844	11080	122	10225.312	9881	11243	40	10301.075	9892	11747	92	10082.837	9870	11003	87	10184.771	9875	11108
757	87	10179.437	9619	11579	82	10144.951	9805	10803	112	10211.875	9831	11979	63	10130.968	9870	10710	122	10185.599	9801	11324	40	10194.175	9843	11241	92	10162.587	9792	11024	87	10073.598	9892	10888
758	87	10050.207	9856	10602	82	10150.878	9869	11454	112	10148.634	9793	11600	63	10067.333	9892	10954	122	10115.147	9620	11059	40	10205.850	9848	10973	92	10167.261	9724	11450	87	10153.058	9882	11094
759	87	10154.931	9864	10899	82	10169.622	9788	11270	112	10168.259	9855	11377	63	10098.175	9819	10657	122	10174.812	9752	11236	40	10173.375	9897	11044	92	10094.489	9885	10888	87	10103.058	9875	11285
760	87	10134.518	9749	11400	82	10287.707	9900	11731	112	10112.241	9807	10978	63	10168.159	9870	11122	122	10187.640	9868	11018	40	10194.750	9891	10707	92	10114.663	9899	11460	87	10148.540	9876	11351
761	87	10105.839	9891	10793	82	10113.220	9880	11362	112	10089.875	8871	11606	63	10137.904	9886	10905	122	10123.467	9810	11139	40	10236.825	9767	11579	92	10096.565	9727	11414	87	10190.678	9864	11215
762	87	10045.528	9861	11112	82	10086.939	9914	10895	112	10209.429	9869	11953	63	10158.683	9923	12051	122	10154.713	9798	11032	40	10141.325	9881	10626	92	10116.261	9785	11050	87	10152.448	9869	11297
763	87	10139.391	9839	11025	82	10110.073	9859	10856	112	10169.259	9876	11520	63	10078.810	9884	10914	122	10109.558	9602	11579	40	10235.925	9855	11078	92	10091.142	9872	10884	87	10157.954	9896	11126
764	87	10075.518	9800	10731	82	10115.524	9781	11039	112	10220.107	9823	11350	63	10139.270	9850	10891	122	10125.541	9883	10916	40	10178.825	9852	10743	92	10078.674	9850	10861	87	10137.816	9874	11010
765	87	10206.920	9857	12063	82	10222.366	9821	11602	112	10135.759	9755	11325	63	10170.000	9840	12129	122	10176.508	9809	11552	40	10173.800	9872	11101	92	10090.815	9397	10984	87	10123.609	9883	10942
766	87	10204.528	9846	11333	82	10175.536	9897	10744	112	10193.562	9810	11220	63	10134.698	9899	10925	122	10204.147	9837	11198	40	10164.475	9870	10876	92	10079.021	9855	11165	87	10160.494	9856	11062
767	87	10146.781	9841	11205	82	10161.158	9879	11436	112	10110.714	9865	10853	63	10259.777	9856	11444	122	10154.500	9853	10946	40	10314.175	9929	11699	92	10126.729	9858	11157	87	10187.735	9892	11682
768	87	10180.678	9802	11201	82	10184.305	9865	11506	112	10129.446	9857	11111	63	10235.952	9919	11273	122	10130.467	9846	11076	40	10111.425	9890	10724	92	10142.098	9866	10654	87	10095.275	9887	11011
769	87	10186.275	9876	11143	82	10127.854	9872	11281	112	10148.688	9865	11183	63	10306.810	9820	12516	122	10173.188	9834	11787	40	10379.500	9956	12062	92	10185.315	9847	11047	87	10093.885	9905	11467
770	87	10101.379	9273	11611	82	10195.634	9887	11224	112	10106.768	9872	11170	63	10069.810	9803	10546	122	10086.804	9865	10963	40	10114.200	9839	10700	92	10217.718	9858	11764	87	10248.482	9753	11409
771	87	10078.966	9863	11177	82	10160.378	9091	11672	112	10165.062	9677	11266	63	10273.492	9896	12037	122	10083.885	9852	11027	40	10140.725	9925	10853	92	10122.771	9855	11073	87	10059.115	9768	10895
772	87	10104.518	9891	11165	82	10127.878	9785	11298	112	10132.589	9833	10983	63	10206.190	9829	11064	122	10147.312	9895	11326	40	10158.525	9831	10777	92	10130.065	9882	11735	87	10066.598	9820	10731
773	87	10095.839	9861	11207	82	10261.134	9876	11259	112	10103.312	9744	11049	63	10195.317	9941	12416	122	10120.410	9808	12154	40	10436.925	9865	11688	92	10170.652	9827	10927	87	10156.954	9860	10752
774	87	10169.333	9892	12607	82	10125.476	9892	11193	112	10188.214	9891	11336	63	10122.333	9883	10546	122	10114.017	9194	10898	40	10449.375	9916	12063	92	10127.815	9874	11234	87	10104.368	9887	10755
775	87	10106.506	9819	10945	82	10103.134	9854	10961	112	10215.536	9854	11714	63	10218.381	9883	11785	122	10110.713	9265	11846	40	10449.900	9848	11429	92	10177.195	9840	12204	87	10076.173	9878	10875
776	87	10146.494	9876	10948	82	10132.854	9826	10858	112	10205.438	9847	11572	63	10307.381	9808	12406	122	10161.524	9874	11395	40	10287.375	9816	11073	92	10104.544	9686	10751	87	10151.229	9865	10950
777	87	10162.448	9908	10971	82	10137.902	9843	11380	112	10072.179	9876	10861	63	10189.650	9826	11165	122	10133.181	9821	10966	40	10415.675	9879	11446	92	10135.282	9859	10857	87	10131.356	9847	11074
778	87	10097.241	9884	11072	82	10131.158	9778	10512	112	10151.893	9836	11519	63	10159.413	9853	11062	122	10092.435	9888	10579	40	10259.725	9894	10903	92	10125.761	9866	11424	87	10112.104	9896	11199
779	87	10101.229	9855	11053	82	10126.146	9893	11241	112	10163.482	9626	10919	63	10227.937	9833	11119	122	10241.369	9852	11581	40	10085.325	9891	11182	92	10105.935	9821	10992	87	10112.988	9860	11294
780	87	10160.161	9837	11194	82	10226.634	9772	11162	112	10137.875	9748	11231	63	10158.635	9909	11077	122	10168.664	9825	11958	40	10315.300	9955	11115	92	10080.402	9816	10523	87	10156.771	9854	11233
781	87	10215.552	9911	11169	82	10167.402	9664	11269	112	10162.750	9843	11300	63	10200.460	9882	11414	122	10214.729	9886	11789	40	10186.725	9809	10764	92	10139.011	9876	10775	87	10058.460	9848	10577
782	87	10098.506	9844	10699	82	10122.195	9895	12269	112	10140.259	9811	10874	63	10190.143	9838	12930	122	10159.345	9841	11641	40	10232.175	9841	11205	92	10041.511	9822	10706	87	10122.299	9903	10982
783	87	10076.678	9832	11287	82	10214.134	9856	11595	112	10121.099	9882	10662	63	10301.857	9850	11227	122	10172.459	9853	10953	40	10239.425	9726	11745	92	10075.837	9721	10929	87	10098.265	9884	11372
784	87	10073.287	9872	11032	82	10125.891	9845	10941	112	10102.339	9900	10957	63	10294.794	9835	11366	122	10143.017	9898	11133	40	10205.550	9926	11029	92	10106.239	9868	10764	87	10107.931	9802	11013
785	87	10068.115	9829	10736	82	10135.134	9856	11497	112	10080.009	9854	10803	63	10197.762	9895	10874	122	10129.746	9854	11094	40	10246.800	9892	12054	92	10103.924	9903	11046	87	10149.713	9615	11336
786	87	10181.275	9899	11673	82	10131.902	9839	10970	112	10099.893	9837	10734	63	10226.302	9850	11436	122	10204.804	9892	11252	40	10226.200	9901	11219	92	10154.381	9747	12532	87	10126.540	9847	12102
787	87	10094.839	9847	10913	82	10151.598	9907	10820	112	10160.804	9875	11528	63	10229.698	9404	12430	122	10138.164	9859	11120	40	10238.475	9705	11364	92	10146.663	9827	11240	87	10170.104	9867	11197
788	87	10063.759	9845	10708	82	10155.585	9811	11641	112	10094.054	9854	11049	63	10260.396	9855	11468	122	10207.705	9803	11734	40	10134.500	9807	11078	92	10094.087	9873	10983	87	10190.229	9859	11418
789	87	10103.219	9837	11520	82	10231.671	9856	11370	112	10154.071	9878	11093	63	10191.857	9853	11077	122	10189.033	9836	11536	40	10165.125	9889	11064	92	10082.271	9869	11038	87	10132.735	9858	11151
790	87	10106.725	9844	10994	82	10143.207	9770	11190	112	10143.366	9796	11134	63	10128.810	9770	10698	122	10131.360	9824	11290	40	10137.100	9926	10910	92	10050.098	9872	10628	87	10121.908	9867	10885
791	87	10120.322	9870	10954	82	10169.695	9841	11169	112	10115.482	9882	11003	63	10111.540	9764	12162	122	10142.410	9843	11057	40	10319.900	9855	11624	92	10048.489	9848	10598	87	10138.793	9837	11723
792	87	10069.725	9889	11025	82	10179.976	9906	11013	112	10166.625	9834	11424	63	10135.286	9880	10994	122	10168.065	9872	11120	40	10254.075	9932	11753	92	10167.902	9823	11239	87	10082.563	9881	11121
793	87	10101.920	9915	11282	82	10192.524	9837	11254	112	10171.893	9854	11499	63	10199.683	9688	11035	122	10175.836	9813	11056	40	10255.650	9871	11645	92	10136.206	9874	11071	87	10088.287	9888	11336
794	87	10154.265	9760	11508	82	10096.817	9902	11382	112	10137.482	9877	11011	63	10104.730	9821	10790	122	10088.008	9822	11053	40	10119.175	9938	10649	92	10095.358	9820	10900	87	10145.678	9892	11650
795	87	10098.000	9847	10782	82	10183.171	9880	11286	112	10195.304	9850	11256	63	10168.143	9814	11047	122	10117.918	9796	11079	40	10268.525	9896	11303	92	10034.424	9877	10627	87	10179.287	9884	11476
796	87	10196.402	9857	11857	82	10216.488	9846	11281	112	10125.714	9842	11082	63	10071.698	9911	10563	122	10114.828	9717	11288	40	10313.600	9867	11229	92	10121.239	9883	10776	87	10145.725	9784	10982
797	87	10089.827	9848	10999	82	10249.231	9842	11477	112	10146.776	9802	11133	63	10233.063	9908	11956	122	10134.951	9880	11114	40	10167.900	9901	10957	92	10088.218	9857	10856	87	10176.805	9907	11094
798	87	10095.563	9882	11214	82	10067.878	9901	10700	112	10162.643	9399	11311	63	10081.270	9785	10737	122	10213.058	9779	11699	40	10248.075	9893	11489	92	10204.424	9838	11419	87	10132.988	9844	11163
799	87	10196.827	9897	11167	82	10194.451	9837	11121	112	10173.045	9814	11260	63	10159.143	9819	11518	122	10149.058	9859	11511	40	10312.425	9972	10754	92	10109.261	9897	11416	87	10096.851	9842	10793
800	87	10097.034	9860	10716	82	10164.061	9768	11127	112	10178.312	9864	11282	63	10237.921	9893	11543	122	10140.582	9744	12126	40	10324.000	9947	11592	92	10172.695	9861	11169	87	10133.678	9871	10967
801	87	10260.023	9767	11178	82	10100.744	9843	11263	112	10124.518	9514	11310	63	10237.079	9893	11717	122	10182.353	9854	11275	40	10169.175	9883	11273	92	10086.305	9570	11093	87	10103.701	9887	11068
802	87	10147.368	9844	10954	82	10125.658	9891	10770	112	10196.705	9891	11691	63	10262.190	9884	11956	122	10212.394	9840	11521	40	10119.150	9911	10918	92	10214.239	9764	11194	87	10140.391	9859	10942
803	87	10171.472	9855	11262	82	10165.671	9810	11410	112	10199.143	9895	11361	63	10154.111	9898	11300	122	10161.229	9881	11138	40	10193.900	9778	10896	92	10071.587	9884	10549	87	10107.402	9706	11354
804	87	10112.644	9797	10977	82	10171.183	9770	11583	112	10238.268	9874	11656	63	10305.810	9813	11788	122	10095.237	9856	10855	40	10219.625	9844	11058	92	10068.402	9849	10844	87	10097.195	9883	10831
805	87	10097.678	9900	10795	82	10258.902	9878	11063	112	10143.321	9832	11346	63	10174.714	9794	10827	122	10164.681	9807	11034	40	10352.050	9930	11338	92	10149.108	9767	11086	87	10097.460	9884	10999
806	87	10119.173	9855	10753	82	10163.536	9849	11283	112	10048.401	9866	10664	63	10153.048	9848	11325	122	10121.615	9825	11339	40	10215.775	9919	10968	92	10111.206	9749	10706	87	10074.667	9846	10507
807	87	10070.528	9866	10754	82	10149.829	9782	11034	112	10192.804	9782	11622	63	10098.508	9741	10868	122	10203.140	9904	11298	40	10236.950	9797	10909	92	10147.642	9798	11445	87	10154.552	9872	10800
808	87	10178.667	9623	11487	82	10270.049	9882	11221	112	10126.545	9886	11181	63	10220.254	9886	10912	122	10215.951	9865	12083	40	10265.200	9893	11119	92	10168.402	9892	11105	87	10095.379	9836	10962
809	87	10139.241	9844	11581	82	10184.085	9902	11141	112	10193.821	9762	11409	63	10214.714	9770	11106	122	10168.976	9802	11120	40	10283.350	9967	11023	92	10119.021	9842	10898	87	10117.793	9789	11483
810	87	10079.771	9750	10865	82	10211.342	9878	11307	112	10199.741	9797	11237	63	10122.238	9854	11659	122	10202.418	9782	12132	40	10158.750	9908	11158	92	10315.892	9818	11812	87	10162.311	9878	10974
811	87	10100.575	9868	11111	82	10105.549	9790	11071	112	10141.768	9838	12296	63	10189.683	9922	11028	122	10152.476	9871	11647	40	10245.375	9862	11073	92	10150.108	9876	11109	87	10051.311	9888	11000
812	87	10131.448	9845	10836	82	10256.988	9764	11489	112	10261.071	9878	11619	63	10062.889	8958	11175	122	10167.312	9867	12198	40	10348.825	9871	11864	92	10101.521	9873	10877	87	10086.069	9845	10935
813	87	10165.667	9897	11596	82	10073.146	9792	11004	112	10124.580	9792	10823	63	10161.794	9792	11070	122	10104.074	9776	11478	40	10263.900	9847	11078	92	10111.869	9879	10866	87	10263.494	9882	11398
814	87	10103.725	9859	10623	82	10111.109	9865	10967	112	10176.214	9865	11409	63	10192.381	9884	11104	122	10226.024	9882	11592	40	10222.450	9920	10946	92	10140.750	9797	10997	87	10081.563	9869	10970
815	87	10137.356	9761	11183	82	10103.183	9799	10763	112	10179.080	9883	11343	63	10217.333	9923	11390	122	10134.353	9903	11546	40	10181.350	9908	10832	92	10225.587	9791	11902	87	10085.046	9872	10787
816	87	10208.862	9826	11250	82	10180.988	9782	10890	112	10138.625	9769	11143	63	10244.730	9862	11554	122	10182.951	9860	11406	40	10404.125	9791	11344	92	10077.163	9861	10815	87	10098.104	9854	10762
817	87	10016.540	9885	10550	82	10150.536	9843	10912	112	10180.205	9821	11124	63	10131.889	9900	11351	122	10214.541	9785	11521	40	10303.925	9832	11137	92	10107.750	9862	11348	87	10095.253	9876	10999
818	87	10191.771	9881	11231	82	10210.098	9892	11451	112	10081.857	9773	11831	63	10102.254	9162	11366	122	10197.500	9803	11073	40	10099.600	9852	10692	92	10101.869	9814	11628	87	10045.781	9898	10368
819	87	10196.311	9294	11489	82	10131.561	9816	11322	112	10218.304	9759	12290	63	10164.079	9905	11418	122	10154.295	9870	11722	40	10106.600	9866	10800	92	10125.271	9837	11363	87	10145.862	9874	11016
820	87	10096.667	9862	11012	82	10139.158	9828	11208	112	10128.455	9801	11237	63	10217.477	9837	11348	122	10212.574	9810	11097	40	10105.975	9833	10799	92	10075.652	9867	11382	87	10113.966	9874	11054
821	87	10153.747	9907	11223	82	10189.451	9846	11039	112	10201.170	9874	11149	63	10152.270	9217	11288	122	10158.312	9834	10999	40	10245.675	9915	11023	92	10203.565	9901	11494	87	10145.448	9164	11265
822	87	10103.299	9692	11131	82	10116.329	9908	10806	112	10202.224	9827	11629	63	10196.650	9908	11044	122	10133.951	9899	11041	40	10118.700	9862	10665	92	10152.315	9838	10661	87	10153.080	9880	10896
823	87	10206.472	9852	11255	82	10206.146	9837	11319	112	10185.179	9773	12692	63	10218.333	9875	11330	122	10149.606	9805	11234	40	10158.450	9957	10943	92	10086.826	9881	11143	87	10193.138	9848	11128
824	87	10159.138	9896	10941	82	10209.891	9875	11461	112	10129.099	9855	12099	63	10142.492	9904	11272	122	10167.041	9675	11149	40	10124.775	9740	11099	92	10167.206	9723	10956	87	10101.609	9874	10906
825	87	10172.356	9858	11379	82	10098.158	9826	10742	112	10126.634	9873	11072	63	10209.381	9806	10970	122	10300.910	9856	11650	40	10171.125	9885	10842	92	10140.619	9871	11152	87	10132.402	9850	11053
826	87	10134.448	9852	11138	82	10065.793	9915	10496	112	10121.170	9811	11089	63	10197.968	9824	10979	122	10215.213	9877	11840	40	10084.200	9885	10447	92	10068.381	9863	10623	87	10063.609	9879	10584
827	87	10209.092	9882	11712	82	10144.731	9895	11540	112	10159.474	9764	11254	63	10212.333	9878	11353	122	10087.115	9653	10926	40	10128.975	9841	10883	92	10186.761	9904	12079	87	10129.069	9777	11337
828	87	10136.942	9902	10784	82	10186.134	9879	10787	112	10225.161	9608	11405	63	10186.270	9922	11213	122	10242.213	9836	11314	40	10139.300	9925	10847	92	10131.055	9875	11251	87	10139.908	9863	11146
829	87	10096.827	9871	10660	82	10101.415	9709	11300	112	10175.661	9844	11007	63	10227.508	9860	11215	122	10236.877	9890	11668	40	10259.050	9862	10987	92	10123.913	9825	10702	87	10142.207	9753	10944
830	87	10099.632	9861	11183	82	10227.988	9840	11606	112	10160.929	9871	11048	63	10144.508	9842	11058	122	10186.385	9885	11690	40	10257.375	9848	11764	92	10138.979	9807	11062	87	10111.126	9847	11046
831	87	10144.713	9864	10826	82	10178.658	9866	11060	112	10194.509	9822	10821	63	10183.190	9743	11592	122	10156.517	9849	11646	40	10204.600	9833	11148	92	10083.935	9832	11110	87	10104.195	9856	10691
832	87	10119.080	9889	10987	82	10195.854	9809	11321	112	10137.071	9862	11591	63	10198.984	9855	11270	122	10164.369	9770	11629	40	10346.800	9737	12130	92	10092.282	8910	11120	87	10117.437	9870	11331
833	87	10203.092	9889	11097	82	10138.658	9840	11218	112	10125.349	9880	10681	63	10256.159	9823	11262	122	10257.877	9838	11553	40	10170.350	9891	10740	92	10159.326	9885	11544	87	10165.229	9844	11454
834	87	10130.518	9811	10878	82	10113.866	9790	10959	112	10176.250	9863	11997	63	10226.730	9932	11471	122	10156.106	9893	12343	40	10331.250	9945	11184	92	10188.598	9853	11566	87	10060.908	9817	10707
835	87	10153.885	9878	11218	82	10131.317	9847	10867	112	10093.491	9860	10673	63	10078.238	9866	10784	122	10107.041	9792	10928	40	10046.350	9825	10508	92	10152.587	9874	12151	87	10149.896	9849	11117
836	87	10129.528	9897	11644	82	10078.549	9899	10536	112	10138.901	9812	10909	63	10210.508	9800	11108	122	10215.558	9827	11735	40	10349.650	9773	12176	92	10124.011	9902	10717	87	10127.161	9842	11226
837	87	10133.506	9419	11117	82	10251.536	9870	11686	112	10191.607	9864	10991	63	10181.302	9859	11222	122	10235.360	9842	11254	40	10273.400	9867	11890	92	10108.271	9833	10953	87	10205.253	9827	11413
838	87	10101.460	9814	11096	82	10174.622	9458	10981	112	10211.964	9741	11651	63	10046.762	9873	10510	122	10170.008	9828	10861	40	10231.150	9900	11161	92	10132.587	9796	11436	87	10121.713	8943	11145
839	87	10183.988	9825	11022	82	10184.024	9742	11501	112	10188.205	9882	11398	63	10276.317	9885	11524	122	10089.655	9077	11077	40	10196.500	9863	11641	92	10070.881	9897	11110	87	10168.793	9893	11325
840	87	10171.173	8534	11198	82	10303.585	9819	11908	112	10158.651	9618	11330	63	10145.302	9860	10977	122	10203.565	9805	11832	40	10333.325	9802	11399	92	10112.739	9833	10969	87	10107.448	9867	11259
841	87	10138.345	9822	10945	82	10133.158	9874	10854	112	10139.786	9884	11405	63	10150.302	9813	10817	122	10171.155	9674	11012	40	10115.000	9822	10651	92	10119.044	9865	10755	87	10143.827	9886	10827
842	87	10133.988	9816	11267	82	10106.317	9869	11751	112	10138.349	9839	11172	63	10201.270	9876	11187	122	10195.582	9871	11755	40	10198.700	9842	11650	92	10177.642	9859	11223	87	10057.287	9852	10735
843	87	10063.379	9894	10874	82	10196.000	9857	11004	112	10143.224	9866	11680	63	10199.698	9850	11132	122	10092.263	9885	10861	40	10119.900	9879	10762	92	10082.239	9809	10917	87	10061.632	9875	10889
844	87	10263.229	9878	12694	82	10148.634	9847	11179	112	10115.232	9825	10794	63	10322.223	9828	12758	122	10148.451	9865	11331	40	10217.550	9753	11157	92	10130.794	9828	10972	87	10096.229	9876	10597
845	87	10203.862	9741	11358	82	10206.415	9836	11025	112	10059.420	9588	10942	63	10384.333	9812	12579	122	10097.360	9814	11142	40	10162.350	9830	10943	92	10187.294	9818	11520	87	10125.207	9834	11275
846	87	10162.494	9886	11301	82	10096.817	9788	11010	112	10225.776	9905	11229	63	10204.857	9888	11413	122	10242.140	9880	11697	40	10240.350	9865	10987	92	10064.305	9807	11396	87	10174.184	9841	11729
847	87	10110.575	9843	11665	82	10277.280	9843	11612	112	10039.670	9823	10503	63	10324.825	9845	12109	122	10278.205	9803	11243	40	10175.675	9869	10717	92	10127.837	9831	10823	87	10144.966	9839	11151
848	87	10130.012	9876	10879	82	10173.622	9874	11076	112	10153.080	9833	11029	63	10233.492	9879	11526	122	10226.763	9806	11572	40	10282.225	9841	11351	92	10202.206	9833	11527	87	10140.931	9871	10961
849	87	10051.552	9885	10847	82	10195.269	9861	11998	112	10157.339	9835	11675	63	10204.477	9784	11310	122	10231.517	9778	11775	40	10375.875	9921	12146	92	10111.782	9862	11141	87	10148.012	9837	11846
850	87	10073.644	9868	10665	82	10124.122	9861	11206	112	10191.518	9820	11272	63	10172.650	9897	11454	122	10157.508	9757	10924	40	10262.075	9831	11797	92	10127.815	9798	10966	87	10092.621	9733	11033
851	87	10184.528	9868	11529	82	10089.476	9899	11439	112	10145.938	9759	10957	63	10221.746	9882	11170	122	10236.606	9812	11376	40	10142.025	9921	10774	92	10137.794	9884	11011	87	10200.885	9916	11693
852	87	10075.805	9805	10760	82	10137.536	9841	11683	112	10137.455	9872	11203	63	10247.350	9868	11249	122	10202.041	9851	12052	40	10254.750	9845	10978	92	10160.098	9863	10900	87	10084.402	9882	10748
853	87	10052.689	9850	10608	82	10240.573	9793	11492	112	10216.304	9827	11659	63	10144.523	9873	11106	122	10220.222	9855	12024	40	10180.200	9900	10852	92	10091.098	9908	11392	87	10275.034	9784	11248
854	87	10105.229	9853	10934	82	10186.829	9843	11037	112	10151.884	9771	11363	63	10176.571	9498	11034	122	10165.147	9775	11534	40	10248.125	9797	10978	92	10166.131	9881	11141	87	10158.149	9839	11921
855	87	10111.966	9888	11274	82	10155.769	9891	11205	112	10098.349	9780	11150	63	10223.904	9791	11472	122	10209.926	9859	12291	40	10237.275	9912	10986	92	10160.142	9899	11352	87	10076.977	9889	10851
856	87	10140.207	9832	11073	82	10127.207	9802	11064	112	10167.670	9875	11176	63	10207.381	9863	11152	122	10232.295	9825	12290	40	10065.700	9869	10757	92	10179.337	9864	10919	87	10105.862	9875	11392
857	87	10208.942	9887	12238	82	10139.158	9891	11165	112	10252.705	9764	11810	63	10233.889	9884	11553	122	10184.574	9859	12017	40	10131.375	9864	10755	92	10093.456	9493	11237	87	10058.149	9845	10816
858	87	10183.115	9880	11263	82	10171.634	9852	11057	112	10156.125	9831	10803	63	10371.952	9768	11417	122	10115.254	9870	11339	40	10258.025	9867	11182	92	10064.065	9859	10901	87	10122.862	9886	11157
859	87	10123.414	9917	10884	82	10109.342	9906	10812	112	10187.196	9898	10943	63	10244.984	9832	10945	122	10142.467	9818	11671	40	10183.975	9859	11035	92	10174.424	9846	11552	87	10134.482	9858	10985
860	87	10093.368	9796	10727	82	10187.500	9883	11492	112	10118.357	9753	11029	63	10111.111	9794	10770	122	10270.426	9805	11917	40	10304.275	9905	10888	92	10156.239	9802	11219	87	10197.287	9868	11688
861	87	10103.966	9842	10708	82	10276.964	9770	11910	112	10074.018	9878	10704	63	10210.873	9563	11087	122	10267.926	9759	14247	40	10353.925	9888	11678	92	10192.055	9819	11036	87	10129.518	9852	11668
862	87	10185.000	9782	11787	82	10141.488	9839	10942	112	10126.849	9888	10937	63	10137.270	9895	11146	122	10213.008	9880	11999	40	10265.450	9892	11607	92	10088.521	9831	10838	87	10093.115	9877	11447
863	87	10096.621	9747	11168	82	10164.634	9886	11045	112	10127.670	9867	11060	63	10163.730	9873	11175	122	10207.024	9855	11341	40	10347.875	9934	12113	92	10038.619	9874	10721	87	10078.322	9700	11150
864	87	10064.805	9835	11386	82	10206.744	9819	13062	112	10118.018	9759	11269	63	10191.254	9852	11264	122	10203.394	9818	11706	40	10269.600	9879	11649	92	10058.337	9853	10704	87	10188.598	9851	10842
865	87	10090.219	9876	11295	82	10194.342	9849	10999	112	10115.170	9109	11117	63	10119.921	9902	11876	122	10169.394	9813	11321	40	10332.725	9930	11091	92	10119.968	9876	11675	87	10125.494	9816	11019
866	87	10117.126	9830	10721	82	10259.878	9785	11210	112	10153.946	9869	11705	63	10196.477	9775	11201	122	10219.976	9839	12535	40	10213.675	9924	11588	92	10124.532	9849	10875	87	10088.563	9893	10724
867	87	10157.851	9831	11547	82	10142.000	9752	11148	112	10099.929	9854	11070	63	10164.714	9833	10903	122	10166.623	9729	11403	40	10260.925	9943	11544	92	10160.968	9844	11242	87	10119.253	9881	10816
868	87	10231.827	9796	11409	82	10212.256	9906	11279	112	10115.259	9828	10856	63	10196.667	9828	11031	122	10117.860	9899	10790	40	10160.075	9879	10917	92	10222.956	9615	12944	87	10157.621	9794	11940
869	87	10180.229	9845	11055	82	10161.549	9894	12434	112	10092.821	9883	11075	63	10333.381	9876	11502	122	10219.836	9899	11374	40	10111.225	9291	10878	92	10103.456	9813	10839	87	10296.747	9798	13040
870	87	10076.046	9888	10884	82	10104.378	9883	10789	112	10095.250	9852	11126	63	10165.350	9837	11289	122	10196.549	9826	11622	40	10160.800	9906	11180	92	10099.968	9839	11292	87	10069.322	9884	11065
871	87	10123.322	9814	11017	82	10272.378	9848	11574	112	10176.518	9736	11930	63	10174.523	9855	11328	122	10177.442	9877	11785	40	10219.125	9861	11804	92	10203.305	9831	12236	87	10096.735	9877	11159
872	87	10146.195	9759	11242	82	10120.488	9869	11007	112	10159.429	9849	11430	63	10212.444	9695	11604	122	10138.074	9078	11172	40	10122.975	9883	11421	92	10198.055	9855	11460	87	10109.138	9896	10723
873	87	10093.356	9908	10761	82	10099.720	9848	10715	112	10092.286	9848	11303	63	10298.143	9887	12071	122	10107.188	9733	11233	40	10215.550	9792	11128	92	10100.652	9833	10931	87	10120.333	9734	11239
874	87	10035.460	9850	10618	82	10230.902	9826	11305	112	10155.750	9782	11239	63	10170.032	9835	11117	122	10094.172	9896	11006	40	10409.375	9884	12034	92	10108.685	9843	10691	87	10139.655	9827	10729
875	87	10037.655	9768	11074	82	10160.561	9851	11219	112	10132.661	9816	11143	63	10237.904	9911	11407	122	10192.181	9878	11800	40	10215.625	9891	10698	92	10130.131	9878	11194	87	10130.771	9734	11064
876	87	10147.265	9846	11213	82	10180.561	9795	11568	112	10195.884	9831	11843	63	10125.523	9839	10723	122	10074.860	9816	10817	40	10349.175	9848	11409	92	10100.652	9874	11122	87	10172.356	9863	11901
877	87	10064.528	9706	10905	82	10107.354	9906	11346	112	10208.696	9852	11226	63	10154.540	9855	11557	122	10256.763	9672	11562	40	10230.300	9820	11199	92	10103.195	9862	11033	87	10052.460	9800	11306
878	87	10089.287	9885	10491	82	10115.695	9804	10810	112	10105.170	9864	11471	63	10225.032	9875	11724	122	10157.771	9832	10979	40	10156.225	9882	11588	92	10012.892	9873	10745	87	10072.713	9905	11017
879	87	10083.345	9911	10777	82	10276.134	9802	11192	112	10079.420	9898	10774	63	10166.460	9779	11351	122	10118.328	9819	11971	40	10316.425	9921	11193	92	10145.805	9839	11346	87	10096.275	9856	10926
880	87	10236.069	9882	11566	82	10230.878	9819	11748	112	10125.026	9864	11398	63	10233.571	9876	11165	122	10203.574	9866	11532	40	10199.125	9851	10877	92	10200.142	9833	12058	87	10159.195	9833	10866
881	87	10148.345	9879	11227	82	10218.269	9818	11069	112	10135.768	9809	10624	63	10159.032	9875	11077	122	10297.246	9725	12135	40	10248.700	9775	11082	92	10165.142	9860	11384	87	10049.275	9876	10705
882	87	10056.379	9876	10586	82	10162.109	9889	11291	112	10145.349	9736	10980	63	10085.254	9884	11257	122	10151.901	9858	11255	40	10167.475	9840	11273	92	10132.055	9815	11666	87	10090.275	9868	10834
883	87	10188.161	9862	11344	82	10129.366	9871	11523	112	10118.357	9791	11353	63	10097.111	9849	11037	122	10175.565	9776	11373	40	10211.650	9908	11741	92	10143.163	9839	11165	87	10152.988	9789	11385
884	87	10174.333	9804	11450	82	10233.036	9827	11728	112	10093.991	9861	11491	63	10291.873	9844	11918	122	10227.106	9848	12522	40	10213.475	9881	11521	92	10094.848	9657	11083	87	10116.609	9905	10978
885	87	10122.229	9756	11324	82	10184.061	9804	11102	112	10085.464	9811	10792	63	10202.206	9910	11583	122	10288.640	9822	11367	40	10188.550	9886	11030	92	10190.435	9817	11846	87	10111.713	9824	11228
886	87	10157.322	9752	11482	82	10162.585	9880	11021	112	10049.625	9884	10593	63	10121.523	9869	10772	122	10135.942	9832	11028	40	10129.900	9832	11019	92	10044.282	9875	11076	87	10086.149	9884	10778
887	87	10074.747	9859	11010	82	10136.536	9909	10845	112	10173.821	9723	11589	63	10227.350	9820	11247	122	10108.394	9829	11406	40	10432.675	9927	12304	92	10087.294	9645	11046	87	10137.609	9865	11030
888	87	10127.275	9846	11116	82	10156.317	9842	10731	112	10098.304	9774	10984	63	10080.302	9892	10837	122	10205.426	9699	11977	40	10265.625	9876	11067	92	10096.979	9823	10687	87	10259.885	9400	11818
889	87	10077.149	9827	10749	82	10135.805	9902	10963	112	10111.018	9737	11017	63	10143.777	9839	11025	122	10216.795	9854	11187	40	10363.075	9900	11876	92	10123.402	9863	11464	87	10047.460	9871	11314
890	87	10127.931	9853	11361	82	10157.378	9862	11821	112	10084.795	9854	10812	63	10111.190	9874	10817	122	10127.729	9819	10986	40	10361.950	9962	11859	92	10076.837	9884	10462	87	10125.609	9803	11441
891	87	10215.713	9914	11746	82	10200.720	9863	10873	112	10170.304	9874	11656	63	10303.302	9872	11428	122	10186.426	9872	12217	40	10187.750	9865	10978	92	10171.348	9840	11857	87	10160.275	9824	10916
892	87	10181.966	9729	10882	82	10142.378	9892	10970	112	10249.268	9806	11860	63	10302.429	9876	11422	122	10211.058	9883	11516	40	10313.025	9892	11189	92	10111.913	9878	11363	87	10102.896	9886	10893
893	87	10131.115	9676	10978	82	10231.220	9703	11631	112	10131.330	9839	11253	63	10229.604	9816	11223	122	10263.271	9863	11452	40	10174.475	9895	11422	92	10106.544	9819	10787	87	10146.771	9838	11099
894	87	10174.311	9839	11105	82	10348.500	9820	12888	112	10130.964	9887	10789	63	10160.333	9911	10839	122	10221.155	9690	12042	40	10129.400	9853	10921	92	10094.532	9733	11455	87	10124.253	9870	11117
895	87	10218.920	9771	11646	82	10165.049	9894	11039	112	10233.554	9873	12433	63	10266.556	9904	12341	122	10280.754	9870	11467	40	10372.300	9921	12079	92	10069.968	9872	10712	87	10103.771	9876	10796
896	87	10168.885	9837	11392	82	10173.109	9838	11055	112	10164.901	9875	11020	63	10298.984	9912	12055	122	10158.369	9704	11607	40	10193.375	9784	11213	92	10147.011	9882	10955	87	10144.482	9801	11219
897	87	10185.506	9813	11232	82	10197.646	9881	11535	112	10227.099	9927	11843	63	10146.460	9892	10831	122	10262.181	9893	11853	40	10164.800	9891	10917	92	10098.945	9875	11255	87	10049.092	9893	10520
898	87	10225.000	9871	11278	82	10114.780	9799	10983	112	10201.321	9871	11479	63	10220.302	9913	10956	122	10196.804	9871	11253	40	10152.800	9797	11070	92	10102.619	9865	11112	87	10173.494	9798	11488
899	87	10151.368	9887	11455	82	10202.488	9751	11091	112	10119.518	9882	11194	63	10271.190	9871	11829	122	10247.860	9710	12224	40	10225.225	9915	11185	92	10115.815	9872	11358	87	10151.528	9863	11007
900	87	10169.678	9627	11385	82	10131.415	9818	11540	112	10093.830	9836	11016	63	10184.365	9853	10926	122	10329.442	9885	12255	40	10275.375	9876	10824	92	10101.369	9857	10834	87	10141.092	9912	10648
901	87	10180.126	9889	11218	82	10137.098	9870	11397	112	10160.276	9838	11459	63	10193.794	9904	11038	122	10151.205	9880	11587	40	10263.350	9916	11256	92	10090.695	9886	10820	87	10094.621	9909	10731
902	87	10143.092	9826	11009	82	10191.354	9756	11032	112	10166.776	9809	11225	63	10201.096	9844	10870	122	10174.082	9871	11461	40	10286.275	9820	11118	92	10142.435	9862	11240	87	10124.482	9048	11243
903	87	10153.368	9819	11183	82	10193.134	9885	11301	112	10182.714	9796	11371	63	10136.286	9795	10980	122	10201.345	9863	11315	40	10140.875	9761	11017	92	10177.815	9849	11133	87	10040.069	9917	10806
904	87	10132.333	9862	10895	82	10134.256	9890	10934	112	10103.026	9906	10980	63	10190.429	9870	11039	122	10173.336	9822	11375	40	10306.300	9870	11526	92	10172.358	9817	11170	87	10146.472	9863	11189
905	87	10116.598	9831	11411	82	10248.891	9430	11710	112	10206.964	9866	11487	63	10203.270	9879	11309	122	10227.778	9739	12003	40	10150.425	9863	10939	92	10160.435	9818	11298	87	10055.609	9376	10707
906	87	10127.173	9887	11526	82	10318.976	9773	11387	112	10156.411	9879	11277	63	10174.508	9851	11158	122	10094.565	8847	12047	40	10105.150	9916	10968	92	10084.271	9832	11332	87	10091.219	9840	11213
907	87	10130.356	9869	11111	82	10133.951	9886	10964	112	10100.901	9807	11044	63	10115.571	9917	10922	122	10247.263	9882	12035	40	10235.625	9807	11492	92	10125.261	9781	11198	87	10159.402	9779	11606
908	87	10135.598	9807	11205	82	10229.658	9839	11927	112	10200.420	9813	11392	63	10247.429	9787	11379	122	10128.754	9881	11150	40	10213.225	9879	11101	92	10139.021	9818	11093	87	10134.977	9874	10992
909	87	10096.759	9855	10633	82	10223.793	9712	11383	112	10134.750	9809	10814	63	10175.889	9878	11176	122	10206.483	9841	10842	40	10350.450	9909	12261	92	10118.532	9868	10960	87	10063.207	9854	10898
910	87	10211.954	9838	11141	82	10150.109	9874	11014	112	10233.776	9879	11724	63	10171.111	9838	11735	122	10247.024	9842	12138	40	10158.125	9936	10729	92	10129.174	9871	11483	87	10070.402	9882	10561
911	87	10141.069	9878	11304	82	10121.707	9868	10615	112	10149.901	9862	11712	63	10088.540	9884	11182	122	10186.336	9828	11148	40	10223.050	9692	11410	92	10166.294	9646	11661	87	10193.563	9841	11124
912	87	10158.092	9783	11990	82	10077.878	9869	10673	112	10080.571	9831	10643	63	10153.159	9851	11180	122	10164.353	9817	10876	40	10239.425	9904	11181	92	10107.979	9838	10882	87	10118.977	9900	11016
913	87	10043.195	9826	10646	82	10120.769	9832	12037	112	10096.599	9859	11143	63	10226.063	9861	11330	122	10221.860	9810	12381	40	10063.025	9915	10462	92	10159.413	9827	10961	87	10135.678	9843	10921
914	87	10113.920	9879	10992	82	10221.317	9833	11211	112	10184.795	9805	11211	63	10181.984	9883	10880	122	10135.606	9867	11231	40	10150.550	9828	10888	92	10108.837	9879	10997	87	10047.805	9872	10958
915	87	10136.287	9874	11374	82	10193.085	9833	11827	112	10161.420	9760	11126	63	10145.477	9848	11005	122	10152.213	9783	10936	40	10234.175	9896	11313	92	10086.815	9900	10770	87	10137.896	9770	11269
916	87	10125.448	9869	10704	82	10229.098	9759	11248	112	10134.580	9829	10767	63	10140.143	9864	10729	122	10223.967	9741	11318	40	10141.750	9883	10817	92	10051.076	9874	10591	87	10148.311	9848	11147
917	87	10188.425	9808	11311	82	10172.085	9890	11650	112	10126.276	9819	12137	63	10261.127	9857	12052	122	10167.631	9830	10974	40	10267.525	9927	10746	92	10072.945	9877	10786	87	10061.437	9856	10901
918	87	10030.839	9465	11025	82	10176.500	9905	11288	112	10164.438	9856	11179	63	10173.889	9902	10927	122	10105.065	9722	11128	40	10167.250	9845	10845	92	10124.500	9849	10590	87	10162.104	9789	11150
919	87	10205.379	9791	11988	82	10139.220	9877	10853	112	10183.705	9811	10985	63	10337.857	9921	11237	122	10211.131	9902	11385	40	10313.325	9814	11007	92	10115.424	9820	11139	87	10103.494	9805	11203
920	87	10115.575	9819	11290	82	10166.012	9801	10957	112	10134.580	9834	11341	63	10150.143	9876	11882	122	10199.451	9886	11837	40	10259.375	9933	11903	92	10070.098	9812	11362	87	10179.219	9883	11490
921	87	10149.414	9837	11587	82	10284.122	9831	12064	112	10137.741	9858	11295	63	10260.635	9847	11440	122	10207.524	9811	11108	40	10138.200	9904	10944	92	10130.435	9873	11452	87	10113.931	9656	11054
922	87	10136.598	9898	10906	82	10184.073	9858	10712	112	10155.375	9844	11616	63	10150.508	9862	11739	122	10124.369	9841	11218	40	10243.600	9907	10925	92	10076.794	9813	11174	87	10130.954	9801	11552
923	87	10112.747	9823	10871	82	10117.780	9880	11170	112	10148.750	9814	11229	63	10243.794	9902	11514	122	10141.237	9787	11281	40	10241.550	9855	11407	92	10133.282	9885	11136	87	10129.345	9788	10907
924	87	10189.735	9870	11272	82	10264.854	9867	13074	112	10165.991	9747	11505	63	10133.444	9868	10933	122	10156.278	9722	11091	40	10170.775	9924	11618	92	10060.326	9710	11107	87	10119.920	9784	10860
925	87	10184.816	9880	11475	82	10103.402	9860	10912	112	10181.349	9870	11555	63	10170.683	9883	11036	122	10211.155	9858	11332	40	10185.825	9894	11052	92	10160.239	9884	11465	87	10126.586	9873	11043
926	87	10143.149	9853	11000	82	10080.024	9869	10790	112	10135.839	9819	11589	63	10194.254	9859	11012	122	10155.459	9823	11396	40	10169.050	9882	11290	92	10129.532	9782	11282	87	10105.920	9898	10806
927	87	10103.931	9880	10792	82	10103.744	9860	10589	112	10101.375	9820	10908	63	10163.508	9873	11266	122	10197.058	9891	11532	40	10389.325	9943	11067	92	10071.685	9875	11120	87	10116.333	9880	10737
928	87	10233.839	9870	11449	82	10133.609	9897	10895	112	10151.580	9159	11464	63	10252.127	9856	12835	122	10142.951	9865	11584	40	10185.550	9891	11356	92	10118.142	9846	11089	87	10144.598	9820	11151
929	87	10182.747	9852	11416	82	10133.695	9854	11061	112	10232.688	9796	11716	63	10195.841	9831	10770	122	10179.181	9826	11508	40	10271.825	9832	11043	92	10123.945	9842	11011	87	10118.540	9816	10914
930	87	10053.988	9787	10584	82	10149.707	9832	11228	112	10141.830	9842	10976	63	10140.381	9886	11369	122	10172.565	9860	11802	40	10160.525	9890	10714	92	10070.174	9878	11308	87	10166.287	9844	11673
931	87	10153.586	9890	11802	82	10103.488	9825	10923	112	10146.045	9870	11197	63	10177.096	9867	11144	122	10098.763	9846	11146	40	10423.725	9832	11738	92	10142.652	9836	11138	87	10129.518	9877	11704
932	87	10131.391	9872	11166	82	10142.585	9854	11422	112	10180.259	9709	11033	63	10125.350	9891	11250	122	10218.017	9852	11400	40	10199.125	9917	11284	92	10072.739	9807	10823	87	10048.402	9877	10645
933	87	10153.058	9855	11560	82	10089.183	9845	10692	112	10123.018	9828	11426	63	10254.904	9911	10987	122	10197.672	9872	11445	40	10205.950	9871	11124	92	10123.771	9895	11091	87	10182.253	9865	11654
934	87	10112.287	9898	11173	82	10081.720	9852	11410	112	10069.411	9712	11328	63	10183.508	9907	11037	122	10097.312	9883	11049	40	10278.525	9913	11253	92	10133.294	9786	11372	87	10123.207	9841	11167
935	87	10058.781	9895	10890	82	10204.171	9805	11760	112	10135.054	9878	11006	63	10232.794	9891	11831	122	10142.041	9880	12625	40	10138.700	9525	10988	92	10176.598	9819	11215	87	10122.966	9825	11079
936	87	10066.598	9860	10700	82	10149.951	9866	10812	112	10180.357	9692	11385	63	10246.556	9839	11543	122	10122.065	9910	10947	40	10241.750	9912	11047	92	10126.055	9901	11084	87	10125.827	9776	11538
937	87	10185.368	9879	11247	82	10261.561	9906	12384	112	10119.955	9849	11451	63	10110.556	9820	10988	122	10112.795	9836	11493	40	10127.600	9835	11444	92	10170.815	9826	11334	87	10155.448	9880	11709
938	87	10094.771	9786	11051	82	10156.988	9825	11247	112	10140.724	9802	10693	63	10152.143	9844	10841	122	10174.812	9637	11258	40	10397.425	9871	11643	92	10157.826	9889	11389	87	10097.771	9900	10905
939	87	10117.356	9745	10840	82	10147.415	9846	11007	112	10108.224	9866	11486	63	10208.127	9851	11423	122	10241.246	9532	11695	40	10144.775	9895	11163	92	10215.021	9871	11539	87	10171.333	9877	10818
940	87	10085.678	9841	10482	82	10183.269	9773	11132	112	10123.776	9803	11121	63	10285.904	9863	11836	122	10165.631	9783	11096	40	10123.600	9933	10708	92	10130.142	9871	11462	87	10062.771	9871	10619
941	87	10090.437	9862	10819	82	10176.598	9814	11132	112	10175.750	9812	11757	63	10256.444	9882	12007	122	10174.845	9862	11570	40	10114.700	9921	11278	92	10078.837	9872	11029	87	10115.966	9895	11446
942	87	10096.391	9860	10701	82	10055.256	9881	10871	112	10161.339	9887	11086	63	10227.937	9903	11126	122	10169.377	9811	11296	40	10150.125	9904	10733	92	10092.848	9888	10804	87	10112.655	9845	11504
943	87	10090.275	9816	10715	82	10161.366	9903	11270	112	10225.724	9913	11315	63	10215.762	9844	11642	122	10209.508	9769	11236	40	10084.450	9874	10718	92	10118.837	9843	10811	87	10109.173	9884	10963
944	87	10148.713	9854	11129	82	10166.671	9814	11031	112	10120.161	9781	10870	63	10143.096	9840	10954	122	10171.304	9845	11216	40	10340.825	9926	11353	92	10106.892	9879	10881	87	10144.954	9812	11024
945	87	10093.759	9868	11047	82	10172.707	9834	10828	112	10161.054	9859	10900	63	10138.730	9830	10795	122	10193.181	9794	11045	40	10160.150	9912	10706	92	10161.282	9839	11064	87	10080.379	9916	10741
946	87	10181.080	9841	11332	82	10134.646	9840	11467	112	10148.901	9823	10839	63	10219.683	9777	11522	122	10114.278	9805	11260	40	10211.900	9912	11380	92	10154.794	9806	11275	87	10127.839	9747	10753
947	87	10140.425	9824	11340	82	10232.366	9667	11175	112	10142.411	9785	11595	63	10206.190	9816	12051	122	10139.869	9875	11360	40	10204.850	9911	11361	92	10057.598	9891	11176	87	10110.265	9841	11127
948	87	10118.287	9872	10847	82	10167.793	9864	10837	112	10182.045	8441	11496	63	10274.223	9787	11551	122	10115.041	9768	12150	40	10133.150	9904	10752	92	10074.402	9899	10660	87	10162.425	9854	11149
949	87	10124.391	9836	10789	82	10169.036	9833	11171	112	10219.804	9814	11249	63	10116.111	9808	10926	122	10128.664	9845	10792	40	10179.650	9837	10923	92	10036.413	9831	10609	87	10070.012	9681	10677
950	87	10111.368	9859	11027	82	10160.183	9888	10924	112	10189.357	9848	11312	63	10189.730	9893	11626	122	10176.565	9884	11647	40	10232.850	9842	11221	92	10153.305	9799	11647	87	10083.275	9853	10903
951	87	10116.058	9820	11541	82	10089.500	9889	10928	112	10190.161	9784	11020	63	10218.381	9871	11235	122	10254.696	9838	11521	40	10240.525	9883	11207	92	10132.131	9832	10969	87	10145.988	9874	11032
952	87	10096.000	9849	11089	82	10247.976	9817	11754	112	10245.018	9849	11053	63	10277.000	9807	11214	122	10145.869	9604	12781	40	10119.425	9909	10728	92	10202.152	9808	10859	87	10105.805	9866	10748
953	87	10082.425	9887	11325	82	10091.134	9877	10826	112	10143.509	9887	11775	63	10137.619	9661	11806	122	10193.672	9890	11554	40	10249.050	9775	11332	92	10171.663	9836	10828	87	10139.931	9820	11080
954	87	10144.988	9828	10828	82	10119.171	9724	10822	112	10121.250	9144	11345	63	10265.762	9865	11588	122	10201.836	9757	11725	40	10411.325	9906	12111	92	10134.489	9904	11049	87	10132.518	9851	11060
955	87	10095.966	9706	11897	82	10186.793	9806	11452	112	10089.411	9880	10761	63	10247.604	9845	11341	122	10283.049	9636	12879	40	10375.050	9902	11437	92	10099.945	9889	11126	87	10165.402	9880	11272
956	87	10230.012	9844	12060	82	10171.951	9850	11182	112	10217.491	9788	10827	63	10187.587	9836	10945	122	10200.385	9826	11322	40	10235.200	9911	11357	92	10127.142	9864	11523	87	10055.805	9624	11263
957	87	10120.862	9822	11174	82	10154.866	9886	10840	112	10195.321	9757	11156	63	10245.143	9867	11162	122	10156.894	9856	11562	40	10254.925	9880	11267	92	10084.576	9875	10771	87	10100.460	9793	11529
958	87	10122.046	9835	10920	82	10115.231	9784	10984	112	10217.732	9771	12124	63	10223.444	9747	11419	122	10262.213	9850	11489	40	10340.500	9912	11772	92	10206.815	9816	11986	87	10124.437	9775	11038
959	87	10143.954	9832	10653	82	10210.744	9782	11540	112	10193.304	9853	11223	63	10203.317	9857	11032	122	10191.345	9828	11447	40	10336.500	9946	11623	92	10167.565	9823	10989	87	10085.333	9800	10659
960	87	10109.425	9645	10854	82	10170.671	9881	11182	112	10181.054	9796	11397	63	10193.841	9719	11159	122	10183.746	9817	11370	40	10269.500	9722	10875	92	10188.532	9778	10863	87	10118.586	9859	10903
961	87	10123.689	9817	11221	82	10228.598	9841	11161	112	10121.911	9842	11223	63	10220.650	9825	11353	122	10170.688	9810	11127	40	10166.900	9869	11173	92	10157.902	9893	11466	87	10183.034	9875	11299
962	87	10156.805	9731	10961	82	10162.658	9845	11462	112	10109.884	9908	11170	63	10107.937	9857	10694	122	10109.106	9772	11190	40	10223.925	9853	10918	92	10042.805	9826	10547	87	10080.621	9901	10732
963	87	10133.080	9865	11672	82	10093.793	9836	10831	112	10117.188	9869	10924	63	10150.127	9839	11051	122	10137.459	9884	11460	40	10179.550	9859	11255	92	10169.968	9838	11518	87	10037.356	9807	10879
964	87	10196.448	9863	11811	82	10113.829	9864	11193	112	10183.080	9830	12648	63	10210.396	9808	11115	122	10196.033	9849	11107	40	10136.900	9862	10693	92	10138.771	9785	11052	87	10120.391	9872	10729
965	87	10129.563	9832	11542	82	10160.488	9748	11272	112	10217.330	9834	11452	63	10253.889	9837	11581	122	10141.615	9883	11124	40	10355.950	9854	11174	92	10115.794	9870	10935	87	10166.920	9842	11585
966	87	10158.701	9735	11134	82	10196.329	9898	11684	112	10151.875	9894	11213	63	10182.333	9876	11122	122	10147.976	9866	11041	40	10254.800	9896	11298	92	10035.108	9857	10536	87	10084.735	9850	10910
967	87	10107.885	9425	10820	82	10094.780	9868	10851	112	10145.429	9764	11113	63	10201.223	9742	11381	122	10141.696	9804	11725	40	10160.900	9810	11114	92	10087.761	9895	10851	87	10076.034	9898	11179
968	87	10217.275	9824	11479	82	10138.269	9624	11590	112	10152.482	9794	11148	63	10106.286	9835	10631	122	10173.237	9860	10895	40	10276.650	9861	11439	92	10078.456	9841	10712	87	10132.540	9870	11119
969	87	10137.725	9800	10917	82	10231.854	9887	11894	112	10134.214	9823	10959	63	10057.683	9888	10395	122	10115.426	9844	11104	40	10213.400	9823	10807	92	10137.315	9849	11432	87	10172.735	9900	11137
970	87	10184.356	9710	11781	82	10129.158	9888	10965	112	10133.241	9850	11173	63	10205.477	9828	11422	122	10105.541	9830	10618	40	10208.100	9875	11181	92	10139.576	9897	11407	87	10165.862	9893	11041
971	87	10113.448	9774	11209	82	10115.439	9913	11122	112	10181.929	9858	11097	63	10120.223	9911	10721	122	10137.860	9860	11356	40	10242.175	9814	11289	92	10119.413	9781	11076	87	10106.920	9537	10614
972	87	10155.621	9618	10796	82	10183.293	9896	11503	112	10150.188	9820	11144	63	10139.350	9875	11303	122	10188.549	9855	11198	40	10171.325	9812	11198	92	10140.739	9822	10920	87	10187.448	9811	11537
973	87	10127.275	9897	10926	82	10152.976	9903	11245	112	10197.161	9913	11848	63	10115.175	9914	11515	122	10153.295	9898	10944	40	10337.200	9899	11094	92	10113.805	9862	11114	87	10113.805	9679	11065
974	87	10106.345	9891	10866	82	10320.146	9883	11938	112	10171.491	9690	11423	63	10144.270	9889	11068	122	10124.787	9859	11176	40	10124.950	9929	10968	92	10195.913	9825	11209	87	10115.138	9856	10678
975	87	10241.034	9894	11878	82	10130.476	9766	10971	112	10230.205	9558	11714	63	10215.571	9860	11143	122	10155.024	9894	11768	40	10314.450	9902	11090	92	10071.468	9880	10821	87	10158.725	9872	11234
976	87	10074.920	9872	10999	82	10181.000	9842	11063	112	10116.349	9874	10714	63	10275.540	9902	11705	122	10171.451	9847	11289	40	10153.875	9861	10582	92	10142.587	9863	11080	87	10070.781	9871	10655
977	87	10147.678	9805	11173	82	10087.451	9809	10889	112	10131.696	9840	11128	63	10135.952	9886	10958	122	10155.476	9873	11094	40	10090.575	9614	10751	92	10116.674	9666	11692	87	10150.839	9723	11308
978	87	10081.104	9863	10990	82	10245.695	9818	11792	112	10112.651	9860	11493	63	10221.857	9901	11278	122	10117.131	9861	11670	40	10237.375	9909	11385	92	10078.076	9775	10817	87	10112.287	9548	10906
979	87	10141.563	9867	11006	82	10256.598	9897	11148	112	10098.026	9836	10920	63	10228.254	9862	11154	122	10167.401	9839	10990	40	10245.375	9739	10917	92	10115.631	9829	10953	87	10159.448	9838	11089
980	87	10065.885	9838	10911	82	10197.427	9857	11309	112	10113.714	9852	11348	63	10161.937	9771	11387	122	10207.763	9831	12397	40	10305.725	9859	11123	92	10110.598	9742	10961	87	10114.816	9851	10954
981	87	10103.299	9871	11183	82	10151.231	9875	11160	112	10108.518	9779	11075	63	10169.604	9844	11138	122	10154.426	9780	11191	40	10175.350	9849	11136	92	10097.913	9813	11465	87	10162.977	9829	11594
982	87	10143.494	9868	11438	82	10237.366	9838	11349	112	10173.750	9817	11262	63	10281.143	9884	11373	122	10180.722	9794	11254	40	10348.850	9933	11305	92	10165.565	9822	10811	87	10110.518	9867	11276
983	87	10170.253	9826	11610	82	10147.171	9829	11100	112	10144.446	9761	10914	63	10176.254	9792	11430	122	10214.254	9861	11458	40	10239.800	9808	10968	92	10122.631	9817	10970	87	10106.713	9913	10920
984	87	10209.920	9742	11401	82	10089.609	9861	10951	112	10161.330	9836	11995	63	10139.223	9886	11260	122	10123.106	9860	11406	40	10428.000	9898	11965	92	10103.685	9896	10844	87	10145.713	9781	11950
985	87	10119.000	9850	10996	82	10242.402	9916	11070	112	10092.562	9785	10988	63	10214.762	9432	11452	122	10157.263	9851	12528	40	10299.175	9839	11895	92	10210.206	9832	11314	87	10083.092	9796	10541
986	87	10053.034	9333	10813	82	10146.061	9789	11246	112	10183.125	9826	11298	63	10204.825	9845	11060	122	10249.853	9765	11849	40	10207.500	9849	11153	92	10118.294	9874	11007	87	10152.126	9850	10927
987	87	10129.954	9301	11464	82	10114.780	9887	11329	112	10230.099	9857	11931	63	10215.190	9802	10979	122	10204.983	9864	11593	40	10260.050	9780	11926	92	10145.055	9824	11344	87	10096.644	9855	11051
988	87	10216.885	9838	11387	82	10231.964	9040	11259	112	10181.330	9713	11184	63	10220.746	9864	11264	122	10210.918	9805	11530	40	10363.225	9857	11533	92	10072.761	9807	10601	87	10168.000	9254	12212
989	87	10177.896	9873	11392	82	10166.402	9897	11251	112	10101.679	9778	11088	63	10182.000	9904	11222	122	10251.541	9727	11197	40	10287.400	9798	11451	92	10089.826	9885	10755	87	10092.563	9830	11206
990	87	10126.506	9810	11647	82	10115.549	9826	10894	112	10142.241	9789	11209	63	10187.556	9873	10814	122	10178.147	9820	10969	40	10189.850	9886	10884	92	10125.315	9857	11029	87	10121.080	9879	11080
991	87	10120.391	9892	10737	82	10202.731	9793	11821	112	10104.116	9806	11313	63	10105.286	9900	10963	122	10202.763	9770	11275	40	10371.050	9940	11456	92	10152.989	9818	11195	87	10080.333	9795	11074
992	87	10152.138	9912	10891	82	10170.464	9815	11359	112	10177.616	9812	13432	63	10305.492	9818	11725	122	10179.385	9790	11273	40	10199.375	9824	11318	92	10127.108	9892	11337	87	10092.977	9877	11407
993	87	10143.275	9831	10812	82	10177.476	9814	11730	112	10145.474	9814	10966	63	10149.841	9878	11251	122	10186.196	9762	11821	40	10432.750	9789	11889	92	10132.479	9785	11253	87	10086.460	9865	11175
994	87	10171.494	9814	11236	82	10219.317	9824	11318	112	10151.071	9843	10845	63	10233.650	9836	11605	122	10139.787	9866	11202	40	10508.225	9718	11487	92	10054.131	9820	10929	87	10176.851	9852	11162
995	87	10120.482	9867	11018	82	10168.122	9914	10812	112	10130.929	9147	11155	63	10316.762	9907	13132	122	10204.483	9618	12160	40	10310.375	9873	11254	92	10177.185	9848	11384	87	10176.448	9782	11211
996	87	10126.701	9842	11207	82	10199.805	9891	11303	112	10160.625	9873	11124	63	10160.904	9831	11570	122	10240.017	9829	12161	40	10216.800	9886	10940	92	10108.815	9157	10899	87	10153.747	9837	10847
997	87	10062.195	9784	11130	82	10059.658	9870	10791	112	10199.901	9872	11246	63	10173.302	9879	11137	122	10186.123	9682	11129	40	10200.900	9875	10738	92	10046.619	9832	10444	87	10161.448	9824	11675
998	87	10138.816	9868	11681	82	10133.293	9767	10972	112	10147.634	9891	11225	63	10111.794	9821	11639	122	10255.442	9852	11700	40	10231.975	9910	11534	92	10085.206	9832	10989	87	10102.195	9864	11043
999	87	10084.575	9842	11371	82	10227.842	9847	11213	112	10107.750	9839	11226	63	10197.508	9910	11798	122	10157.418	9703	11479	40	10189.575	9824	11056	92	10052.815	9883	10772	87	10112.241	9870	11478
1000	87	10062.725	9848	10908	82	10158.024	9895	11409	112	10118.375	9841	11251	63	10210.190	9830	11690	122	10201.140	9815	11188	40	10298.525	9813	11144	92	10177.945	9858	11362	87	10062.851	9877	10784
1001	87	10185.518	9873	12069	82	10315.671	9831	11754	112	10182.241	9771	11129	63	10246.952	9853	11686	122	10284.353	9868	11363	40	10442.250	9935	12622	92	10105.315	9809	10985	87	10218.506	9850	10968
1002	87	10076.069	9821	11022	82	10177.512	9856	11910	112	10163.812	9798	11891	63	10109.063	9873	11023	122	10173.500	9881	11843	40	10158.375	9800	11319	92	10088.608	9798	11076	87	10041.827	9883	10791
1003	87	10076.678	9882	10725	82	10123.720	9812	10955	112	10117.839	9746	11324	63	10168.175	9902	11505	122	10120.353	9893	11302	40	10314.650	9803	11438	92	10120.750	9825	10893	87	10122.482	9771	10675
1004	87	10159.644	9881	11034	82	10214.976	9837	11142	112	10211.509	9889	10961	63	10223.794	9855	11320	122	10232.508	9810	11175	40	10113.575	9832	10904	92	10065.782	9759	10701	87	10114.391	9848	10896
1005	87	10044.023	9839	10718	82	10140.695	9855	11097	112	10153.107	9756	11396	63	10204.777	9830	11361	122	10229.312	9474	11115	40	10383.625	9882	11291	92	10123.445	9809	10949	87	10112.023	9862	10980
1006	87	10217.448	9811	12114	82	10136.415	9830	10963	112	10167.232	9775	10942	63	10210.984	9890	11815	122	10278.860	9818	11075	40	10257.100	9844	10929	92	10106.305	9799	10864	87	10124.345	9878	11333
1007	87	10120.609	9882	10941	82	10104.305	9915	11001	112	10173.500	9887	11996	63	10208.396	9915	11060	122	10193.237	9868	11652	40	10272.300	9916	11119	92	10155.815	9791	10910	87	10146.149	9699	11398
1008	87	10070.598	9799	11021	82	10215.671	9759	12023	112	10167.420	9858	11425	63	10131.143	9753	11063	122	10246.353	9724	12005	40	10099.625	9806	10620	92	10176.837	9784	10896	87	10051.023	9878	10564
1009	87	10126.506	9883	11526	82	10090.609	9756	11077	112	10173.705	9779	11266	63	10360.429	9835	12153	122	10212.222	8267	10954	40	10095.600	9886	11142	92	10182.771	9861	11332	87	10088.563	9840	11279
1010	87	10143.701	9852	10950	82	10193.451	9905	11330	112	10136.420	9779	11666	63	10183.477	9852	11339	122	10183.836	9844	10899	40	10242.825	9870	10912	92	10148.532	9820	11820	87	10097.851	9881	11008
1011	87	10085.126	9870	10840	82	10118.793	9854	11098	112	10146.276	9857	10959	63	10226.350	9868	11309	122	10311.623	9864	12140	40	10138.875	9873	10620	92	10171.282	9826	11068	87	10202.966	9904	11181
1012	87	10033.598	9882	10541	82	10141.134	9883	11680	112	10087.366	9874	11343	63	10273.254	9814	13085	122	10235.017	9839	11409	40	10395.950	9996	11873	92	10216.337	9760	11694	87	10178.908	9834	11956
1013	87	10115.391	9834	10765	82	10131.549	9878	12188	112	10110.321	9795	10882	63	10155.127	9915	11007	122	10236.918	9806	11900	40	10290.550	9906	11818	92	10155.619	9879	11342	87	10186.621	9835	11872
1014	87	10186.219	9783	11390	82	10189.488	9816	11451	112	10176.545	9880	12612	63	10178.429	9858	11438	122	10178.115	9861	11192	40	10193.800	9921	11008	92	10123.587	9832	11634	87	10180.265	9850	11313
1015	87	10116.195	9863	10912	82	10100.927	9905	11203	112	10158.134	8989	11503	63	10239.477	9704	12148	122	10165.836	9876	12023	40	10365.125	9883	12712	92	10167.218	9885	11747	87	10148.954	9886	11113
1016	87	10095.689	9865	11116	82	10175.451	9807	11892	112	10200.099	9817	11105	63	10154.238	9861	10862	122	10185.795	9780	11573	40	10270.325	9833	12130	92	10141.500	9709	11927	87	10156.275	9659	11345
1017	87	10096.000	9855	11006	82	10164.683	9811	11237	112	10140.062	9841	11359	63	10285.175	9839	12719	122	10238.426	9869	11394	40	10235.675	9833	10916	92	10170.826	9875	11080	87	10076.816	9805	10635
1018	87	10205.322	9794	11336	82	10175.391	9845	11029	112	10123.679	9817	11064	63	10165.667	9757	11380	122	10186.181	9845	11499	40	10198.050	9895	10927	92	10181.032	9701	11194	87	10107.552	9852	10794
1019	87	10098.540	9791	11355	82	10235.293	9787	11455	112	10100.134	9901	10851	63	10182.667	9876	10826	122	10205.664	9791	11050	40	10133.525	9550	10857	92	10134.706	9787	11098	87	10074.000	9820	11604
1020	87	10147.207	9765	10956	82	10246.646	9883	11047	112	10116.929	9829	11173	63	10258.762	9832	11140	122	10230.033	9872	11469	40	10183.525	9808	10809	92	10097.402	9850	10903	87	10138.862	9809	11231
1021	87	10183.988	9525	10919	82	10081.634	8620	11513	112	10109.929	9778	11375	63	10199.302	9889	11222	122	10226.254	9783	12163	40	10275.150	9891	11598	92	10089.369	9867	10686	87	10123.138	9743	11015
1022	87	10128.851	9815	10881	82	10194.695	9916	12042	112	10181.089	9832	11433	63	10102.381	9851	11090	122	10145.549	9781	11041	40	10142.750	9821	10525	92	10134.076	9904	11519	87	10128.518	9886	11488
1023	87	10073.448	9898	10953	82	10164.622	9900	11267	112	10144.429	9830	11134	63	10335.762	9880	11805	122	10208.058	9902	11344	40	10214.425	9916	10957	92	10132.892	9898	11883	87	10147.058	9766	11668
1024	87	10160.494	9811	10833	82	10124.671	9725	11541	112	10147.295	9845	11413	63	10178.238	9907	11190	122	10225.254	9804	11609	40	10108.650	9926	10995	92	10172.435	9864	11198	87	10028.977	9913	10380
1025	87	10168.689	9856	11101	82	10178.658	9873	11335	112	10160.268	9876	11026	63	10286.937	9842	11618	122	10126.278	9833	11024	40	10252.625	9858	11018	92	10153.271	9845	11032	87	10110.069	9877	11141
1026	87	10086.207	9871	11530	82	10142.671	9916	11212	112	10245.286	9878	12108	63	10301.762	9890	11815	122	10216.771	9800	11282	40	10293.025	9892	11154	92	10120.956	9874	10923	87	10084.735	9902	11534
1027	87	10164.322	9873	11546	82	10128.061	9844	10717	112	10155.143	9862	11209	63	10134.937	8918	11626	122	10183.500	9872	11426	40	10203.675	9890	10883	92	10084.392	9886	10805	87	10149.287	9789	11483
1028	87	10094.092	9807	10764	82	10144.707	9481	11097	112	10187.286	9863	11491	63	10180.143	9899	11817	122	10169.278	9907	11620	40	10390.375	9848	11416	92	10159.750	9757	10869	87	10165.781	9823	11114
1029	87	10217.942	9874	11186	82	10160.158	9889	11316	112	10182.776	9895	11422	63	10135.698	9772	11205	122	10107.058	9852	10961	40	10200.975	9869	11094	92	10122.652	9842	11058	87	10137.034	9828	11111
1030	87	10083.356	9901	11110	82	10141.476	9834	10840	112	10116.688	9797	10705	63	10187.698	9878	11393	122	10222.155	9870	11304	40	10279.250	9816	11320	92	10128.631	9910	10576	87	10094.069	9667	11032
1031	87	10143.333	9878	11048	82	10277.244	9877	11495	112	10202.857	9807	11682	63	10148.937	9820	11461	122	10137.164	9840	11337	40	10162.525	9855	11300	92	10210.642	9826	11228	87	10107.977	9893	10816
1032	87	10087.437	9847	10880	82	10142.500	9851	10983	112	10144.401	9868	11193	63	10146.968	9812	10926	122	10153.312	9784	11141	40	10429.600	9885	11711	92	10174.435	9860	11128	87	10121.805	9897	11215
1033	87	10062.391	9814	10841	82	10101.780	9864	10876	112	10148.018	9866	10957	63	10106.413	9559	11096	122	10177.623	9844	11187	40	10161.600	9804	11226	92	10104.392	9831	10804	87	10043.275	9870	10901
1034	87	10149.678	9857	11405	82	10132.878	9890	10868	112	10088.599	9883	10775	63	10120.413	9885	11003	122	10157.541	9804	11351	40	10110.000	9856	10632	92	10098.979	9881	10807	87	10075.851	9845	10513
1035	87	10103.931	9882	10635	82	10284.122	9902	11673	112	10193.304	9879	11333	63	10212.396	9891	11319	122	10160.000	9874	11719	40	10358.950	9917	11384	92	10145.206	9402	10937	87	10160.552	9794	10913
1036	87	10205.229	9891	11552	82	10170.024	9818	11179	112	10132.607	9882	11060	63	10150.223	9857	11554	122	10131.524	9811	11078	40	10197.900	9905	11413	92	10076.087	9834	10805	87	10139.528	9812	10879
1037	87	10244.747	9827	11658	82	10269.805	9857	12325	112	10204.688	9835	12506	63	10026.396	9887	10649	122	10171.918	9814	11328	40	10135.075	9923	10773	92	10124.935	9843	11642	87	10188.448	9880	11667
1038	87	10224.966	9840	11071	82	10128.707	9914	10898	112	10080.474	9784	11193	63	10171.952	9923	11471	122	10173.353	9844	12766	40	10356.475	9928	11432	92	10086.163	9851	10752	87	10079.046	9895	10899
1039	87	10088.920	9791	10876	82	10247.927	9862	11149	112	10134.759	9843	11564	63	10117.016	9788	11068	122	10158.942	9734	11102	40	10341.550	9809	11321	92	10151.337	9865	11671	87	10152.229	9816	11008
1040	87	10119.219	9853	10875	82	10199.598	9816	10921	112	10121.500	9802	12007	63	10149.667	9861	11007	122	10206.918	9858	12168	40	10389.975	9879	12195	92	10109.771	9872	11045	87	10113.460	9788	11167
1041	87	10127.414	9910	12294	82	10194.293	9830	11137	112	10154.901	9859	11657	63	10101.968	9886	10815	122	10148.451	9858	11181	40	10200.425	9844	11364	92	10094.968	9891	11456	87	10040.920	9926	10749
1042	87	10100.689	9786	10987	82	10136.707	9809	11682	112	10064.651	9885	10590	63	10193.032	9914	11382	122	10151.336	9881	11372	40	10218.050	9923	10784	92	10166.108	9791	11476	87	10120.184	9816	10912
1043	87	10097.046	9887	10980	82	10240.378	9725	11170	112	10162.161	9865	11663	63	10201.302	9850	11401	122	10211.106	9782	11022	40	10277.675	9942	11544	92	10047.815	9875	10734	87	10172.609	9842	11856
1044	87	10154.644	9849	11364	82	10179.317	9846	11467	112	10139.616	9773	11184	63	10149.302	9838	11101	122	10263.205	9828	11502	40	10119.200	9799	11026	92	10192.945	9905	11068	87	10155.518	9804	11241
1045	87	10105.138	9843	10881	82	10185.988	9749	12218	112	10157.804	9827	11023	63	10160.762	9722	10722	122	10181.000	9859	11267	40	10218.825	9926	11687	92	10136.392	9839	11373	87	10068.540	9806	10840
1046	87	10114.540	9680	10834	82	10358.866	9770	11187	112	10040.295	9716	10587	63	10196.413	9825	11202	122	10211.853	9879	11906	40	10254.050	9860	11331	92	10109.119	9860	10761	87	10081.735	9870	11081
1047	87	10148.563	9862	11048	82	10099.036	9901	10792	112	10163.812	9882	11962	63	10181.000	9876	11043	122	10148.131	9792	11262	40	10333.275	9862	11335	92	10074.185	9804	11124	87	10122.908	9830	10959
1048	87	10171.494	9875	11415	82	10195.964	9820	12010	112	10206.429	9794	11769	63	10189.746	9836	10993	122	10202.295	9856	10896	40	10131.700	9849	11172	92	10051.826	9855	10391	87	10228.034	9799	11669
1049	87	10174.988	9758	11957	82	10192.842	9892	11355	112	10111.411	9855	10820	63	10108.143	9864	10607	122	10235.655	9821	11250	40	10182.000	9889	10988	92	10115.718	9848	10665	87	10033.655	9899	10859
1050	87	10194.885	9832	11083	82	10120.171	9862	11379	112	10146.401	9692	11232	63	10168.032	9879	10719	122	10210.254	9827	11825	40	10205.875	9949	10846	92	10104.805	9905	11494	87	10109.988	9830	11029
1051	87	10122.781	9915	11039	82	10175.524	9878	11155	112	10233.330	9840	11875	63	10127.904	9886	11213	122	10142.983	9851	11454	40	10312.425	9712	11753	92	10122.544	9861	11006	87	10151.518	9857	11230
1052	87	10143.827	9856	10852	82	10080.024	9890	10838	112	10138.107	9879	10947	63	10045.619	9553	10927	122	10289.418	9847	11163	40	10195.525	9899	10772	92	10072.413	9881	10864	87	10143.644	9869	11707
1053	87	10116.874	9134	11555	82	10260.671	9821	12175	112	10154.670	9793	11286	63	10249.159	9791	11043	122	10172.647	9839	10958	40	10324.475	9825	11522	92	10137.652	9861	11069	87	10118.184	9824	11541
1054	87	10126.816	9834	11087	82	10164.415	9792	10836	112	10197.099	9802	11568	63	10119.683	9910	11088	122	10101.877	9833	11089	40	10109.475	9864	11069	92	10065.456	9891	10558	87	10070.988	9852	10504
1055	87	10080.644	9879	10683	82	10170.220	8770	11548	112	10121.554	9865	11227	63	10196.270	9837	11271	122	10175.229	9865	11290	40	10346.175	9776	13035	92	10072.305	9909	10918	87	10111.678	9881	11473
1056	87	10228.311	9853	11635	82	10211.171	9782	10800	112	10152.179	9816	11383	63	10132.937	9865	10877	122	10204.828	9832	11291	40	10190.150	9880	10811	92	10101.195	9851	10799	87	10150.253	9822	10789
1057	87	10139.552	9879	11168	82	10153.500	9780	11648	112	10168.964	9815	11521	63	10134.492	9875	11045	122	10193.533	9826	11865	40	10228.825	9906	11042	92	10179.044	9909	11180	87	10174.448	9831	11353
1058	87	10148.265	9885	11009	82	10174.731	9874	12049	112	10114.776	9875	11000	63	10060.825	9923	10663	122	10149.024	9783	11383	40	10298.950	9939	10934	92	10177.674	9844	10851	87	10179.115	9841	11869
1059	87	10164.781	9746	11047	82	10175.280	9877	11557	112	10099.224	9854	10705	63	10198.063	9759	11535	122	10152.401	9746	11386	40	10240.975	9820	12210	92	10085.468	9875	11003	87	10141.482	9894	11483
1060	87	10164.816	9902	10978	82	10119.354	9859	11125	112	10133.026	9820	10871	63	10308.079	9907	11262	122	10167.574	9796	11271	40	10183.075	9895	11167	92	10082.837	9856	11196	87	10105.345	9865	11069
1061	87	10168.219	9864	11176	82	10099.536	9879	10723	112	10209.776	9872	11949	63	10180.508	9873	10870	122	10173.640	9789	11277	40	10248.975	9833	11177	92	10082.229	9874	11034	87	10102.528	9778	11005
1062	87	10054.345	9869	10633	82	10130.231	9821	11257	112	10128.526	9248	10799	63	10193.698	9899	11183	122	10220.615	9736	11327	40	10260.975	9832	11417	92	10114.479	9891	11179	87	10196.023	9901	11297
1063	87	10171.920	9894	11055	82	10219.878	9798	11145	112	10128.151	9899	10755	63	10130.143	9898	11240	122	10134.524	9836	11563	40	10186.675	9931	10929	92	10046.021	9017	10653	87	10087.138	9869	10781
1064	87	10137.805	9699	11070	82	10136.658	9917	10859	112	10222.857	9850	11822	63	10287.508	9906	11398	122	10160.140	9682	11432	40	10119.775	9870	10789	92	10106.576	9656	10613	87	10093.345	9830	11128
1065	87	10212.069	9788	11425	82	10131.878	9872	10871	112	10170.134	9804	11226	63	10221.571	9854	11076	122	10186.787	9815	11714	40	10522.800	9936	11504	92	10142.892	9836	10836	87	10066.781	9885	11006
1066	87	10151.805	9804	11529	82	10104.756	9851	11247	112	10171.732	9821	11452	63	10225.143	9852	11402	122	10111.369	9853	11181	40	10133.425	9886	11019	92	10100.142	9742	11233	87	10093.000	9906	11370
1067	87	10160.104	9835	11169	82	10209.488	9798	11736	112	10181.741	9880	11167	63	10234.619	9880	10981	122	10191.205	9895	11906	40	10166.825	9862	11653	92	10203.369	9890	11730	87	10071.368	9882	10819
1068	87	10159.771	9887	10939	82	10178.476	9788	11356	112	10201.938	9897	11069	63	10083.984	9875	11292	122	10182.983	9846	11514	40	10094.900	9885	10774	92	10090.032	9845	11071	87	10077.058	9778	10969
1069	87	10131.816	9901	10943	82	10170.646	9870	10965	112	10094.474	9872	10957	63	10199.968	9774	10685	122	10175.672	9834	11263	40	10300.375	9862	11764	92	10065.794	9869	10692	87	10076.482	9831	10639
1070	87	10141.184	9803	11288	82	10228.561	9884	12022	112	10154.224	9849	10924	63	10204.619	9909	11206	122	10239.304	9783	11514	40	10080.550	9920	10540	92	10080.282	9901	11004	87	10095.839	9839	10949
1071	87	10065.667	9502	11243	82	10173.439	9779	11269	112	10058.455	9881	10840	63	10142.508	9901	11097	122	10116.935	9859	11466	40	10265.125	9790	11314	92	10167.544	9878	11082	87	10170.414	9848	10904
1072	87	10113.287	9866	10796	82	10214.109	9918	11902	112	10081.955	9854	10840	63	10188.333	9870	10870	122	10137.172	9389	11328	40	10022.225	9469	10825	92	10114.032	9855	10806	87	10100.885	9168	11855
1073	87	10093.966	9828	11555	82	10138.829	9855	11345	112	10183.286	9167	11136	63	10244.396	9824	11625	122	10157.771	9835	11511	40	10281.500	9883	11658	92	10245.479	9871	12172	87	10081.207	9831	10603
1074	87	10129.781	9842	11252	82	10080.207	9837	10775	112	10110.974	9485	11229	63	10221.777	9943	11248	122	10178.328	9624	11846	40	10235.450	9829	11870	92	10114.794	9858	10964	87	10113.781	9777	11135
1075	87	10134.275	9869	10808	82	10061.817	9481	10901	112	10121.295	9811	11023	63	10183.635	9883	11211	122	10254.287	9826	11347	40	10348.225	9886	11107	92	10170.021	9851	11329	87	10184.115	9903	11539
1076	87	10125.229	9846	11520	82	10106.183	9807	11826	112	10139.768	9853	11825	63	10217.048	9880	11063	122	10170.746	9747	11297	40	10389.300	9888	12186	92	10098.044	9815	10776	87	10085.207	9849	10941
1077	87	10109.173	9830	11038	82	10140.780	9771	11221	112	10130.804	9838	11141	63	10215.413	9844	11309	122	10169.345	9872	11182	40	10246.625	9872	11499	92	10085.968	9118	10804	87	10161.149	9844	11575
1078	87	10189.253	9872	10963	82	10289.195	9860	11281	112	10192.151	9798	11371	63	10328.079	9709	11420	122	10197.172	9769	11681	40	10288.375	9804	11143	92	10120.271	9840	11399	87	10159.621	9871	11532
1079	87	10073.701	9876	11108	82	10161.146	9764	11298	112	10210.679	9776	12172	63	10099.429	9894	10794	122	10223.812	9848	11740	40	10141.250	9868	10968	92	10171.195	9808	11334	87	10133.460	9902	10977
1080	87	10154.184	9782	11634	82	10193.951	9838	11632	112	10118.696	9748	11826	63	10160.508	9915	11135	122	10221.483	9800	12192	40	10161.425	9903	11125	92	10130.750	9819	11569	87	10089.448	9881	11113
1081	87	10053.069	9839	10811	82	10136.854	9889	11012	112	10087.384	9800	11062	63	10115.667	9826	10870	122	10189.615	9888	12037	40	10060.825	9841	10486	92	10133.706	9708	10825	87	10051.000	9873	10730
1082	87	10180.402	9851	11144	82	10119.549	9853	11402	112	10150.545	9832	11111	63	10150.857	9599	10985	122	10168.771	9746	11303	40	10329.200	9821	11994	92	10144.555	9838	11081	87	10082.195	9836	10827
1083	87	10129.678	9843	11192	82	10169.231	9793	11231	112	10108.330	9851	11076	63	10304.635	9807	11100	122	10265.574	9841	11673	40	10206.350	9866	11265	92	10111.587	9743	11005	87	10156.207	9649	11403
1084	87	10195.827	9875	11190	82	10208.536	9826	10882	112	10202.759	9838	11683	63	10151.619	9851	10733	122	10202.869	9710	12461	40	10143.375	9822	10604	92	10151.468	9727	11447	87	10177.437	9800	11031
1085	87	10090.920	9871	10892	82	10187.085	9875	11769	112	10102.554	9784	10847	63	10271.810	9931	11418	122	10240.606	9831	11780	40	10216.000	9908	11185	92	10082.142	9828	10942	87	10120.920	9822	11381
1086	87	10193.253	9881	11036	82	10170.634	9895	11353	112	10164.196	9811	11167	63	10182.952	9873	11632	122	10243.442	9822	11375	40	10164.350	9351	11280	92	10165.358	9889	11223	87	10079.437	9792	11096
1087	87	10203.793	9842	11832	82	10121.671	9934	10780	112	10083.438	9847	11276	63	10204.048	9823	11491	122	10278.574	9829	12102	40	10350.100	9803	11845	92	10095.935	9900	10695	87	10045.644	9842	10652
1088	87	10052.667	9835	10641	82	10105.817	9781	10708	112	10178.259	9769	10828	63	10198.794	9892	11062	122	10297.959	9847	12049	40	10253.075	9838	11021	92	10112.576	9796	11815	87	10123.942	9839	11130
1089	87	10110.747	9890	10834	82	10212.695	9884	11048	112	10168.580	9795	11572	63	10254.016	9872	11346	122	10154.140	8820	12520	40	10241.450	9863	11289	92	10081.598	9837	10724	87	10104.149	9853	10897
1090	87	10072.275	9793	11314	82	10153.731	9891	11182	112	10114.464	9894	11274	63	10157.777	9908	11709	122	10165.942	9758	11567	40	10356.125	9879	11624	92	10189.305	9866	10920	87	10094.046	9864	10784
1091	87	10135.046	9875	11083	82	10189.109	9835	11242	112	10111.670	9754	11406	63	10140.317	9794	10922	122	10160.655	9826	11807	40	10224.100	9853	11401	92	10127.902	9895	11281	87	10115.701	9893	11012
1092	87	10132.368	9825	11107	82	10176.427	9852	11052	112	10168.688	9812	11318	63	10104.444	9892	11178	122	10330.705	9815	12647	40	10130.350	9874	10855	92	10150.663	9864	10985	87	10168.080	9902	11301
1093	87	10176.115	9844	11821	82	10175.891	9845	11000	112	10146.696	9871	11541	63	10208.032	9893	10942	122	10194.804	9887	11136	40	10290.425	9884	11574	92	10183.750	9869	10940	87	10143.954	9861	11012
1094	87	10118.299	9731	11228	82	10139.817	9813	11001	112	10140.929	9799	11494	63	10098.523	9576	10731	122	10143.983	9878	11114	40	10301.925	9928	11993	92	10101.989	9900	11270	87	10110.034	9900	11305
1095	87	10046.322	9302	10701	82	10188.634	9824	10921	112	10152.964	9878	11109	63	10208.762	9910	10917	122	10171.926	9887	11865	40	10290.575	9851	10987	92	10101.619	9869	10971	87	10157.667	9874	10979
1096	87	10095.644	9895	11252	82	10281.939	9741	11344	112	10106.089	9844	11628	63	10178.904	9835	11112	122	10196.483	9858	10967	40	10127.750	9929	10934	92	10140.076	9893	11391	87	10078.275	9871	10920
1097	87	10086.942	9838	10898	82	10137.500	9895	10916	112	10237.054	9819	10948	63	10203.063	9872	11165	122	10269.558	9706	11944	40	10143.775	9895	11454	92	10125.206	9816	11104	87	10180.265	9064	12990
1098	87	10101.425	9847	10670	82	10120.634	9681	10990	112	10140.938	9824	11510	63	10295.413	9920	12261	122	10269.229	9746	11479	40	10271.475	9905	11033	92	10192.424	9763	10920	87	10144.586	9828	10971
1099	87	10099.896	9855	10775	82	10154.439	9897	11543	112	10178.482	9732	10838	63	10215.032	9826	11249	122	10211.360	9773	11144	40	10237.475	9833	11159	92	10086.968	9897	10989	87	10125.104	9837	10863
1100	87	10148.540	9802	11118	82	10094.354	9872	10571	112	10143.893	9827	11280	63	10265.206	9883	11229	122	10224.705	9894	11263	40	10147.450	9906	11047	92	10171.935	9785	11172	87	10181.184	9841	11070
1101	87	10129.299	9842	10903	82	10227.561	9836	11018	112	10182.224	9821	11146	63	10231.206	9826	11276	122	10155.795	9802	12006	40	10226.175	9810	10922	92	10128.924	9794	10878	87	10110.839	9782	11153
1102	87	10118.759	9882	11075	82	10069.731	9885	10732	112	10115.099	9790	10944	63	10238.175	9899	11440	122	10232.500	9851	11552	40	10267.750	9876	10926	92	10070.826	9600	10680	87	10221.896	9892	11800
1103	87	10099.391	9876	10788	82	10076.329	9843	10669	112	10162.357	9836	11300	63	10193.063	9943	11268	122	10180.615	9873	11379	40	10296.950	9852	11009	92	10233.456	9849	11383	87	10171.771	9826	11029
1104	87	10169.735	9885	11369	82	10140.609	9897	11347	112	10187.321	9888	11310	63	10178.714	9859	11395	122	10215.082	9899	11143	40	10128.125	9920	10997	92	10169.956	9842	11268	87	10158.586	9872	11623
1105	87	10151.528	9835	10795	82	10175.609	9818	11447	112	10141.500	9877	11845	63	10212.873	9910	11975	122	10234.640	9875	11791	40	10134.700	9885	10686	92	10212.294	9842	11174	87	10201.644	9824	10760
1106	87	10163.356	9819	11600	82	10249.317	9888	11387	112	10120.214	9881	10982	63	10413.270	9788	12018	122	10187.024	9878	11787	40	10191.675	9917	11169	92	10125.206	9839	11940	87	10203.345	9835	11845
1107	87	10113.713	9826	11207	82	10200.866	9875	11544	112	10152.509	9890	11110	63	10199.683	9816	10979	122	10281.263	9706	11545	40	10196.175	9900	11688	92	10147.565	9840	10925	87	10106.012	9862	11053
1108	87	10122.931	9876	10831	82	10246.098	9758	11680	112	10163.776	9847	11177	63	10156.381	9839	10901	122	10185.164	9859	11198	40	10172.300	9865	10925	92	10175.305	9838	11142	87	10135.058	9819	10984
1109	87	10072.609	9796	10682	82	10203.817	9895	11254	112	10143.393	9859	11550	63	10236.206	9888	11204	122	10144.304	9869	11485	40	10365.125	9900	11116	92	10089.565	9876	10911	87	10045.126	9805	10816
1110	87	10152.747	9841	11354	82	10180.036	9837	11290	112	10187.929	9824	11449	63	10176.556	9890	11509	122	10150.992	9903	11032	40	10344.550	9785	11368	92	10111.392	9899	11243	87	10108.805	9877	11416
1111	87	10155.805	9859	11634	82	10186.464	9881	11045	112	10135.232	9855	11178	63	10167.604	9879	11884	122	10172.476	9901	11845	40	10241.675	9904	10975	92	10196.218	9848	11342	87	10133.689	9862	10654
1112	87	10138.425	9796	11297	82	10200.695	9846	10981	112	10156.009	8960	11365	63	10161.238	9836	11423	122	10112.336	9865	11116	40	10275.950	9861	11227	92	10084.608	9866	10884	87	10149.954	9870	11758
1113	87	10155.265	9793	11295	82	10121.269	9909	10684	112	10128.438	9844	11748	63	10202.698	9877	11284	122	10270.353	9792	11572	40	10307.550	9897	11516	92	10058.044	9845	10711	87	10173.506	9913	11188
1114	87	10132.713	9839	10923	82	10238.000	9852	12050	112	10141.696	9867	11009	63	10128.810	9893	10771	122	10277.696	9859	11670	40	10244.275	9857	10907	92	10238.337	9915	11960	87	10200.482	9817	11614
1115	87	10112.839	9848	11200	82	10148.683	9890	11443	112	10136.795	9779	10959	63	10099.650	9810	10825	122	10295.533	9846	12254	40	10152.350	9939	10716	92	10163.945	9796	11222	87	10157.655	9854	11222
1116	87	10158.689	9840	11329	82	10143.488	9885	10916	112	10158.634	9874	11514	63	10204.492	9884	11648	122	10204.017	9855	11431	40	10289.275	9877	11228	92	10082.945	9893	11274	87	10203.839	9871	10850
1117	87	10084.621	9899	11985	82	10168.451	9788	11104	112	10090.107	9765	11008	63	10197.698	9761	11587	122	10190.778	9783	11020	40	10256.225	9829	10965	92	10096.218	9891	11112	87	10215.931	9845	11429
1118	87	10160.805	9890	11273	82	10288.342	9917	11082	112	10197.134	9774	12113	63	10258.571	9816	12122	122	10111.574	9827	11024	40	10259.550	9828	10952	92	10116.815	9721	10803	87	10138.966	9863	11413
1119	87	10135.621	9850	10891	82	10177.109	9754	11601	112	10101.438	9832	11291	63	10110.777	9789	11053	122	10253.951	9822	11785	40	10332.600	9823	11990	92	10009.815	9712	10383	87	10075.460	9805	10741
1120	87	10095.333	9262	11069	82	10183.220	9829	11269	112	10113.866	9829	11384	63	10248.683	9857	11543	122	10146.360	9897	12135	40	10156.650	9866	11122	92	10108.598	9865	10895	87	10134.012	9890	11146
1121	87	10093.069	9815	11243	82	10121.646	9899	11038	112	10172.054	9745	10975	63	10140.460	9900	10818	122	10210.205	9869	11335	40	10170.675	9856	10911	92	10123.142	9714	11055	87	10240.896	9765	11245
1122	87	10218.713	9789	11180	82	10191.976	9865	11100	112	10135.125	9854	11026	63	10206.714	9840	10849	122	10257.517	9871	11105	40	10307.325	9857	11727	92	10113.032	9840	10667	87	10150.368	9635	11369
1123	87	10197.540	9852	11354	82	10111.939	9896	10818	112	10098.401	9868	10921	63	10326.159	9817	11109	122	10251.082	9847	11583	40	10136.900	9789	10805	92	10083.869	9850	10751	87	10097.034	9814	10671
1124	87	10131.771	9794	11099	82	10188.695	9772	11082	112	10135.366	9830	11981	63	10292.698	9805	11261	122	10131.812	9809	11133	40	10125.350	9912	10978	92	10154.195	9849	10961	87	10048.333	9797	11370
1125	87	10135.793	9893	11192	82	10088.695	9714	11050	112	10164.536	9864	10919	63	10176.270	9863	10962	122	10162.713	9872	11294	40	10137.875	9922	10769	92	10140.902	9907	11420	87	10095.265	9903	11202
1126	87	10127.667	9858	11148	82	10122.683	9884	11700	112	10124.179	9885	11376	63	10183.396	9830	11501	122	10254.681	9839	11757	40	10188.975	9877	11472	92	10161.739	9907	11355	87	10166.253	9888	11468
1127	87	10121.966	9840	11140	82	10183.305	9888	11591	112	10116.812	9802	11301	63	10184.667	9858	11526	122	10119.942	9833	11138	40	10313.075	9866	11114	92	10117.805	9827	11010	87	10144.920	9850	11241
1128	87	10172.000	9846	11145	82	10146.988	9910	11460	112	10175.321	9779	11393	63	10211.683	9840	11152	122	10200.983	9223	11970	40	10142.675	9883	10790	92	10130.881	9788	11295	87	10061.402	9866	10595
1129	87	10077.621	9886	10648	82	10108.866	9825	11136	112	10178.099	9867	11811	63	10165.619	9840	10960	122	10162.205	9856	11059	40	10389.375	9844	11528	92	10085.011	9878	11030	87	10165.275	9897	11630
1130	87	10155.287	9868	11104	82	10071.256	9865	10736	112	10110.634	9894	11313	63	10212.254	9890	11324	122	10174.926	9897	11425	40	10301.025	9871	11329	92	10063.576	9692	10926	87	10128.781	9896	10866
1131	87	10196.931	9822	11266	82	10130.561	9820	11288	112	10160.196	9820	11439	63	10246.571	9871	11159	122	10231.336	9806	12304	40	10179.925	9874	11213	92	10120.979	9832	11356	87	10091.000	9791	11130
1132	87	10110.322	9878	11007	82	10077.427	9325	10755	112	10165.089	9825	11078	63	10103.762	9875	11222	122	10159.312	9814	11527	40	10294.725	9879	11689	92	10176.815	9862	11201	87	10133.460	9874	11225
1133	87	10200.173	9862	12008	82	10192.085	9824	11760	112	10062.812	9880	10861	63	10185.350	9880	11211	122	10086.049	9858	10942	40	10289.500	9889	11336	92	10141.771	9882	11615	87	10098.311	9845	10979
1134	87	10174.058	9796	11268	82	10133.220	9869	11124	112	10168.224	9783	11302	63	10103.460	9895	10886	122	10220.000	9810	11724	40	10152.300	9915	11175	92	10080.968	9841	11488	87	10119.195	9859	10797
1135	87	10220.725	9852	11309	82	10128.036	9854	11233	112	10220.321	9757	11850	63	10107.587	9423	10954	122	10241.819	9777	11616	40	10170.600	9918	11250	92	10076.305	9887	10687	87	10155.759	9794	11014
1136	87	10142.402	9485	11336	82	10132.171	9879	10896	112	10074.482	9809	10976	63	10145.413	9821	10829	122	10256.123	9806	11531	40	10137.550	9885	11259	92	10150.119	9699	11567	87	10126.414	9852	11239
1137	87	10157.000	9771	10950	82	10109.439	9801	10791	112	10109.384	9744	10626	63	10160.667	9882	11039	122	10246.894	9868	12098	40	10288.300	9834	11328	92	10102.402	9856	10699	87	10092.437	9892	10985
1138	87	10143.448	9635	11112	82	10254.536	9720	11353	112	10160.893	9817	10959	63	10296.587	9781	10937	122	10203.418	9815	11206	40	10234.000	9922	10836	92	10126.771	9833	11000	87	10074.104	9594	11094
1139	87	10148.414	9918	11179	82	10218.439	9716	11460	112	10112.670	9899	10983	63	10224.540	9779	12106	122	10189.942	9798	11349	40	10271.850	9774	11710	92	10088.979	9898	11248	87	10164.862	9648	11617
1140	87	10104.701	9770	11310	82	10195.158	9835	11174	112	10086.705	9702	11278	63	10127.825	9801	10757	122	10233.099	9790	11388	40	10283.975	9923	11606	92	10137.456	9845	11341	87	10156.379	9864	10882
1141	87	10109.311	9881	11148	82	10105.646	9799	10865	112	10146.429	9860	11330	63	10188.429	9803	12352	122	10251.476	9805	13420	40	10197.150	9865	10900	92	10064.544	9889	10880	87	10168.609	9851	12420
1142	87	10101.632	9879	10759	82	10138.488	9875	11556	112	10206.679	9859	11593	63	10209.396	9864	12450	122	10152.369	9501	10861	40	10383.775	9863	11755	92	10048.945	9892	11014	87	10154.391	9868	11356
1143	87	10176.000	9870	10985	82	10134.036	9837	11031	112	10121.562	9880	11332	63	10140.952	9887	10856	122	10258.188	9836	11495	40	10271.675	9875	11009	92	10124.392	9833	10999	87	10047.379	9880	10743
1144	87	10146.563	9893	11078	82	10183.622	9785	10999	112	10124.455	9810	10992	63	10210.587	9893	12596	122	10189.172	9906	11279	40	10053.350	9860	10665	92	10099.718	8734	11385	87	10189.241	9833	11603
1145	87	10070.793	9861	10584	82	10196.488	9896	11433	112	10232.500	9807	11527	63	10133.381	9870	10496	122	10079.369	9848	10940	40	10180.550	9876	11224	92	10092.271	9848	11227	87	10098.138	9896	10968
1146	87	10081.954	9855	10721	82	10207.634	9796	11613	112	10104.974	9891	11485	63	10311.096	9718	11172	122	10221.328	9883	11240	40	10331.650	9861	11601	92	10128.445	9737	11193	87	10067.552	9865	10761
1147	87	10169.345	9896	11247	82	10183.012	9904	11384	112	10157.670	9790	11050	63	10228.619	9847	11128	122	10169.049	9884	11212	40	10220.600	9784	10753	92	10106.881	9850	11060	87	10112.448	9857	10908
1148	87	10160.862	9832	10997	82	10148.171	9834	11184	112	10165.304	9889	11564	63	10153.762	9877	11723	122	10097.590	9043	10996	40	10270.275	9764	11262	92	10094.239	9851	10929	87	10082.275	9883	10762
1149	87	10098.126	9834	11520	82	10186.415	9806	11624	112	10235.099	9846	11298	63	10178.889	9823	11172	122	10145.172	9886	11889	40	10252.975	9828	11316	92	10136.402	9853	10996	87	10129.219	9849	10890
1150	87	10156.149	9789	10931	82	10087.585	9823	10524	112	10218.349	9809	11567	63	10152.523	9885	11117	122	10173.467	9882	10917	40	10104.950	9829	10903	92	10159.206	9895	11628	87	10144.759	9524	11421
1151	87	10136.472	9857	11150	82	10227.915	9833	11024	112	10163.554	9886	11872	63	10249.444	9884	11128	122	10277.623	9874	11917	40	10252.925	9956	11025	92	10140.337	9862	11188	87	10094.563	9814	11295
1152	87	10085.161	9842	11219	82	10234.707	9869	11239	112	10062.651	9827	10858	63	10189.650	9815	12187	122	10203.008	9871	11568	40	10216.325	9820	11168	92	10169.685	9876	10926	87	10182.874	9727	11447
1153	87	10121.161	9760	11083	82	10114.146	9896	10929	112	10121.714	9816	11011	63	10144.096	9702	11920	122	10255.099	9432	11160	40	10238.100	9897	11234	92	10101.989	9802	11091	87	10158.678	9857	10829
1154	87	10177.725	8729	11318	82	10104.464	9882	11516	112	10148.438	9725	11205	63	10288.127	9846	11466	122	10177.360	9832	11215	40	10026.850	9887	10649	92	10097.881	9847	10749	87	10089.678	9848	10565
1155	87	10140.598	9839	11179	82	10213.305	9777	11926	112	10156.411	9863	11633	63	10150.683	9864	12135	122	10197.647	9837	12597	40	10258.125	9881	11338	92	10122.718	9876	11002	87	10083.046	9824	11296
1156	87	10105.494	9833	10965	82	10175.073	9828	11171	112	10214.080	9838	11734	63	10157.777	9786	11995	122	10259.435	9632	12305	40	10191.100	9852	11253	92	10119.858	9770	11243	87	10124.046	9836	11112
1157	87	10218.735	9784	11981	82	10156.658	9663	11523	112	10220.151	9892	11645	63	10157.635	9881	11304	122	10268.951	9829	11337	40	10197.825	9915	11097	92	10129.369	9875	11378	87	10117.069	9895	11366
1158	87	10227.184	9811	11682	82	10187.695	9853	11791	112	10153.188	9832	11233	63	10137.206	9823	10732	122	10225.983	9903	11686	40	10179.950	9846	10819	92	10176.055	9781	11993	87	10157.368	9891	11446
1159	87	10097.161	9889	10667	82	10130.244	9799	11015	112	10155.518	9498	11000	63	10206.952	9888	11164	122	10209.041	9690	11864	40	10310.425	9842	11656	92	10062.369	9899	10851	87	10143.689	9848	10954
1160	87	10097.104	9832	10934	82	10126.061	9860	10728	112	10126.259	9873	11184	63	10300.650	9832	11774	122	10210.172	9865	11452	40	10194.600	9867	11196	92	10109.206	9862	10876	87	10147.265	9875	11067
1161	87	10186.173	9884	12139	82	10075.269	9830	11070	112	10159.571	9816	11988	63	10176.492	9742	11543	122	10156.722	9794	11379	40	10339.125	9843	12029	92	10135.445	9859	10824	87	10164.885	9862	11004
1162	87	10103.425	9715	11535	82	10207.329	9834	11258	112	10131.151	9882	11114	63	10212.921	9841	11491	122	10172.369	9845	11711	40	10228.875	9893	11219	92	10176.261	9880	11016	87	10140.229	9912	11598
1163	87	10204.173	9854	11706	82	10150.269	9841	11158	112	10126.750	9813	11216	63	10185.635	9869	11626	122	10125.565	9891	11027	40	10352.600	9905	11406	92	10089.424	9875	10539	87	10120.759	9878	10955
1164	87	10125.482	9829	11159	82	10170.805	9888	11120	112	10077.411	9898	10674	63	10185.904	9878	10787	122	10241.099	9814	11789	40	10228.925	9869	11062	92	10145.424	9872	11878	87	10058.391	9801	10688
1165	87	10132.920	9861	10564	82	10204.524	9854	11859	112	10243.866	9835	11102	63	10212.650	9915	12805	122	10192.771	9906	11914	40	10163.575	9960	10597	92	10077.598	9837	10732	87	10049.506	9874	10612
1166	87	10231.885	9847	11235	82	10244.256	9889	11620	112	10124.339	9758	10883	63	10214.048	9848	10934	122	10185.763	9748	11573	40	10211.225	9896	11264	92	10127.718	9837	11216	87	10044.874	8476	10731
1167	87	10184.149	9845	10983	82	10147.622	9777	11077	112	10190.026	9750	11693	63	10212.396	9846	11083	122	10237.385	9863	12112	40	10281.925	9887	11463	92	10110.098	9895	10884	87	10094.552	9853	10713
1168	87	10087.000	9870	10937	82	10253.231	9865	11628	112	10107.974	9798	10885	63	10084.523	9846	11097	122	10127.967	9889	10996	40	10326.550	9911	11409	92	10141.261	9813	11103	87	10236.908	9820	11362
1169	87	10174.275	9889	11293	82	10169.109	9760	10688	112	10120.224	9909	11907	63	10116.841	9826	10711	122	10152.205	9793	10911	40	10213.625	9908	10952	92	10166.239	9790	11107	87	10110.448	9852	11082
1170	87	10197.058	9870	11719	82	10206.342	9801	10908	112	10218.929	9817	11356	63	10197.460	9853	11196	122	10193.517	9835	12079	40	10305.000	9917	11223	92	10116.555	9877	10817	87	10106.012	9779	10969
1171	87	10130.253	9832	10626	82	10118.488	9865	10875	112	10114.688	9874	10902	63	10187.238	9806	11901	122	10224.205	9874	11443	40	10261.725	9817	11011	92	10169.206	9718	10798	87	10173.275	9843	11209
1172	87	10093.988	9829	10775	82	10220.000	9849	11180	112	10142.670	9793	10894	63	10183.175	9770	11274	122	10094.672	9883	10917	40	10181.100	9844	10957	92	10138.979	9859	10930	87	10150.161	9841	11342
1173	87	10138.104	9902	11064	82	10216.329	9825	11049	112	10144.938	9820	11074	63	10295.048	9843	11710	122	10114.812	9132	10820	40	10319.475	9844	11752	92	10137.239	9598	10985	87	10108.839	9853	11112
1174	87	10227.184	9840	11337	82	10168.451	9823	11205	112	10160.696	9753	11403	63	10144.619	9799	10843	122	10182.853	9895	11616	40	10259.525	9819	11783	92	10144.706	9835	11254	87	10148.805	9862	10944
1175	87	10133.368	9809	11098	82	10156.500	9827	11157	112	10140.518	9834	10934	63	10277.667	9850	11437	122	10265.845	9844	11408	40	10322.750	9890	10885	92	10073.131	9871	10916	87	10146.988	9848	11068
1176	87	10056.908	9884	10913	82	10213.707	9843	11218	112	10184.607	9789	11527	63	10134.825	9875	11084	122	10137.992	9841	10855	40	10137.250	9863	11068	92	10091.489	9848	10883	87	10100.149	9841	11432
1177	87	10082.425	9885	10711	82	10199.854	9822	11034	112	10146.536	9826	11588	63	10136.159	9868	10860	122	10138.467	9790	12373	40	10349.375	9860	11900	92	10049.892	9890	11239	87	10143.977	9892	11172
1178	87	10097.287	9895	10886	82	10176.195	9840	11430	112	10248.474	9882	11485	63	10221.477	9886	10944	122	10294.901	9883	11485	40	10452.025	9897	11667	92	10099.402	9888	11243	87	10135.781	9848	12227
1179	87	10165.518	9859	11054	82	10117.464	9887	11113	112	10172.545	9397	11614	63	10207.223	9794	11299	122	10169.246	9795	11313	40	10337.000	9881	11185	92	10185.979	9841	11318	87	10103.138	9810	11604
1180	87	10151.058	9771	10941	82	10121.366	9745	11495	112	10132.188	9795	11323	63	10191.429	9836	11126	122	10130.836	9855	11088	40	10184.150	9898	10978	92	10175.631	9907	10982	87	10123.460	9891	10991
1181	87	10103.632	9896	11967	82	10121.878	9844	11059	112	10125.821	9781	11163	63	10192.032	9784	11494	122	10144.681	9853	11416	40	10180.125	9906	11325	92	10171.294	9875	11012	87	10074.816	9893	11423
1182	87	10182.966	9767	11041	82	10161.293	9783	11204	112	10230.571	9831	12362	63	10126.825	9821	11267	122	10109.836	9900	11715	40	10240.650	9885	10814	92	10109.848	9754	10831	87	10115.402	9803	11299
1183	87	10129.104	9717	11750	82	10111.280	9830	10776	112	10104.491	9906	11237	63	10222.254	9814	11798	122	10171.804	9854	11264	40	10274.625	9843	11067	92	10165.587	9824	10954	87	10156.506	9850	11253
1184	87	10145.287	9900	11533	82	10126.085	9834	10808	112	10101.241	9888	11290	63	10180.556	9820	12037	122	10214.976	9901	11200	40	10235.075	9906	11310	92	10114.848	9888	11006	87	10062.299	9887	10850
1185	87	10155.207	9777	10964	82	10244.280	9788	11163	112	10137.482	9811	11291	63	10302.635	9753	13343	122	10140.590	9854	10870	40	10205.375	9853	10859	92	10155.261	8954	10894	87	10135.759	9840	10845
1186	87	10122.689	9761	11195	82	10131.451	9846	10610	112	10159.304	9799	12281	63	10215.523	9894	11394	122	10146.688	9905	11736	40	10218.700	9783	11585	92	10199.956	9840	11663	87	10217.885	9900	11425
1187	87	10017.655	9691	10465	82	10135.500	9851	11082	112	10150.161	9811	12295	63	10141.477	9925	10799	122	10164.155	9885	11559	40	10213.350	9826	10991	92	10064.076	9781	10860	87	10104.506	9828	10693
1188	87	10174.862	9823	10974	82	10024.976	9845	10501	112	10123.911	9879	11710	63	10130.714	9831	10873	122	10128.918	9862	10981	40	10264.775	9836	11136	92	10098.608	9829	10956	87	10123.046	9896	11067
1189	87	10137.460	9322	11258	82	10138.195	9778	11196	112	10221.384	9892	11765	63	10126.396	9855	10880	122	10157.910	9879	10843	40	10206.075	9924	10798	92	10103.294	9869	11349	87	10260.275	9634	11449
1190	87	10056.586	9835	11167	82	10179.085	9869	11522	112	10116.188	9844	10759	63	10107.889	9884	11143	122	10155.336	9818	11253	40	10298.975	9885	10919	92	10062.369	9835	10584	87	10187.460	9879	11746
1191	87	10128.793	9875	11002	82	10134.488	9886	10830	112	10235.893	9811	12270	63	10237.698	9866	11205	122	10202.459	9764	11702	40	10167.550	9842	10676	92	10139.392	9892	10854	87	10129.184	9208	11576
1192	87	10101.552	9869	11027	82	10254.976	9838	11346	112	10101.241	9775	10972	63	10212.096	9866	10892	122	10166.795	9875	11445	40	10160.600	9900	11185	92	10062.087	9808	10990	87	10119.275	9859	10983
1193	87	10161.173	9867	11457	82	10105.500	9841	11057	112	10136.062	9878	10786	63	10231.000	9558	11302	122	10147.582	9864	10778	40	10055.525	9867	10562	92	10135.479	9849	11185	87	10093.621	9903	11043
1194	87	10054.333	9684	10820	82	10132.805	9633	10749	112	10131.518	9585	11510	63	10186.810	9845	10885	122	10173.754	9865	11554	40	10260.550	9769	10949	92	10126.011	9786	10966	87	10117.518	9862	11212
1195	87	10172.322	9835	11689	82	10146.391	9872	11173	112	10100.143	9876	11346	63	10190.175	9812	11229	122	10178.910	8929	11358	40	10094.550	9927	10506	92	10113.206	9847	11112	87	10144.667	9767	12444
1196	87	10104.149	9883	11029	82	10141.598	9809	10968	112	10178.357	9891	11274	63	10152.794	9740	10941	122	10214.476	9807	11236	40	10293.000	9952	10855	92	10107.229	9848	10994	87	10118.966	9860	10833
1197	87	10211.287	9865	10750	82	10150.036	9743	11228	112	10108.875	9857	10954	63	10102.984	9855	10865	122	10173.812	9758	11500	40	10308.575	9854	11154	92	10135.381	9872	11139	87	10170.448	9866	10883
1198	87	10141.069	9881	10955	82	10154.146	9833	10786	112	10187.411	9872	11322	63	10162.889	9812	11014	122	10294.229	9825	11499	40	10352.025	9930	11016	92	10069.576	9632	10950	87	10135.518	9851	11061
1199	87	10097.528	9887	11244	82	10118.342	9468	10932	112	10159.366	9847	11148	63	10260.556	9873	12221	122	10169.418	9850	11146	40	10400.125	9842	11391	92	10096.250	9835	11107	87	10176.482	9782	11307
1200	87	10137.460	9857	11045	82	10162.305	9838	11561	112	10156.312	9834	11601	63	10090.841	9834	10781	122	10153.271	9836	11012	40	10091.250	9898	11279	92	10167.358	9837	10990	87	10118.966	9874	11369
1201	87	10145.874	9816	11003	82	10171.061	9888	11434	112	10058.259	9586	10819	63	10252.365	9865	11116	122	10279.640	9737	11712	40	10394.850	9848	11421	92	10162.631	9895	11372	87	10192.058	9851	11589
1202	87	10133.012	9881	11140	82	10286.524	9862	11379	112	10146.143	9725	11351	63	10185.683	9346	11695	122	10152.278	9743	11137	40	10321.750	9849	11282	92	10130.826	9866	11048	87	10130.839	9772	10879
1203	87	10093.655	9155	10767	82	10148.244	9849	10981	112	10132.125	9841	11387	63	10186.650	9866	11401	122	10234.500	9857	11025	40	10291.575	9822	11834	92	10102.892	9877	10966	87	10136.069	9883	11025
1204	87	10124.528	9890	11052	82	10149.024	9854	10810	112	10163.429	9880	11129	63	10221.746	9835	11017	122	10156.918	9903	11221	40	10252.625	9884	11446	92	10124.771	9826	11226	87	10095.012	9912	10943
1205	87	10180.058	9831	11093	82	10175.354	9898	11063	112	10219.170	9879	11365	63	10187.698	9869	11402	122	10192.819	9875	11395	40	10209.950	9426	10981	92	10133.565	9849	11112	87	10127.472	8994	11448
1206	87	10183.678	9861	11474	82	10229.842	9828	11262	112	10132.268	9839	11313	63	10285.429	9805	12467	122	10134.418	9849	11166	40	10069.900	9853	10633	92	10123.000	9854	10950	87	10136.851	9868	11470
1207	87	10165.356	9776	11077	82	10078.024	9881	10772	112	10124.276	9848	10691	63	10076.841	9859	11182	122	10198.229	9831	11239	40	10198.625	9814	10963	92	10115.771	9859	11042	87	10129.069	9889	11071
1208	87	10073.322	9847	11068	82	10160.231	9812	10573	112	10127.741	9838	11201	63	10105.381	9882	11158	122	10319.271	9860	11720	40	10291.575	9904	11011	92	10142.892	9669	11798	87	10117.265	9802	11132
1209	87	10160.632	9786	11604	82	10194.391	9800	10897	112	10136.295	9835	11711	63	10213.317	9806	11161	122	10222.410	9865	11492	40	10123.325	9746	10719	92	10200.131	9833	11323	87	10117.747	9886	11360
1210	87	10109.368	9881	10856	82	10125.805	9809	11245	112	10220.938	9838	11465	63	10365.048	9760	11646	122	10208.213	9882	11382	40	10222.300	9913	10839	92	10198.544	9872	11900	87	10142.506	9836	11118
1211	87	10090.207	9801	10878	82	10168.598	9760	11107	112	10227.375	9756	11412	63	10041.714	9866	10641	122	10139.812	9824	11155	40	10191.675	9874	11322	92	10155.087	9826	11052	87	10066.448	9783	10881
1212	87	10096.425	9866	11162	82	10181.671	9820	11144	112	10160.384	9752	11265	63	10087.683	9764	11278	122	10229.467	9758	11676	40	10266.725	9954	10908	92	10157.902	9843	11295	87	10066.862	9904	10780
1213	87	10231.713	9916	11295	82	10149.731	9857	11306	112	10172.188	9865	11785	63	10202.016	9882	11236	122	10095.688	9861	10614	40	10311.450	9876	11046	92	10108.326	9822	11119	87	10179.391	9862	11127
1214	87	10128.311	9874	11010	82	10112.793	9806	11693	112	10169.554	9919	11438	63	10174.143	9927	11862	122	10187.451	9832	11106	40	10380.025	9948	11192	92	10193.881	9792	11376	87	10133.896	9847	10954
1215	87	10150.701	9837	10945	82	10177.793	9903	11272	112	10146.580	9757	11018	63	10168.540	9775	11174	122	10191.492	9740	11264	40	10178.075	9877	11037	92	10131.000	9774	11017	87	10130.771	9797	11166
1216	87	10112.253	9853	11393	82	10128.354	9822	11057	112	10168.688	9861	11318	63	10278.127	9872	11078	122	10167.106	9874	11309	40	10047.950	9879	10544	92	10170.576	9839	11029	87	10088.701	9763	10879
1217	87	10108.528	9864	11472	82	10130.061	9760	11103	112	10083.062	9782	11329	63	10122.508	9807	11413	122	10174.869	9866	11871	40	10244.750	9797	11540	92	10143.163	9861	11673	87	10119.402	9902	11146
1218	87	10124.173	9854	11155	82	10161.878	9866	11726	112	10155.562	9826	11247	63	10123.190	9863	11364	122	10242.181	9672	11552	40	10360.925	9873	11809	92	10073.685	9830	10740	87	10127.701	9810	11257
1219	87	10051.759	9883	10795	82	10210.158	9846	11394	112	10121.651	9814	11777	63	10240.746	9918	11312	122	10105.959	9874	11066	40	10169.025	9917	10649	92	10151.815	9835	11487	87	10036.793	9774	10756
1220	87	10146.126	9864	11466	82	10233.183	9857	11767	112	10122.205	9831	11501	63	10177.540	9897	11883	122	10183.746	9824	11833	40	10326.525	9863	11027	92	10140.826	9805	11084	87	10121.920	9850	10997
1221	87	10031.874	8567	11255	82	10191.451	9904	11626	112	10191.268	9793	11059	63	10192.223	9916	10973	122	10178.328	9878	11116	40	10113.800	9897	10530	92	10150.392	9691	11277	87	10135.368	9847	12386
1222	87	10133.149	9913	11156	82	10265.073	9904	12184	112	10148.089	9850	12374	63	10226.698	9865	11571	122	10164.304	9829	11074	40	10204.500	9922	11406	92	10122.913	9842	11369	87	10128.195	9879	10795
1223	87	10165.735	9852	11111	82	10184.500	9849	11506	112	10114.089	9829	11207	63	10202.841	9921	11091	122	10180.549	9882	11727	40	10120.550	9922	10582	92	10082.544	9714	11234	87	10134.126	9867	11206
1224	87	10179.368	9838	11889	82	10185.731	9858	11299	112	10064.151	9862	10973	63	10250.143	9863	11540	122	10155.115	9769	11131	40	10138.900	9904	10975	92	10154.294	9885	11191	87	10083.678	9849	10843
1225	87	10115.241	9873	10948	82	10151.146	9835	11095	112	10119.054	9882	11413	63	10199.714	9870	11057	122	10216.729	9851	11329	40	10041.175	9853	10539	92	10100.924	9825	10953	87	10164.725	9851	11398
1226	87	10239.000	9825	11749	82	10173.915	9882	11354	112	10131.759	9178	11270	63	10240.143	9811	11679	122	10109.360	9874	11273	40	10253.425	9918	11053	92	10159.305	9855	11352	87	10246.771	9803	11790
1227	87	10136.552	9773	11424	82	10227.793	9880	11718	112	10250.768	9788	11352	63	10053.968	9824	10526	122	10176.729	9782	11349	40	10302.200	9887	11226	92	10099.392	9699	11033	87	10075.229	9830	11001
1228	87	10181.425	9768	11837	82	10200.939	9842	11198	112	10137.580	9819	11349	63	10322.635	9867	11270	122	10119.582	9869	10841	40	10433.575	9861	12054	92	10113.652	9865	10944	87	10058.862	9804	10882
1229	87	10141.667	9765	11234	82	10137.280	9797	10875	112	10214.562	9894	11832	63	10186.350	9893	11218	122	10229.172	9832	11610	40	10087.150	9895	10824	92	10115.163	9900	10840	87	10153.885	9893	11750
1230	87	10128.747	9845	11054	82	10254.585	9868	11299	112	10170.545	9790	11573	63	10139.096	9886	10877	122	10118.951	9817	11218	40	10410.375	9833	11803	92	10100.750	9115	10750	87	10065.862	9811	10704
1231	87	10159.609	9888	11451	82	10189.158	9856	11070	112	10149.089	9881	11142	63	10305.889	9738	11285	122	10154.229	9855	11342	40	10195.075	9903	10987	92	10072.848	9820	10584	87	10105.632	9827	11045
1232	87	10209.931	9817	11104	82	10171.598	9911	11043	112	10204.599	9842	11847	63	10172.984	9900	11592	122	10116.705	9754	11520	40	10216.625	9947	10984	92	10121.587	9874	11227	87	10117.518	9829	10741
1233	87	10165.149	9902	11516	82	10101.805	9877	10966	112	10101.474	9862	10819	63	10154.381	9862	10853	122	10200.336	9739	11441	40	10267.475	9774	11577	92	10086.576	9883	11248	87	10100.356	8305	11400
1234	87	10280.896	9816	10950	82	10181.524	9826	10895	112	10156.099	9769	11146	63	10158.540	9870	11028	122	10160.860	9791	11242	40	10269.900	9831	11692	92	10133.718	9802	11389	87	10118.356	9883	10986
1235	87	10169.241	9839	11046	82	10164.573	9916	11732	112	10180.974	9733	11146	63	10183.619	9732	12292	122	10087.615	9818	10810	40	10110.825	9856	10950	92	10109.206	9847	10879	87	10111.219	9806	10907
1236	87	10060.472	9873	10903	82	10231.012	9865	10958	112	10154.054	9866	10845	63	10220.270	9866	11617	122	10083.131	9836	11129	40	10239.275	9892	11186	92	10090.011	9905	10885	87	10085.540	9905	11406
1237	87	10178.368	9859	11363	82	10182.342	9783	11477	112	10207.938	9645	11442	63	10208.540	9838	11691	122	10107.565	9777	11405	40	10264.250	9881	10988	92	10104.761	9894	11172	87	10062.494	9841	10874
1238	87	10169.115	9877	11552	82	10118.244	9818	11002	112	10093.018	9738	11117	63	10222.444	9784	11271	122	10105.983	9783	10899	40	10355.275	9910	11972	92	10142.761	9698	11116	87	10082.506	9808	11229
1239	87	10179.472	9868	11413	82	10179.683	9870	11573	112	10152.384	9884	11039	63	10140.857	9876	10771	122	10221.959	8967	11937	40	10210.825	9861	11292	92	10173.000	9900	11283	87	10153.793	9823	10887
1240	87	10107.759	9877	10849	82	10221.220	9822	11298	112	10138.920	9816	11105	63	10290.873	9744	11377	122	10120.845	9255	11180	40	10296.050	9890	11162	92	10090.576	9800	10937	87	10124.689	9901	10723
1241	87	10088.920	9850	10747	82	10096.988	9757	11016	112	10125.830	9880	10952	63	10149.921	9860	10959	122	10152.737	9845	10952	40	10195.100	9898	11326	92	10163.706	9885	10939	87	10120.414	9866	11155
1242	87	10108.586	9868	11024	82	10223.598	9824	10985	112	10194.276	9826	11710	63	10193.350	9738	11198	122	10091.615	9875	11276	40	10216.975	9722	11747	92	10054.576	9858	10798	87	10147.069	9819	12304
1243	87	10152.115	9872	10967	82	10161.744	9836	11108	112	10216.991	9894	11181	63	10258.777	9901	11308	122	10151.631	9864	11084	40	10387.600	9825	11280	92	10099.608	9854	11868	87	10075.368	9722	11488
1244	87	10201.506	9791	11800	82	10184.512	9803	11300	112	10208.366	9820	11206	63	10277.587	9822	11248	122	10105.287	9869	10542	40	10197.450	9901	11270	92	10160.087	9873	11312	87	10149.771	9888	11462
1245	87	10100.149	9855	11158	82	10153.793	9842	11156	112	10166.188	9863	11224	63	10114.016	9886	10703	122	10147.131	9862	11269	40	10174.550	9881	11246	92	10158.000	9818	12404	87	10154.379	9681	11440
1246	87	10250.069	9862	11865	82	10288.769	9765	11426	112	10083.116	9821	10871	63	10217.302	9823	11320	122	10271.558	9635	11457	40	10188.425	9878	10950	92	10092.055	9890	11499	87	10111.161	9857	11017
1247	87	10139.874	9901	11042	82	10134.085	9816	11201	112	10122.732	9875	11456	63	10162.650	9817	10969	122	10126.804	9839	10903	40	10113.125	9864	10712	92	10216.826	9892	11789	87	10103.253	9883	11020
1248	87	10214.827	9888	11320	82	10162.671	9817	10836	112	10156.866	9862	11009	63	10240.650	9883	11794	122	10222.672	9811	11407	40	10223.400	9863	11012	92	10133.108	9890	11450	87	10150.805	9855	11257
1249	87	10127.689	9854	11385	82	10185.939	9874	11584	112	10176.750	9473	11374	63	10082.492	9227	11074	122	10134.172	9810	11250	40	10285.750	9853	11986	92	10203.055	9773	11334	87	10055.126	9859	10990
1250	87	10208.874	9822	11362	82	10257.488	9824	11320	112	10219.589	9881	11632	63	10343.429	9899	11668	122	10104.713	9839	11236	40	10171.750	9572	10767	92	10073.739	9806	11235	87	10091.518	8949	10835
1251	87	10149.379	9865	11717	82	10207.109	9843	11155	112	10144.938	9889	11447	63	10239.984	9910	11355	122	10162.336	9887	11197	40	10158.475	9891	10610	92	10166.968	9898	12068	87	10116.379	9836	11512
1252	87	10098.126	9856	10815	82	10065.793	9890	11157	112	10142.080	9762	11192	63	10115.904	9850	11313	122	10177.369	9819	11027	40	10210.325	9908	11076	92	10142.881	9223	11210	87	10064.460	9823	10850
1253	87	10117.425	9883	11009	82	10225.036	9894	11625	112	10146.018	9890	11017	63	10264.873	9886	11281	122	10204.476	9883	11696	40	10124.175	9884	10553	92	10147.032	9863	10866	87	10078.966	9885	10886
1254	87	10098.482	9884	11096	82	10165.683	9819	11637	112	10126.839	9865	10826	63	10209.873	9829	11214	122	10183.672	9848	10985	40	10353.300	9945	11430	92	10119.761	9819	11224	87	10182.460	9850	11619
1255	87	10102.598	9870	10703	82	10100.036	9814	10943	112	10131.964	9884	12058	63	10215.063	9608	11464	122	10104.599	9898	11192	40	10360.475	9811	12170	92	10143.979	9795	11266	87	10039.437	9871	11303
1256	87	10201.379	9578	11837	82	10128.122	9827	11171	112	10184.420	9846	11346	63	10112.587	9882	10997	122	10150.082	8496	11251	40	10254.050	9920	10724	92	10173.392	9860	11440	87	10084.069	9802	11517
1257	87	10123.942	9748	11374	82	10114.391	9869	10597	112	10147.812	9898	11947	63	10158.540	9758	11448	122	10148.926	9878	11100	40	10385.875	9774	11486	92	10099.837	9773	10570	87	10060.931	9866	10874
1258	87	10184.104	9799	11359	82	10166.585	9835	11573	112	10193.964	9898	11309	63	10092.714	9906	11334	122	10172.196	9872	11411	40	10288.875	9930	11975	92	10083.685	9880	10721	87	10126.241	9786	11324
1259	87	10151.931	9894	10909	82	10288.293	9798	11370	112	10173.295	9793	10983	63	10101.540	9870	10911	122	10153.705	9835	11112	40	10178.550	9863	11304	92	10068.935	9809	11264	87	10106.437	9862	11000
1260	87	10127.781	9866	10682	82	10095.951	9814	10769	112	10133.464	9792	10669	63	10140.746	9658	11468	122	10110.877	9895	10874	40	10277.975	9800	11938	92	10078.392	9881	10662	87	10139.575	9759	11311
1261	87	10170.012	9619	11301	82	10206.280	9781	11813	112	10113.705	9856	11221	63	10206.016	9778	11244	122	10213.000	9775	11081	40	10188.300	9832	11301	92	10141.348	9862	10972	87	10120.402	9891	10878
1262	87	10219.701	9851	11104	82	10123.049	9816	10936	112	10171.304	9835	11396	63	10230.032	9839	11128	122	10196.558	9819	11296	40	10205.725	9866	11002	92	10069.532	9872	11151	87	10167.598	9827	11265
1263	87	10175.126	9881	11309	82	10155.500	9867	11302	112	10127.000	9845	10887	63	10212.604	9872	10906	122	10083.845	9819	10994	40	10126.650	9915	11164	92	10187.902	9740	12214	87	10146.023	9887	11037
1264	87	10091.942	9889	10597	82	10152.695	9850	11096	112	10160.500	9865	11028	63	10154.556	9923	11230	122	10136.345	9885	11170	40	10235.500	9900	11367	92	10093.131	9877	10929	87	10085.552	9866	11167
1265	87	10071.253	9912	10920	82	10171.805	9853	11399	112	10096.884	9865	10757	63	10127.730	9843	11173	122	10228.804	9813	11321	40	10353.475	9813	11204	92	10124.065	9776	11090	87	10067.333	9805	11062
1266	87	10184.759	9914	11701	82	10065.891	9674	10745	112	10198.974	9833	11159	63	10305.429	9720	11358	122	10135.164	9864	11026	40	10363.025	9947	11334	92	10055.402	9864	10517	87	10174.575	9815	10861
1267	87	10123.333	9889	11055	82	10201.769	9802	10945	112	10126.339	9884	10884	63	10050.302	9178	10897	122	10140.246	9910	10946	40	10567.675	9905	12495	92	10101.381	9873	10744	87	10101.827	9810	11947
1268	87	10100.816	9758	10926	82	10271.134	9744	11860	112	10195.759	9625	11404	63	10096.523	9827	10952	122	10194.631	9840	11288	40	10257.500	9888	11488	92	10167.619	9871	11682	87	10106.448	9794	11104
1269	87	10192.437	9871	11745	82	10148.366	9853	10856	112	10191.134	9715	11416	63	10210.429	9874	11074	122	10174.304	9797	12060	40	10295.975	9825	11886	92	10102.119	9888	11532	87	10177.552	9886	11723
1270	87	10120.862	9855	11198	82	10118.378	9869	11199	112	10204.026	9874	11115	63	10175.254	9902	10969	122	10176.123	9824	11318	40	10413.150	9907	11191	92	10109.674	9763	11455	87	10102.874	9830	11356
1271	87	10106.322	9882	10880	82	10155.427	9820	10981	112	10147.651	9785	11009	63	10120.523	9920	11679	122	10146.164	9829	11612	40	10286.525	9813	11424	92	10143.587	9861	11228	87	10194.528	9847	11361
1272	87	10100.506	9891	11107	82	10263.988	9812	11257	112	10200.759	9864	12892	63	10310.904	9882	12853	122	10143.385	9800	12038	40	10211.500	9824	11499	92	10114.913	9457	11298	87	10176.759	9913	11702
1273	87	10167.575	9852	11384	82	10103.293	9847	10819	112	10176.268	9801	11182	63	10156.333	9892	11173	122	10203.328	9805	11529	40	10372.175	9844	11472	92	10071.576	9856	10775	87	10143.173	9854	11287
1274	87	10168.069	9672	11299	82	10114.524	9781	10738	112	10054.536	9902	10846	63	10272.429	9896	12059	122	10146.410	9840	11311	40	10351.600	9890	11856	92	10091.305	9860	10879	87	10126.874	9906	10815
1275	87	10144.494	9831	11213	82	10100.049	9805	10876	112	10205.893	9854	11514	63	10210.984	9753	11681	122	10198.869	9800	11294	40	10253.325	9920	11132	92	10089.892	9704	10922	87	10084.253	9900	10699
1276	87	10108.540	9709	11567	82	10136.354	9887	11132	112	10143.812	9872	11324	63	10307.667	9887	11516	122	10220.385	9804	11581	40	10237.625	9899	11190	92	10109.142	9855	11590	87	10157.368	9890	11050
1277	87	10127.966	9877	11777	82	10165.098	9805	11198	112	10074.045	9864	11119	63	10225.286	9821	12294	122	10133.017	9875	10850	40	10279.125	9877	11138	92	10159.935	9847	11330	87	10091.391	9865	11386
1278	87	10069.046	9861	11017	82	10166.634	9824	11471	112	10152.161	9831	11401	63	10380.523	9718	11375	122	10142.549	9785	10927	40	10234.950	9838	10978	92	10115.913	9778	10729	87	10136.552	9815	11750
1279	87	10085.046	9858	11078	82	10154.329	9759	11760	112	10202.125	9799	12335	63	10108.921	9816	10838	122	10210.237	9853	11107	40	10450.300	9920	11946	92	10138.337	9849	11044	87	10080.908	9871	10665
1280	87	10175.229	9821	11145	82	10108.415	9869	10632	112	10082.009	9858	10655	63	10253.762	9926	11512	122	10229.640	9825	11805	40	10210.175	9902	10894	92	10094.131	9862	11092	87	10086.506	9863	10785
1281	87	10119.195	9823	11366	82	10154.036	9896	11372	112	10192.536	9858	11211	63	10196.683	9828	11223	122	10250.401	9800	11635	40	10118.800	9924	11146	92	10175.805	9891	11044	87	10061.793	9882	11518
1282	87	10038.265	9883	10675	82	10148.598	8737	11010	112	10179.384	9855	12500	63	10154.000	9898	11130	122	10181.435	9765	11807	40	10291.400	9857	11260	92	10186.229	9806	11405	87	10056.322	9846	10535
1283	87	10231.575	9903	12927	82	10204.695	9914	11322	112	10121.321	9845	10850	63	10106.556	9865	10840	122	10210.524	9867	11643	40	10426.850	9832	11731	92	10136.185	9836	11851	87	10061.966	9893	10842
1284	87	10191.126	9858	11100	82	10223.073	9831	11339	112	10155.125	9753	11247	63	10261.523	9874	11326	122	10163.558	9815	11580	40	10209.750	9894	11358	92	10203.805	9807	11696	87	10100.667	9898	10974
1285	87	10154.506	9866	11077	82	10094.549	9890	10900	112	10171.812	9875	11154	63	10264.127	9860	11504	122	10217.918	9870	11701	40	10201.800	9908	11138	92	10096.685	9889	11241	87	10140.161	9877	11240
1286	87	10128.311	9855	10718	82	10141.585	9836	11034	112	10182.732	9802	11250	63	10144.523	9900	10983	122	10264.263	9872	12151	40	10210.700	9824	11240	92	10103.652	9853	11648	87	10066.184	9824	10875
1287	87	10221.104	9846	11561	82	10154.891	9844	10824	112	10177.901	9832	11076	63	10231.460	9890	11140	122	10144.082	9751	11928	40	10163.975	9836	11294	92	10090.576	9892	10903	87	10138.034	9778	11082
1288	87	10195.793	9732	11200	82	10173.220	9812	11401	112	10184.901	9770	10955	63	10242.111	9793	11284	122	10149.172	9826	11822	40	10166.400	9877	10815	92	10186.869	9855	10892	87	10109.701	9838	10810
1289	87	10158.012	9803	11179	82	10226.061	9633	11325	112	10168.214	9861	11275	63	10161.777	9895	11597	122	10228.345	9885	11747	40	10293.175	9828	11773	92	10240.174	9779	11357	87	10238.126	9884	11339
1290	87	10130.482	9852	11037	82	10116.805	9879	10854	112	10097.286	9791	10997	63	10192.556	9875	11319	122	10174.599	9882	11487	40	10179.675	9814	11234	92	10053.782	9851	10601	87	10141.689	9845	10810
1291	87	10136.885	9855	11241	82	10185.671	9795	11038	112	10193.474	9797	11786	63	10123.079	9889	11458	122	10221.787	9829	12039	40	10278.575	9838	11958	92	10158.979	9845	11380	87	10046.138	9861	10659
1292	87	10089.874	9857	10707	82	10143.391	9858	10849	112	10205.036	9834	11530	63	10291.032	9772	11338	122	10219.319	9879	11178	40	10211.975	9804	11506	92	10095.663	9883	10880	87	10183.931	9771	11418
1293	87	10067.356	9816	10994	82	10169.098	9868	10997	112	10110.991	9082	10750	63	10271.254	9840	11400	122	10210.041	9820	11578	40	10262.075	9906	11041	92	10101.185	9873	11512	87	10164.322	9873	11273
1294	87	10023.977	9910	10270	82	10057.415	9867	10760	112	10122.554	9832	11157	63	10336.063	9850	12334	122	10276.205	9881	11270	40	10141.475	9816	10644	92	10106.218	9810	11597	87	10114.908	9678	11684
1295	87	10129.322	9822	10989	82	10247.842	9884	11985	112	10080.982	9774	10967	63	10193.825	9820	11093	122	10168.196	9858	11293	40	10249.050	9946	11034	92	10066.652	9770	10604	87	10128.851	9806	11959
1296	87	10073.000	9880	10915	82	10171.598	9894	10883	112	10127.009	9711	11777	63	10157.619	9872	10695	122	10112.304	9746	11824	40	10196.150	9912	11242	92	10032.250	9831	10642	87	10080.425	9875	11461
1297	87	10216.000	9874	12867	82	10110.000	9760	11428	112	10190.420	9874	11546	63	10243.619	9815	12281	122	10221.508	9807	12079	40	10297.850	9822	11408	92	10065.195	9202	11458	87	10168.265	9907	11681
1298	87	10214.518	9863	11504	82	10193.476	9895	11368	112	10182.214	9806	11193	63	10308.667	9896	12606	122	10194.574	9867	11511	40	10043.150	9917	10266	92	10212.945	9833	11712	87	10136.034	9896	11662
1299	87	10119.977	9784	11111	82	10210.524	9906	10953	112	10097.205	9870	10681	63	10188.350	9815	11148	122	10236.418	9857	11180	40	10166.225	9893	10840	92	10080.881	9859	11140	87	10106.241	9844	11688
1300	87	10099.368	9071	10762	82	10193.793	9844	11291	112	10163.786	9868	11317	63	10236.159	9901	11137	122	10200.459	9869	11148	40	10372.425	9883	12124	92	10136.445	9763	11286	87	10121.805	9844	10681
1301	87	10108.655	9844	10806	82	10094.354	9837	11075	112	10148.009	9903	10996	63	10139.000	9924	11250	122	10220.713	9793	11458	40	10221.975	9878	10598	92	10152.848	9818	10863	87	10100.023	9895	10664
1302	87	10105.735	9810	11160	82	10096.098	9896	10880	112	10143.884	9795	10824	63	10266.032	9757	11118	122	10084.967	9846	10769	40	10113.175	9848	10911	92	10145.739	9850	10960	87	10102.851	9787	10745
1303	87	10148.034	9838	10893	82	10336.073	9892	11614	112	10143.232	9802	11362	63	10104.857	9795	11667	122	10204.541	9874	11553	40	10350.025	9872	11509	92	10093.826	9921	11115	87	10131.667	9850	11069
1304	87	10091.000	9786	10931	82	10205.146	9891	11621	112	10146.339	9700	11701	63	10216.270	9893	10735	122	10164.017	9832	11425	40	10257.250	9873	10957	92	10156.108	9830	11019	87	10119.161	9882	11128
1305	87	10114.725	9733	11057	82	10220.073	9890	11319	112	10097.750	9898	10948	63	10298.429	9851	12128	122	10169.181	9830	11355	40	10351.075	9946	11578	92	10201.695	9684	11384	87	10027.977	9881	10638
1306	87	10184.701	9859	11467	82	10152.951	9853	12367	112	10174.349	9858	11644	63	10097.762	9908	10654	122	10124.549	9760	10977	40	10308.850	9880	11451	92	10077.794	9831	10790	87	10079.494	9857	11143
1307	87	10141.655	9841	10710	82	10168.829	9854	10901	112	10158.562	9893	10808	63	10227.238	9864	11252	122	10149.623	9703	10825	40	10223.225	9905	10862	92	10250.532	9872	11953	87	10178.311	9844	11071
1308	87	10202.862	9914	12030	82	10204.769	9721	10909	112	10118.232	9733	11120	63	10324.508	9886	11431	122	10180.131	9739	10919	40	10197.575	9885	11208	92	10102.305	9857	10767	87	10173.771	9886	11070
1309	87	10165.518	9869	11943	82	10185.549	9863	11177	112	10207.062	9182	11556	63	10202.587	9822	11593	122	10212.319	9798	11282	40	10329.275	9963	11381	92	10083.315	9843	10664	87	10179.954	9867	11278
1310	87	10118.920	9841	11820	82	10186.634	9844	10925	112	10141.643	9885	11507	63	10201.016	9816	11074	122	10194.328	9786	11454	40	10106.650	9901	10669	92	10113.739	9882	10766	87	10138.000	9816	11113
1311	87	10196.138	9890	11373	82	10197.158	9812	12387	112	10192.518	9802	11312	63	10259.540	9896	11827	122	10197.524	9829	11257	40	10338.300	9858	11148	92	10161.771	9720	11772	87	10174.701	9862	10887
1312	87	10094.988	9870	11346	82	10185.073	9823	10878	112	10158.420	9746	10931	63	10155.523	9797	10999	122	10143.172	9857	10766	40	10112.550	9909	11073	92	10124.956	9759	11891	87	10143.931	9642	11144
1313	87	10122.391	9863	10938	82	10135.927	9879	11346	112	10251.776	9858	11622	63	10212.683	9740	11568	122	10121.664	9800	11038	40	10340.500	9916	11305	92	10134.956	9859	11053	87	10173.311	9874	11409
1314	87	10122.368	9884	10575	82	10170.695	9888	11237	112	10190.357	9752	12235	63	10215.619	9857	11640	122	10283.345	9841	12165	40	10286.725	9810	11527	92	10097.902	9842	10873	87	10119.689	9808	10618
1315	87	10154.575	9821	11507	82	10108.609	9898	10583	112	10157.500	9827	10831	63	10203.477	9803	11637	122	10171.655	9847	11494	40	10347.475	9903	11555	92	10123.555	9761	11090	87	10145.219	9819	10960
1316	87	10213.575	9857	11704	82	10226.134	9910	11273	112	10247.366	9830	11235	63	10195.841	9858	11541	122	10205.033	9818	11448	40	10256.100	9889	11251	92	10102.456	9892	10792	87	10096.759	9842	10928
1317	87	10137.023	9879	11363	82	10161.134	9829	11011	112	10106.884	9804	11441	63	10255.444	9854	11274	122	10149.918	9874	11286	40	10199.075	9840	10982	92	10077.065	9677	10662	87	10117.540	9831	10679
1318	87	10128.104	9902	10984	82	10225.488	9876	12357	112	10237.518	9853	11622	63	10176.604	9841	11076	122	10132.172	9819	11286	40	10365.625	9815	11342	92	10125.282	9840	11404	87	10196.644	9852	11211
1319	87	10158.149	9917	11595	82	10223.171	9824	11476	112	10177.312	9797	11121	63	10199.333	9874	11250	122	10172.640	9890	11563	40	10284.400	9822	11651	92	10041.805	9902	10651	87	10089.345	9850	11172
1320	87	10150.219	9828	10913	82	10195.512	9776	11232	112	10142.349	9858	10882	63	10193.048	9807	11562	122	10233.024	9856	11150	40	10322.925	9917	12010	92	10147.805	9860	11166	87	10132.402	9860	10892
1321	87	10176.058	9654	12269	82	10141.305	9891	11436	112	10217.455	9837	11734	63	10170.650	9862	11244	122	10176.000	9760	11311	40	10187.850	9918	11291	92	10127.011	9818	11472	87	10134.966	9867	10931
1322	87	10125.540	9839	11036	82	10269.256	9776	11386	112	10147.786	9803	11144	63	10297.175	9911	11339	122	10164.894	9856	11831	40	10245.000	9909	11686	92	10145.392	9892	11290	87	10073.092	9901	10656
1323	87	10124.552	9879	11270	82	10122.512	9895	10942	112	10137.089	9849	11445	63	10189.587	9877	11102	122	10215.131	9857	11565	40	10321.275	9918	11768	92	10221.739	9858	11266	87	10134.954	9827	11616
1324	87	10155.115	9813	11315	82	10129.207	9868	10844	112	10151.982	9895	10988	63	10199.683	9827	11323	122	10135.271	9882	11333	40	10188.700	9822	11088	92	10135.718	9766	11037	87	10095.896	9899	11008
1325	87	10200.472	9816	11143	82	10284.012	9819	11288	112	10088.401	9850	10903	63	10277.096	9838	11160	122	10260.099	9815	11222	40	10141.900	9864	11220	92	10109.968	9823	10787	87	10139.942	9601	11151
1326	87	10126.506	9861	11064	82	10270.512	9822	10894	112	10168.875	9842	10957	63	10175.492	9904	10950	122	10180.713	9751	11374	40	10302.950	9887	11543	92	10119.435	9846	11383	87	10107.552	9873	11227
1327	87	10264.184	9730	11805	82	10124.024	9903	11161	112	10150.295	9802	11511	63	10273.825	9839	11183	122	10154.058	9813	11113	40	10214.475	9916	11377	92	10150.750	9799	11228	87	10084.402	9800	10587
1328	87	10138.391	9901	10800	82	10136.524	9822	10954	112	10222.670	9652	11607	63	10110.190	9862	10884	122	10188.017	9830	11451	40	10192.675	9789	11243	92	10162.032	9851	11231	87	10152.069	9883	11075
1329	87	10105.391	9854	11630	82	10191.902	9792	11222	112	10222.232	8450	12908	63	10112.111	9860	12089	122	10174.271	9781	11989	40	10229.775	9829	11114	92	10074.608	9848	10998	87	10203.368	9840	11689
1330	87	10044.713	9889	10433	82	10135.634	9882	11065	112	10197.276	9873	11957	63	10160.190	9861	12135	122	10227.008	9892	11244	40	10289.525	9910	12714	92	10179.729	9826	11679	87	10170.771	9897	11193
1331	87	10121.184	9816	10734	82	10240.598	9858	11330	112	10224.554	9910	12216	63	10395.587	9901	12402	122	10194.263	9805	11357	40	10140.625	9901	10921	92	10185.163	9869	11250	87	10273.851	9873	11524
1332	87	10157.402	9852	11419	82	10161.866	9879	11666	112	10103.099	9871	10638	63	10138.730	9869	10944	122	10160.287	9774	10845	40	10290.125	9697	11766	92	10079.706	9829	10724	87	10129.023	9877	10923
1333	87	10100.345	9879	11364	82	10147.109	9784	11065	112	10155.849	9786	10973	63	10395.968	9835	12333	122	10187.754	9820	10982	40	10219.375	9933	11027	92	10118.229	9821	11430	87	10174.954	9851	11416
1334	87	10208.942	9810	11023	82	10171.573	9772	10950	112	10093.571	9850	11230	63	10107.159	9875	10959	122	10121.017	9861	10932	40	10418.275	9942	12634	92	10109.174	9858	10830	87	10147.126	9830	11556
1335	87	10188.219	9841	11392	82	10084.609	9796	10555	112	10147.688	9822	10861	63	10348.127	9727	11606	122	10174.106	9772	11093	40	10260.975	9708	11023	92	10123.032	9855	10977	87	10163.563	9835	11108
1336	87	10079.173	9876	10927	82	10099.427	9893	11504	112	10134.741	9881	11300	63	10259.223	9879	12061	122	10208.918	9896	11624	40	10379.550	9918	11710	92	10129.044	9844	10984	87	10106.655	9820	10787
1337	87	10132.609	9902	10981	82	10123.317	9867	10922	112	10114.026	9829	11273	63	10254.968	9894	12153	122	10138.901	9881	11443	40	10354.525	9848	11607	92	10230.424	9828	11706	87	10114.437	9760	10695
1338	87	10112.104	9819	10916	82	10084.171	9772	11022	112	10147.089	9851	11494	63	10121.143	9873	10897	122	10235.213	9863	11265	40	10157.450	9940	10886	92	10055.239	9860	11081	87	10053.609	9873	10792
1339	87	10159.275	9799	10999	82	10180.158	9861	11079	112	10150.625	9743	11203	63	10237.762	9884	11696	122	10176.737	9843	11261	40	10335.475	9825	10920	92	10122.989	9770	11014	87	10136.586	9881	10767
1340	87	10107.805	9883	10653	82	10275.695	9906	11685	112	10150.268	9818	11883	63	10228.111	9707	11465	122	10164.655	9829	11463	40	10192.875	9903	10724	92	10168.576	9903	11374	87	10174.058	9869	11135
1341	87	10120.173	9892	11068	82	10108.536	9799	11066	112	10098.571	9892	11261	63	10149.667	9893	11324	122	10190.058	9830	11206	40	10257.650	9899	11005	92	10114.479	9863	11081	87	10108.954	9830	10905
1342	87	10115.311	9780	11501	82	10150.195	9643	11403	112	10182.438	9865	11703	63	10281.190	9844	11503	122	10176.918	9871	11121	40	10305.250	9918	11571	92	10119.663	9715	10987	87	10080.333	9871	11099
1343	87	10092.575	9772	10936	82	10096.122	9885	10720	112	10175.866	9879	12348	63	10186.381	8980	11499	122	10145.033	9873	11246	40	10202.100	9841	11300	92	10182.935	9903	11177	87	10111.115	9866	11032
1344	87	10122.333	9823	10924	82	10125.085	9847	11135	112	10185.545	9907	11636	63	10159.000	9896	11075	122	10173.729	9852	11382	40	10294.475	9950	11074	92	10203.055	9814	11425	87	10125.494	9872	11466
1345	87	10223.092	9912	11473	82	10109.561	9794	11085	112	10114.099	9804	11115	63	10192.396	9872	10826	122	10077.401	9768	10904	40	10200.475	9827	10988	92	10130.706	9837	10975	87	10149.265	9917	11278
1346	87	10082.184	9819	10890	82	10136.854	9886	11169	112	10187.536	9846	10986	63	10101.460	9897	10673	122	10117.172	9732	11179	40	10341.650	9882	11886	92	10084.674	9845	11132	87	10104.713	9829	11378
1347	87	10094.644	9759	11661	82	10090.793	9911	10752	112	10208.259	9820	11860	63	10152.317	9890	11104	122	10164.155	9909	11527	40	10383.150	9906	11877	92	10121.445	9859	10879	87	10103.678	9812	11863
1348	87	10164.931	9767	11036	82	10160.036	9837	11220	112	10160.634	9879	10921	63	10115.032	9906	10724	122	10158.099	9814	10953	40	10287.400	9931	11320	92	10163.131	9876	11451	87	10130.678	9877	10989
1349	87	10161.667	9870	11195	82	10120.439	8609	11293	112	10146.045	9886	11977	63	10262.810	9890	11827	122	10165.418	9883	11216	40	10221.375	9839	10978	92	10119.413	9155	11106	87	10142.437	9878	10896
1350	87	10116.575	9859	10854	82	10299.036	9856	11751	112	10176.875	9819	11138	63	10149.096	9864	10928	122	10239.196	9741	11416	40	10305.850	9916	11292	92	10154.032	9843	10751	87	10092.644	9890	10699
1351	87	10193.885	9831	12085	82	10143.780	9884	10890	112	10141.679	9680	11143	63	10241.413	9766	11643	122	10193.442	9765	11588	40	10233.500	9885	11304	92	10075.837	9912	10829	87	10160.942	9882	12011
1352	87	10062.540	9832	10945	82	10120.134	9882	11412	112	10123.901	9847	11192	63	10128.968	9878	10942	122	10150.065	9837	11303	40	10363.250	9939	11583	92	10080.544	9866	10846	87	10083.689	9898	10835
1353	87	10219.161	9865	11151	82	10295.378	9846	11704	112	10177.776	9770	11286	63	10236.841	9792	11454	122	10131.410	9829	11010	40	10250.100	9881	11441	92	10212.881	9862	11596	87	10131.966	9887	10993
1354	87	10253.126	9914	11947	82	10081.085	9860	10710	112	10170.670	9849	11300	63	10287.381	9837	11380	122	10080.754	9866	10707	40	10347.375	9927	11274	92	10105.576	9835	11100	87	10110.046	9834	11006
1355	87	10097.345	9855	11037	82	10164.024	9880	11023	112	10200.474	9826	11475	63	10115.063	9896	10603	122	10133.147	9800	11696	40	10140.850	9929	10818	92	10145.902	9816	11744	87	10118.632	9846	10888
1356	87	10111.805	9828	11711	82	10275.305	9853	11303	112	10066.580	9862	10764	63	10095.286	9890	11134	122	10089.926	9837	11202	40	10172.450	9812	11866	92	10166.152	9889	11651	87	10057.195	9887	10732
1357	87	10124.034	9900	11095	82	10085.524	9803	11103	112	10165.830	9844	11243	63	10087.873	9818	11082	122	10205.033	9786	11234	40	10452.675	9871	11130	92	10094.945	9888	10988	87	10194.161	9796	11151
1358	87	10090.080	9911	10867	82	10084.220	9896	10742	112	10143.500	9825	11613	63	10151.096	9851	10984	122	10222.106	9846	11929	40	10150.200	9848	10601	92	10097.587	9868	11235	87	10183.781	9857	11364
1359	87	10182.115	9883	11267	82	10198.524	9884	11091	112	10132.375	9873	11475	63	10268.048	9832	10906	122	10151.992	9818	11303	40	10137.275	9825	10657	92	10088.674	9862	10869	87	10063.494	9873	11402
1360	87	10237.253	9744	12104	82	10237.122	9796	11560	112	10116.741	9824	11091	63	10149.444	9886	10848	122	10216.385	9874	11425	40	10309.400	9821	11238	92	10135.935	9862	12162	87	10058.942	9827	10480
1361	87	10136.448	9818	11396	82	10100.378	9838	10727	112	10290.429	9780	11738	63	10186.523	9814	11564	122	10210.804	9838	11970	40	10321.300	9887	11011	92	10224.163	9836	11274	87	10117.368	9866	11415
1362	87	10101.482	9856	11012	82	10132.195	9855	11026	112	10172.589	9832	12044	63	10102.492	9901	10785	122	10164.058	9886	11216	40	10365.275	9888	11641	92	10122.271	9897	10992	87	10151.391	9853	11523
1363	87	10112.781	9786	11062	82	10185.512	9895	11425	112	10171.026	9821	11130	63	10119.523	9814	11088	122	10132.017	9697	10940	40	10213.350	9813	11013	92	10104.815	9909	10852	87	10107.092	9826	10709
1364	87	10160.402	9833	10971	82	10232.207	9911	11388	112	10122.474	9829	11162	63	10232.286	9780	11496	122	10290.976	9803	11325	40	10174.725	9903	11040	92	10060.587	9628	11099	87	10030.356	9899	10694
1365	87	10125.138	9901	11939	82	10230.354	9841	11677	112	10120.607	9885	10764	63	10236.444	9848	11215	122	10214.385	9914	11598	40	10339.275	9711	11577	92	10156.532	9923	11275	87	10062.506	9899	10913
1366	87	10104.966	9511	11249	82	10155.988	9726	11460	112	10186.134	9756	11066	63	10206.365	9861	10968	122	10248.082	9791	11403	40	10343.125	9910	12142	92	10100.218	9831	11027	87	10199.655	9630	11612
1367	87	10192.667	8779	11773	82	10147.342	9671	10883	112	10118.536	9820	11238	63	10184.968	9861	10765	122	10182.295	9853	11056	40	10215.475	9778	11159	92	10111.358	9887	11045	87	10159.482	9845	11300
1368	87	10140.506	9785	10841	82	10123.256	9849	11064	112	10108.357	9770	11139	63	10142.048	9868	10531	122	10139.000	9870	11212	40	10153.425	9850	10657	92	10177.881	9825	11674	87	10104.482	9865	10905
1369	87	10118.701	9889	11059	82	10332.512	9799	12361	112	10182.893	9747	11580	63	10188.635	9830	11564	122	10157.959	9662	11274	40	10188.500	9814	10890	92	10205.250	9835	11600	87	10070.080	9227	11175
1370	87	10139.425	9880	10841	82	10230.695	9879	11115	112	10211.054	9785	12048	63	10189.667	9828	11378	122	10134.599	9808	11521	40	10210.075	9884	11440	92	10269.619	9815	11705	87	10042.080	9891	10820
1371	87	10152.448	9856	10972	82	10123.902	9900	11219	112	10121.911	9862	11069	63	10166.762	9865	10865	122	10187.246	9802	10906	40	10289.650	9864	11603	92	10126.489	9827	10967	87	10140.184	9878	11369
1372	87	10151.805	9865	11365	82	10120.878	9756	11150	112	10264.821	9814	11658	63	10090.143	9808	10807	122	10109.172	9908	11301	40	10195.100	9850	11370	92	10164.206	9829	11618	87	10108.311	9853	11119
1373	87	10147.219	9893	11004	82	10079.731	9897	10682	112	10095.634	9913	11140	63	10280.683	9853	11540	122	10175.926	8970	11570	40	10207.200	9845	10824	92	10172.468	9833	11286	87	10154.482	9863	11394
1374	87	10198.896	9728	11790	82	10162.256	9916	11501	112	10116.071	9845	11094	63	10209.825	9876	11299	122	10150.918	9796	11131	40	10234.275	9867	11186	92	10057.695	9830	10560	87	10147.575	9830	11056
1375	87	10222.747	9835	11127	82	10122.244	9887	10860	112	10131.151	9859	11489	63	10214.968	9811	11035	122	10198.565	9794	11459	40	10187.450	9850	11061	92	10080.195	9879	10827	87	10129.138	9689	11326
1376	87	10111.195	9870	10827	82	10178.317	9881	11335	112	10102.224	8529	11126	63	10186.477	9889	11728	122	10113.024	9738	11851	40	10144.300	9840	10605	92	10135.392	9824	11057	87	10213.552	9895	11483
1377	87	10152.080	9820	11145	82	10163.634	9885	11141	112	10155.134	9853	11224	63	10286.571	9938	11423	122	10160.418	9734	11523	40	10223.000	9916	11364	92	10197.294	9890	11384	87	10167.482	9806	11239
1378	87	10112.080	9878	10968	82	10089.269	9896	10815	112	10194.375	9837	11559	63	10147.254	9890	11313	122	10102.763	9849	10867	40	10238.300	9864	11159	92	10191.000	9749	11971	87	10177.506	9865	11704
1379	87	10100.219	9863	10936	82	10192.622	9908	11222	112	10152.901	9842	11029	63	10285.540	9806	11391	122	10242.508	9882	11898	40	10155.800	9760	10869	92	10151.358	9851	10896	87	10148.173	9868	11463
1380	87	10110.287	9887	11329	82	10153.878	9867	11690	112	10126.866	9832	11338	63	10104.000	9884	10764	122	10128.155	9848	10868	40	10120.625	9854	10570	92	10167.108	9502	10741	87	10107.149	9795	11283
1381	87	10209.173	9891	11231	82	10211.549	9802	11078	112	10175.599	9715	11150	63	10247.810	9803	11094	122	10081.131	9860	11690	40	10119.150	9919	10576	92	10107.413	9852	10805	87	10098.896	9877	10765
1382	87	10225.265	9842	11103	82	10174.451	9860	11640	112	10167.161	9774	11760	63	10239.619	9778	11587	122	10164.853	9677	11296	40	10194.900	9920	10868	92	10115.239	9865	10938	87	10124.219	9878	10751
1383	87	10142.518	9883	11351	82	10208.280	9847	11561	112	10149.705	9805	10946	63	10335.460	9787	11100	122	10147.033	9835	10951	40	10211.750	9589	10846	92	10202.826	9895	11344	87	10075.104	9915	10763
1384	87	10085.115	9873	10814	82	10154.524	9841	11415	112	10131.643	9901	10949	63	10185.127	9825	11053	122	10096.435	9852	11032	40	10131.750	9868	10556	92	10057.315	9791	10507	87	10213.781	9639	11426
1385	87	10109.540	9423	10881	82	10219.183	9869	11687	112	10163.330	9856	11347	63	10347.587	9848	12422	122	10192.377	9878	11553	40	10270.925	9756	11343	92	10161.587	9848	11433	87	10209.908	9864	11368
1386	87	10119.241	9837	11183	82	10150.378	9151	11000	112	10169.732	9880	11240	63	10140.190	9766	11333	122	10238.812	9750	11704	40	10359.750	9895	11948	92	10145.913	9859	11221	87	10175.908	9776	10818
1387	87	10159.518	9773	11924	82	10136.171	9860	11306	112	10238.536	9788	12007	63	10355.619	9856	11597	122	10220.812	9798	11831	40	10258.900	9828	11536	92	10153.424	9874	10979	87	10108.000	9867	12004
1388	87	10095.851	9817	10974	82	10185.073	9759	10902	112	10190.929	9614	11679	63	10193.048	9900	11554	122	10244.590	9571	12674	40	10237.025	9845	11041	92	10085.935	9899	10887	87	10111.966	9867	11322
1389	87	10113.575	9866	11045	82	10098.024	9896	10611	112	10204.518	9863	11205	63	10217.396	9721	11938	122	10180.754	9718	11180	40	10066.850	9934	10655	92	10187.706	9811	11878	87	10059.793	9885	10841
1390	87	10071.149	9866	10792	82	10120.378	9867	10567	112	10161.250	9867	10926	63	10280.777	9761	11277	122	10114.558	9827	10909	40	10238.675	9913	11818	92	10086.565	9847	10766	87	10130.012	9915	10924
1391	87	10222.678	9830	11177	82	10140.366	9905	10761	112	10123.696	9858	11299	63	10201.492	9864	11420	122	10166.860	9846	11243	40	10276.725	9899	11472	92	10067.163	9440	10529	87	10074.322	9906	10540
1392	87	10077.632	9866	11055	82	10216.695	9863	11616	112	10113.607	9797	10896	63	10226.381	9868	11226	122	10282.377	9817	11745	40	10129.800	9870	10834	92	10150.555	9903	11412	87	10233.805	9872	11502
1393	87	10087.747	9865	10700	82	10228.927	9795	11851	112	10209.393	9628	12698	63	10175.096	9888	10877	122	10137.910	9828	10763	40	10132.350	9921	11066	92	10210.869	9814	11438	87	10126.379	9882	10795
1394	87	10143.184	9882	11237	82	10150.354	9851	10997	112	10105.062	9861	10954	63	10287.619	9919	11943	122	10220.033	9828	11571	40	10237.775	9901	11206	92	10173.869	9788	10849	87	10170.402	9844	10884
1395	87	10188.092	9823	11794	82	10168.585	9865	11562	112	10220.366	9910	11345	63	10203.492	9832	10959	122	10186.812	9866	11138	40	10154.575	9876	10585	92	10098.521	9816	10868	87	10127.747	9819	10803
1396	87	10152.540	9818	11373	82	10101.915	9864	10862	112	10168.812	9885	11218	63	10227.746	9823	11406	122	10180.476	9773	11439	40	10292.850	9847	11180	92	10163.206	9835	10878	87	10113.793	9823	11718
1397	87	10102.988	9875	10875	82	10084.073	9787	11230	112	10231.455	9880	11239	63	10167.396	9864	11371	122	10186.558	9821	11185	40	10197.525	9903	10870	92	10189.565	9891	11648	87	10121.311	9145	11576
1398	87	10139.816	9836	11281	82	10209.549	9829	10909	112	10203.276	9884	11128	63	10265.396	9917	12250	122	10206.541	9896	11544	40	10127.000	9836	10749	92	10157.163	9831	11343	87	10142.540	9792	11525
1399	87	10166.080	9860	11012	82	10250.817	9879	10844	112	10118.259	9849	10942	63	10315.063	9733	11738	122	10171.992	9870	11158	40	10280.550	9867	11132	92	10099.435	9829	11081	87	10054.173	9872	10630
1400	87	10146.759	9774	11300	82	10106.964	9790	11329	112	10140.580	9887	11181	63	10169.523	9778	11284	122	10217.017	9800	12125	40	10103.000	9861	10518	92	10093.511	9875	10905	87	10046.805	8979	10648
1401	87	10181.966	9856	11863	82	10133.891	9870	10838	112	10161.732	9878	11339	63	10229.079	9773	11431	122	10181.476	9809	11172	40	10189.525	9880	11408	92	10115.044	9821	11284	87	10098.954	9878	10878
1402	87	10126.816	9804	11098	82	10141.109	9716	11413	112	10103.545	9872	11408	63	10158.254	9868	11030	122	10194.099	9800	11556	40	10241.525	9901	11120	92	10159.044	9858	11003	87	10094.402	9878	10508
1403	87	10076.667	9875	10826	82	10138.317	9874	11326	112	10225.455	9865	11136	63	10266.540	9921	11202	122	10113.271	9778	11174	40	10280.300	9825	11181	92	10123.218	9773	10870	87	10123.874	9861	11043
1404	87	10338.771	9795	11395	82	10180.707	9853	11025	112	10127.705	9796	10959	63	10205.777	9861	11234	122	10199.369	9805	11781	40	10412.600	9789	11439	92	10172.250	9856	11106	87	10106.954	9869	10821
1405	87	10172.747	9832	11603	82	10121.488	9855	10664	112	10171.330	9809	11578	63	10096.492	9797	11009	122	10219.435	9770	12220	40	10176.250	9883	10761	92	10120.119	9886	11212	87	10054.379	9883	10759
1406	87	10096.725	9877	11310	82	10101.024	9844	10938	112	10139.366	9889	11958	63	10363.000	9876	12099	122	10140.590	9885	10899	40	10114.675	9766	11842	92	10140.337	9802	11815	87	10124.781	9889	12022
1407	87	10202.862	9832	11899	82	10108.391	9696	11963	112	10149.241	9824	11113	63	10333.777	9932	11653	122	10222.935	9773	11171	40	10154.400	9842	10920	92	10098.979	9885	10862	87	10108.689	9840	11074
1408	87	10080.265	9838	11002	82	10230.573	9809	11296	112	10190.946	9813	11090	63	10199.000	9758	11657	122	10234.106	9843	11598	40	10427.475	9828	11211	92	10125.348	9844	10863	87	10132.518	9890	11087
1409	87	10079.104	9848	10989	82	10206.769	9774	10999	112	10131.170	9818	11448	63	10132.333	9841	10828	122	10125.992	9842	11050	40	10149.275	9928	10450	92	10087.076	9708	10716	87	10209.356	9835	11405
1410	87	10123.207	9873	11333	82	10151.207	9867	10909	112	10157.455	9841	11198	63	10282.350	9833	11957	122	10194.041	9827	11232	40	10254.175	9840	11099	92	10067.608	9794	11089	87	10134.632	9832	11002
1411	87	10172.885	9841	12376	82	10095.231	9845	10531	112	10155.696	9898	11308	63	10309.492	9886	11251	122	10178.942	9878	11214	40	10327.575	9888	12119	92	10044.381	9860	10750	87	10125.954	9853	11339
1412	87	10164.448	9907	10906	82	10167.951	9787	11120	112	10155.250	9757	11273	63	10215.317	9796	11822	122	10116.647	9877	11473	40	10309.525	9940	11480	92	10113.771	9869	11412	87	10122.506	9902	11352
1413	87	10085.472	9879	10716	82	10224.036	9747	11835	112	10202.295	9072	11129	63	10101.492	9897	10870	122	10181.549	9909	11775	40	10286.825	9895	11237	92	10175.663	9855	11961	87	10148.356	9828	11216
1414	87	10226.862	9796	11852	82	10185.780	9689	11422	112	10117.821	9835	10629	63	10230.143	9878	10981	122	10155.541	9883	11096	40	10130.475	9872	10731	92	10166.142	9860	11498	87	10120.046	9780	10917
1415	87	10059.368	9905	10612	82	10152.109	9830	11262	112	10154.509	9825	11057	63	10193.175	9817	11571	122	10123.804	9746	11177	40	10124.650	9884	10674	92	10158.250	9740	11426	87	10173.322	9782	11016
1416	87	10083.219	9839	10753	82	10141.536	8946	10990	112	10201.312	9812	11332	63	10121.032	9896	11227	122	10211.140	9864	12868	40	10169.300	9863	10987	92	10149.924	9100	12269	87	10080.644	9889	11140
1417	87	10138.299	9887	11477	82	10180.549	9824	11069	112	10113.045	9863	10725	63	10188.429	9852	11685	122	10214.804	9845	11950	40	10179.325	9856	10726	92	10243.185	9823	11619	87	10203.161	9834	10940
1418	87	10158.229	9792	11132	82	10222.036	9859	10869	112	10155.893	9849	11124	63	10058.571	9800	11150	122	10137.377	9800	11011	40	10173.350	9837	11052	92	10079.413	9862	10938	87	10168.931	9870	11132
1419	87	10217.759	9855	11804	82	10222.464	9701	11240	112	10169.893	9883	11535	63	10134.111	9889	11410	122	10150.442	9852	11763	40	10218.525	9837	11018	92	10141.326	9846	11203	87	10158.518	9785	11237
1420	87	10174.345	9864	11297	82	10135.902	9861	11332	112	10112.062	9826	11265	63	10247.206	9838	11427	122	10164.590	9813	10989	40	10136.525	9899	10896	92	10121.271	9755	11190	87	10134.506	9847	11605
1421	87	10246.034	9863	11193	82	10143.951	9880	11252	112	10195.062	9842	12120	63	10364.000	9894	12413	122	10164.819	9848	11569	40	10211.025	9870	11706	92	10131.555	9873	10975	87	10137.219	9795	11137
1422	87	10105.195	9840	10639	82	10134.817	9892	11095	112	10162.107	9868	11381	63	10212.477	9889	11735	122	10124.713	9832	11445	40	10184.625	9900	10878	92	10145.924	9861	11500	87	10096.586	9792	10914
1423	87	10023.460	9758	10492	82	10164.866	9890	11424	112	10091.036	9844	10642	63	10123.159	9884	11282	122	10147.131	9838	11362	40	10096.225	9891	10751	92	10103.142	9804	10719	87	10234.287	9765	11478
1424	87	10112.759	9865	11172	82	10116.122	9835	10773	112	10198.196	9842	11348	63	10170.730	9878	10961	122	10267.278	9876	11723	40	10175.225	9941	10897	92	10144.119	9814	11012	87	10154.540	9821	11002
1425	87	10173.138	9836	11057	82	10112.269	9805	10942	112	10128.884	9839	10949	63	10123.556	9855	11192	122	10237.804	9716	11813	40	10152.125	9926	10749	92	10154.369	9884	10866	87	10157.725	9825	11262
1426	87	10130.333	9852	11092	82	10216.988	9789	11231	112	10128.804	9872	11344	63	10204.523	9867	11579	122	10186.935	9864	11649	40	10414.100	9942	11391	92	10149.108	9800	11049	87	10168.311	9887	11068
1427	87	10180.104	9779	11617	82	10160.122	9900	11161	112	10190.946	9825	11257	63	10211.667	9893	11001	122	10254.287	9827	11466	40	10220.350	9804	10743	92	10142.663	9862	10970	87	10168.827	9854	11556
1428	87	10087.725	9839	10967	82	10223.951	9663	11215	112	10158.714	9848	11028	63	10075.143	9869	11091	122	10182.860	9802	11385	40	10232.525	9908	10656	92	10137.587	9871	11533	87	10076.195	9821	10846
1429	87	10103.023	9894	10829	82	10085.939	9903	10793	112	10143.045	9882	11393	63	10179.746	9815	10668	122	10208.819	9799	11313	40	10261.225	9810	11478	92	10046.979	9898	10694	87	10161.793	9863	11030
1430	87	10170.287	9837	10715	82	10216.134	9787	11173	112	10172.821	9863	11440	63	10129.048	9854	11047	122	10155.271	9894	10990	40	10303.200	9891	11711	92	10166.326	9807	11059	87	10113.667	9879	10735
1431	87	10086.678	9907	11123	82	10072.695	9819	10957	112	10156.474	9762	12037	63	10165.904	9825	10989	122	10202.713	9855	11995	40	10209.725	9787	10992	92	10115.674	9780	11099	87	10076.138	9795	11064
1432	87	10145.149	9896	11624	82	10188.012	9756	11729	112	10188.482	9851	11263	63	10264.032	9742	11457	122	10200.205	9722	11026	40	10204.650	9845	10877	92	10156.250	9867	11315	87	10161.195	9883	11059
1433	87	10139.931	9729	11134	82	10073.622	9811	11112	112	10099.018	9894	11079	63	10138.365	9788	10813	122	10188.935	9837	11107	40	10134.500	9848	10693	92	10200.805	9619	12136	87	10109.460	9900	11283
1434	87	10146.184	9182	11336	82	10146.085	8762	11415	112	10114.724	9771	11151	63	10250.714	9881	11503	122	10221.353	9869	11909	40	10203.325	9904	10805	92	10216.152	9791	11514	87	10179.713	9851	11524
1435	87	10176.920	9870	11037	82	10192.561	9887	10881	112	10101.974	9449	11255	63	10189.302	9816	11288	122	10150.090	9774	10956	40	10192.825	9873	11207	92	10121.968	9742	11715	87	10089.747	9875	10725
1436	87	10113.287	9860	10861	82	10198.402	9910	11184	112	10185.125	9813	11743	63	10216.889	9862	11922	122	10149.090	9743	11340	40	10230.225	9923	11157	92	10148.706	9887	11332	87	10153.908	9472	11496
1437	87	10081.058	9728	11137	82	10054.634	9865	10493	112	10135.286	9870	11079	63	10229.571	9902	11369	122	10215.164	9761	11344	40	10273.800	9917	11670	92	10171.521	9864	11396	87	10144.988	9853	10870
1438	87	10120.425	9855	11164	82	10261.342	9789	11446	112	10178.179	9872	11540	63	10130.254	9894	10999	122	10251.951	9809	11994	40	10273.600	9909	11361	92	10134.555	9929	11308	87	10094.472	9809	11114
1439	87	10058.265	9777	11295	82	10202.098	9847	11707	112	10106.429	9843	11035	63	10235.762	9855	11202	122	10154.155	9727	11478	40	10175.175	9866	11055	92	10159.337	9867	11543	87	10046.046	9845	11204
1440	87	10085.563	9811	10743	82	10181.976	9891	11316	112	10143.045	9850	11633	63	10126.523	9851	10700	122	10153.771	9864	10749	40	10197.300	9846	10964	92	10142.055	9727	11204	87	10048.816	9682	10746
1441	87	10131.161	9877	10808	82	10134.646	9885	11006	112	10129.991	9489	10993	63	10281.746	9782	11268	122	10302.918	9747	11794	40	10135.625	9941	10872	92	10091.032	9856	10880	87	10148.345	9842	11163
1442	87	10084.494	9906	10693	82	10121.598	9859	10943	112	10098.482	9810	11097	63	10224.540	9891	11142	122	10096.106	9148	11184	40	10207.700	9912	12215	92	10112.392	9867	10888	87	10020.781	9879	10492
1443	87	10136.518	9803	10758	82	10148.988	9880	11229	112	10245.384	9016	12267	63	10178.937	9862	10987	122	10136.696	9427	11513	40	10340.125	9875	11813	92	10133.979	9922	11095	87	10197.368	9807	11741
1444	87	10157.609	9778	11452	82	10153.329	9737	10837	112	10133.455	9827	10941	63	10257.952	9891	11278	122	10226.271	9802	11350	40	10242.200	9904	11115	92	10209.087	9862	11233	87	10119.104	9888	10896
1445	87	10097.219	9711	11484	82	10158.854	9773	10779	112	10113.143	9898	11037	63	10219.317	9869	11289	122	10196.074	9890	11825	40	10567.525	9843	11750	92	10131.435	9834	11281	87	10121.012	9840	11244
1446	87	10101.253	9875	11843	82	10198.220	9800	11088	112	10201.982	9809	11536	63	10245.841	9904	11291	122	10300.549	9861	11787	40	10213.225	9761	11102	92	10126.913	9773	11318	87	10091.391	9852	10680
1447	87	10196.069	9839	12101	82	10236.658	9877	11442	112	10084.411	9901	10921	63	10309.159	9883	11264	122	10208.360	9859	12118	40	10391.600	9917	11883	92	10177.945	8964	10979	87	10178.275	9881	11012
1448	87	10126.528	9755	11648	82	10156.536	9895	11399	112	10113.964	9891	11285	63	10206.619	9877	11504	122	10182.385	9820	11089	40	10166.850	9876	11618	92	10108.087	9832	11225	87	10114.253	9825	10878
1449	87	10161.126	9874	11060	82	10155.805	9867	11544	112	10171.080	9787	11225	63	10218.127	9917	11347	122	10187.353	9797	11027	40	10377.200	9879	11383	92	10197.479	9677	11811	87	10126.781	9878	11357
1450	87	10239.771	9681	11549	82	10176.073	9879	11434	112	10184.125	9748	11234	63	10188.477	9770	10970	122	10218.172	9824	11282	40	10221.650	9868	11378	92	10108.902	9884	11779	87	10169.528	9826	11625
1451	87	10145.472	9830	10860	82	10199.927	9881	10857	112	10123.670	9857	11071	63	10239.016	9750	11400	122	10256.836	9803	11723	40	10238.875	9913	10917	92	10164.500	9889	12172	87	10099.667	9887	11050
1452	87	10168.781	9224	11711	82	10277.744	9842	11919	112	10166.616	9846	11269	63	10161.096	9905	11092	122	10197.074	9846	11003	40	10253.050	9860	10856	92	10123.392	9792	10681	87	10105.265	9868	10802
1453	87	10059.988	9815	10900	82	10152.658	9027	11851	112	10199.464	9794	11157	63	10184.667	9900	10913	122	10276.983	9785	11436	40	10407.050	9860	12218	92	10210.152	9879	12048	87	10095.425	9774	11253
1454	87	10150.874	9783	11643	82	10089.305	9876	11302	112	10158.625	9879	11143	63	10102.444	9891	10834	122	10158.140	9843	11590	40	10246.450	9878	11251	92	10144.468	9839	11358	87	10150.126	9791	10896
1455	87	10127.885	9893	10752	82	10089.512	9860	10666	112	10208.812	9709	11060	63	10126.873	9873	11719	122	10218.426	9791	11619	40	10269.950	9810	11400	92	10131.489	9881	11391	87	10088.448	9866	11087
1456	87	10106.621	9890	11524	82	10096.073	9803	11406	112	10150.643	9850	11056	63	10190.175	9792	10867	122	10209.237	9116	11274	40	10189.200	9772	11210	92	10167.674	9687	11179	87	10112.540	9851	11139
1457	87	10162.920	9856	10895	82	10161.793	9820	10745	112	10244.884	9832	11569	63	10077.238	9788	10956	122	10235.328	9852	11871	40	10241.975	9903	11182	92	10162.608	9861	10976	87	10088.632	9871	11143
1458	87	10143.689	9846	11157	82	10329.183	9827	11209	112	10151.286	9848	11564	63	10126.302	9873	11234	122	10202.287	9713	11789	40	10141.600	9923	11187	92	10179.598	9808	11819	87	10062.058	9853	10723
1459	87	10134.931	9888	10903	82	10273.171	9816	11648	112	10132.929	9841	10657	63	10176.396	9796	10933	122	10210.983	9869	11809	40	10352.700	9897	11551	92	10240.631	9818	12355	87	10123.265	9923	11351
1460	87	10264.862	9798	11505	82	10169.598	9851	11152	112	10192.026	9852	11027	63	10241.492	9820	12426	122	10220.541	9818	11385	40	10263.650	9909	10963	92	10201.619	9638	12561	87	10104.241	9888	11145
1461	87	10163.104	9824	11390	82	10119.305	9841	11026	112	10201.393	9877	12125	63	10153.381	9883	10983	122	10220.074	9903	11509	40	10270.575	9866	11717	92	10166.337	9865	11160	87	10128.126	9854	10804
1462	87	10197.069	9845	11164	82	10203.988	9814	11979	112	10184.688	9864	11459	63	10168.350	9794	10801	122	10153.360	9858	11460	40	10194.550	9846	11188	92	10174.271	9823	11054	87	10189.253	9830	11221
1463	87	10052.506	9862	10524	82	10075.158	9827	10797	112	10229.849	9822	11458	63	10147.587	9857	10747	122	10264.041	9668	11368	40	10255.200	9906	11736	92	10138.261	9894	12458	87	10100.229	9885	11399
1464	87	10099.472	9876	10785	82	10207.927	9873	10668	112	10209.599	9817	11434	63	10177.523	9918	11545	122	10262.090	9882	11662	40	10256.175	9907	11260	92	10079.521	9901	11057	87	10099.655	9825	10639
1465	87	10194.528	9829	11473	82	10138.439	9863	11211	112	10168.134	9855	11219	63	10146.571	9837	10778	122	10152.951	9849	11110	40	10419.575	9908	11490	92	10075.511	9817	10969	87	10090.149	9832	10764
1466	87	10118.609	9889	10807	82	10148.244	9904	11627	112	10154.812	9832	10871	63	10286.841	9768	11256	122	10164.754	9806	11004	40	10348.950	9909	11770	92	10151.587	9851	11504	87	10092.379	9886	11042
1467	87	10143.966	9862	11146	82	10206.829	9850	11288	112	10175.205	9820	11020	63	10077.857	9901	10982	122	10204.451	9776	12155	40	10297.375	9921	11410	92	10145.479	9862	11537	87	10057.092	8625	11251
1468	87	10177.287	9812	11224	82	10223.866	9913	11029	112	10146.464	9877	11653	63	10160.746	9868	11678	122	10191.828	9862	11955	40	10218.375	9916	11098	92	10208.087	9827	11364	87	10103.586	9881	11107
1469	87	10094.851	9836	10970	82	10168.817	9790	11474	112	10124.321	9892	11063	63	10236.127	9882	12094	122	10223.155	9771	11242	40	10317.750	9874	11143	92	10090.402	9892	11128	87	10178.862	9856	11307
1470	87	10073.655	9860	10460	82	10276.488	9813	11577	112	10097.714	9851	10766	63	10065.604	9907	10468	122	10192.467	9800	11367	40	10285.900	9892	11004	92	10062.424	9885	11055	87	10120.311	9881	10868
1471	87	10199.816	9798	11469	82	10027.158	9864	10504	112	10111.349	9845	10929	63	10215.365	9873	12082	122	10143.853	9754	11343	40	10325.950	9917	11946	92	10190.956	9819	11364	87	10153.518	9827	11565
1472	87	10198.437	9801	11079	82	10047.269	9860	10956	112	10137.714	9848	11227	63	10121.016	9894	10589	122	10163.222	9792	11331	40	10325.175	9962	11073	92	10180.794	9819	11506	87	10124.747	9844	10871
1473	87	10152.621	9826	11766	82	10170.854	9852	11582	112	10145.759	9806	11259	63	10155.079	9863	10805	122	10195.033	9865	12419	40	10262.875	9822	11087	92	10195.294	9855	11514	87	10133.391	9868	11084
1474	87	10241.644	9855	11098	82	10114.098	9830	11627	112	10134.312	9858	11545	63	10209.921	9909	12377	122	10200.074	9859	11199	40	10381.075	9942	11328	92	10160.239	9836	10991	87	10094.275	9888	11196
1475	87	10126.195	9885	10673	82	10152.000	9873	11824	112	10171.036	9830	11029	63	10135.127	9843	10880	122	10094.304	9784	10859	40	10213.025	9888	10932	92	10142.608	9877	11023	87	10160.931	9884	11863
1476	87	10159.069	9737	11648	82	10116.305	9850	11122	112	10120.161	9848	10945	63	10301.190	9806	11386	122	10226.558	9882	11324	40	10250.125	9725	11459	92	10217.000	9915	11248	87	10140.885	9831	11003
1477	87	10095.735	9854	10803	82	10187.342	9884	11580	112	10196.349	9848	11013	63	10257.477	9920	11388	122	10191.106	9864	11322	40	10096.675	9884	10571	92	10127.119	9902	10970	87	10205.655	9794	11632
1478	87	10139.138	9898	11366	82	10320.915	9715	11816	112	10180.545	9850	11054	63	10190.540	9823	10959	122	10126.082	9858	11195	40	10228.625	9886	11464	92	10125.055	9883	11122	87	10051.689	9849	10643
1479	87	10130.885	9848	11019	82	10178.793	9885	10985	112	10274.179	9781	12168	63	10167.841	9807	11111	122	10246.024	9839	11343	40	10347.625	9982	11112	92	10095.511	9850	11112	87	10102.184	9838	11221
1480	87	10092.896	9874	11338	82	10250.024	9860	11325	112	10121.000	9367	11189	63	10285.111	9860	11605	122	10095.574	9849	11469	40	10226.600	9879	11087	92	10125.152	9858	10926	87	10143.161	9862	11530
1481	87	10180.851	9914	11408	82	10128.854	9690	11164	112	10192.455	9818	11276	63	10092.889	9876	10910	122	10160.377	9849	11253	40	10386.625	9827	11764	92	10145.163	9827	11615	87	10101.540	9836	11395
1482	87	10070.609	9867	10857	82	10169.036	9805	11296	112	10145.982	9824	10786	63	10083.904	9761	11307	122	10209.410	9823	11312	40	10353.775	9943	11755	92	10094.195	9882	11048	87	10119.069	9902	11035
1483	87	10201.472	9684	11828	82	10151.598	9923	11194	112	10162.589	9758	11148	63	10222.873	9855	11622	122	10204.304	9854	11893	40	10407.425	9893	11496	92	10146.131	9691	11458	87	10144.689	9829	11328
1484	87	10135.161	9855	11129	82	10184.158	9850	11413	112	10167.545	9752	11506	63	10108.523	9892	10888	122	10155.524	9858	11367	40	10296.475	9927	11124	92	10088.869	9844	11605	87	10110.322	9894	11170
1485	87	10225.425	9796	11645	82	10143.098	9871	11321	112	10111.688	9888	10939	63	10149.523	9815	10809	122	10193.377	9864	11350	40	10308.425	9820	11202	92	10151.435	9837	11743	87	10090.862	9701	10830
1486	87	10102.034	9774	10863	82	10132.891	9769	11680	112	10172.188	9927	11219	63	10137.048	9817	11347	122	10141.222	9875	11196	40	10223.500	9823	11722	92	10126.055	9912	10961	87	10091.540	9885	10941
1487	87	10103.678	9865	10950	82	10196.902	9886	11374	112	10179.384	9815	11425	63	10169.350	9910	11069	122	10164.705	9747	11255	40	10316.075	9898	11640	92	10143.892	9860	10764	87	10061.896	9880	11330
1488	87	10112.805	9870	10956	82	10181.793	9852	11099	112	10145.804	9838	11395	63	10148.952	9904	10921	122	10260.476	9857	11841	40	10179.000	9886	11342	92	10064.282	9899	10568	87	10103.287	9849	11026
1489	87	10158.046	9873	11462	82	10141.061	9839	10703	112	10093.375	9805	10948	63	10167.873	9114	11344	122	10149.123	9780	11474	40	10184.825	9913	10839	92	10135.131	9825	11113	87	10076.069	9849	10798
1490	87	10190.219	9722	11250	82	10123.183	9770	10974	112	10203.634	9809	11049	63	10188.635	9846	11139	122	10181.894	9848	11321	40	10178.450	9897	10940	92	10158.489	9833	11243	87	10144.575	9772	11517
1491	87	10122.747	9784	10979	82	10114.598	9805	10895	112	10140.259	9796	11272	63	10187.032	9914	11338	122	10222.099	9839	11828	40	10250.850	9883	11586	92	10146.555	9778	10945	87	10148.299	9865	10685
1492	87	10129.034	9841	10941	82	10087.427	9836	10864	112	10146.991	9839	11021	63	10165.746	9825	10847	122	10247.106	9802	11336	40	10264.000	9857	11037	92	10078.750	9832	11184	87	10050.816	9887	10805
1493	87	10075.942	9814	11279	82	10149.464	9907	11134	112	10075.929	9891	11038	63	10119.477	9886	11045	122	10266.631	9850	11847	40	10280.350	9889	11100	92	10101.500	9810	11264	87	10205.229	9801	11081
1494	87	10095.402	9809	10793	82	10147.073	9855	10894	112	10161.330	9839	11922	63	10332.096	9815	11514	122	10191.304	9909	11808	40	10134.475	9905	10801	92	10104.826	9844	10815	87	10091.149	9891	11060
1495	87	10208.667	9885	11482	82	10180.964	9798	12571	112	10095.214	9836	11219	63	10292.921	9852	11698	122	10183.328	9824	11452	40	10250.125	9931	11698	92	10098.369	9883	10714	87	10144.219	9881	11367
1496	87	10117.954	9879	10917	82	10229.158	9880	11329	112	10126.107	9842	11719	63	10161.540	9845	11243	122	10188.845	9822	11485	40	10324.375	9914	11352	92	10075.892	9822	11119	87	10111.115	9869	10609
1497	87	10116.678	9844	10870	82	10142.439	9831	11198	112	10138.768	9813	10867	63	10204.921	9909	11321	122	10138.033	9783	11498	40	10175.175	9925	11490	92	10179.544	9850	11160	87	10162.149	9833	11508
1498	87	10055.725	9882	10953	82	10145.293	9794	11174	112	10161.759	9744	11184	63	10132.904	9877	11090	122	10243.377	9724	11635	40	10304.575	9856	12213	92	10256.956	9860	11113	87	10113.920	9804	10962
1499	87	10171.816	9899	11617	82	10167.744	9911	11054	112	10112.464	9849	10802	63	10264.016	9887	11429	122	10290.017	9778	11464	40	10151.150	9945	10896	92	10105.021	8736	11004	87	10071.920	9839	11102
1500	87	10195.621	9890	11057	82	10176.549	9836	11402	112	10096.134	9894	11133	63	10200.350	9535	11351	122	10193.664	9876	11513	40	10149.250	9865	11054	92	10223.913	9525	11918	87	10067.253	9882	11229
1501	87	10054.138	9687	11085	82	10150.269	9313	11128	112	10232.518	9780	11603	63	10235.619	9837	11218	122	10288.360	9879	12028	40	10258.225	9918	10836	92	10094.956	9845	10893	87	10098.472	9888	10975
1502	87	10047.701	9565	10843	82	10090.061	9904	10846	112	10143.009	9343	12219	63	10156.048	9918	10934	122	10191.860	9874	11776	40	10229.425	9874	11003	92	10105.076	9803	11306	87	10126.977	9898	10856
1503	87	10115.506	9796	10970	82	10164.769	9865	10890	112	10111.276	9756	10894	63	10124.175	9800	11491	122	10163.319	9822	11137	40	10376.150	9869	11187	92	10144.456	9893	11212	87	10132.575	9760	11277
1504	87	10102.219	9865	11197	82	10163.207	9850	11238	112	10125.357	9809	11750	63	10161.333	9833	11206	122	10234.631	9718	12065	40	10257.900	9826	10912	92	10116.858	9893	11027	87	10082.265	9745	10670
1505	87	10088.275	9779	11055	82	10175.049	9871	11063	112	10099.080	9826	10809	63	10281.635	9875	11486	122	10178.606	9865	11331	40	10191.050	9851	11047	92	10182.218	9874	11360	87	10137.299	9829	11080
1506	87	10051.368	9811	10682	82	10114.049	9851	10974	112	10093.054	9813	11382	63	10153.159	9920	11565	122	10109.771	9848	11033	40	10211.350	9934	10806	92	10098.445	9804	11183	87	10026.425	9859	10442
1507	87	10156.713	9861	11418	82	10211.464	9880	11581	112	10202.143	9906	11277	63	10318.921	9877	11597	122	10212.426	9861	11475	40	10347.600	9734	11374	92	10126.229	9872	10643	87	10127.896	9762	10968
1508	87	10090.781	9076	10873	82	10112.549	9864	10847	112	10153.205	8806	11943	63	10243.286	9846	11359	122	10305.631	9815	12546	40	10305.600	9898	11502	92	10134.108	9903	11295	87	10143.046	9880	11263
1509	87	10066.609	9839	10997	82	10148.915	9911	11107	112	10167.724	9826	11283	63	10201.857	9865	11000	122	10234.812	9851	11481	40	10256.600	9823	11889	92	10189.348	9829	12091	87	10120.356	9846	10837
1510	87	10113.333	9723	11370	82	10077.195	9854	11386	112	10121.938	9816	10763	63	10319.984	9829	11296	122	10231.976	9853	11317	40	10226.675	9867	11166	92	10088.771	9899	10931	87	10178.747	9817	11036
1511	87	10147.207	9882	11109	82	10179.793	9850	11011	112	10105.071	9850	11140	63	10195.604	9885	11296	122	10259.582	9802	11338	40	10382.575	9951	11412	92	10219.587	9867	11147	87	10081.058	9835	10898
1512	87	10127.275	9849	10885	82	10097.085	9887	11006	112	10224.571	9773	12299	63	10235.889	9810	11305	122	10225.442	9851	11192	40	10368.525	9900	11670	92	10208.631	9792	11330	87	10116.725	9839	10898
1513	87	10094.379	9855	11594	82	10171.317	9326	11287	112	10164.724	9835	11770	63	10268.079	9866	11443	122	10214.836	9828	11780	40	10288.350	9845	11821	92	10167.500	9817	11604	87	10074.138	9851	11041
1514	87	10233.885	9774	11439	82	10130.158	9853	11251	112	10154.812	9809	11427	63	10100.604	9843	10888	122	10176.942	9814	11761	40	10167.075	9877	10734	92	10138.794	8859	11228	87	10135.322	9844	11519
1515	87	10229.092	9781	11402	82	10150.439	9878	10790	112	10159.554	9826	11849	63	10196.746	9876	11925	122	10224.418	9790	12066	40	10267.600	9915	11378	92	10081.108	9907	11050	87	10142.161	9839	11251
1516	87	10113.482	9876	10692	82	10111.671	9808	11032	112	10132.045	9830	10901	63	10150.825	9890	10808	122	10192.787	9854	11003	40	10270.675	9907	11338	92	10102.142	9782	10938	87	10189.138	9822	11051
1517	87	10229.414	9782	11260	82	10113.000	9876	10768	112	10273.732	9853	11602	63	10300.889	9815	11560	122	10224.746	9832	11701	40	10265.800	9827	11120	92	10160.945	9852	11456	87	10117.552	9828	10992
1518	87	10254.781	9814	11855	82	10223.964	9911	12408	112	10201.946	9798	11860	63	10203.746	9862	10743	122	10202.672	9836	11309	40	10180.625	9892	11286	92	10099.587	9871	11293	87	10104.391	9869	10928
1519	87	10159.759	9707	11154	82	10237.109	9843	11241	112	10178.143	9855	11160	63	10292.223	9859	11219	122	10143.263	9769	11300	40	10345.550	9775	11487	92	10093.652	9874	10839	87	10139.793	9833	11064
1520	87	10182.966	9893	11264	82	10158.122	9617	11194	112	10167.268	9797	11297	63	10230.984	9887	11488	122	10230.541	9785	11838	40	10142.300	9858	10783	92	10161.608	9785	11464	87	10186.482	9806	11354
1521	87	10142.311	9853	10797	82	10216.976	9732	11508	112	10123.464	9881	10881	63	10161.889	9876	11466	122	10172.188	9845	11696	40	10145.000	9923	10870	92	10091.381	9806	10612	87	10097.966	9811	11118
1522	87	10173.908	9837	11145	82	10169.024	9721	12077	112	10131.339	9862	10828	63	10199.762	9848	11334	122	10174.319	9778	11069	40	10254.800	9847	10961	92	10230.794	9825	11300	87	10082.287	9679	11003
1523	87	10125.563	9758	11167	82	10159.342	9808	11458	112	10126.446	9828	11250	63	10164.492	9852	11031	122	10271.655	9249	11516	40	10185.750	9904	11100	92	10149.663	9777	11887	87	10121.931	9879	11012
1524	87	10132.414	9922	10869	82	10109.951	9826	10774	112	10117.750	9779	11061	63	10141.413	9838	10938	122	10111.049	9810	11406	40	10180.100	9730	10789	92	10095.489	9783	11162	87	10123.195	9862	10687
1525	87	10117.885	9718	10966	82	10224.183	9851	11125	112	10151.375	9824	11019	63	10179.556	9879	10988	122	10214.058	9876	11860	40	10371.225	9904	11372	92	10311.392	9868	11649	87	10103.265	9884	10897
1526	87	10209.655	9807	11024	82	10069.902	9825	10609	112	10117.946	9821	10774	63	10247.350	9797	11898	122	10180.754	9866	11712	40	10203.850	9839	11358	92	10174.152	9807	10988	87	10103.598	9824	11192
1527	87	10096.689	9856	11499	82	10101.061	9811	11113	112	10189.955	9589	11299	63	10255.175	9892	11924	122	10160.812	9854	11617	40	10160.300	9837	10896	92	10201.750	9854	11406	87	10116.311	9817	10897
1528	87	10198.793	9867	11285	82	10195.500	9889	11181	112	10180.901	9799	11757	63	10212.492	9831	11626	122	10180.910	9867	11112	40	10165.650	9886	11120	92	10162.663	9813	11140	87	10072.667	9857	10852
1529	87	10157.805	9820	10908	82	10156.756	9771	11419	112	10116.455	9841	11699	63	10306.650	9792	11256	122	10143.426	9787	11478	40	10159.025	9890	10866	92	10117.076	9854	10932	87	10142.253	9689	11158
1530	87	10180.609	9836	11470	82	10194.171	9862	11254	112	10121.804	9806	11136	63	10193.698	9916	11150	122	10078.647	9826	10891	40	10281.600	9940	11208	92	10129.511	9888	10962	87	10147.241	9749	11308
1531	87	10120.896	9843	11320	82	10163.146	9823	11528	112	10096.089	9813	11280	63	10084.571	9907	10696	122	10179.106	9823	11554	40	10244.200	9822	11910	92	10092.913	9896	10968	87	10099.311	9851	11205
1532	87	10227.920	9894	11387	82	10083.842	9865	10840	112	10116.151	9870	11267	63	10233.317	9837	11135	122	10235.804	9883	11621	40	10122.650	9917	11120	92	10061.229	9776	10620	87	10125.379	9779	11257
1533	87	10058.563	9902	11028	82	10094.658	9848	10795	112	10155.839	9785	12008	63	10179.223	9877	11563	122	10127.517	9865	11077	40	10280.825	9864	11496	92	10160.695	9856	11563	87	10124.874	9864	11068
1534	87	10124.931	9786	11118	82	10075.793	9846	11464	112	10191.670	9824	11463	63	10187.873	9883	11171	122	10088.041	9775	11160	40	10157.000	9864	10872	92	10168.358	9823	11189	87	10149.345	9854	10657
1535	87	10157.275	8992	11309	82	10270.451	9756	11995	112	10104.955	9820	10979	63	10244.143	9873	11393	122	10193.196	9849	11039	40	10267.450	9902	11031	92	10159.739	9776	11283	87	10140.115	9865	11170
1536	87	10136.472	9871	11159	82	10188.122	9790	11229	112	10120.250	9843	11608	63	10188.254	9840	11076	122	10229.131	9848	11778	40	10301.125	9787	11579	92	10182.435	9800	11422	87	10147.678	9883	10984
1537	87	10078.966	9875	11302	82	10196.354	9843	11132	112	10159.018	9863	11338	63	10125.381	9856	10828	122	10135.229	9878	11523	40	10170.225	9884	11076	92	10137.706	9746	11033	87	10111.379	9915	11569
1538	87	10115.931	9794	11125	82	10116.536	9869	10809	112	10147.464	9866	10938	63	10234.921	9858	11561	122	10232.492	9857	11167	40	10178.775	9910	10884	92	10193.979	9855	11293	87	10091.311	9873	10973
1539	87	10149.425	9774	11265	82	10188.158	9824	11102	112	10172.384	9793	11885	63	10097.571	9835	10948	122	10216.853	9792	11164	40	10178.550	9944	10636	92	10210.718	9778	12195	87	10112.000	9815	11082
1540	87	10110.678	9901	11342	82	10185.658	9839	11119	112	10157.884	9801	10921	63	10171.683	9848	11148	122	10157.345	9795	11171	40	10197.725	9850	11005	92	10109.706	9825	11055	87	10064.184	9839	10671
1541	87	10106.713	9870	10788	82	10178.366	9766	11243	112	10083.839	9862	11132	63	10144.159	9882	11158	122	10231.836	9875	11625	40	10234.525	9826	11164	92	10106.826	9829	10927	87	10135.161	9851	11046
1542	87	10137.437	9897	10863	82	10168.342	9860	11022	112	10159.170	9799	10948	63	10113.190	9786	11292	122	10198.492	9839	11462	40	10185.025	9893	11176	92	10128.511	9861	11178	87	10124.161	9874	10859
1543	87	10176.644	9870	11797	82	10184.536	9856	10998	112	10150.268	9048	11292	63	10256.460	9783	11033	122	10261.869	9792	11469	40	10187.625	9822	10921	92	10110.663	9855	10646	87	10119.942	9823	10949
1544	87	10132.080	9878	10866	82	10172.146	9785	11817	112	10153.188	9911	11079	63	10155.317	9889	11175	122	10150.606	9853	11300	40	10138.150	9913	10615	92	10196.261	9925	11189	87	10057.735	9867	10638
1545	87	10188.988	9860	11654	82	10099.622	9867	10692	112	10115.304	9865	11497	63	10132.698	9872	11062	122	10225.869	9849	11581	40	10292.125	9832	11984	92	10146.000	9892	11198	87	10176.472	9790	11690
1546	87	10082.609	9894	11040	82	10255.293	9828	11496	112	10146.901	9789	11800	63	10188.079	9803	11318	122	10171.655	9826	10848	40	10177.625	9876	10950	92	10114.945	9837	10910	87	10058.104	9840	10910
1547	87	10145.448	9873	11282	82	10179.817	9776	11484	112	10147.420	9583	11034	63	10167.016	9909	11196	122	10133.558	9749	11595	40	10302.025	9853	11420	92	10172.098	9836	10856	87	10137.759	9716	11112
1548	87	10146.184	9859	11218	82	10043.171	9870	10701	112	10168.464	9886	11607	63	10093.921	9906	11029	122	10116.951	9900	11152	40	10230.575	9907	11414	92	10104.902	9861	10868	87	10139.598	9869	10883
1549	87	10104.138	9931	10740	82	10090.854	9808	11502	112	10163.893	9762	11150	63	10257.460	9788	11817	122	10222.729	9860	11474	40	10247.000	9903	12041	92	10153.098	9892	11268	87	10132.379	9881	11828
1550	87	10069.482	9842	10819	82	10125.915	9832	11023	112	10105.366	9849	11134	63	10255.079	9842	11363	122	10225.058	9780	11222	40	10213.000	9786	11453	92	10134.326	9863	11260	87	10069.437	9899	10618
1551	87	10126.368	9806	12133	82	10192.731	9855	12004	112	10152.393	9848	11252	63	10152.270	9901	11176	122	10180.205	9740	11067	40	10205.600	9907	10991	92	10076.761	9827	10797	87	10062.058	9890	10811
1552	87	10080.678	9875	10686	82	10114.256	9853	11095	112	10102.393	9898	11427	63	10116.302	9834	10662	122	10161.517	9889	11307	40	10406.250	9947	11737	92	10172.652	9620	11302	87	10144.437	9821	11034
1553	87	10142.954	9775	10864	82	10128.317	9858	11292	112	10153.151	9846	11162	63	10115.223	9890	10966	122	10235.295	9181	11783	40	10212.950	9873	10983	92	10125.826	9865	10765	87	10047.793	9905	10509
1554	87	10115.126	9823	11334	82	10178.098	9887	11144	112	10098.482	9877	10690	63	10227.746	9905	11057	122	10162.074	9566	11328	40	10248.175	9943	11142	92	10118.000	9818	10783	87	10167.322	9844	11274
1555	87	10103.759	9903	10946	82	10099.293	8930	10919	112	10083.482	9887	10653	63	10279.523	9772	12126	122	10091.287	9812	11270	40	10174.675	9855	11025	92	10122.685	9854	11017	87	10046.644	9811	10968
1556	87	10098.229	9887	11008	82	10214.354	9803	11466	112	10166.304	9800	11502	63	10179.714	9291	11070	122	10133.845	9831	10867	40	10129.425	9915	10905	92	10144.805	9854	10734	87	10140.034	9726	11606
1557	87	10083.219	9841	10638	82	10276.366	9810	12138	112	10136.116	9750	11177	63	10173.825	9890	11563	122	10124.205	9875	10857	40	10229.175	9884	11124	92	10149.445	9804	10908	87	10138.827	9877	11078
1558	87	10224.138	9839	11242	82	10100.549	9795	10904	112	10140.018	9894	11500	63	10217.444	9768	11881	122	10187.640	9856	11754	40	10215.600	9907	12018	92	10125.087	9837	11313	87	10165.506	9815	11153
1559	87	10107.793	9824	10930	82	10170.366	9816	10970	112	10246.901	9771	12272	63	10219.429	9900	11426	122	10236.237	9750	12401	40	10147.275	9898	10534	92	10123.511	9827	10823	87	10088.482	9892	10634
1560	87	10223.851	9810	11746	82	10171.073	9750	11820	112	10138.312	9878	11368	63	10230.968	9883	11967	122	10176.853	9805	11206	40	10202.525	9896	11552	92	10167.739	9891	11051	87	10071.034	9870	10785
1561	87	10185.058	9803	11326	82	10182.927	9851	11041	112	10124.911	9827	11507	63	10337.746	9848	11357	122	10359.172	9851	12663	40	10308.975	9854	11813	92	10109.663	9861	11950	87	10109.689	9823	10849
1562	87	10164.920	9857	11260	82	10219.366	9784	12312	112	10119.634	9859	10714	63	10155.746	9820	10883	122	10196.336	9777	10962	40	10197.325	9871	11603	92	10106.848	9810	11110	87	10136.494	9874	10938
1563	87	10151.345	9831	11021	82	10113.769	9782	10837	112	10117.776	9593	10951	63	10243.937	9885	11685	122	10236.992	9813	11269	40	10174.750	9940	11217	92	10076.142	9880	10608	87	10126.563	9846	11121
1564	87	10060.598	9847	10744	82	10104.549	9845	10867	112	10151.438	9889	11488	63	10232.523	9841	11200	122	10188.271	9707	11629	40	10167.725	9893	10963	92	10208.924	9732	11201	87	10153.058	9826	10842
1565	87	10154.771	9892	11246	82	10079.085	9826	11266	112	10069.312	9848	10826	63	10298.968	9903	11122	122	10234.705	9897	11328	40	10266.575	9945	11260	92	10061.468	9845	10867	87	10119.667	9768	11520
1566	87	10225.275	9847	11611	82	10132.183	9859	10906	112	10113.946	9892	11038	63	10196.777	9912	11142	122	10191.385	9890	11286	40	10291.575	9901	11012	92	10149.424	9770	10846	87	10114.552	9828	11133
1567	87	10131.563	9847	11147	82	10149.878	9895	11084	112	10135.911	9845	11321	63	10192.096	9867	11042	122	10174.722	9770	11523	40	10387.700	9863	11191	92	10063.826	9866	10765	87	10123.655	9888	11545
1568	87	10087.655	9902	10622	82	10172.939	9914	11416	112	10151.304	9881	11189	63	10190.111	9877	11919	122	10062.696	9881	10931	40	10317.350	9854	11307	92	10070.098	9787	10905	87	10092.885	9877	10757
1569	87	10074.896	9864	10906	82	10186.512	9801	10914	112	10237.651	9850	11705	63	10245.238	9827	11047	122	10206.328	9779	11609	40	10215.250	9828	10809	92	10081.555	9730	11005	87	10170.563	9826	11186
1570	87	10189.494	9863	11250	82	10151.109	9832	11293	112	10104.116	9884	10646	63	10212.619	9764	11284	122	10287.599	9875	11968	40	10220.600	9849	11207	92	10139.608	9823	10881	87	10060.275	9676	10667
1571	87	10156.713	9637	12347	82	10068.012	9854	10753	112	10203.786	9868	11266	63	10202.302	9877	11349	122	10167.549	9893	11429	40	10171.000	9907	10781	92	10100.000	9817	11088	87	10158.874	9837	11194
1572	87	10162.229	9771	11055	82	10138.744	9802	11377	112	10144.099	9823	11268	63	10151.111	9923	11503	122	10174.836	9838	11289	40	10206.350	9890	10891	92	10103.544	9906	11382	87	10160.173	9843	11581
1573	87	10062.000	9878	10638	82	10106.036	9796	10792	112	10152.107	9831	12072	63	10121.523	9911	11319	122	10174.033	9849	11447	40	10297.650	9895	11420	92	10074.315	9865	10742	87	10089.851	9885	11424
1574	87	10165.552	9854	11547	82	10097.036	9912	10663	112	10202.812	9830	11073	63	10160.143	9813	11160	122	10157.647	9840	11296	40	10302.675	9796	11928	92	10093.805	9862	11049	87	10105.104	9872	10742
1575	87	10122.747	9883	11488	82	10153.317	9850	10804	112	10133.839	9870	11232	63	10193.937	9847	11036	122	10193.123	9788	11639	40	10375.075	9782	11469	92	10121.108	9826	11134	87	10100.275	9862	10778
1576	87	10141.012	9904	11284	82	10184.036	9820	11402	112	10178.768	9784	11436	63	10132.000	9908	10939	122	10187.582	9828	11324	40	10053.425	9875	10509	92	10173.218	9772	11200	87	10104.184	9855	10657
1577	87	10158.528	9700	11348	82	10290.829	9911	11760	112	10176.776	9880	11419	63	10102.096	8698	11053	122	10201.812	9900	11214	40	10170.375	9904	10639	92	10163.576	9834	11682	87	10089.299	9865	10703
1578	87	10217.506	9837	11321	82	10151.073	9893	11044	112	10164.107	9692	12151	63	10156.698	9849	11167	122	10172.582	9862	11450	40	10204.725	9819	11134	92	10158.413	9851	11066	87	10113.104	9844	10717
1579	87	10104.805	9867	10932	82	10141.512	9816	10994	112	10129.634	9820	11062	63	10266.048	9858	11472	122	10128.336	9877	10891	40	10113.875	9823	10957	92	10131.358	9779	11031	87	10100.460	9891	11308
1580	87	10138.023	9840	11493	82	10099.500	8966	11568	112	10146.250	9844	10849	63	10153.317	9888	11149	122	10121.729	9876	11050	40	10267.275	9879	11439	92	10221.174	9897	11818	87	10224.759	9853	12113
1581	87	10142.115	9788	11090	82	10223.329	9866	11222	112	10187.161	9824	11325	63	10110.904	9858	11644	122	10126.312	9904	11681	40	10269.500	9887	11506	92	10099.511	9840	11028	87	10066.885	9878	10836
1582	87	10163.632	9741	11676	82	10209.683	9842	11676	112	10153.134	9860	11154	63	10208.952	9867	11511	122	10222.017	9902	11433	40	10306.775	9896	11245	92	10102.250	9884	11107	87	10130.425	9792	11221
1583	87	10117.621	9843	10903	82	10104.939	9907	10963	112	10110.143	9852	10870	63	10123.365	9291	10748	122	10203.558	9834	11039	40	10389.775	9707	11671	92	10198.848	9835	12230	87	10071.586	9869	10797
1584	87	10071.506	9385	10508	82	10184.317	9909	10965	112	10132.482	9889	11250	63	10059.460	9888	10637	122	10121.804	9871	11139	40	10362.775	9915	11954	92	10064.011	9866	10755	87	10091.575	9862	11092
1585	87	10051.138	9843	11065	82	10216.256	9851	12022	112	10072.920	9892	11161	63	10087.937	9848	10817	122	10176.328	9834	11215	40	10211.325	9843	11113	92	10067.108	9883	10846	87	10106.874	9856	11064
1586	87	10201.920	9805	11431	82	10136.256	9880	11222	112	10128.795	9818	11243	63	10193.889	9865	11586	122	10186.237	9827	11649	40	10208.125	9901	10790	92	10097.435	9741	11447	87	10058.287	8665	10783
1587	87	10125.931	9784	11120	82	10092.842	9880	10986	112	10182.089	9885	11011	63	10192.333	9898	11666	122	10233.090	9880	11431	40	10329.800	9840	11684	92	10129.555	9839	10743	87	10144.092	9858	10863
1588	87	10185.391	9828	11483	82	10165.171	9818	11062	112	10142.634	9775	11039	63	10151.000	9859	11044	122	10171.295	9783	11641	40	10178.750	9927	10746	92	10155.011	9819	11061	87	10145.954	9878	11496
1589	87	10119.287	9834	11169	82	10169.720	9780	10971	112	10111.099	9834	11694	63	10168.984	9829	10953	122	10122.869	9852	11216	40	10189.375	9878	11160	92	10127.076	9860	10987	87	10158.219	9894	11688
1590	87	10179.874	9896	11368	82	10154.658	9870	11167	112	10188.616	9887	11456	63	10361.619	9886	11681	122	10244.123	9851	12597	40	10186.525	9880	11051	92	10065.555	9892	10903	87	10161.219	9888	11703
1591	87	10144.058	9835	11195	82	10180.793	9824	11301	112	10208.089	9812	11855	63	10256.429	9813	10941	122	10258.647	9714	11988	40	10310.050	9899	11478	92	10064.902	9857	10997	87	10087.448	9883	10631
1592	87	10159.518	9828	11167	82	10132.109	9829	10801	112	10287.607	9827	11850	63	10131.650	9825	11089	122	10231.410	9841	11930	40	10051.875	9900	10621	92	10167.739	9806	10975	87	10097.161	9845	10755
1593	87	10207.034	9875	12447	82	10187.195	9807	11554	112	10080.714	9849	11384	63	10152.143	9705	11157	122	10160.778	9829	11361	40	10231.400	9830	11571	92	10164.185	9861	11270	87	10059.322	9861	10632
1594	87	10149.494	9836	11215	82	10242.524	9802	11034	112	10106.196	9687	12112	63	10119.365	9880	11432	122	10155.188	9902	11673	40	10390.475	9820	11368	92	10115.119	9877	11083	87	10093.862	9854	11117
1595	87	10126.161	9871	10788	82	10226.402	9838	11328	112	10190.679	9771	11261	63	10198.508	9875	11253	122	10165.935	9808	11081	40	10269.300	9793	11387	92	10127.000	9835	11787	87	10158.771	9875	11100
1596	87	10151.862	9890	11164	82	10176.609	9767	11718	112	10126.661	9704	12136	63	10231.317	9881	11266	122	10194.836	9834	11588	40	10120.475	9844	11508	92	10137.381	9897	11626	87	10035.000	9776	10727
1597	87	10163.425	9903	11280	82	10229.671	9832	11729	112	10155.804	9887	11260	63	10197.683	9841	11537	122	10185.983	9826	11243	40	10162.950	9797	11056	92	10105.011	9759	10743	87	10180.725	9857	11227
1598	87	10140.713	9829	12886	82	10181.829	9783	11521	112	10099.580	9847	10836	63	10244.396	9833	11501	122	10194.812	9886	11767	40	10090.450	9879	10785	92	10135.424	9856	10994	87	10085.023	9915	11039
1599	87	10142.966	9794	11245	82	10128.756	9838	10830	112	10252.500	9841	11435	63	10149.159	9900	10987	122	10107.885	9878	11169	40	10149.125	9907	11176	92	10100.565	9875	10691	87	10080.104	9842	10714
1600	87	10086.966	8828	12040	82	10095.207	9856	10654	112	10135.955	9883	11023	63	10116.175	9838	10759	122	10104.918	9875	11474	40	10119.000	9840	10562	92	10223.815	9780	11085	87	10130.609	9796	11572
1601	87	10124.931	9879	11484	82	10177.536	9864	11581	112	10119.804	9839	11183	63	10219.492	9869	11639	122	10202.845	9754	11239	40	10404.375	9921	12463	92	10223.805	9803	11628	87	10081.448	9896	10838
1602	87	10173.012	9649	12050	82	10106.476	9827	10978	112	10091.554	9880	11293	63	10233.333	9875	11038	122	10296.778	9744	11929	40	10216.450	9952	11182	92	10205.587	9794	12586	87	10146.632	9910	11869
1603	87	10215.518	9820	11284	82	10179.220	9593	11680	112	10133.776	9815	11498	63	10246.206	9875	11571	122	10275.467	9762	11372	40	10065.150	9824	10599	92	10159.739	9835	11005	87	10080.725	9843	10625
1604	87	10053.207	9806	10795	82	10103.915	9888	10908	112	10160.651	9817	10823	63	10199.381	9845	11089	122	10239.942	9822	11229	40	10178.425	9823	10968	92	10051.848	9891	10842	87	10057.713	9889	10594
1605	87	10152.644	9833	11457	82	10102.915	9881	10913	112	10118.812	9847	10851	63	10114.444	9865	10672	122	10211.722	9877	11247	40	10216.075	9880	11283	92	10114.000	9851	11390	87	10219.379	9859	11938
1606	87	10158.771	9800	10931	82	10150.146	9877	10815	112	10104.724	9757	11112	63	10185.206	9797	11012	122	10152.369	9854	11149	40	10106.525	9906	10572	92	10053.402	9895	10709	87	10130.368	9349	10948
1607	87	10135.908	9840	10967	82	10135.195	9833	10840	112	10155.545	9650	10747	63	10132.667	9881	11169	122	10130.828	9790	11611	40	10151.650	9813	11627	92	10135.794	9838	11197	87	10109.173	9848	11196
1608	87	10147.598	9877	10706	82	10110.524	9850	10879	112	10098.080	9831	11039	63	10094.270	9870	10727	122	10175.508	9847	11122	40	10154.100	9884	10613	92	10120.532	9821	10974	87	10173.287	9816	11224
1609	87	10155.540	9891	11330	82	10124.342	9896	11022	112	10162.893	9751	10834	63	10111.825	9867	10747	122	10170.451	9765	11111	40	10207.700	9847	10980	92	10135.663	9861	11106	87	10080.275	9863	10496
1610	87	10150.425	9885	11094	82	10148.793	9822	11263	112	10136.491	9670	11303	63	10165.381	9881	11074	122	10231.918	9771	11584	40	10172.975	9873	10911	92	10172.337	9872	10904	87	10124.655	9842	11264
1611	87	10183.046	9893	10812	82	10070.805	9849	10659	112	10120.982	9850	11069	63	10203.254	9906	11382	122	10096.082	9868	11067	40	10185.200	9915	11095	92	10083.413	9853	10850	87	10211.000	9897	11255
1612	87	10178.966	9838	11548	82	10209.464	9842	11111	112	10172.366	9761	11390	63	10226.206	9784	11644	122	10153.746	9886	11075	40	10238.950	9819	11453	92	10118.642	9828	11184	87	10091.747	9677	11213
1613	87	10084.632	9876	10750	82	10149.866	9855	11188	112	10133.688	9871	10920	63	10299.127	9718	11504	122	10170.901	9773	10938	40	10052.050	9800	10785	92	10175.261	9794	11672	87	10133.219	9854	11197
1614	87	10124.173	9859	10625	82	10152.536	9740	10877	112	10108.214	9888	10718	63	10167.000	9831	10995	122	10229.049	9851	11760	40	10309.850	9892	11569	92	10131.021	9863	10690	87	10196.058	9829	11713
1615	87	10065.552	9859	10610	82	10146.244	9902	11759	112	10146.554	9923	11322	63	10311.096	9839	11985	122	10162.942	9843	10991	40	10275.375	9856	11335	92	10078.521	9859	10541	87	10192.126	9904	10985
1616	87	10146.391	9875	11500	82	10184.769	9869	10729	112	10082.036	9732	10837	63	10161.587	9826	11205	122	10205.287	9813	11218	40	10195.350	9886	10999	92	10127.445	9865	10877	87	10110.689	9850	10919
1617	87	10159.472	9866	11231	82	10300.573	9860	11793	112	10134.759	9863	11146	63	10141.762	9908	10969	122	10230.688	9871	11687	40	10220.150	9922	10930	92	10156.826	9810	11275	87	10106.954	9888	11563
1618	87	10254.609	9862	11827	82	10204.683	9779	11369	112	10216.500	9737	11320	63	10120.333	9855	10649	122	10181.853	9833	11408	40	10136.375	9705	10869	92	10177.956	9814	11415	87	10113.713	9831	10718
1619	87	10128.874	9826	11089	82	10194.415	9831	11356	112	10105.580	9826	11029	63	10197.968	9663	12053	122	10283.385	9848	12025	40	10233.450	9883	11100	92	10251.011	9686	11677	87	10169.311	9826	10957
1620	87	10197.598	9817	11391	82	10084.109	9890	10711	112	10169.276	9899	11146	63	10157.286	9911	11043	122	10203.049	9215	11593	40	10287.425	9752	11818	92	10162.229	9815	11097	87	10085.632	9841	11089
1621	87	10174.977	9800	11273	82	10139.609	9887	11462	112	10101.500	9835	11022	63	10134.032	9901	10968	122	10139.640	9839	11382	40	10202.100	9948	11538	92	10103.532	9681	10877	87	10093.437	9874	11002
1622	87	10165.345	9871	11363	82	10210.549	9850	11050	112	10093.491	9806	10853	63	10138.937	9871	11021	122	10227.582	9801	11209	40	10268.775	9895	11091	92	10144.935	9791	10903	87	10135.241	9821	11215
1623	87	10078.115	9922	10631	82	10076.183	9672	10917	112	10200.545	9861	11518	63	10204.730	9725	11525	122	10178.763	9806	11112	40	10232.275	9782	10733	92	10134.271	9884	11433	87	10131.874	9838	11213
1624	87	10114.816	9844	11150	82	10278.378	9830	11551	112	10172.776	9855	11674	63	10207.159	9797	11069	122	10193.254	9864	12073	40	10285.225	9857	12003	92	10096.619	9860	10940	87	10143.506	9823	11101
1625	87	10174.265	9831	11040	82	10257.036	9769	11819	112	10151.759	9860	11276	63	10142.063	9791	11067	122	10154.795	9834	11552	40	10148.625	9768	11640	92	10174.108	9853	10982	87	10105.241	9847	10935
1626	87	10152.621	9818	10776	82	10135.976	9841	11169	112	10093.705	9836	11255	63	10143.762	9819	10976	122	10166.926	9713	11429	40	10241.350	9800	11416	92	10139.369	9705	11827	87	10177.402	9894	11487
1627	87	10199.482	9857	11466	82	10112.976	9755	11325	112	10138.250	9848	11375	63	10189.223	9812	10923	122	10153.771	9848	10740	40	10338.975	9870	10934	92	10171.271	9869	11131	87	10151.241	9909	11046
1628	87	10193.184	9869	11072	82	10106.073	9880	10920	112	10118.571	9758	10808	63	10141.079	9833	10855	122	10229.517	9841	11227	40	10251.200	9841	11338	92	10179.152	9893	10978	87	10154.598	9902	10992
1629	87	10187.540	9827	11285	82	10209.634	9824	11498	112	10112.607	9899	11115	63	10159.587	9831	11695	122	10232.533	9880	11512	40	10190.025	9861	11315	92	10097.511	9836	10762	87	10144.598	9884	10737
1630	87	10056.241	9871	10595	82	10182.476	9858	11820	112	10111.357	9346	10917	63	10209.079	9745	11160	122	10187.549	9811	11069	40	10059.275	9897	10586	92	10154.152	9813	10924	87	10207.287	9784	11415
1631	87	10158.069	9886	11710	82	10179.622	9756	11249	112	10084.607	9819	10732	63	10111.762	9825	10897	122	10166.213	9849	10946	40	10203.575	9883	10696	92	10134.794	9843	11378	87	10050.311	9012	10768
1632	87	10161.609	9826	11496	82	10215.317	9833	11465	112	10172.946	9882	11410	63	10193.984	9759	11448	122	10194.926	9889	11912	40	10209.150	9924	10905	92	10095.902	9799	11165	87	10186.058	9886	11022
1633	87	10064.356	9874	10630	82	10133.829	9858	10881	112	10103.759	9868	11183	63	10134.350	9773	10989	122	10139.804	9867	11245	40	10431.975	9934	11648	92	10137.445	9814	10873	87	10125.942	9763	11252
1634	87	10222.966	9844	11660	82	10097.585	9813	10678	112	10123.045	9886	11256	63	10183.714	9830	11062	122	10169.696	9882	11281	40	10290.850	8992	11049	92	10130.826	9835	10892	87	10093.275	9830	10747
1635	87	10122.678	9880	10939	82	10123.049	9880	10744	112	10133.518	9815	10896	63	10182.413	9903	11364	122	10250.599	9824	11649	40	10278.400	9889	11333	92	10051.652	9824	10761	87	10092.241	9851	10897
1636	87	10145.402	9787	11347	82	10153.842	9692	11360	112	10160.375	9827	11645	63	10232.223	9754	11492	122	10248.722	9866	11953	40	10101.800	9854	10541	92	10126.098	9823	10862	87	10198.356	9761	11092
1637	87	10132.689	9794	11148	82	10202.122	9885	11318	112	10126.384	9825	10750	63	10142.650	9823	11317	122	10204.246	9680	12163	40	10047.650	9894	10528	92	10130.968	9868	11324	87	10072.931	9873	10871
1638	87	10178.701	9848	11273	82	10185.988	9756	12162	112	10218.634	9851	11433	63	10192.571	9885	10692	122	10136.771	9871	11778	40	10152.650	9934	10779	92	10090.229	9822	10579	87	10150.805	9832	11307
1639	87	10204.138	9783	11226	82	10186.317	9884	11068	112	10147.500	9737	11395	63	10348.730	9851	11829	122	10167.812	9860	12145	40	10266.050	9822	10793	92	10134.456	9837	11074	87	10139.771	9710	11291
1640	87	10187.655	9850	11175	82	10199.695	9826	11724	112	10130.134	9771	11085	63	10134.730	9785	11297	122	10197.426	9766	11776	40	10096.500	9873	10551	92	10086.271	9855	10760	87	10065.678	9859	11072
1641	87	10132.563	9811	11100	82	10164.134	9830	11290	112	10160.786	9860	10882	63	10087.063	9854	11530	122	10204.401	9830	11709	40	10098.575	9885	10623	92	10095.271	9877	11335	87	10218.080	9882	11703
1642	87	10129.725	9847	11169	82	10250.109	9907	11827	112	10147.446	9900	11774	63	10133.048	9720	10970	122	10184.140	9861	11028	40	10255.225	9922	11331	92	10196.718	9801	11161	87	10137.345	9885	10969
1643	87	10132.299	9760	10947	82	10172.609	9828	10917	112	10157.670	9864	11397	63	10229.048	9843	11503	122	10131.024	9863	10763	40	10476.300	9912	11816	92	10127.108	9790	11036	87	10095.678	9861	11443
1644	87	10091.149	9891	10646	82	10211.915	9809	11384	112	10107.821	9788	11086	63	10172.762	9092	11133	122	10139.058	9888	11670	40	10126.050	9812	10658	92	10142.271	9864	12004	87	10156.333	9835	11472
1645	87	10155.988	9858	10901	82	10223.293	9827	11946	112	10253.143	9875	11784	63	10141.889	9891	11411	122	10175.910	9869	11340	40	10154.675	9943	11373	92	10087.337	9824	11031	87	10055.931	9845	10755
1646	87	10148.575	9869	11246	82	10210.061	9799	11353	112	10199.599	9865	11845	63	10213.810	9896	10991	122	10152.885	9838	11214	40	10219.800	9841	11081	92	10116.642	9889	10966	87	10148.126	9879	11061
1647	87	10166.977	9827	10916	82	10101.524	9854	10590	112	10178.634	9844	11136	63	10141.714	9881	11119	122	10119.877	9896	10983	40	10205.150	9848	10876	92	10070.587	9870	10889	87	10154.299	9877	11373
1648	87	10102.368	9773	10777	82	10124.720	9792	11052	112	10132.116	9858	11775	63	10226.286	9895	11526	122	10199.123	9835	11342	40	10137.500	9901	11083	92	10211.076	9900	11150	87	10144.506	9885	10837
1649	87	10144.265	9853	10780	82	10178.842	9855	11104	112	10126.196	9865	11290	63	10196.841	9906	11056	122	10085.476	9861	10920	40	10127.475	9876	10772	92	10090.032	9854	10913	87	10113.311	9786	10994
1650	87	10141.219	9862	11069	82	10080.158	9860	10862	112	10111.821	9860	10770	63	10300.635	9850	11478	122	10196.508	9863	11270	40	10441.625	9924	11617	92	10067.065	9858	11064	87	10118.241	9890	11300
1651	87	10179.253	9874	11006	82	10245.317	9872	11970	112	10116.929	9877	11349	63	10206.175	9882	11263	122	10239.155	9903	11591	40	10300.575	9886	11343	92	10280.098	9777	11236	87	10072.034	9840	10976
1652	87	10147.954	9837	12063	82	10134.427	9817	11259	112	10117.724	9862	10960	63	10213.667	9872	11349	122	10173.976	9892	11106	40	10256.175	9871	11527	92	10092.076	9819	10766	87	10040.058	9908	10638
1653	87	10190.977	9878	11299	82	10134.671	9875	10695	112	10125.857	9801	10997	63	10245.984	9887	11644	122	10196.008	9819	11568	40	10045.000	9890	10889	92	10111.815	9823	11147	87	10145.540	8538	11124
1654	87	10177.966	9865	11389	82	10169.391	9855	10952	112	10170.795	9811	11678	63	10136.238	9836	11455	122	10122.508	9835	11373	40	10233.450	9918	11542	92	10086.392	9868	11056	87	10120.356	9879	10959
1655	87	10145.528	9609	11550	82	10201.878	9896	11676	112	10158.724	9804	10900	63	10147.968	9877	11740	122	10128.467	9892	11497	40	10420.175	9883	12241	92	10120.587	9815	10955	87	10203.460	9857	11421
1656	87	10091.379	9874	10753	82	10125.976	9514	11182	112	10146.839	9874	10984	63	10156.635	9885	11503	122	10205.058	9898	11427	40	10181.475	9884	11403	92	10111.685	9871	11187	87	10083.954	9872	10489
1657	87	10080.472	9909	10749	82	10151.073	9885	11304	112	10257.268	9852	12201	63	10141.650	9900	11252	122	10224.983	9831	11753	40	10239.625	9857	11492	92	10167.087	9861	10993	87	10115.448	9816	11030
1658	87	10093.472	9883	11286	82	10143.476	9868	10849	112	10066.446	9811	11580	63	10244.730	9836	11946	122	10104.155	9857	11215	40	10170.975	9906	10584	92	10124.511	9898	11130	87	10094.287	9878	10763
1659	87	10103.667	9852	11166	82	10172.805	9900	11125	112	10223.196	9848	11345	63	10156.302	9889	11083	122	10094.024	9863	11247	40	10225.625	9188	10816	92	10158.000	9782	11943	87	10112.460	9884	11065
1660	87	10156.391	9860	11897	82	10227.793	9761	11365	112	10147.455	9862	11323	63	10267.048	9819	11795	122	10184.295	9856	11692	40	10498.650	9928	12262	92	10091.555	9728	10760	87	10078.379	9800	10868
1661	87	10077.667	9729	10755	82	10163.707	9875	11314	112	10112.857	9538	11306	63	10199.381	9893	11061	122	10165.582	9875	11112	40	10211.175	9869	11752	92	10073.119	9877	10831	87	10185.425	9877	11087
1662	87	10169.920	9838	11116	82	10088.720	9798	10743	112	10226.482	9804	12214	63	10126.413	9847	11065	122	10077.705	9637	10996	40	10181.100	9836	11059	92	10116.511	9756	11020	87	10160.460	9893	10848
1663	87	10201.472	9793	11423	82	10119.488	9487	10572	112	10203.901	9632	11336	63	10267.619	9826	11986	122	10234.992	9835	12099	40	10142.250	9906	11026	92	10074.402	9868	10686	87	10150.816	9869	10868
1664	87	10103.173	9876	11221	82	10144.622	9881	11120	112	10272.599	9834	12440	63	10258.825	9874	12043	122	10149.394	9771	10998	40	10289.425	9824	11899	92	10202.631	9774	11143	87	10149.771	9817	11300
1665	87	10167.275	9812	11245	82	10131.231	9837	11229	112	10197.214	9888	11770	63	10241.937	9875	11190	122	10134.508	9877	11268	40	10367.475	9824	11363	92	10061.631	9876	11003	87	10107.725	9884	10878
1666	87	10193.034	9817	11207	82	10143.134	9854	10992	112	10159.732	9823	11281	63	10348.238	9788	11494	122	10188.795	9815	11898	40	10343.575	9892	11422	92	10134.913	9847	11252	87	10174.092	9807	11326
1667	87	10117.333	9356	10938	82	10201.817	9867	11253	112	10148.107	9818	11098	63	10273.396	9137	11211	122	10203.754	9731	12332	40	10127.625	9866	11007	92	10143.652	9840	11292	87	10147.528	9875	11076
1668	87	10192.954	9508	11372	82	10152.476	9780	11112	112	10168.018	9878	11128	63	10275.477	9894	11505	122	10177.869	9866	11308	40	10271.600	9901	10980	92	10153.098	9877	11659	87	10242.391	9809	11286
1669	87	10171.781	9839	11419	82	10155.561	9840	11175	112	10174.750	9890	12292	63	10342.048	9819	12176	122	10112.360	9811	11236	40	10184.050	9893	10856	92	10136.771	9853	11034	87	10178.713	9824	11352
1670	87	10175.725	9874	12073	82	10119.536	9673	10883	112	10174.446	9784	11565	63	10098.571	9884	10536	122	10131.705	9855	11259	40	10241.100	9818	11854	92	10119.479	9899	11468	87	10178.092	9792	11237
1671	87	10127.494	9881	11476	82	10227.731	9908	11521	112	10219.518	9624	12073	63	10224.714	9870	11148	122	10201.271	9844	11992	40	10252.575	9680	11422	92	10119.848	9891	11261	87	10120.058	9848	10829
1672	87	10115.805	9826	11052	82	10133.244	9863	11271	112	10123.455	9882	11279	63	10259.683	9884	11640	122	10174.222	9835	11205	40	10251.450	9921	11139	92	10124.119	9842	11196	87	10103.689	9873	11271
1673	87	10143.552	9861	11108	82	10167.195	9906	11494	112	10200.401	9879	11215	63	10229.381	9799	11233	122	10099.336	9845	11027	40	10278.800	9880	11382	92	10137.761	9827	11698	87	10118.954	9259	11206
1674	87	10191.667	9804	10988	82	10152.902	9843	11263	112	10257.276	9749	11532	63	10119.350	9854	10709	122	10138.655	9843	10771	40	10231.625	9794	11248	92	10193.468	9831	11101	87	10164.241	9806	11063
1675	87	10158.518	9732	11265	82	10265.024	9899	11090	112	10093.776	9500	11083	63	10265.952	9815	12019	122	10122.074	9770	11683	40	10142.250	9855	10720	92	10105.294	9889	11065	87	10161.104	9892	11422
1676	87	10311.827	9843	12217	82	10141.720	9851	11513	112	10053.411	9736	10580	63	10267.904	9860	11731	122	10117.722	9816	10851	40	10240.675	9844	11307	92	10085.195	9857	10837	87	10058.494	9795	10868
1677	87	10132.448	9894	11171	82	10197.780	9876	11162	112	10087.938	9875	10829	63	10193.190	9914	11414	122	10173.664	8613	11860	40	10159.025	9883	10748	92	10104.011	9875	10494	87	10121.311	9814	10997
1678	87	10185.655	9840	11096	82	10096.951	9887	10859	112	10124.509	9822	10797	63	10069.650	9835	10609	122	10134.369	9792	10743	40	10223.625	9944	11476	92	10058.456	9493	10869	87	10133.333	9826	11737
1679	87	10112.518	9841	10756	82	10245.780	9872	11715	112	10207.062	9872	11455	63	10166.111	9871	10702	122	10193.918	9781	11601	40	10296.450	9839	11476	92	10181.098	9776	11015	87	10056.908	9840	11017
1680	87	10152.644	9874	10929	82	10126.098	9901	10737	112	10163.286	9814	11286	63	10183.635	9855	11265	122	10265.295	9879	11473	40	10287.000	9917	11213	92	10122.674	9871	11026	87	10092.540	9661	10895
1681	87	10068.598	9881	10693	82	10148.171	9909	11127	112	10067.804	9831	11018	63	10180.540	9883	10958	122	10163.771	9819	11316	40	10159.500	9825	10727	92	10077.902	9768	10822	87	10107.161	9864	10984
1682	87	10195.207	9913	10929	82	10147.500	9873	11706	112	10126.651	9817	10998	63	10205.508	9821	11532	122	10204.754	9827	11483	40	10296.550	9872	10840	92	10102.945	9851	10724	87	10134.701	9883	10957
1683	87	10197.966	9848	11169	82	10177.427	9856	11131	112	10120.500	9458	11553	63	10288.000	9856	11321	122	10192.869	9828	11350	40	10227.750	9919	11209	92	10190.881	9863	11555	87	10175.942	9854	11532
1684	87	10098.138	9861	10689	82	10180.707	9812	11429	112	10099.991	9777	11086	63	10179.873	9826	11101	122	10119.795	9784	10957	40	10196.400	9905	11180	92	10158.815	9877	11451	87	10162.046	9851	11185
1685	87	10137.023	9823	11242	82	10131.158	9811	10721	112	10161.151	9801	11264	63	10172.302	9825	11099	122	10144.524	9875	11247	40	10220.225	9910	11117	92	10147.163	9863	11026	87	10145.104	9900	11297
1686	87	10125.954	9892	11275	82	10231.769	9901	11030	112	10244.161	9812	11214	63	10146.492	9869	11319	122	10155.992	9875	11059	40	10102.925	9881	11150	92	10135.402	9878	11272	87	10102.229	9829	11128
1687	87	10165.839	9887	10960	82	10174.134	9795	11077	112	10093.455	9771	10773	63	10265.571	9851	11668	122	10122.894	9457	10675	40	10257.450	9781	11808	92	10170.848	9846	11621	87	10136.494	9874	10962
1688	87	10136.771	9850	10915	82	10145.402	9888	10742	112	10112.946	9756	10975	63	10348.206	9839	11684	122	10229.976	9860	12060	40	10197.700	9909	10865	92	10173.413	9862	10839	87	10147.299	9867	10702
1689	87	10162.115	9890	11092	82	10215.415	9908	11539	112	10101.099	9853	11346	63	10379.032	9799	11814	122	10187.246	9828	11215	40	10191.875	9753	11156	92	10230.206	9863	11204	87	10143.621	9805	11433
1690	87	10131.518	9865	10824	82	10251.098	9905	11365	112	10179.804	9754	11807	63	10311.333	9706	11732	122	10208.205	9811	10958	40	10143.900	9900	10667	92	10129.771	9810	11169	87	10131.908	9882	10858
1691	87	10219.092	9818	11912	82	10143.183	9901	12005	112	10149.625	9823	11244	63	10156.254	9794	11707	122	10246.213	9809	11464	40	10366.150	9689	11838	92	10116.511	9836	11057	87	10170.322	9783	10973
1692	87	10071.908	9890	10715	82	10131.658	9899	10876	112	10159.250	9809	12095	63	10126.746	9898	10988	122	10186.246	9936	11174	40	10176.225	9916	10793	92	10056.206	9815	10945	87	10091.931	9892	10969
1693	87	10159.356	9917	10900	82	10171.658	9756	10966	112	10055.875	9855	10665	63	10174.206	9891	10967	122	10226.983	9852	11365	40	10153.825	9916	10767	92	10059.000	9897	11106	87	10056.540	9864	10669
1694	87	10099.896	9901	10803	82	10163.634	9778	11460	112	10177.401	9742	11225	63	10112.477	9817	10928	122	10157.000	9823	11053	40	10187.125	9914	11071	92	10136.956	9876	11031	87	10092.115	9769	10772
1695	87	10115.839	9876	11043	82	10147.671	9809	10999	112	10166.045	9890	11720	63	10149.396	9891	11213	122	10161.812	9841	11879	40	10160.025	9902	11367	92	10059.521	9848	10754	87	10190.311	9821	11429
1696	87	10156.988	9783	11417	82	10110.158	9808	10945	112	10143.259	9817	11246	63	10135.937	9837	11143	122	10180.631	9783	11884	40	10252.175	9917	11331	92	10139.739	9801	11091	87	10172.586	9858	10714
1697	87	10167.528	9776	11095	82	10207.183	9766	11546	112	10190.089	9833	11095	63	10247.159	9758	11329	122	10148.500	9858	11176	40	10283.500	9900	11435	92	10083.456	9800	11059	87	10139.735	9868	11090
1698	87	10178.563	9856	10942	82	10096.964	9863	11038	112	10096.205	9889	10656	63	10200.508	9875	11596	122	10172.737	9746	10987	40	10324.300	9814	11498	92	10114.011	9872	11008	87	10197.207	9853	11213
1699	87	10132.046	9865	11041	82	10202.622	9888	11192	112	10167.812	9705	11711	63	10130.127	9791	11055	122	10255.024	9764	11690	40	10451.650	9905	12354	92	10123.826	9897	11102	87	10130.333	9817	11334
1700	87	10119.839	9835	11085	82	10212.036	9800	11491	112	10103.849	9832	10943	63	10218.254	9888	11837	122	10103.655	9867	11027	40	10418.100	9863	11606	92	10125.065	9840	10989	87	10129.184	9830	11105
1701	87	10188.793	9891	10772	82	10158.769	9893	10726	112	10192.474	9865	11317	63	10218.937	9839	10901	122	10205.041	9837	11533	40	10247.100	9720	10976	92	10158.337	9888	11621	87	10159.839	9867	11492
1702	87	10048.563	9919	10998	82	10167.427	9719	11700	112	10252.599	9797	11454	63	10234.635	9880	11586	122	10154.508	9819	11068	40	10180.100	9898	11264	92	10102.532	9879	11078	87	10123.528	9865	10769
1703	87	10214.771	9804	10965	82	10193.378	9805	11181	112	10162.429	9860	11223	63	10395.587	9845	11963	122	10271.640	9175	12227	40	10115.250	9763	11474	92	10133.000	9856	12105	87	10116.000	9827	10992
1704	87	10160.058	9822	11392	82	10112.012	9834	10999	112	10106.143	9902	11016	63	10297.254	9888	12099	122	10161.737	8558	11646	40	10238.975	9823	11013	92	10140.000	9813	10917	87	10258.437	9847	10812
1705	87	10106.414	9865	10730	82	10133.256	9787	10961	112	10216.732	9814	11225	63	10162.508	9898	11004	122	10148.172	9808	10858	40	10260.175	9858	10820	92	10155.924	9805	11129	87	10098.644	9877	11440
1706	87	10071.609	9863	10789	82	10194.280	9912	11471	112	10196.018	9905	11909	63	10220.650	9896	11542	122	10153.106	9865	11682	40	10295.050	9850	11166	92	10071.044	9824	10511	87	10143.080	9873	11110
1707	87	10222.023	9915	11850	82	10020.329	9886	10533	112	10079.518	9901	11024	63	10190.857	9802	11060	122	10198.845	9845	11347	40	10172.075	9870	11717	92	10135.305	9858	10815	87	10154.092	9835	11144
1708	87	10132.885	9868	10734	82	10135.293	9831	10936	112	10229.849	9789	11625	63	10180.889	9860	10843	122	10150.901	9837	11253	40	10203.000	9910	11124	92	10093.881	9822	10890	87	10110.954	9874	11191
1709	87	10114.069	9798	10869	82	10084.842	9808	11314	112	10176.143	9841	10920	63	10091.952	9865	11176	122	10138.926	9882	11716	40	10207.375	9810	11167	92	10139.468	9882	11416	87	10212.379	9808	11388
1710	87	10165.311	9875	10995	82	10178.829	9871	11700	112	10214.509	9874	12040	63	10233.984	9852	11377	122	10158.304	9863	11603	40	10182.800	9915	10727	92	10248.913	9877	11108	87	10168.862	9809	11207
1711	87	10088.747	9843	11322	82	10167.366	9816	10952	112	10189.643	9785	11448	63	10115.111	9869	10698	122	10192.467	9806	11054	40	10250.125	9833	11559	92	10159.771	9864	11089	87	10174.885	9849	11588
1712	87	10203.816	9794	11349	82	10135.512	9763	11165	112	10165.393	9711	11291	63	10256.984	9813	11356	122	10135.106	9888	11143	40	10177.975	9874	11155	92	10110.750	9833	11618	87	10227.034	9877	11541
1713	87	10113.954	9880	10824	82	10191.524	9821	11243	112	10194.536	9816	11460	63	10323.460	9866	11135	122	10126.336	9832	10916	40	10172.350	9904	10880	92	10081.706	9883	10779	87	10155.609	9909	11396
1714	87	10213.735	9859	11207	82	10160.000	9884	11315	112	10146.161	9850	10944	63	10259.492	9910	11864	122	10197.492	9707	11542	40	10103.975	9889	10699	92	10102.000	9839	11041	87	10111.472	9816	10933
1715	87	10190.149	9841	11531	82	10140.024	9765	11469	112	10088.188	9888	10916	63	10337.841	9838	11978	122	10162.246	9852	11292	40	10327.600	9779	12058	92	10116.652	9855	10999	87	10174.575	9843	11763
1716	87	10162.437	9723	10965	82	10095.158	9581	10917	112	10148.866	9843	11102	63	10198.396	9911	11118	122	10158.410	9853	11298	40	10253.675	9879	11763	92	10045.369	9905	10582	87	10067.874	9827	11089
1717	87	10158.126	9879	10961	82	10159.158	9841	11146	112	10065.526	9685	10795	63	10123.096	9918	11369	122	10265.942	9871	12085	40	10154.675	9913	10682	92	10088.131	9805	10936	87	10152.448	9823	10878
1718	87	10129.966	9910	11699	82	10198.549	9838	11353	112	10109.768	9849	10815	63	10269.127	9852	11487	122	10164.172	9813	11367	40	10196.025	9823	10903	92	10119.174	9873	10799	87	10164.345	9890	10889
1719	87	10194.689	9809	11332	82	10082.280	9799	11266	112	10208.518	9860	11213	63	10213.238	9849	12050	122	10130.369	9840	10903	40	10269.475	9895	11263	92	10039.685	9854	10575	87	10111.908	9908	10796
1720	87	10128.874	9848	11006	82	10136.598	9881	10652	112	10144.741	9804	11086	63	10188.952	9833	11229	122	10180.647	9896	11468	40	10213.925	9925	10831	92	10056.337	9630	11304	87	10166.379	9794	11713
1721	87	10193.322	9897	11589	82	10218.793	9842	11117	112	10126.330	9856	10990	63	10247.016	9896	11527	122	10093.024	9873	10950	40	10233.275	9874	11244	92	10231.555	9582	11153	87	10122.839	9862	11018
1722	87	10089.540	9897	10850	82	10211.098	9804	11239	112	10136.268	9876	10832	63	10146.111	9528	10901	122	10161.664	9764	11543	40	10064.575	9907	10538	92	10106.413	9838	10870	87	10060.759	9924	10672
1723	87	10092.080	9874	10865	82	10077.109	8849	11069	112	10127.679	9788	11028	63	10293.063	9848	11299	122	10099.140	9826	10752	40	10159.100	9917	10880	92	10122.369	9807	10855	87	10098.494	9848	10999
1724	87	10134.000	9882	11198	82	10085.915	9915	10563	112	10150.946	9767	11387	63	10147.159	9911	10931	122	10133.926	9899	11323	40	10172.800	9874	11157	92	10153.750	9861	11554	87	10128.689	9838	10957
1725	87	10125.219	9819	11027	82	10267.000	9909	11128	112	10177.776	9845	11004	63	10227.937	9887	11259	122	10124.222	9857	10707	40	10380.900	9948	12955	92	10134.392	9887	11681	87	10165.482	9876	11319
1726	87	10112.219	9869	10668	82	10133.000	9823	11054	112	10079.795	9895	10805	63	10205.635	9869	10939	122	10157.058	9796	11128	40	10214.325	9767	11396	92	10058.826	9827	11400	87	10112.253	9874	10818
1727	87	10188.552	9728	11446	82	10234.207	9809	11214	112	10080.661	9121	11031	63	10230.619	9765	11956	122	10103.410	9862	11569	40	10202.825	9836	10810	92	10102.119	9655	11252	87	10110.391	9855	11193
1728	87	10118.195	9836	10896	82	10138.049	9465	11055	112	10119.143	9822	11003	63	10234.698	9866	11374	122	10241.500	9797	11826	40	10113.525	9842	10710	92	10163.565	9865	11202	87	10136.781	9887	11177
1729	87	10212.299	9839	11319	82	10159.683	9816	11132	112	10209.974	9790	11403	63	10283.492	9806	11444	122	10139.000	9391	11069	40	10304.700	9912	11163	92	10186.337	9743	11525	87	10112.540	9875	10941
1730	87	10195.575	9830	11598	82	10240.256	9784	11411	112	10130.099	9610	11379	63	10228.206	9733	11511	122	10194.640	9787	11214	40	10267.325	9868	11608	92	10164.076	9532	11282	87	10155.506	9923	10897
1731	87	10140.586	9866	10944	82	10119.524	9876	10703	112	10096.875	9749	11280	63	10292.635	9804	11471	122	10170.451	9798	11129	40	10101.950	9798	10587	92	10101.729	9773	11244	87	10149.839	9835	10909
1732	87	10083.138	9829	10890	82	10222.951	9837	11558	112	10176.839	9765	11535	63	10164.175	9858	11956	122	10159.558	9846	11293	40	10232.900	9872	10991	92	10103.065	9866	11211	87	10095.494	9833	10972
1733	87	10261.322	9867	11714	82	10244.220	9786	10925	112	10203.026	9887	11452	63	10135.396	9836	10632	122	10216.115	9753	11344	40	10285.075	9811	11262	92	10172.511	9864	11483	87	10167.104	9850	11657
1734	87	10094.655	9849	10774	82	10210.939	9826	11430	112	10074.080	9883	10709	63	10141.079	9853	11024	122	10184.033	9896	11462	40	10165.275	9922	11116	92	10116.935	9856	11013	87	10213.219	9873	11319
1735	87	10238.735	9547	11254	82	10234.646	9856	11258	112	10144.268	9869	11320	63	10195.523	9908	11142	122	10331.065	9857	11452	40	10137.925	9858	10713	92	10139.206	9886	10917	87	10091.241	9875	10852
1736	87	10085.931	9845	11049	82	10230.780	9902	11395	112	10154.134	9821	10919	63	10285.429	9761	11919	122	10167.082	9818	11189	40	10152.925	9836	10887	92	10083.326	9861	11480	87	10060.012	9885	10680
1737	87	10192.219	9867	10892	82	10144.427	9818	10849	112	10189.455	9835	11050	63	10181.429	9844	10847	122	10193.140	9816	11025	40	10388.025	9716	11697	92	10136.250	9760	11053	87	10217.563	9921	11710
1738	87	10212.046	9825	11267	82	10189.183	9781	12259	112	10143.599	9814	11098	63	10303.730	9924	12925	122	10173.459	9883	11459	40	10237.625	9806	11183	92	10146.229	9791	11346	87	10138.012	9869	10950
1739	87	10090.460	9813	11204	82	10122.158	9904	11495	112	10183.304	9860	11395	63	10244.523	9899	11488	122	10242.524	9838	11780	40	10092.975	9881	10522	92	10123.739	9812	11596	87	10165.138	9687	12711
1740	87	10105.931	9896	10991	82	10264.536	9882	11465	112	10162.974	9822	11155	63	10231.270	9880	11650	122	10224.377	9785	11935	40	10386.200	9809	11745	92	10112.369	9883	11327	87	10106.356	9904	10825
1741	87	10088.287	9609	10899	82	10180.744	9904	10987	112	10082.768	9828	10780	63	10279.857	9801	11271	122	10141.263	9832	11072	40	10235.350	9888	11505	92	10083.163	9891	10687	87	10172.771	9700	11043
1742	87	10105.667	9887	11043	82	10114.000	9881	10782	112	10092.670	9783	10915	63	10145.523	9909	11139	122	10111.787	9889	11127	40	10177.150	9875	11387	92	10127.000	9806	10963	87	10129.528	9871	11484
1743	87	10113.563	9821	11397	82	10159.854	9835	11395	112	10165.625	9753	11333	63	10163.048	9906	10712	122	10250.024	9743	11260	40	10217.650	9799	10928	92	10125.358	9820	11104	87	10185.287	9831	10848
1744	87	10094.908	9856	10776	82	10191.269	9898	11139	112	10198.974	9843	11699	63	10148.841	9841	11289	122	10115.713	9856	11046	40	10121.125	9901	10638	92	10152.642	9821	11070	87	10119.575	9869	11162
1745	87	10208.908	9849	11595	82	10171.366	9807	11027	112	10082.179	9833	10820	63	10260.206	9834	11007	122	10181.640	9788	11106	40	10102.925	9896	10638	92	10100.032	9726	11583	87	10095.977	9874	11066
1746	87	10210.275	9855	11567	82	10152.585	9850	11518	112	10170.116	9864	11293	63	10254.175	9837	11109	122	10199.451	9792	11539	40	10223.850	9895	10682	92	10241.294	9815	11418	87	10135.069	9789	11453
1747	87	10123.816	9791	10942	82	10175.927	9829	11294	112	10126.455	9900	11150	63	10177.841	9915	11192	122	10302.147	9882	11983	40	10159.425	9921	10654	92	10145.652	9819	12277	87	10098.713	9851	10995
1748	87	10099.552	9634	10606	82	10385.500	9751	11296	112	10064.276	9846	10747	63	10187.254	9864	11283	122	10197.746	9837	11262	40	10314.125	9822	11041	92	10118.195	9833	11307	87	10208.311	9856	11289
1749	87	10205.207	9870	11187	82	10146.085	9870	10949	112	10116.330	9838	10706	63	10197.350	9887	11162	122	10146.188	9864	11246	40	10181.275	9901	11117	92	10107.032	9863	11182	87	10150.058	9851	11046
1750	87	10179.725	9917	12258	82	10205.256	9772	11794	112	10164.500	9883	11024	63	10333.317	8860	12169	122	10164.492	9789	11724	40	10171.275	9913	11084	92	10187.445	9835	11234	87	10194.046	9834	11466
1751	87	10187.173	8342	11235	82	10036.012	9812	11108	112	10095.670	9856	10927	63	10422.381	9874	11567	122	10176.401	9843	11376	40	10088.275	9714	10846	92	10159.913	9854	11452	87	10121.023	9925	11013
1752	87	10126.126	9832	10810	82	10150.671	9910	11287	112	10118.179	9874	11555	63	10192.508	9860	11263	122	10170.795	9832	11116	40	10249.725	9916	12136	92	10114.229	9806	10879	87	10151.563	9899	11172
1753	87	10134.012	9777	10819	82	10245.073	9876	11674	112	10201.982	9822	11448	63	10081.238	9863	10836	122	10160.983	9897	11739	40	10256.700	9718	11087	92	10147.729	9875	10874	87	10122.667	8559	11413
1754	87	10087.472	9789	11057	82	10263.646	9834	11582	112	10160.401	9858	11383	63	10196.492	9873	11563	122	10164.901	9674	11186	40	10185.000	9917	11287	92	10190.685	9868	11391	87	10099.173	9730	10962
1755	87	10074.092	9830	10804	82	10186.609	9811	11122	112	10078.375	9810	10826	63	10224.079	9856	11262	122	10123.664	9825	11095	40	10073.325	9728	10764	92	10142.945	9821	11296	87	10128.701	9765	11431
1756	87	10097.414	9855	11157	82	10172.731	9826	10862	112	10198.554	9826	11877	63	10184.223	9825	11424	122	10171.295	9757	11546	40	10244.725	9687	11199	92	10152.555	9835	11103	87	10163.874	9814	10966
1757	87	10149.080	9852	11309	82	10231.622	9767	11161	112	10169.857	9867	11175	63	10170.556	9767	11485	122	10206.558	9769	12012	40	10215.400	9853	11115	92	10087.131	9860	10572	87	10085.333	9802	10704
1758	87	10208.149	9817	11102	82	10210.402	9848	11563	112	10129.375	9886	11027	63	10243.000	9890	11057	122	10204.017	9888	11590	40	10174.025	9839	10876	92	10181.619	9866	11271	87	10128.034	9863	10766
1759	87	10097.104	9897	10898	82	10132.402	9862	11635	112	10123.018	9850	11285	63	10184.350	9878	11538	122	10207.123	9823	11095	40	10272.150	9911	10978	92	10112.652	9873	12230	87	10111.988	9866	11270
1760	87	10184.023	9845	11592	82	10164.927	9868	11593	112	10233.366	9765	11185	63	10198.889	9796	10921	122	10110.623	9885	11247	40	10262.625	9861	11260	92	10091.479	9840	10685	87	10098.046	9869	10976
1761	87	10118.747	9874	11065	82	10212.585	9901	11730	112	10196.151	9767	11045	63	10165.333	9916	11374	122	10095.737	9886	10812	40	10153.925	9822	11878	92	10143.913	9195	11068	87	10100.632	9887	10723
1762	87	10127.345	9864	11056	82	10166.171	9870	10869	112	10209.804	9843	11533	63	10229.460	9793	11368	122	10143.181	9839	11040	40	10253.175	9994	10837	92	10105.631	9896	10870	87	10122.632	9848	11070
1763	87	10136.725	9819	10844	82	10263.402	9848	11081	112	10215.161	9878	11820	63	10228.492	9793	11159	122	10146.058	9815	11012	40	10171.875	9716	10687	92	10169.294	9890	11580	87	10142.207	9798	11052
1764	87	10088.046	9876	11525	82	10271.769	9765	10911	112	10203.500	9815	11866	63	10150.984	9819	10658	122	10195.246	9822	11418	40	10279.100	9838	11154	92	10152.087	9853	11158	87	10093.644	9849	11048
1765	87	10129.689	9893	10814	82	10187.658	9852	11454	112	10101.714	9813	11397	63	10113.032	9751	11160	122	10159.894	9699	11495	40	10155.600	9835	11347	92	10119.729	9875	11013	87	10087.138	9876	11257
1766	87	10063.667	9103	11119	82	10095.427	9843	10967	112	10124.089	9859	10946	63	10234.587	9841	10864	122	10088.394	9849	10625	40	10359.575	9818	11107	92	10067.805	9834	10772	87	10248.851	9772	11979
1767	87	10159.000	9796	10859	82	10141.195	9126	10873	112	10101.420	9698	11228	63	10153.952	9891	11048	122	10256.147	9853	12546	40	10095.300	8618	11022	92	10090.294	9854	10911	87	10106.988	9870	10971
1768	87	10159.287	9795	11333	82	10243.805	9836	11472	112	10160.991	9867	11050	63	10215.857	9852	11193	122	10225.058	9851	11192	40	10181.100	9841	10937	92	10202.869	9848	11186	87	10179.977	9863	11313
1769	87	10185.448	8928	11339	82	10173.061	9894	11119	112	10130.688	9828	10872	63	10205.302	9887	11317	122	10221.385	9809	10991	40	10209.925	9901	11071	92	10137.945	9831	10950	87	10163.069	9865	11129
1770	87	10072.563	9817	11084	82	10091.207	9866	10703	112	10201.464	9823	11611	63	10224.810	9844	11287	122	10160.360	8856	11055	40	10137.775	9836	10649	92	10123.663	9772	11267	87	10175.460	9847	10833
1771	87	10196.448	9840	10931	82	10090.585	9828	10645	112	10117.500	9874	11477	63	10211.381	9903	11450	122	10115.926	9801	12022	40	10174.125	9869	11023	92	10123.848	9796	10895	87	10142.575	9821	11215
1772	87	10059.322	9873	10627	82	10100.939	9735	11077	112	10167.526	9838	11236	63	10146.079	9865	11023	122	10151.885	9859	11442	40	10227.500	9938	10983	92	10150.402	9831	10802	87	10125.126	9844	10884
1773	87	10140.563	9878	11656	82	10164.695	9842	11412	112	10142.018	9875	12059	63	10239.777	9808	11403	122	10180.967	9859	11276	40	10174.725	9936	10837	92	10143.021	9828	11324	87	10089.781	9869	11208
1774	87	10173.771	9844	11045	82	10157.549	9880	11690	112	10107.982	9447	11023	63	10194.048	9799	11271	122	10193.983	9852	11072	40	10150.375	9886	11399	92	10096.794	9746	10717	87	10081.104	9844	11117
1775	87	10200.862	9851	11120	82	10143.658	9862	11219	112	10133.776	9883	11108	63	10263.889	9873	12156	122	10204.345	9848	11657	40	10465.725	9811	11387	92	10126.598	9789	11137	87	10147.793	9854	11031
1776	87	10187.448	9869	10947	82	10193.305	9777	11031	112	10145.812	9748	11078	63	10169.460	9658	10767	122	10180.222	9812	11401	40	10144.825	9921	11680	92	10124.142	9814	11179	87	10114.805	9854	10877
1777	87	10153.920	9859	10910	82	10146.342	9852	11240	112	10120.849	9843	10931	63	10260.683	9839	11355	122	10230.401	9763	11601	40	10210.475	9856	10969	92	10159.555	9870	11609	87	10106.023	9878	10768
1778	87	10064.173	9831	11067	82	10131.842	9847	11326	112	10123.312	9841	10843	63	10191.746	9832	11473	122	10196.590	9874	11339	40	10075.650	9830	10571	92	10092.761	9884	10771	87	10103.460	9807	11096
1779	87	10132.713	9864	10951	82	10156.658	9747	11808	112	10173.857	9866	11567	63	10290.365	9781	11684	122	10147.819	9703	11400	40	10115.300	9301	10695	92	10128.619	9805	11044	87	10108.735	9583	10631
1780	87	10083.275	9893	11712	82	10082.415	9848	10779	112	10107.196	9893	10994	63	10207.365	9839	11083	122	10203.729	9858	11206	40	10337.650	9929	11178	92	10153.456	9868	10940	87	10121.988	9886	11283
1781	87	10095.195	9864	11795	82	10203.915	9861	11061	112	10124.018	9653	11753	63	10109.841	9835	10617	122	10194.885	9925	11119	40	10309.125	9800	11134	92	10078.979	9882	10578	87	10219.598	9573	11233
1782	87	10220.287	9830	11194	82	10128.464	9839	11458	112	10181.054	9877	11638	63	10109.873	9888	10584	122	10158.196	9796	11336	40	10399.275	9854	11678	92	10177.837	9843	11113	87	10116.954	9884	10816
1783	87	10183.229	9908	10787	82	10086.231	9828	10975	112	10132.161	9833	11329	63	10167.873	9746	11549	122	10230.451	9744	11783	40	10184.500	9940	11075	92	10077.771	9829	11015	87	10079.771	9798	10635
1784	87	10155.528	9864	11098	82	10152.658	9815	11097	112	10110.321	9794	11290	63	10215.096	9915	11685	122	10251.140	9809	11488	40	10173.875	9870	11032	92	10073.674	9805	10556	87	10164.173	9852	11001
1785	87	10152.299	9885	10857	82	10168.366	9878	11068	112	10207.688	9809	11017	63	10100.429	9875	11155	122	10187.590	9883	11216	40	10192.100	9955	10906	92	10085.229	9894	10761	87	10103.345	9833	11049
1786	87	10177.379	9874	11115	82	10254.744	9792	11326	112	10126.562	9833	10906	63	10244.889	9853	11608	122	10276.860	9850	12809	40	10252.875	9922	11753	92	10140.739	9890	11338	87	10132.414	9836	11281
1787	87	10149.771	9852	11331	82	10070.915	9850	10986	112	10205.938	9843	12258	63	10228.873	9921	11345	122	10204.877	9856	11301	40	10132.750	9836	11350	92	10089.761	9896	11161	87	10112.275	9847	10991
1788	87	10103.793	9800	10954	82	10197.573	9853	11283	112	10084.054	9883	10853	63	10136.825	9864	10714	122	10085.090	9522	10962	40	10390.600	9778	11561	92	10138.044	9733	11449	87	10084.414	9847	10865
1789	87	10107.253	9877	10654	82	10121.036	9591	11524	112	10139.661	9903	11047	63	10091.032	9773	11013	122	10149.278	9855	10953	40	10124.075	9818	11020	92	10136.858	9912	11180	87	10238.000	9800	12819
1790	87	10119.207	9815	11113	82	10196.671	9837	11339	112	10218.589	9830	11250	63	10080.714	9869	11013	122	10170.476	9813	11477	40	10224.450	9887	11184	92	10166.598	9803	11657	87	10113.311	9854	10736
1791	87	10192.069	9808	11020	82	10118.451	9840	11046	112	10182.705	9905	11682	63	10251.175	9873	11957	122	10186.426	9884	12413	40	10256.450	9808	11527	92	10150.924	9872	10930	87	10160.356	9825	11294
1792	87	10173.265	9803	10958	82	10192.634	9757	11549	112	10075.562	9891	10748	63	10161.698	9926	11449	122	10233.196	9780	11840	40	10304.450	9920	11706	92	10139.892	9870	11536	87	10143.437	9724	11634
1793	87	10155.345	9822	11076	82	10200.342	9878	12155	112	10169.875	9781	11090	63	10139.413	9857	11207	122	10181.205	9890	11305	40	10255.325	9878	10791	92	10151.358	9891	11710	87	10096.034	9757	10763
1794	87	10194.689	9867	10937	82	10225.609	9895	11768	112	10155.375	9242	11205	63	10141.904	9894	11144	122	10163.812	9798	11381	40	10192.925	9837	10857	92	10136.369	9897	10960	87	10186.138	9870	11261
1795	87	10114.425	9850	10936	82	10231.756	9195	11396	112	10187.304	9787	11414	63	10192.063	9906	11351	122	10199.565	9867	11199	40	10500.225	9787	11657	92	10121.663	9858	10933	87	10053.563	9858	10818
1796	87	10081.219	9823	10787	82	10196.366	9727	11253	112	10099.911	9852	10672	63	10199.175	9808	10832	122	10150.533	9789	11893	40	10490.150	9899	11717	92	10164.805	9698	10987	87	10238.482	9845	11387
1797	87	10209.253	9751	11859	82	10162.891	9870	10871	112	10107.866	9840	11037	63	10266.857	9794	11035	122	10286.172	9802	11411	40	10396.900	9845	11240	92	10112.119	9811	10963	87	10163.942	9817	11307
1798	87	10161.241	9871	11315	82	10193.549	9818	11309	112	10136.259	9855	11238	63	10237.825	9895	10884	122	10221.942	9830	11197	40	10334.600	9200	11419	92	10116.761	9683	10610	87	10159.391	9844	11256
1799	87	10181.862	9804	11155	82	10190.183	9862	11871	112	10149.526	9818	11265	63	10251.032	9858	11313	122	10229.074	9860	11786	40	10267.400	9842	11369	92	10061.794	9836	10577	87	10100.920	9811	10761
1800	87	10148.241	9885	11236	82	10207.842	9814	11176	112	10170.866	9902	11353	63	10228.746	9933	11032	122	10231.877	9854	11367	40	10313.750	9868	11464	92	10109.021	9865	10850	87	10137.966	9838	10804
1801	87	10082.322	9880	10907	82	10224.524	9743	11203	112	10138.893	9846	11262	63	10287.238	9851	11352	122	10185.623	9758	11316	40	10264.075	9762	10888	92	10102.587	9872	10682	87	10152.241	9814	11402
1802	87	10109.069	9876	10644	82	10134.927	9884	11133	112	10166.161	9817	11398	63	10217.286	9920	11399	122	10181.853	9859	11717	40	10345.925	9837	11481	92	10136.739	9865	10913	87	10148.540	9863	11009
1803	87	10159.207	9832	11788	82	10110.207	9889	11252	112	10072.580	9763	10957	63	10212.635	9762	11298	122	10125.336	9886	10906	40	10382.525	9838	11318	92	10138.261	9691	11002	87	10098.874	9864	10929
1804	87	10140.609	9722	11698	82	10223.976	9873	11351	112	10134.732	9866	11129	63	10242.698	9859	11037	122	10267.647	9777	11461	40	10434.675	9918	11629	92	10139.902	9854	11062	87	10118.528	9898	11531
1805	87	10125.931	9896	11088	82	10120.744	9896	11112	112	10169.821	9806	11628	63	10197.889	9787	11196	122	10118.631	9883	11084	40	10168.225	9869	10779	92	10185.392	9834	11298	87	10139.644	9812	11072
1806	87	10037.920	9757	10745	82	10174.451	9901	11117	112	10133.821	9778	11246	63	10183.096	9887	11895	122	10158.894	9840	11620	40	10301.675	9860	11436	92	10146.771	9877	11358	87	10117.689	9797	11193
1807	87	10279.988	9679	11384	82	10113.878	9784	11223	112	10088.732	9833	10987	63	10154.413	9875	10766	122	10169.017	9717	11221	40	10177.025	9854	10951	92	10175.119	9873	11527	87	10114.862	9881	11338
1808	87	10242.621	9755	11503	82	10134.464	9811	10932	112	10192.849	9811	11264	63	10175.777	9437	10927	122	10127.074	9864	11075	40	10247.850	9901	11409	92	10088.032	9830	10652	87	10185.621	9779	10987
1809	87	10147.977	9873	11083	82	10109.122	9730	11171	112	10142.982	9896	11853	63	10215.223	9904	11666	122	10116.131	9888	11011	40	10242.200	9927	11064	92	10130.652	9804	11095	87	10167.816	9804	10944
1810	87	10113.069	9906	10936	82	10185.000	9799	11576	112	10162.589	9881	11338	63	10270.429	9892	11375	122	10226.787	9808	11151	40	10216.150	9853	11031	92	10172.782	9851	10967	87	10153.012	9869	10825
1811	87	10199.655	9787	10971	82	10240.220	9871	11413	112	10217.268	9835	12103	63	10193.508	9898	11175	122	10191.894	9822	11408	40	10290.000	9845	11163	92	10153.065	9856	10766	87	10187.195	9819	11157
1812	87	10104.908	9887	10961	82	10184.269	9895	11000	112	10195.741	9885	11845	63	10128.270	9894	11426	122	10106.763	9645	11199	40	10351.200	9744	11262	92	10091.206	9856	11084	87	10028.391	9851	10471
1813	87	10262.299	9863	11096	82	10196.464	9871	11527	112	10156.849	9879	10979	63	10185.667	9864	11271	122	10242.918	9883	11352	40	10271.700	9820	11047	92	10171.902	9843	11327	87	10102.437	9916	11045
1814	87	10168.621	9781	11454	82	10246.866	9848	11439	112	10091.151	9872	10741	63	10167.523	9817	11495	122	10129.172	9824	10942	40	10183.750	9896	11009	92	10084.858	9791	10731	87	10102.494	9792	10808
1815	87	10123.759	9893	10885	82	10140.707	9859	11220	112	10233.946	9883	11429	63	10155.635	9879	10823	122	10200.771	9873	11180	40	10230.850	9837	11426	92	10192.555	9772	11047	87	10105.023	9827	10719
1816	87	10204.586	9779	12056	82	10172.598	9793	10890	112	10147.812	9780	11730	63	10187.190	9849	11297	122	10187.771	9834	10970	40	10222.650	9876	11018	92	10191.968	9823	11136	87	10097.207	9876	10938
1817	87	10105.942	9846	10981	82	10165.988	9877	10986	112	10158.696	9862	10892	63	10170.952	9823	11047	122	10141.672	9759	11185	40	10139.725	9878	10609	92	10109.456	9843	10806	87	10187.265	9143	11409
1818	87	10087.173	8737	11124	82	10223.464	9781	10880	112	10147.571	9834	11662	63	10176.429	9775	10881	122	10169.008	9783	11044	40	10166.550	9854	10913	92	10151.619	9801	11882	87	10135.425	9839	11065
1819	87	10127.598	9873	10964	82	10071.415	9914	10637	112	10177.205	9868	11210	63	10200.730	9857	11340	122	10124.623	9858	11070	40	10265.225	9860	10973	92	10174.826	9809	10988	87	10088.678	9838	10853
1820	87	10173.161	9809	11071	82	10230.220	9916	11787	112	10109.768	9863	11579	63	10192.429	9850	11111	122	10255.459	9855	11898	40	10192.075	9703	11355	92	10104.739	9864	10882	87	10089.609	9191	11565
1821	87	10094.265	9856	11651	82	10132.573	9838	11334	112	10108.312	9889	10940	63	10213.635	9882	12274	122	10217.565	9713	11460	40	10318.300	9802	11753	92	10223.108	9839	11335	87	10138.058	9864	11020
1822	87	10121.023	9739	10741	82	10072.439	9749	10922	112	10083.661	9834	10732	63	10210.540	9789	11387	122	10253.696	9809	11294	40	10226.550	9890	11979	92	10112.381	9888	10618	87	10100.104	9855	10834
1823	87	10128.311	9863	10905	82	10101.354	9854	10798	112	10215.179	9792	11290	63	10253.762	9735	11304	122	10201.385	9776	11354	40	10157.850	9905	10780	92	10054.956	9790	10714	87	10178.023	9665	10956
1824	87	10194.115	9814	11288	82	10146.585	9847	11462	112	10150.420	9875	11168	63	10262.794	9615	12697	122	10236.237	9868	11939	40	10277.225	9898	11416	92	10170.206	9799	11168	87	10111.391	9730	11554
1825	87	10189.540	9813	10753	82	10132.439	9860	11210	112	10122.054	9802	11480	63	10194.825	9829	11139	122	10126.271	9762	11087	40	10184.225	9790	11167	92	10180.761	9844	11129	87	10153.506	9821	11055
1826	87	10106.540	9848	11237	82	10111.927	9859	10798	112	10164.411	9906	10960	63	10156.127	9884	10877	122	10199.967	9872	11701	40	10236.675	9936	10773	92	10067.587	9849	10694	87	10084.460	9854	11208
1827	87	10103.896	9899	10901	82	10178.780	9798	10866	112	10190.018	9847	11291	63	10235.937	9838	11965	122	10113.599	9817	11723	40	10135.725	9824	10788	92	10077.358	9868	10996	87	10118.816	9853	10792
1828	87	10082.678	9821	10686	82	10098.342	9865	11082	112	10170.455	9831	11790	63	10129.079	9866	10808	122	10155.722	9805	11103	40	10219.225	9869	11833	92	10061.131	8989	10688	87	10106.506	9904	10938
1829	87	10162.575	9818	12017	82	10244.122	9820	11344	112	10232.580	9847	12272	63	10290.619	9788	11121	122	10077.065	9845	10736	40	10084.425	9904	10391	92	10275.119	9802	11859	87	10087.735	9889	11280
1830	87	10187.368	9781	10996	82	10171.146	9785	11254	112	10122.045	9805	11354	63	10233.635	9831	11294	122	10113.508	9731	11202	40	10264.925	9840	11424	92	10202.935	9843	11644	87	10183.816	9815	11235
1831	87	10059.414	9844	11402	82	10140.293	9872	10894	112	10121.349	9879	10998	63	10113.523	9825	10709	122	10117.106	9872	10885	40	10228.375	9801	11953	92	10162.608	9875	11324	87	10114.988	9857	11163
1832	87	10136.207	9906	11086	82	10133.964	9864	11157	112	10215.179	9844	11494	63	10276.223	9883	12003	122	10276.017	9894	11652	40	10301.775	9839	11089	92	10080.642	9815	10424	87	10158.275	9832	10906
1833	87	10185.241	9850	11550	82	10216.427	9698	12471	112	10174.545	9877	11499	63	10130.396	9887	11033	122	10198.155	9894	12211	40	10294.600	9936	11104	92	10156.152	9844	11627	87	10202.229	9822	11740
1834	87	10085.771	9851	10949	82	10194.976	9445	11645	112	10092.955	9750	10784	63	10282.063	9868	11490	122	10112.172	9820	10883	40	10128.250	9865	10658	92	10114.565	9805	11375	87	10112.184	9806	11443
1835	87	10200.460	9860	11393	82	10208.354	9861	11282	112	10100.438	9857	11096	63	10230.650	9895	10858	122	10108.229	9787	11313	40	10284.025	9779	11221	92	10190.782	9797	11296	87	10071.080	9857	10821
1836	87	10065.735	9658	10495	82	10175.451	9855	11244	112	10124.938	9800	11599	63	10189.286	9782	11084	122	10165.599	9867	11236	40	10136.500	9891	10946	92	10177.913	9752	11853	87	10133.966	9823	11144
1837	87	10145.609	9876	10886	82	10140.598	9876	11431	112	10167.776	9866	11058	63	10091.286	9846	10956	122	10188.860	8858	11781	40	10283.000	9910	11397	92	10102.837	9838	11010	87	10186.851	9823	10953
1838	87	10119.713	9868	10764	82	10241.646	9899	11448	112	10164.000	9801	11355	63	10134.968	9843	10665	122	10105.500	9854	11155	40	10165.625	9890	11092	92	10119.456	9835	11400	87	10144.448	9864	11347
1839	87	10263.460	9824	11535	82	10170.134	9805	10799	112	10170.866	9783	11209	63	10271.650	9836	11419	122	10201.754	9811	11318	40	10108.775	9896	11156	92	10125.544	9866	10939	87	10089.586	9885	10963
1840	87	10173.265	9906	11583	82	10142.183	9806	11236	112	10186.938	9878	11846	63	10234.238	9860	11089	122	10203.926	9747	11505	40	10138.000	9818	10837	92	10141.532	9783	10795	87	10146.195	9770	10705
1841	87	10175.265	9857	11660	82	10172.098	9895	10951	112	10092.188	9210	10901	63	10189.032	9798	11528	122	10207.590	9856	11226	40	10362.050	9804	11616	92	10120.945	9819	11081	87	10154.414	9880	10979
1842	87	10189.322	9773	11489	82	10230.988	9824	11515	112	10106.482	9861	11260	63	10184.508	9891	11467	122	10138.623	9876	11120	40	10201.375	9899	11587	92	10223.305	9834	12215	87	10105.632	9827	10815
1843	87	10149.816	9863	10825	82	10229.109	9750	11314	112	10159.401	9752	11361	63	10110.413	9879	10828	122	10173.959	9638	11901	40	10274.175	9826	10888	92	10218.315	9877	11564	87	10114.793	9864	11371
1844	87	10179.161	9849	11495	82	10056.098	9838	10953	112	10216.268	9815	11024	63	10123.540	9843	10651	122	10169.664	9831	10957	40	10242.550	9847	10884	92	10185.369	9865	12126	87	10072.942	9839	10899
1845	87	10121.506	9837	10943	82	10122.769	9882	10719	112	10149.268	9768	11285	63	10228.508	9895	11750	122	10272.655	9859	11149	40	10403.375	9876	11461	92	10091.826	9905	10652	87	10220.667	9886	11640
1846	87	10220.425	9813	11272	82	10090.036	9856	10654	112	10167.849	9706	11721	63	10221.810	9853	11144	122	10155.737	9776	11786	40	10228.325	9901	11258	92	10154.805	9770	10914	87	10091.609	9515	10968
1847	87	10207.023	9875	11447	82	10176.720	9871	10960	112	10178.776	9744	11031	63	10087.143	9891	10848	122	10215.008	9837	11018	40	10351.950	9808	11183	92	10191.206	9886	11223	87	10117.598	9836	10750
1848	87	10065.219	9861	10505	82	10182.256	9801	11226	112	10139.321	9868	11367	63	10313.619	9767	12086	122	10091.976	9841	11054	40	10265.925	9905	11528	92	10140.445	9867	11695	87	10080.552	9838	10853
1849	87	10181.265	9847	11049	82	10127.073	9773	10721	112	10223.964	9752	11401	63	10095.286	9895	10656	122	10125.754	9761	11133	40	10322.150	9884	11801	92	10118.119	9797	11219	87	10162.609	9772	11009
1850	87	10192.207	9826	11087	82	10270.707	9756	11642	112	10101.884	9659	10820	63	10112.396	9705	10746	122	10211.181	9750	11555	40	10287.575	9917	12877	92	10109.913	9794	11408	87	10122.632	9889	10922
1851	87	10212.494	9893	11439	82	10198.207	9850	11991	112	10166.643	9780	11701	63	10158.000	9895	10722	122	10150.492	9874	11277	40	10104.925	9888	10980	92	10067.913	9885	11240	87	10102.942	9897	11570
1852	87	10172.747	9817	11280	82	10124.878	9845	10894	112	10133.786	9833	11153	63	10215.540	9806	11471	122	10146.229	9864	11041	40	10296.050	9891	11444	92	10116.174	9859	10806	87	10133.506	9842	10917
1853	87	10070.322	9878	10711	82	10162.988	9787	11259	112	10185.759	9775	11540	63	10292.190	9822	11730	122	10208.459	9879	11613	40	10259.975	9894	11145	92	10132.468	9584	11096	87	10076.322	9839	10469
1854	87	10143.080	9807	10884	82	10206.805	9776	11324	112	10086.482	9875	10568	63	10236.079	9831	10883	122	10174.336	9850	11741	40	10326.975	9818	11193	92	10074.413	9820	10782	87	10131.437	9777	10771
1855	87	10199.598	9885	11520	82	10200.634	9886	10973	112	10123.518	9853	10930	63	10209.396	9843	11028	122	10196.696	9689	11470	40	10152.575	9823	11182	92	10133.402	9854	11137	87	10116.506	9865	11072
1856	87	10125.908	9812	11107	82	10181.488	9879	11732	112	10093.821	9691	12068	63	10161.619	9826	11117	122	10226.795	9841	11591	40	10252.625	9823	11088	92	10087.108	9850	10707	87	10103.586	9877	10848
1857	87	10099.379	9911	11064	82	10161.549	9765	11132	112	10108.429	9881	10805	63	10127.571	9919	10577	122	10175.746	9860	11296	40	10207.200	9865	11506	92	10139.445	9838	10901	87	10220.241	9845	11393
1858	87	10133.771	9754	11025	82	10092.134	9859	10788	112	10196.974	9867	11738	63	10174.540	9796	11605	122	10231.812	9851	11260	40	10195.100	9890	10581	92	10100.413	9838	10767	87	10133.368	9818	10980
1859	87	10180.586	9912	10838	82	10197.891	9868	11223	112	10145.250	9899	11556	63	10193.540	9895	12981	122	10195.771	9899	11132	40	10091.825	9912	10726	92	10079.142	9898	11089	87	10171.494	9865	11116
1860	87	10097.759	9879	10924	82	10112.244	9790	11016	112	10167.143	9860	10702	63	10301.016	9858	11773	122	10138.681	9839	11073	40	10077.725	9882	10907	92	10121.555	9852	10757	87	10113.275	9799	10657
1861	87	10092.931	9822	10968	82	10201.731	9897	11914	112	10075.643	9535	10630	63	10101.604	9865	10804	122	10295.722	9819	12554	40	10246.350	9918	12278	92	10114.902	9824	11356	87	10089.437	9817	11757
1862	87	10100.781	9866	10956	82	10120.134	9862	10746	112	10135.929	9849	10796	63	10183.714	9841	11078	122	10124.164	9881	11089	40	10328.075	9849	11435	92	10140.706	9855	10869	87	10194.104	9736	11448
1863	87	10134.966	9864	10878	82	10198.769	9875	11247	112	10149.250	9829	11589	63	10262.604	9907	11355	122	10170.172	9899	10912	40	10249.725	9914	11286	92	10127.315	9818	10998	87	10129.713	9897	12109
1864	87	10153.598	9910	11016	82	10107.769	9879	10958	112	10164.714	9775	11349	63	10176.063	9864	11200	122	10181.000	9816	11121	40	10242.500	9899	10896	92	10110.229	9823	11712	87	10212.689	9752	11350
1865	87	10130.000	9804	11114	82	10141.634	9852	11081	112	10215.107	9737	11069	63	10237.223	9843	11155	122	10125.590	9846	10772	40	10120.725	9471	10877	92	10090.218	9851	11037	87	10074.391	9462	10836
1866	87	10147.126	9860	11348	82	10190.915	9756	11331	112	10107.125	9841	11036	63	10217.540	9893	11338	122	10234.500	9837	11590	40	10345.825	9799	10981	92	10163.195	9826	11205	87	10154.000	9783	11026
1867	87	10227.644	9794	11617	82	10210.220	9886	11003	112	10138.429	9798	11229	63	10180.889	9881	10832	122	10331.295	9813	11974	40	10196.125	9806	11860	92	10099.598	9665	11516	87	10106.138	9841	11142
1868	87	10222.851	9775	11891	82	10217.646	9901	11033	112	10182.911	9863	11911	63	10210.286	9844	11342	122	10163.942	9242	11152	40	10210.825	9833	11445	92	10172.945	9861	11848	87	10178.425	9840	10950
1869	87	10132.069	9857	10966	82	10201.756	9906	11038	112	10153.036	9866	11121	63	10212.175	9827	11234	122	10155.951	9874	10687	40	10206.750	9875	11127	92	10124.456	9892	11067	87	10131.506	9725	10916
1870	87	10069.874	9894	10829	82	10163.609	9880	11412	112	10190.911	9807	11514	63	10197.048	9671	11408	122	10200.345	9851	11554	40	10147.800	9853	11321	92	10146.729	9886	11248	87	10134.966	9764	11408
1871	87	10112.299	9746	11101	82	10086.891	9859	10801	112	10139.518	9830	11070	63	10147.317	9804	11064	122	10270.385	9818	11171	40	10217.950	9894	11029	92	10172.479	9798	11119	87	10093.195	9839	10935
1872	87	10136.713	9864	11643	82	10131.927	9861	11145	112	10111.509	9859	10719	63	10149.952	9788	11263	122	10115.476	9869	10849	40	10214.275	9873	11097	92	10129.739	9877	11199	87	10121.219	9879	11182
1873	87	10160.977	9804	11037	82	10196.964	9876	11030	112	10182.009	9852	11877	63	10137.587	9877	11736	122	10231.492	9855	11352	40	10185.950	9970	10659	92	10168.489	9905	10842	87	10064.472	9746	10649
1874	87	10119.161	9857	11041	82	10129.646	9878	11716	112	10267.330	9813	11604	63	10164.238	9785	10779	122	10244.099	9900	11267	40	10277.000	9908	11345	92	10174.195	9803	11481	87	10033.839	9848	10628
1875	87	10102.735	9868	10739	82	10161.451	9900	11335	112	10166.616	9860	11002	63	10112.016	9599	10901	122	10178.565	9838	11504	40	10202.800	9793	11458	92	10161.642	9820	11277	87	10117.138	9844	10680
1876	87	10108.275	9857	11049	82	10163.415	9866	11360	112	10113.491	9856	10822	63	10176.904	9832	11490	122	10142.599	9775	11270	40	10300.800	9808	11056	92	10116.576	9874	10785	87	10153.173	9902	12181
1877	87	10120.126	9879	10975	82	10178.573	9794	11919	112	10214.651	9102	11133	63	10095.413	9881	11341	122	10158.696	9774	11469	40	10138.650	9644	11106	92	10125.055	9879	11596	87	10114.725	9780	11081
1878	87	10228.368	9768	12326	82	10259.061	9839	11333	112	10163.116	9828	10921	63	10146.016	9819	11031	122	10266.729	9788	11418	40	10305.125	9851	11340	92	10142.587	9834	11734	87	10079.655	9901	11170
1879	87	10091.379	9837	11602	82	10192.829	9691	11216	112	10262.474	9732	12001	63	10166.175	9866	11533	122	10203.295	9837	11742	40	10282.375	9877	11203	92	10179.098	9846	11198	87	10148.667	9808	11025
1880	87	10088.655	9878	10680	82	10161.720	9888	11046	112	10197.974	9789	11786	63	10157.889	9882	11496	122	10254.172	9896	12344	40	10182.150	9857	10834	92	10187.902	9847	11775	87	10089.034	9836	11283
1881	87	10189.356	9783	11391	82	10209.842	9766	11200	112	10220.500	9838	11687	63	10202.223	9820	11290	122	10178.869	9755	11064	40	10245.025	9887	11162	92	10084.119	9886	11119	87	10080.161	9881	11823
1882	87	10065.149	9796	10600	82	10156.671	9894	11160	112	10194.857	9864	11523	63	10191.746	9869	10919	122	10196.196	9815	11652	40	10285.375	9748	11538	92	10146.011	9840	11153	87	10243.311	9846	11343
1883	87	10122.126	9805	11467	82	10061.671	9774	10747	112	10160.884	9810	11082	63	10149.937	9832	10893	122	10152.828	9808	11211	40	10157.950	9920	10798	92	10061.315	9907	10854	87	10158.816	9821	11235
1884	87	10174.805	9857	11337	82	10201.195	9837	12119	112	10158.821	9784	10963	63	10129.841	9867	10763	122	10169.082	9784	11687	40	10212.000	9750	11163	92	10244.087	9844	11971	87	10239.689	9729	11279
1885	87	10196.012	9831	11420	82	10223.805	9843	11971	112	10101.849	9788	10937	63	10240.650	9815	10992	122	10085.082	9870	11010	40	10246.175	9900	11748	92	10131.239	9890	11373	87	10137.793	9887	11316
1886	87	10155.034	9755	12001	82	10171.293	9875	11141	112	10166.634	9870	11071	63	10204.937	9901	11384	122	10145.778	9798	11351	40	10112.775	9882	10779	92	10146.479	9893	11298	87	10097.839	9848	11274
1887	87	10198.023	9823	11637	82	10175.158	9911	10967	112	10187.268	9801	11413	63	10086.730	9878	10875	122	10175.222	9871	10971	40	10128.650	9904	11217	92	10138.729	9884	10822	87	10123.149	9830	10916
1888	87	10153.000	9887	11839	82	10181.158	9777	11405	112	10219.670	9734	11983	63	10107.857	9865	10993	122	10158.853	9862	11201	40	10296.100	9932	11493	92	10105.337	9878	11147	87	10127.138	9865	11223
1889	87	10114.275	9767	10767	82	10159.671	9755	11146	112	10144.116	9896	11096	63	10173.889	9887	11317	122	10205.319	9836	12004	40	10148.975	9728	11042	92	10082.598	9829	11004	87	10164.126	9828	11083
1890	87	10084.138	9833	10806	82	10142.707	9827	11544	112	10102.205	9886	10980	63	10162.175	9878	10972	122	10163.845	9849	11307	40	10410.450	9899	12058	92	10130.000	9743	11269	87	10218.115	9819	11772
1891	87	10179.874	9892	12178	82	10173.146	9849	11103	112	10169.536	9894	10966	63	10167.968	9849	11475	122	10142.574	9855	10964	40	10147.450	9875	10883	92	10140.218	9818	11053	87	10167.609	9838	11452
1892	87	10067.299	9843	10687	82	10159.683	9878	10965	112	10119.482	9862	10781	63	10228.921	9842	10939	122	10130.377	9827	10884	40	10151.450	9852	10922	92	10085.729	9848	10967	87	10109.885	9862	10517
1893	87	10209.184	9745	11913	82	10290.780	9859	11269	112	10149.938	9808	11900	63	10129.523	9875	10752	122	10134.500	9795	10955	40	10155.375	9866	10856	92	10220.500	9077	12355	87	10119.747	9883	10585
1894	87	10040.954	9873	10621	82	10256.866	9719	11380	112	10108.196	9839	11044	63	10106.619	9719	11313	122	10205.065	9738	11874	40	10239.650	9890	10694	92	10114.771	9860	10941	87	10104.368	9818	11029
1895	87	10190.644	9858	11495	82	10137.720	9871	11731	112	10107.009	9827	10659	63	10240.477	9691	10846	122	10220.278	9768	10992	40	10161.175	9883	10881	92	10156.924	9870	11049	87	10090.425	9865	10666
1896	87	10079.942	9653	10849	82	10120.561	9858	10898	112	10172.321	9739	12181	63	10145.904	9812	11057	122	10107.360	8928	11687	40	10233.450	9829	11567	92	10167.729	9916	11225	87	10176.793	9897	11453
1897	87	10209.402	9806	11828	82	10163.561	9494	10985	112	10159.724	9812	11484	63	10191.841	9885	11496	122	10109.951	9275	11199	40	10250.050	9765	10962	92	10140.381	9823	10871	87	10098.816	9910	10903
1898	87	10140.896	9869	11149	82	10132.109	9877	11102	112	10141.946	9877	11832	63	10149.794	9870	10854	122	10158.222	9837	11127	40	10296.425	9885	11919	92	10121.489	9847	10819	87	10195.311	9214	11966
1899	87	10179.402	9833	11251	82	10161.805	9832	11860	112	10176.571	9750	11679	63	10159.143	9843	10698	122	10149.983	9784	11392	40	10347.225	9895	11378	92	10229.729	9841	11172	87	10104.725	9854	10909
1900	87	10136.644	9792	11081	82	10089.280	9878	11058	112	10069.714	9906	10935	63	10158.952	9804	11004	122	10176.812	9709	11356	40	10252.725	9871	11350	92	10047.555	9887	11061	87	10099.506	9881	11324
1901	87	10175.920	9684	11626	82	10169.878	9803	10847	112	10168.911	9889	11411	63	10294.968	9795	12425	122	10129.901	9886	11750	40	10167.075	9851	10749	92	10096.195	9822	11116	87	10074.678	9861	10801
1902	87	10153.275	9765	11098	82	10196.415	9766	11394	112	10237.911	9864	11608	63	10201.650	9892	11429	122	10148.812	9669	11150	40	10227.475	9826	10993	92	10113.369	9830	10816	87	10150.299	9863	11073
1903	87	10174.874	9850	11041	82	10114.951	9875	10856	112	10118.196	9758	10962	63	10108.810	9884	10605	122	10159.836	9840	11043	40	10183.075	9898	11168	92	10134.381	9796	11253	87	10091.771	9861	10919
1904	87	10104.253	9860	10957	82	10040.585	9839	10549	112	10201.875	9800	11244	63	10188.206	9848	10933	122	10177.418	9852	11290	40	10365.300	9825	11260	92	10171.706	9706	11785	87	10131.322	9826	10989
1905	87	10226.874	9887	11812	82	10128.793	9867	11423	112	10144.696	9887	11409	63	10155.190	9803	10943	122	10157.442	9804	11478	40	10193.775	9849	11025	92	10207.142	9822	11088	87	10088.518	9806	10546
1906	87	10166.080	9897	11122	82	10168.451	9786	11042	112	10213.179	9805	11200	63	10183.650	9848	11163	122	10156.508	9780	11088	40	10190.350	9842	10963	92	10131.805	9788	11103	87	10075.253	9843	10819
1907	87	10114.563	9853	10784	82	10179.256	9834	11395	112	10178.357	9782	11734	63	10163.096	9702	10752	122	10165.845	9807	11444	40	10305.100	9872	11711	92	10236.619	9852	12004	87	10200.586	9782	11793
1908	87	10135.012	9836	11339	82	10244.342	9741	11142	112	10191.018	8931	11855	63	10131.508	9855	10733	122	10222.164	9856	15222	40	10314.000	9839	11294	92	10097.392	9842	11270	87	10154.528	9849	11085
1909	87	10188.701	9839	11291	82	10071.293	9849	10619	112	10154.071	9868	11352	63	10126.794	9904	11067	122	10141.787	9858	11721	40	10279.325	9788	11322	92	10081.935	9858	11171	87	10184.759	9871	11556
1910	87	10175.184	9706	11115	82	10220.988	9709	11856	112	10208.214	9766	12182	63	10086.650	9822	10551	122	10154.845	9795	11443	40	10225.400	9943	11449	92	10133.956	9864	11035	87	10150.311	9831	11075
1911	87	10091.104	9884	11376	82	10186.134	9813	11028	112	10066.688	9863	10694	63	10256.223	9842	11238	122	10205.992	9812	11099	40	10217.950	9843	11054	92	10153.021	9849	11008	87	10108.391	9806	11390
1912	87	10146.621	9828	11252	82	10105.244	9856	10961	112	10110.634	9842	11595	63	10178.921	9849	11311	122	10140.763	9763	11034	40	10222.600	9917	11412	92	10188.152	9684	12010	87	10176.195	9869	11731
1913	87	10074.069	9770	11258	82	10165.793	9840	11273	112	10191.804	9839	11468	63	10209.698	9773	11496	122	10159.271	9865	11564	40	10301.225	9896	11453	92	10200.065	9840	11446	87	10130.460	9764	11943
1914	87	10228.839	8874	11782	82	10158.549	9792	10959	112	10146.250	9848	11054	63	10219.873	9854	11951	122	10147.582	9908	11143	40	10171.400	9796	11056	92	10112.435	9863	10977	87	10132.115	9743	11318
1915	87	10070.482	8998	10812	82	10210.915	9840	11093	112	10150.286	9832	11329	63	10043.619	9868	11271	122	10209.942	9899	11870	40	10126.950	9797	10752	92	10178.858	9864	10814	87	10154.701	9798	10991
1916	87	10119.494	9863	11042	82	10077.012	9857	10697	112	10133.161	9879	10722	63	10188.127	9874	10879	122	10174.533	9843	11356	40	10338.925	9920	11532	92	10104.826	9841	10905	87	10141.678	9882	10794
1917	87	10140.437	9839	11320	82	10112.427	9707	11091	112	10147.634	8609	12165	63	10094.904	9891	10891	122	10185.696	9653	11066	40	10296.625	9796	11630	92	10126.521	9898	11099	87	10109.287	9800	11025
1918	87	10109.356	9846	10980	82	10082.451	9853	10932	112	10156.446	9872	11347	63	10147.857	9922	11142	122	10245.319	9915	11781	40	10152.950	9872	10923	92	10178.250	9852	10967	87	10123.229	9807	10782
1919	87	10090.345	9875	10704	82	10185.269	9906	10987	112	10163.955	9808	11292	63	10144.556	9921	11413	122	10229.172	9835	11509	40	10194.425	9854	11201	92	10147.989	9891	10840	87	10122.000	9873	11199
1920	87	10227.058	9855	11329	82	10207.878	9825	10889	112	10100.420	9766	10842	63	10160.604	9791	11114	122	10267.590	9879	12183	40	10191.475	9879	11068	92	10179.131	9815	11414	87	10163.896	9872	11183
1921	87	10138.195	9783	11681	82	10137.366	9825	10944	112	10132.714	9855	11236	63	10237.190	9819	11336	122	10246.951	9726	12239	40	10190.975	9902	11493	92	10173.131	9844	10919	87	10138.482	9866	11442
1922	87	10159.322	9766	11161	82	10185.927	9894	11117	112	10082.455	9876	10928	63	10180.540	9872	10999	122	10237.196	9671	11817	40	10129.575	9888	10917	92	10110.532	9815	11434	87	10166.816	9881	11811
1923	87	10159.000	9804	11785	82	10093.561	9863	10814	112	10198.679	9889	12345	63	10062.254	9849	10564	122	10231.976	9835	11301	40	10125.050	9834	11037	92	10079.869	9848	11213	87	10133.920	9868	11194
1924	87	10088.333	9865	10903	82	10134.415	9777	11342	112	10171.893	9135	10838	63	10219.223	9849	10893	122	10156.319	9671	11185	40	10493.950	9886	11873	92	10109.555	9872	10565	87	10098.816	9850	10767
1925	87	10133.885	9850	10765	82	10336.817	9799	12201	112	10103.786	9896	10841	63	10292.904	9852	12558	122	10238.877	9768	11273	40	10144.500	9862	11548	92	10119.902	9497	10905	87	10062.425	9834	10952
1926	87	10071.609	9785	10817	82	10160.207	9857	11541	112	10142.750	9827	11088	63	10185.000	9915	11713	122	10245.492	9872	11548	40	10266.500	9816	10905	92	10121.848	9822	11310	87	10151.735	9771	10923
1927	87	10114.391	9842	10929	82	10092.171	9797	11119	112	10215.857	9771	11573	63	10210.477	9754	11205	122	10269.828	9826	11261	40	10242.925	9847	10797	92	10069.576	9881	10736	87	10113.482	9886	11370
1928	87	10071.885	9861	10900	82	10134.646	9821	11144	112	10132.259	9880	11494	63	10126.857	9788	11034	122	10091.631	9831	11011	40	10402.050	9859	11816	92	10124.989	9846	10821	87	10132.563	9836	11218
1929	87	10124.747	9855	11010	82	10230.036	9899	11238	112	10125.009	9791	11026	63	10155.048	9846	10855	122	10245.599	9719	11477	40	10127.850	9903	10878	92	10204.500	9740	11387	87	10108.287	9878	10866
1930	87	10154.379	9904	11178	82	10124.171	9872	11341	112	10147.964	9649	11065	63	10280.571	9879	11242	122	10149.983	9872	11081	40	10192.725	9916	11165	92	10125.185	9827	12048	87	10138.805	9864	10959
1931	87	10126.689	9902	10696	82	10242.342	9883	11768	112	10245.241	9821	11377	63	10166.698	9796	10918	122	10136.836	9883	10882	40	10156.050	9256	11334	92	10153.348	9860	10966	87	10072.977	9834	11003
1932	87	10172.460	9867	11384	82	10239.817	9893	11622	112	10138.107	9801	11021	63	10166.984	9839	10972	122	10202.877	9785	11287	40	10443.850	9736	12267	92	10251.826	9695	11463	87	10061.966	9681	11009
1933	87	10151.241	9761	11267	82	10185.012	9891	11261	112	10141.786	9844	11003	63	10227.667	9710	11463	122	10264.967	9819	12130	40	10445.850	9885	11314	92	10081.663	9873	10938	87	10163.701	9826	11216
1934	87	10088.115	9790	11312	82	10219.269	9864	11870	112	10200.312	9821	11737	63	10327.333	9858	11685	122	10142.804	9697	11498	40	10187.825	9840	11118	92	10114.294	9921	11678	87	10091.229	9858	10810
1935	87	10159.356	9874	11106	82	10184.720	9857	11324	112	10132.196	9865	11202	63	10159.063	9893	11048	122	10161.115	9297	11071	40	10173.700	9961	10885	92	10133.761	9814	11315	87	10145.563	9854	10811
1936	87	10081.632	9817	10979	82	10158.769	9712	11214	112	10110.366	9870	10770	63	10186.873	9870	10868	122	10137.345	9774	11496	40	10262.000	9778	11388	92	10121.337	9779	10942	87	10073.725	9871	10759
1937	87	10248.954	9763	11386	82	10212.195	9849	11183	112	10111.562	9862	11520	63	10213.000	9885	11509	122	10231.910	9825	12318	40	10258.625	9704	10840	92	10089.489	9764	10558	87	10068.069	9883	10587
1938	87	10088.931	9896	10613	82	10138.073	9808	10865	112	10153.857	9865	11015	63	10174.650	9846	10695	122	10129.819	8949	11100	40	10146.525	9789	11132	92	10126.337	9843	11407	87	10169.563	9793	11135
1939	87	10279.759	9844	12938	82	10140.939	9830	11224	112	10218.911	9800	11565	63	10294.079	9859	11327	122	10253.155	9789	11229	40	10198.875	9726	11015	92	10122.337	9715	11053	87	10094.023	9850	10562
1940	87	10169.621	9692	11144	82	10137.451	9850	10974	112	10192.268	9818	11723	63	10178.396	9897	10821	122	10293.623	9867	11626	40	10191.275	9768	11118	92	10120.261	9804	11038	87	10093.528	9877	10801
1941	87	10185.816	9880	11646	82	10100.049	9838	11019	112	10129.080	9815	10811	63	10149.032	9836	11033	122	10184.606	9869	11092	40	10183.950	9817	10944	92	10153.250	9832	11499	87	10137.460	9795	11174
1942	87	10156.448	9892	11906	82	10255.342	9710	11828	112	10157.661	9804	11149	63	10232.556	9846	11146	122	10152.910	9837	11355	40	10155.075	9898	10999	92	10165.902	9911	11179	87	10111.402	9775	10947
1943	87	10217.115	9872	12521	82	10170.451	9770	10965	112	10216.545	9797	11026	63	10283.571	9864	11459	122	10124.181	9880	11655	40	10124.825	9894	10932	92	10162.881	9822	11273	87	10143.552	9813	11199
1944	87	10124.896	9878	11467	82	10154.231	9878	10946	112	10149.268	8934	11084	63	10201.746	9834	11219	122	10180.795	9825	11565	40	10282.975	9849	10958	92	10115.468	9879	11255	87	10104.000	9877	11140
1945	87	10192.839	9864	11022	82	10111.439	9801	10913	112	10123.679	9839	11106	63	10286.857	9821	11522	122	10163.000	9860	11368	40	10428.150	9908	11250	92	10290.392	9844	11850	87	10169.275	9348	11528
1946	87	10131.632	9895	11723	82	10122.305	9838	10932	112	10160.000	9857	11398	63	10144.650	9808	11176	122	10215.099	9796	11726	40	10181.175	9901	10704	92	10081.218	9775	11036	87	10132.322	9821	10957
1947	87	10259.425	9867	11306	82	10090.488	9834	10717	112	10190.884	9878	11211	63	10153.223	9901	11243	122	10333.237	9764	11600	40	10329.300	9877	11597	92	10133.652	9897	11843	87	10123.931	9905	11214
1948	87	10191.173	9867	11133	82	10186.951	9863	10973	112	10171.893	9833	11340	63	10255.477	9848	11153	122	10208.942	9831	11188	40	10316.050	9584	11271	92	10157.782	9833	12211	87	10123.161	9769	11240
1949	87	10107.793	9853	11139	82	10172.512	9867	11114	112	10126.616	9811	11259	63	10167.984	9825	11161	122	10220.123	9889	11364	40	10243.875	9823	11425	92	10165.163	9869	11162	87	10130.759	9817	11449
1950	87	10328.655	9818	12152	82	10167.500	9849	11128	112	10161.679	9611	11366	63	10138.619	9919	10740	122	10296.819	9795	12002	40	10143.725	9884	11057	92	10089.348	9902	11233	87	10118.942	9859	11409
1951	87	10078.793	9744	10593	82	10114.939	9824	11001	112	10119.768	9888	10876	63	10226.794	9864	11971	122	10204.263	9864	11954	40	10122.800	9942	10603	92	10225.619	9721	11496	87	10190.069	9791	11947
1952	87	10069.104	9847	10783	82	10099.293	9704	11247	112	10208.786	9858	11619	63	10242.286	9915	11133	122	10162.451	9826	11308	40	10064.600	9907	10495	92	10142.174	9816	11069	87	10083.023	9841	10919
1953	87	10118.275	9856	11323	82	10160.646	9778	10939	112	10237.974	9868	11513	63	10229.254	9858	11473	122	10141.778	9714	11597	40	10171.900	9879	11394	92	10204.087	9871	11583	87	10124.609	9850	11383
1954	87	10169.713	9914	11987	82	10165.915	9821	10861	112	10122.036	9692	11356	63	10184.175	9880	11105	122	10251.746	9717	11836	40	10273.625	9798	11174	92	10157.739	9741	11723	87	10085.781	9844	11003
1955	87	10163.540	9859	11024	82	10146.769	9884	11121	112	10203.955	9856	10947	63	10092.460	9873	10744	122	10220.926	9867	11979	40	10121.250	9820	10612	92	10132.218	9834	11040	87	10109.265	9878	11296
1956	87	10128.092	9846	11240	82	10174.622	9837	10904	112	10133.776	9872	11171	63	10111.000	9829	10836	122	10142.090	9880	10985	40	10330.350	9884	10957	92	10099.142	9820	10855	87	10077.126	9898	10623
1957	87	10059.253	9647	11208	82	10175.109	9435	11344	112	10112.420	9881	11270	63	10183.746	9893	11005	122	10214.435	9847	11257	40	10143.950	9812	11023	92	10142.489	9754	11146	87	10160.184	9769	11741
1958	87	10070.299	9877	10804	82	10104.939	9869	10864	112	10211.661	9889	11712	63	10216.889	8708	11051	122	10208.746	9741	11569	40	10338.750	9902	11153	92	10084.195	9806	11111	87	10127.229	9792	10999
1959	87	10083.552	9861	10972	82	10211.488	9796	11106	112	10141.643	9847	11301	63	10177.730	9848	11528	122	10206.558	9900	11463	40	10146.850	9913	10688	92	10069.642	9853	10721	87	10087.275	9771	10882
1960	87	10089.299	9832	11010	82	10127.524	9842	11149	112	10175.438	9782	11769	63	10136.190	9832	10922	122	10168.246	9821	12287	40	10235.800	9844	11325	92	10137.185	9781	10903	87	10161.482	9833	10912
1961	87	10117.701	9898	11155	82	10105.646	9834	10752	112	10150.812	9826	10861	63	10251.223	9743	12215	122	10224.590	9901	11625	40	10203.075	9836	11033	92	10050.598	9885	10755	87	10175.482	9859	11214
1962	87	10087.391	9877	10999	82	10199.464	9570	11353	112	10131.170	9768	11522	63	10189.810	9631	11095	122	10151.304	9785	10822	40	10219.825	9842	11279	92	10122.131	9851	11682	87	10025.173	9820	10811
1963	87	10057.632	8797	10973	82	10196.707	9920	11200	112	10163.401	9763	11303	63	10120.333	9828	10551	122	10225.894	9869	11069	40	10096.075	9793	10880	92	10153.663	9833	11237	87	10157.793	9834	11098
1964	87	10118.161	9878	11941	82	10174.524	9712	11617	112	10135.724	9860	11462	63	10160.635	9885	11160	122	10150.918	9867	11734	40	10238.525	9819	10863	92	10099.413	9235	10717	87	10162.058	9883	11048
1965	87	10110.472	9859	10891	82	10176.378	9875	11376	112	10126.366	9770	11419	63	10102.984	9807	10931	122	10180.910	9859	11484	40	10352.375	9844	11614	92	10166.608	9841	10966	87	10126.851	9069	11023
1966	87	10069.299	9805	10965	82	10119.439	9897	10972	112	10175.205	9872	11197	63	10177.714	9863	11082	122	10157.771	9852	11110	40	10172.100	9808	10888	92	10079.826	9836	10564	87	10159.931	9807	10931
1967	87	10137.229	9855	12191	82	10149.476	9909	11004	112	10191.849	9776	12031	63	10181.794	9879	10841	122	10221.901	9812	11376	40	10345.125	9871	11395	92	10146.674	9869	11185	87	10108.839	9900	10651
1968	87	10105.437	9801	11555	82	10179.805	9801	11219	112	10074.276	9846	10872	63	10291.841	9773	11262	122	10219.549	9796	11121	40	10237.875	9806	11717	92	10123.652	9889	11320	87	10067.632	9886	10706
1969	87	10135.851	9813	11303	82	10128.561	9800	10720	112	10112.938	9923	11316	63	10257.746	9902	11839	122	10146.722	9891	11250	40	10243.400	9828	10951	92	10099.119	9868	10765	87	10121.988	9819	10893
1970	87	10139.988	9803	11312	82	10142.158	9808	10884	112	10209.875	9813	11531	63	10134.254	9882	10975	122	10177.147	9875	11191	40	10152.800	9925	10863	92	10175.195	9813	11364	87	10111.219	9813	11063
1971	87	10111.644	9838	11094	82	10219.329	9737	11767	112	10134.375	9783	10979	63	10216.825	9891	11117	122	10215.442	9867	11674	40	10142.700	9857	10728	92	10086.619	9770	10959	87	10146.229	9827	11222
1972	87	10175.161	9908	10980	82	10211.061	9871	11393	112	10204.724	9862	11301	63	10212.477	9860	11373	122	10211.967	9821	11284	40	10241.100	9892	11012	92	10173.598	9824	11670	87	10088.735	9891	10534
1973	87	10203.598	9845	10879	82	10196.000	9854	11179	112	10135.009	9834	11176	63	10070.746	9868	10597	122	10212.672	9854	11554	40	10106.925	9633	10959	92	10096.358	9894	10738	87	10157.368	9803	11149
1974	87	10123.862	9878	10942	82	10126.805	9816	10881	112	10186.143	9884	11061	63	10177.206	9807	11402	122	10180.819	9792	11391	40	10211.000	9853	11329	92	10131.119	9856	11075	87	10103.299	9870	11145
1975	87	10149.862	9727	10958	82	10065.171	9844	10817	112	10121.401	9818	11633	63	10295.270	9801	11342	122	10129.205	9865	11244	40	10348.825	9909	12111	92	10137.642	9808	11221	87	10118.368	9817	10965
1976	87	10210.287	9797	11838	82	10144.451	9863	11126	112	10125.268	9892	10843	63	10241.810	9801	11760	122	10137.582	9827	11760	40	10174.375	9880	10749	92	10107.739	9772	11009	87	10142.609	9825	11149
1977	87	10070.448	9896	11232	82	10081.476	9825	10815	112	10112.625	9746	11133	63	10239.096	9850	10837	122	10185.319	9849	11282	40	10189.475	9898	11077	92	10133.163	9906	11641	87	10125.701	9773	10680
1978	87	10167.241	9894	11261	82	10129.244	9855	10735	112	10124.759	9857	10784	63	10092.794	9830	11043	122	10124.696	9810	10860	40	10186.650	9890	11462	92	10105.369	9808	11037	87	10235.333	9807	11427
1979	87	10082.437	9869	10764	82	10191.976	9809	11579	112	10198.643	9820	11263	63	10322.190	9782	11834	122	10131.295	9867	10920	40	10254.500	9869	11464	92	10102.956	9689	10917	87	10162.299	9858	11203
1980	87	10162.253	9887	11046	82	10142.756	9801	12106	112	10126.518	9898	11528	63	10220.016	9866	11964	122	10174.778	9891	11087	40	10173.025	9747	11650	92	10110.305	9891	11047	87	10168.356	9862	11432
1981	87	10094.023	9799	10829	82	10124.451	9870	11546	112	10227.643	9883	11984	63	10087.921	9111	11023	122	10292.229	9828	11572	40	10240.025	9746	12607	92	10152.348	9796	11156	87	10115.023	9867	11049
1982	87	10058.173	9048	10929	82	10171.780	9880	11901	112	10161.250	9875	11372	63	10159.016	9878	10872	122	10190.263	9800	11013	40	10158.300	9885	11485	92	10175.945	9780	11647	87	10077.874	9919	10828
1983	87	10101.402	9869	10872	82	10200.695	9770	11043	112	10143.420	9873	10987	63	10226.777	9753	11277	122	10170.942	9788	11167	40	10086.400	9852	10799	92	10130.358	9786	11041	87	10121.149	9862	10730
1984	87	10162.287	9863	11176	82	10264.207	9852	11348	112	10236.026	9901	11440	63	10088.350	9880	10632	122	10109.312	9787	10820	40	10172.300	9828	10938	92	10132.065	9852	10992	87	9989.034	9720	10573
1985	87	10137.126	9891	10995	82	10100.512	9880	11207	112	10159.955	9813	11052	63	10188.556	9852	11610	122	10172.795	9839	10989	40	10248.450	9808	11453	92	10130.152	9917	11551	87	10097.425	9876	11463
1986	87	10102.058	9904	11277	82	10297.366	9721	11678	112	10232.741	9768	11317	63	10127.317	9881	10637	122	10106.500	9757	11132	40	10176.475	9870	10733	92	10144.968	9860	10920	87	10108.759	9756	11902
1987	87	10219.988	9818	11800	82	10106.244	9892	10850	112	10130.875	9856	10860	63	10349.016	9870	11944	122	10205.992	9794	11302	40	10205.000	9859	11379	92	10129.739	9785	10888	87	10170.414	9700	11287
1988	87	10172.644	9848	11119	82	10092.244	9914	10785	112	10108.151	9821	10905	63	10234.096	9864	11589	122	10151.164	9729	11114	40	10139.150	9876	11160	92	10237.076	9789	11427	87	10077.827	9891	10701
1989	87	10141.126	9895	11182	82	10213.585	9861	11135	112	10177.134	9816	11066	63	10182.604	9789	12065	122	10189.213	9806	11433	40	10281.125	9902	11009	92	10194.956	9856	10811	87	10142.701	9869	10943
1990	87	10074.644	9883	11078	82	10195.451	9818	10925	112	10141.339	9827	11499	63	10226.635	9891	11020	122	10153.213	9752	11071	40	10350.675	9902	11253	92	10110.392	9889	11075	87	10260.241	9807	11706
1991	87	10076.713	9816	11061	82	10153.976	9902	11225	112	10129.911	8948	11003	63	10214.650	9788	11566	122	10147.746	9765	11599	40	10218.425	9925	10799	92	10081.206	9882	10779	87	10136.735	9861	11139
1992	87	10122.735	9880	11317	82	10176.024	9849	11031	112	10195.911	9859	11118	63	10224.825	9895	11431	122	10136.123	9770	11351	40	10288.775	9928	11087	92	10144.065	9533	11370	87	10164.126	9857	11252
1993	87	10180.482	9812	11200	82	10151.195	9832	11168	112	10158.920	9648	10928	63	10144.365	9910	10895	122	10153.787	9738	10989	40	10063.750	9862	10962	92	10096.468	9841	11222	87	10125.908	9842	11326
1994	87	10089.034	9907	11053	82	10226.269	9709	11117	112	10205.151	9816	11721	63	10198.477	9827	10802	122	10206.172	9850	11306	40	10257.300	9867	11925	92	10123.576	9779	11414	87	10115.448	9808	10806
[truncated: 12,686 more rows]
