# Supplementary material for: Functional neuronal circuits emerge in the absence of developmental activity
Source: Nat Commun. 2024 Jan 8;15:364. doi: 10.1038/s41467-023-44681-2 (PMC10774424; doi:10.1038/s41467-023-44681-2)
Supplement: Supplementary file 9 — Source Data [file 41467_2023_44681_MOESM9_ESM.zip › SourceData/Figure4_LifetimeTricaineData/Feb16/LR_measurements.csv]

	Area1	Mean1	Min1	Max1	Area2	Mean2	Min2	Max2	Area3	Mean3	Min3	Max3	Area4	Mean4	Min4	Max4	Area5	Mean5	Min5	Max5	Area6	Mean6	Min6	Max6	Area7	Mean7	Min7	Max7	Area8	Mean8	Min8	Max8	Area9	Mean9	Min9	Max9	Area10	Mean10	Min10	Max10	Area11	Mean11	Min11	Max11	Area12	Mean12	Min12	Max12	Area13
1	63	10173.350	9839	11246	107	10151.477	9874	11299	121	10122.513	9775	11431	29	10056.518	9888	10726	61	10025.196	9923	10166	52	10004.980	9918	10265	73	10103.000	9882	10913	67	10038.597	9825	10464	53	10103.792	9808	10661	55	10109.473	9846	11072	53	9995.849	9868	10344	38	10035.000	9832	10744	57
2	63	10085.683	9876	11726	107	10074.355	9356	11276	121	10138.769	9869	11579	29	10087.138	9898	10844	61	10000.213	9922	10070	52	10085.577	9885	11002	73	10055.082	9907	10956	67	10106.955	9898	11345	53	10052.245	9898	10507	55	10050.036	9880	10544	53	10071.000	9874	10872	38	10009.026	9929	10438	57
3	63	10046.683	9917	10810	107	10145.196	9880	11231	121	10066.950	9907	10842	29	10037.827	9398	10619	61	10008.426	9861	10223	52	10073.962	9884	11027	73	10082.137	8728	11273	67	10147.239	9850	11101	53	10032.340	9881	10393	55	10055.800	9833	10568	53	10056.962	9859	10575	38	10034.895	9880	10479	57
4	63	10037.270	9882	10464	107	10093.775	9839	10636	121	10045.868	9788	10792	29	10106.518	9843	10789	61	10009.164	9902	10137	52	10067.250	9861	10620	73	10020.630	9861	10546	67	10105.508	9867	11201	53	10039.717	9915	10489	55	10018.527	9869	10543	53	10000.905	9905	10239	38	10047.842	9920	10608	57
5	63	10121.683	9857	10861	107	10104.869	9860	11147	121	10106.893	9760	11788	29	10001.448	9886	10123	61	9988.935	9719	10105	52	10017.904	9847	10431	73	10065.137	9876	10720	67	10069.761	9862	10631	53	10090.245	9867	11238	55	10068.600	9902	10532	53	10049.887	9864	10985	38	9992.237	9879	10062	57
6	63	10017.016	8521	10901	107	10074.000	9826	11076	121	10094.818	9876	10872	29	10050.862	9888	10425	61	10086.426	9858	10496	52	10113.577	9799	11012	73	10091.932	9834	10651	67	10147.388	9743	11340	53	10077.981	9875	10628	55	10093.673	9874	10914	53	10129.019	9808	10833	38	10063.158	9923	10511	57
7	63	10058.096	9904	10546	107	10131.990	9820	11082	121	10095.487	9842	10902	29	10042.173	9920	10886	61	10050.640	9884	10353	52	10036.480	9772	10359	73	10061.137	9678	11593	67	10007.567	9878	10275	53	10195.208	9899	11261	55	10061.690	9927	10582	53	10115.830	9893	11289	38	10085.342	9884	10705	57
8	63	10027.000	9889	10742	107	10097.673	9841	11046	121	10039.190	9854	10951	29	10106.173	9862	10914	61	10028.394	9923	10619	52	10086.135	9854	10781	73	10080.548	9864	11467	67	10225.433	9857	11167	53	10084.830	9711	10859	55	10039.728	9828	10745	53	10024.019	9909	10409	38	10019.395	9917	10221	57
9	63	10134.492	9894	11224	107	10114.383	9914	10660	121	10127.124	9863	11291	29	10022.173	9876	10397	61	10040.099	9900	10353	52	10021.365	9898	10387	73	10018.548	9669	11414	67	10155.537	9882	11025	53	10114.283	9878	11222	55	10044.182	9876	10764	53	10028.528	9800	10798	38	10084.789	9863	10966	57
10	63	10065.571	9827	11042	107	10073.178	9845	10611	121	10100.504	9544	11313	29	10206.931	9935	11005	61	10020.099	9944	10201	52	10022.520	9923	10327	73	10089.261	9897	11302	67	10125.313	9885	11551	53	10084.302	9804	11121	55	10030.873	9877	10361	53	10013.057	9883	10578	38	10020.842	9917	10418	57
11	63	10074.777	9824	10504	107	10117.617	9811	10913	121	10077.893	9168	11111	29	10198.000	9908	10976	61	10028.771	9943	10122	52	10014.404	9923	10325	73	10041.191	9890	10474	67	10127.552	9889	10739	53	10069.698	9794	10828	55	10074.654	9900	10625	53	10023.698	9887	10221	38	10020.868	9775	10448	57
12	63	10086.762	9918	10740	107	10166.495	9917	11223	121	10097.413	9785	11273	29	10046.345	9856	10282	61	10020.935	9939	10462	52	9998.135	9911	10131	73	10151.768	9853	11260	67	10060.970	9695	10985	53	10062.453	9848	10866	55	10106.836	9837	11325	53	10054.170	9904	10629	38	10027.289	9897	10283	57
13	63	10065.635	9805	10478	107	10093.225	9832	11162	121	10056.322	9866	10950	29	10112.482	9899	10988	61	10040.688	9917	10373	52	10005.020	9893	10225	73	10086.000	9800	10724	67	10041.552	9882	10721	53	10086.905	9930	10677	55	10024.146	9893	10498	53	10038.113	9754	10850	38	10014.526	9855	10637	57
14	63	10090.825	9872	10828	107	10066.832	9873	10993	121	10092.728	9818	10669	29	10100.896	9876	10553	61	10019.328	9817	10971	52	10022.038	9884	10394	73	10086.904	9874	10798	67	10112.508	9851	11049	53	10022.510	9861	10421	55	10102.310	9858	10745	53	10027.472	9895	10684	38	10023.079	9929	10235	57
15	63	10132.968	9900	11265	107	10086.972	9831	11144	121	10094.148	9817	10905	29	10201.827	9879	10662	61	10019.377	9928	10297	52	10022.577	9878	10413	73	10042.205	9876	10755	67	10038.791	9877	11050	53	10159.943	9878	11346	55	10066.127	9923	10632	53	10128.415	9686	11111	38	10037.185	9909	10908	57
16	63	10045.477	8935	10980	107	10062.794	9905	10730	121	10100.777	9872	12508	29	10142.725	9894	10910	61	10069.754	9920	10296	52	10024.520	9880	10417	73	10103.726	9872	11045	67	10037.254	9891	10746	53	10068.208	9772	10849	55	10104.272	9896	11190	53	10061.415	9932	10634	38	10032.553	9895	10500	57
17	63	10136.810	9875	10872	107	10095.141	8985	11046	121	10089.967	9082	11245	29	10159.621	9877	11289	61	10090.574	9861	10368	52	10065.423	9867	11222	73	10032.603	9885	10823	67	10165.612	9845	11269	53	10171.415	9888	11912	55	10053.363	9904	10692	53	10058.812	9906	10689	38	9988.315	9898	10209	57
18	63	10105.000	9885	10892	107	10169.233	9773	11628	121	10060.976	9884	10725	29	10059.069	9931	10432	61	10190.804	9812	11570	52	10069.750	9880	10686	73	10145.219	9859	11259	67	10157.881	9895	11292	53	10065.320	9788	10999	55	10094.891	9896	10776	53	9986.113	9888	10072	38	9999.105	9904	10133	57
19	63	10058.223	9897	10528	107	10067.561	9845	11004	121	10026.835	9889	10631	29	10168.482	9802	11027	61	10025.771	9911	10191	52	10001.885	9877	10271	73	10029.493	9885	10760	67	10120.567	9905	10580	53	10154.472	9836	10922	55	10051.728	9877	10584	53	10024.680	9890	10377	38	10000.974	9883	10348	57
20	63	10159.635	9837	11113	107	10114.355	9854	10948	121	10243.223	9816	11685	29	10103.552	9844	10780	61	10166.426	9924	11021	52	10018.885	9748	10528	73	10066.205	9850	10736	67	10020.015	9882	10575	53	10099.566	9909	10769	55	10154.454	9806	11104	53	10027.453	9906	10458	38	9979.868	9895	10076	57
21	63	10060.873	9836	10816	107	10142.607	9751	11663	121	10135.008	9881	11403	29	10047.518	9878	10845	61	10082.737	9890	10327	52	10053.173	9884	10558	73	10062.822	9814	10962	67	10067.612	9874	10651	53	10008.434	9868	10183	55	10099.654	9854	10660	53	10069.604	9905	11040	38	10000.526	9877	10217	57
22	63	10079.365	9895	10676	107	10186.897	9852	11196	121	10132.761	9844	11246	29	10375.345	9899	12151	61	10078.492	9953	10379	52	10108.404	9871	11290	73	10087.082	9862	11420	67	10076.478	9825	10832	53	10045.132	9905	10631	55	10121.291	9827	11255	53	10009.792	9902	10212	38	9996.421	9930	10150	57
23	63	10044.540	9899	10673	107	10129.981	9867	10879	121	10154.529	9855	11154	29	10035.379	9527	10676	61	9991.606	9928	10110	52	9998.904	9911	10371	73	10137.712	9767	11141	67	10151.567	9879	11035	53	10048.019	9861	10655	55	10024.782	9839	10725	53	10003.812	9878	10397	38	10124.553	9868	10913	57
24	63	10144.413	9871	11125	107	10247.495	9869	11657	121	10123.793	9895	11035	29	10039.482	9923	10276	61	10129.722	9935	10564	52	10061.385	9894	10747	73	10081.205	9813	10855	67	10028.537	9891	10308	53	10052.943	9903	10470	55	10085.654	9876	10981	53	10061.887	9426	10623	38	10049.737	9924	10463	57
25	63	10135.492	9878	11220	107	10074.832	9906	11277	121	10046.050	9909	10656	29	10052.896	9894	10367	61	9997.623	9913	10276	52	9994.692	9915	10292	73	10113.137	9878	11309	67	10078.104	9890	11548	53	10129.566	9743	11367	55	10133.745	9878	11237	53	10011.057	9878	10279	38	10024.474	9875	10727	57
26	63	10134.508	9787	11194	107	10129.430	9774	11054	121	10123.843	9862	11027	29	10048.655	9910	10513	61	10055.787	9890	10502	52	10026.096	9900	10687	73	10062.191	9747	10771	67	10123.627	9888	11031	53	10081.075	9831	10679	55	10038.182	9898	10473	53	10067.358	9888	10808	38	10035.211	9900	10649	57
27	63	10074.968	9858	10733	107	10210.317	9838	12768	121	10108.546	9787	10758	29	10156.311	9814	11508	61	10021.164	9934	10222	52	10025.480	9862	10523	73	10116.466	9732	11387	67	10061.821	9882	10454	53	10112.792	9881	10650	55	10026.873	9842	10552	53	10072.340	9871	10430	38	10026.658	9872	10201	57
28	63	10114.889	9787	11083	107	10096.065	9843	10917	121	10058.604	9851	10677	29	10002.379	9903	10171	61	10080.836	9941	10450	52	9996.480	9834	10242	73	10058.781	9907	10705	67	10062.403	9876	10620	53	10094.038	9856	10695	55	10160.945	9772	11282	53	10035.717	9811	10774	38	10149.842	9843	11105	57
29	63	10145.302	9898	11243	107	10052.972	9724	11308	121	10050.157	9172	11015	29	10041.862	9898	10662	61	10011.606	9884	10485	52	10102.327	9844	11502	73	10061.589	9847	11380	67	10092.985	9845	10615	53	10093.792	9894	10974	55	10119.418	9884	10900	53	10033.170	9861	10567	38	10002.132	9902	10506	57
30	63	10087.444	9900	10803	107	10161.542	9870	10809	121	10060.479	9878	10677	29	10143.173	9893	10898	61	10029.360	9932	10136	52	10012.923	9796	10777	73	10065.685	9705	10687	67	10141.508	9768	11253	53	10015.642	9903	10376	55	10046.637	9923	10744	53	10011.057	9892	10619	38	10028.605	9923	10524	57
31	63	10064.540	9890	10787	107	10138.598	9544	10887	121	10113.256	9819	11041	29	10120.414	9855	10560	61	10001.901	9970	10059	52	10028.558	9903	10515	73	10064.795	9856	10624	67	10079.836	9833	11026	53	10043.019	9664	10575	55	10022.127	9904	10495	53	10049.227	9876	11034	38	9998.079	9888	10458	57
32	63	10109.952	9801	10793	107	10098.701	9846	10872	121	10105.570	9882	11131	29	9986.621	9888	10132	61	10020.655	9941	10100	52	9974.520	9559	10423	73	10052.507	9623	10912	67	10095.433	9787	10960	53	10110.113	9874	11440	55	10180.509	9899	11168	53	10032.396	9852	10261	38	10077.474	9874	10648	57
33	63	10075.396	9890	10664	107	10063.654	9805	11406	121	10147.826	9826	10945	29	10203.518	9858	10948	61	10007.213	9940	10273	52	10060.308	9893	10711	73	10093.932	9866	10806	67	10131.582	9214	11068	53	10066.377	9849	10524	55	10000.491	9917	10161	53	10054.283	9912	10421	38	10032.289	9895	10632	57
34	63	10127.810	9864	11108	107	10143.654	9866	12173	121	10163.041	9860	11176	29	10046.173	9888	10243	61	10077.377	9976	10355	52	10040.308	9906	10540	73	10065.918	9844	11352	67	10146.881	9852	10897	53	10138.170	9884	10783	55	10030.091	9876	10500	53	10005.623	9726	11116	38	10109.263	9888	11313	57
35	63	10182.413	9846	11260	107	10096.402	9792	10723	121	10130.537	9892	10851	29	10080.448	9896	10437	61	10020.196	9842	11296	52	10010.865	9466	10437	73	10081.027	9860	10766	67	10091.448	9833	11056	53	10071.717	9902	10782	55	10045.272	9904	10512	53	10078.830	9894	10784	38	10077.026	9894	10637	57
36	63	10115.762	9862	11136	107	10142.963	9837	11037	121	10056.728	9766	10720	29	10137.621	9887	10955	61	10001.345	9951	10089	52	10007.770	9856	10409	73	10098.493	9852	11250	67	10049.119	9860	10522	53	10129.962	9872	10974	55	10073.291	9851	11466	53	9994.887	9907	10168	38	9993.500	9902	10159	57
37	63	10064.937	9892	10804	107	10124.532	9813	11545	121	10097.487	9884	10955	29	10004.448	9868	10178	61	10017.869	9894	10400	52	9984.538	9892	10248	73	10084.000	9856	10696	67	10047.000	9748	10630	53	10082.208	9782	11170	55	10098.618	9845	10676	53	10022.075	9937	10473	38	10036.711	9911	10461	57
38	63	10063.492	9864	11097	107	10229.000	9852	11813	121	10135.347	9868	11213	29	10109.862	9884	10808	61	10008.869	9885	10216	52	9996.250	9905	10229	73	10045.863	9907	10570	67	10181.656	9829	11447	53	10079.887	9887	10852	55	10034.728	9905	10672	53	10068.887	9880	10613	38	10085.079	9878	10557	57
39	63	10107.825	9874	10915	107	10145.598	9826	11881	121	10107.744	9890	11404	29	10212.414	9904	11863	61	10122.394	9883	11086	52	10025.308	9862	11098	73	10026.630	9639	10470	67	10047.373	9871	10791	53	10051.812	9894	10500	55	10016.745	9904	10677	53	10070.642	9861	10752	38	10005.921	9897	10449	57
40	63	10053.460	9871	10628	107	10068.636	9859	10687	121	10117.728	9876	11050	29	10108.275	9880	10853	61	10117.836	9789	10646	52	10046.615	9765	10935	73	10034.041	9897	10925	67	10088.254	9818	10752	53	10033.585	9904	10511	55	10092.836	9847	10900	53	10112.057	9835	11119	38	10017.368	9819	10495	57
41	63	10074.746	9875	11033	107	10155.542	9865	11374	121	10143.422	9863	12034	29	10180.931	9923	10897	61	10028.754	9901	10326	52	10033.327	9924	10291	73	10036.014	9715	10980	67	10025.851	9863	10725	53	10061.905	9882	10654	55	10175.928	9805	10891	53	10067.396	9851	10658	38	10059.553	9870	10412	57
42	63	10162.032	9857	11606	107	10201.663	9843	11262	121	10143.083	9887	11093	29	10145.759	9828	11200	61	10160.853	9865	10823	52	10008.192	9889	10243	73	10060.891	9870	10794	67	10078.701	9861	10721	53	10049.887	9902	10669	55	9995.310	9866	10210	53	10030.245	9842	10437	38	10016.053	9843	10343	57
43	63	10226.762	9884	11120	107	10098.075	9727	11431	121	10077.355	9839	11374	29	10028.966	9899	10560	61	10111.147	9905	10684	52	10036.154	9906	10857	73	10037.836	9894	10726	67	10081.582	9894	10815	53	10055.490	9747	10827	55	10061.363	9904	10880	53	10000.773	9902	10272	38	10087.185	9889	10935	57
44	63	10081.350	9867	11090	107	10076.215	9754	11119	121	10099.810	9848	10812	29	10235.552	9913	10951	61	9993.115	9932	10057	52	10047.577	9902	10654	73	10097.616	9868	10923	67	10059.283	9900	10926	53	10108.717	9933	11036	55	10037.873	9864	10688	53	10036.188	9905	10528	38	10111.342	9899	10968	57
45	63	10079.111	9806	10957	107	10127.383	9852	11240	121	10130.893	9810	10998	29	10178.896	9823	11334	61	10017.640	9965	10063	52	10036.096	9911	10715	73	10068.548	9841	10860	67	10100.627	9879	11482	53	10052.396	9891	10696	55	10041.709	9870	10509	53	10013.113	9904	10288	38	10021.395	9877	10368	57
46	63	10120.111	9835	10646	107	10148.944	9859	10915	121	10122.479	9833	11049	29	10082.379	9909	11234	61	10046.541	9851	10748	52	10008.635	9889	10561	73	10097.343	9875	10799	67	10096.761	9908	11225	53	10068.717	9896	10955	55	10141.928	9843	10897	53	9991.830	9875	10407	38	10097.815	9821	11749	57
47	63	10107.635	9888	10786	107	10044.542	9840	11015	121	10072.281	9861	10583	29	10182.793	9817	10616	61	10048.918	9880	10576	52	10035.020	9886	10865	73	10062.945	9812	10729	67	10112.299	9882	10741	53	10095.528	9811	10870	55	10118.854	9842	11039	53	10018.943	9786	10420	38	10033.579	9907	10863	57
48	63	10125.477	9905	10980	107	10169.729	9890	11822	121	10158.298	9870	11253	29	10142.552	9896	10970	61	10149.426	9841	10985	52	10029.770	9886	10506	73	10046.191	9859	10619	67	10085.299	9842	11354	53	9996.434	9892	10270	55	10032.709	9840	10766	53	10037.151	9834	10710	38	10008.868	9886	10269	57
49	63	10076.000	9869	10961	107	10211.561	9811	11231	121	10046.637	9857	11149	29	10093.518	9893	10769	61	10071.804	9953	10465	52	10019.885	9893	10638	73	10080.671	9851	10758	67	10063.448	9824	11185	53	10058.717	9819	10744	55	10047.546	9905	10730	53	9977.264	9865	10049	38	9995.105	9891	10244	57
50	63	10207.762	9804	11598	107	10121.000	9863	11043	121	10066.281	9852	10691	29	10084.104	9886	11112	61	10157.345	9852	10519	52	10034.058	9884	10606	73	10134.425	9835	11438	67	10028.791	9868	10506	53	10057.019	9870	11038	55	10031.637	9935	10415	53	10067.170	9809	11154	38	10088.368	9848	10915	57
51	63	10143.429	9844	10878	107	10132.355	9752	10974	121	10108.859	9850	10873	29	10103.448	9911	10826	61	9984.640	9916	10194	52	10002.385	9900	10332	73	10030.657	9836	10877	67	10045.970	9868	10894	53	10051.698	9907	10891	55	10052.873	9915	10420	53	10022.113	9849	10604	38	10025.842	9884	10396	57
52	63	10073.904	9915	10839	107	10093.262	9891	10927	121	10136.653	9867	10885	29	10062.862	9896	10321	61	10036.000	9936	10250	52	10017.212	9910	10267	73	10051.575	9857	10613	67	10039.344	9889	10662	53	10005.132	9839	10299	55	10093.909	9795	11349	53	9989.887	9918	10239	38	10004.605	9904	10385	57
53	63	10134.127	9902	11143	107	10114.262	9898	11287	121	10108.422	9891	10989	29	10044.552	9916	10523	61	10040.524	9923	10967	52	10012.096	9913	10292	73	10079.904	9813	10831	67	10114.164	9888	10863	53	10038.510	9903	11071	55	10068.327	9882	10709	53	10024.057	9891	10697	38	10064.079	9722	10753	57
54	63	10147.508	9836	10741	107	10144.159	9781	11235	121	10069.885	9814	10797	29	10169.207	9839	10646	61	9997.049	9924	10369	52	10005.077	9848	10434	73	10064.205	9850	10944	67	10045.060	9856	10594	53	10018.698	9913	10520	55	10019.546	9891	10521	53	10048.680	9878	10748	38	10007.789	9854	10215	57
55	63	10094.889	9809	10781	107	10197.364	9834	11110	121	10087.306	9879	10782	29	10131.034	9915	10828	61	10081.442	9914	10637	52	10104.288	9903	10717	73	10042.493	9858	10969	67	10002.448	9856	10214	53	10077.680	9893	10608	55	10082.909	9904	10758	53	10052.490	9818	10631	38	9998.842	9873	10259	57
56	63	10022.254	9878	10450	107	10071.869	9657	11312	121	10073.479	9807	11387	29	10025.379	9883	10731	61	10001.869	9941	10180	52	10022.212	9862	10846	73	10038.534	9875	10920	67	10066.015	9885	10759	53	10045.245	9756	10535	55	10018.818	9902	10368	53	10034.377	9889	10729	38	10010.737	9865	10366	57
57	63	10092.841	9889	10729	107	10054.430	9878	11236	121	10079.124	9842	10761	29	9985.069	9906	10104	61	10056.065	9952	10261	52	10032.904	9777	10488	73	10107.739	9884	10800	67	10165.926	9857	11207	53	10020.132	9894	10413	55	10020.146	9889	10532	53	9999.472	9882	10334	38	10034.474	9883	10688	57
58	63	10100.127	9873	10940	107	10149.579	9855	11398	121	10095.083	9801	11274	29	10118.966	9888	11074	61	10103.377	9941	10407	52	10014.558	9883	10545	73	10033.822	9891	10544	67	10160.060	9806	10918	53	10047.453	9740	10798	55	10061.690	9706	10788	53	10018.623	9869	10669	38	10001.895	9881	10260	57
59	63	10062.794	9869	10833	107	10123.720	9862	10994	121	10098.339	9884	10925	29	10110.552	9853	10767	61	9975.278	9893	10055	52	10026.673	9909	10484	73	10029.986	9875	10552	67	10104.074	9858	11270	53	10141.151	9892	11262	55	10102.600	9830	11062	53	10018.604	9710	10350	38	9994.185	9906	10266	57
60	63	10104.937	9874	10709	107	10101.990	9871	11957	121	10073.239	9747	10600	29	10102.034	9910	10462	61	10046.410	9902	10548	52	10011.385	9625	10761	73	10033.219	9898	10747	67	10072.612	9889	10888	53	10051.472	9905	10768	55	10037.164	9837	10700	53	10065.773	9899	10735	38	10036.685	9887	10672	57
61	63	10084.556	9914	10992	107	10133.767	9718	11012	121	10119.050	9695	11243	29	10056.725	9908	10410	61	9991.312	9902	10134	52	10018.230	9894	10745	73	10075.822	9899	11144	67	10080.224	9860	11123	53	10088.792	9871	11146	55	9987.582	9854	10103	53	9992.849	9889	10656	38	10027.842	9859	10425	57
62	63	10112.111	9866	11255	107	10153.355	9915	11511	121	10104.198	9859	10948	29	10096.000	9864	11073	61	10001.606	9935	10413	52	9996.520	9773	10248	73	10038.397	9894	10719	67	10048.283	9900	10672	53	10095.490	9861	10857	55	10045.182	9877	10603	53	10014.604	9894	10309	38	10018.421	9901	10287	57
63	63	10098.984	9847	10778	107	10080.028	9826	11044	121	10057.645	9838	10927	29	10069.655	9898	10586	61	10040.213	9886	10335	52	10031.115	9855	10619	73	10018.836	9871	10447	67	10029.433	9889	10539	53	10104.227	9875	10619	55	10097.418	9904	10739	53	10054.773	9886	10552	38	10011.579	9907	10352	57
64	63	10083.206	9850	10820	107	10049.411	9872	10723	121	10041.653	9823	10734	29	10186.414	9872	10972	61	10118.377	9881	10978	52	10042.115	9895	10403	73	10009.096	9880	10439	67	10111.836	9843	11160	53	10081.510	9919	11013	55	10127.236	9777	11004	53	9985.717	9907	10181	38	10013.789	9891	10701	57
65	63	10100.635	9864	10795	107	10173.972	9771	11045	121	10075.785	9878	11097	29	10019.173	9912	10416	61	10062.394	9937	10709	52	10007.115	9897	10183	73	10016.562	9907	10381	67	10079.552	9875	10820	53	10018.434	9886	10483	55	10070.109	9771	10545	53	10015.075	9908	10371	38	9993.789	9917	10109	57
66	63	10090.889	9859	10877	107	10153.121	9798	11185	121	10145.050	9883	11588	29	10127.275	9899	10476	61	10054.722	9880	10471	52	10021.942	9912	10316	73	10110.671	9904	11003	67	10075.821	9836	10530	53	10122.812	9854	11170	55	10112.036	9890	11135	53	10025.830	9899	10542	38	9986.368	9898	10098	57
67	63	10099.683	9883	11253	107	10196.532	9830	11114	121	10197.992	9805	12238	29	10149.000	9779	11149	61	10206.442	9955	11009	52	9994.577	9859	10305	73	10044.288	9891	10572	67	10080.209	9912	11049	53	10060.075	9889	10575	55	10083.491	9908	11001	53	10021.868	9890	10577	38	9976.342	9869	10067	57
68	63	10075.889	9812	10604	107	10143.972	9795	11188	121	10182.868	9846	11681	29	10025.034	9905	10683	61	9985.672	9943	10089	52	10055.654	9890	10603	73	10038.521	9791	10822	67	10064.119	9900	10639	53	10100.000	9834	10790	55	10020.200	9887	10528	53	10051.095	9879	10749	38	10016.079	9904	10306	57
69	63	10071.254	9893	10575	107	10072.364	9257	10817	121	10141.578	9817	11063	29	10190.311	9822	11244	61	10139.263	9885	11002	52	10062.346	9898	10796	73	10059.246	9872	10884	67	10039.851	9854	10546	53	10080.264	9869	10757	55	10035.437	9863	10509	53	10035.566	9844	10929	38	9989.921	9938	10088	57
70	63	10123.317	9881	10863	107	10129.486	9786	11082	121	10086.017	9844	10648	29	10012.414	9528	10454	61	10099.164	9765	10599	52	10059.077	9881	11004	73	10069.479	9880	10908	67	10068.836	9811	10570	53	10025.264	9893	10406	55	10007.182	9846	10650	53	10001.283	9917	10244	38	10043.947	9883	10943	57
71	63	10093.477	9886	10874	107	10115.636	9838	11042	121	10083.843	9527	11733	29	10046.725	9870	10705	61	10029.164	9916	10241	52	10003.404	9917	10285	73	10068.191	9807	10541	67	10059.687	9867	10806	53	10137.943	9904	11095	55	10010.291	9894	10475	53	10144.245	9900	10896	38	10037.315	9885	10675	57
72	63	10086.127	9903	10834	107	10171.233	9722	11773	121	10092.100	9799	11045	29	10147.862	9776	11030	61	10055.312	9950	10274	52	10083.962	9894	11065	73	10157.261	9859	11186	67	10090.090	9881	11208	53	10050.736	9886	11146	55	10006.327	9892	10410	53	9998.227	9895	10292	38	10029.421	9900	10400	57
73	63	10036.365	9204	10643	107	10090.355	9839	10946	121	10083.793	9884	11199	29	10048.207	9871	10474	61	10038.476	9937	10127	52	10009.577	9407	10428	73	10065.288	9855	11224	67	10094.403	9927	10812	53	10052.943	9872	10514	55	10065.400	9809	10716	53	10020.208	9698	10977	38	10003.263	9907	10221	57
74	63	10171.873	9900	10780	107	10117.729	9872	11152	121	10179.521	9707	11684	29	10300.827	9751	11335	61	9997.476	9890	10739	52	10005.270	9923	10128	73	9988.822	9892	10175	67	10100.000	9881	11252	53	10047.717	9877	11211	55	10070.363	9849	10829	53	10043.528	9903	10599	38	10135.474	9877	10945	57
75	63	10135.238	9888	10759	107	10075.112	9867	11862	121	10040.876	9879	10834	29	10087.379	9880	10477	61	10135.836	9918	10805	52	10067.346	9830	10576	73	10092.109	9839	10756	67	10075.896	9827	10776	53	10096.585	9874	10627	55	10118.164	9803	11035	53	10047.943	9875	11190	38	10085.632	9910	10921	57
76	63	10123.952	9855	10956	107	10150.505	9887	11796	121	10125.074	9857	10996	29	10116.725	9861	10806	61	10060.017	9792	10619	52	9993.770	9703	10538	73	10132.836	9849	10618	67	10081.000	9862	10634	53	10028.773	9902	10345	55	10015.800	9871	10558	53	10002.358	9852	10732	38	9975.658	9895	10072	57
77	63	10040.063	9890	10522	107	10170.159	9704	12496	121	10120.000	9870	10962	29	10128.448	9914	10641	61	10015.442	9877	10113	52	9989.288	9895	10154	73	10083.739	9834	11074	67	10047.239	9854	10771	53	10035.151	9868	10603	55	10181.346	9861	11070	53	10058.680	9850	10802	38	10007.132	9910	10334	57
78	63	10051.396	9850	10715	107	10169.411	9791	12115	121	10084.893	9770	11360	29	10023.518	9900	10262	61	10005.705	9890	10156	52	10015.865	9904	10495	73	10093.123	9879	11054	67	10098.552	9868	10516	53	10067.320	9869	10885	55	10048.418	9823	10958	53	10012.113	9863	10702	38	10011.868	9638	11000	57
79	63	10117.698	9863	11167	107	10081.010	9849	10815	121	10076.810	9868	10945	29	10062.621	9923	10541	61	10026.688	9857	10203	52	10031.827	9910	10491	73	10081.973	9871	11019	67	10047.627	9864	10643	53	10069.283	9868	10792	55	10045.382	9870	10838	53	10025.717	9894	10872	38	10004.921	9711	10302	57
80	63	10110.460	9875	11148	107	10084.617	9880	10992	121	10077.777	9877	10728	29	10152.034	9915	11089	61	9982.459	9904	10340	52	9989.135	9854	10281	73	10033.657	9871	10388	67	10063.463	9635	10584	53	10039.113	9857	10576	55	10034.527	9897	10436	53	9993.132	9118	11778	38	10075.289	9891	10656	57
81	63	10091.762	9880	10797	107	10111.056	9904	11648	121	10105.570	9800	11106	29	10153.931	9908	10585	61	10062.000	9918	10435	52	10025.462	9904	10659	73	10015.219	9908	10478	67	10090.791	9877	11063	53	10045.887	9794	11058	55	10009.673	9923	10189	53	10033.075	9891	11045	38	10061.185	9827	10592	57
82	63	10048.365	9891	10736	107	10102.607	9918	10811	121	10188.157	9837	11474	29	10217.759	10010	10705	61	10013.295	9904	10222	52	10044.442	9881	10567	73	10092.123	9749	10927	67	10182.881	9655	12049	53	10097.170	9872	10882	55	10056.218	9846	10599	53	10008.905	9805	10291	38	10007.895	9905	10158	57
83	63	10047.508	9804	10627	107	10088.953	9849	10890	121	10106.843	9828	10803	29	10162.275	9811	10772	61	10035.737	9917	10258	52	10068.500	9862	11193	73	10045.014	9873	10763	67	10136.344	9893	11457	53	10102.057	9906	10670	55	10030.454	9864	10794	53	9998.925	9858	10236	38	10012.895	9923	10289	57
84	63	10172.254	9857	11021	107	10100.990	9283	10849	121	10041.769	9276	10865	29	10200.552	9935	11171	61	10042.164	9929	10466	52	10028.250	9889	10718	73	10039.685	9888	10473	67	10089.865	9875	10503	53	10164.057	9910	11101	55	10110.146	9855	10599	53	10039.415	9807	10447	38	10011.000	9879	10372	57
85	63	10093.777	9884	10903	107	10136.869	9798	10883	121	10108.496	9905	10825	29	10167.311	9715	11497	61	10027.295	9805	10247	52	10038.365	9868	10530	73	10049.466	9864	10726	67	10063.104	9857	10525	53	10109.585	9901	10647	55	10012.818	9909	10381	53	10021.472	9831	10701	38	9980.711	9858	10207	57
86	63	10079.016	9781	10951	107	10063.327	9855	10454	121	10122.653	9898	11006	29	10115.621	9890	11255	61	10160.213	9870	11011	52	10046.885	9907	10346	73	10094.232	9865	10819	67	10050.254	9903	10583	53	10085.585	9856	11264	55	10033.600	9910	10706	53	10033.717	9864	11897	38	9982.474	9891	10099	57
87	63	10100.556	9895	11097	107	10091.112	9842	11114	121	10045.859	9885	10616	29	10130.827	9907	11294	61	10015.787	9909	10247	52	9978.173	9881	10217	73	10121.493	9905	11356	67	10033.567	9877	10702	53	10025.736	9913	10630	55	10105.291	9876	11351	53	10037.604	9856	10777	38	10024.185	9911	10461	57
88	63	10067.714	9902	10624	107	10129.327	9859	11181	121	10111.008	9886	11051	29	10088.069	9865	10574	61	10067.328	9903	10274	52	9995.538	9890	10339	73	10031.575	9904	10870	67	10129.717	9860	11316	53	10058.038	9863	10669	55	10137.255	9823	11132	53	10052.170	9893	10810	38	10098.789	9866	10757	57
89	63	10036.492	9872	10894	107	10069.495	9897	11344	121	10102.281	9839	10851	29	9986.448	9921	10086	61	10013.246	9960	10207	52	10069.615	9877	11421	73	10074.589	9855	11031	67	10095.492	9872	11233	53	10020.792	9846	10243	55	10122.764	9887	10969	53	10011.660	9895	10750	38	10033.237	9916	10707	57
90	63	10106.810	9925	11093	107	10069.935	9887	10855	121	10111.207	9829	11096	29	9999.241	8987	10606	61	10056.082	9900	10527	52	10012.250	9866	10404	73	10067.356	9897	10951	67	10086.448	9913	11226	53	10036.057	9896	10464	55	10048.146	9813	10577	53	10062.358	9875	10809	38	10045.579	9878	11268	57
91	63	10043.254	9871	11129	107	10173.028	9905	11126	121	10107.917	9839	10859	29	10110.725	9908	10633	61	9985.017	9756	10880	52	9975.442	9845	10170	73	10106.343	9855	11090	67	10061.030	9870	10984	53	10128.095	9856	10857	55	10002.637	9881	10482	53	10060.320	9847	11337	38	10030.526	9930	10379	57
92	63	10181.111	9827	11397	107	10092.944	9864	10767	121	10055.578	9850	10840	29	10128.173	9908	10799	61	10081.476	9930	10591	52	9997.500	9877	10650	73	10093.150	9850	10786	67	10075.313	9857	11105	53	10070.057	9777	11041	55	10015.109	9909	10406	53	10029.170	9861	10442	38	10066.237	9911	10920	57
93	63	10075.635	9863	11505	107	10091.393	9890	11847	121	10132.769	9850	11079	29	10074.931	9835	10749	61	10246.836	9916	11025	52	10007.923	9900	10280	73	10121.123	9794	11332	67	10095.373	9771	10931	53	10016.623	9805	10446	55	10027.473	9881	10482	53	10031.510	9842	10820	38	10048.711	9885	10927	57
94	63	10110.794	9904	10766	107	10124.065	9866	11023	121	10082.852	9872	11082	29	10076.621	9904	10740	61	10014.918	9918	10080	52	10039.327	9884	10980	73	10041.384	9843	11037	67	10038.448	9903	10565	53	10072.188	9821	10816	55	10135.928	9829	11070	53	10022.773	9317	10595	38	10038.105	9878	10415	57
95	63	10106.508	9880	10945	107	10148.458	9824	12101	121	10134.637	9815	10967	29	10023.793	9890	10294	61	10197.099	9934	11457	52	10037.673	9910	10639	73	10048.739	9879	10817	67	10018.672	9889	10455	53	10056.943	9880	10791	55	10074.546	9840	11121	53	10017.736	9841	10833	38	10152.395	9835	11646	57
96	63	10131.667	9731	12139	107	10108.075	9854	10855	121	10057.363	9000	11087	29	10081.621	9896	10549	61	10091.606	9828	10748	52	10046.404	9891	10654	73	10114.164	9865	10958	67	10138.612	9775	11037	53	10004.510	9873	10435	55	10022.618	9883	10985	53	10062.925	9902	10365	38	10003.158	9893	10207	57
97	63	10079.904	9834	10549	107	10168.121	9870	11201	121	10084.661	9889	11299	29	10048.241	9890	10414	61	10072.606	9914	10495	52	9995.712	9890	10525	73	10090.466	9913	11003	67	10144.209	9899	10934	53	10134.453	9902	10948	55	10009.346	9879	10360	53	10034.113	9874	10904	38	9984.763	9866	10066	57
98	63	10049.238	9824	10683	107	10127.879	9841	11104	121	10122.339	9883	10994	29	10078.138	9904	10599	61	10128.935	9909	10393	52	9989.115	9919	10126	73	10035.438	9849	10779	67	10031.254	9864	10746	53	10036.604	9893	10577	55	10074.418	9859	11205	53	10011.943	9891	10546	38	9993.763	9905	10136	57
99	63	10075.968	9889	10859	107	10193.374	9839	11590	121	10074.422	9859	11167	29	10105.586	9936	10712	61	10130.246	9960	10542	52	10091.115	9820	11163	73	10140.959	9842	11260	67	10160.881	9889	11294	53	10126.925	9869	10917	55	10007.437	9877	10284	53	10085.490	9873	11102	38	10047.579	9917	10536	57
100	63	10123.429	9854	10852	107	10104.832	9811	11145	121	10134.115	9841	11036	29	10003.482	9842	10362	61	10008.099	9882	10247	52	9991.327	9883	10097	73	10076.945	9896	11270	67	10102.328	9420	10893	53	10112.680	9871	10583	55	10082.818	9888	10841	53	10017.812	9872	10433	38	10030.658	9876	10479	57
101	63	10114.190	9836	11036	107	10090.383	9857	10665	121	10204.810	9853	11783	29	10137.448	9917	10787	61	9990.345	9927	10191	52	10103.135	9839	10898	73	10059.164	9845	11095	67	10082.567	9887	11112	53	10062.227	9847	11446	55	10065.673	9849	10557	53	10106.773	9854	10658	38	10033.895	9846	10476	57
102	63	10067.063	9836	10652	107	10137.626	9828	10908	121	10092.207	9817	11045	29	10052.725	9779	10406	61	9985.476	9926	10087	52	10034.827	9881	10688	73	10078.507	9863	10905	67	10019.104	9817	10836	53	10038.585	9892	10498	55	10111.818	9859	11111	53	10035.680	9879	10471	38	9992.474	9862	10188	57
103	63	10068.270	9879	10612	107	10124.402	9795	11047	121	10041.198	9254	10991	29	10281.518	9911	11025	61	10136.147	9947	10773	52	10060.250	9871	10886	73	10030.836	9899	11512	67	10067.940	9800	11051	53	10056.113	9896	10712	55	10070.327	9911	10514	53	10054.358	9890	10597	38	9988.685	9890	10320	57
104	63	10131.206	9869	11066	107	10057.421	9918	10766	121	10094.752	9865	10649	29	10046.000	9930	11131	61	9989.410	9869	10575	52	10034.827	9780	10391	73	10083.315	9851	10834	67	10065.135	9747	10883	53	10104.717	9720	11214	55	10070.454	9916	11038	53	10094.887	9872	11058	38	9992.474	9905	10691	57
105	63	10109.984	9869	11087	107	10083.748	9885	11747	121	10105.678	9889	11117	29	9993.275	9896	10183	61	10151.836	9873	11011	52	10032.173	9894	10430	73	10046.809	9876	10628	67	10079.567	9853	11191	53	10094.208	9880	10800	55	10116.928	9884	11166	53	9985.113	9896	10097	38	10039.079	9907	10523	57
106	63	10089.698	9905	10678	107	10133.935	9875	11292	121	10160.983	9859	11267	29	10139.311	9957	11056	61	10086.688	9884	11296	52	10087.500	9865	10617	73	10035.109	9822	10657	67	10056.000	9718	10843	53	10155.472	9817	10908	55	10054.654	9908	10807	53	10020.642	9873	10718	38	9982.132	9883	10074	57
107	63	10049.540	9844	10700	107	10112.149	9880	11046	121	10164.050	9860	11284	29	10139.586	9864	10995	61	10114.442	9922	10774	52	10017.980	9889	10345	73	10041.822	9893	10519	67	10136.149	9865	11070	53	10020.849	9886	10625	55	10022.836	9907	10342	53	10023.868	9899	10365	38	10125.895	9879	10763	57
108	63	10097.904	9854	10814	107	10096.691	9859	10774	121	10082.107	9895	11415	29	10169.793	9877	11014	61	10018.049	9936	10124	52	10022.442	9903	10470	73	10078.068	9749	11553	67	10090.209	9887	11069	53	10211.434	9902	11100	55	10015.072	9912	10290	53	10053.490	9750	10986	38	9997.000	9907	10146	57
109	63	10086.857	9818	10761	107	10102.738	9869	11103	121	10149.198	9802	11113	29	10106.862	9740	10572	61	10064.672	9913	10430	52	10037.077	9885	10635	73	10080.343	9890	11074	67	10095.045	9836	10756	53	10059.905	9825	10502	55	10012.745	9872	10509	53	10032.000	9887	10455	38	10014.315	9879	10406	57
110	63	10014.396	9889	10537	107	10108.486	9857	11433	121	10082.900	9787	10921	29	10100.586	9898	11124	61	9999.181	9901	10235	52	10102.077	9830	10987	73	10218.014	9841	11505	67	10074.283	9892	10653	53	10111.528	9755	11055	55	10069.981	9843	10602	53	10076.642	9902	10839	38	10125.395	9860	10949	57
111	63	10124.333	9841	10920	107	10095.570	9704	11035	121	10102.306	9895	12366	29	10166.931	9889	11491	61	10115.771	9916	10667	52	9985.865	9914	10161	73	10043.411	9873	10651	67	10058.015	9873	10423	53	10091.038	9875	11383	55	10064.981	9896	10556	53	10052.755	9882	10995	38	10063.658	9856	10508	57
112	63	10079.984	9905	10746	107	10083.617	9877	10867	121	10224.694	9784	11454	29	10173.689	9738	11879	61	10259.804	9857	10661	52	10021.770	9861	10633	73	10075.603	9762	10725	67	10115.060	9789	10933	53	10036.717	9915	10760	55	10031.509	9895	10380	53	10013.755	9911	10347	38	10047.105	9897	10432	57
113	63	10018.556	9905	10547	107	10071.280	9833	10732	121	10194.529	9764	11412	29	10119.379	9888	10831	61	10033.213	9943	10351	52	10000.635	9905	10352	73	10083.150	9868	10664	67	10074.522	9819	10628	53	10066.887	9878	10894	55	10069.000	9732	10802	53	10076.396	9906	10688	38	10040.737	9912	10550	57
114	63	10000.968	9874	10257	107	10107.822	9864	10942	121	10090.100	9850	10653	29	10114.931	9797	10916	61	10002.787	9885	10257	52	10045.327	9899	10529	73	10005.644	9886	10269	67	10080.209	9867	10516	53	10058.245	9896	10545	55	10020.272	9873	10779	53	10032.490	9860	10582	38	10077.737	9938	10682	57
115	63	10146.350	9816	10676	107	10111.775	9756	11391	121	10155.802	9821	10905	29	10131.069	9879	10623	61	10146.787	9849	10914	52	10026.712	9902	10649	73	10085.877	9893	11011	67	10074.672	9843	10708	53	10118.717	9811	10811	55	10042.909	9833	10480	53	10023.698	9868	10892	38	10072.421	9868	10732	57
116	63	10058.365	9893	10751	107	10127.299	9864	11168	121	10111.934	9873	10852	29	10061.448	9948	10302	61	10056.983	9915	10361	52	9986.750	9846	10275	73	10138.644	9831	11436	67	10164.299	9850	11352	53	10068.943	9874	10778	55	10008.690	9899	10301	53	9989.868	9881	10204	38	10012.763	9883	10437	57
117	63	10074.619	9889	10833	107	10146.888	9800	10914	121	10127.777	9816	10898	29	10068.759	9923	10439	61	10158.558	9977	10573	52	10062.654	9778	11375	73	10031.973	9851	10717	67	10081.656	9873	10731	53	10117.245	9306	11120	55	10054.218	9903	10608	53	10059.566	9660	11027	38	10052.263	9896	10737	57
118	63	10045.650	9839	10426	107	10144.468	9844	11024	121	10064.637	9818	10762	29	10366.173	9776	11307	61	10040.590	9898	10504	52	10055.308	9896	10545	73	9986.123	9870	10367	67	10136.552	9826	11151	53	10097.510	9890	11009	55	10077.055	9897	10914	53	10063.585	9875	11145	38	9985.842	9880	10085	57
119	63	10062.730	9867	10512	107	10095.225	9846	10730	121	10174.322	9871	10785	29	10162.759	9890	11267	61	10033.312	9893	10605	52	10009.558	9900	10569	73	10094.123	9827	11074	67	10104.492	9855	11170	53	10060.547	9835	10592	55	10077.019	9926	11073	53	10030.415	9902	10607	38	10026.711	9921	10492	57
120	63	10139.952	9904	11012	107	10185.906	9851	11278	121	10131.661	9866	11723	29	10108.931	9891	10983	61	10017.688	9911	10242	52	10024.904	9879	10849	73	10034.836	9810	10635	67	10068.239	9845	11010	53	10204.000	9876	12405	55	10101.745	9913	11067	53	10017.434	9906	10777	38	10018.237	9878	10569	57
121	63	10094.730	9812	11145	107	10094.729	9823	11087	121	10179.115	9897	12296	29	10122.448	9845	10686	61	10053.672	9909	10352	52	10054.538	9850	10433	73	10046.850	9891	10625	67	10072.656	9866	10935	53	10095.868	9805	10731	55	10082.400	9879	11534	53	10006.415	9901	10297	38	10025.105	9933	10387	57
122	63	10098.333	9844	10762	107	10083.804	9825	10821	121	10096.132	9863	10738	29	10048.345	9866	10826	61	10056.377	9944	10351	52	10041.173	9820	11183	73	10023.671	9842	10633	67	10099.522	9790	11161	53	10142.227	9850	11077	55	10099.272	9868	11153	53	9998.755	9906	10460	38	10104.211	9886	10751	57
123	63	10135.698	9801	10782	107	10070.589	9849	10966	121	10073.744	9840	11150	29	10091.793	9897	10722	61	10145.164	9833	10644	52	10081.442	9871	10831	73	10095.739	9847	10867	67	10133.060	9825	10882	53	10071.868	9711	10918	55	10034.836	9820	10672	53	10006.887	9828	10573	38	10004.315	9887	10502	57
124	63	10222.063	9900	11074	107	10156.019	9874	11364	121	10116.231	9861	11040	29	10237.862	9906	10873	61	10009.099	9909	10377	52	10002.770	9840	10151	73	10056.739	9901	10553	67	10076.328	9909	11858	53	10070.075	9878	11031	55	10077.854	9878	11387	53	10080.170	9891	11170	38	10026.315	9843	10835	57
125	63	10066.048	9754	10968	107	10141.317	9833	11433	121	10109.645	9829	11900	29	10183.759	9928	11148	61	10025.492	9907	10262	52	10046.692	9858	10806	73	10111.356	9848	11410	67	10117.209	9891	11128	53	10076.095	9903	10682	55	10047.055	9679	10768	53	10038.057	9891	10420	38	10021.868	9868	10518	57
126	63	10110.746	9829	10713	107	10126.617	9790	10926	121	10049.917	9888	11200	29	10245.034	9780	10919	61	10112.705	9925	10585	52	10012.865	9906	10480	73	10076.959	9813	10775	67	10028.299	9893	10485	53	10068.113	9883	10632	55	10036.327	9893	10638	53	10019.849	9762	10553	38	10032.105	9911	10633	57
127	63	10062.254	9841	10842	107	10080.935	9797	10758	121	10036.041	9879	10810	29	10263.689	9792	11795	61	10039.492	9928	10359	52	10106.038	9830	10497	73	10034.657	9865	11053	67	10217.478	9832	11341	53	10138.925	9843	11145	55	10044.836	9818	10735	53	10089.340	9836	10616	38	10007.500	9934	10307	57
128	63	10043.714	9820	10847	107	10224.430	9853	11845	121	10146.546	9897	11295	29	10139.000	9871	11482	61	10055.278	9926	10571	52	10011.885	9908	10347	73	10080.959	9851	10969	67	10094.283	9861	10840	53	10078.680	9805	10991	55	10065.200	9874	10472	53	10011.642	9867	10346	38	10058.289	9759	10881	57
129	63	10046.698	9909	10400	107	10138.757	9818	10792	121	10150.983	9827	11411	29	10231.138	9820	10703	61	10000.640	9908	10066	52	10057.827	9858	10726	73	10042.096	9387	11083	67	10082.836	9861	10713	53	10132.227	9901	10680	55	10079.854	9713	11234	53	9999.585	9870	10334	38	10087.789	9923	10699	57
130	63	10081.381	9863	10473	107	10122.252	9824	10942	121	10063.785	9879	10835	29	10105.069	9910	10641	61	10075.164	9893	10559	52	9985.038	9919	10212	73	10030.671	9876	10451	67	10048.299	9859	10584	53	10106.095	9892	10717	55	10072.363	9901	10916	53	10048.849	9816	10895	38	10041.526	9880	10399	57
131	63	10123.889	9826	11528	107	10117.767	9890	11389	121	10044.058	9861	10810	29	10176.482	9876	10867	61	10091.459	9919	10240	52	10088.673	9843	10772	73	10031.877	9887	10545	67	10029.403	9880	10472	53	10048.604	9911	10444	55	10218.728	9905	11553	53	10004.302	9838	10524	38	10006.000	9889	10540	57
132	63	10035.714	9870	10410	107	10185.944	9817	11791	121	10138.578	9856	11722	29	10017.207	9925	10227	61	10066.017	9936	10445	52	10107.846	9823	10896	73	10034.178	9779	11062	67	10072.373	9881	11032	53	10044.151	9883	11063	55	10075.437	9895	11060	53	10059.132	9904	10410	38	10042.132	9897	10764	57
133	63	10049.952	9840	10871	107	10161.225	9826	11297	121	10140.024	9840	10922	29	10036.311	9912	10648	61	10069.426	9959	10646	52	10081.865	9835	10809	73	10140.329	9849	10729	67	10102.522	9891	11163	53	10126.981	9843	11189	55	10110.218	9882	10705	53	10007.095	9262	10362	38	9999.053	9876	10246	57
134	63	10057.714	9880	10513	107	10079.383	9849	10769	121	10085.752	9858	10719	29	10239.621	9823	11608	61	10072.819	9834	10620	52	10016.692	9866	10455	73	10101.822	9880	11222	67	10153.627	9788	11156	53	10113.925	9899	10755	55	10016.272	9886	10611	53	10018.283	9831	10802	38	9999.685	9898	10176	57
135	63	10099.429	9872	11227	107	10085.084	9881	10856	121	10108.281	9853	11366	29	10070.725	9909	10604	61	9966.131	9888	10179	52	10065.980	9872	10747	73	10104.589	9875	10866	67	10070.344	9869	10673	53	10025.453	9836	10416	55	10029.782	9891	10536	53	10026.849	9839	10362	38	9981.868	9696	10266	57
136	63	10050.904	9819	10782	107	10106.317	9810	11171	121	10182.198	9882	11391	29	10097.793	9929	10784	61	10190.787	9894	10968	52	10121.480	9753	10645	73	10032.726	9909	10940	67	10050.552	9902	10587	53	10090.283	9869	10499	55	10087.909	9862	11053	53	10023.925	9907	10347	38	10039.711	9923	10542	57
137	63	10064.889	9893	10705	107	10104.589	9708	11308	121	10137.248	9784	11150	29	10089.034	9840	10847	61	10199.951	9860	11278	52	10085.308	9808	10794	73	10077.973	9852	10645	67	10091.597	9916	11113	53	10006.320	9897	10306	55	10108.400	9830	11097	53	10018.358	9900	10364	38	10033.474	9682	10749	57
138	63	10051.952	8920	10755	107	10149.215	9555	11537	121	10131.198	9641	11850	29	10038.655	9830	10344	61	10006.672	9923	10337	52	9982.808	9902	10073	73	10017.548	9914	10586	67	10106.015	9889	10735	53	10079.113	9875	11006	55	10121.400	9886	10525	53	10046.849	9894	10541	38	10014.237	9919	10283	57
139	63	10135.350	9826	11141	107	10088.683	9729	10905	121	10131.868	9792	11378	29	10134.104	9832	10856	61	10030.655	9908	10095	52	9999.423	9886	10372	73	10104.781	9834	10976	67	10064.328	9890	10729	53	10073.510	9874	10911	55	10001.637	9914	10325	53	10097.925	9853	10830	38	10047.553	9831	10805	57
140	63	10076.556	9846	10588	107	10094.552	9834	11330	121	10103.992	9798	11932	29	10101.173	9795	11956	61	10075.951	9931	10246	52	10017.520	9887	10295	73	10122.411	9871	10780	67	10125.209	9822	10829	53	10096.566	9847	10694	55	10030.546	9867	10457	53	10026.905	9809	10637	38	10000.053	9883	10445	57
141	63	10160.921	9810	10977	107	10178.047	9801	11063	121	10098.239	9737	11585	29	10031.725	9867	10550	61	10157.623	9886	10568	52	10012.173	9879	10181	73	10026.644	9891	10606	67	10064.701	9840	10690	53	10138.812	9851	10849	55	10117.327	8933	11555	53	10009.472	9913	10436	38	10049.842	9838	11149	57
142	63	10173.000	9885	10841	107	10147.729	9899	11549	121	10052.504	9742	11771	29	10109.518	9905	10713	61	10028.181	9968	10131	52	9992.788	9899	10244	73	10051.109	9865	10834	67	10039.761	9876	10828	53	10115.038	9861	11463	55	10016.236	9889	10701	53	10012.981	9899	10250	38	10014.026	9922	10365	57
143	63	10058.873	9884	10821	107	10110.841	9859	11218	121	10128.182	9855	11442	29	10038.275	9887	10531	61	10029.623	9854	10460	52	10061.635	9275	10633	73	10118.603	9873	10718	67	10116.403	9809	10767	53	10082.604	9873	10800	55	10130.109	9856	11097	53	9996.736	9891	10309	38	9983.842	9892	10062	57
144	63	10107.730	9673	10914	107	10136.990	9881	10914	121	10159.100	9826	11204	29	10055.104	9757	10978	61	10002.033	9922	10179	52	10008.577	9917	10159	73	10087.973	9867	11347	67	10105.522	9830	11091	53	10046.698	9910	10486	55	10067.491	9845	10656	53	10053.075	9907	11365	38	9999.632	9905	10216	57
145	63	10068.317	9893	10903	107	10083.327	9870	10808	121	10124.355	9790	11140	29	10072.345	9868	10859	61	10026.394	9912	10240	52	10009.635	9890	10332	73	10092.671	9825	10724	67	10056.418	9879	10562	53	10129.962	9908	10792	55	10066.310	9860	10750	53	10030.283	9910	10825	38	9973.395	9584	10133	57
146	63	10105.619	9875	11223	107	10147.393	9910	11379	121	10127.322	9901	11356	29	10149.034	9933	11190	61	9997.147	9856	10263	52	10062.327	9887	10645	73	10094.712	9884	11231	67	10098.224	9858	10753	53	10014.151	9893	10357	55	10097.382	9925	11202	53	9993.812	9903	10479	38	10039.500	9853	11014	57
147	63	10074.667	9855	10523	107	10146.458	9753	11032	121	10055.761	9799	11348	29	10202.793	9765	11271	61	10036.951	9883	10314	52	10053.480	9875	10927	73	10028.493	9866	10623	67	10086.060	9839	11204	53	10064.868	9769	10618	55	10029.964	9900	10642	53	9980.925	8845	10467	38	10060.737	9893	10845	57
148	63	10102.127	9890	11171	107	10107.589	9798	11152	121	10123.595	9794	11176	29	10108.621	9912	11024	61	10046.492	9939	10235	52	10101.730	9884	10847	73	10097.739	9865	10755	67	10098.328	9922	10913	53	10101.434	9404	10696	55	10016.891	9839	10365	53	10034.245	9813	10496	38	10029.500	9855	11346	57
149	63	10108.492	9807	10847	107	10100.327	9828	11074	121	10109.050	9899	10834	29	10265.827	9846	11436	61	10049.328	9838	10346	52	10073.654	9901	11361	73	10075.000	9863	10784	67	10063.522	9692	10775	53	10155.642	9899	11108	55	10012.527	9862	10661	53	10014.528	9860	10392	38	10063.737	9886	10481	57
150	63	10114.286	9782	10982	107	10096.468	9840	10891	121	10062.793	9882	11108	29	10076.725	9898	10651	61	10029.836	9879	10166	52	10038.596	9871	10396	73	10029.370	9844	10795	67	10063.612	9897	10751	53	10171.000	9764	11318	55	10043.891	9856	10609	53	10017.453	9893	10264	38	10004.263	9897	10664	57
151	63	10127.667	9909	10960	107	10143.037	9828	11023	121	10115.024	9814	10926	29	10087.034	9841	11008	61	9998.360	9915	10628	52	10126.558	9829	11086	73	10025.809	9918	10493	67	10134.627	9804	11601	53	10193.604	9658	12509	55	10081.437	9874	11245	53	9991.849	9896	10288	38	9982.447	9912	10036	57
152	63	10040.650	9886	10799	107	10138.888	9806	11331	121	10097.513	9829	10941	29	10079.104	9918	10502	61	10046.131	9917	10368	52	9977.346	9882	10117	73	10102.397	9869	11335	67	10042.045	9855	11251	53	10134.472	9867	10987	55	10043.818	9914	10325	53	10010.038	9894	10235	38	10010.605	9874	10317	57
153	63	10079.096	9886	11278	107	10175.701	9884	11947	121	10124.405	9856	11427	29	10084.104	9874	10564	61	9972.000	9865	10047	52	10013.865	9880	10385	73	10024.973	9857	10753	67	10083.135	9886	10663	53	10041.736	9897	10617	55	10048.346	9852	10753	53	9999.415	9851	10513	38	10003.211	9915	10405	57
154	63	10114.841	9882	10801	107	10088.691	9770	10806	121	10163.033	9793	11360	29	10084.034	9771	10560	61	10093.033	9924	10457	52	10076.654	9858	10535	73	10084.754	9058	11108	67	10132.731	9861	11120	53	10092.019	9856	10635	55	10015.346	9859	10254	53	10054.812	9844	10653	38	9999.526	9860	10241	57
155	63	10044.206	9904	10621	107	10182.327	9795	11355	121	10079.363	9842	11092	29	9980.104	9898	10155	61	10142.442	9839	11142	52	10133.615	9810	10814	73	10045.589	9865	10514	67	10054.015	9871	10581	53	10064.792	9851	10610	55	10088.255	9882	11225	53	10020.170	9922	10467	38	9989.342	9917	10062	57
156	63	10095.857	9878	11301	107	10076.075	9856	10725	121	10142.314	9832	11137	29	10110.586	9887	10567	61	10159.885	9906	10411	52	10113.077	9806	11117	73	10109.562	9758	11579	67	10024.970	9446	10739	53	10088.396	9848	10491	55	10056.600	9889	10958	53	10049.773	9834	11055	38	10040.368	9926	10613	57
157	63	10064.523	9891	10637	107	10145.028	9864	11101	121	10185.711	9882	11747	29	10069.034	9894	10494	61	10162.771	9897	10814	52	10009.827	9888	10309	73	10157.288	9895	11547	67	10102.687	9808	11248	53	10046.283	9882	10792	55	10041.854	9865	10765	53	10024.113	9879	10411	38	10007.474	9898	10142	57
158	63	10084.810	9813	10604	107	10167.748	9816	11243	121	10098.215	9854	12215	29	10100.104	9854	11032	61	10005.000	9930	10394	52	10015.020	9850	10698	73	10042.315	9872	10630	67	10039.463	9675	10827	53	10089.943	9867	10682	55	10145.928	9877	11082	53	10015.943	9906	10235	38	9988.395	9865	10135	57
159	63	10033.841	9865	10445	107	10056.215	9857	10830	121	10110.363	9875	11170	29	10144.138	9912	11278	61	10107.049	9891	10926	52	9986.096	9916	10115	73	10171.562	9877	10835	67	10154.896	9856	10849	53	10045.057	9849	10452	55	10111.346	9832	10850	53	10052.773	9824	10946	38	10047.132	9864	10829	57
160	63	10175.937	9872	12554	107	10215.047	9892	11418	121	10067.017	9864	10794	29	10143.034	9859	10878	61	10020.574	9904	10186	52	10017.058	9913	10388	73	10099.698	9886	10751	67	10093.836	9845	10872	53	10041.227	9798	10716	55	10044.690	9810	10680	53	10021.547	9925	10421	38	9990.605	9885	10163	57
161	63	10116.587	9913	11504	107	10077.859	9848	11297	121	10073.983	9870	10917	29	10054.896	9914	10634	61	10131.787	9896	10812	52	10087.923	9841	11016	73	10044.191	9884	10955	67	10083.940	9874	10635	53	10064.925	9890	10651	55	10065.164	9882	10556	53	9991.434	9880	10413	38	10055.289	9924	10618	57
162	63	10158.063	9874	11461	107	10101.663	9746	11398	121	10117.405	9880	10956	29	10145.345	9925	10749	61	10014.951	9922	10224	52	10027.865	9866	10539	73	10002.246	9889	10302	67	10063.358	9693	11021	53	10084.472	9824	11446	55	10117.310	9903	11138	53	9985.377	9818	10189	38	10070.500	9844	11274	57
163	63	10089.350	9888	10829	107	10103.851	9732	11293	121	10122.513	9463	11273	29	10046.931	9808	10289	61	10086.147	9914	10469	52	10011.846	9882	10448	73	10043.055	9888	10697	67	10111.194	9856	11112	53	10064.585	9838	11234	55	10063.127	9920	10609	53	10027.547	9872	10423	38	10036.105	9799	10839	57
164	63	10104.730	9836	11356	107	10041.589	9862	10908	121	10054.711	9835	11636	29	10030.104	9915	10354	61	9993.558	9909	10059	52	9984.250	9838	10060	73	10087.219	9842	10945	67	10073.328	9844	11256	53	10099.019	9861	11085	55	10018.873	9895	10653	53	9998.057	9924	10211	38	9975.842	9831	10085	57
165	63	10173.650	9861	10887	107	10142.448	9804	10859	121	10078.389	9773	10694	29	10042.552	9935	10190	61	10066.492	9920	10779	52	10032.865	9923	10672	73	10065.809	9860	10757	67	10079.344	9883	10711	53	10071.472	9901	11366	55	10035.218	9861	10744	53	10078.075	9870	10639	38	9984.421	9912	10070	57
166	63	10014.777	9903	10447	107	10117.252	9863	11362	121	10064.620	9820	10600	29	10072.966	9860	10928	61	9951.459	9869	10029	52	10032.365	9833	10804	73	10095.768	9811	10621	67	10154.791	9860	11313	53	10068.377	9828	10958	55	10140.546	9898	11224	53	10085.773	9900	11022	38	10026.421	9887	10249	57
167	63	10168.238	9792	11543	107	10150.794	9853	11128	121	10069.107	9858	11265	29	10117.931	9915	10574	61	10019.492	9921	10292	52	10021.788	9903	10398	73	10064.781	9872	10648	67	10024.358	9868	10564	53	10067.227	9889	10595	55	10026.891	9879	10392	53	10034.943	9869	10730	38	9995.342	9895	10172	57
168	63	10130.540	9855	10890	107	10188.589	9837	11374	121	10135.669	9816	11439	29	10193.000	9885	10813	61	10047.082	9926	10431	52	10114.288	9831	10930	73	10127.397	9884	10540	67	10107.731	9854	10784	53	10090.981	9914	10752	55	10020.218	9890	10646	53	10079.132	9866	10877	38	10032.263	9919	10619	57
169	63	10015.079	9766	10637	107	10139.729	9853	11353	121	10104.405	9766	11444	29	10019.138	9796	10349	61	10043.590	9888	10437	52	10010.288	9877	10280	73	10086.041	9863	11000	67	10141.627	9845	11701	53	10033.925	9900	10616	55	10047.072	9904	10443	53	10091.095	9832	10709	38	10112.053	9893	10961	57
170	63	10055.143	9905	10678	107	10057.607	9735	10785	121	10095.761	9126	11594	29	10109.034	9903	10881	61	10348.574	9762	11180	52	10010.635	9909	10427	73	10039.493	9879	10522	67	10070.344	8454	10872	53	10094.773	9892	10601	55	10085.236	9885	10748	53	9990.925	9921	10116	38	10006.711	9901	10153	57
171	63	10088.254	9881	11079	107	10103.701	9881	10924	121	10104.024	9777	11278	29	10103.414	9877	11055	61	9989.935	9905	10256	52	10054.980	9898	10516	73	10114.384	9873	10908	67	10157.567	9815	11052	53	10127.000	9882	11026	55	10054.709	9883	10552	53	10002.792	9877	10274	38	10039.315	9905	10375	57
172	63	10163.206	9885	11171	107	10154.468	9882	11384	121	10125.347	9861	11154	29	10089.552	9898	10957	61	10106.049	9768	10978	52	10020.808	9892	10336	73	10059.959	9922	10591	67	10001.119	9844	10301	53	10119.019	9867	11438	55	10063.981	9892	10825	53	9999.623	9884	10240	38	10037.474	9841	10466	57
173	63	10079.952	9913	10991	107	10071.570	9806	11642	121	10076.157	9837	10736	29	10072.689	9892	10599	61	9991.558	9899	10052	52	10026.346	9857	10941	73	10052.877	9906	10700	67	10112.463	9884	11192	53	10079.283	9819	11404	55	10055.255	9906	10665	53	10037.547	9875	10737	38	10151.500	9942	10664	57
174	63	10068.777	9872	10751	107	10121.720	9886	11884	121	10088.818	9777	11589	29	10017.414	9928	10494	61	10100.213	9868	10414	52	10024.385	9903	10542	73	10057.425	9788	10894	67	10088.791	9828	11626	53	10144.717	9789	11624	55	10027.310	9885	10549	53	10013.434	9884	10784	38	10035.947	9832	10729	57
175	63	10082.794	9903	10910	107	10113.411	9796	11111	121	10112.562	9806	11370	29	10160.793	9907	10745	61	10025.082	9942	10256	52	10058.230	9893	10909	73	10072.644	9677	10896	67	10109.328	9866	10927	53	10058.604	9873	10920	55	10150.127	9884	10880	53	10022.792	9732	10557	38	9996.342	9900	10224	57
176	63	10065.223	9854	11099	107	10160.019	9932	11067	121	10145.769	9865	11766	29	10214.827	9895	11019	61	9995.836	9901	10059	52	10049.096	9907	10530	73	10092.343	9869	11209	67	10080.164	9789	10723	53	10149.415	9848	11180	55	9993.072	9885	10267	53	10084.113	9818	11343	38	10015.289	9880	10443	57
177	63	10083.016	9879	11044	107	10095.767	9742	11860	121	10108.438	9894	10833	29	10180.586	9879	10843	61	10025.967	9960	10189	52	10035.212	9906	10750	73	10122.315	9895	10897	67	10032.926	9881	11007	53	10075.132	9858	10990	55	10034.346	9849	11072	53	9977.000	9881	10111	38	10108.974	9860	11124	57
178	63	10033.746	9872	10679	107	10133.981	9798	11632	121	10161.231	9846	11111	29	10058.552	9892	10663	61	10042.442	9919	10177	52	10021.346	9892	10635	73	10033.918	9905	10513	67	10067.836	9865	10865	53	10045.510	9903	10410	55	10054.745	9880	10854	53	10022.340	9874	10429	38	10042.605	9902	10334	57
179	63	10220.857	9890	11606	107	10134.654	9866	11020	121	10204.198	9797	11504	29	10287.173	9796	11454	61	10014.033	9919	10345	52	10070.846	9824	10906	73	10106.973	9886	10843	67	10164.358	9863	11659	53	10072.887	9862	10685	55	10017.582	9871	10415	53	10035.377	9891	10534	38	9994.500	9891	10266	57
180	63	10073.794	9842	10733	107	10082.430	9867	11140	121	10089.050	9766	10889	29	10281.655	9911	10962	61	10166.853	9868	10924	52	9993.173	9907	10187	73	10112.109	9841	11154	67	10124.104	9852	11252	53	10070.925	9881	10621	55	10026.019	9668	10828	53	10052.981	9894	10613	38	10005.658	9850	10513	57
181	63	10083.794	9838	10745	107	10078.963	9820	10701	121	10111.934	9816	10852	29	10187.931	9850	11313	61	10021.131	9806	10280	52	10018.385	9889	10270	73	10097.657	9916	10831	67	10076.881	9867	10674	53	10083.943	9877	10582	55	10054.000	9880	10474	53	10070.396	9809	10621	38	10048.026	9894	10737	57
182	63	10072.984	9868	11025	107	10163.299	9842	10715	121	10101.083	9852	10911	29	10177.966	9915	10886	61	9981.181	9896	10110	52	10094.404	9854	10854	73	10044.534	9883	10349	67	10215.373	9852	11208	53	10042.396	9845	10591	55	10056.582	9719	10898	53	9985.925	9879	10061	38	9998.789	9892	10448	57
183	63	10111.175	9907	11476	107	10139.355	9753	11700	121	10108.950	9851	10948	29	10048.552	9873	10568	61	10047.935	9946	10469	52	9985.423	9889	10342	73	10094.370	9827	10926	67	10173.433	9778	11814	53	10008.962	9920	10376	55	9996.019	9820	10570	53	9990.981	9867	10307	38	10029.053	9898	10549	57
184	63	10040.968	9894	10769	107	10166.906	9888	11278	121	10134.463	9845	11050	29	10136.414	9898	10629	61	10182.263	9871	10898	52	10026.635	9877	10433	73	10118.411	9809	11253	67	10080.806	9874	10837	53	10007.510	9070	10451	55	10040.690	9865	10652	53	10049.660	9709	10520	38	9987.185	9894	10113	57
185	63	10154.254	9823	10936	107	10170.888	9836	11702	121	10089.628	9867	10694	29	10096.241	9876	10728	61	10048.164	9951	10402	52	9991.038	9817	10524	73	10073.671	9773	10716	67	10038.015	9850	10482	53	10126.283	9887	11139	55	10051.146	9903	10370	53	10066.188	9855	10539	38	10025.185	9901	10304	57
186	63	10122.937	9841	10952	107	10179.953	9888	11506	121	10073.735	8611	11328	29	10163.104	9950	10753	61	10081.655	9913	10498	52	10036.270	9888	10342	73	10103.726	9867	10636	67	10079.478	9809	11014	53	10063.283	9873	10578	55	10086.236	9820	10998	53	10064.377	9854	10594	38	10072.974	9877	11053	57
187	63	10085.619	9862	10965	107	10117.514	9860	11340	121	10123.868	9876	11056	29	10230.000	9842	10819	61	10022.263	9749	10275	52	10012.827	9876	10316	73	10105.027	9863	10866	67	10107.074	9884	11086	53	10125.717	9784	11211	55	10067.019	9923	11166	53	10017.925	9898	10977	38	10076.763	9866	11252	57
188	63	10098.650	9886	10686	107	10149.645	9830	11129	121	10117.909	9880	11800	29	10094.000	9917	10935	61	10133.459	9925	10548	52	9982.250	9893	10080	73	10107.068	9843	10975	67	10108.656	9898	10812	53	10156.208	9763	11539	55	10110.382	9843	10732	53	10004.245	9836	10279	38	10054.895	9926	10683	57
189	63	10084.444	9878	10564	107	10136.047	9885	11183	121	10079.868	9868	11368	29	10099.862	9850	11237	61	10111.082	9951	10480	52	9996.462	9874	10375	73	10067.137	9876	10752	67	10116.074	9830	11301	53	10081.736	9826	10934	55	10050.000	9884	10996	53	10037.245	9864	10650	38	10013.395	9843	10544	57
190	63	10071.952	9832	10794	107	10127.383	9864	11110	121	10070.992	9855	11029	29	10050.518	9905	10331	61	9982.295	9917	10065	52	10009.520	9879	10210	73	10050.082	9885	11254	67	10097.060	9830	10892	53	10053.905	9856	10798	55	10156.764	9884	10984	53	9999.585	9842	10312	38	10083.315	9841	10927	57
191	63	10089.540	9894	11317	107	10195.252	9903	11209	121	10069.141	9807	11085	29	10152.793	9908	11038	61	9993.065	9901	10109	52	10034.942	9887	10869	73	10111.575	9797	11326	67	10062.299	9870	11012	53	10057.151	9912	10592	55	10075.690	9874	10648	53	10053.377	9913	10885	38	10006.132	9882	10265	57
192	63	10142.000	9839	11013	107	10124.000	9772	11365	121	10042.554	9895	10866	29	10072.034	9905	11145	61	10006.196	9919	10277	52	10035.250	9874	10951	73	10133.288	9577	11329	67	10220.373	9833	11374	53	9992.358	9883	10147	55	9983.891	9894	10153	53	9998.510	9864	10254	38	10024.658	9866	10941	57
193	63	10062.350	9876	11020	107	10133.225	9856	10799	121	10112.331	9864	11186	29	10149.655	9817	11194	61	9977.508	9885	10210	52	10067.212	9880	10740	73	10088.438	9863	10901	67	10113.209	9903	10908	53	10035.208	9885	10670	55	10033.109	9849	10474	53	10074.642	9881	10968	38	10009.974	9916	10441	57
194	63	10091.825	9849	10753	107	10119.654	9804	10977	121	10148.050	9873	11520	29	10122.034	9907	10785	61	10184.164	9891	10740	52	10049.077	9901	10745	73	10039.246	9837	10487	67	10067.642	9863	10675	53	10065.698	9907	10582	55	9936.255	9435	10208	53	10014.320	9904	10551	38	10001.737	9868	10532	57
195	63	10112.159	9854	11235	107	10098.252	9864	10748	121	10100.661	9869	10916	29	10063.586	9861	10477	61	9979.508	9932	10071	52	10063.654	9848	10872	73	10031.055	9884	10719	67	10154.030	9856	10951	53	10118.472	9879	11042	55	10069.363	9901	10732	53	9999.170	9890	10410	38	9965.211	9847	10067	57
196	63	10174.968	9809	11967	107	10093.804	9879	11017	121	10094.413	9865	10909	29	10082.207	9879	10759	61	10078.574	9884	10367	52	10108.962	9566	11623	73	10025.288	8854	10689	67	10102.358	9866	11173	53	10057.830	9812	10863	55	10126.909	9872	10815	53	10038.000	9883	10408	38	10000.263	9925	10145	57
197	63	10155.714	9856	11415	107	10089.570	9867	11205	121	10081.422	9846	10964	29	10107.069	9871	10813	61	10112.524	9923	10496	52	10017.346	9890	10556	73	10055.589	9882	10931	67	10104.865	9881	10820	53	10085.943	9879	10651	55	10005.600	9903	10263	53	10099.490	9846	11164	38	9985.289	9810	10274	57
198	63	10148.698	9828	11192	107	10148.822	9846	11615	121	10077.578	9816	11050	29	10065.275	9912	10426	61	9995.394	9955	10058	52	10035.538	9898	10382	73	10135.150	8914	11144	67	10099.940	9854	10725	53	10133.887	9926	11745	55	10149.182	9906	11786	53	10058.792	9879	10961	38	10049.500	9901	10697	57
199	63	10081.825	9775	10591	107	10144.663	9800	11257	121	10074.215	9795	11086	29	10237.173	9771	11564	61	9987.623	9890	10167	52	10041.288	9870	10492	73	10058.178	9685	10787	67	10116.522	9881	11081	53	10026.057	9917	10472	55	10048.891	9915	10824	53	10022.887	9898	10428	38	10040.868	9876	10654	57
200	63	10073.111	9856	10829	107	10141.448	9815	11315	121	10105.322	9821	10979	29	10075.414	9910	10343	61	10030.213	9930	10202	52	10047.000	9858	10725	73	10094.055	9848	10588	67	10118.328	9852	10825	53	10074.208	9839	11258	55	10114.127	9863	11114	53	10022.962	9638	10370	38	9987.579	9897	10079	57
201	63	10028.698	9874	10801	107	10106.626	9860	11300	121	10086.554	9873	11156	29	10054.207	9924	10498	61	10047.819	9885	10303	52	10016.904	9838	10458	73	10057.630	9872	10664	67	10077.940	9835	10644	53	10094.151	9856	10592	55	10030.327	9858	10678	53	10020.812	9588	10593	38	9982.395	9898	10071	57
202	63	10123.270	9881	11252	107	10269.598	9888	12002	121	10128.578	9890	11274	29	10217.552	9893	11066	61	10177.246	9916	10600	52	10003.885	9877	10341	73	10045.205	9866	10787	67	10095.448	9810	11325	53	10118.227	9859	10809	55	10005.418	9889	10311	53	10043.680	9812	10944	38	9910.974	9088	10452	57
203	63	10137.825	9880	10999	107	10190.010	9794	11181	121	10109.190	9876	11175	29	10235.241	9923	11088	61	10018.951	9925	10130	52	10001.750	9899	10356	73	10059.164	9910	10740	67	10073.030	9904	10494	53	10151.905	9855	11027	55	10037.454	9883	10773	53	10008.151	9874	10768	38	9969.921	9813	10053	57
204	63	10065.508	9819	10966	107	10183.598	9764	11143	121	10081.471	9861	10585	29	10068.725	9921	10343	61	10023.869	9942	10228	52	10010.327	9893	10413	73	10109.603	9856	10743	67	10136.582	9784	10736	53	10092.000	9908	10721	55	10107.200	9737	10856	53	10003.887	9873	10204	38	9992.605	9877	10139	57
205	63	9988.365	8872	10449	107	10109.981	9861	11300	121	10055.818	9243	10980	29	10149.379	9811	10883	61	10104.885	9909	11012	52	10077.980	9852	10930	73	10048.178	9874	10528	67	10067.612	9911	10681	53	10043.773	9901	10453	55	10061.200	9881	11008	53	10039.585	9908	10539	38	10079.079	9894	10678	57
206	63	10048.016	9905	10586	107	10246.804	9837	11575	121	10089.752	9706	10944	29	10050.138	9875	10232	61	10012.918	9904	10231	52	10030.770	9819	10430	73	10043.082	9908	11311	67	10097.254	9854	11105	53	10126.453	9836	11352	55	10040.854	9817	10873	53	10014.623	9879	10283	38	10068.447	9899	11008	57
207	63	10116.857	9886	11192	107	10154.477	9847	11402	121	10103.900	9901	10772	29	10184.896	9927	10743	61	10069.705	9941	10854	52	10010.480	9911	10531	73	10066.479	9861	10800	67	10097.090	9888	11130	53	10076.075	9899	10519	55	10028.019	9885	10427	53	10050.396	9886	10994	38	9988.685	9905	10107	57
208	63	10052.444	9858	10786	107	10088.430	9799	11477	121	10147.669	9869	11160	29	10097.621	9833	10602	61	9991.345	9924	10141	52	10020.404	9894	10511	73	10068.068	9842	10472	67	10047.030	9875	10562	53	10120.680	9845	10821	55	10119.836	9913	11123	53	10058.208	9885	10727	38	10004.763	9882	10428	57
209	63	10054.714	9854	10585	107	10151.159	9782	11016	121	10109.306	9889	11204	29	10211.241	9931	11128	61	10178.229	9849	11497	52	10025.212	9896	10430	73	10050.479	9843	10438	67	10075.164	9897	11181	53	10147.075	9852	11114	55	10001.109	9893	10619	53	10041.132	9894	11042	38	10067.447	9883	10641	57
210	63	10089.714	9902	10759	107	10150.767	9865	11463	121	10053.389	9898	10776	29	10102.689	9899	11304	61	10132.082	9902	10723	52	10017.327	9338	10581	73	10069.219	9844	11235	67	10076.537	9830	11059	53	10095.660	9867	11437	55	10081.363	9905	10795	53	10074.453	9829	11201	38	10137.737	9864	10723	57
211	63	10051.381	9648	10766	107	10155.561	9768	11262	121	10089.438	9820	10986	29	10123.759	9863	10806	61	10034.492	9916	10359	52	10004.308	9886	10191	73	10053.027	9889	10872	67	10135.149	9896	12210	53	9996.132	9877	10278	55	10076.091	9879	11530	53	10010.736	9899	10235	38	9996.342	9891	10322	57
212	63	10026.048	9867	10431	107	10212.215	9644	11410	121	10060.115	9595	10680	29	10149.862	9891	10675	61	10181.737	9925	11040	52	10006.038	9851	10379	73	10029.109	9869	10652	67	10192.567	9877	11087	53	10093.736	9845	10516	55	10042.800	9835	10623	53	10028.792	9875	10370	38	10020.500	9906	10277	57
213	63	10067.921	9877	10778	107	10143.121	9829	10935	121	10114.207	9668	11380	29	10101.448	9920	11081	61	10072.754	9929	10277	52	10053.154	9858	10865	73	10027.685	9882	10498	67	10073.090	9902	10698	53	10088.755	9899	10945	55	10108.600	9906	11159	53	10098.792	9844	10630	38	10041.474	9888	10897	57
214	63	10133.571	9831	10908	107	10131.925	9839	10986	121	10112.992	9864	11696	29	10121.069	9905	10762	61	9986.655	9860	10119	52	10172.885	9896	11503	73	10115.850	9899	10781	67	10147.761	9883	11454	53	10124.075	9869	10792	55	10058.310	9875	10834	53	9964.377	9329	10966	38	10005.921	9667	10838	57
215	63	10087.333	9867	10854	107	10159.495	9820	10936	121	10120.248	9795	11084	29	10059.827	9857	10710	61	9966.360	9915	10020	52	9984.077	9882	10281	73	10050.370	9851	10621	67	10121.806	9895	10849	53	10083.264	9653	10851	55	10064.127	9914	10569	53	10036.510	9883	10717	38	10045.315	9872	10487	57
216	63	10093.381	9862	10789	107	10226.645	9811	11607	121	10087.347	9830	11031	29	10177.414	9867	10979	61	10062.574	9916	10471	52	10028.500	9870	10521	73	10080.027	9883	10734	67	10078.791	9764	10788	53	10096.302	9902	10581	55	10063.582	9870	10746	53	10010.453	8727	10548	38	10052.685	9880	10615	57
217	63	10064.254	9726	10777	107	10151.841	9855	10994	121	10090.942	9882	10845	29	10155.725	9907	11011	61	10216.722	9902	11144	52	9998.404	9904	10135	73	10058.041	9108	10922	67	10060.478	9813	10773	53	10027.604	9899	10418	55	10144.782	9866	11174	53	10057.095	9823	10811	38	9998.526	9891	10147	57
218	63	10158.429	9755	11007	107	10280.879	9813	11888	121	10077.355	9830	10819	29	10165.000	9824	11046	61	10284.131	9906	11954	52	10006.942	9902	10699	73	10053.850	9891	11335	67	10070.836	9854	10736	53	10051.490	9897	10602	55	10056.437	9809	10610	53	9979.340	9880	10225	38	9988.605	9920	10292	57
219	63	10155.889	9891	11296	107	10212.561	9877	11502	121	10100.355	9719	11161	29	10038.759	9913	10297	61	10058.196	9921	10415	52	10001.788	9870	10403	73	10077.219	9843	10781	67	10122.299	9848	11741	53	10066.943	9886	11186	55	10034.327	9793	10809	53	10061.264	9905	10607	38	9978.000	9896	10048	57
220	63	10014.190	9904	10388	107	10163.589	9888	11166	121	10134.711	9889	11440	29	10158.000	9913	10988	61	10081.524	9807	10339	52	10005.558	9877	10246	73	10058.479	9887	10602	67	10072.701	9889	10774	53	10102.962	9809	10655	55	10053.818	9902	10828	53	10021.340	9905	10608	38	10027.500	9888	10469	57
221	63	10129.683	9830	10959	107	10156.710	9817	11673	121	10095.107	9672	10784	29	10176.896	9813	10744	61	10061.360	9850	10328	52	10003.577	9891	10277	73	10048.370	9175	11035	67	10132.299	9888	10882	53	10110.358	9814	11319	55	10183.255	9883	11465	53	10065.717	9872	10861	38	10067.579	9883	11270	57
222	63	10116.571	9746	11779	107	10123.691	9838	11143	121	10109.570	9799	11574	29	10114.379	9853	10957	61	10026.360	9872	10242	52	9982.346	9903	10138	73	10126.521	9832	10766	67	10144.567	9881	11142	53	10123.585	9842	10773	55	10022.818	9905	10528	53	10055.566	9907	10750	38	10000.289	9895	10574	57
223	63	10114.571	9862	11086	107	10103.065	9771	10974	121	10129.479	9779	11143	29	10320.896	9915	12014	61	10059.017	9896	10358	52	10031.038	9867	10625	73	10052.712	9866	10486	67	10061.552	9817	10892	53	10070.925	9862	10647	55	10102.236	9863	11059	53	10029.943	9877	10781	38	9999.263	9909	10208	57
224	63	10093.904	8953	11143	107	10176.645	9777	11286	121	10057.578	9865	11159	29	10128.173	9892	10694	61	10028.426	9851	10348	52	10018.115	9908	10415	73	10125.205	9904	12536	67	10100.537	9882	10871	53	10139.490	9893	11385	55	10061.909	9877	10558	53	9989.981	9796	10564	38	10080.868	9877	10864	57
225	63	10081.032	9833	10617	107	10189.514	9819	11183	121	10153.024	9850	11343	29	10062.725	9864	10497	61	10085.787	9819	11522	52	10027.212	9868	10460	73	10077.274	9831	10969	67	10027.074	9588	10530	53	10140.245	9889	10952	55	9993.400	9877	10198	53	10055.981	9872	10916	38	9992.789	9822	10174	57
226	63	10111.714	9886	11763	107	10157.262	9810	11200	121	10129.396	9857	11161	29	10239.414	9893	11059	61	10092.574	9907	10467	52	10070.365	9884	10772	73	10077.918	9883	10639	67	10081.104	9816	10773	53	10094.415	9812	10686	55	10077.164	9863	10714	53	9988.132	9871	10706	38	10025.658	9857	10866	57
227	63	10145.714	9897	11089	107	10196.374	9857	11864	121	10138.702	9846	11062	29	9996.000	9926	10155	61	10021.672	9905	10191	52	10038.115	9891	10645	73	10125.466	9880	10961	67	10080.224	9876	10782	53	10132.434	9659	11009	55	10023.873	9865	10472	53	10054.227	9846	10728	38	10033.421	9876	10655	57
228	63	10043.746	9912	10529	107	10221.757	9866	11818	121	10148.826	9779	11319	29	10152.931	9866	11118	61	10057.328	9899	10712	52	10046.712	9838	10815	73	10076.603	9877	10591	67	10044.896	9856	10949	53	10151.660	9807	11542	55	10074.454	9866	10440	53	10020.208	9886	10636	38	9960.974	8918	10505	57
229	63	10107.777	9909	11942	107	10168.851	9726	11302	121	10223.934	9903	11521	29	10164.173	9860	11363	61	10053.295	9914	10428	52	10031.635	9890	10647	73	10072.932	9813	10706	67	10097.074	9857	10917	53	10080.132	9884	11130	55	10078.454	9883	11015	53	9993.510	9887	10676	38	10093.500	9889	10698	57
230	63	10101.206	9809	11576	107	10128.019	9753	10953	121	10093.454	9782	10948	29	10195.482	9914	11063	61	10002.410	9913	10074	52	10009.192	9897	10380	73	10048.123	9834	10490	67	10109.746	9831	11882	53	10084.736	9884	10808	55	10052.000	9902	10948	53	10028.812	9905	10523	38	10063.763	9890	10665	57
231	63	10120.079	9818	11014	107	10120.663	9807	10821	121	10131.810	9798	11330	29	10189.896	9917	11198	61	10105.983	9945	10496	52	10062.577	9876	10639	73	10089.657	9862	11630	67	10117.672	9849	10715	53	10012.755	9858	10369	55	10082.127	9898	11200	53	10032.453	9776	11017	38	10054.315	9883	10858	57
232	63	10051.365	9916	10460	107	10049.953	9846	10887	121	10156.959	9780	11327	29	10167.482	9857	10477	61	9982.181	9936	10034	52	9989.365	9877	10249	73	10058.904	9879	10953	67	10085.896	9848	10683	53	10048.510	9848	11125	55	10004.019	9793	10638	53	9980.302	9891	10058	38	10002.815	9923	10520	57
233	63	10131.350	9884	11057	107	10239.065	9783	11930	121	10036.529	8691	10657	29	10135.345	9868	10510	61	10096.836	9897	10622	52	10029.365	9760	10911	73	10116.452	9887	11389	67	10033.224	9845	10645	53	10013.132	9885	10462	55	10098.400	9848	10749	53	10032.925	9872	10684	38	10011.079	9891	10314	57
234	63	10079.540	9792	10675	107	10126.010	9862	10896	121	10084.611	9871	10738	29	10047.482	9885	10764	61	10116.524	9930	11283	52	10035.288	9876	10856	73	10053.795	9871	10983	67	10072.283	9838	10948	53	10057.396	9139	11039	55	10152.400	9896	10887	53	10006.188	9917	10357	38	9977.079	9893	10045	57
235	63	10108.000	9899	10705	107	10151.617	9875	11682	121	10129.702	9856	11702	29	10176.725	9872	10749	61	10133.115	9886	10707	52	10034.250	9846	10584	73	10153.959	9893	10793	67	10013.224	9826	10619	53	10028.151	9878	10230	55	10063.582	9852	10768	53	9995.604	9896	10197	38	10034.105	9942	10476	57
236	63	10113.096	9645	11107	107	10236.243	9761	11531	121	10015.331	9905	10368	29	10180.311	9910	11134	61	10008.574	9886	10089	52	10075.770	9874	10531	73	10006.754	9876	10203	67	10100.612	9907	10622	53	10025.264	9865	10714	55	10068.527	9836	10660	53	10026.905	9904	10728	38	10034.211	9821	10520	57
237	63	10106.794	9846	11035	107	10166.683	9596	11060	121	10104.347	9649	11433	29	10326.862	9858	12252	61	10107.442	9808	10688	52	10049.230	9911	10742	73	10096.288	9817	10640	67	10061.522	8784	10796	53	10059.905	9827	10985	55	9994.891	9918	10213	53	10005.188	9927	10107	38	9983.658	9898	10089	57
238	63	10054.937	9796	10790	107	10163.299	9825	11687	121	10087.777	9846	11254	29	9989.621	9894	10130	61	9970.147	9889	10072	52	10003.558	9910	10626	73	10077.891	9839	10537	67	10138.209	9857	11610	53	10054.830	9896	10622	55	10115.800	9828	10803	53	10026.905	9852	10794	38	10019.553	9879	10392	57
239	63	10117.032	9911	10703	107	10139.430	9791	11235	121	10137.835	9831	11513	29	10069.379	9890	10666	61	10172.360	9871	10912	52	10013.327	9858	10969	73	10099.726	9763	11077	67	10114.135	9864	11246	53	10020.208	9908	10547	55	10039.891	9898	10479	53	10030.792	9876	10596	38	10135.921	9790	10986	57
240	63	10105.111	9628	11313	107	10098.990	9891	11124	121	10143.058	9875	11400	29	10051.173	9886	10568	61	10137.754	9889	10772	52	10041.635	9915	10526	73	10095.137	9863	10569	67	10115.418	9749	11168	53	10142.717	9763	11058	55	10112.272	9868	10820	53	10018.208	9892	10454	38	10027.842	9835	10640	57
241	63	10057.762	9887	10778	107	10115.019	9631	11133	121	10131.107	9828	11338	29	10151.311	9890	10929	61	10079.000	9922	10946	52	10016.154	9860	10616	73	10073.603	9882	10718	67	10131.194	9879	11261	53	10064.981	9889	10387	55	10000.546	9879	10221	53	10031.019	9892	10613	38	10014.553	9881	10725	57
242	63	10113.223	9880	10677	107	10122.393	9870	10980	121	10125.050	9843	11329	29	10000.552	9916	10378	61	10049.869	9933	10265	52	10010.846	9897	10557	73	10041.986	9889	10821	67	10027.582	9871	10414	53	10105.075	9867	11103	55	10008.437	9904	10379	53	9998.415	9868	10185	38	9985.526	9903	10352	57
243	63	10105.460	9870	10726	107	10130.019	9874	11576	121	10070.777	9767	11098	29	10114.311	9895	10627	61	10000.328	9924	10074	52	10024.442	9906	10633	73	10079.109	9862	10809	67	10060.209	9916	10824	53	10262.680	9863	11797	55	10187.690	9880	11822	53	10099.038	9827	11080	38	10012.132	9877	10407	57
244	63	10138.889	9901	10652	107	10143.019	9889	11439	121	10079.513	9821	10939	29	10090.104	9897	10945	61	10005.426	9887	10339	52	10039.038	9835	10649	73	10124.109	9812	10602	67	10042.373	9816	10825	53	10053.472	9921	10577	55	10104.928	9914	10798	53	10012.812	9846	10504	38	10043.158	9882	10323	57
245	63	10040.857	9881	11157	107	10177.271	9796	11021	121	10100.859	9825	11318	29	9981.586	9878	10272	61	10222.442	9907	10932	52	9988.154	9877	10116	73	10092.150	9900	10860	67	10151.418	9876	10901	53	10027.868	9899	10484	55	10061.346	9898	10951	53	10047.000	9883	10865	38	9987.237	9909	10116	57
246	63	10096.587	9811	11158	107	10129.094	9843	10664	121	10117.562	9411	10817	29	10171.275	9864	10838	61	10101.410	9864	10682	52	10084.712	9852	11210	73	10084.397	9840	11063	67	10069.000	9786	10683	53	10040.660	9868	10512	55	10077.272	9797	11303	53	9985.264	9865	10087	38	10098.526	9886	11070	57
247	63	10089.619	9863	10778	107	10201.364	9789	11393	121	10096.083	9906	11264	29	10055.414	9865	10960	61	10092.049	9929	10547	52	10012.635	9814	10585	73	10079.302	9882	10918	67	10073.149	9874	10875	53	10074.038	9910	10626	55	10091.891	9854	10911	53	10006.245	9893	10609	38	9993.737	9890	10287	57
248	63	10155.254	9801	11409	107	10119.822	9834	10926	121	10103.058	9824	11243	29	10138.414	9920	10613	61	10096.278	9854	10473	52	10009.154	9909	10364	73	10063.685	9896	10823	67	10073.552	9877	10427	53	10085.113	9895	10800	55	10054.764	9873	10656	53	10007.227	9894	10363	38	10020.789	9863	10463	57
249	63	10123.825	9824	11122	107	10119.047	9846	11169	121	10163.653	9811	11314	29	10020.000	9857	10359	61	9997.360	9930	10078	52	10041.270	9881	10887	73	10060.726	9842	10762	67	10001.328	9862	10450	53	10110.283	9879	10991	55	9936.491	8831	10344	53	10052.510	9825	10963	38	9980.895	9911	10037	57
250	63	10004.762	9889	10752	107	10148.832	9676	11959	121	10162.115	9850	11341	29	10096.069	9841	10419	61	10010.869	9892	10158	52	10019.020	9510	10620	73	10086.315	9818	10638	67	10135.701	9869	11020	53	10066.358	9887	10566	55	10021.400	9901	10662	53	10028.528	9890	10748	38	9978.553	9893	10257	57
251	63	10152.889	9922	11298	107	10093.701	9894	11035	121	10059.893	9908	10861	29	10066.173	9903	10565	61	9963.688	9027	10794	52	10011.865	9865	10623	73	10146.438	9860	10890	67	10027.344	9881	10568	53	10055.887	9796	10617	55	10159.146	9813	11058	53	10080.453	9892	10546	38	10080.000	9815	10822	57
252	63	10085.127	9658	10919	107	10120.785	9876	11009	121	10132.992	9864	11464	29	10082.759	9901	11230	61	9990.017	9899	10833	52	10000.230	9876	10709	73	10072.109	9884	10709	67	10062.000	9299	10944	53	10071.755	9856	10796	55	10022.200	9866	10751	53	9995.396	9831	10638	38	10102.632	9796	11110	57
253	63	10047.968	9855	10546	107	10205.225	9726	11038	121	10111.562	9518	11106	29	10165.586	9805	10834	61	10028.377	9916	10169	52	9999.135	9908	10221	73	10075.411	9884	10564	67	10123.209	9860	10998	53	10106.396	9853	11000	55	10063.072	9819	10573	53	10090.208	9871	10576	38	10059.921	9899	10503	57
254	63	10102.556	9919	10700	107	10161.495	9896	11463	121	10126.521	9833	11489	29	10198.793	9846	10638	61	10061.967	9947	10403	52	10040.577	9874	10742	73	10126.781	9883	10962	67	10096.000	9844	11008	53	10051.132	9869	10466	55	10004.437	9906	10200	53	10038.019	9910	10447	38	10010.289	9865	10506	57
255	63	10135.794	9908	11714	107	10184.935	9850	11161	121	10115.000	9818	10933	29	10150.448	9818	10703	61	9996.688	9920	10152	52	10039.077	9873	10514	73	10111.685	9859	11486	67	10058.418	9851	11558	53	10250.415	9894	11502	55	10035.327	9898	10481	53	10009.113	9901	10239	38	10004.947	9872	10891	57
256	63	10261.396	9856	11036	107	10137.542	9846	11517	121	10032.314	9850	10511	29	10190.827	9840	11119	61	10149.754	9823	11191	52	10022.635	9750	10466	73	10094.109	9898	11010	67	10075.239	9865	11116	53	10099.377	9854	11258	55	10004.127	9906	10365	53	10006.642	9906	10403	38	10056.158	9895	10824	57
257	63	10146.762	9897	11235	107	10103.775	9896	11519	121	10104.231	9887	11295	29	10131.173	9854	11000	61	10067.492	9940	10320	52	9986.827	9889	10091	73	10049.809	9892	10332	67	10069.926	9913	10451	53	10069.905	9877	10565	55	10062.109	9887	11153	53	10008.283	9798	10235	38	10095.579	9889	10718	57
258	63	10093.746	9899	10797	107	10176.355	9865	11767	121	10172.611	9853	11270	29	10089.862	9906	10800	61	10003.459	9915	10173	52	10039.730	9871	10528	73	10065.384	9888	10556	67	10034.254	9883	10670	53	10028.415	9893	10522	55	10025.709	9909	10632	53	10051.095	9691	10665	38	10025.211	9873	10447	57
259	63	10138.254	9824	10985	107	10151.364	9754	11206	121	10129.868	9846	11014	29	10157.586	9902	10831	61	10013.459	9956	10119	52	10007.788	9912	10352	73	10073.657	9809	11045	67	10034.926	9896	10669	53	10029.604	9880	10473	55	10107.873	9884	11096	53	10054.925	9873	10481	38	10056.658	9904	10560	57
260	63	10124.619	9903	11397	107	10201.626	9797	11503	121	10073.835	9884	10962	29	10204.725	9921	10801	61	10046.164	9904	10342	52	10038.846	9885	10992	73	10090.768	9890	11183	67	10056.254	9709	10715	53	10092.585	9849	10941	55	10083.109	9905	11052	53	10070.396	9913	10936	38	10042.579	9938	10753	57
261	63	10059.111	9851	10523	107	10155.832	9854	11748	121	10157.983	9851	11819	29	10001.655	9882	10306	61	10025.754	9875	10271	52	10021.020	9906	10272	73	10032.959	9885	10556	67	10131.388	9842	10967	53	10092.698	9891	10696	55	10042.363	9820	10520	53	10018.623	9848	10415	38	9985.763	9866	10188	57
262	63	10057.635	9891	10823	107	10174.047	9836	11815	121	10101.702	9897	11694	29	10089.689	9884	10765	61	9865.983	9126	10166	52	10009.404	9883	10707	73	10080.041	9870	10653	67	10050.328	9881	10642	53	10023.830	9889	10377	55	10068.873	9863	10555	53	9984.660	9906	10310	38	10026.895	9873	10491	57
263	63	10063.159	9844	10595	107	10140.393	9770	10902	121	10169.909	9814	11080	29	10105.827	9885	11206	61	10093.869	9882	10433	52	9988.346	9705	10344	73	10076.261	9693	10822	67	10164.090	9890	11416	53	10102.510	9820	10709	55	9962.127	9127	10313	53	10104.849	9885	10778	38	10004.211	9911	10405	57
264	63	10043.413	9861	10684	107	10163.103	9788	11141	121	10109.620	9808	10744	29	10120.138	9860	10540	61	10116.655	9910	11089	52	9985.904	9872	10213	73	10063.302	9816	10853	67	10141.567	9817	10634	53	10053.566	9894	10483	55	10087.764	9890	10890	53	10099.208	9886	11225	38	10050.368	9899	10388	57
265	63	10133.143	9819	10739	107	10102.636	9810	11045	121	10078.496	9866	11042	29	10037.207	9877	10483	61	10014.541	9953	10136	52	10028.404	9888	10806	73	10043.685	9886	10795	67	10090.418	9901	11039	53	10110.132	9848	10631	55	10059.673	9836	10807	53	10042.283	9886	10465	38	9992.868	9909	10118	57
266	63	10042.619	9753	10555	107	10161.159	9883	11578	121	10093.769	9883	11199	29	10015.966	9897	10455	61	10152.688	9889	10590	52	10008.500	9863	10378	73	10117.630	9698	11152	67	10139.910	9902	11576	53	10049.528	9907	10687	55	10065.764	9876	10637	53	10064.434	9855	10600	38	10004.895	9916	10258	57
267	63	10125.667	9860	10689	107	10123.514	9827	11108	121	10092.818	9843	10965	29	10048.207	9852	10596	61	9994.901	9916	10087	52	10020.385	9916	10404	73	10067.836	9876	11119	67	10100.970	9796	11736	53	10175.075	9826	11342	55	10012.782	9894	10451	53	10073.019	9892	10808	38	9992.211	9887	10465	57
268	63	10079.968	9840	11079	107	10178.804	9869	11438	121	10105.983	9866	11385	29	10074.862	9790	11015	61	10003.754	9946	10058	52	10029.385	9881	10613	73	10122.425	9864	10811	67	10110.806	9864	11791	53	10033.547	9903	10382	55	10057.400	9870	10472	53	10033.566	9856	10430	38	10030.553	9888	10429	57
269	63	10102.730	9886	10889	107	10081.748	9864	11029	121	10118.876	9835	11254	29	10107.518	9916	10612	61	10081.524	9839	10418	52	10056.038	9828	10921	73	10025.096	9886	10861	67	10107.090	9907	10963	53	10089.490	9870	10745	55	10057.019	9863	10709	53	10011.887	8994	10789	38	10001.000	9582	10451	57
270	63	10069.302	9866	11215	107	10174.701	9886	11027	121	10135.504	9813	11232	29	10154.241	9837	10996	61	10063.360	9932	10322	52	10126.635	9803	11409	73	10128.246	9692	11705	67	10024.328	9879	10476	53	10140.905	9900	11337	55	10053.690	9888	10498	53	9998.773	9912	10296	38	10032.289	9902	10734	57
271	63	10075.556	9909	10868	107	10114.859	9875	11094	121	10038.843	9854	10688	29	10197.759	9871	11085	61	10051.623	9851	10656	52	10097.212	9899	11146	73	10079.356	9903	11364	67	10043.687	9319	10864	53	10154.736	9879	10829	55	9984.728	9840	10277	53	10109.566	9889	10986	38	10070.526	9929	10728	57
272	63	10100.508	9851	11406	107	10151.972	9824	11335	121	10119.215	9852	11070	29	10211.896	9851	11027	61	10058.688	9898	10510	52	10018.692	9829	10677	73	10029.657	9861	10448	67	10066.806	9874	11137	53	10126.415	9929	10907	55	10056.818	9844	10885	53	10112.736	9914	10935	38	10029.026	9882	10568	57
273	63	10188.810	9871	11103	107	10193.514	9745	11247	121	10095.661	9779	11227	29	10208.034	9789	11534	61	10041.737	9913	10512	52	10003.212	9876	10757	73	10026.891	9838	10662	67	10209.672	9899	11513	53	10098.188	9875	10832	55	9986.255	9125	10426	53	10037.812	9887	10630	38	10047.026	9868	10546	57
274	63	10156.079	9840	11582	107	10157.804	9865	11600	121	10045.281	9882	10645	29	10088.414	9869	10657	61	10042.360	9933	10313	52	10044.480	9907	10505	73	10089.836	9820	11054	67	10019.104	9909	10531	53	10075.283	9824	11156	55	10071.745	9882	10709	53	10001.717	9875	10329	38	10090.842	9906	10540	57
275	63	10085.746	9853	11082	107	10215.065	9777	11619	121	10079.546	9866	10978	29	10040.448	9922	10429	61	10054.983	9911	10436	52	10028.385	9867	10426	73	10138.055	9861	10984	67	10076.164	9886	10598	53	10136.792	9822	10705	55	10112.928	9873	11084	53	10015.925	9884	10397	38	10015.815	9882	10337	57
276	63	10173.587	9871	11299	107	10093.851	9884	11017	121	10185.024	9888	11010	29	10088.518	9892	10718	61	10007.263	9920	10234	52	9995.096	9904	10480	73	10104.343	9872	10839	67	10088.806	9847	10964	53	10107.547	9675	11386	55	10031.964	9850	10473	53	10061.830	9881	10827	38	9984.895	9914	10056	57
277	63	10030.873	9886	10514	107	10082.532	9872	12227	121	10139.223	9856	11778	29	10153.000	9875	11290	61	10053.410	9902	10289	52	9993.442	9900	10436	73	10057.302	9872	10856	67	10205.403	9845	11696	53	10044.585	9766	10488	55	10026.127	9898	10697	53	10069.227	9912	10873	38	10043.553	9881	10878	57
278	63	10061.937	9878	10528	107	10118.337	9808	11314	121	10067.024	9880	11077	29	10138.966	9900	10860	61	10037.574	9942	10265	52	10029.577	9852	10500	73	10162.356	9795	11290	67	10089.239	9865	10873	53	10196.320	9826	10717	55	10077.437	9867	10777	53	10035.698	9883	10561	38	10003.868	9878	10434	57
279	63	10033.650	9900	10492	107	10101.421	9862	10794	121	10062.628	9877	10657	29	10078.173	9906	10477	61	10190.049	9838	11084	52	10020.885	9898	10408	73	10118.671	9798	11063	67	10115.344	9883	11082	53	10088.981	9882	11308	55	10014.437	9864	10489	53	10132.038	9857	11086	38	10030.526	9890	10632	57
280	63	10098.889	9825	11109	107	10131.738	9860	11207	121	10106.868	9886	11231	29	10101.552	9901	10981	61	10058.000	9951	10943	52	10026.750	9898	10441	73	10100.178	9771	11613	67	10033.224	9899	10420	53	10044.245	9885	10352	55	10039.782	9867	10562	53	10055.019	9900	10492	38	10029.868	9805	10325	57
281	63	10055.889	9865	10838	107	10131.589	9819	11319	121	10120.769	9833	11020	29	10031.000	9906	10321	61	10101.918	9933	10578	52	10091.173	9854	11258	73	10002.438	9915	10358	67	10110.776	9877	10944	53	10233.717	9887	12631	55	10029.818	9887	10536	53	10041.208	9811	10565	38	9990.158	9747	10420	57
282	63	10019.381	9896	10325	107	10093.131	9900	10845	121	10061.496	9833	11653	29	10133.931	9885	10903	61	10046.918	9864	10553	52	10164.288	9869	11258	73	10067.343	9861	11225	67	10052.567	9871	10810	53	10016.736	9892	10431	55	10054.964	9874	10981	53	9997.227	9881	10385	38	10012.921	9906	10464	57
283	63	10037.048	9862	10699	107	10099.523	9867	11088	121	10165.719	9797	11464	29	10155.138	9876	10846	61	10046.476	9891	10372	52	10011.423	9865	10538	73	10044.109	9867	10382	67	10037.209	9891	10467	53	10142.736	9889	10954	55	10045.109	9856	10819	53	10080.943	8417	10974	38	9975.947	9653	10246	57
284	63	10171.286	9804	11623	107	10084.636	9822	11172	121	10135.430	9886	11312	29	10254.345	9901	11787	61	10161.492	9869	10746	52	10016.577	9920	10370	73	10017.644	9388	10401	67	10085.299	9795	10673	53	10089.377	9892	10389	55	10054.418	9813	10683	53	10064.717	9849	10892	38	10081.632	9896	10579	57
285	63	10239.746	9808	11094	107	10191.869	9858	11355	121	10061.479	9844	10719	29	10053.241	9805	10842	61	10094.967	9908	10579	52	10003.020	9919	10262	73	10125.657	9778	10910	67	10101.746	9841	10770	53	9990.358	9908	10436	55	10023.854	9871	10331	53	9985.320	9877	10299	38	10000.895	9906	10138	57
286	63	10090.825	9888	10653	107	10113.243	9827	10853	121	10083.868	9647	11147	29	10152.725	9874	10744	61	10097.410	9930	10427	52	10030.270	9806	10669	73	10042.671	9894	11216	67	10149.135	9818	11140	53	10116.868	9815	10980	55	10023.200	9760	10639	53	9999.773	9886	10303	38	9992.579	9878	10109	57
287	63	10057.492	9885	11037	107	10170.925	9857	11477	121	10122.843	9835	11516	29	10184.173	9884	11178	61	10086.590	9926	10678	52	10005.115	9907	10315	73	10103.397	9884	11006	67	10096.656	9847	11065	53	10086.868	9845	10612	55	10052.873	9890	10480	53	10016.849	9904	10303	38	10020.000	9899	10583	57
288	63	10054.079	9809	10742	107	10134.075	9821	11539	121	10069.496	9625	11071	29	10087.793	9903	10884	61	10278.967	9976	11057	52	10016.077	9911	10509	73	10089.068	9671	11007	67	10070.597	9908	11129	53	10094.792	9911	10524	55	10012.437	9871	10398	53	10072.434	9888	10713	38	10044.211	9789	10754	57
289	63	10127.984	9888	10952	107	10167.094	9823	11300	121	10047.976	9866	11113	29	10085.586	9931	10602	61	10057.722	9937	10486	52	9990.865	9923	10130	73	10118.014	9901	10871	67	10067.239	9858	11163	53	10125.434	9861	10779	55	10046.873	9890	10836	53	10051.132	9842	10971	38	10027.685	9916	10572	57
290	63	10118.159	9921	10829	107	10093.523	9850	10981	121	10081.843	9852	10811	29	10099.069	9906	11751	61	10092.246	9811	10400	52	10069.058	9825	10701	73	10041.452	9851	10703	67	10053.492	9719	11098	53	10175.038	9823	11739	55	10065.000	9865	11077	53	10055.887	9884	11056	38	10053.842	9885	10607	57
291	63	10128.444	9840	11138	107	10172.673	9840	11132	121	10097.628	9838	11542	29	10114.966	9936	10515	61	10073.722	9832	10413	52	10092.385	9863	10817	73	10017.698	9900	10655	67	10060.135	9794	10551	53	10067.151	9891	10820	55	10013.836	9862	10528	53	10001.057	9826	11054	38	10001.079	9873	10521	57
292	63	10136.000	9823	10650	107	10222.561	9872	11257	121	10156.248	9875	11280	29	10094.241	9931	10737	61	10039.754	9957	10199	52	10037.423	9890	10487	73	10067.246	9839	11162	67	10085.836	9866	10777	53	10075.660	9902	10659	55	10125.690	9775	11065	53	10059.943	9847	10479	38	10011.026	9884	10466	57
293	63	10072.857	9844	10829	107	10155.532	9701	11893	121	10075.115	9791	10958	29	10101.173	9888	11303	61	10199.819	9839	10658	52	10101.192	9887	10967	73	10170.274	9873	11037	67	10062.313	9907	10564	53	10078.415	9860	10773	55	10144.600	9881	10823	53	9989.925	9840	10316	38	10073.553	9885	10706	57
294	63	10037.889	9900	10553	107	10080.364	9792	10899	121	10139.239	9834	10968	29	10194.173	9949	10970	61	10060.869	9957	10342	52	10051.980	9866	10741	73	10103.000	9869	10554	67	10110.955	9883	11163	53	10082.283	9883	10710	55	10077.291	9842	11034	53	10025.472	9890	10497	38	10052.395	9813	10979	57
295	63	10140.571	9868	11050	107	10141.888	9880	10931	121	10139.554	9744	10724	29	10077.518	9842	10410	61	10069.705	9951	10335	52	10011.288	9900	10459	73	10126.822	9924	11541	67	10049.776	9903	10746	53	10066.396	9895	10780	55	10036.800	9881	10441	53	10006.453	9924	10472	38	9984.289	9803	10137	57
296	63	10050.477	9896	10704	107	10094.523	9749	11595	121	10090.537	9857	10857	29	10072.759	9890	10632	61	10102.312	9913	10466	52	10009.788	9854	10431	73	10105.644	9874	11240	67	10105.552	9866	11390	53	10089.792	9900	10971	55	10080.036	9878	10736	53	10015.642	9892	10402	38	9987.447	9865	10319	57
297	63	10098.381	9882	10727	107	10115.477	9890	11230	121	10158.835	9865	11208	29	10072.689	9709	10727	61	10091.131	9882	10683	52	10028.115	9903	10545	73	10115.589	9882	10833	67	10090.761	9872	10906	53	10136.528	9900	11035	55	10087.764	9889	11015	53	10165.227	9874	12169	38	9993.263	9883	10211	57
298	63	10066.667	9893	10970	107	10123.916	9874	10995	121	10122.976	9850	11501	29	10100.482	9901	10794	61	10039.901	9925	10615	52	10045.038	9908	10759	73	10189.000	9900	11225	67	10097.239	9896	10892	53	10121.925	9922	11014	55	10075.854	9879	11044	53	10011.453	9882	11064	38	10053.632	9884	10816	57
299	63	10070.206	9864	10683	107	10148.327	9834	11138	121	10108.248	9887	10928	29	10066.000	9862	10420	61	10159.033	9898	10458	52	10047.462	9903	10600	73	10055.781	9898	10771	67	10120.492	9833	11086	53	10100.038	9916	10677	55	10027.600	9869	10632	53	9997.680	9900	10221	38	10015.921	9883	10471	57
300	63	10093.365	9921	10537	107	10111.879	9834	10645	121	10116.066	9845	10662	29	10078.586	9792	10708	61	10069.000	9946	10525	52	10024.577	9766	10405	73	10098.123	9869	11319	67	10126.597	9843	10871	53	10149.792	9900	10935	55	10101.363	9907	10987	53	10026.283	9869	10716	38	10049.053	9869	10761	57
301	63	10088.523	9850	10944	107	10178.112	9824	11311	121	10116.728	9876	10859	29	10133.689	9839	11096	61	10081.065	9823	10528	52	9993.596	9873	10154	73	10167.795	9811	10955	67	10043.388	9859	10608	53	10108.396	9166	11347	55	10051.327	9921	10735	53	9986.510	9915	10194	38	9978.842	9912	10068	57
302	63	10112.429	9838	11178	107	10151.738	9838	11324	121	10174.322	9874	11551	29	10114.275	9882	10750	61	10103.508	9835	10626	52	10059.288	9881	10914	73	10154.191	9895	11006	67	10153.030	9877	11030	53	10056.623	9858	10594	55	10016.127	9887	10709	53	9995.320	9899	10793	38	9999.079	9889	10471	57
303	63	10025.635	9902	10416	107	10252.683	9676	11052	121	10168.852	9733	11648	29	10159.311	9860	10679	61	10040.541	9896	10563	52	10013.885	9870	10696	73	10120.685	9856	11002	67	10091.672	9865	11046	53	10050.623	9783	10589	55	10014.928	9890	10324	53	10057.962	9909	10344	38	10020.026	9878	10330	57
304	63	10134.143	9923	10790	107	10087.084	9464	11554	121	10112.645	9896	11525	29	10183.482	9919	11284	61	10108.295	9901	10407	52	10082.500	9835	11462	73	10077.712	9499	10792	67	10065.492	9878	11017	53	10161.943	9852	10814	55	10076.873	9874	10965	53	10036.773	9819	10526	38	10013.158	9905	10375	57
305	63	10016.429	9114	10773	107	10085.804	9834	11435	121	10136.405	9621	10718	29	10134.896	9947	10774	61	10006.394	9904	10088	52	10039.865	9911	10371	73	10097.945	9816	11168	67	10104.283	9870	11747	53	10135.962	9911	11772	55	10042.000	9896	10482	53	10039.680	9853	11172	38	10053.815	9811	10742	57
306	63	10081.175	9906	11254	107	10092.047	8752	11423	121	10072.339	9700	10680	29	10129.241	9856	10944	61	10068.065	9876	11001	52	10028.635	9907	10352	73	10064.000	9897	10793	67	10145.761	9826	10828	53	10095.830	9846	10888	55	10067.072	9895	10686	53	10025.019	9826	10603	38	9982.158	9871	10136	57
307	63	10102.587	9904	10763	107	10116.346	9902	11407	121	10048.347	9867	10821	29	10169.034	9825	11051	61	10063.935	9898	10264	52	10092.500	9871	10879	73	10146.205	9838	10923	67	10096.224	9834	10882	53	10127.283	9847	10864	55	10055.563	9854	10797	53	10060.320	9893	10436	38	10004.500	9913	10308	57
308	63	10077.302	9917	10579	107	10120.458	9870	11438	121	10111.198	9818	10871	29	10165.896	9925	10621	61	10257.754	9916	10912	52	10046.654	9902	10489	73	10095.589	9879	10743	67	10068.194	9930	10958	53	10124.887	9844	10980	55	10027.418	9922	10369	53	10005.680	9895	10531	38	10040.763	9891	10327	57
309	63	10084.968	9821	10501	107	10178.121	9862	11581	121	10160.008	9807	11090	29	10141.862	9870	10959	61	10070.278	9911	10683	52	10078.750	9910	10674	73	10072.493	9837	10846	67	10109.403	9855	11263	53	10167.396	9806	11520	55	10011.000	9922	10282	53	10040.320	9754	10668	38	9986.658	9924	10163	57
310	63	10144.143	9762	11065	107	10135.617	9842	11261	121	10102.777	9866	10973	29	10110.000	9592	11214	61	10015.345	9949	10050	52	10051.615	9883	10528	73	10068.945	9870	11021	67	10048.030	9878	11114	53	10061.340	9894	11000	55	10037.437	9864	11471	53	10000.095	9900	10517	38	10045.237	9861	10885	57
311	63	10040.825	9884	10559	107	10084.683	9824	11008	121	10065.215	9349	11023	29	10306.621	9887	11397	61	10014.640	9963	10285	52	9992.808	9930	10098	73	10044.575	9876	10536	67	10159.269	9897	11735	53	10177.075	9906	10901	55	10045.164	9886	10717	53	10017.528	9907	10518	38	9979.711	9887	10049	57
312	63	10034.175	9892	10749	107	10153.131	9774	11276	121	10113.215	9868	10988	29	10163.138	9787	11281	61	10278.459	9825	10736	52	10041.000	9848	10748	73	10086.945	9850	10972	67	10036.403	9881	10371	53	10111.415	9835	10846	55	10020.654	9888	10573	53	10003.396	9825	10322	38	10020.185	9921	10409	57
313	63	10115.032	9833	10702	107	10078.290	9858	10793	121	10066.396	9792	10668	29	10239.725	9854	11223	61	10103.263	9910	10616	52	10081.827	9905	11422	73	10091.671	9796	11287	67	10048.179	9391	11581	53	10063.887	9865	10685	55	10049.981	9905	10409	53	10024.962	9899	10416	38	10083.579	9908	10557	57
314	63	10047.127	9897	10842	107	10117.495	9828	11127	121	10090.669	9861	11160	29	10188.931	9872	11163	61	10068.541	9867	10506	52	9984.962	9820	10250	73	10070.438	9813	10623	67	10127.582	9847	11460	53	10067.245	9805	11094	55	10003.346	9904	10288	53	10033.038	9836	10887	38	10005.737	9910	10185	57
315	63	10141.714	9877	10906	107	10077.579	9835	11163	121	10083.289	9853	10799	29	10251.931	9806	11509	61	10020.541	9871	10421	52	10100.288	9880	10792	73	10158.507	9826	11094	67	10009.791	9288	10603	53	10075.660	9900	10667	55	10072.637	9894	10680	53	10099.623	9882	11179	38	9996.263	9874	10389	57
316	63	10077.223	9890	10941	107	10111.037	9906	11099	121	10142.396	9809	11486	29	10084.621	9850	10817	61	10177.524	9921	10799	52	10018.770	9914	10561	73	10107.000	9875	11158	67	10171.403	9842	11271	53	10026.604	9918	10461	55	10105.654	9825	11215	53	10008.075	9880	10359	38	10001.185	9904	10437	57
317	63	9999.143	9918	10220	107	10100.411	9854	11123	121	10091.604	9894	11158	29	10217.518	9876	11300	61	10067.885	9948	10450	52	10023.827	9883	10580	73	10051.384	9815	11155	67	10144.224	9821	10894	53	10092.905	9861	11621	55	10015.182	9879	10339	53	10036.377	9887	10835	38	10031.947	9892	10355	57
318	63	10101.889	9875	10424	107	10156.121	9847	10912	121	10112.479	9845	10956	29	10195.138	9867	10593	61	10113.492	9894	10389	52	10052.365	9844	10798	73	10064.466	9913	10834	67	10093.612	9836	10898	53	10050.264	9903	11095	55	10009.454	9898	10145	53	10070.377	9868	10982	38	9992.632	9893	10218	57
319	63	9992.096	8849	10389	107	10245.094	9751	12195	121	10105.239	9851	10707	29	10088.311	9884	10799	61	10120.705	9898	10386	52	10037.000	9909	10395	73	10107.397	9857	11082	67	10017.627	8923	10866	53	10000.095	9591	10475	55	10064.964	9872	10642	53	10036.943	9830	10799	38	10051.895	9897	10949	57
320	63	10123.190	9829	11007	107	10167.019	9652	11300	121	10096.207	9006	10806	29	10161.345	9895	10637	61	10021.410	9948	10219	52	9979.058	9923	10043	73	10075.932	9877	10695	67	10131.910	9856	11557	53	10089.773	9866	10464	55	10098.618	9913	11257	53	10057.698	9917	10692	38	10013.737	9913	10290	57
321	63	10147.286	9850	11370	107	10125.888	9850	11039	121	10124.091	9885	11337	29	10158.275	9911	10739	61	10108.688	9921	10483	52	10057.980	9472	10648	73	10082.534	9803	11414	67	10183.492	9884	11027	53	10129.264	9893	11186	55	10103.327	9841	11132	53	10029.283	9873	10518	38	10045.421	9898	11060	57
322	63	10064.444	9861	10645	107	10069.683	9867	10894	121	10125.413	9762	11217	29	10132.138	9892	11071	61	10031.901	9948	10717	52	10004.250	9883	10442	73	9996.657	9890	10457	67	10099.806	9871	11234	53	10048.208	9913	10667	55	10086.218	9883	11103	53	10006.434	9924	10592	38	9998.815	9892	10385	57
323	63	10149.286	9825	11205	107	10200.233	9864	11424	121	10106.959	9842	11202	29	10183.275	9766	11171	61	10044.672	9843	10635	52	10044.846	9874	10735	73	10115.671	9825	10906	67	10165.836	9858	11461	53	10080.320	9872	10881	55	10053.928	9910	10483	53	10009.962	9918	10400	38	9986.474	9919	10078	57
324	63	10141.381	9899	11186	107	10123.159	9885	11424	121	10112.223	9893	11055	29	10264.034	9914	10934	61	10083.558	9871	10439	52	10113.538	9837	11061	73	10049.246	9870	10720	67	10146.344	9774	11267	53	10109.245	9828	10728	55	10098.454	9867	11171	53	10025.075	9906	10386	38	10052.553	9900	10473	57
325	63	10079.556	9841	10936	107	10217.468	9863	12299	121	10101.223	9868	10636	29	10045.138	9887	10394	61	10083.312	9910	11637	52	9988.558	9882	10170	73	10028.616	9922	10711	67	10088.701	9770	11314	53	10087.472	9854	10545	55	10108.310	9826	10696	53	10069.038	9468	10650	38	10076.842	9896	10723	57
326	63	10097.333	9856	10775	107	10163.532	9848	10973	121	10182.479	9823	11048	29	10108.586	9792	10428	61	10001.246	9956	10054	52	10092.770	9884	10814	73	10061.178	9631	10950	67	10102.358	9862	10867	53	10071.773	9883	10930	55	10145.928	9825	10919	53	10024.264	9902	10418	38	10063.500	9893	10841	57
327	63	10109.683	9880	11439	107	10091.990	9845	11505	121	10211.876	9879	11551	29	10111.275	9946	10744	61	9989.312	9894	10103	52	10040.423	9884	10742	73	10128.150	9867	11096	67	10052.074	9725	11295	53	10074.698	9902	11048	55	10038.327	9843	10400	53	10044.472	9908	10546	38	10027.185	9923	10400	57
328	63	10051.048	9897	10656	107	10187.317	9795	11236	121	10135.752	9818	11187	29	10113.482	9882	10559	61	10007.935	9941	10165	52	9988.385	9853	10075	73	10142.438	9888	11931	67	10146.239	9917	11201	53	10086.170	9892	10763	55	10014.563	9878	10596	53	10022.264	9911	10648	38	10008.447	9893	10432	57
329	63	10060.096	9876	11335	107	10161.225	9838	11039	121	10155.124	9865	10781	29	10148.034	9831	10646	61	10169.394	9826	10971	52	10007.038	9911	10406	73	10159.891	9811	11328	67	10084.985	9836	10684	53	10049.019	9895	10623	55	10117.654	9835	11112	53	10019.792	9898	10379	38	10049.053	9843	10625	57
330	63	10175.270	9775	11369	107	10154.168	9882	11125	121	10037.959	9897	11307	29	10213.275	9854	11500	61	10071.131	9938	10590	52	10053.212	9894	11013	73	10022.397	9778	10394	67	10055.955	9850	10575	53	10055.585	9860	11025	55	10093.690	9143	10901	53	10039.057	9880	10600	38	10015.158	9891	10384	57
331	63	10079.698	9885	11198	107	10191.822	9805	10901	121	10076.653	9844	11256	29	10076.518	9788	10965	61	10132.951	9913	10541	52	10012.673	9905	10341	73	10074.616	9902	10973	67	10079.761	9842	10954	53	10144.264	9883	11077	55	10141.327	9834	11226	53	10014.490	9889	10558	38	10005.947	9847	10467	57
332	63	10107.333	9827	10940	107	10154.532	9777	11492	121	10097.843	9898	10882	29	10175.414	9849	11133	61	10019.623	9870	10156	52	10030.096	9870	10889	73	10078.836	9879	11167	67	10159.761	9860	11017	53	10074.302	9865	10955	55	10009.818	9781	10535	53	10067.830	9838	10827	38	10007.026	9924	10196	57
333	63	9963.302	9507	10286	107	10163.262	9819	10964	121	10115.289	9842	10696	29	10056.034	9856	10520	61	10017.722	9911	10198	52	9996.077	9858	10507	73	10103.836	9845	11136	67	10093.821	9879	10871	53	10158.208	9889	12137	55	10111.964	9798	11009	53	10079.358	9872	10597	38	9984.263	9905	10065	57
334	63	10176.841	9842	11519	107	10158.944	9737	13287	121	10177.678	9844	11417	29	10114.414	9922	10781	61	10101.394	9874	10345	52	9991.500	9890	10098	73	10159.315	9871	10874	67	10069.896	9642	10575	53	10153.208	9726	11280	55	10069.291	9885	10801	53	10041.528	9861	10734	38	10024.895	9861	10932	57
335	63	10065.904	9892	11189	107	10057.094	9898	10646	121	10115.900	9890	10947	29	10056.931	9849	10465	61	10067.345	9883	10764	52	10112.827	8610	11520	73	10108.343	9867	11348	67	10043.463	9862	10496	53	10084.038	9842	10717	55	9971.327	9860	10086	53	10018.547	9892	10330	38	10046.026	9920	10491	57
336	63	10158.698	9904	11283	107	10089.691	9845	11093	121	10142.546	9874	11446	29	10160.379	9885	10861	61	10021.033	9911	10262	52	10048.250	9877	10947	73	10169.014	9883	11210	67	10001.791	9874	10320	53	10056.434	9850	10804	55	10043.709	9868	10686	53	9984.075	9750	10206	38	10048.947	9825	10576	57
337	63	10070.762	9865	10765	107	10158.075	9875	12025	121	10095.115	9849	11065	29	10147.862	9873	10825	61	10039.737	9887	10368	52	10018.230	9906	10596	73	10055.109	9904	10621	67	10040.746	9880	10962	53	10103.849	9910	10911	55	10144.454	9793	11329	53	10047.340	9847	10993	38	10003.553	9915	10171	57
338	63	10049.206	9870	10704	107	10173.028	9845	13114	121	10127.265	9846	10989	29	10195.689	9930	10603	61	10047.328	9869	10407	52	10139.442	9869	11900	73	10059.014	9824	10859	67	10051.552	9104	11045	53	10207.358	9832	11208	55	10100.637	9879	10764	53	10006.510	9885	10537	38	9983.263	9847	10134	57
339	63	10123.587	9857	10866	107	10134.393	9851	11276	121	10166.785	9899	11347	29	9989.173	9910	10060	61	10222.278	9896	10935	52	10058.192	9863	10822	73	10061.082	9880	10391	67	10096.119	9889	10766	53	10048.415	9854	10888	55	10005.909	9887	10239	53	10075.113	9881	10543	38	9997.632	9861	10299	57
340	63	10113.127	9855	11194	107	10130.767	9844	10940	121	10092.761	9868	11061	29	10218.725	9805	12051	61	10015.590	9901	10175	52	9972.980	9881	10082	73	10017.219	9846	10323	67	10133.672	9773	11082	53	10052.095	9902	10482	55	10091.363	9886	10826	53	10015.925	9888	10570	38	10075.737	9857	10757	57
341	63	10081.794	9896	10815	107	10171.421	9761	11373	121	10123.744	9766	11180	29	10033.069	9891	10269	61	10086.655	9932	10561	52	10017.596	9872	10354	73	10059.137	9890	11207	67	10114.403	9917	11314	53	10150.264	9885	11377	55	10069.000	9916	10865	53	10087.245	9889	11419	38	10081.079	9906	11108	57
342	63	10056.302	9814	10508	107	10068.468	9892	11405	121	10128.017	9797	11443	29	10054.827	9907	10561	61	10032.492	9962	10138	52	10032.096	9862	10590	73	10086.493	9772	10649	67	10081.045	9888	10567	53	10023.773	9918	10541	55	10009.437	9868	10341	53	10079.208	9918	10580	38	10032.185	9798	10623	57
343	63	10000.365	9824	10356	107	10119.757	9675	10951	121	10121.157	9874	11070	29	10097.207	9877	10919	61	10157.082	9954	10422	52	9982.520	9901	10060	73	10099.191	9866	11008	67	10083.283	9846	10591	53	10077.358	9861	10728	55	10102.836	9823	10946	53	10032.396	9884	10448	38	10038.079	9914	10615	57
344	63	10118.730	9872	10971	107	10101.673	9772	11136	121	10133.645	9809	11169	29	10223.173	9892	11293	61	10076.935	9875	10504	52	10074.712	9852	10533	73	10078.384	9860	10941	67	10090.463	9844	10641	53	10127.585	9768	10560	55	10089.928	9915	11039	53	10006.925	9880	10543	38	9972.737	9858	10069	57
345	63	10112.460	9839	10960	107	10114.673	9752	10975	121	10096.471	9846	10983	29	9998.931	9903	10223	61	10019.935	9926	10181	52	9987.020	9857	10410	73	10050.891	9815	10922	67	10112.433	9883	11182	53	10112.019	9873	10871	55	10090.291	9867	10881	53	10034.943	9858	10720	38	10126.658	9888	10540	57
346	63	10127.984	9831	10903	107	10076.552	9774	10807	121	10124.711	9861	11228	29	10284.207	9672	12585	61	10033.312	9882	10342	52	10022.096	9884	10322	73	10194.548	9763	11533	67	10109.940	9824	10873	53	10102.472	9889	10918	55	10030.654	9899	10344	53	9990.849	9896	10145	38	10014.368	9866	10522	57
347	63	10054.810	9863	10459	107	10145.944	9864	11619	121	10097.570	9825	11662	29	10055.621	9919	10310	61	10089.492	9929	10805	52	10105.135	9802	11023	73	10118.644	9879	11306	67	10109.045	9898	10801	53	10126.510	9800	11099	55	10104.618	9837	10939	53	10054.849	9887	10863	38	10097.000	9833	10851	57
348	63	10163.587	9909	11326	107	10151.832	9876	12476	121	10113.752	9846	11154	29	10166.931	9877	10776	61	10182.951	9939	10729	52	10021.288	9873	10269	73	10120.768	9889	11101	67	10106.926	9892	10994	53	10114.358	9857	10664	55	10089.654	9889	10800	53	10014.057	9916	10366	38	10049.815	9856	10804	57
349	63	9988.413	9861	10326	107	10113.364	9861	11195	121	10154.165	9832	11426	29	10061.621	9938	10293	61	10034.836	9925	10181	52	9991.654	9876	10188	73	10024.068	9859	10440	67	10083.492	9860	11189	53	10048.434	9895	10486	55	10061.055	9864	10828	53	10015.377	9824	10650	38	10034.632	9902	10315	57
350	63	10140.857	9874	11199	107	10193.636	9872	11828	121	10099.735	9902	11056	29	10075.827	9902	11102	61	10140.131	9897	11398	52	10053.923	9772	10624	73	10112.137	9829	11046	67	10094.164	9853	10702	53	10136.962	9900	10629	55	10067.072	9854	10640	53	10040.792	8991	10736	38	9983.658	9885	10195	57
351	63	10112.968	9890	10913	107	10083.953	9841	10741	121	10143.562	9873	11134	29	10099.586	9923	11335	61	10176.442	9915	10918	52	10031.635	9805	10531	73	10095.096	9245	11096	67	10159.955	9840	11184	53	10101.773	9818	10699	55	10067.036	9827	10689	53	10122.472	9800	10973	38	10076.211	9825	10788	57
352	63	10043.667	9907	10756	107	10122.299	9809	11507	121	10085.380	9868	10661	29	10148.966	9831	10717	61	10091.131	9820	11141	52	10016.635	9907	10372	73	10082.370	9780	11754	67	10096.403	9812	11405	53	10020.302	9897	10739	55	10083.764	9861	11295	53	10022.075	9891	10544	38	10012.605	9898	10695	57
353	63	10082.714	9835	10579	107	10030.683	9900	10536	121	10157.620	9786	11696	29	10084.379	9863	10750	61	10026.804	9922	10140	52	10020.038	9905	10362	73	10118.137	9838	10677	67	10118.940	9834	11112	53	10111.000	9918	10904	55	10104.690	9885	10790	53	10093.283	9798	11100	38	9990.447	9919	10158	57
354	63	10085.777	9847	11712	107	10108.598	9818	11120	121	10147.852	9812	11572	29	10125.827	9828	11804	61	10175.492	9857	11009	52	10015.558	9885	10418	73	10024.589	9896	10642	67	10106.926	9855	11310	53	10010.547	9852	10411	55	10081.836	9833	10719	53	10082.755	9851	11143	38	10006.053	9877	10487	57
355	63	10102.396	9891	10865	107	10155.804	9828	11066	121	10143.380	9826	11613	29	10103.862	9903	10744	61	10098.623	9908	10676	52	10021.096	9794	10595	73	10106.164	9732	10844	67	10054.656	9887	10451	53	10034.075	9895	10715	55	10064.055	9834	11392	53	10009.264	9880	10374	38	10020.553	9852	10635	57
356	63	10126.032	9908	10944	107	10129.561	9845	11305	121	10115.686	9809	11352	29	10234.104	9907	11581	61	10119.442	9937	10334	52	10096.520	9924	11154	73	10082.836	9837	11244	67	10100.612	9915	10919	53	10070.642	9848	11424	55	10051.182	9867	10573	53	10012.717	9881	10483	38	10006.947	9895	10377	57
357	63	10161.175	9830	11064	107	10152.767	9812	11468	121	10093.802	9864	11558	29	10030.069	9906	10314	61	10175.196	9898	10917	52	10039.250	9827	10739	73	10079.219	9718	10823	67	10041.926	9874	10497	53	10193.095	9900	11243	55	10030.836	9876	10397	53	10036.038	9920	10280	38	10037.868	9906	10377	57
358	63	10063.889	9666	11122	107	10110.486	9880	11613	121	10098.306	9863	10774	29	10156.518	9857	10879	61	10089.459	9834	10456	52	10007.962	9886	10535	73	10107.411	9851	10857	67	10071.224	9826	10713	53	10100.188	9861	10612	55	10110.363	9915	10657	53	9996.623	9816	10569	38	10015.395	9878	10239	57
359	63	10114.270	9893	11111	107	10195.589	9888	12072	121	10152.298	9817	11653	29	10106.793	9883	11032	61	9985.164	9924	10032	52	10000.327	9920	10235	73	10113.055	9777	11354	67	10050.582	9804	10684	53	10031.340	9880	10414	55	10059.164	9890	11021	53	10053.113	9881	10479	38	10093.263	9906	10642	57
360	63	10132.350	9891	10802	107	10046.925	9872	10687	121	10155.215	9839	11145	29	10120.241	9864	10655	61	10009.442	9877	10193	52	10057.712	9890	10852	73	10173.041	9780	11251	67	10069.328	9832	10957	53	10008.773	9891	10457	55	10125.182	9912	10695	53	10060.981	9781	10613	38	10067.289	9672	11608	57
361	63	10126.270	9902	10804	107	10070.822	9880	10932	121	10104.405	9849	11032	29	10020.621	9857	10281	61	10083.312	9916	11002	52	10065.770	9892	10514	73	10123.274	9894	11117	67	10088.731	9854	10654	53	10191.283	9884	11043	55	10029.728	9918	10415	53	10091.358	9837	10751	38	10059.026	9812	10704	57
362	63	10138.350	9923	11100	107	10171.953	9857	11198	121	10117.157	9734	11521	29	10306.000	9847	11280	61	10096.869	9909	10457	52	9996.327	9908	10369	73	10094.274	9879	10784	67	10071.955	9873	10473	53	10082.095	9892	10670	55	10056.782	9901	10597	53	10033.660	9874	10892	38	10135.763	9796	10780	57
363	63	10062.079	9882	10841	107	10102.355	9877	10929	121	10103.058	9794	11811	29	10145.896	9867	10870	61	10076.312	9939	10408	52	9998.520	9907	10325	73	10106.055	9853	11226	67	10020.926	9872	10644	53	10049.170	9887	10341	55	10094.836	9884	11374	53	10041.151	9892	10797	38	10034.026	9922	10361	57
364	63	10095.921	9885	10813	107	10126.748	9839	11564	121	10197.256	9852	11410	29	10111.173	9891	10504	61	9983.935	9901	10123	52	10077.558	9818	10655	73	10062.877	9841	11071	67	10041.851	9857	10548	53	10132.812	9862	11028	55	10090.745	9903	10862	53	10016.038	9879	10422	38	10038.421	9902	10730	57
365	63	10094.873	9880	10810	107	10115.337	9863	11089	121	10095.124	9854	12015	29	10058.379	9883	10389	61	10191.131	9956	10898	52	10048.980	9883	10675	73	10064.288	9898	10532	67	10099.119	9922	11125	53	10086.528	9924	11046	55	10035.146	9922	10339	53	10089.415	9879	11055	38	10030.421	9877	11042	57
366	63	10073.032	9808	10885	107	10109.075	9804	10954	121	10063.380	9825	10838	29	10091.379	9906	10568	61	10056.147	9913	10286	52	10012.346	9889	10927	73	10033.657	9864	10787	67	10055.791	9908	10875	53	10076.453	9893	11276	55	10094.291	9873	11180	53	9993.849	9889	10191	38	10031.447	9903	10324	57
367	63	10038.079	9923	10397	107	10156.141	9861	11245	121	10078.900	9882	10779	29	10030.482	9891	10404	61	10069.049	9906	10403	52	10042.538	9889	10630	73	10172.836	9863	11039	67	10145.194	9765	10670	53	10138.434	9857	11219	55	10023.546	9876	10385	53	10055.208	9388	10801	38	10002.763	9941	10134	57
368	63	10088.556	9883	10816	107	10145.654	9812	11318	121	10043.587	9851	10633	29	10139.000	9946	10552	61	10098.065	9767	11059	52	10069.730	9876	10559	73	10144.521	9851	10866	67	10053.791	9854	10798	53	9987.170	9715	10191	55	10072.291	9900	10537	53	10015.585	9889	10490	38	10039.211	9900	10395	57
369	63	10033.825	9844	10501	107	10061.271	9885	11038	121	10102.835	9876	10829	29	10289.275	9907	11149	61	10074.558	9865	10548	52	9998.346	9884	10212	73	10063.781	9861	10434	67	10123.731	9774	11119	53	10085.095	9861	10715	55	10100.291	9910	10611	53	10036.962	9881	10573	38	10040.763	9897	10603	57
370	63	10228.111	9907	11476	107	10102.439	8931	10993	121	10133.645	9857	11446	29	10219.173	9877	10733	61	10086.885	9897	10590	52	10025.577	9862	10396	73	10165.698	9824	10910	67	10087.135	9879	10857	53	10179.849	9868	11181	55	10028.928	9828	10680	53	10046.585	9836	10636	38	9990.395	9913	10239	57
371	63	10111.396	9913	10902	107	10122.514	9576	11314	121	10146.322	9848	11463	29	10067.931	9899	10520	61	10126.115	9844	10972	52	10098.520	9813	11045	73	10122.027	9820	11131	67	10162.851	9816	11374	53	10155.245	9832	11151	55	10146.363	9892	10933	53	10051.566	9886	10446	38	10063.447	9860	11014	57
372	63	10049.604	9403	10994	107	10210.804	9824	11179	121	10148.504	9776	11543	29	10018.069	9925	10565	61	10151.754	9871	10799	52	10011.308	9927	10355	73	10093.479	9888	10723	67	10122.597	9860	10820	53	10206.981	9888	11149	55	10086.546	9886	10819	53	10079.717	9860	10920	38	9987.053	9904	10105	57
373	63	10113.762	9846	10973	107	10054.607	9598	10670	121	10149.066	9835	11644	29	10283.482	9899	11182	61	10075.099	9932	10334	52	10008.385	9894	10556	73	10169.261	9860	11117	67	10114.970	9864	11009	53	10049.227	9841	10738	55	10066.764	9844	10667	53	10010.151	9906	10401	38	10122.000	9910	10933	57
374	63	10057.952	9560	10907	107	10097.636	9863	11548	121	10135.702	9882	11463	29	10028.275	9892	10430	61	9976.901	9906	10077	52	10047.404	8998	10705	73	10043.877	9902	10860	67	10073.717	9907	10891	53	10079.755	9210	10982	55	9989.400	9896	10208	53	10018.905	9784	10528	38	9985.158	9883	10051	57
375	63	10125.698	9882	11042	107	10098.252	9764	10785	121	10085.306	9867	11046	29	10109.759	9916	11240	61	10038.885	9922	10553	52	10028.635	9697	10720	73	10128.068	9839	11165	67	10072.865	9889	10688	53	10059.227	9833	10771	55	10123.818	9803	10758	53	10062.188	9907	10746	38	10026.185	9881	10416	57
376	63	10212.175	9879	11532	107	10099.131	9899	10793	121	10097.091	9864	10780	29	10218.621	9823	11243	61	10088.574	9954	10467	52	10009.154	9899	10523	73	10098.959	9841	11275	67	10065.985	9842	10860	53	10017.283	9893	10248	55	10114.654	9842	10966	53	10015.151	9900	10226	38	10047.132	9882	10640	57
377	63	10149.159	9891	11323	107	10130.243	9882	11023	121	10082.992	9815	11242	29	10129.311	9886	11407	61	10192.967	9772	11460	52	10023.020	9869	10324	73	10084.027	9864	11520	67	10114.717	9830	11107	53	10098.962	9856	10978	55	10036.019	9865	10488	53	10061.095	9779	10526	38	10026.815	9881	10381	57
378	63	10070.270	9863	10745	107	10115.103	9851	11026	121	10070.141	8988	10580	29	10097.414	9762	10680	61	10013.017	9920	10176	52	10008.980	9877	10480	73	10020.384	9853	10784	67	10061.269	9866	10431	53	10080.283	9765	10741	55	10090.127	9872	10599	53	10044.981	9865	10329	38	10060.685	9861	10789	57
379	63	10119.921	9867	11100	107	10150.103	9860	11398	121	10069.124	8855	11227	29	10133.034	9913	10658	61	10071.377	9934	10354	52	10013.154	9868	10386	73	10075.521	9923	11022	67	10104.970	9775	11294	53	10127.925	9855	11124	55	10098.182	9874	10593	53	10031.773	9868	10374	38	10006.921	9894	10345	57
380	63	10120.984	9859	10964	107	10092.187	9819	10778	121	10108.868	9719	11810	29	10230.482	9899	10777	61	10100.754	9853	10319	52	9999.404	9846	10206	73	10062.603	9850	10770	67	10130.926	9847	10920	53	10065.962	9858	10681	55	10092.509	9923	10816	53	10054.755	9918	10469	38	10063.132	8978	11026	57
381	63	10192.492	9770	11159	107	10166.495	9858	11204	121	10077.934	9819	10794	29	10089.552	9757	11203	61	9983.115	9891	10232	52	10058.462	9868	10612	73	10101.123	9738	11076	67	10207.344	9892	11041	53	10141.604	9926	11862	55	10075.346	9908	10855	53	10021.453	9779	10645	38	10045.105	9886	10371	57
382	63	10033.873	9831	10929	107	10114.374	9816	10778	121	10077.909	9781	10556	29	10049.966	9931	10453	61	10094.836	9886	10809	52	9982.173	9889	10072	73	10187.548	9799	11188	67	10049.761	9763	10769	53	10142.905	9904	10986	55	10061.072	9861	10747	53	10050.962	9824	10598	38	10009.632	9928	10247	57
383	63	10049.841	9893	10641	107	10113.748	9822	11666	121	10103.372	9823	10855	29	10247.138	9870	10815	61	10074.901	9823	10563	52	10084.230	9867	10987	73	10209.397	9781	11257	67	10109.717	9866	10855	53	10039.981	9863	10632	55	10087.327	9890	10595	53	10034.868	9898	10401	38	10019.132	9900	10572	57
384	63	10119.921	9820	11168	107	10107.785	9834	11067	121	10105.595	9856	10985	29	10102.966	9779	10919	61	9995.853	9936	10070	52	10051.885	9910	10960	73	10055.698	9855	10808	67	10159.463	9876	11060	53	10108.227	9803	11394	55	10056.036	9895	10960	53	10034.227	9883	10597	38	10092.974	9888	10626	57
385	63	10098.190	9828	10737	107	10159.206	9822	11324	121	10163.463	9761	11162	29	10202.759	9821	11541	61	10004.524	9916	10195	52	10011.365	9899	10572	73	10077.616	9855	10763	67	10090.761	9858	11373	53	10130.472	9900	10964	55	10089.363	9881	11411	53	10033.075	9906	10324	38	10016.132	9888	10391	57
386	63	10077.000	9900	10975	107	10091.037	9825	11422	121	10116.587	9837	11055	29	10190.621	9937	10971	61	10111.508	9948	10520	52	10012.000	9891	10844	73	10039.959	9884	10668	67	10125.045	9886	11455	53	10117.490	9777	11734	55	10120.473	9840	11524	53	10050.302	9874	11151	38	9982.105	9902	10073	57
387	63	10096.587	9871	10860	107	10141.691	9098	11477	121	10144.744	9438	11341	29	10065.862	9909	10666	61	10019.360	9937	10232	52	10042.615	9875	10873	73	10074.370	9878	10716	67	10067.060	9895	10917	53	10050.302	9934	10788	55	10040.182	9901	10700	53	10091.113	9860	10869	38	10045.737	9799	10492	57
388	63	10131.079	9848	11013	107	10081.468	9863	10979	121	10139.298	9842	11078	29	10176.138	9901	10802	61	10115.295	9978	10555	52	10010.000	9449	10737	73	10078.973	9909	10895	67	10103.955	9879	11182	53	10024.680	9826	10844	55	10144.055	9863	11338	53	10089.132	9899	11175	38	10032.342	9907	10617	57
389	63	10150.429	9845	11180	107	10142.851	9814	11243	121	10125.231	9860	10935	29	10177.966	9867	10690	61	10164.099	9914	10666	52	9980.712	9900	10097	73	10100.616	9807	11075	67	10072.522	9882	10735	53	10046.604	9847	10807	55	10061.454	9894	10713	53	10069.773	9855	10490	38	10097.211	9880	10589	57
390	63	10141.523	9905	11270	107	10195.617	9872	11525	121	10083.430	9722	10853	29	10105.000	9833	10714	61	10021.967	9915	10257	52	10129.730	9739	11336	73	10128.548	9890	11419	67	10060.478	9814	10809	53	10070.188	9871	10891	55	10161.873	9853	10947	53	10010.773	9908	10409	38	9993.947	9918	10164	57
391	63	10053.302	9900	10762	107	10070.317	9869	11019	121	10137.711	9868	10936	29	10241.414	9822	11805	61	10029.524	9933	10202	52	10054.500	9869	10572	73	10100.507	9835	10709	67	10058.910	9814	11000	53	10203.510	9882	11059	55	10112.218	9842	11641	53	10052.132	9828	10726	38	10025.185	9883	10989	57
392	63	10033.492	9908	10532	107	10111.056	9890	11082	121	10124.033	9815	11053	29	10032.759	9916	10346	61	9994.410	9844	10139	52	10009.230	9872	10458	73	10094.945	9813	11190	67	10108.269	9829	10841	53	10095.151	9881	11017	55	10051.509	9850	10809	53	10059.095	9265	10868	38	10058.026	9909	10889	57
393	63	10069.873	9897	10649	107	10169.337	9886	11059	121	10049.595	9846	10891	29	10104.725	9902	11100	61	10063.901	9922	10140	52	10005.635	9904	10236	73	10067.356	9879	10867	67	10114.418	9901	10904	53	10122.830	9796	11298	55	10072.618	9836	10523	53	10029.566	9833	10312	38	9984.789	9886	10044	57
394	63	10074.223	9854	10824	107	10117.206	9852	11208	121	10087.504	9881	10772	29	10214.518	9858	10763	61	9996.115	9910	10083	52	10084.327	9898	10842	73	10125.178	9864	10649	67	10092.776	9753	10676	53	10044.075	9895	10442	55	10020.454	9826	10618	53	10087.358	9805	11572	38	10050.395	9872	10638	57
395	63	10065.889	9869	10820	107	10098.532	9844	10732	121	10126.504	9859	11158	29	10133.655	9902	10771	61	10079.115	9891	10263	52	9981.500	9888	10057	73	10174.739	9770	11106	67	10080.821	9848	10557	53	10072.528	9907	10784	55	10092.164	9821	11582	53	9983.113	9907	10059	38	10013.974	9896	10311	57
396	63	10086.810	9894	10664	107	10141.775	9826	11034	121	10124.174	9825	11306	29	10113.275	9887	10718	61	10065.476	9909	10681	52	10024.962	9874	10657	73	10131.781	9858	11443	67	10149.851	9800	11757	53	10082.736	9723	10942	55	10005.327	9917	10655	53	10107.358	9802	11388	38	10159.263	9922	10948	57
397	63	10138.762	9861	11183	107	10120.897	9858	11394	121	10123.190	9173	11282	29	10279.759	9795	12143	61	10123.771	9888	10780	52	10016.327	9901	10466	73	10129.493	9859	11057	67	10053.030	9909	10530	53	10079.547	9874	10777	55	10041.709	9899	10470	53	10078.736	9905	11198	38	10013.947	9892	10447	57
398	63	10124.190	9842	11454	107	10098.075	9880	11090	121	10055.405	9840	10900	29	10174.689	9825	10842	61	9964.147	9656	10101	52	10020.154	9880	10403	73	10071.739	9814	10875	67	10050.448	9908	10445	53	10064.453	9899	10792	55	10054.036	9919	10483	53	10017.680	9932	10201	38	10006.815	9901	10307	57
399	63	10193.111	9768	11060	107	10170.645	9879	11551	121	10139.487	9781	10917	29	10041.552	9838	10960	61	10122.590	9867	10897	52	10048.270	9866	10490	73	10087.904	9865	10869	67	10083.149	9832	10816	53	10097.905	9821	10600	55	10033.146	9891	10598	53	10038.057	9861	10493	38	10001.185	9927	10175	57
400	63	10088.365	9857	10832	107	10113.225	9787	11015	121	10100.711	9847	11018	29	9992.966	9801	10379	61	10108.278	9853	10719	52	9997.250	9889	10301	73	10058.534	9859	10964	67	10117.746	9880	11480	53	10007.320	9854	10386	55	10062.728	9910	10583	53	10030.320	9895	10626	38	10067.105	9879	10522	57
401	63	10116.667	9820	11309	107	10185.879	9742	11799	121	10110.604	9822	10994	29	10082.448	9936	10448	61	10205.442	9960	10920	52	10007.346	9899	10587	73	10084.315	9858	10958	67	10008.179	9232	10539	53	10165.905	9903	11572	55	10089.964	9741	10824	53	10007.830	9885	10416	38	10018.237	9922	10329	57
402	63	10102.333	9882	10661	107	10152.589	9760	10932	121	10120.182	9870	10997	29	10039.759	9818	11218	61	10065.000	9898	10619	52	10022.942	9862	10489	73	10079.850	9802	10981	67	10100.104	9831	11090	53	10063.075	9858	10886	55	9987.836	9873	10196	53	10043.302	9821	10825	38	10082.632	9929	10747	57
403	63	10089.111	9910	10761	107	10134.859	9861	11192	121	10199.339	9838	10994	29	10232.896	9994	10893	61	10054.328	9966	10314	52	10001.115	9815	10332	73	10142.356	9868	11470	67	10178.164	9853	11253	53	10250.510	9876	11589	55	10080.509	9855	11320	53	10066.925	9883	10857	38	9991.658	9899	10198	57
404	63	10092.302	9852	11090	107	10121.075	9846	11094	121	10060.686	9738	10573	29	10375.966	9873	11337	61	10203.213	9794	11353	52	9996.788	9899	10608	73	10130.232	9803	10855	67	10099.209	9864	10955	53	10050.528	9862	10548	55	10115.764	9899	11099	53	10002.604	9896	10315	38	9993.263	9856	10201	57
405	63	10060.096	9933	10715	107	10258.402	9891	11281	121	10126.058	9867	10988	29	10196.518	9849	10886	61	10070.229	9906	10405	52	9997.327	9869	10257	73	10110.904	9857	10647	67	10072.970	9344	10955	53	10189.415	9775	11530	55	10057.346	9882	10662	53	10080.453	9896	11249	38	10005.342	9904	10452	57
406	63	10170.350	9844	10859	107	10054.299	9862	10679	121	10107.868	9761	11775	29	10095.655	9922	10892	61	10092.345	9916	10509	52	10107.115	9880	11193	73	10142.781	9889	10977	67	10073.328	9868	10908	53	10093.943	9891	11302	55	10101.363	9874	10936	53	10010.566	9925	10690	38	10016.000	9888	10335	57
407	63	10042.032	9868	10626	107	10104.393	9879	10817	121	10089.694	9792	10763	29	10064.931	9905	10563	61	10024.853	9923	10299	52	10030.288	9819	10526	73	10055.726	9616	10893	67	10066.865	9817	10689	53	10058.302	9867	10843	55	10051.836	9880	10781	53	10045.943	9793	11012	38	9988.658	9906	10132	57
408	63	10088.857	9872	10751	107	10072.738	9860	10860	121	10153.934	9753	11687	29	10195.725	9924	11024	61	10036.049	9839	10358	52	10113.365	9831	11047	73	10183.425	9926	10793	67	10148.104	9914	11404	53	10040.680	9884	10517	55	10057.109	9893	10553	53	10148.773	9897	11580	38	10005.815	9847	10281	57
409	63	10156.460	9697	10700	107	10181.103	9895	11269	121	10116.422	9700	11218	29	10096.069	9907	10682	61	10141.590	9840	10579	52	10021.462	9890	10585	73	10048.479	9684	10923	67	10056.746	9898	10606	53	10009.528	9919	10211	55	10069.945	9862	11573	53	10049.415	9841	10943	38	10049.737	9859	10998	57
410	63	10099.111	9834	11452	107	10186.084	9905	11172	121	10143.298	9812	11334	29	10062.759	9882	10525	61	10059.164	9899	10437	52	10099.520	9782	11740	73	10150.809	9880	11275	67	10083.761	9836	10845	53	10107.981	9735	11188	55	10086.400	9849	10817	53	10028.396	9878	11018	38	10046.737	9911	10580	57
411	63	10059.302	9783	10760	107	10143.448	9674	11350	121	10130.967	9841	10985	29	10102.725	9848	10589	61	10032.099	9901	10175	52	10066.423	9890	10638	73	10036.302	9897	10613	67	10069.358	9890	10756	53	10210.981	9823	11478	55	10080.764	9912	11177	53	10060.887	9894	11209	38	9977.026	9916	10037	57
412	63	10151.825	9853	10821	107	10089.094	9815	10722	121	10073.967	9811	11154	29	10182.518	9824	10914	61	10104.426	9888	10370	52	9984.558	9895	10097	73	10023.973	9877	10767	67	10116.074	9880	10815	53	10087.698	9828	10748	55	10064.146	9898	10925	53	10038.887	9884	10406	38	10129.947	9847	11406	57
413	63	10022.381	9874	10785	107	10135.701	9839	11811	121	10102.537	9867	11097	29	10154.275	9748	10793	61	10119.885	9861	10674	52	10059.058	9905	10650	73	10085.123	9825	11871	67	10262.642	9848	11263	53	10141.585	9822	11079	55	10027.164	9857	10337	53	10057.981	9867	10580	38	10002.315	9890	10251	57
414	63	10002.921	9886	10549	107	10122.299	9797	11325	121	10117.132	9840	10750	29	10070.448	9860	10551	61	10040.623	9908	10182	52	10020.365	9861	10592	73	10073.493	9858	10803	67	10071.731	9922	10580	53	10077.547	9913	11311	55	10005.454	9899	10364	53	10006.415	9853	10348	38	9999.685	9904	10107	57
415	63	10045.079	9842	10697	107	10105.963	9843	10652	121	10043.008	9904	10697	29	10155.862	9878	11297	61	10008.442	9849	10155	52	10035.250	9883	10598	73	10098.548	9814	10963	67	10114.851	9857	10650	53	10035.264	9884	10354	55	10042.764	9842	10856	53	10013.547	9823	10485	38	9982.000	9925	10034	57
416	63	10059.984	9900	10820	107	10252.383	9805	11282	121	10194.454	9786	11169	29	10207.862	9806	10786	61	10040.394	9921	10219	52	10006.635	9850	10308	73	10054.274	9896	10737	67	10079.224	9831	10940	53	10113.057	9916	10697	55	10072.782	9902	10825	53	9980.490	9869	10206	38	9985.658	9913	10083	57
417	63	10123.333	9861	10924	107	10139.953	9824	11038	121	10131.024	9828	11055	29	10089.000	9842	10738	61	10116.492	9899	10483	52	9992.692	9858	10749	73	10106.452	9901	11209	67	10111.179	9873	11146	53	10061.415	9914	10594	55	10033.182	9854	10450	53	10019.925	9918	10344	38	10084.658	9900	10662	57
418	63	10113.968	9885	10712	107	10104.364	9799	11068	121	10081.950	9870	10604	29	10059.759	9860	10373	61	10038.935	9847	10165	52	10036.962	9851	10367	73	10109.370	9562	11526	67	10039.313	9886	10475	53	10155.604	9886	11883	55	10024.745	9885	10328	53	10070.453	9809	10659	38	10100.132	9857	10842	57
419	63	10068.635	9884	10468	107	10189.859	9889	11179	121	10104.396	9855	10874	29	10161.241	9914	10977	61	10054.754	9924	10286	52	10029.923	9869	10654	73	10025.356	9843	10494	67	10075.567	9894	10654	53	10029.358	9904	10500	55	10039.109	9911	11149	53	10074.510	9901	10818	38	10083.421	9931	10603	57
420	63	10096.984	9868	10825	107	10141.327	9864	11570	121	10129.389	9858	11422	29	10136.173	9887	11699	61	10124.804	9895	10990	52	10067.288	9853	11099	73	10074.781	9864	10670	67	10048.508	9850	10623	53	10111.245	9888	10849	55	10042.091	9872	10460	53	10045.188	9932	10550	38	9994.132	9909	10081	57
421	63	10105.587	9880	10903	107	10095.775	9881	11838	121	10067.826	9823	11131	29	10177.069	9899	10989	61	10184.278	9923	11169	52	10032.308	9902	10406	73	10083.603	9862	11146	67	10079.955	9893	10813	53	10041.660	9907	10572	55	10022.509	9866	10665	53	10013.868	9845	10658	38	10095.632	9817	11174	57
422	63	10136.571	9846	11107	107	10141.617	9838	11044	121	10058.826	9845	10898	29	10083.275	9828	10629	61	10005.000	9879	10411	52	10060.962	9897	10704	73	10090.534	9916	10816	67	10187.015	9897	10947	53	10125.095	9861	11111	55	9998.255	9883	10287	53	10001.170	9865	10286	38	10039.526	9815	10825	57
423	63	10132.270	9882	11083	107	10099.047	9746	11222	121	10095.513	9898	11019	29	10124.896	9886	10684	61	10134.918	9909	10390	52	9995.980	9779	10240	73	10057.343	9891	10663	67	10071.717	9826	10551	53	10085.773	9800	11073	55	10059.400	9878	11290	53	10044.472	9906	10678	38	9983.395	9901	10043	57
424	63	10077.302	9888	10603	107	10153.570	9895	11564	121	10170.818	9845	12553	29	10045.759	9880	10729	61	10000.213	9907	10177	52	10074.250	9872	10668	73	10119.343	9763	11149	67	10117.030	9888	11160	53	10103.113	9879	10971	55	10036.291	9898	10457	53	10114.623	9761	11314	38	10020.053	9848	10288	57
425	63	10091.048	9592	10771	107	10096.112	9808	11091	121	10108.372	9824	11177	29	10106.345	9847	10934	61	10024.000	9909	10570	52	10045.250	9862	10655	73	10077.959	9882	10769	67	10051.582	9900	10635	53	10117.943	9814	10730	55	10061.055	9830	10860	53	10059.642	9890	10484	38	9983.974	9892	10249	57
426	63	10192.762	9905	11293	107	10105.738	9862	11151	121	10089.380	9740	11292	29	10150.104	9838	10849	61	10121.722	9849	10682	52	9985.442	9898	10127	73	10093.986	9785	11247	67	10108.701	9896	10807	53	10080.245	9895	10820	55	10141.363	9823	11016	53	10035.396	9874	10699	38	10019.211	9917	10274	57
427	63	10089.429	9806	11049	107	10158.775	9740	11520	121	10075.744	9863	10608	29	10262.552	9835	11008	61	10062.606	9905	10281	52	9992.346	9874	10310	73	10037.904	9907	10566	67	10013.761	9882	10519	53	10058.887	9888	10554	55	10092.272	9884	10611	53	9978.151	9736	10132	38	9991.579	9864	10147	57
428	63	10123.444	9827	11121	107	10139.804	9830	11127	121	10072.694	9844	11338	29	10124.482	9933	10439	61	10000.951	9912	10159	52	10060.673	9836	10858	73	10052.891	9810	10612	67	10073.821	9852	10720	53	10087.925	9893	10467	55	10061.873	9821	10734	53	10042.736	9861	11045	38	10099.395	9883	11201	57
429	63	10136.460	9880	11346	107	10090.486	9863	11000	121	10081.041	9878	10946	29	10011.173	9697	10855	61	10022.722	9928	10299	52	10041.673	9900	10557	73	10201.027	9768	11491	67	10073.104	9883	10609	53	10055.528	9878	10556	55	10151.818	9848	11617	53	10068.547	9846	10726	38	10041.079	9899	10774	57
430	63	10126.841	9858	10897	107	10197.393	9829	11249	121	10116.992	9832	11355	29	10083.448	9921	10688	61	10041.524	9909	10964	52	10065.385	9831	10570	73	10079.822	9819	10898	67	10083.373	9857	10798	53	10093.566	9914	10911	55	10129.563	9804	10947	53	10037.113	9833	10751	38	10002.289	9920	10163	57
431	63	10096.523	9848	10913	107	10075.794	9876	11148	121	10095.546	9860	11322	29	10130.482	9877	11339	61	10012.623	9893	10108	52	10035.654	9865	10505	73	10111.356	9847	11352	67	10075.687	9863	10559	53	10060.132	9896	10702	55	10087.146	9921	10807	53	10004.245	9909	10292	38	9989.211	9928	10077	57
432	63	10147.333	9853	11588	107	10130.233	9840	10968	121	10105.454	9766	11439	29	10157.345	9830	10954	61	10112.459	9779	10721	52	10032.827	9902	10755	73	10057.068	9778	10778	67	10153.194	9841	11206	53	10135.660	9871	10724	55	10049.072	9855	10394	53	10010.170	9908	10238	38	10023.158	9872	10464	57
433	63	10066.746	9885	10681	107	10062.019	9864	10724	121	10085.306	9837	10781	29	10128.345	9898	10796	61	10016.722	9888	10180	52	10017.154	9888	10465	73	10026.945	9890	10836	67	10175.492	9844	11110	53	10021.340	9905	10391	55	10085.473	9890	10855	53	10042.566	9913	10634	38	10008.158	9904	10247	57
434	63	10123.032	9907	11078	107	10127.112	9851	10874	121	10078.281	9878	11166	29	10172.379	9936	11063	61	10054.819	9918	10302	52	10003.308	9880	10401	73	10087.027	9883	10979	67	10087.224	9797	10914	53	10090.340	9839	10928	55	10073.200	9922	10630	53	10053.868	9669	10335	38	10022.632	9863	10345	57
435	63	10123.746	9898	10675	107	10122.888	9884	11280	121	10094.339	9875	11066	29	10043.241	9894	10408	61	10206.524	9946	11191	52	10039.442	9879	10712	73	10031.685	9856	10650	67	10082.090	9854	10688	53	10129.755	9898	11313	55	10056.600	9859	10718	53	9972.434	9790	10042	38	10033.815	9838	10587	57
436	63	10085.571	9881	10953	107	10168.084	9802	11523	121	10089.372	9865	10715	29	10090.862	9853	10905	61	10173.558	9909	10790	52	10032.923	9914	10391	73	10104.973	9104	10890	67	10087.239	9869	10958	53	10084.019	9889	10783	55	10185.473	9900	11318	53	9983.264	9848	10358	38	9979.105	9886	10094	57
437	63	10159.825	9907	11459	107	10118.598	9118	11810	121	10086.810	9898	11092	29	10026.793	9920	10480	61	10002.951	9965	10124	52	10007.308	9863	10460	73	10117.493	9877	10670	67	10077.701	9885	10828	53	10217.208	9892	10969	55	10081.600	9882	10792	53	10107.227	9892	11898	38	10034.553	9878	10517	57
438	63	10158.762	9899	11111	107	10129.141	9864	11040	121	10201.826	9877	11348	29	10083.896	9726	10755	61	10075.623	9394	10456	52	10083.520	9862	11403	73	10138.959	9798	10907	67	10142.597	9881	12029	53	10054.962	9854	11035	55	10052.618	9871	10797	53	10031.245	9869	10773	38	10012.421	9894	10406	57
439	63	10162.000	9885	11068	107	10122.720	9858	11154	121	10114.835	9843	11203	29	10147.000	9917	11409	61	10015.263	9919	10328	52	10076.038	9852	10954	73	10161.768	9846	10982	67	10105.940	9787	11161	53	10018.830	9879	10463	55	10052.091	9815	10956	53	10066.528	9682	11669	38	10078.263	9818	10817	57
440	63	10105.477	9754	11042	107	10158.309	9825	11039	121	10043.934	9861	10497	29	10045.345	9856	10290	61	10153.147	9879	10691	52	9978.135	9909	10112	73	10078.726	9898	10896	67	10061.672	9892	10954	53	10059.830	9877	10990	55	10093.654	9889	10809	53	9993.000	9886	10256	38	10042.685	9902	10442	57
441	63	10102.096	9518	10772	107	10109.963	9898	10843	121	10057.496	9846	10859	29	10093.621	9890	10899	61	10205.524	9906	11018	52	10018.096	9393	10953	73	10070.041	9866	10546	67	10017.344	9842	10397	53	10047.358	9723	10828	55	10113.146	9871	11406	53	10040.188	9693	10898	38	10065.763	9845	10620	57
442	63	10095.604	9894	10817	107	10141.851	9845	11535	121	10077.917	9805	10908	29	10063.069	9856	11014	61	10110.099	9921	10393	52	9989.462	9838	10332	73	10061.616	9879	10940	67	10080.567	9827	11261	53	10060.528	9817	10887	55	10150.146	9893	10932	53	10029.019	9873	10506	38	10068.658	9867	10775	57
443	63	10063.143	9871	11261	107	10180.065	9886	11842	121	10111.074	9885	11252	29	10105.759	9899	10864	61	10040.229	9922	10303	52	10110.077	9874	10835	73	10059.795	9907	10494	67	10047.388	9622	10829	53	10036.377	9812	10766	55	10164.782	9825	11390	53	10022.170	9897	10665	38	10028.185	9902	10423	57
444	63	10091.683	9890	11149	107	10111.010	9871	10961	121	10085.587	9817	10790	29	10226.552	9891	10999	61	10072.213	9907	10521	52	10005.885	9891	10354	73	10116.452	9783	11230	67	10144.358	9837	10795	53	10215.566	9912	11261	55	10038.745	9843	10770	53	9968.642	9888	10042	38	10009.211	9892	10271	57
445	63	10107.984	9834	10818	107	10088.112	9894	10835	121	10130.562	9777	10926	29	10051.586	9834	10582	61	10022.115	9926	10350	52	10060.404	9863	11202	73	10065.918	9825	10934	67	10073.851	9848	10978	53	10055.812	9923	10358	55	10083.928	9895	11057	53	10025.868	9918	10472	38	9980.711	9919	10040	57
446	63	10122.460	9879	11154	107	10216.589	9873	11293	121	10035.521	8984	11252	29	10057.000	9891	10417	61	10094.737	9901	10562	52	9991.730	9912	10314	73	10095.014	9897	10832	67	10051.030	9863	10670	53	10137.358	9875	11314	55	10048.200	9836	10580	53	10116.227	9851	10992	38	10083.315	9901	10577	57
447	63	10074.508	9813	11483	107	10143.402	9831	11006	121	10058.050	9889	10958	29	10171.689	9929	11078	61	10119.131	9787	11017	52	10055.962	9900	10756	73	10113.712	9846	10838	67	10080.597	9772	10682	53	9995.170	9869	10253	55	9994.690	9897	10254	53	10099.245	9897	10407	38	9991.079	9178	10483	57
448	63	10085.714	9884	10534	107	10141.673	9797	11348	121	10150.463	9816	11280	29	10033.173	9871	10350	61	10062.426	9935	10357	52	10031.385	9908	10320	73	10073.809	9772	11193	67	10061.149	9819	11026	53	10097.245	9856	10719	55	9980.690	9855	10115	53	10043.547	9745	10750	38	10078.395	9871	11085	57
449	63	10168.413	9778	10989	107	10209.010	9833	11222	121	10152.256	9845	11400	29	10176.379	9805	11289	61	10146.508	9945	10665	52	10031.673	9857	10870	73	10107.657	9924	10614	67	10161.776	9793	11449	53	10225.188	9927	11384	55	10137.945	9857	11339	53	10027.812	9897	10312	38	10073.447	9912	10638	57
450	63	10061.238	9907	10618	107	10058.271	9812	10539	121	10094.761	9879	11000	29	10103.552	9891	10826	61	9994.492	9925	10045	52	10014.558	9882	10818	73	10091.068	9847	10707	67	10049.045	9880	10585	53	10116.415	9773	11417	55	10179.563	9920	11232	53	9994.434	9791	10188	38	9995.289	9910	10150	57
451	63	10090.175	9808	10580	107	10131.309	9831	11366	121	10081.487	9896	10843	29	10056.414	9881	10287	61	10047.951	9929	10332	52	10012.923	9916	10407	73	10078.932	9848	11074	67	10075.239	9904	10506	53	10144.943	8453	11018	55	10119.836	9815	11221	53	10070.566	9908	10798	38	10077.158	9799	11141	57
452	63	10095.444	9858	11031	107	10136.906	9859	10866	121	10059.207	9871	10691	29	10070.207	9880	10538	61	10054.737	9933	10531	52	10050.788	9827	11286	73	10102.768	9789	11079	67	10053.776	9905	10471	53	10064.792	9783	10799	55	10105.437	9872	11057	53	10019.340	9907	10586	38	9971.842	9872	10044	57
453	63	10071.873	9919	10969	107	10176.206	9761	11353	121	10091.900	9863	11148	29	10011.689	9845	10413	61	10105.442	9859	10742	52	9980.192	9902	10102	73	10161.082	9834	11080	67	10096.090	9791	11341	53	10087.227	9846	11153	55	10033.582	9892	10583	53	10069.925	9887	10771	38	10032.211	9890	10734	57
454	63	10057.270	9855	10934	107	10110.299	9236	11420	121	10203.694	9724	12056	29	10173.759	9927	10651	61	10086.819	9915	10512	52	10015.115	9892	10436	73	10064.575	9868	10714	67	10106.865	9919	11068	53	10123.510	9861	10642	55	10050.563	9887	10630	53	10020.340	9870	10524	38	10017.579	9924	10269	57
455	63	10137.810	9920	11678	107	10192.271	9834	12532	121	10085.223	9860	10867	29	10088.000	9905	10890	61	10018.263	9924	10442	52	10013.154	9836	10632	73	10176.548	9886	10938	67	10117.224	9887	10635	53	10176.623	9842	11024	55	10114.637	9908	11261	53	10036.698	9842	10697	38	10004.079	9871	10350	57
456	63	10108.317	9853	10878	107	10183.028	9893	11485	121	10095.959	9875	11100	29	10019.173	9832	10422	61	10086.426	9897	10345	52	10019.250	9865	10522	73	10030.986	9888	10473	67	10115.000	9875	11089	53	10125.528	9899	11253	55	10061.546	9907	10986	53	9996.773	9896	10338	38	10029.632	9903	10384	57
457	63	10143.777	9868	11105	107	10141.252	9810	11458	121	10063.587	9744	11289	29	10135.827	9912	10770	61	10035.278	9940	10287	52	10049.192	9776	11192	73	10143.096	9895	10743	67	10079.896	9796	10628	53	10046.736	9843	10523	55	10022.491	9907	10431	53	10041.585	9876	10667	38	10062.000	9886	10508	57
458	63	10173.841	9811	11115	107	10190.916	9742	10976	121	10099.314	9835	10748	29	10139.793	9851	10738	61	10193.819	9903	11169	52	10055.558	9895	10969	73	10091.973	9817	11219	67	10090.761	9831	10995	53	10029.245	9901	10728	55	10148.019	9851	11072	53	10021.377	9878	10578	38	10019.447	9883	10532	57
459	63	10077.825	9895	10796	107	10210.514	9871	12676	121	10092.711	9889	10711	29	10204.482	9878	11155	61	10086.541	9913	10959	52	9986.885	9864	10241	73	10101.932	9836	10647	67	10109.522	9836	10782	53	10082.453	9797	11042	55	10032.854	9844	10888	53	9985.019	9106	10948	38	10021.342	9886	10760	57
460	63	10102.444	9875	10866	107	10117.112	9844	11257	121	10088.554	9867	10936	29	10233.827	9828	11746	61	10046.967	9902	10437	52	10033.385	9800	10756	73	10130.959	9778	10855	67	10244.731	9876	11515	53	10068.528	9786	10644	55	10053.327	9852	10507	53	10042.868	9881	10804	38	10070.342	9836	10636	57
461	63	10124.000	9916	11409	107	10141.869	9859	11333	121	10066.389	9882	10803	29	10078.345	9870	10544	61	10022.524	9903	10216	52	10143.635	9897	11111	73	10102.671	9880	11596	67	10102.194	9894	10983	53	10100.905	9856	11173	55	10072.873	9885	11156	53	10005.792	9888	10487	38	10001.868	9914	10561	57
462	63	10067.492	9868	10632	107	10165.832	9821	11167	121	10062.885	9892	10939	29	10073.241	9903	10501	61	10054.459	9868	10274	52	9985.000	9876	10204	73	10053.685	9884	10745	67	10134.612	9859	11374	53	10060.415	9860	10531	55	10021.400	9887	10286	53	10017.849	9782	10632	38	10051.815	9900	11165	57
463	63	10049.873	9877	10297	107	10229.411	9830	11079	121	10089.017	9832	11006	29	10172.207	9889	10778	61	10022.328	9917	10102	52	10000.192	9905	10519	73	10006.466	9928	10254	67	10139.687	9840	10668	53	10007.547	9853	10182	55	10195.491	9917	11132	53	9991.151	9815	10404	38	10160.132	9916	11061	57
464	63	10109.396	9821	11240	107	10178.579	9759	11772	121	10113.702	8939	11321	29	10070.621	9901	10556	61	10102.115	9873	10392	52	10017.346	9893	10414	73	10080.466	9854	10573	67	10020.119	9869	10451	53	10097.302	9844	10812	55	10066.218	9862	10587	53	10059.320	9898	10723	38	10087.789	9820	11008	57
465	63	10067.159	9871	10619	107	10089.299	9841	10672	121	10096.554	9801	11238	29	10236.725	9945	11493	61	10051.983	9905	10290	52	10062.596	9862	10699	73	10090.123	9898	11289	67	10103.522	9864	10977	53	10098.812	9905	10785	55	10072.673	9839	10426	53	10002.868	9866	10260	38	10003.500	9834	10427	57
466	63	10087.587	9884	10852	107	10091.243	9807	10720	121	10046.438	9832	10772	29	10171.621	9888	10804	61	10181.246	9912	10814	52	10064.962	9899	10514	73	10105.329	9901	10977	67	10218.433	9769	11085	53	10062.925	9770	10539	55	10140.127	9833	11075	53	10027.604	9872	10560	38	10059.553	9891	10753	57
467	63	10128.413	9876	10885	107	10158.168	9866	11783	121	10069.868	9813	10896	29	10085.069	9899	10438	61	10034.901	9903	10682	52	10005.020	9849	10870	73	10033.055	9869	10628	67	10057.164	9865	10549	53	10034.472	9810	10597	55	9992.363	9868	10220	53	10056.943	9887	10883	38	10046.342	9894	10335	57
468	63	10217.079	9837	11665	107	10098.851	9892	10890	121	10082.165	9895	11093	29	10055.552	9900	11123	61	10223.426	9820	10998	52	10019.270	9831	11110	73	10044.356	9871	10545	67	10108.090	9151	11025	53	10037.057	9790	10666	55	10039.527	9903	10443	53	10039.868	9884	10902	38	10080.815	9835	10605	57
469	63	10161.127	9715	12579	107	10140.645	9906	12277	121	10122.355	9876	11442	29	10210.000	9796	11460	61	10002.853	9876	10137	52	10063.020	9826	10995	73	10133.685	9848	11310	67	10108.492	9804	10903	53	10055.075	9913	10494	55	10128.800	9845	10839	53	10015.830	9906	10393	38	9982.553	9903	10077	57
470	63	10169.127	9902	11713	107	10173.720	9806	12995	121	10126.728	9888	11342	29	10085.069	9741	10585	61	10094.853	9856	10833	52	10045.480	9892	10418	73	10076.150	9892	10751	67	10062.985	9863	10548	53	10115.830	9908	11192	55	10010.618	9870	10355	53	9990.302	9916	10165	38	10039.421	9884	10610	57
471	63	10101.016	9862	10722	107	10100.215	9808	11307	121	10104.818	9684	11281	29	10235.759	9868	11469	61	10102.688	9851	10512	52	10031.250	9812	10725	73	10039.616	9887	10498	67	10103.299	9859	10951	53	10186.547	9880	11360	55	10156.509	9837	10900	53	10021.132	9905	10392	38	10060.921	9877	11044	57
472	63	10046.730	9863	10507	107	10108.411	9846	10695	121	10100.546	9779	11543	29	10242.966	9947	11951	61	10101.737	9917	10678	52	10015.154	9858	10348	73	10002.466	9861	10460	67	10105.567	9672	11199	53	10057.227	9879	10781	55	10036.654	9893	10665	53	10002.302	9879	10344	38	10047.947	9884	10842	57
473	63	10070.825	9871	10566	107	10174.617	9827	12044	121	10178.438	9846	11581	29	10172.966	9909	10644	61	9997.722	9909	10097	52	10025.154	9851	10619	73	10057.329	9858	10823	67	10071.627	9890	10987	53	10004.434	9885	10472	55	10020.272	9870	10460	53	10052.623	9925	10333	38	10052.132	9937	10434	57
474	63	10073.333	9734	10568	107	10100.832	9784	10819	121	10097.471	9838	11182	29	10043.966	9910	10544	61	10026.672	9962	10115	52	10103.270	9836	10916	73	10053.109	9698	11377	67	10150.045	9855	11251	53	10020.717	9860	10452	55	10018.182	9920	10310	53	9998.283	9910	10235	38	10052.026	9864	10911	57
475	63	10139.508	9798	10910	107	10118.617	9856	11858	121	10068.578	9868	10944	29	10099.000	9915	10960	61	10093.640	9789	10279	52	10020.346	9924	10350	73	10045.739	9835	10806	67	10051.269	9920	10775	53	10049.623	9903	11511	55	10071.891	9895	10697	53	10069.095	9912	11005	38	10073.263	9923	11222	57
476	63	10131.698	9850	11170	107	10106.448	9800	11422	121	10108.529	9840	10862	29	10089.655	9905	10628	61	10021.640	9923	10411	52	10084.442	9768	10885	73	10083.164	9665	10847	67	10233.776	9898	11367	53	10118.943	9921	10874	55	9999.019	9875	10299	53	9982.038	9796	10075	38	10075.053	9867	11101	57
477	63	10075.286	9827	10664	107	10159.299	9890	11333	121	10134.587	9890	11187	29	10151.104	9902	10809	61	10005.935	9924	10127	52	10034.058	9916	10537	73	10074.302	9914	10895	67	10095.478	9785	11809	53	10116.905	9855	10631	55	10018.146	9812	10482	53	10006.019	9825	10510	38	10020.579	9934	10348	57
478	63	10038.223	9886	10453	107	10225.337	9876	11614	121	10044.024	9891	10872	29	10147.138	9920	10556	61	10058.983	9970	10181	52	10005.577	9910	10289	73	10092.836	9752	10863	67	10052.672	9861	10816	53	10136.604	9659	10914	55	10062.200	9892	10872	53	9996.660	9913	10133	38	10037.500	9819	10890	57
479	63	10116.333	9904	11023	107	10090.972	9749	11571	121	10111.041	9888	11225	29	10072.482	9925	10676	61	10081.672	9939	10436	52	10047.923	9873	11013	73	10088.452	9887	11366	67	10043.701	9894	10810	53	10096.472	9822	10849	55	10018.236	9879	10629	53	10030.962	9906	10706	38	10099.211	9892	11083	57
480	63	10093.096	9909	11012	107	10178.486	9794	11663	121	10146.066	9843	11220	29	10116.173	9818	10886	61	10016.377	9937	10075	52	10026.173	9881	10581	73	10074.986	9900	10751	67	10167.149	9817	10923	53	10088.000	9842	11073	55	10083.291	9880	10930	53	10004.340	9799	10479	38	9991.185	9829	10427	57
481	63	10126.921	9804	11031	107	10070.430	9847	10923	121	10139.744	9871	11711	29	10060.414	9882	10780	61	10062.377	9891	10410	52	10000.980	9884	10370	73	10076.205	9870	10835	67	10124.373	9810	10634	53	10118.057	9876	11148	55	10071.491	9800	10712	53	10040.736	9875	10483	38	10045.974	9897	10608	57
482	63	10129.571	9895	10950	107	10182.822	9899	11800	121	10137.909	9894	11161	29	10048.000	9893	10452	61	10008.049	9933	10174	52	9994.346	9892	10268	73	10089.425	9776	11601	67	10039.478	9854	10666	53	10038.566	9885	10397	55	10081.236	9882	10521	53	10067.792	9839	10657	38	10030.763	9851	10431	57
483	63	10023.857	9299	10636	107	10154.439	9841	11559	121	10228.083	9853	11010	29	10148.621	9855	11611	61	10025.787	9941	10309	52	10040.923	9854	10668	73	10003.809	9911	10338	67	10118.209	9881	10787	53	10057.038	9890	10719	55	10175.728	9813	11853	53	10054.962	9879	10931	38	10031.263	9870	10387	57
484	63	10105.619	9893	10963	107	10190.804	9881	11340	121	10069.826	9846	11049	29	10076.345	9820	10602	61	10149.722	9886	10441	52	10045.520	9878	10605	73	10109.657	9834	10833	67	10111.761	9832	11294	53	10075.812	9858	10812	55	10066.146	9897	10736	53	10032.566	9842	10867	38	9991.815	9924	10050	57
485	63	10045.190	9870	10857	107	10126.037	9706	12644	121	10076.322	9830	10712	29	10198.173	9853	10652	61	10135.869	9896	10741	52	10089.308	9904	11113	73	10101.768	9853	11196	67	10104.567	9850	11117	53	10075.887	9479	10879	55	10042.873	9916	10836	53	10005.038	9909	10242	38	10131.842	9841	11345	57
486	63	10184.079	9831	11168	107	10086.056	9881	11415	121	10084.909	9889	10804	29	10247.655	9859	11591	61	10034.164	9896	10515	52	10014.250	9874	10495	73	10012.232	9730	10827	67	10164.119	9855	11660	53	10124.188	9829	11502	55	10044.800	9897	10824	53	10030.472	9887	10447	38	10054.526	9883	11354	57
487	63	10097.904	9863	10661	107	10124.019	9836	11103	121	10128.595	9874	11208	29	10122.793	9879	10695	61	10006.590	9871	10235	52	10050.635	9829	11169	73	10049.164	9826	10439	67	10116.881	9902	11022	53	10055.095	9814	10729	55	10064.891	9847	10689	53	10122.358	9826	10890	38	10110.079	9849	11095	57
488	63	10147.714	9892	11574	107	10112.103	9905	11952	121	10130.637	9901	11197	29	10084.345	9876	10924	61	10040.672	9791	10591	52	10144.250	9797	11512	73	10157.575	9826	10998	67	10048.508	9851	10797	53	10069.642	9866	10791	55	10154.055	9687	11042	53	10037.623	9883	10671	38	9985.185	9568	10259	57
489	63	10102.302	9876	10800	107	10073.271	9842	10777	121	10156.893	9853	11427	29	9984.000	9865	10612	61	10005.328	9874	10255	52	10034.173	9867	10876	73	10062.850	9904	10643	67	10118.269	9880	10666	53	10103.320	9790	11560	55	10085.563	9930	10510	53	10021.283	9929	10572	38	9954.632	9290	10198	57
490	63	10197.937	9890	11613	107	10074.981	9811	11270	121	10088.513	9859	11349	29	10090.138	9940	10577	61	10017.754	9941	10152	52	10055.096	9677	11313	73	10099.261	9903	11148	67	10129.030	9872	11528	53	10116.019	9906	11288	55	10051.600	9881	10640	53	10019.925	9895	10430	38	10022.895	9903	10307	57
491	63	10096.556	9877	11016	107	10105.065	9848	11640	121	10133.008	9823	11901	29	10065.689	9890	10448	61	10138.312	9913	10738	52	10006.020	9901	10379	73	10115.959	9820	11102	67	10151.865	9878	11271	53	10003.057	9896	10266	55	10114.745	9833	10937	53	10019.566	9898	10327	38	10003.132	9870	10500	57
492	63	10122.206	9858	11814	107	10154.402	9817	11431	121	10077.124	9819	10852	29	10246.689	9844	11139	61	10090.672	9798	10643	52	10115.327	9828	10924	73	10063.041	9890	11221	67	10099.030	9898	10739	53	10087.434	9812	10643	55	10041.327	9894	10877	53	9985.812	9891	10272	38	9983.605	9907	10145	57
493	63	10096.540	9659	10889	107	10062.421	9385	11325	121	10105.587	9846	11167	29	10056.138	9846	10901	61	10141.115	9916	10615	52	10011.980	9904	10472	73	10080.123	9766	10780	67	10092.985	9857	10808	53	10027.887	9844	10368	55	10036.346	9767	10847	53	10022.887	9910	10452	38	10074.711	9822	10448	57
494	63	10083.381	9643	10810	107	10130.552	9842	11211	121	10101.165	9832	10778	29	10063.689	9844	10723	61	10035.853	9900	10211	52	9989.270	9884	10176	73	10078.739	9799	11050	67	10149.776	9828	10698	53	10112.019	9836	10466	55	10032.981	9858	10561	53	10067.792	9900	10571	38	10075.815	9837	10763	57
495	63	10046.604	9908	10791	107	10110.010	9807	11005	121	10146.024	9851	11120	29	10089.931	9950	10589	61	10068.377	9900	10516	52	10089.212	9863	11637	73	10088.863	9860	11076	67	10152.896	9827	10958	53	10041.472	9890	10827	55	10063.709	9611	10752	53	10003.510	9892	10480	38	10022.500	9940	10365	57
496	63	10069.175	9836	11072	107	10142.767	9779	11291	121	10112.413	9759	11139	29	10155.725	9827	11134	61	9981.115	9913	10058	52	10025.250	9932	10434	73	10031.904	9894	10469	67	10063.239	9883	10968	53	9990.075	9895	10158	55	10048.418	9866	10816	53	10032.188	9906	10583	38	9991.053	9849	10170	57
497	63	10059.079	9898	10737	107	10126.075	9888	11009	121	10156.669	9789	11406	29	10079.966	9917	10361	61	10004.278	9924	10118	52	10005.615	9369	10641	73	10015.562	9713	10682	67	10084.537	9825	10597	53	10054.680	9857	10505	55	10071.964	9891	10975	53	10039.188	9925	10724	38	10019.447	9876	10661	57
498	63	10044.857	9866	10665	107	10199.374	9744	11272	121	10088.868	9838	11442	29	10123.311	9835	10863	61	10075.819	9818	10516	52	10009.692	9893	10276	73	10094.343	9829	10708	67	10142.970	9789	10745	53	10135.981	9923	10497	55	10118.673	9799	11157	53	10048.849	9901	10463	38	10014.737	9917	10326	57
499	63	10087.016	9781	11324	107	10102.439	9860	11294	121	10138.852	9818	11119	29	10095.759	9839	10920	61	10045.901	9916	10512	52	10007.212	9773	10248	73	10079.959	9840	11408	67	10083.119	9864	11095	53	10060.510	9869	10696	55	10060.473	9856	10760	53	10098.075	9797	10892	38	9970.315	9869	10075	57
500	63	10078.190	9890	10786	107	10090.252	9815	11056	121	10110.024	9834	11433	29	10253.345	9843	11132	61	10015.131	9943	10072	52	10015.385	9893	10496	73	10130.055	9816	11381	67	10123.299	9866	11399	53	10023.812	9881	10350	55	10086.854	9840	10489	53	10077.736	9872	10853	38	10043.974	9856	10532	57
501	63	10145.175	9877	11412	107	10148.028	9800	11080	121	10063.256	9794	11081	29	10010.552	9905	10227	61	10011.885	9937	10114	52	9982.712	9905	10235	73	10148.877	9500	11114	67	10128.060	9868	11321	53	10027.132	9876	10341	55	10019.873	9916	10351	53	9988.057	9705	10190	38	10014.315	9899	10507	57
502	63	10068.350	9914	11585	107	10090.112	9870	11039	121	10101.744	9880	11399	29	10132.655	9894	11183	61	10060.541	9923	10429	52	10056.846	9801	10893	73	10076.178	9879	11209	67	10124.761	9912	10923	53	10095.188	9906	10822	55	10027.091	9895	10416	53	10064.283	9878	10757	38	10086.105	9838	10773	57
503	63	10034.667	9872	10563	107	10119.654	9859	11250	121	10104.107	9860	11220	29	10173.000	9921	11168	61	10017.754	9943	10146	52	9998.654	9867	10336	73	10066.068	9749	10986	67	10102.776	9869	10998	53	10074.095	9915	10644	55	10164.745	9868	12037	53	10000.434	9905	10497	38	10043.947	9798	10513	57
504	63	10113.317	9871	10983	107	10148.468	9805	11422	121	10126.141	9819	11145	29	10190.241	9899	10636	61	9983.787	9896	10204	52	10015.480	9878	10238	73	10061.918	9895	10810	67	10125.149	9780	11203	53	10068.773	9894	10629	55	10084.873	9875	10486	53	10008.095	9898	10291	38	10049.553	9889	10453	57
505	63	10070.904	9831	10597	107	10207.346	9882	11259	121	10088.157	9898	11197	29	10043.655	9582	11027	61	10090.082	9847	10488	52	10043.154	9897	10997	73	10114.973	9737	10774	67	10035.074	9854	10447	53	10057.943	9846	10769	55	10176.091	9878	10970	53	10030.755	9856	10396	38	9998.289	9897	10468	57
506	63	10093.175	9722	11057	107	10096.411	9719	10885	121	10079.909	9710	10705	29	10059.759	9885	10445	61	10090.229	9872	10722	52	10020.212	9873	10770	73	10158.671	9918	11366	67	10088.985	9890	10573	53	10002.320	9888	10290	55	10031.509	9878	10546	53	10022.113	9878	11156	38	10055.395	9888	10837	57
507	63	10077.079	9919	10854	107	10094.215	9673	11075	121	10137.785	9775	11329	29	10151.518	9869	10830	61	10012.819	9953	10072	52	10003.673	9867	10269	73	10066.836	9837	10789	67	10068.179	9859	10968	53	10017.302	9890	10448	55	10098.673	9869	10851	53	10022.962	9889	10755	38	9998.237	9903	10287	57
508	63	10135.286	9558	10998	107	10059.421	9862	10812	121	10133.554	9827	11675	29	10053.379	9939	10504	61	10113.558	9929	10360	52	9983.596	9889	10077	73	10037.768	9840	10497	67	10038.135	9844	10969	53	10035.925	9855	10625	55	10031.818	9891	10890	53	10014.698	9658	10709	38	10037.895	9814	10447	57
509	63	10098.937	9854	10553	107	10108.337	9751	10876	121	10069.422	9872	10807	29	10240.931	9957	10988	61	10013.901	9907	10181	52	9982.192	9894	10077	73	10071.164	9874	10851	67	10058.015	9832	11566	53	10064.547	9876	10708	55	10012.036	9624	10344	53	10038.981	9868	10565	38	9986.368	9904	10195	57
510	63	10124.857	9815	11224	107	10136.804	9882	11315	121	10133.669	9757	10895	29	10191.034	9870	11042	61	10049.574	9917	10206	52	10029.654	9892	10729	73	10113.219	9804	11121	67	10165.060	9800	11647	53	10101.547	9920	10670	55	10155.218	9841	11437	53	10017.812	9896	10603	38	9982.211	9883	10138	57
511	63	10230.619	9939	11270	107	10164.075	9835	11141	121	10159.793	9809	11301	29	10171.241	9847	10672	61	10062.459	9899	10300	52	10016.558	9730	10547	73	10065.425	9796	10474	67	10032.179	9854	10858	53	10150.188	9855	11191	55	10097.491	9895	10676	53	10052.905	9861	10733	38	9990.868	9870	10133	57
512	63	10049.190	9813	10733	107	10144.906	9826	11176	121	10085.554	9828	10825	29	10159.275	9885	10584	61	9978.541	9881	10561	52	10080.885	9906	11201	73	10135.945	9875	11050	67	10097.074	9910	11502	53	10149.510	9895	11302	55	10020.055	9834	10504	53	10012.528	9870	10371	38	10024.974	9907	10549	57
513	63	10079.429	9810	11375	107	10107.869	9818	11587	121	10109.818	9771	11120	29	10063.379	9872	10831	61	10011.722	9920	10215	52	10008.558	9875	10424	73	10053.904	9826	10887	67	10049.344	9868	10566	53	10215.490	9808	11978	55	10112.146	9834	10783	53	10024.038	9891	10318	38	9953.815	9666	10056	57
514	63	10107.444	9850	10711	107	10075.233	9858	10739	121	10111.926	9840	11743	29	10037.104	9873	10413	61	10022.492	9891	10553	52	10008.923	9831	10604	73	10107.315	9846	11165	67	10090.074	9892	10557	53	10054.528	9867	10693	55	10085.164	9851	11134	53	10085.925	9899	10769	38	10040.842	9765	10355	57
515	63	10086.746	9859	10850	107	10180.112	9845	11272	121	10101.165	9808	10896	29	10041.207	9903	10282	61	10010.377	9904	10308	52	10074.346	9845	11344	73	10126.055	9811	11039	67	10049.731	9867	10788	53	10055.472	9911	10527	55	10023.363	9892	10433	53	10036.887	9661	11072	38	10100.368	9883	10823	57
516	63	10054.587	9880	10594	107	10084.514	9807	10606	121	10088.033	9859	10970	29	10173.000	9899	10674	61	10054.524	9903	10409	52	9986.096	9868	10121	73	10110.575	9882	11112	67	10030.164	9899	11394	53	10115.453	9852	10948	55	10017.127	9902	10481	53	10017.245	9881	10219	38	10065.632	9841	11322	57
517	63	10099.223	9904	10878	107	10124.552	9811	11110	121	10093.777	9847	11486	29	10169.862	9861	10994	61	10087.771	9931	10635	52	10109.827	9861	11045	73	10126.178	9817	10921	67	10033.104	9825	10452	53	10081.830	9828	10737	55	10092.546	9830	10755	53	10049.170	9870	10782	38	10100.237	9863	10743	57
518	63	10072.096	9683	11006	107	10173.542	9889	11320	121	10084.231	9902	11016	29	10188.793	9820	11151	61	10000.983	9920	10131	52	9989.808	9871	10201	73	10137.137	9814	10809	67	10114.776	9888	10853	53	10058.038	8763	10951	55	10200.600	9754	11542	53	10027.396	9890	10441	38	10034.685	9907	10442	57
519	63	10068.746	9887	11067	107	10197.683	9691	11673	121	10052.265	9852	10499	29	10143.931	9905	10589	61	10001.558	9947	10107	52	10084.365	9878	10649	73	10178.000	9912	11312	67	10135.239	9803	12328	53	10058.792	9904	10846	55	10053.146	9914	10869	53	10045.868	9862	11139	38	10027.500	9888	10958	57
520	63	10146.921	9882	10893	107	10222.075	9474	11923	121	10088.546	9890	11559	29	10107.655	9874	10717	61	10016.804	9914	10182	52	10080.808	9927	11170	73	10048.150	9889	10584	67	10180.567	9843	11149	53	10120.717	9851	11543	55	10018.363	9886	10676	53	10044.792	9864	10705	38	9988.658	9898	10133	57
521	63	10110.302	9829	10792	107	10080.337	8970	10900	121	10113.306	9884	11125	29	10173.621	9910	10709	61	10015.804	9896	10262	52	10010.327	9910	10432	73	10144.014	9787	10901	67	10102.000	9869	10585	53	10062.227	9842	10542	55	10066.600	9892	10654	53	10005.490	9897	10260	38	10006.237	9891	10270	57
522	63	10070.667	9852	10786	107	10135.112	9786	11048	121	10111.281	9833	11202	29	10276.138	9903	11022	61	10041.853	9934	10702	52	10017.654	9856	10551	73	10060.343	9646	10653	67	10147.656	9845	11258	53	10142.925	9861	10941	55	10027.618	9828	10672	53	10036.358	9888	10459	38	10008.789	9895	10293	57
523	63	10091.333	9848	10886	107	10183.346	9757	11221	121	10074.669	9869	10738	29	10109.311	9759	11051	61	10015.967	9907	10444	52	10036.173	9837	10675	73	10048.932	9891	10523	67	10048.224	9793	10496	53	10017.000	9910	10413	55	10021.346	9930	10434	53	10013.170	9900	10414	38	10068.342	9829	10791	57
524	63	10118.667	9874	10781	107	10144.477	9807	11120	121	10070.992	9731	11690	29	10150.000	9927	10780	61	10080.360	9914	10973	52	10027.442	9889	10337	73	10023.315	9896	10633	67	10200.299	9812	11770	53	10023.717	9893	10679	55	10092.836	9778	10825	53	10069.227	9887	10880	38	10006.737	9863	10333	57
525	63	10117.190	9819	10797	107	10145.178	9854	11039	121	10041.157	9847	10932	29	10140.207	9894	10860	61	9981.229	9865	10228	52	10033.808	9882	10812	73	10117.109	9900	10935	67	10122.508	9893	11016	53	10041.000	9877	10556	55	10152.491	9858	10937	53	10019.773	9871	10338	38	9992.368	9872	10106	57
526	63	10126.302	9882	11003	107	10156.168	9882	12286	121	10111.521	9847	11486	29	10104.621	9894	11311	61	10008.131	9916	10121	52	10008.500	9862	10372	73	10078.616	9877	10696	67	10072.701	9883	10937	53	10062.830	9889	10708	55	10079.272	9889	10795	53	9993.170	9910	10260	38	9990.737	9917	10074	57
527	63	10054.238	9871	10793	107	10122.178	9847	10822	121	10104.363	9847	11071	29	10111.000	9886	10860	61	10015.508	9956	10202	52	10026.712	9884	10720	73	10033.246	9882	10502	67	10175.388	9878	11060	53	10083.245	9784	11145	55	10027.491	9865	10403	53	10028.943	9885	10418	38	10018.026	9919	10501	57
528	63	10040.587	9824	10970	107	10169.925	9771	11139	121	10073.620	9794	10782	29	10058.655	9891	10675	61	10080.754	9877	10348	52	9984.192	9885	10083	73	10099.562	9861	10959	67	10120.373	9843	11328	53	10141.434	9637	11309	55	10055.055	9887	10863	53	10012.660	9922	10529	38	10069.789	9829	10951	57
529	63	10005.873	9862	10549	107	10100.542	9841	10938	121	10066.587	9869	10801	29	10088.207	9881	10872	61	10052.246	9944	10578	52	10031.808	9905	10811	73	10097.657	9858	10732	67	10173.896	9876	11452	53	10080.320	9855	10997	55	10070.909	9919	10681	53	10007.151	9867	10298	38	10082.185	9262	10761	57
530	63	10182.032	9697	11360	107	10141.738	9804	10877	121	10082.050	9880	11066	29	10046.275	9900	10357	61	10024.590	9903	10425	52	10049.885	9833	11386	73	10111.657	9880	10946	67	10157.582	9692	11147	53	10050.188	9878	10706	55	10072.800	9832	10659	53	10199.736	9837	11146	38	10048.789	9914	10503	57
531	63	10036.730	9902	10649	107	10128.972	9832	11042	121	10100.959	9146	11480	29	10076.069	9929	10669	61	10152.935	9831	10828	52	10013.077	9911	10681	73	10021.685	9883	10450	67	10251.194	9891	12047	53	10164.320	9894	10929	55	10058.618	9885	10537	53	10048.528	9908	11161	38	10030.947	9935	10336	57
532	63	10146.857	9818	11059	107	10167.468	9895	11439	121	10136.678	9848	11117	29	10003.000	9927	10278	61	10047.360	9890	10497	52	10033.154	9869	10379	73	10090.630	9856	10930	67	10047.328	9868	10801	53	10151.755	9812	11147	55	10067.728	9922	10581	53	10033.095	9850	10586	38	10017.395	9830	10346	57
533	63	10152.048	9906	10804	107	10145.383	9794	11073	121	10120.620	9875	11360	29	10180.414	9874	11186	61	10038.836	9896	10448	52	9987.462	9844	10148	73	10096.123	9846	10890	67	10069.597	9858	10695	53	10089.038	9911	10608	55	10022.072	9861	10590	53	10003.057	9865	10360	38	9993.211	9909	10429	57
534	63	10120.921	9841	11124	107	10127.028	9837	10997	121	10116.835	9832	11002	29	10175.379	9861	10990	61	10096.885	9874	10494	52	10004.980	9749	10298	73	10085.232	9876	11341	67	10060.896	9740	10844	53	10016.849	9897	10474	55	10073.218	9878	10763	53	10049.623	9899	10679	38	10037.974	9920	10298	57
535	63	10205.841	9826	11185	107	10088.944	9848	11140	121	10121.454	9818	11293	29	10122.069	9910	10998	61	10103.935	9897	10405	52	10045.673	9905	11047	73	10093.877	9860	11007	67	10159.448	9866	11679	53	10142.755	9882	11259	55	10063.527	9822	10559	53	10058.547	9861	10554	38	10035.737	9903	10362	57
536	63	10110.540	9763	11093	107	10111.430	9770	10667	121	10094.810	9846	10857	29	10198.414	9957	11180	61	10079.853	9881	10538	52	10074.596	9934	11057	73	10136.754	9883	11224	67	10132.030	9883	11258	53	10038.547	9887	10904	55	10039.036	9886	10674	53	10042.887	9864	10735	38	10013.553	9916	10311	57
537	63	10139.683	9927	11178	107	10152.785	9874	11312	121	10084.992	9819	10904	29	10053.379	9927	10399	61	10108.655	9899	10535	52	9991.115	9840	10443	73	10063.150	9884	10589	67	10117.761	9810	10799	53	10154.905	9843	11207	55	10051.473	9830	10784	53	10083.453	9888	10540	38	10028.868	9912	10304	57
538	63	10078.333	9869	10913	107	10124.636	9796	11252	121	10062.521	9734	11190	29	10073.069	9858	10696	61	10073.360	9897	10385	52	10068.788	9886	10380	73	10027.534	9888	10497	67	10043.060	9892	10435	53	10172.434	9872	10783	55	10041.600	9874	10475	53	10026.925	9860	10510	38	10035.000	9882	10425	57
539	63	10081.904	9919	10799	107	10150.468	9849	10972	121	10149.967	9805	11385	29	10085.552	9841	10560	61	10323.819	9876	10947	52	9995.308	9868	10197	73	10127.438	9861	10921	67	10089.149	9735	10830	53	10122.113	9640	11792	55	10033.382	9879	10405	53	10106.453	9863	10928	38	10000.158	9923	10351	57
540	63	10209.016	9780	11031	107	10152.121	9841	11217	121	10100.777	9822	10895	29	10136.414	9880	10623	61	10062.655	9936	10488	52	10021.365	9901	10587	73	10177.343	9861	11120	67	10072.299	9923	10739	53	10161.698	9833	11119	55	10147.055	9857	10813	53	10022.377	9769	10637	38	10050.685	9918	10592	57
541	63	10064.143	9898	10534	107	10180.233	9866	11152	121	10106.529	9870	11278	29	10165.138	9855	10974	61	10196.065	9915	10587	52	10025.115	9750	10669	73	10052.904	9604	10589	67	10024.806	9891	10325	53	10068.717	9876	10818	55	10003.873	9847	10610	53	9990.812	9907	10136	38	10058.921	9871	10707	57
542	63	10077.429	9833	10609	107	10111.000	9784	11202	121	10090.562	9784	10996	29	10005.173	9925	10249	61	10119.787	9911	10563	52	10048.885	9917	10420	73	10130.343	9855	11383	67	10119.135	9870	11023	53	10057.057	9890	10704	55	10073.891	9908	10586	53	10049.717	9923	10622	38	10100.185	9893	11384	57
543	63	10156.508	9844	11085	107	10112.327	9878	10897	121	10057.454	9849	11023	29	10082.345	9899	10999	61	10005.541	9863	10391	52	10029.423	9843	10711	73	10057.178	9887	11381	67	10122.164	9913	11277	53	10050.057	9867	10446	55	10044.146	9778	10660	53	10064.188	9865	10818	38	10032.079	9914	10440	57
544	63	10108.540	9805	11031	107	10084.748	9822	11044	121	10083.389	9856	10730	29	10109.725	9845	10652	61	10165.360	9914	11207	52	10032.942	9834	10701	73	10110.246	9905	11232	67	10109.463	9868	11326	53	10137.415	9891	11258	55	10117.964	9853	10951	53	10033.868	9797	10360	38	10101.342	9834	10902	57
545	63	10138.159	9852	10866	107	10134.767	9828	11006	121	10120.604	9882	11583	29	10130.586	9875	10791	61	10038.623	9947	10379	52	10046.173	9880	10919	73	10031.027	9889	10456	67	10135.881	9848	10778	53	10081.698	9797	10889	55	10069.127	9833	11413	53	10027.510	9762	10758	38	10105.711	9879	10685	57
546	63	10083.143	9895	11062	107	10130.636	9876	10916	121	10053.281	9860	10906	29	10065.586	9919	10602	61	10082.196	9885	10452	52	10110.058	9827	10886	73	10160.384	9864	11661	67	10093.433	9886	10914	53	10148.358	9879	11565	55	10036.164	9922	10826	53	10082.208	9860	10855	38	10004.000	9890	10432	57
547	63	10074.952	9886	10696	107	10109.935	9526	11189	121	10139.885	9875	11243	29	10117.793	9857	10781	61	10215.082	9932	10657	52	10070.615	9885	11215	73	10094.397	9853	11055	67	10068.463	9858	11083	53	10051.887	9876	10742	55	10037.454	9889	10757	53	10045.680	9901	10614	38	10005.474	9896	10255	57
548	63	10079.587	9881	11504	107	10156.411	9906	10965	121	10138.620	9882	12062	29	10148.207	9901	10886	61	10030.983	9883	10268	52	10013.135	9874	10451	73	10073.548	9894	10888	67	10092.940	9802	10986	53	10097.227	9893	10596	55	10074.673	9907	10932	53	10012.792	9879	10720	38	10001.526	9844	10618	57
549	63	10094.937	9852	10827	107	10088.028	9862	10855	121	10065.372	9839	11612	29	10321.725	9897	11461	61	9998.606	9508	10260	52	10008.480	9870	10497	73	10076.698	9899	11090	67	10071.582	9897	10686	53	10048.095	9757	11174	55	10080.109	9860	10904	53	10087.245	9876	10830	38	9997.815	9918	10111	57
550	63	10067.873	9211	10727	107	10117.430	9780	11764	121	10170.281	9843	12810	29	10119.448	9868	10536	61	10178.476	9878	10735	52	10034.346	9875	10437	73	10108.302	9865	10792	67	10058.358	9869	10851	53	10135.000	9719	10956	55	9963.218	9625	10104	53	10059.773	9871	10902	38	10084.342	9900	11251	57
551	63	10100.523	9889	10711	107	10158.374	9899	11417	121	10075.000	9875	10886	29	10066.275	9916	10644	61	10171.951	9920	10723	52	10022.077	9866	10777	73	10049.644	9824	11381	67	10098.881	9900	10864	53	10074.830	9871	10910	55	10072.818	9780	11123	53	10005.151	9800	10639	38	10031.026	9921	10382	57
552	63	10173.904	9876	11374	107	10047.495	9882	11023	121	10120.248	9892	11030	29	10077.621	9868	11132	61	10078.967	9767	10748	52	10026.154	9906	10442	73	10104.493	9900	10857	67	10059.865	9917	10373	53	10106.302	9755	10688	55	10037.127	9890	10511	53	10013.943	9824	10310	38	9972.579	9895	10057	57
553	63	10168.777	9830	11324	107	10096.701	9809	10817	121	10072.859	9879	10878	29	10163.725	9877	10686	61	10017.688	9907	10156	52	10036.596	9846	11014	73	10108.329	9850	11232	67	10083.656	9712	11362	53	10081.547	9914	10632	55	10038.019	9904	10525	53	10031.773	9884	10916	38	10008.789	9896	10502	57
554	63	10040.317	9890	10609	107	10204.495	9791	11195	121	10085.926	9358	11372	29	10047.725	9874	10334	61	10270.459	9875	10617	52	9990.730	9907	10187	73	10161.657	9905	10834	67	10112.881	9786	11084	53	10075.377	9806	10942	55	10009.600	9899	10612	53	10076.358	9888	10985	38	10010.368	9922	10220	57
555	63	10070.429	9877	10739	107	10074.225	9895	10787	121	10056.298	9833	10903	29	10105.793	9894	11074	61	10104.049	9922	10701	52	10092.115	9882	10914	73	10168.425	9821	11217	67	10027.313	9594	10381	53	10065.188	9875	10860	55	10066.072	9888	10675	53	10159.019	9911	11592	38	10051.289	9844	10861	57
556	63	10034.730	9859	10617	107	10159.065	9861	11532	121	10147.992	9821	10814	29	10144.482	9836	11026	61	9985.410	9717	10230	52	10121.442	9857	10715	73	10131.507	9793	11400	67	10028.582	9902	10494	53	10090.245	9806	10696	55	10088.272	9877	10779	53	10018.547	9903	10405	38	10027.737	9913	10303	57
557	63	10062.619	9871	10645	107	10211.561	9787	11299	121	10106.066	9848	10824	29	10297.138	9797	10823	61	10010.476	9922	10078	52	10008.827	9804	10445	73	10054.657	9865	10712	67	10091.418	9804	11024	53	10140.302	9861	10897	55	10065.546	9884	10611	53	10009.340	9900	10313	38	10022.447	9519	10527	57
558	63	10056.794	9904	10500	107	10108.421	9905	10882	121	10116.314	9797	10835	29	10070.793	9945	10507	61	10055.901	9920	10452	52	10002.980	9868	10330	73	10047.795	9848	10982	67	10154.627	9808	11456	53	10121.057	9854	10969	55	10103.418	9903	11213	53	10009.358	9904	10418	38	10106.185	9871	11175	57
559	63	10107.810	9901	10730	107	10180.495	9890	11714	121	10127.115	9882	11813	29	10123.931	9860	11385	61	10003.131	9897	10732	52	10062.942	9895	11117	73	10045.548	9842	10683	67	10074.940	9885	11262	53	10077.095	9745	10811	55	10129.836	9909	11354	53	9988.755	9882	10065	38	9996.211	9818	10304	57
560	63	10161.317	9790	11093	107	10165.925	9654	10970	121	10110.380	9863	11007	29	10107.966	9903	10908	61	10031.263	9952	10262	52	9983.423	9882	10154	73	10068.850	9799	10722	67	10294.821	9769	11056	53	10092.623	9841	10935	55	10109.346	9870	10638	53	10071.962	9884	10638	38	10023.237	9921	10757	57
561	63	10021.127	9743	10396	107	10155.813	9869	11037	121	10166.926	9799	11004	29	10085.345	9873	10471	61	10013.065	9883	10618	52	10021.212	9916	10427	73	10166.973	9802	11450	67	10074.910	9897	10832	53	10102.887	9862	10799	55	10139.964	9833	10986	53	10066.283	9880	10623	38	9977.315	9893	10071	57
562	63	10110.587	9855	10551	107	10191.720	9768	11741	121	10130.248	9856	11176	29	10064.000	9943	10661	61	10108.722	9983	10609	52	10035.173	9908	10919	73	10121.877	9826	10857	67	10017.865	9860	10345	53	10017.736	9835	10374	55	9980.182	9464	10390	53	10023.264	9889	10566	38	9995.474	9889	10229	57
563	63	10119.873	9867	10878	107	10157.309	9884	11342	121	10148.885	9869	10906	29	10030.104	9884	10469	61	10226.771	9954	10983	52	10024.230	9894	10435	73	10072.384	9861	10717	67	10062.582	9878	10967	53	10111.736	9879	10935	55	10144.418	9898	10853	53	9968.566	9802	10106	38	10018.368	9835	10948	57
564	63	10106.096	9847	11610	107	10098.075	9846	10886	121	10132.322	9817	12143	29	10077.414	9927	11228	61	10065.737	9807	10813	52	10018.442	8544	10539	73	10063.781	9299	11356	67	10046.836	9881	10670	53	10027.227	9842	10693	55	10140.272	9836	11482	53	10009.453	9891	10519	38	10069.842	9891	10666	57
565	63	10126.857	9840	10714	107	10137.607	9893	10968	121	10103.182	9868	11086	29	10273.725	9846	11648	61	10190.246	9894	11525	52	9995.230	9891	10203	73	10057.945	9889	10621	67	10142.254	9913	11702	53	10110.415	9872	10987	55	10172.563	9873	11250	53	10088.340	9906	10524	38	9967.974	9820	10140	57
566	63	10128.000	9845	10989	107	10079.953	9812	10543	121	10090.826	9857	10880	29	10179.104	9863	10770	61	10035.869	9940	10153	52	9972.520	9166	10171	73	10228.589	9795	10912	67	10135.746	9782	11041	53	10095.453	9843	10629	55	10096.618	9776	10750	53	10030.057	9870	10546	38	9972.763	9889	10111	57
567	63	10161.079	9891	10951	107	10182.037	9805	11046	121	10189.761	9803	11729	29	10162.414	9885	10629	61	9980.459	9879	10324	52	10014.730	9824	10869	73	10080.657	9864	10936	67	10083.627	9887	10766	53	10067.905	9871	10561	55	10127.019	9762	10568	53	9988.415	9928	10152	38	10012.711	9857	10371	57
568	63	10128.604	9858	10831	107	10131.290	9812	10819	121	10089.868	9754	10989	29	10075.138	9913	10625	61	10015.771	9863	10179	52	10014.808	9897	10799	73	10122.973	9790	11457	67	10077.881	9921	10708	53	10125.453	9877	10746	55	10220.072	9883	11330	53	10021.849	9782	10597	38	10044.605	9887	10519	57
569	63	10103.175	9901	10480	107	10080.972	9871	10706	121	10132.661	9796	11448	29	10219.655	9793	11150	61	10120.935	9934	10826	52	10041.923	9853	10934	73	10115.671	9882	11589	67	10063.522	9895	10546	53	10157.566	9786	12002	55	10071.437	9897	10785	53	10035.245	9862	10626	38	10027.315	9914	10645	57
570	63	10172.968	9808	11915	107	10166.364	9777	11669	121	10090.578	9846	10843	29	10037.379	9907	10470	61	10210.524	9865	11047	52	10008.385	9893	10533	73	10067.657	9851	10661	67	10097.672	9870	11365	53	10070.528	9860	10969	55	10169.800	9853	10856	53	10021.000	9864	10494	38	10018.474	9908	10282	57
571	63	10041.587	9873	10762	107	10160.037	9820	11254	121	10124.496	9839	11714	29	10275.931	9903	11562	61	10053.049	9919	10169	52	10056.462	9864	10951	73	10089.616	9856	11066	67	10169.060	9893	11653	53	10111.095	9878	10797	55	10030.019	9861	10382	53	10067.019	9889	10441	38	10038.842	9864	10749	57
572	63	10096.063	9890	11036	107	10121.981	9869	11086	121	10113.008	9908	10988	29	10148.414	9901	11293	61	10071.885	9893	10379	52	10062.135	9916	10970	73	10147.479	9856	11123	67	10083.403	9877	10632	53	10118.585	9814	11338	55	10089.382	9846	10825	53	10056.905	9889	10657	38	9970.526	9842	10125	57
573	63	10133.698	9833	11242	107	10058.645	9776	11083	121	10101.272	9853	11295	29	10183.482	9899	10911	61	10062.836	9920	10271	52	10010.712	9877	10507	73	10116.644	9808	11054	67	10036.701	9864	10531	53	10061.075	9922	10527	55	10131.600	9831	10849	53	10034.415	9829	10692	38	10092.974	9863	10757	57
574	63	10050.635	9891	10256	107	10178.514	9739	11056	121	10073.141	9802	10709	29	10085.379	9855	11242	61	10096.229	9918	10727	52	10039.230	9877	10831	73	10026.150	9899	10802	67	10030.045	9901	10453	53	10078.925	9823	11301	55	10063.782	9882	11375	53	10025.680	9831	10851	38	10020.605	9897	10555	57
575	63	10102.825	9790	10945	107	10064.552	9709	10663	121	10080.405	9809	10756	29	10281.034	9882	11745	61	10000.246	9905	10134	52	10032.808	9908	10916	73	10097.562	9841	11345	67	10047.552	9878	10683	53	10035.623	9874	10838	55	10116.000	9873	11039	53	10000.113	9912	10125	38	9977.395	9893	10049	57
576	63	10110.460	9869	11186	107	10116.935	9907	11735	121	10122.826	9867	11188	29	10106.275	9874	10883	61	10071.705	9878	10465	52	10037.770	9893	10603	73	10078.891	9876	10711	67	10149.522	9847	10767	53	10085.320	9887	10958	55	9995.400	8538	10883	53	10000.905	9892	10439	38	9985.842	9892	10245	57
577	63	10107.175	9909	10798	107	10137.944	9818	10949	121	10148.413	9869	11034	29	10163.241	9834	11651	61	10019.722	9879	10440	52	10038.058	9863	10862	73	10096.698	9815	10860	67	10059.717	9897	11016	53	10013.642	9842	10480	55	10073.690	9872	11139	53	10035.773	9884	10930	38	10071.895	9851	10924	57
578	63	10062.952	9821	10600	107	10112.019	9838	10999	121	10104.058	9752	11226	29	10106.173	9910	10530	61	10038.688	9881	10438	52	10030.654	9840	10582	73	10045.232	9859	10480	67	10112.687	9803	11048	53	10151.566	9838	10698	55	10013.091	9888	10646	53	10051.415	9885	10799	38	10070.895	9910	10836	57
579	63	10036.540	9900	10612	107	10145.346	9783	11279	121	10083.959	9873	10961	29	10195.207	9919	10975	61	10016.099	9934	10245	52	10048.135	9884	11222	73	10028.891	9826	10691	67	10089.000	9914	10622	53	10098.849	9852	11191	55	10045.218	9874	10602	53	10045.585	9924	10387	38	10021.474	9893	10414	57
580	63	10096.460	9841	10759	107	10116.094	9883	10691	121	10081.802	9790	10700	29	10134.173	9807	10848	61	10059.360	9948	10289	52	10070.962	9882	10893	73	10106.109	9817	10820	67	10111.388	9898	10777	53	10069.642	9879	10979	55	10055.945	9918	10852	53	9993.000	9893	10175	38	10024.789	9890	10286	57
581	63	10060.540	9851	10621	107	10183.944	9778	11662	121	10095.669	9855	10854	29	10104.173	9877	10687	61	10117.360	9875	10455	52	10006.423	9892	10432	73	10015.726	9894	10420	67	10079.597	9882	11005	53	10105.415	9888	10838	55	10067.854	9883	10755	53	10015.868	9854	10440	38	10030.474	9856	10545	57
582	63	10201.365	9874	11184	107	10087.869	9831	11054	121	10090.298	9781	10769	29	10015.725	9872	10454	61	10003.476	9905	10239	52	10126.865	9881	11479	73	10061.644	9891	10540	67	10111.179	9833	11480	53	10110.340	9887	10878	55	10003.291	9870	10221	53	10047.490	9743	11123	38	10024.815	9798	10556	57
583	63	10081.556	9856	11519	107	10059.990	9801	11062	121	10133.380	9772	11763	29	10035.966	9844	10397	61	10065.263	9919	10772	52	9999.462	9919	10255	73	10090.397	9907	10476	67	10064.194	9857	10790	53	10091.151	9816	10791	55	10037.072	9861	10914	53	10055.415	9831	10822	38	10006.632	9914	10459	57
584	63	10129.444	9860	10925	107	10128.748	9775	11199	121	10116.000	9863	11273	29	10102.966	9822	10901	61	10032.836	9928	10189	52	9989.096	9830	10163	73	10160.438	9894	11185	67	10075.403	9871	10807	53	10093.680	9865	11488	55	10156.928	9901	11441	53	9980.057	8495	10593	38	9997.158	9671	10213	57
585	63	10051.889	9787	11021	107	10134.309	9811	10826	121	10114.132	9859	10841	29	10044.000	9920	10480	61	10069.705	9918	10362	52	10020.480	9862	10903	73	10070.411	9092	10740	67	10093.612	9900	10977	53	10110.528	9858	11055	55	10142.600	9860	10972	53	10015.585	9910	10671	38	9991.763	9906	10148	57
586	63	10066.143	9895	10577	107	10146.636	9822	10721	121	10074.008	9835	10841	29	10208.034	9925	10774	61	10012.524	9935	10422	52	10003.346	9911	10343	73	10082.164	9895	10741	67	10036.687	9859	10574	53	10037.566	9891	10578	55	10011.236	9892	10239	53	10098.434	9901	10881	38	10025.737	9898	10461	57
587	63	10121.698	9878	10650	107	10132.654	8880	11245	121	10124.396	9847	11277	29	10136.621	9903	10952	61	10015.655	9916	10084	52	10024.846	9869	10762	73	10078.698	9880	11283	67	10127.717	9843	10821	53	10066.604	9833	10681	55	10003.782	9660	10295	53	10017.490	9875	10627	38	9972.553	9861	10064	57
588	63	10140.968	9788	10936	107	10152.897	9884	10883	121	10064.992	9839	10644	29	9959.862	8695	10916	61	10137.623	9900	10672	52	10054.020	9846	10548	73	10051.534	9884	10754	67	10107.463	9890	11024	53	10082.585	9788	10649	55	10079.546	9886	10529	53	10110.019	9871	11348	38	10009.368	9869	10301	57
589	63	10010.096	9915	10300	107	10111.168	9843	11139	121	10100.570	9785	10828	29	10062.966	9868	10645	61	10018.885	9858	10497	52	10099.230	9892	10969	73	9979.191	9721	10249	67	10106.090	9785	10770	53	10120.490	9870	10650	55	10050.236	9898	10563	53	10038.434	9898	10842	38	10020.026	9906	10352	57
590	63	10077.016	9887	11187	107	10183.869	9794	11370	121	10118.959	9781	11192	29	10126.759	9931	10667	61	10029.345	9922	10162	52	10033.462	9826	10531	73	10071.329	9869	10788	67	10110.970	9848	10810	53	10051.623	9883	10903	55	10027.909	9891	10389	53	10065.038	9901	10533	38	10021.842	9896	10470	57
591	63	10095.159	9914	10880	107	10117.916	9893	11137	121	10097.959	9871	11225	29	10142.448	9904	10788	61	10074.278	9882	10628	52	10058.615	9857	10585	73	10088.027	9897	10757	67	10080.687	9638	10810	53	10074.340	9911	10723	55	10065.437	9898	10767	53	10021.962	9878	10774	38	10042.711	9835	10448	57
592	63	10056.889	9855	10825	107	10143.383	9882	11408	121	10088.132	9878	10986	29	10188.552	9833	11059	61	9990.082	9876	10592	52	10087.980	9875	10923	73	10084.425	9851	11158	67	10023.478	9873	10540	53	10118.812	9880	10929	55	10105.546	9908	10593	53	10029.510	9858	10625	38	10042.342	9913	10404	57
593	63	10125.984	9896	10998	107	10197.888	9830	12351	121	10031.363	9885	10749	29	10129.655	9862	11026	61	10049.181	9967	10152	52	10017.577	9713	10472	73	10084.014	9857	11186	67	10088.746	9682	10684	53	10141.151	9893	12113	55	10120.310	9845	10859	53	10042.755	9845	10534	38	10012.553	9915	10207	57
594	63	10046.254	9864	11062	107	10162.337	9838	11866	121	10096.595	9873	10968	29	10078.207	9908	10987	61	10046.099	9900	10466	52	10041.270	9834	10793	73	10114.000	9905	10894	67	10135.463	9917	10780	53	10087.340	9749	10560	55	10155.454	9837	11009	53	9987.925	9905	10143	38	10037.079	9870	10602	57
595	63	10126.587	9908	11037	107	10136.309	9854	11312	121	10109.934	9902	10880	29	10151.552	9901	11073	61	10021.606	9936	10126	52	10027.808	9906	10414	73	10021.630	9840	10826	67	10055.970	9913	10655	53	10070.358	9803	10989	55	10010.200	9829	10474	53	10012.736	9885	10427	38	9976.895	9895	10067	57
596	63	10050.635	9860	10751	107	10129.579	9883	11298	121	10144.876	9645	12150	29	10038.207	9920	10374	61	10013.508	9912	10148	52	10040.058	9886	10554	73	10037.822	9889	10567	67	10043.508	9917	10450	53	10023.075	9873	10237	55	10134.836	9893	11392	53	9980.320	9891	10105	38	9958.685	8675	10714	57
597	63	10079.571	9882	10585	107	10223.317	9669	11923	121	10099.769	9881	10768	29	10123.655	9796	10676	61	10188.623	9820	11410	52	10031.404	9895	10459	73	10001.205	9865	10441	67	10052.522	9686	10861	53	10171.245	9918	11464	55	10009.546	9898	10341	53	10088.792	9898	11270	38	10201.815	9853	11343	57
598	63	10053.096	9891	10606	107	10130.252	9867	11553	121	10142.430	9218	11063	29	10088.655	9820	10844	61	9991.246	9796	10250	52	10053.577	9872	11012	73	10111.397	9867	11196	67	10036.060	9849	10915	53	10182.698	9847	11324	55	10173.473	9787	11429	53	10071.604	9890	11035	38	10025.474	9904	10313	57
599	63	10028.857	9620	10581	107	10162.233	9900	11144	121	10113.942	9857	11730	29	10082.173	9895	10762	61	10043.049	9944	10308	52	10063.212	9824	10546	73	10179.232	9832	10920	67	10102.687	9839	11211	53	10202.981	9850	11256	55	10161.745	9914	11374	53	10007.755	9717	10722	38	10024.447	9860	10429	57
600	63	10123.270	9875	10875	107	10086.645	9769	10880	121	10096.513	9842	10873	29	10036.069	9892	10335	61	10102.410	9921	10478	52	10064.788	9856	10721	73	10214.137	9723	12046	67	10085.717	9817	10892	53	10117.019	9864	11009	55	10213.127	9879	11004	53	10000.302	9890	10367	38	10008.000	9860	10386	57
601	63	10285.429	9913	11992	107	10120.187	9902	10823	121	10098.876	9834	11150	29	10152.448	9914	10819	61	10018.722	9949	10063	52	10026.327	9789	10538	73	10153.302	9830	11598	67	10122.239	9839	11288	53	10039.075	9884	10369	55	9991.454	9900	10355	53	10035.792	9917	10602	38	10059.526	9916	10868	57
602	63	10068.270	9847	10625	107	10104.037	9843	10978	121	10081.504	9861	10608	29	10139.827	9860	10842	61	9990.049	9879	10108	52	10065.712	9917	10697	73	10285.370	9806	12172	67	10124.612	9863	10749	53	10074.302	9885	10738	55	10106.036	9888	10776	53	10097.773	9832	10990	38	10059.711	9901	10627	57
603	63	10128.619	9824	10951	107	10063.691	9809	11322	121	10067.487	9892	10917	29	10106.414	9922	11059	61	10021.754	9806	10255	52	10037.020	9879	10319	73	10033.945	9896	10482	67	10054.552	9719	10586	53	10118.510	9854	10900	55	10049.272	9897	10402	53	10075.264	9892	10735	38	9999.500	9931	10135	57
604	63	10108.540	9859	11092	107	10121.869	9875	12278	121	10078.521	9848	10653	29	10070.862	9941	10593	61	10025.574	9952	10367	52	10041.596	9823	10620	73	10112.343	9810	10869	67	10082.492	9912	10925	53	10056.585	9856	10448	55	10040.182	9904	10330	53	9999.490	9910	10371	38	10067.632	9845	10411	57
605	63	10135.508	9857	10931	107	10155.935	9643	11654	121	10036.446	9587	11000	29	10090.000	9891	10762	61	10169.263	9779	11244	52	9995.596	9897	10347	73	10118.315	9843	10954	67	10185.656	9879	10974	53	10121.283	9850	10987	55	10099.327	9883	11017	53	10001.095	9869	10727	38	10087.158	9819	10940	57
606	63	10108.048	9895	10850	107	10105.374	9867	10825	121	10129.115	9868	11649	29	10202.379	9861	11295	61	10030.885	9881	10602	52	10064.654	9836	11233	73	10279.014	9824	11592	67	10110.821	9888	11022	53	10175.264	9824	11069	55	10065.146	9853	11038	53	10057.264	9853	10907	38	10016.737	9912	10696	57
607	63	10142.825	9892	11277	107	10093.477	9895	11059	121	10094.115	9663	11339	29	10006.448	9911	10178	61	10138.295	9885	11206	52	10011.135	9926	10522	73	10103.754	9850	11313	67	10102.672	9894	10942	53	10055.962	9879	10603	55	10063.981	9870	10556	53	10016.868	9537	10363	38	10035.237	9878	10555	57
608	63	10113.302	9859	10872	107	10139.851	9855	10942	121	10113.207	9854	11543	29	10129.241	9935	10934	61	9988.771	9931	10109	52	9986.577	9651	10222	73	10107.795	9866	11100	67	10110.209	9908	10968	53	10025.415	9884	10746	55	10031.673	9924	10262	53	10030.528	9897	10538	38	10026.815	9907	10489	57
609	63	10099.127	9828	11154	107	10099.607	9910	11097	121	10079.959	9895	11519	29	10093.725	9896	10722	61	10123.918	9850	10479	52	10017.885	9841	10411	73	10138.918	9873	11079	67	10068.687	9904	10594	53	10130.510	9923	11045	55	10071.310	9890	10499	53	9993.830	9914	10357	38	10108.395	9871	10783	57
610	63	10128.667	9884	10830	107	10142.271	9820	11221	121	10038.446	9849	10463	29	10163.414	9863	10683	61	10109.394	9957	10818	52	10021.115	9865	10633	73	10145.795	9926	11364	67	10046.269	9907	10899	53	10105.019	9909	10617	55	10063.200	9883	10577	53	10003.188	9896	10432	38	10034.500	9891	10407	57
611	63	10131.048	9830	11316	107	10146.691	9871	11376	121	10135.050	9834	11041	29	10038.896	9886	10586	61	10123.918	9907	10599	52	10030.500	9849	10403	73	10126.027	9882	11031	67	10064.955	9864	10560	53	10065.792	9892	10761	55	10147.072	9911	11257	53	10024.038	9864	10686	38	10084.553	9892	11249	57
612	63	10114.730	9888	10941	107	10124.981	9885	11137	121	10080.405	9872	10923	29	10136.069	9933	10985	61	9990.606	9941	10075	52	10117.192	9868	11266	73	10117.589	9891	10871	67	10040.612	9864	10830	53	10115.660	9901	11041	55	10121.164	9809	11423	53	10001.868	9883	10465	38	10017.947	9902	10437	57
613	63	10096.286	9857	11156	107	10092.841	9871	11275	121	10146.818	9812	11876	29	10299.275	9909	11268	61	10110.492	9917	10650	52	9987.000	9927	10172	73	10281.768	9807	11527	67	10044.672	9854	10728	53	10107.095	9882	10709	55	10199.764	9883	10961	53	10080.943	9809	10741	38	9991.474	9888	10269	57
614	63	10129.857	9949	10694	107	10127.514	9805	11005	121	10079.785	9757	11079	29	10143.379	9932	10531	61	10061.278	9913	10526	52	10005.635	9885	10270	73	10096.178	9906	10665	67	10082.881	9822	10641	53	10151.660	9789	11320	55	10151.491	9885	11147	53	10019.680	9876	10645	38	10003.289	9896	10387	57
615	63	10121.604	9889	11516	107	10158.663	9916	11246	121	10087.570	9874	11398	29	10118.552	9901	10776	61	10106.000	9939	10567	52	10030.154	9648	11106	73	10126.219	9890	10894	67	10038.478	9840	10702	53	10060.283	9910	11327	55	10108.437	9838	11059	53	9999.943	9885	10267	38	10061.605	9911	10849	57
616	63	10084.921	9855	10834	107	10128.075	9905	10893	121	10100.777	9901	11036	29	10177.173	9944	11289	61	10078.508	8994	10685	52	9989.327	9895	10204	73	10147.246	9885	11167	67	10066.761	9797	10927	53	10096.736	9822	10897	55	10095.473	9884	11251	53	10011.264	9864	10638	38	10029.763	9908	10611	57
617	63	10068.635	9364	10642	107	10166.486	9808	11190	121	10092.281	9855	11036	29	10048.207	9917	10574	61	10001.410	9915	10090	52	10028.827	9803	10874	73	10140.603	9915	11368	67	10103.074	9887	11053	53	10085.604	9849	11527	55	10063.928	9495	10989	53	10061.490	9923	10798	38	9988.685	9895	10107	57
618	63	10014.635	9893	10330	107	10128.178	9888	11113	121	10114.761	9881	11125	29	10227.034	9915	12191	61	10044.295	9903	10174	52	10082.212	9875	11083	73	10204.932	9839	11348	67	10095.552	9894	11234	53	10102.755	9893	10720	55	10041.582	9858	10656	53	10022.887	9843	10281	38	9997.105	9896	10197	57
619	63	10072.096	9900	10654	107	10111.645	9887	11087	121	10070.504	9726	10750	29	10101.896	9884	11003	61	9957.967	9694	10172	52	10035.904	9876	11062	73	10066.425	9889	10988	67	10089.179	9894	11180	53	10135.245	9897	11381	55	10041.836	9727	11412	53	10065.320	9703	11338	38	10011.053	9921	10254	57
620	63	10188.286	9842	10894	107	10069.972	9870	10662	121	10101.066	9843	10793	29	10088.966	9820	10939	61	10019.983	9911	10229	52	10010.942	9894	10522	73	10103.274	9878	10967	67	10019.687	9890	10455	53	10079.245	9920	10805	55	10074.854	9884	11010	53	10031.208	9803	10913	38	10077.658	9863	10519	57
621	63	10033.746	9894	10358	107	10227.841	9848	11260	121	10146.041	9847	11071	29	10026.896	9904	10518	61	10118.181	9897	10802	52	10093.846	9860	10572	73	10082.986	9865	10929	67	10126.403	9789	11008	53	10043.113	9905	10560	55	10028.909	9913	10271	53	10032.208	9883	10411	38	9991.815	9937	10070	57
622	63	10118.873	9861	10688	107	10108.729	9842	10760	121	10089.207	9820	11372	29	10146.275	9878	11728	61	10065.558	9916	10358	52	10100.135	9826	10701	73	10131.877	9898	10911	67	10003.672	8770	10719	53	10131.736	9906	10694	55	10043.291	9904	10610	53	10018.755	9890	10432	38	10014.368	9914	10596	57
623	63	10066.794	9889	10762	107	10151.337	9859	11368	121	10077.496	9865	10857	29	10182.896	9881	11042	61	10039.672	9922	10551	52	9989.038	9882	10180	73	10165.945	9898	11738	67	10062.537	9886	10773	53	10125.075	9923	11017	55	10095.310	9889	11013	53	10017.396	9873	10467	38	10045.895	9860	10472	57
624	63	10071.079	9889	10543	107	10106.094	9890	11279	121	10133.083	9851	11397	29	10063.586	9764	10910	61	10009.459	9866	10595	52	9984.115	9684	10397	73	10102.850	9816	11344	67	10063.179	9791	10532	53	10081.019	9867	10742	55	10067.836	9901	10603	53	10016.188	9841	10802	38	10037.395	9881	10781	57
625	63	10141.286	9921	11080	107	10107.486	9801	11036	121	10157.107	9806	11349	29	10168.655	9913	11216	61	10054.623	9897	10826	52	10013.615	9860	10483	73	10173.891	9899	11048	67	10085.090	9864	11030	53	10018.264	9923	10332	55	10077.382	9836	10939	53	10041.943	9844	10590	38	10035.711	9884	10734	57
626	63	10075.143	9884	10955	107	10141.542	9836	10952	121	10097.562	9868	11253	29	10106.759	9877	11366	61	9972.410	9871	10069	52	10005.788	9899	10457	73	10134.698	9897	11464	67	10012.881	9875	10358	53	10188.302	9859	11108	55	10029.654	9861	11022	53	10025.943	9916	10650	38	10054.605	9810	11149	57
627	63	10222.604	9917	11182	107	10124.925	9681	11706	121	10098.504	9827	10697	29	10183.241	9881	10576	61	10039.541	9866	10564	52	10051.923	9889	10765	73	10019.959	9837	10521	67	10081.403	9867	10711	53	10031.849	9913	10325	55	10032.782	9888	10722	53	9985.717	9870	10062	38	9988.868	9883	10141	57
628	63	10087.762	9906	10787	107	10176.225	9884	11070	121	10107.074	9873	11179	29	10075.896	9894	10720	61	10027.278	9900	10532	52	9991.288	9910	10075	73	10084.575	9838	10906	67	10104.164	9696	11096	53	10135.905	9867	10884	55	10130.909	9920	10784	53	9998.057	9884	10474	38	9992.605	9860	10208	57
629	63	10118.889	9836	11107	107	10184.309	9761	10932	121	10073.777	9868	10733	29	10096.586	9930	10501	61	10114.524	9942	10413	52	10049.020	9902	11147	73	10123.644	9851	10960	67	10131.656	9840	11057	53	10036.566	9856	10554	55	10029.418	9721	10544	53	9992.925	9910	10089	38	10018.842	9926	10435	57
630	63	10042.365	9889	10290	107	10165.374	9807	11024	121	10088.885	9855	10869	29	10226.621	9882	11328	61	10000.967	9938	10108	52	10004.808	9902	10260	73	10142.644	9837	10916	67	10189.418	9871	11233	53	10025.773	9881	10415	55	10072.945	9908	10808	53	9991.887	9865	10201	38	10049.842	9863	10431	57
631	63	10024.413	9857	10578	107	10114.094	9879	11045	121	10107.190	9863	11422	29	10025.896	9923	10351	61	10056.410	9902	10622	52	10010.462	9852	10710	73	10101.288	9867	10742	67	10136.463	9842	10890	53	10062.510	9842	10503	55	10052.091	9694	10761	53	10043.151	9854	10742	38	10053.632	9858	10535	57
632	63	10088.794	9855	10837	107	10132.813	9875	11100	121	10100.785	9842	10977	29	10092.759	9896	10839	61	10041.869	9925	10594	52	10064.654	9827	11204	73	10130.603	9732	11438	67	10174.940	9911	11159	53	10105.547	9915	10923	55	10078.600	9872	11022	53	10037.623	9909	10415	38	10117.579	9877	11117	57
633	63	10147.523	9749	11436	107	10124.990	9808	11302	121	10106.802	9889	11034	29	10087.586	9927	10335	61	10039.459	9912	10289	52	10004.750	9327	10722	73	10089.795	9840	10918	67	10111.045	9829	10755	53	10068.925	9868	10638	55	10088.218	9890	10599	53	10008.623	9896	10402	38	10047.974	9846	10780	57
634	63	10096.365	9868	10865	107	10129.701	9859	11273	121	10139.141	9886	11234	29	10071.207	9895	10562	61	10028.672	9853	10322	52	10030.808	9884	10680	73	10106.068	9850	10605	67	10121.985	9856	10627	53	10035.057	9889	10496	55	10125.654	9895	11703	53	10010.415	9863	10415	38	10045.921	9877	10448	57
635	63	10005.698	9795	10376	107	10072.448	9877	11684	121	10106.041	9850	11689	29	10031.241	9932	10214	61	10002.640	9865	10189	52	10024.808	9869	10679	73	10110.809	9810	10982	67	10128.642	9910	10943	53	10093.755	9843	10709	55	10083.836	9899	10662	53	10030.132	9816	10718	38	10090.685	9916	10648	57
636	63	10104.825	9825	11423	107	10212.131	9813	11172	121	10082.372	9825	10966	29	10057.759	9913	10546	61	10086.524	9936	10913	52	10018.692	9868	10448	73	10187.739	9889	11246	67	10082.746	9847	11074	53	10059.736	9907	10655	55	10128.000	9897	10984	53	10044.320	9866	10371	38	10061.447	9927	10846	57
637	63	10083.952	9871	10817	107	10129.159	9838	11052	121	10083.380	9851	11105	29	10052.173	9896	10225	61	10105.147	9919	10526	52	10006.000	9878	10262	73	10095.768	9789	11387	67	10050.119	9874	10610	53	9988.358	9885	10158	55	10090.782	9877	10921	53	10020.773	9686	10599	38	10014.815	9902	10312	57
638	63	10078.175	9886	10700	107	10165.851	9890	12082	121	10172.909	9898	11426	29	10056.689	9931	10761	61	10086.476	9883	10844	52	10128.635	9795	11556	73	10104.479	9826	10603	67	10090.761	9840	10889	53	10099.415	9876	10900	55	10096.891	9860	10878	53	10032.773	9841	11073	38	10089.395	9815	11278	57
639	63	10065.223	9911	10702	107	10077.804	9863	11272	121	10111.587	9861	11442	29	10154.966	9931	11505	61	10080.705	9830	10604	52	10033.904	9914	10492	73	10083.288	9891	11154	67	10127.791	9801	11229	53	10018.358	9895	10273	55	10079.964	9917	10970	53	10055.905	9840	10879	38	9966.185	9806	10063	57
640	63	10211.016	9768	11815	107	10141.505	9743	10844	121	10171.744	9818	10813	29	10028.621	9870	10297	61	10043.672	9892	10848	52	10025.077	9920	11002	73	10159.918	9836	10847	67	10066.104	9889	10538	53	10054.038	9905	10583	55	10115.418	9870	11230	53	10017.547	9877	10956	38	10025.895	9878	10376	57
641	63	10165.048	9858	10652	107	10115.691	9833	11051	121	10113.248	9830	11054	29	9995.104	9787	10322	61	10001.574	9835	10281	52	10036.635	9909	10533	73	10093.055	9741	10873	67	10136.806	9746	11517	53	10059.019	9879	10785	55	10173.182	9861	10999	53	10001.019	9888	10461	38	10007.421	9918	10213	57
642	63	10053.587	9896	10763	107	10069.215	9745	10751	121	10092.934	9849	11447	29	10212.655	9863	11253	61	9972.754	9887	10061	52	10053.346	9878	10980	73	10120.521	9892	11090	67	10112.000	9860	11044	53	10096.472	9906	11475	55	10124.127	9884	10962	53	10042.188	9900	10774	38	10054.447	9857	10551	57
643	63	10060.048	9885	10904	107	10166.720	9868	11350	121	10077.504	9884	11467	29	10076.104	9924	10978	61	10091.983	9883	10580	52	10013.020	9833	10506	73	10120.438	9789	10870	67	10055.865	9880	10711	53	10084.245	9850	10768	55	10041.000	9883	10797	53	10009.981	9905	10303	38	10030.395	9889	10624	57
644	63	10126.270	9884	11048	107	10108.738	9854	10921	121	10072.521	9886	11455	29	10117.414	9942	11171	61	10057.442	9865	10808	52	10021.058	9872	10358	73	10062.109	9884	10526	67	10065.179	9875	11190	53	10158.019	9742	10900	55	10023.600	9912	10385	53	10002.736	9895	10300	38	10047.579	9864	10664	57
645	63	10159.650	9874	11468	107	10131.309	9809	11225	121	10143.992	9832	11045	29	10083.069	9889	11284	61	10050.000	9892	10374	52	10008.077	9889	10426	73	10113.315	9845	10964	67	10114.164	9884	10909	53	10085.849	9873	11382	55	10093.236	9879	10710	53	9982.773	9856	10070	38	10040.447	9894	10404	57
646	63	10070.492	9815	11204	107	10110.346	9862	11076	121	10103.422	9880	10821	29	10107.793	9925	10623	61	10039.819	9899	10732	52	10003.173	9888	10376	73	10093.630	9912	11158	67	10075.582	9852	10814	53	10061.038	9880	10684	55	10096.418	9902	10875	53	9991.245	9892	10272	38	10027.921	9914	10329	57
647	63	10024.238	9901	10323	107	10133.579	9834	11080	121	10121.661	9871	11495	29	10002.379	9933	10222	61	10378.836	9728	11260	52	10087.788	9822	11400	73	10047.986	9836	10719	67	10077.806	9809	11041	53	10113.472	9863	11123	55	10043.800	9918	10507	53	10020.755	9883	10393	38	10065.632	9864	10955	57
648	63	10052.190	9901	11083	107	10151.514	9886	11026	121	10144.628	9831	11007	29	10075.104	9895	10465	61	10183.246	9806	11320	52	9994.712	9900	10345	73	10089.739	9863	11188	67	10097.045	9919	10518	53	10049.264	9891	10628	55	10112.928	9852	11200	53	10031.377	9852	10607	38	10037.711	9839	11084	57
649	63	10120.429	9912	11711	107	10092.972	9874	11194	121	10178.959	9845	11264	29	10147.586	9857	10858	61	10007.967	9951	10307	52	10102.538	9836	11264	73	10173.343	9884	11350	67	10114.104	9789	11102	53	10031.302	9871	10850	55	10021.036	9909	10785	53	9998.320	9891	10255	38	9974.105	9779	10300	57
650	63	10090.350	9851	10881	107	10187.019	9817	10891	121	10138.669	9823	11574	29	10213.966	9832	10824	61	10017.196	9930	10801	52	10027.000	9869	10465	73	10135.521	9820	11302	67	10018.403	9881	10594	53	10068.792	9897	10627	55	10049.981	9882	10636	53	10026.830	9871	10604	38	10075.132	9773	10554	57
651	63	10117.762	9853	11148	107	10125.439	9865	11052	121	10106.793	9871	11666	29	10196.518	9904	11400	61	10040.590	9917	10174	52	10014.770	9850	10481	73	10116.384	9888	11139	67	10015.806	9854	10719	53	10156.415	9917	11421	55	10053.745	9891	10458	53	10007.905	8449	11234	38	10074.763	9848	10790	57
652	63	10058.777	9878	10865	107	10106.019	9760	11608	121	10114.396	9875	11470	29	10060.275	9896	10554	61	10001.688	9903	10063	52	10069.346	9859	11268	73	10053.768	9293	11015	67	10145.851	9830	11017	53	10194.490	9837	11418	55	10071.182	9848	11224	53	9999.227	9912	10131	38	9998.842	9890	10313	57
653	63	10131.096	9853	12069	107	10156.131	9843	11396	121	10092.017	9805	10832	29	10142.207	9934	10535	61	10034.492	9882	10366	52	10016.538	9851	10978	73	10119.205	9922	10685	67	10048.612	9908	10785	53	10209.453	9900	11764	55	10058.236	9838	11190	53	10054.227	9877	11250	38	9991.105	9907	10108	57
654	63	10166.492	9856	11224	107	10123.168	9872	11276	121	10080.777	9657	11451	29	10023.275	9903	10455	61	10001.099	9948	10462	52	10013.135	9914	10551	73	10084.288	9842	10892	67	10031.492	9824	10720	53	10086.075	9847	10879	55	10034.091	9718	10767	53	10029.490	9905	10838	38	10013.815	9849	10698	57
655	63	10085.270	9847	10856	107	10128.309	9826	11338	121	10104.157	9874	11226	29	10046.689	9842	10258	61	10176.574	9771	10818	52	10085.000	9884	11574	73	10068.384	9870	10907	67	10056.552	9811	10789	53	10154.925	9890	11070	55	10102.200	9850	10637	53	10056.396	9877	10470	38	10039.263	9869	10613	57
656	63	10137.857	9823	11007	107	10126.206	9805	11361	121	10090.868	9825	10943	29	10104.966	9887	10807	61	10155.853	9933	10926	52	10024.520	9753	11301	73	10153.384	9712	11452	67	10102.313	9898	10971	53	10075.415	9911	11278	55	10108.709	9858	10649	53	10026.792	9871	10555	38	10000.132	9877	10289	57
657	63	10129.571	9899	11006	107	10138.683	9779	10999	121	10061.917	9783	10907	29	10097.138	9914	10533	61	10025.278	9915	10183	52	10075.788	9828	10926	73	10171.261	9837	10902	67	10103.701	9843	10929	53	10026.680	9905	10295	55	10107.164	9877	11001	53	10039.868	9885	10597	38	10049.105	9877	10766	57
658	63	10111.175	9855	11083	107	10138.047	9857	10992	121	10120.893	9872	11098	29	10156.448	9792	10539	61	9958.869	9907	10114	52	10024.712	9893	10303	73	10166.288	9862	11354	67	10107.164	9837	11179	53	10015.075	9886	10568	55	10022.928	9912	10537	53	10026.717	9895	10636	38	9995.447	9908	10216	57
659	63	10060.587	9561	10768	107	10038.645	9896	10359	121	10184.471	9879	11330	29	10122.104	9864	10861	61	10006.328	9934	10137	52	10047.250	9883	11202	73	10088.150	9888	10790	67	10095.060	9831	11101	53	10096.472	9864	10973	55	10186.654	9845	12139	53	10010.472	9823	10565	38	9994.263	9898	10142	57
660	63	10151.650	9621	11113	107	10105.402	9887	11242	121	10055.562	9872	10695	29	10132.379	9814	10941	61	9964.312	9902	10061	52	10037.904	9867	10569	73	10060.288	9889	10453	67	10037.135	9896	10531	53	10090.151	9834	10565	55	10028.146	9894	10892	53	10029.472	9865	11084	38	10005.000	9918	10618	57
661	63	10056.762	9901	10794	107	10086.393	9620	11077	121	10168.008	9872	11379	29	10163.896	9881	10750	61	10131.377	9948	10377	52	10057.327	9840	11087	73	10114.438	9908	10908	67	10059.687	9877	10615	53	10148.283	9895	10915	55	10012.400	9846	10417	53	10043.340	9844	10688	38	10006.158	9734	10440	57
662	63	10099.825	9832	10795	107	10162.561	9842	11195	121	10092.934	9863	10968	29	10052.241	9898	10308	61	10280.541	9791	10975	52	10026.615	9913	10591	73	10203.343	9829	11544	67	10093.000	9882	10702	53	10086.377	9926	10776	55	10056.072	9868	10762	53	10054.680	9904	10591	38	9958.421	9581	10244	57
663	63	10023.000	9897	10563	107	10122.112	9890	10923	121	10157.694	9892	11316	29	10173.034	9863	10924	61	10003.099	9927	10313	52	10040.885	9900	10595	73	10105.068	9852	11236	67	10064.687	9873	11068	53	10092.943	9853	11069	55	10084.454	9886	11454	53	10039.528	9913	10936	38	10034.737	9740	10381	57
664	63	10074.921	9884	10962	107	10149.822	9874	11430	121	10099.810	9872	11740	29	10156.345	9911	10768	61	10029.196	9947	10291	52	10047.270	9883	10795	73	10146.041	9810	11240	67	10107.090	9836	10915	53	10047.812	9849	10477	55	10078.255	9804	10872	53	10069.057	9837	10809	38	10002.868	9789	10395	57
665	63	10048.952	9860	10610	107	10089.916	9900	11912	121	10074.570	9674	11322	29	10107.689	9945	10796	61	10043.000	9925	10189	52	10023.327	9897	10880	73	10092.945	9892	11308	67	10157.970	9776	11426	53	10087.000	9888	10901	55	10009.272	9883	10252	53	10012.075	9902	10509	38	10041.895	9854	11354	57
666	63	10063.873	9867	10505	107	10180.084	9795	11406	121	10070.735	9607	10966	29	10147.759	9870	11158	61	10158.049	9886	11299	52	10058.827	9805	10947	73	10016.205	9903	10361	67	10028.940	9826	10877	53	10170.868	9904	10959	55	10007.945	9895	10461	53	10066.642	9737	10557	38	9996.974	9845	10524	57
667	63	10023.175	9877	10955	107	10086.010	9577	11167	121	10094.207	8853	11036	29	10215.345	9911	11265	61	10067.360	9902	10328	52	10011.462	9875	10439	73	10081.562	9838	11053	67	10065.090	9885	11072	53	10087.981	9888	10720	55	10213.745	9803	11673	53	10003.849	9889	10492	38	10031.658	9915	10450	57
668	63	10060.714	9875	10911	107	10054.019	9886	10886	121	10139.141	9824	11194	29	10056.207	9836	10775	61	10021.278	9890	10279	52	10039.885	9811	10908	73	10156.343	9851	12177	67	10187.806	9839	11218	53	10066.698	9901	10652	55	10025.127	9872	10857	53	10035.095	9855	10645	38	9997.158	9847	10180	57
669	63	10051.444	9837	10639	107	10094.252	9841	11391	121	10123.595	9840	11292	29	10175.345	9913	10818	61	10034.000	9918	10121	52	9986.404	9898	10108	73	10132.302	9841	11217	67	10034.074	9902	10685	53	10006.283	9687	10359	55	10055.164	9910	10643	53	9982.981	9892	10123	38	10013.579	9910	10550	57
670	63	10087.350	9884	10588	107	10122.963	9817	10820	121	10093.289	9838	11403	29	10047.138	9913	10577	61	10181.672	9890	10717	52	10054.038	9941	10391	73	10040.302	9821	10535	67	10142.194	9841	10594	53	10113.264	9839	10793	55	10041.818	9914	10490	53	10004.170	9887	10410	38	10008.868	9905	10157	57
671	63	10023.841	9827	10449	107	10063.963	9474	10576	121	10070.190	9841	10792	29	10066.275	9928	10627	61	9987.181	9875	10065	52	10060.942	9871	11071	73	10032.041	9884	10460	67	10199.283	9780	11358	53	10052.415	9819	10748	55	10097.036	9882	10803	53	10055.283	9912	10944	38	10009.079	9881	10313	57
672	63	10094.127	9883	10739	107	10129.748	9845	10902	121	10025.017	9748	10725	29	10018.207	9897	10469	61	9992.082	9586	10287	52	10038.154	9897	10770	73	10085.739	9028	10997	67	10253.687	9842	12140	53	10040.736	9877	10616	55	10097.527	9881	11463	53	10085.396	9785	11360	38	10042.158	9887	10550	57
673	63	10136.396	9620	11144	107	10091.187	9854	11242	121	10148.744	9855	11118	29	10250.689	9865	11364	61	10078.196	9872	10765	52	10041.558	9886	10880	73	10151.302	9871	11021	67	10139.060	9872	11150	53	10098.075	9858	10856	55	10019.255	9890	10452	53	10025.905	9889	10508	38	10000.685	9864	10347	57
674	63	10065.096	9917	10800	107	10132.495	9547	11307	121	10121.711	9533	10997	29	10097.173	9897	10968	61	10099.967	9892	10933	52	9992.480	9910	10304	73	10110.850	9869	10695	67	10069.537	9915	10614	53	10119.188	9853	10909	55	10033.836	9894	10552	53	9971.528	9582	10369	38	10057.185	9872	10798	57
675	63	10109.667	9827	11284	107	10081.532	9858	10688	121	10087.091	9790	10863	29	10076.689	9850	10722	61	10035.000	9940	10162	52	10024.020	9882	10326	73	10115.466	9816	10865	67	10132.015	9905	10783	53	10061.000	9827	10667	55	10035.527	9892	10850	53	9985.490	9909	10084	38	10001.342	9901	10383	57
676	63	10139.698	9801	10921	107	10081.411	9778	11342	121	10112.215	9834	10869	29	10033.689	9944	10251	61	10083.606	9903	10363	52	10061.788	9785	10627	73	10065.123	9831	10633	67	10085.582	9776	10945	53	10108.812	9860	11122	55	10057.127	9878	11064	53	10039.528	9906	10491	38	10100.763	9926	11197	57
677	63	10078.238	9918	10524	107	10204.654	9901	10921	121	10103.777	9825	11579	29	10181.689	9879	10743	61	10043.606	9943	10261	52	10032.904	9893	10421	73	10089.822	9881	10620	67	10055.567	9852	10715	53	10054.095	9892	10392	55	10051.909	9888	10695	53	10021.905	9883	10494	38	10002.868	9867	10467	57
678	63	10095.477	9915	11269	107	10080.131	9895	10981	121	10137.950	9902	11058	29	10016.586	9703	10652	61	9978.935	9866	10094	52	10012.673	9900	10517	73	10072.657	9866	10781	67	10058.403	9865	10784	53	10051.188	9908	10850	55	10032.418	9910	10795	53	10021.547	9938	10332	38	9992.947	9883	10354	57
679	63	10070.714	9910	10902	107	10141.888	9826	11622	121	10113.983	9862	11083	29	10104.000	9891	11291	61	10131.885	9809	11075	52	10028.750	9871	10726	73	10078.630	9883	11544	67	10146.358	9901	11191	53	10038.302	9885	10626	55	10086.928	9871	11268	53	10092.925	9893	11416	38	10061.974	9870	10968	57
680	63	10128.302	9886	10940	107	10203.430	9869	11405	121	10113.322	9888	10978	29	10018.896	9797	10296	61	10008.951	9897	10138	52	10024.020	9859	10558	73	10053.191	9909	10521	67	10070.985	9838	10515	53	10137.792	9854	10777	55	10101.654	9844	10882	53	10003.320	9827	10297	38	9980.974	9908	10170	57
681	63	10113.619	9913	10928	107	10217.561	9836	11572	121	10073.702	9372	11694	29	10155.138	9893	10817	61	10085.017	9911	10465	52	10011.327	9895	10373	73	10059.548	9814	10890	67	10070.344	9309	10947	53	10114.566	9821	10707	55	10000.310	9904	10219	53	10055.585	9859	10772	38	10047.079	9917	10437	57
682	63	10091.952	9839	10657	107	10172.374	9837	11607	121	10103.074	9842	11091	29	10054.207	9915	10500	61	10041.558	9939	10229	52	10000.308	9640	10336	73	10122.739	9870	11062	67	9992.104	9920	10244	53	10141.698	9850	11005	55	10053.218	9896	10628	53	9981.642	9904	10108	38	10057.158	9916	10617	57
683	63	10076.127	9801	10986	107	10142.589	9872	10995	121	10099.909	9892	11589	29	10211.759	9915	11500	61	9983.164	9880	10067	52	10030.635	9909	10500	73	10048.452	9899	10790	67	10071.746	9106	10970	53	10095.623	9871	12077	55	10069.909	9715	11022	53	10024.075	9911	10382	38	9985.447	9929	10054	57
684	63	10056.365	9855	10671	107	10152.832	9802	11553	121	10081.322	9751	10742	29	10326.931	9869	11122	61	10206.295	9782	10717	52	10066.712	9888	10684	73	10053.781	9885	11015	67	10035.045	9843	10805	53	10144.812	9853	11099	55	10002.182	9301	10644	53	10097.943	9895	10801	38	9990.315	9906	10169	57
685	63	10048.238	9646	11219	107	10115.037	9866	10990	121	10087.570	9847	11224	29	10142.311	9927	10703	61	10131.263	9785	11001	52	10012.885	9878	10390	73	10159.232	9772	11016	67	10108.656	9836	11269	53	10035.660	9736	10847	55	10103.382	9844	10956	53	10036.849	9898	10560	38	10108.526	9892	10872	57
686	63	10053.238	9859	10587	107	10185.047	9839	11262	121	10092.852	9778	11583	29	10012.207	9902	10198	61	10044.787	9917	10847	52	9984.385	9906	10097	73	10073.191	9897	10733	67	10063.135	9898	11262	53	10171.245	9933	11303	55	10215.363	9813	11749	53	10031.377	9905	10663	38	10043.500	9894	10703	57
687	63	10039.937	9889	10490	107	10140.271	9784	11001	121	10109.050	9872	10799	29	10154.069	9807	10670	61	10081.672	9889	10537	52	10066.135	9806	10971	73	10121.397	9805	10966	67	10089.896	9833	11112	53	10051.830	9883	10742	55	10091.800	9900	11261	53	10129.396	9905	11125	38	10037.158	9918	10474	57
688	63	10097.523	9832	10942	107	10060.841	8627	10686	121	10138.265	8811	11102	29	10064.655	9919	10462	61	10125.049	9891	10576	52	10000.846	9876	10267	73	10083.630	9829	10776	67	10061.821	9844	11041	53	10042.943	9911	11014	55	10029.546	9871	10666	53	10140.415	9876	11141	38	10025.263	9908	10443	57
689	63	10164.619	9941	10642	107	10162.767	9896	11495	121	10053.405	9869	11111	29	10082.448	9884	10790	61	10007.278	9951	10190	52	9982.230	9672	10509	73	10139.945	9899	11618	67	10081.060	9839	11288	53	10050.075	9901	10662	55	10016.109	9915	10569	53	9989.680	9910	10136	38	10019.500	9881	10612	57
690	63	10083.984	9891	10905	107	10152.561	9725	11450	121	10161.347	9841	11180	29	10013.241	9866	10292	61	10099.574	9885	10506	52	10053.154	9883	10600	73	10190.096	9797	10832	67	10124.806	9870	10961	53	10112.188	9870	10713	55	10094.418	9865	10585	53	10045.095	9855	10677	38	10085.395	9757	10914	57
691	63	10070.000	9908	10773	107	10198.271	9868	11141	121	10118.761	9727	11300	29	10222.379	9894	11225	61	10049.688	9917	10321	52	10066.865	9762	10927	73	10121.150	9821	11178	67	10067.074	9825	10775	53	10056.320	9876	10727	55	10093.509	9883	10811	53	9980.245	9897	10160	38	10005.842	9897	10426	57
692	63	10201.810	9850	11230	107	10127.010	9850	11015	121	10112.347	9866	11130	29	10223.379	9897	10795	61	10172.394	9929	10624	52	10064.212	9848	10980	73	10117.973	9874	10824	67	10171.612	9789	11149	53	10160.132	9881	11152	55	10054.236	9846	10750	53	10010.528	9911	10415	38	10007.158	9896	10530	57
693	63	10084.810	9882	11099	107	10147.000	9787	10860	121	10142.885	9786	11189	29	10107.448	9855	10556	61	10034.229	9849	11100	52	10068.423	9891	11175	73	10053.068	9899	10629	67	10035.463	9872	10718	53	10083.000	9906	10943	55	10097.582	9884	10639	53	10003.812	9278	10552	38	10049.921	9891	10708	57
694	63	10140.604	9860	11664	107	10159.570	9890	11159	121	10052.843	9889	10950	29	10101.173	9127	10754	61	10032.345	9897	11015	52	10047.942	9920	10473	73	10048.356	9772	10842	67	10103.478	9829	11033	53	10075.585	9908	10505	55	10054.346	9785	10502	53	9999.717	9907	10109	38	10049.553	9870	10404	57
695	63	10104.286	9881	11938	107	10202.121	9844	11611	121	10102.389	9859	11432	29	10032.000	9918	10709	61	10099.640	9884	10753	52	9992.712	9862	10205	73	10066.822	9887	10556	67	10019.955	9839	10553	53	10153.604	9896	11319	55	10017.036	9863	11367	53	10040.415	9866	10597	38	9989.053	9872	10155	57
696	63	10205.523	9888	11563	107	10165.654	9902	11413	121	10097.215	9799	11485	29	10098.725	9892	10635	61	10008.722	9883	10972	52	10023.846	9906	10851	73	10127.315	9892	10739	67	10106.344	9898	11159	53	10115.868	9879	10928	55	10043.182	9883	10523	53	10046.320	9903	10475	38	10019.026	9909	10441	57
697	63	10001.032	9870	10528	107	10076.673	9873	10807	121	10054.000	9825	10815	29	10073.275	9911	10809	61	10207.606	9894	10777	52	10019.173	9922	10451	73	10155.795	9875	11874	67	10081.045	9820	11016	53	10093.717	9863	10784	55	10018.709	9922	10399	53	10023.188	9881	10650	38	10016.237	9919	10391	57
698	63	10147.238	9877	11186	107	10140.364	9871	11187	121	10070.793	9852	10806	29	10121.759	9885	10654	61	10005.426	9923	10100	52	10031.673	9904	10744	73	10106.507	9822	11726	67	10176.940	9903	11749	53	10113.472	9858	11146	55	10185.509	9871	11115	53	10052.283	9889	10790	38	10098.185	9918	11231	57
699	63	10081.889	9901	10724	107	10202.458	9791	11470	121	10083.355	9860	10986	29	10034.275	9868	10502	61	10044.410	9933	10326	52	10009.212	9863	10785	73	10089.822	9899	11054	67	10199.254	9758	11232	53	10059.434	9927	10727	55	10067.600	9829	11672	53	10025.434	9825	10753	38	10090.185	9806	11274	57
700	63	10192.635	9841	11295	107	10137.981	9840	11033	121	10087.917	9895	11195	29	10111.896	9848	10571	61	10117.196	9936	11102	52	10052.212	9763	10789	73	10094.945	9859	10755	67	10116.642	9834	11039	53	10143.962	9823	11058	55	10080.690	9898	10846	53	10017.642	9888	10346	38	10056.921	9909	11184	57
701	63	10041.571	9826	10642	107	10185.663	9686	11064	121	10116.578	9828	10803	29	10116.827	9799	10488	61	10248.655	9887	10605	52	10011.962	9874	10667	73	10098.452	9881	10911	67	10131.791	9863	11010	53	10074.227	9895	10910	55	10053.164	9850	10783	53	10016.528	9884	10485	38	10042.342	9893	10712	57
702	63	10076.190	9869	10777	107	10079.215	9886	10817	121	10095.190	9890	11047	29	10122.414	9913	11802	61	10148.672	9910	10680	52	10056.192	9777	10720	73	10134.507	9828	10780	67	10121.403	9866	10931	53	10098.170	9704	10893	55	10025.437	9880	10566	53	10005.490	9864	10606	38	9996.658	9900	10357	57
703	63	10117.206	9888	11165	107	10102.944	9845	11021	121	10126.306	9882	11247	29	10202.966	9874	11206	61	10081.263	9914	10840	52	10049.135	9845	11952	73	10121.918	9847	11523	67	10084.030	9901	11524	53	10109.812	9874	10977	55	10122.600	9872	11150	53	10054.358	9845	10890	38	10081.815	9893	10933	57
704	63	10107.777	9798	11351	107	10159.859	9875	11016	121	10126.793	9870	10999	29	10079.069	9849	10710	61	10022.967	9901	10286	52	9984.288	9891	10137	73	10056.137	9831	10692	67	10057.582	9867	10557	53	10149.604	9871	11283	55	10113.600	9895	10853	53	9979.943	9660	10162	38	10010.789	9897	10428	57
705	63	10137.127	9880	11017	107	10086.290	9897	10909	121	10034.802	9826	11203	29	10091.621	9900	10709	61	10131.246	9895	10592	52	10065.885	9863	10616	73	10030.219	9902	11024	67	10090.672	9777	10892	53	10075.642	9875	10643	55	10047.563	9905	10561	53	10002.358	9895	10370	38	10036.789	9882	10448	57
706	63	10122.254	9853	11326	107	10163.514	9709	11717	121	10086.604	9810	10845	29	10207.034	9884	11186	61	10042.574	9938	10407	52	9990.770	9908	10157	73	10125.809	9886	11391	67	10131.179	9866	11073	53	10118.905	9829	11453	55	10038.327	9860	10594	53	9998.623	9701	10265	38	9995.763	9772	10242	57
707	63	10120.254	9849	10665	107	10094.523	9855	11323	121	10109.355	9882	10926	29	10093.173	9935	10816	61	10005.410	9860	10956	52	9990.827	9894	10335	73	10060.548	9872	10479	67	10082.015	9877	10501	53	10047.151	9828	10530	55	10069.109	9810	10917	53	10060.377	9834	10605	38	10014.842	9879	10335	57
708	63	10168.810	9787	11066	107	10078.364	9780	10758	121	10093.711	9859	11263	29	10001.793	9878	10392	61	10267.049	9856	11052	52	10016.942	9808	10702	73	10063.082	9806	10808	67	10073.478	9887	10824	53	10075.660	9818	11206	55	10070.764	9814	10768	53	10014.736	9876	10349	38	10006.895	9877	10567	57
709	63	10113.286	9848	11169	107	10126.813	9873	10832	121	10124.802	9848	12041	29	10157.621	9907	11365	61	10124.722	9843	10769	52	9995.923	9891	10179	73	10024.562	9889	10384	67	10120.328	9890	11151	53	10113.830	9895	10634	55	10081.473	9877	10809	53	10064.245	9854	10852	38	10010.605	9904	10464	57
710	63	10198.508	9842	11370	107	10130.393	9851	11157	121	10145.669	9798	11175	29	10080.448	9927	10512	61	9984.606	9903	10061	52	10048.385	9877	10875	73	10066.014	9912	10604	67	10109.881	9865	10950	53	10064.396	9871	10424	55	10071.891	9891	10662	53	10088.868	9856	11551	38	9966.895	9824	10271	57
711	63	10068.540	9910	10499	107	10071.916	9780	10771	121	10111.669	9800	11056	29	10199.552	9917	11635	61	10157.049	9855	10853	52	9983.327	9868	10154	73	10138.055	9888	10916	67	10105.149	9907	11415	53	10126.490	9767	10893	55	10029.909	9892	10590	53	10070.660	9889	11150	38	9997.474	9865	10541	57
712	63	10030.762	9888	10601	107	10092.869	9880	10766	121	10125.826	9859	11592	29	10219.896	9913	11739	61	10092.476	9908	10819	52	10053.538	9888	10483	73	10164.575	9844	11065	67	10185.194	9831	11081	53	10115.000	9815	10859	55	10053.055	9908	10712	53	10006.208	9891	10585	38	10047.395	9911	10406	57
713	63	10116.777	9869	10895	107	10125.888	9734	11440	121	10082.239	9864	10729	29	10173.311	9897	10956	61	10040.819	9872	10451	52	9995.115	9912	10317	73	10146.685	9839	11068	67	10115.239	9879	10755	53	10130.585	9833	10638	55	10082.582	9878	11819	53	9997.396	9874	10216	38	10043.421	9894	10645	57
714	63	10093.952	9773	11200	107	10112.065	9844	10994	121	10079.157	9884	10853	29	10032.275	9910	10360	61	10046.442	9926	10388	52	10051.423	9932	10848	73	10134.288	9888	11353	67	10074.060	9900	10800	53	10116.472	9785	11182	55	10112.218	9882	11048	53	10020.812	9871	10857	38	10070.553	9894	10800	57
715	63	10091.396	9800	10782	107	10174.532	9893	11096	121	10091.852	9846	10790	29	10063.138	9860	10462	61	9997.574	9903	10078	52	10057.230	9891	10615	73	10059.397	9874	10881	67	10074.269	9891	10922	53	10164.075	9907	11096	55	10092.272	9813	10693	53	10019.132	9883	10280	38	10004.526	9781	10168	57
716	63	10106.508	9881	11408	107	10172.636	9863	11334	121	10120.389	9878	10877	29	10199.862	9872	10855	61	10118.115	9823	10866	52	10009.423	9920	10414	73	10113.589	9886	10746	67	10098.851	9862	11140	53	10063.680	9898	10417	55	10050.019	9899	10648	53	10017.736	9803	10626	38	9994.289	9880	10424	57
717	63	10169.016	9849	10781	107	10102.710	9833	11302	121	10090.058	9774	11162	29	10128.793	9863	10959	61	10096.312	9896	10789	52	10040.923	9769	10699	73	10139.945	9904	10665	67	10063.985	9862	10470	53	10026.057	9861	10420	55	9996.509	9870	10205	53	10015.981	9845	10540	38	10009.263	9919	10391	57
718	63	10071.683	9873	11012	107	10122.430	9832	11260	121	10082.041	9888	11270	29	10056.896	9818	10444	61	10011.033	9877	10388	52	10040.365	9858	10622	73	10115.959	9873	10819	67	10182.045	9781	11080	53	10061.151	9851	10705	55	10004.327	9872	10255	53	10092.415	9349	10873	38	10059.263	9856	10556	57
719	63	10141.508	9835	11049	107	10087.813	9144	11889	121	10144.100	9837	11121	29	10021.966	9916	10405	61	10055.951	9959	10527	52	9996.577	9891	10260	73	10074.288	9723	11430	67	10075.597	9909	10437	53	10048.302	9883	10752	55	10010.146	9881	10523	53	10088.095	9902	11514	38	9985.658	9885	10094	57
720	63	10100.571	9789	10722	107	10056.944	9899	10499	121	10117.487	9863	10710	29	10074.793	9800	11080	61	9982.033	9920	10222	52	9994.077	9886	10118	73	10180.877	9898	11873	67	10101.717	9869	10755	53	10077.528	9920	10548	55	10027.146	9833	11138	53	10051.264	9909	10424	38	10035.685	9894	10523	57
721	63	9999.604	9704	10459	107	10110.589	9862	11395	121	10085.281	9879	10781	29	10131.034	9886	10670	61	9983.000	9872	10416	52	10071.250	9793	11569	73	10098.191	9865	11100	67	10054.851	9886	11113	53	10200.132	9892	10805	55	9993.728	9827	10302	53	10000.170	9905	10188	38	10035.500	9842	10536	57
722	63	10125.460	9818	10966	107	10093.411	9764	10979	121	10128.454	9834	11111	29	10076.379	9921	10448	61	10144.853	9854	11187	52	9985.115	9907	10238	73	10144.644	9774	10754	67	10071.791	9844	10730	53	10108.830	9909	10579	55	10027.546	9903	10552	53	10005.792	9843	10346	38	10070.315	9886	10754	57
723	63	10014.508	9904	10483	107	10159.168	9891	11166	121	10139.769	9808	10990	29	10175.621	9829	10906	61	10028.935	9937	10207	52	9996.750	9736	10203	73	10146.109	9846	11209	67	10036.194	9796	10594	53	10163.623	9827	11494	55	10031.546	9900	10589	53	10023.170	9891	10727	38	10031.526	9795	11011	57
724	63	10029.460	9860	10934	107	10163.402	9886	11367	121	10175.852	9835	11194	29	10122.345	9839	10788	61	10053.295	9927	10430	52	10031.654	9835	10777	73	10121.164	9876	11034	67	10165.672	9687	12094	53	10072.868	9852	10554	55	10016.836	9881	10491	53	10028.717	9914	10588	38	10025.605	9892	10948	57
725	63	10118.429	9838	10807	107	10137.149	9896	12036	121	10089.000	9855	10821	29	10018.275	9918	10234	61	10003.312	9948	10079	52	10023.942	9899	10395	73	10012.302	9416	10647	67	10098.418	9880	10810	53	10076.396	9895	10819	55	10034.891	9888	10454	53	10002.434	9872	10234	38	10027.132	9908	10466	57
726	63	10106.714	9694	11069	107	10045.028	9888	10674	121	10091.479	9849	11272	29	10024.759	9921	10355	61	9988.476	9929	10119	52	10032.615	9834	10699	73	10161.466	9861	10910	67	10105.328	9843	10806	53	10043.642	9908	10306	55	10090.546	9912	11222	53	10113.188	9875	11216	38	10036.974	9850	10732	57
727	63	10078.873	9855	10990	107	10131.654	9901	10921	121	10167.058	9782	12186	29	10033.034	9895	10705	61	10067.017	9812	10343	52	10091.673	9891	11663	73	10129.411	9777	11237	67	10092.776	9905	10881	53	10090.660	9819	11663	55	10080.563	9914	10496	53	10064.490	9883	10775	38	10099.632	9870	10701	57
728	63	10113.904	9732	11736	107	10157.710	9781	10902	121	10148.496	9807	11203	29	10121.931	9909	10678	61	10071.115	9928	10637	52	10026.192	9882	10744	73	10175.123	9855	11442	67	10125.164	9879	11116	53	10071.113	9881	10700	55	10072.509	9741	10529	53	10072.623	9893	10905	38	10051.658	9735	10568	57
729	63	10074.523	9835	10605	107	10163.925	9844	11070	121	10118.463	9801	10819	29	10102.725	9904	10495	61	10186.115	9809	10682	52	10035.365	9852	10536	73	10003.082	9902	10239	67	10092.687	9916	11598	53	10107.208	9901	11938	55	10040.527	9890	10442	53	10052.510	9825	10786	38	9960.947	9351	10182	57
730	63	10105.127	9917	10883	107	10122.925	9851	11661	121	10094.595	9797	11360	29	10055.966	9877	10564	61	10042.147	9976	10222	52	10102.673	9887	11140	73	10060.739	9865	10509	67	10140.896	9857	11206	53	10089.151	9892	10656	55	10081.182	9899	10638	53	10075.057	9894	10822	38	10019.579	9906	10298	57
731	63	10071.254	9866	11096	107	10098.393	9891	10955	121	10119.148	9843	11054	29	10257.586	9845	11559	61	10034.246	9927	10263	52	10089.327	9812	11193	73	10108.548	9889	11206	67	10093.119	9805	10901	53	10069.830	9763	10556	55	10078.582	9854	11601	53	10049.095	9867	10873	38	10014.237	9914	10321	57
732	63	10208.794	9799	11182	107	10143.757	9855	11078	121	10076.735	9828	10735	29	10012.725	9906	10364	61	10070.328	9877	10490	52	9981.404	9886	10122	73	10115.191	9830	10775	67	10066.328	9900	11010	53	10094.075	9901	10738	55	10089.310	9894	10554	53	10050.623	9913	10820	38	10090.289	9826	10555	57
733	63	10061.444	9902	10570	107	10166.532	9813	11398	121	10128.041	9767	11464	29	10224.552	9899	11031	61	9968.345	9912	10072	52	10036.615	9882	10524	73	10065.425	9835	10876	67	10119.328	9832	10568	53	10096.057	9845	10687	55	10011.019	9890	10356	53	10040.812	9884	10411	38	10004.737	9863	10257	57
734	63	10136.286	9816	11012	107	10107.037	9839	11267	121	10096.852	9375	11411	29	10120.311	9827	11318	61	9998.737	9849	10349	52	10049.480	9927	10536	73	10106.191	9853	10920	67	10092.000	9790	11045	53	10122.415	9872	10952	55	10013.909	9897	10372	53	9993.642	9920	10094	38	9986.237	9933	10085	57
735	63	10173.286	9868	11728	107	10121.617	9913	10997	121	10104.314	9859	11475	29	10165.138	9832	11062	61	9997.836	9896	10144	52	10020.577	9899	10317	73	10077.000	9826	11110	67	10099.582	9781	10928	53	10059.340	9891	11044	55	10032.491	9825	10512	53	9988.773	9658	10282	38	10013.553	9852	10432	57
736	63	10175.683	9825	11240	107	10144.879	9839	10892	121	10124.728	9797	11577	29	10103.689	9821	10795	61	10014.524	9928	10140	52	10057.865	9891	10989	73	10064.261	9889	10847	67	10111.552	9883	10877	53	10137.698	9807	11348	55	10052.582	9893	10637	53	10035.566	9869	10579	38	10056.789	9916	10716	57
737	63	10161.317	9850	11055	107	10140.869	9828	11196	121	10097.900	9835	10948	29	10164.207	9868	10845	61	10087.771	9875	10241	52	10042.808	9859	10501	73	10178.918	9823	11508	67	10054.269	9823	10806	53	10136.868	9878	11003	55	10076.236	9912	10877	53	10027.792	9892	10723	38	10032.579	9873	10562	57
738	63	10021.635	9885	10524	107	10146.141	9507	11121	121	10112.174	9850	10949	29	10198.448	9820	10758	61	10106.295	9983	10241	52	9992.673	9856	10192	73	10196.850	9865	11158	67	10102.940	9860	10935	53	10163.642	9786	11347	55	10043.036	9878	10640	53	10001.434	9903	10336	38	10004.500	9889	10705	57
739	63	10136.587	9874	11131	107	10089.402	9893	10847	121	10075.372	9884	10959	29	10175.827	9805	11165	61	9981.524	9914	10151	52	10045.520	9888	10520	73	9999.712	9190	10447	67	10180.045	9901	11548	53	10035.547	9911	10504	55	10050.709	9866	10451	53	10008.227	9890	10212	38	10079.842	9916	10904	57
740	63	10016.587	8691	10827	107	10112.019	9891	10936	121	10065.942	9886	10745	29	10040.862	9921	10563	61	10013.426	9912	10107	52	9997.288	9906	10280	73	10097.370	9906	10914	67	10114.731	9889	11218	53	10096.623	9911	10982	55	10070.800	9354	10524	53	10008.472	9809	10914	38	9993.921	9893	10160	57
741	63	10032.365	9818	10551	107	10089.010	9010	10816	121	10109.546	8935	11047	29	10189.689	9859	11175	61	9992.983	9898	10305	52	10010.020	9877	10306	73	10147.685	9905	11812	67	10092.224	9913	11307	53	10078.773	9867	11297	55	10045.164	9901	10710	53	10089.302	9903	10906	38	10020.395	9811	10481	57
742	63	10040.127	9842	10575	107	10050.645	9850	10664	121	10162.380	9849	11381	29	10064.207	9851	10985	61	10034.869	9953	10134	52	9995.730	9074	10592	73	10083.109	9890	10719	67	10055.761	9896	10815	53	10041.208	9887	10762	55	10053.291	9926	10619	53	10014.981	9796	10924	38	9975.421	9912	10075	57
743	63	10120.904	9860	11146	107	10077.523	9884	10861	121	10043.355	9862	10588	29	10037.586	9827	10241	61	10077.049	9892	10780	52	10027.962	9882	10724	73	10061.055	9867	10633	67	10067.492	9879	10596	53	10150.188	9936	10736	55	10150.891	9866	10952	53	10001.528	9910	10370	38	10061.079	9937	10481	57
744	63	10067.477	9860	10471	107	10103.477	9850	10639	121	10052.041	9819	11098	29	10244.518	9926	11167	61	10054.131	9935	10272	52	10061.827	9864	10745	73	10099.739	9820	11291	67	10006.448	9690	10653	53	10132.453	9774	10979	55	10095.527	9887	11108	53	9993.660	9900	10324	38	9987.763	9904	10124	57
745	63	10054.413	9854	10696	107	10071.149	9853	10505	121	10069.198	9841	10837	29	10216.241	9820	10924	61	10024.754	9908	10205	52	10023.615	9880	10464	73	10180.232	9881	11136	67	10083.358	9881	11137	53	10084.680	9888	10589	55	10083.236	9874	11093	53	10047.019	9928	10552	38	10028.315	9908	10452	57
746	63	10028.063	9824	10678	107	10181.552	9826	11065	121	10093.513	9846	11496	29	10214.689	9917	11183	61	10035.082	9924	10507	52	9983.346	9901	10078	73	10113.575	9838	10675	67	10079.522	9898	10709	53	10095.113	9812	11000	55	10021.000	9848	10731	53	10103.320	9882	11074	38	10026.263	9872	11215	57
747	63	10183.460	9841	11591	107	10077.785	9723	11337	121	10127.272	9781	11459	29	10011.345	9727	10946	61	10019.640	9906	10183	52	10167.673	9883	11391	73	10160.918	9879	11219	67	10161.478	9851	12635	53	10051.095	9898	11061	55	10104.981	9857	11419	53	10023.302	9916	10784	38	10025.474	9887	10713	57
748	63	10124.508	9917	11187	107	10158.851	9931	10911	121	10097.959	8567	11693	29	10051.689	9912	10662	61	10054.967	9959	10472	52	10040.770	9923	10654	73	10076.479	9854	10545	67	10027.492	9865	10681	53	10121.075	9872	11055	55	10049.745	9874	10583	53	10048.075	9876	10523	38	10108.053	9843	11402	57
749	63	10055.698	9813	10653	107	10056.243	9864	10819	121	10114.331	9819	11026	29	10042.000	9711	10600	61	10107.804	9923	10398	52	9994.673	9889	10154	73	10060.109	9864	10828	67	10080.821	9903	11404	53	10024.396	9877	10471	55	10040.019	9881	10835	53	10079.000	9864	10894	38	9993.842	9919	10225	57
750	63	10133.619	9855	11817	107	10094.290	9811	12073	121	10087.148	9823	11484	29	10011.275	9907	10231	61	10070.229	9934	10378	52	10116.020	9835	11059	73	10146.918	9894	11628	67	10079.910	9890	11209	53	10073.585	9897	11060	55	10062.182	9875	10750	53	10080.264	9872	10614	38	10013.842	9819	10327	57
751	63	10074.889	9824	11179	107	10172.028	9864	11478	121	10110.761	9877	11072	29	10098.173	9896	10734	61	10028.737	9871	10608	52	10020.135	9878	10251	73	10136.356	9866	11499	67	10101.239	9888	10658	53	10016.453	9900	10422	55	10100.546	9879	10781	53	10039.302	9873	10661	38	9997.632	9914	10395	57
752	63	10044.096	9894	10597	107	10171.141	9290	10930	121	10120.314	9746	11212	29	10142.586	9916	10866	61	10090.377	9948	10466	52	10012.135	9828	10865	73	10197.712	9824	11966	67	10091.851	9823	11058	53	10028.095	9527	10366	55	10102.091	9843	10774	53	10054.547	9874	10461	38	10043.000	9851	10778	57
753	63	10042.762	9879	10444	107	10103.028	9632	11323	121	10083.529	9757	11026	29	10120.725	9877	10812	61	10059.737	9894	10319	52	10028.692	9872	10674	73	10073.754	9879	11130	67	10066.970	9898	10683	53	10064.000	9858	10768	55	10088.873	9857	10773	53	10072.453	9883	10991	38	10018.737	9891	10552	57
754	63	10124.302	9864	11033	107	10099.710	9915	11400	121	10094.950	9909	10945	29	10088.311	9884	10931	61	10033.524	9934	10275	52	10021.788	9900	10568	73	10123.603	9833	10960	67	10088.522	9820	10882	53	10099.227	9862	10748	55	10014.818	9903	10625	53	10085.981	9864	10897	38	10010.815	9926	10513	57
755	63	10204.413	9903	11477	107	10051.402	8624	10752	121	10082.885	9724	10892	29	10000.448	9872	10240	61	10017.492	9876	10223	52	10021.558	9920	10391	73	10095.466	9873	10808	67	10115.522	9875	11475	53	10073.510	9850	10732	55	10070.418	9834	10692	53	10056.396	9842	11099	38	9999.895	9935	10323	57
756	63	10103.238	9856	11125	107	10147.374	9893	11470	121	10099.859	9737	10898	29	10067.759	9918	10590	61	10003.508	9959	10116	52	10070.480	9835	11098	73	10212.863	9894	11643	67	10178.313	9847	10954	53	10183.057	9850	10957	55	10073.546	9803	11105	53	10067.132	9868	10458	38	10015.842	9898	10413	57
757	63	10056.698	9890	10703	107	10103.486	9840	11392	121	10192.628	9848	11197	29	10151.621	9883	10783	61	10145.065	9851	10522	52	9980.020	9870	10174	73	10121.973	9854	10853	67	10050.344	9897	10501	53	10041.698	9885	10670	55	10056.291	9868	10841	53	10044.623	9902	11092	38	10063.921	9884	10530	57
758	63	10094.508	9894	10889	107	10098.094	9871	10980	121	10087.389	9791	10976	29	10066.069	9860	10547	61	10108.147	9916	10630	52	10046.404	9824	10676	73	10089.657	9873	10487	67	10083.000	9803	10905	53	10154.905	9898	10754	55	10023.600	9895	10500	53	10011.887	9911	10466	38	10012.921	9898	10461	57
759	63	10010.365	9871	10436	107	10112.935	9840	10902	121	10133.852	9825	11539	29	10112.655	9817	11069	61	10121.640	9904	10538	52	10029.942	9881	11175	73	10065.205	9893	10518	67	10093.030	9868	11146	53	10097.660	9852	10386	55	10082.400	9874	10949	53	10102.095	9893	11061	38	10026.868	9911	10268	57
760	63	10082.460	9865	10787	107	10098.916	9830	10816	121	10109.298	9804	10741	29	10193.552	9873	11425	61	10008.426	9906	10390	52	9990.442	9882	10086	73	10145.630	9848	11428	67	10085.388	9879	10830	53	10118.472	9838	11303	55	10080.981	9848	10908	53	10047.623	9213	10634	38	10032.711	9878	10629	57
761	63	10137.159	9851	11076	107	10061.149	9881	10729	121	10078.942	9879	10996	29	10063.173	8873	11286	61	10143.410	9943	10637	52	10028.480	9878	10608	73	10069.959	9823	10735	67	10070.508	9783	10727	53	10066.755	9865	10786	55	10015.146	9811	10547	53	10012.736	9922	10160	38	10017.158	9909	10218	57
762	63	10221.396	9847	11435	107	10117.187	9834	11153	121	10129.719	9734	11295	29	10075.379	9874	10499	61	10013.836	9901	10110	52	10003.038	9885	10283	73	10125.302	9856	11293	67	10128.373	9764	11015	53	10093.302	9820	10817	55	10036.582	9913	10665	53	10069.434	9863	10691	38	10021.500	9916	10729	57
763	63	10138.317	9896	10853	107	10119.570	9920	11288	121	10057.702	9894	10677	29	10111.793	9936	10763	61	10123.590	9951	10516	52	10017.020	9906	10425	73	10117.343	9845	10911	67	10120.179	9856	10639	53	10109.943	9797	10827	55	10123.928	9802	10691	53	10090.660	9900	10765	38	9976.789	9900	10038	57
764	63	10157.350	9883	10966	107	10068.748	9871	10849	121	10142.058	9871	11175	29	10060.862	9877	10355	61	10229.508	9850	10570	52	10066.962	9864	10869	73	10127.329	9848	10978	67	10067.612	9865	10730	53	10105.472	9876	10962	55	9991.310	9909	10071	53	9983.736	9909	10176	38	10008.842	9883	10585	57
765	63	10064.111	9883	10760	107	10112.327	9846	11426	121	10070.265	9608	10886	29	10231.896	9872	10795	61	9978.345	9901	10068	52	10032.480	9914	10977	73	10079.548	9852	11002	67	10057.612	9886	10518	53	10176.377	9840	10840	55	10063.527	9894	10772	53	10008.227	9879	10360	38	10069.132	9873	10700	57
766	63	10015.523	9864	10234	107	10040.028	9818	10713	121	10109.265	9804	11186	29	10164.311	9886	10909	61	9995.640	9919	10384	52	10036.730	9890	10641	73	10104.918	9900	10889	67	10062.448	9835	11452	53	10190.962	9841	11120	55	10040.854	9835	10770	53	10008.227	9901	10611	38	10061.737	9903	11031	57
767	63	10080.571	9905	10546	107	10194.683	9841	11423	121	10079.859	9872	11378	29	10106.586	9912	10694	61	9974.213	9910	10038	52	10062.654	9875	10770	73	10070.932	9871	11148	67	10057.135	9828	11021	53	10072.227	9827	10521	55	10121.527	9844	10923	53	10102.510	9888	10884	38	9988.737	9859	10169	57
768	63	10090.333	9867	10956	107	10165.729	9887	10909	121	10144.339	9880	11410	29	10039.345	9887	10971	61	10078.623	9934	10334	52	10026.000	9885	10534	73	10109.973	9830	11421	67	10050.926	9874	10741	53	10088.019	9867	11267	55	10089.745	9821	10936	53	9987.736	9890	10383	38	10020.474	9904	10453	57
769	63	10076.667	9870	10839	107	10161.636	9789	11094	121	10098.653	9858	10660	29	10087.379	9897	10414	61	10059.377	9969	10397	52	10025.327	9893	10425	73	10136.932	9886	11511	67	10129.612	9353	11323	53	10112.962	9860	10765	55	10117.836	9885	10766	53	10006.472	9896	10243	38	10042.763	9900	10566	57
770	63	10124.730	9839	11180	107	10106.056	9845	10771	121	10076.752	9822	10843	29	10193.966	9901	11382	61	10027.640	9900	10332	52	10019.096	9860	10419	73	10174.479	9824	11036	67	10150.627	9834	11279	53	10215.717	9865	10992	55	10135.072	9849	11316	53	10071.962	9863	11088	38	10019.158	9873	10413	57
771	63	10070.794	9870	10866	107	10128.636	9868	11361	121	10120.100	9731	13233	29	10123.173	9854	10822	61	10049.229	9944	10223	52	9985.980	9832	10500	73	10074.356	9800	11125	67	10115.910	9894	10864	53	10104.736	9878	11161	55	10093.509	9863	11344	53	9983.113	9907	10125	38	10131.868	9938	10833	57
772	63	10076.540	9869	10758	107	10145.299	9865	11649	121	10066.702	9866	11033	29	10125.725	9915	10649	61	10116.263	9926	10630	52	10037.480	9863	10589	73	10112.288	9910	10950	67	10038.731	9911	10518	53	10063.320	9885	10824	55	10013.854	9912	10389	53	10013.623	9852	11024	38	10097.000	9895	10866	57
773	63	10159.810	9938	11179	107	10127.925	9837	10933	121	10096.331	9825	11777	29	10236.345	9824	10994	61	10032.951	9922	10528	52	9979.385	9905	10073	73	10114.150	9888	10965	67	10096.104	9787	10638	53	10113.302	9877	10636	55	10035.527	9867	10681	53	10003.642	9793	10375	38	10032.921	9899	10304	57
774	63	10114.016	9849	10851	107	10106.683	9870	11011	121	10106.900	9866	10949	29	10066.725	9934	10615	61	10181.655	9796	11036	52	10051.942	9875	10768	73	10036.096	9825	10902	67	10143.701	9807	10754	53	10081.680	9876	10808	55	10016.109	9914	10261	53	10035.830	9865	10608	38	10024.579	9917	10497	57
775	63	10042.777	9872	10553	107	10079.617	9888	11388	121	10067.604	9837	11413	29	10079.586	9921	10677	61	10005.213	9896	10372	52	10123.135	9843	10902	73	10181.027	9724	11628	67	10062.388	9876	10632	53	10059.528	9863	10515	55	10080.673	9887	11078	53	10036.660	9910	10751	38	10060.737	9917	10668	57
776	63	10120.000	9866	10979	107	10089.290	9868	11053	121	10093.256	9812	11461	29	10045.793	9906	10473	61	10019.312	9843	10416	52	10035.904	9897	10758	73	10149.932	9829	11004	67	10175.910	9822	11050	53	10038.510	9881	10439	55	10035.363	9098	10908	53	10044.019	9910	10459	38	10087.368	9854	11125	57
777	63	10087.000	9891	10609	107	10068.607	9871	10622	121	10093.562	9813	11004	29	10102.414	9877	10709	61	10060.885	9818	10861	52	10090.712	9849	10869	73	10067.343	9898	10520	67	10102.328	9869	10903	53	10178.868	9860	10791	55	10000.291	9910	10235	53	10008.528	9830	10738	38	9999.500	9793	10569	57
778	63	10129.904	9843	11869	107	10140.701	9706	12197	121	10114.513	9649	11217	29	10179.586	9842	11297	61	10049.705	9946	10167	52	10035.750	9898	10238	73	10042.411	9904	10794	67	10167.552	9837	11737	53	10004.283	9897	10435	55	10015.072	9890	10408	53	10044.340	9898	10748	38	9987.895	9885	10167	57
779	63	10022.984	9868	10539	107	10058.112	9851	10627	121	10080.802	9871	10726	29	10068.345	9901	10627	61	10054.312	9781	10551	52	10032.462	9907	10821	73	10079.493	9583	10559	67	10134.478	9891	11036	53	10073.472	9867	10988	55	10065.800	9837	10726	53	10054.377	9927	10411	38	10029.895	9914	10455	57
780	63	10116.032	9861	11011	107	10126.906	9662	10973	121	10064.769	9839	10820	29	10169.000	9904	11465	61	10015.147	9907	10271	52	10021.538	9911	10642	73	10134.027	9866	10963	67	10087.552	9885	11116	53	10080.660	9809	10812	55	10081.437	9841	10839	53	10077.604	9770	11138	38	10104.658	9904	11142	57
781	63	10170.841	9870	11486	107	10135.654	9879	11542	121	10057.504	9882	10759	29	10195.827	9914	12268	61	10034.181	9932	10412	52	10016.692	9150	10669	73	10198.562	9880	10970	67	10052.970	9891	10604	53	10162.415	9788	11386	55	10122.055	9865	10864	53	9998.925	9865	10479	38	10160.605	9881	11330	57
782	63	10035.873	9654	10583	107	10183.813	9865	11675	121	10117.413	9874	11583	29	10183.621	9875	11505	61	10001.935	9959	10091	52	10043.635	9893	10802	73	10040.164	9873	10602	67	10099.135	9910	10989	53	10070.188	9844	10646	55	9995.109	9263	11154	53	10020.642	9904	10424	38	9991.158	9910	10094	57
783	63	10097.587	9913	10720	107	10122.000	9755	11080	121	10114.182	9852	10695	29	10133.655	9749	10847	61	10080.508	9981	10239	52	10031.058	9893	10310	73	10083.534	9868	10925	67	10067.433	9852	10902	53	10075.472	9888	10583	55	10101.582	9930	10988	53	10022.510	9731	10427	38	10034.158	9892	10549	57
784	63	10204.810	9895	11727	107	10162.439	9913	12100	121	10112.083	9835	11405	29	10123.104	9800	10926	61	9995.590	9865	10396	52	9983.750	9545	11075	73	10059.246	9869	10491	67	10097.746	9797	10750	53	10090.849	9844	11227	55	10082.055	9875	10764	53	9995.642	9907	10238	38	9963.500	9826	10035	57
785	63	10056.143	9880	11080	107	10133.579	9889	10875	121	10067.578	9331	11094	29	10115.552	9934	10998	61	9982.017	9838	10138	52	10060.577	9897	10662	73	10059.521	9875	10820	67	10096.209	9757	11043	53	10044.755	9922	10495	55	10002.400	9864	10279	53	10028.019	9846	10549	38	10047.158	9861	11466	57
786	63	10019.587	9902	10266	107	10130.187	9782	11343	121	10125.728	9841	11028	29	10043.138	9916	10504	61	10120.574	9944	10489	52	10028.115	9879	10432	73	10068.850	9853	10467	67	10127.926	9840	10885	53	9990.981	9342	10455	55	10049.091	9869	10335	53	10016.208	9905	10342	38	10094.553	9861	10595	57
787	63	10061.079	9895	11002	107	10083.990	9883	10606	121	10099.017	9793	11357	29	10119.586	9888	10556	61	10126.345	9904	10515	52	10016.058	9863	10570	73	10060.836	9878	11075	67	10054.388	9847	10713	53	10175.925	9897	11031	55	10033.563	9869	10571	53	10038.434	9910	10664	38	10044.263	9935	11156	57
788	63	10013.396	9741	10404	107	10107.374	9835	11087	121	10080.711	9813	10894	29	10161.345	9822	10922	61	10018.492	9928	10158	52	10052.346	9873	11163	73	10087.055	9767	11179	67	10112.104	9847	11475	53	10189.981	9757	11039	55	10081.182	9896	10838	53	10017.453	9876	10842	38	10117.053	9854	11331	57
789	63	10056.952	9847	10458	107	10113.561	9759	10934	121	10165.281	9849	11713	29	10006.482	9924	10141	61	9993.655	9936	10042	52	10109.942	9887	10944	73	10143.082	9841	11105	67	10066.746	8724	11106	53	10060.905	9842	10687	55	10034.055	9834	10407	53	10072.905	9838	10836	38	10024.553	9826	10566	57
790	63	10155.159	9865	11073	107	10105.561	9864	10893	121	10127.802	9822	11483	29	10157.689	9923	10560	61	10107.672	9944	10994	52	10019.730	9892	10543	73	10118.671	9721	10645	67	10095.164	9831	11309	53	10161.736	9823	11517	55	10055.382	9825	10569	53	10027.227	9873	10592	38	9997.132	9798	10379	57
791	63	10096.635	9887	11305	107	10161.654	9811	11627	121	10130.859	9867	11887	29	10123.000	9859	10605	61	10124.901	9959	11192	52	10034.192	9914	10411	73	10080.096	9890	10648	67	10057.776	9899	10758	53	10115.736	9873	10650	55	10087.928	9802	10989	53	10037.113	9885	10572	38	10043.289	9936	10629	57
792	63	10140.714	9846	11373	107	10093.280	9879	10704	121	10094.900	9866	10992	29	10168.586	9870	11441	61	10143.099	9946	10761	52	10062.442	9907	10773	73	10103.644	9739	11437	67	10108.194	9858	10959	53	10118.188	9860	11660	55	10083.109	9883	10949	53	9984.660	9904	10058	38	10037.158	9795	10547	57
793	63	10038.984	9872	10541	107	10080.346	9872	11070	121	10135.372	9759	10961	29	10133.345	9887	11075	61	10019.869	9900	10243	52	10068.288	9824	10929	73	10081.343	9873	11179	67	10081.299	9900	10937	53	10063.415	9897	11208	55	10085.036	9864	11463	53	10011.038	9868	10738	38	10017.053	9789	10648	57
794	63	10087.857	9824	11170	107	10109.458	9884	11001	121	10070.380	9813	11171	29	10125.034	9925	10866	61	10017.213	9904	10600	52	10061.770	9838	11398	73	10108.137	9810	10854	67	10076.299	9902	10674	53	10019.887	9901	10326	55	10053.164	9866	10816	53	10008.151	9870	10711	38	10051.132	9909	10553	57
795	63	10043.190	9641	10973	107	10139.935	9724	11745	121	10141.091	9894	11274	29	10022.931	9880	10499	61	10047.885	9910	10310	52	10033.654	9886	10976	73	10085.000	9797	10752	67	10065.164	9842	10660	53	10133.962	9880	10806	55	10009.072	9190	10639	53	10015.698	9884	10369	38	10027.026	9788	10346	57
796	63	10076.762	9902	10516	107	10072.579	9868	10396	121	10077.604	9848	10714	29	10217.931	9865	10718	61	10052.410	9914	10577	52	9987.404	9896	10095	73	10146.932	9761	11488	67	10053.537	9887	10839	53	10108.019	9875	10737	55	10036.673	9902	10415	53	9988.151	9495	10307	38	9999.632	9906	10266	57
797	63	10121.619	9818	12174	107	10107.103	9893	11286	121	10087.802	9745	11673	29	10223.759	9893	11732	61	9995.115	9915	10045	52	10075.788	9853	10829	73	10067.945	9840	10903	67	10146.358	9797	11054	53	10006.377	9895	10254	55	10084.854	9931	10831	53	10001.264	9873	10336	38	9982.895	9917	10183	57
798	63	10047.096	9890	10798	107	10129.953	9891	11795	121	10157.992	9851	11597	29	10113.862	9917	11250	61	10033.426	9929	10686	52	10076.212	9911	11100	73	10169.261	9913	11521	67	10061.149	9868	10596	53	10152.264	9864	11129	55	10102.854	9875	10997	53	9995.830	9897	10222	38	10014.895	9912	10479	57
799	63	10082.238	9880	11025	107	10147.645	9866	11007	121	10106.141	9856	11406	29	10042.138	9831	11100	61	10091.115	9918	10485	52	10042.827	9899	10464	73	10038.123	9910	10520	67	10112.030	9891	11055	53	10141.566	9850	11228	55	10073.400	9872	10824	53	10023.472	9867	10593	38	10001.315	9919	10203	57
800	63	10103.698	9830	11203	107	10108.402	9877	11200	121	10107.661	9891	11324	29	10031.518	9847	10782	61	10053.787	9929	10439	52	9993.712	9530	10226	73	10078.041	9873	11238	67	10062.104	9867	11150	53	10164.264	9878	11160	55	10094.728	9840	11199	53	10007.868	9887	10453	38	9978.789	9874	10240	57
801	63	10136.429	9888	11068	107	10091.037	9855	11048	121	10102.976	9861	11173	29	10034.482	9897	10489	61	10014.606	9942	10275	52	10019.750	9889	10535	73	10084.877	9841	10783	67	10111.403	9838	11152	53	10182.245	9871	11404	55	10034.981	9893	10398	53	9994.340	9894	10201	38	10033.579	9894	10570	57
802	63	10070.698	9876	10981	107	10193.010	9838	11223	121	10143.165	9891	11031	29	10040.725	9920	10425	61	9991.360	9921	10190	52	10007.212	9816	10313	73	10102.754	9763	11111	67	10235.358	9818	11552	53	10009.208	9855	10183	55	10027.418	9925	10267	53	9952.925	9305	10515	38	10088.185	9824	10856	57
803	63	10158.317	9860	11373	107	10080.851	9894	10891	121	10137.107	9783	11034	29	10064.725	9899	10231	61	10060.147	9916	10334	52	10032.980	9871	10882	73	10093.315	9829	10883	67	10084.627	9889	10645	53	10112.490	9835	10817	55	10033.146	9889	11099	53	10019.981	9815	10444	38	10053.421	9911	10629	57
804	63	10025.650	9847	10467	107	10153.925	9891	11177	121	10090.306	9867	11185	29	10060.000	9902	10556	61	10071.787	9939	10403	52	10008.038	9886	10175	73	10137.726	9831	10888	67	10060.746	9843	10781	53	10148.849	9786	11215	55	10026.690	9889	10934	53	10049.830	9866	11115	38	9999.974	9887	10532	57
805	63	10079.810	9888	10641	107	10119.215	9770	10972	121	10124.100	9873	11255	29	10001.207	9908	10377	61	9998.442	9916	10119	52	10110.538	9829	11120	73	10174.274	9910	11223	67	10048.433	9897	10423	53	10100.038	9724	11069	55	10057.981	9887	10898	53	10026.320	9873	10673	38	9978.026	9813	10192	57
806	63	10100.096	9758	11083	107	10190.215	9888	11688	121	10084.950	9854	10528	29	10172.827	9955	11078	61	10032.000	9947	10234	52	10043.346	9912	10992	73	10084.918	9859	10636	67	10081.955	9894	10682	53	10156.396	9833	10902	55	10105.036	9876	11366	53	10068.057	9896	11377	38	9989.500	9905	10090	57
807	63	10002.350	9872	10135	107	10076.477	9852	10708	121	10092.926	9865	10966	29	10146.000	9798	11167	61	10025.278	9896	10227	52	9993.173	9895	10259	73	10066.411	9878	10922	67	10067.851	9857	10626	53	10117.981	9738	10879	55	10046.546	9341	10624	53	9995.510	9881	10377	38	9981.053	9925	10076	57
808	63	10114.223	9781	11653	107	10075.897	9691	11353	121	10068.885	9827	11215	29	10224.966	9770	11242	61	10027.115	9864	10402	52	10060.904	9887	10410	73	10097.041	9830	10883	67	10156.687	9747	11319	53	10061.453	9881	10640	55	10073.728	9872	10547	53	10017.227	9866	10553	38	10052.315	9859	10595	57
809	63	9984.159	8514	10473	107	10115.233	9759	11508	121	10142.604	9806	11214	29	10207.689	9830	11105	61	10112.508	9943	10326	52	9989.654	9723	10518	73	10170.302	9900	11244	67	10124.448	9885	10710	53	10105.604	9925	10749	55	10014.146	9846	10420	53	10011.812	9860	10481	38	10009.553	9885	10293	57
810	63	10050.889	9882	10590	107	10080.963	9712	10714	121	10115.529	9818	10914	29	10088.552	9858	10712	61	10134.263	9861	10815	52	10018.980	9877	10349	73	10105.137	9871	11350	67	10094.433	9913	10864	53	10114.453	9888	11462	55	10031.072	9902	10824	53	9996.792	9876	10209	38	9997.685	9899	10572	57
811	63	10127.333	9871	11709	107	10138.851	9894	11191	121	10092.463	9811	10979	29	10107.725	9857	10969	61	10003.213	9934	10188	52	9983.135	9887	10056	73	10142.671	9874	10941	67	10093.791	9763	10706	53	10188.642	9859	10831	55	10057.019	9892	10522	53	10002.887	9902	10302	38	10130.974	9907	11262	57
812	63	10052.540	9880	10670	107	10040.112	9885	10822	121	10088.942	9825	10695	29	10152.482	9874	10738	61	10052.688	9841	10691	52	10079.615	9894	10803	73	10094.479	9699	11330	67	10072.985	9879	10639	53	10010.377	9875	10460	55	10010.236	9895	10421	53	9997.396	9850	10491	38	10029.315	9903	10648	57
813	63	10029.333	9864	10671	107	10220.317	9887	12353	121	10157.537	9763	11266	29	10026.862	9899	10635	61	10022.360	9907	10099	52	10025.346	9864	10786	73	10087.438	9878	10935	67	10184.373	9785	11173	53	10048.170	9893	10736	55	10012.019	9913	10397	53	9986.283	9887	10334	38	10009.421	9875	10544	57
814	63	10029.032	9882	10799	107	10174.430	9829	11362	121	10127.430	9677	11210	29	10074.207	9694	10672	61	10032.737	9864	10302	52	9982.346	9914	10084	73	10101.904	9850	11004	67	10159.388	9828	11440	53	10196.472	9867	11215	55	10049.527	9861	10360	53	10018.302	9892	10555	38	10063.868	9890	10577	57
815	63	10122.048	9860	10970	107	10056.552	9902	10960	121	10121.976	9846	11169	29	9985.000	9861	10183	61	9994.951	9869	10136	52	10012.308	9880	10549	73	10076.575	9885	11751	67	10111.209	9898	10869	53	10116.962	9846	10773	55	10118.582	9863	10697	53	10012.623	9217	10585	38	10032.132	9782	10676	57
816	63	10121.190	9859	11884	107	10124.299	9808	11239	121	10080.207	9880	11007	29	10143.827	9825	10690	61	10103.115	9932	10693	52	10073.577	9903	10696	73	10192.246	9767	11414	67	10066.239	9904	10606	53	10078.510	9848	10757	55	10062.709	9913	10613	53	9990.038	9813	10236	38	10009.815	9901	10778	57
817	63	10084.350	9883	11061	107	10135.683	9899	10841	121	10058.761	9858	10786	29	10092.896	9929	10795	61	10027.853	9889	10525	52	10090.385	9827	10925	73	10131.891	9889	11250	67	10073.045	9874	11615	53	10054.208	9887	10492	55	10055.255	9864	10550	53	9998.660	9864	10321	38	10063.763	9911	10760	57
818	63	10107.667	9887	11024	107	10083.785	8954	11189	121	10158.645	9795	11494	29	10021.896	9853	10346	61	10034.853	9923	10309	52	9996.250	9878	10305	73	10088.589	9883	10650	67	10089.776	9835	10911	53	10034.132	9902	10593	55	10046.127	9851	10573	53	9978.340	9899	10103	38	10049.079	9898	10659	57
819	63	10117.477	9860	11423	107	10067.972	9875	10829	121	10128.744	9829	11127	29	9992.862	9201	10762	61	10051.508	9967	10409	52	10053.135	9923	10703	73	10262.288	9822	11498	67	10047.060	9880	10816	53	10122.680	9007	11294	55	10123.109	9863	10876	53	10042.623	9822	10960	38	10065.447	9886	10673	57
820	63	10064.968	9877	10583	107	10152.056	9768	11041	121	10091.132	9837	10940	29	10195.241	9876	10932	61	9998.983	9900	10440	52	9996.692	9904	10140	73	10156.137	9825	11108	67	10141.418	9810	11237	53	10074.812	9885	10741	55	10062.236	9870	10725	53	10002.528	9882	10439	38	10009.789	9875	10431	57
821	63	10098.254	9921	11552	107	10085.121	8939	11125	121	10140.885	9856	11364	29	10047.241	9835	11274	61	10044.885	9933	10452	52	10003.480	9932	10182	73	10117.452	9884	10987	67	10071.373	9864	10938	53	10111.962	9896	10955	55	10113.818	9856	10943	53	10016.812	9908	10548	38	9998.158	9887	10097	57
822	63	10064.254	9894	10635	107	10122.215	9791	11312	121	10120.215	9831	11655	29	10151.414	9921	10664	61	10079.033	9956	10471	52	10063.596	9811	11270	73	10157.809	9860	11187	67	10169.687	9916	11629	53	10054.075	9897	10840	55	10140.873	9882	11654	53	10061.057	9901	10653	38	10021.737	9897	10282	57
823	63	10036.937	9875	10681	107	10142.252	9863	11150	121	10126.992	9889	11556	29	10219.000	9847	10855	61	10057.804	9892	10438	52	9987.462	9894	10105	73	10097.288	9885	11160	67	10109.597	9831	10909	53	10070.377	9884	10699	55	10104.127	9833	11114	53	10043.792	9868	10899	38	10069.263	9866	10848	57
824	63	10037.508	9861	10507	107	10072.542	9799	10598	121	10099.446	9842	11386	29	10118.896	9799	10853	61	10015.263	9909	10243	52	10002.327	9884	10466	73	10113.109	9903	11616	67	10087.672	9908	10624	53	10116.453	9915	11218	55	10106.255	9860	10805	53	10087.849	9891	10695	38	10067.185	9911	11143	57
825	63	10129.111	9879	10940	107	10109.468	9871	11627	121	10083.521	9793	11061	29	10020.034	9903	10487	61	9972.804	9925	10035	52	10025.750	9805	10447	73	10056.232	9901	10750	67	10051.717	9770	10871	53	10135.585	9863	12210	55	10044.527	9888	10597	53	10055.585	9905	10503	38	10042.315	9886	10426	57
826	63	10004.143	9752	10372	107	10132.327	9824	11399	121	10159.967	9787	11470	29	10262.207	9862	11666	61	10071.049	9846	10889	52	10002.962	9874	10281	73	10037.507	9911	10522	67	10074.508	9892	10563	53	10167.472	9825	10851	55	10097.473	9875	11475	53	10033.188	9866	10641	38	10035.632	9890	11022	57
827	63	10055.746	9907	10673	107	10170.748	9852	11599	121	10075.182	9834	10952	29	10112.311	9918	10669	61	10050.754	9910	10469	52	10003.096	9871	10374	73	10017.261	9872	10432	67	10047.701	9881	10892	53	10114.585	9845	11175	55	10072.055	9895	10908	53	9996.755	9753	10535	38	10126.000	9105	11144	57
828	63	10060.350	9890	10593	107	10115.906	9875	10699	121	10061.595	9861	10587	29	10256.966	9811	12208	61	9993.574	9906	10277	52	10056.520	9878	10794	73	10138.754	9831	10994	67	10073.448	9882	10811	53	10091.585	9887	10841	55	10200.473	9766	11062	53	10140.585	9708	11540	38	10056.974	9890	10453	57
829	63	10050.238	9871	10529	107	10120.785	9830	11152	121	10055.578	9827	11247	29	10080.655	9890	10790	61	10028.623	9888	10175	52	10070.000	9799	10786	73	10091.137	9878	10967	67	10123.463	9838	11177	53	10068.642	9875	11115	55	10155.019	9823	11468	53	10078.773	9864	11550	38	10066.605	9872	10925	57
830	63	10095.413	9905	10676	107	10088.056	9870	10904	121	10149.405	9823	10708	29	10088.138	9862	10708	61	10022.426	9953	10518	52	10046.500	9855	10630	73	10103.630	9907	10973	67	10072.851	9801	10658	53	10024.755	9898	10571	55	10029.981	9859	10452	53	10017.830	9897	10648	38	9994.974	9910	10299	57
831	63	10068.841	9824	10608	107	10158.710	9831	11100	121	10059.678	9860	10813	29	10276.104	9875	11848	61	10016.131	9959	10448	52	10029.520	9837	10738	73	10114.397	9884	10976	67	10076.119	9811	10793	53	10032.057	9879	10311	55	10068.582	9873	11341	53	10134.585	9907	11334	38	9997.658	9805	10226	57
832	63	10063.143	9797	11250	107	10154.103	9845	11441	121	10113.322	9570	11074	29	10124.379	9886	10736	61	10053.869	9838	10722	52	10023.750	9868	10521	73	10168.150	9875	12013	67	10093.896	9892	10812	53	10073.755	9849	10868	55	10103.782	9880	10698	53	10048.132	9890	10460	38	10009.211	9911	10337	57
833	63	10012.079	9855	10325	107	10119.607	9646	11013	121	10091.008	9663	11187	29	10092.518	9889	11014	61	10042.229	9854	10278	52	10020.962	9816	10554	73	10105.768	9828	11500	67	10111.119	9869	10873	53	10102.830	9852	10753	55	10008.346	9882	10335	53	10063.377	9844	10808	38	10009.947	9925	10405	57
834	63	10213.063	9834	11026	107	10081.775	9865	11324	121	10087.554	9730	11575	29	10127.241	9926	11033	61	9968.442	9905	10043	52	9991.230	9902	10339	73	10242.384	9840	11500	67	10018.015	9915	10592	53	10157.057	9773	11638	55	10049.690	9902	11000	53	10038.755	9909	10804	38	10019.553	9866	10385	57
835	63	10024.873	9909	10325	107	10108.561	9853	10889	121	10230.132	9686	11456	29	10268.104	9792	10795	61	10086.099	9911	10386	52	10000.750	9788	10727	73	10064.739	9903	10530	67	10135.179	9866	11244	53	10082.773	9764	10716	55	10140.637	9882	10975	53	10044.283	9893	10610	38	10031.868	9830	10771	57
836	63	10185.477	9798	11282	107	10115.094	9883	11250	121	10168.702	9838	11044	29	10084.552	9900	10371	61	10018.410	9922	10184	52	9990.000	9910	10302	73	10143.603	9896	11391	67	10122.313	9725	10879	53	10164.132	9864	10886	55	10013.454	9893	10344	53	10038.113	9848	10888	38	10063.447	9884	10959	57
837	63	10129.000	9858	10913	107	10114.944	9841	12194	121	10152.777	9870	11487	29	10224.655	9921	10682	61	10169.017	9901	11070	52	10009.154	9899	10631	73	10195.261	9898	11661	67	10075.656	9859	11221	53	10076.264	9870	10612	55	10095.454	9610	10737	53	10012.415	9839	10340	38	10020.421	9910	10333	57
838	63	10134.714	9831	10951	107	10119.346	9811	10723	121	10111.100	9847	11033	29	10116.931	9931	10623	61	10012.213	9920	10260	52	10026.173	9904	10686	73	10118.261	9765	10994	67	10057.567	9866	10526	53	10045.113	9887	10404	55	10046.272	9897	10684	53	10042.773	9871	11111	38	10048.526	9904	10739	57
839	63	10083.873	9896	10974	107	10150.598	9839	11084	121	10095.207	9875	10671	29	10138.725	9852	11390	61	10025.951	9859	10675	52	10043.692	9834	10553	73	10106.754	9784	11464	67	10095.672	9820	10737	53	10048.623	9887	10421	55	10060.527	9865	10368	53	10038.773	9886	10593	38	10024.921	9828	10482	57
840	63	10138.571	9817	11026	107	10069.402	9842	10784	121	10104.983	9852	11097	29	10121.689	9881	10470	61	10066.885	9882	10495	52	10012.865	9907	10469	73	10048.356	9833	10824	67	10154.537	9670	11594	53	10094.510	9884	11166	55	10044.654	9791	11020	53	10002.358	9874	10223	38	10035.132	9896	10617	57
841	63	10195.921	9833	11359	107	10115.141	9852	11017	121	10078.595	9837	11241	29	10214.104	9940	11774	61	10136.017	9931	10927	52	10030.385	9851	10702	73	10178.959	9812	11220	67	10109.119	9824	10852	53	10158.320	9837	10858	55	10080.690	9903	10898	53	10007.415	9891	10356	38	10065.079	9913	10617	57
842	63	10067.667	9817	10647	107	10147.552	9848	10980	121	10105.843	9844	11090	29	10041.725	9919	10559	61	10120.771	9871	10872	52	10027.250	9909	10742	73	10132.698	9691	12433	67	10066.060	9605	10882	53	10015.038	9781	10317	55	10107.891	9910	11024	53	10063.188	9883	10788	38	9996.789	9917	10232	57
843	63	10027.111	9906	10824	107	10125.710	9864	11027	121	10099.198	9827	11250	29	10116.759	9849	10595	61	10051.590	9887	10452	52	10051.885	9887	10928	73	10063.082	9859	11070	67	10045.612	9897	10524	53	10147.227	9894	11226	55	10030.964	9886	10523	53	9972.905	9154	10167	38	10094.553	9756	11104	57
844	63	10098.921	9802	10944	107	10080.663	9878	10713	121	10108.115	9846	10994	29	10135.552	9836	10985	61	10015.082	9622	10146	52	10011.135	9883	10390	73	10035.507	9837	10596	67	10120.776	9800	11140	53	10110.868	9875	11079	55	10055.109	9829	10835	53	10022.188	9903	11248	38	10035.895	9775	10749	57
845	63	10108.937	9887	11125	107	10108.767	9814	10626	121	10134.562	9887	11279	29	10139.379	9913	11070	61	10061.360	9943	10223	52	10050.077	9873	10747	73	10081.521	9896	10889	67	10048.030	9889	10689	53	10108.547	9892	10711	55	10057.382	9902	10680	53	10003.887	9886	10273	38	9984.685	9890	10081	57
846	63	10077.730	9893	10965	107	10174.411	9855	11591	121	10150.132	9842	12028	29	10078.759	9913	11859	61	9969.655	9927	10040	52	10040.346	9847	10432	73	10152.329	9797	10786	67	10120.851	9843	10950	53	10125.812	9809	10775	55	10031.255	9834	11012	53	9991.415	9936	10130	38	10051.526	9883	10317	57
847	63	10200.063	9900	11254	107	10141.972	9796	11217	121	10100.066	9874	11017	29	10136.966	9938	10792	61	10079.737	9948	10523	52	9999.154	9902	10195	73	10132.945	9861	10652	67	10093.104	9898	10735	53	10060.170	9870	10789	55	10020.800	9842	10246	53	10083.736	9878	10549	38	10109.842	9863	11058	57
848	63	10179.032	9869	10965	107	10134.141	9839	11262	121	10119.148	9850	11290	29	10063.311	9855	10828	61	10063.377	9843	10692	52	10070.538	9385	11589	73	10064.493	9898	10657	67	10090.642	9877	10743	53	10064.849	9805	11007	55	10054.764	9900	10517	53	10082.698	9838	11177	38	10107.947	9905	10913	57
849	63	10091.683	9906	11092	107	10102.804	9777	11508	121	10074.454	9830	10826	29	10165.207	9878	11087	61	10046.246	9873	10486	52	10120.885	9880	10824	73	10159.809	9848	11204	67	10099.552	9885	11079	53	10131.113	9892	11710	55	10002.310	9201	10813	53	10075.642	9915	10863	38	10051.263	9900	10628	57
850	63	10065.350	9867	10897	107	10179.187	9738	11260	121	10080.091	9824	11283	29	10085.034	9892	10552	61	9946.278	9403	10935	52	10024.770	9841	10881	73	10058.768	9887	10755	67	10162.090	9860	11027	53	10134.642	9737	11488	55	10074.854	9781	10668	53	10014.962	9893	10466	38	10017.185	9916	10305	57
851	63	10069.175	9674	10979	107	10106.383	9884	11038	121	10123.859	9813	11618	29	10056.689	9657	10531	61	9993.131	9916	10087	52	10044.250	9839	10606	73	10080.548	9838	11054	67	10053.492	9917	10715	53	10105.547	9904	10927	55	10097.109	9766	11199	53	10065.943	9883	10518	38	10035.605	9905	10448	57
852	63	10019.254	9882	10392	107	10109.710	9126	11307	121	10145.620	9748	11190	29	10068.759	9817	10357	61	9994.590	9914	10069	52	10043.365	9919	10608	73	10132.109	9679	11789	67	10051.746	9694	10514	53	10063.283	9857	10728	55	10159.327	9855	10918	53	9981.113	9901	10059	38	9992.921	9912	10174	57
853	63	10119.857	9827	11016	107	10043.944	9905	10705	121	10103.157	9798	11709	29	10168.896	9824	11017	61	10047.000	9887	10277	52	10044.212	9872	10686	73	10119.055	9822	11657	67	10063.299	9892	11034	53	10034.490	9628	10780	55	10096.363	9875	11030	53	10118.773	9879	11359	38	9982.711	9893	10150	57
854	63	10101.396	9912	11090	107	10085.374	9749	10800	121	10065.777	9871	10790	29	10168.725	9837	11265	61	10066.885	9819	11145	52	10025.692	9806	10548	73	10117.891	9623	11416	67	10074.478	9841	11906	53	10191.849	9875	11713	55	10138.473	9810	11206	53	10006.943	9926	10353	38	9976.921	9890	10092	57
855	63	10006.365	9882	10278	107	10139.196	9794	11359	121	10043.066	9894	10719	29	10133.586	9848	11088	61	10008.017	9898	10235	52	9991.442	9924	10112	73	10059.739	9244	11109	67	10128.970	9845	11334	53	10243.887	9856	11706	55	10113.346	9852	10777	53	10021.208	9899	10399	38	10070.974	9842	10877	57
856	63	10144.937	9863	11129	107	10122.767	9851	11535	121	10079.653	9888	10676	29	10047.241	9910	10547	61	10034.804	9886	10375	52	10015.077	9879	10410	73	10122.918	9872	11701	67	10019.776	9405	10622	53	10073.660	9876	10682	55	10131.255	9739	11145	53	10039.962	9875	11084	38	10071.421	9880	10787	57
857	63	10108.635	9845	10965	107	10166.804	9868	11353	121	10030.380	9902	10389	29	10108.104	9919	10620	61	10065.263	9924	10360	52	9988.250	9892	10069	73	10061.055	9756	11309	67	10083.313	9840	10678	53	10089.490	9815	10476	55	10122.873	9904	10931	53	9956.981	9466	10232	38	10016.289	9891	10498	57
858	63	10138.238	9862	11141	107	10162.374	9902	11574	121	10186.521	9861	11424	29	10139.173	9920	10917	61	10067.869	9960	10609	52	10025.173	9859	10406	73	10119.109	9883	11388	67	10073.239	9835	10785	53	10193.019	9824	10903	55	10071.582	9899	10765	53	10014.566	9903	10390	38	10077.974	9909	10928	57
859	63	10083.365	9920	10577	107	10091.252	9800	11146	121	10052.859	9845	10965	29	10067.069	9834	10754	61	10046.983	9976	10108	52	10022.020	9899	10515	73	10133.781	9827	11171	67	10049.522	9862	10577	53	10175.604	9860	10873	55	10019.873	9853	10743	53	10104.132	9843	10969	38	10027.895	9900	10350	57
860	63	10051.540	9873	10535	107	10059.383	9840	10887	121	10101.504	9871	10795	29	10056.207	9831	10791	61	10118.574	9888	10837	52	10019.692	9923	10297	73	10106.109	9860	12341	67	10129.776	9874	11292	53	10117.434	9826	10979	55	10061.945	9860	10463	53	10052.057	9877	10750	38	10080.685	9871	10663	57
861	63	10017.714	9896	10635	107	10127.645	9602	11634	121	10108.446	9800	11170	29	10099.896	9888	10417	61	10007.869	9920	10298	52	10038.442	9805	11090	73	10100.891	9843	10894	67	10076.254	9895	10963	53	10126.358	9836	11265	55	10036.873	9892	10453	53	9997.245	9898	10151	38	10053.447	9923	10509	57
862	63	9970.619	9036	10537	107	10146.691	9812	11854	121	10101.702	9856	11121	29	10072.207	9784	10413	61	9999.017	9911	10241	52	9983.538	9898	10061	73	10118.150	9874	11186	67	10069.388	9886	10692	53	10126.208	9878	11007	55	10017.109	9608	10760	53	10019.773	9908	10415	38	10028.711	9869	10399	57
863	63	10044.984	9870	10650	107	10163.523	9905	11199	121	10118.810	9868	11103	29	9983.655	9905	10071	61	10146.312	9923	10568	52	10005.558	9901	10365	73	10138.644	9909	11403	67	10098.328	9880	10843	53	10100.905	9870	10843	55	10040.673	9642	10507	53	10030.453	9913	10677	38	10014.000	9901	10423	57
864	63	10178.984	9732	11180	107	10100.832	9873	11260	121	10100.959	9901	11203	29	10271.173	9870	12217	61	10003.606	9940	10201	52	10045.846	9901	10648	73	10126.384	9881	10767	67	10120.865	9885	11170	53	10086.340	9903	10710	55	10075.000	9866	10605	53	10060.925	9896	10671	38	10020.500	9903	10671	57
865	63	10054.206	9848	10917	107	10138.542	9848	11004	121	10162.306	9874	11272	29	10100.207	9887	10878	61	9994.688	9883	10120	52	10018.635	9889	10648	73	10270.575	9883	11925	67	10080.701	9890	11515	53	10059.377	9883	11016	55	10058.981	9703	10583	53	10101.566	9866	11175	38	9988.105	9868	10290	57
866	63	10075.683	9895	10583	107	10072.364	9821	10666	121	10066.239	9850	10845	29	10120.069	9878	10679	61	10043.655	9897	10582	52	9992.980	9881	10146	73	10034.863	9903	10536	67	10134.955	9791	11098	53	10087.415	9799	10926	55	10073.818	9843	10689	53	10112.962	9885	10824	38	10046.868	9904	10627	57
867	63	10044.016	9867	10540	107	10114.233	9803	10990	121	10082.521	9900	10991	29	10080.621	9908	10722	61	10126.213	9884	10516	52	9965.192	8963	10368	73	10049.891	9809	10823	67	10101.015	9814	10833	53	10152.000	9900	10882	55	10045.509	9846	10555	53	10000.773	9855	10279	38	9985.211	9822	10380	57
868	63	10030.683	9841	10707	107	10173.981	9824	11391	121	10136.546	9888	11530	29	10057.655	9897	11066	61	10015.918	9798	10455	52	10053.980	9918	10764	73	10094.246	9831	11304	67	10128.791	9882	10998	53	10045.680	9860	11227	55	10103.909	9904	10816	53	10008.887	9882	10611	38	9975.921	9901	10040	57
869	63	10059.429	9869	10568	107	10063.168	9852	10603	121	10147.454	9896	10917	29	10183.689	9917	11107	61	10016.655	9919	10095	52	9996.270	9868	10257	73	10106.014	8817	11428	67	10164.209	9911	10882	53	10037.151	9905	10588	55	10055.745	9893	10674	53	10074.453	9835	10887	38	10029.026	9758	10976	57
870	63	10013.127	9856	10576	107	10118.411	9854	11257	121	10079.050	9817	11032	29	10218.827	9880	11599	61	10055.147	9921	10620	52	10011.962	9872	10412	73	10093.425	9842	11619	67	10112.030	9885	10928	53	10066.736	9913	10677	55	10000.400	9900	10472	53	10072.717	9778	11085	38	9972.053	9858	10115	57
871	63	10009.746	9857	10536	107	10066.841	9884	10722	121	10028.900	9863	10934	29	10185.104	9860	10894	61	9971.394	9913	10048	52	9999.942	9888	10144	73	10057.356	9889	10553	67	10036.687	9902	10789	53	10126.849	9857	10739	55	10078.600	9842	10469	53	10084.358	9817	11028	38	10060.315	9886	10552	57
872	63	10074.889	9878	11032	107	10085.701	9855	11151	121	10085.967	9842	11326	29	10199.931	9827	11194	61	10007.000	9919	10226	52	10019.865	9855	10462	73	10083.315	9903	10852	67	10072.224	9821	11183	53	10047.736	9746	10690	55	10144.764	9759	12198	53	10029.680	9883	10560	38	10055.685	9871	11192	57
873	63	10105.016	9834	11019	107	10026.972	9853	10803	121	10137.100	9872	11293	29	10199.034	9909	11141	61	10028.377	9869	10460	52	10032.135	9809	10900	73	10093.918	9902	11343	67	10082.179	9899	10731	53	10032.490	9896	10535	55	10089.728	9936	10936	53	10070.792	9879	11183	38	10042.263	9872	10570	57
874	63	10013.571	9859	11074	107	10096.579	9830	10973	121	10092.124	9782	11529	29	10159.725	9785	11092	61	10087.213	9893	10634	52	10039.615	9902	10884	73	10109.274	9850	10812	67	10014.896	9861	10906	53	10207.019	9889	11146	55	10090.728	9868	10490	53	10061.320	9890	10650	38	10025.289	9912	10628	57
875	63	10211.571	9922	11187	107	10135.589	9841	11514	121	10097.008	9820	11061	29	10094.552	9863	10975	61	10177.213	9874	10984	52	10050.942	9860	10886	73	10135.754	9784	11265	67	10134.000	9865	10934	53	10176.698	9862	11022	55	10028.363	9894	10684	53	10099.245	9897	11363	38	10023.947	9898	10466	57
876	63	10026.904	9832	10675	107	10004.290	9776	10520	121	10120.604	9900	11057	29	10042.104	9891	10392	61	10111.263	9915	10466	52	10028.865	9729	10948	73	10095.041	9871	10987	67	10036.045	9877	10641	53	10119.830	9794	11296	55	10096.782	9890	11099	53	10027.245	9876	10618	38	10015.526	9891	10406	57
877	63	10049.968	9801	10677	107	10088.448	9705	10895	121	10093.537	9851	11346	29	10128.173	9705	11130	61	10013.328	9913	10091	52	10075.904	9864	10662	73	10131.507	9890	11107	67	10121.865	9846	10861	53	10116.170	9785	10576	55	10083.891	9880	10797	53	10041.453	9882	10694	38	10026.368	9875	10407	57
878	63	10058.984	9900	10858	107	10164.299	9874	11679	121	10118.223	9775	12136	29	10123.725	9924	10761	61	10053.229	9922	10467	52	9972.770	9783	10171	73	9998.232	9824	10349	67	10059.582	9844	10716	53	10024.415	9885	10354	55	10194.363	9869	12045	53	10020.264	9874	10392	38	9980.000	9896	10055	57
879	63	10032.429	9911	10486	107	10091.523	9886	10814	121	10112.141	9844	11427	29	10130.896	9919	11057	61	9986.983	9925	10114	52	10030.808	9900	10514	73	10098.438	9873	10701	67	10035.687	9876	10349	53	10088.830	9835	10645	55	10088.909	9897	10613	53	10018.680	9850	10791	38	10042.553	9896	10691	57
880	63	10104.063	9871	10772	107	10154.225	9782	11735	121	10055.785	9888	10627	29	10245.896	9806	11834	61	10046.558	9915	10546	52	10009.404	9766	10494	73	10149.534	9892	11152	67	10196.836	9797	11299	53	10071.396	9879	10849	55	10082.654	9888	10709	53	10065.113	9881	10854	38	10071.947	9887	10896	57
881	63	10066.762	9863	10733	107	10126.729	9844	11606	121	10173.686	9828	11512	29	10068.275	9881	10597	61	10016.115	9893	10409	52	10006.000	9918	10221	73	10213.082	9774	11549	67	10083.881	9876	10655	53	10144.680	9902	10766	55	10002.382	9895	10477	53	10037.698	9893	10960	38	9977.921	9898	10047	57
882	63	10136.937	9823	11162	107	10152.683	9917	11248	121	10112.504	9899	11133	29	9993.414	9874	10265	61	9993.099	9916	10162	52	10008.673	9900	10403	73	10027.205	9862	10389	67	10042.448	9895	10663	53	10102.453	9733	11187	55	10018.036	9876	10480	53	9983.905	9315	10399	38	10033.842	9552	10602	57
883	63	10027.873	9898	10773	107	10156.720	9794	11034	121	10107.529	9865	11016	29	10001.345	9924	10276	61	9980.901	9915	10044	52	10014.500	9903	10703	73	10140.055	9916	11117	67	10083.761	9869	10680	53	10033.396	9879	10600	55	10158.055	9794	11280	53	10008.283	9880	10353	38	10084.605	9887	10684	57
884	63	10110.429	9903	10927	107	10119.271	9786	11275	121	10179.314	9882	11226	29	10085.207	9834	10848	61	9955.983	9879	10061	52	10064.635	9832	10882	73	10069.425	9861	10772	67	10078.224	9846	10823	53	10049.227	9844	10459	55	10036.491	9886	10566	53	10008.151	9906	10379	38	9951.763	9798	10030	57
885	63	10052.365	9837	10630	107	10161.720	9823	11349	121	10155.810	9862	11354	29	10031.793	9937	10778	61	10030.181	9932	10303	52	10026.635	9895	10244	73	10152.809	9874	11062	67	10104.776	9883	10788	53	10165.283	9910	11110	55	10013.491	9851	11062	53	10015.396	9895	10476	38	10007.605	9913	10291	57
886	63	10053.223	9828	10440	107	10125.953	9814	11225	121	10139.735	9817	11113	29	10110.173	9899	10696	61	10023.558	9886	10568	52	10014.327	9894	10466	73	10126.000	9861	11195	67	10017.612	9868	10468	53	10104.642	9857	10845	55	10041.019	9905	10565	53	10100.095	9907	11116	38	9991.605	9621	10246	57
887	63	10057.746	9814	10885	107	10110.383	9841	10777	121	10119.174	9836	11322	29	10196.069	9922	11102	61	9990.246	9899	10300	52	10098.904	9850	11028	73	10126.973	9807	11234	67	10180.388	9875	11297	53	9994.170	9894	10279	55	10072.164	9851	10746	53	10107.358	9855	11632	38	10045.053	9928	10391	57
888	63	10116.794	9840	11681	107	10175.589	8748	12183	121	10092.132	9861	10595	29	10031.689	9911	10464	61	10103.213	9834	10677	52	9987.712	9823	10118	73	10155.507	9834	10976	67	10057.821	9791	10683	53	10013.981	9895	10233	55	10039.728	9889	10591	53	10077.283	9837	10989	38	9985.053	9885	10087	57
889	63	10124.698	9860	11305	107	10150.196	9892	12077	121	10152.115	9816	11797	29	9999.034	9905	10251	61	9989.000	9889	10100	52	9984.212	9865	10202	73	10123.986	9877	10903	67	10057.299	9886	10628	53	10143.113	9831	11132	55	10061.818	9900	10657	53	9984.302	9899	10060	38	10070.132	9930	10504	57
890	63	9992.508	9858	10223	107	10081.925	9824	11119	121	10120.645	9871	11019	29	10181.104	9920	11169	61	10039.147	9918	10404	52	10015.270	9895	10637	73	10106.411	9839	11100	67	10098.478	9853	11073	53	10051.680	9877	10588	55	10049.782	9887	10583	53	9996.019	9862	10178	38	10005.868	9910	10328	57
891	63	10118.238	9867	10883	107	10095.570	9857	11423	121	10045.422	9858	10702	29	9998.966	9808	10292	61	9985.394	9931	10161	52	9992.404	9915	10199	73	10140.055	9903	11689	67	10016.940	9901	10478	53	10055.358	9866	10783	55	10046.473	9821	10757	53	10084.585	9842	10866	38	10001.737	9896	10175	57
892	63	10055.079	9878	10733	107	10101.757	9827	11403	121	10137.611	9760	11561	29	10047.414	9855	10671	61	10006.164	9508	10476	52	10057.385	8841	10705	73	10086.959	9872	10841	67	10064.731	9883	11176	53	10087.547	9838	11544	55	10065.272	9911	10562	53	10006.830	9882	10568	38	10021.026	9884	10277	57
893	63	10056.587	9707	10592	107	10102.206	9859	10930	121	10095.041	9860	10850	29	10024.621	9824	10363	61	10059.099	9906	10213	52	9986.635	9917	10260	73	10070.164	9863	11075	67	10082.687	9885	10746	53	10081.623	9894	11138	55	9977.437	9844	10046	53	10013.453	9914	10406	38	10029.105	9893	10561	57
894	63	10076.540	9910	10902	107	10102.841	9791	11582	121	10167.521	9827	11201	29	10077.448	9910	10556	61	10091.033	9859	10505	52	10010.365	9895	10418	73	10104.329	9888	10981	67	10189.522	9868	11881	53	10128.396	9873	11165	55	10257.346	9825	12753	53	10096.283	9574	11024	38	10100.132	9910	11252	57
895	63	10051.889	9894	10625	107	10106.514	9831	11230	121	10099.554	9865	11476	29	10014.896	9886	10395	61	10002.524	9860	10793	52	10035.230	9911	10488	73	10075.096	9831	10540	67	10125.104	9905	11597	53	10092.113	9601	10880	55	10100.981	9860	11123	53	10058.547	9859	10962	38	10006.421	9917	10197	57
896	63	10128.206	9821	10949	107	10161.953	9853	10963	121	10105.405	9837	10884	29	10064.207	9921	10369	61	10063.147	9931	10675	52	9982.635	9834	10299	73	10031.850	9894	10595	67	10144.000	9552	11565	53	10225.019	9899	11690	55	10030.382	9907	10313	53	10030.302	9879	10585	38	9992.368	9817	10219	57
897	63	9993.350	9904	10326	107	10181.990	9873	10953	121	10120.992	9869	11188	29	10137.173	9909	11092	61	10036.147	9885	10202	52	10049.827	9863	10482	73	10065.918	9837	10725	67	10052.537	9871	10402	53	10166.302	9897	10601	55	10073.818	9825	10848	53	9992.245	9844	10411	38	10071.815	9843	10916	57
898	63	10072.111	9864	10899	107	10128.486	9878	11231	121	10084.182	9861	10870	29	10173.896	9864	11066	61	9972.951	9915	10049	52	10052.577	9911	10603	73	10079.384	9811	10748	67	10068.299	9789	10669	53	10140.075	9844	10729	55	10083.800	9888	11026	53	10098.510	9877	11108	38	10048.132	9815	10906	57
899	63	10057.365	9695	10564	107	10094.178	9847	10893	121	10069.265	9636	11204	29	10122.275	9780	11180	61	10127.853	9903	10460	52	10070.942	9881	10709	73	10175.232	9866	11583	67	10077.821	9872	11016	53	10057.660	9880	10512	55	10059.055	9844	10857	53	10008.905	9884	10374	38	10048.368	9903	10656	57
900	63	10108.904	9838	10938	107	10125.841	9835	11125	121	10115.728	9892	11242	29	10221.793	9919	11294	61	10087.065	9888	10499	52	10096.000	9819	11146	73	10096.768	9847	10951	67	10088.627	9866	11130	53	10093.868	9874	10730	55	9982.310	9840	10102	53	10029.981	9904	10388	38	10019.289	9906	10508	57
901	63	10067.873	9898	11180	107	10159.337	9849	11343	121	10077.165	9826	10964	29	10187.345	9755	11105	61	10014.229	9931	10060	52	10059.058	9860	10581	73	10099.356	9841	11049	67	10145.492	9836	11369	53	10051.170	9870	10493	55	10050.673	9924	10635	53	9979.925	9898	10039	38	9996.158	9893	10118	57
902	63	10126.698	9829	11274	107	10127.990	9784	10825	121	10150.396	9709	11678	29	10210.207	9830	10933	61	10006.606	9933	10222	52	9995.365	9899	10314	73	10066.329	9862	10728	67	10046.717	9884	10599	53	10203.132	9906	11184	55	10168.491	9801	11292	53	10033.887	9867	10491	38	10003.395	9882	10490	57
903	63	10112.698	9818	10994	107	10114.990	9826	11060	121	10146.148	9808	11570	29	10163.173	9847	11189	61	10010.574	9949	10221	52	10005.480	9910	10250	73	10097.096	9129	11418	67	10146.299	9640	11415	53	10089.075	9891	11097	55	10082.327	9902	10616	53	10016.849	9834	10512	38	10022.685	9928	10572	57
904	63	10187.365	9902	11643	107	10160.121	9865	11152	121	10067.719	9792	11096	29	10284.275	9896	11363	61	10129.688	9898	10973	52	10070.115	9845	10740	73	10130.438	9802	10854	67	10116.836	9887	10618	53	10048.434	9854	10610	55	10046.109	9806	10896	53	10025.340	9873	10499	38	10046.685	9882	10615	57
905	63	10084.604	9884	10722	107	10173.448	9792	11031	121	10155.843	9812	10972	29	10002.482	9921	10148	61	9971.787	9901	10060	52	10104.654	9864	11013	73	10117.137	9791	10953	67	10027.015	9712	10803	53	10161.188	9836	10847	55	10235.400	9872	11938	53	9996.585	9892	10238	38	10001.500	9914	10220	57
906	63	10105.254	9888	10910	107	10131.570	9910	11439	121	10097.967	9888	11451	29	10107.759	9896	10825	61	9960.196	9916	10437	52	10003.346	9913	10203	73	10086.726	9862	10949	67	10052.149	9842	11169	53	10195.075	9873	11580	55	10019.563	9912	10706	53	10027.680	9893	10723	38	10050.737	9870	10662	57
907	63	10066.587	9831	11177	107	10101.383	9872	11240	121	10074.562	9852	10883	29	10240.827	9926	11450	61	10002.901	9931	10052	52	10014.923	9878	10594	73	10089.754	9836	11147	67	10069.642	9766	10877	53	10174.717	9851	11414	55	10033.327	9788	10559	53	10044.925	9846	10605	38	10081.605	9866	10540	57
908	63	10133.460	9889	11704	107	10144.225	9861	11613	121	10049.074	8780	10958	29	10141.931	9903	10774	61	10026.328	9884	10225	52	10022.135	9898	10486	73	10203.754	9887	12189	67	10063.656	9816	10876	53	10235.227	9895	11585	55	10055.546	9887	10661	53	10012.396	9868	10505	38	10052.526	9859	11068	57
909	63	10160.857	9878	11132	107	10112.598	9879	10813	121	10122.686	9806	11260	29	10069.104	9881	11086	61	10056.278	9783	11231	52	9989.442	9773	10386	73	10160.575	9850	11452	67	10092.269	9804	11234	53	10136.868	9785	11415	55	10099.000	9923	10600	53	10062.038	9898	10841	38	10005.815	9867	10512	57
910	63	10087.921	9858	10730	107	10082.065	9856	11197	121	10121.578	9890	11699	29	10143.827	9927	10874	61	10046.722	9897	10320	52	10047.692	9858	10544	73	10129.603	9897	11355	67	10024.970	9873	10513	53	10179.962	9883	11458	55	10023.382	9915	10286	53	9967.510	9135	10438	38	10034.947	9855	10280	57
911	63	10046.111	9887	10630	107	10156.841	9862	11772	121	10090.785	9886	11879	29	10202.689	9894	11572	61	9948.901	9904	10144	52	9977.173	9902	10106	73	10089.836	9773	10914	67	10018.836	9801	10301	53	10086.736	9861	10791	55	10049.200	9879	10690	53	10079.227	9796	10688	38	10022.026	9932	10282	57
912	63	10174.952	9801	10948	107	10195.028	9837	11547	121	10053.083	9171	10850	29	10081.896	9855	10563	61	10100.360	9807	10495	52	10090.192	9886	11243	73	10131.302	9868	11310	67	10233.164	9866	11300	53	10162.377	9867	11109	55	10042.400	9871	10691	53	10012.905	9860	10527	38	9974.868	9820	10137	57
913	63	10057.937	9861	10858	107	10104.859	9850	11378	121	10163.347	9793	11259	29	10110.689	9868	10956	61	10014.508	9811	10848	52	10088.770	9894	11057	73	10119.329	9882	12227	67	10145.910	9873	11861	53	10149.680	9909	10885	55	10116.909	9778	10883	53	10022.208	9922	10302	38	10011.053	9932	10146	57
914	63	10082.460	9867	10868	107	10070.486	9830	11088	121	10158.422	9821	11290	29	10033.586	9938	10278	61	10140.295	9877	10719	52	10017.365	9866	10724	73	10113.219	9837	12082	67	10050.940	9911	10551	53	10215.566	9875	11209	55	10075.782	9844	10572	53	10031.019	9903	10381	38	10022.211	9907	10574	57
915	63	10176.810	9866	10945	107	10163.663	9775	11399	121	10070.595	9516	11064	29	10170.827	9825	10998	61	10059.983	9819	10699	52	10034.750	9853	10962	73	10131.178	9820	11047	67	10103.478	9873	10625	53	10112.227	9826	10965	55	10022.036	9910	10488	53	10090.038	9808	10736	38	10014.000	9854	10415	57
916	63	10114.063	9741	11657	107	10089.233	9895	10716	121	10105.281	9854	10801	29	10117.552	9837	11338	61	9992.147	9899	10124	52	10011.904	9881	10200	73	10210.466	9900	11179	67	10139.656	9842	11804	53	10194.038	9915	10827	55	10079.164	9789	11018	53	10008.396	9869	10265	38	10048.685	9907	10456	57
917	63	10089.286	9922	10670	107	10111.421	9862	11392	121	10071.900	9887	10990	29	10123.793	9881	10854	61	10054.049	9883	10290	52	10055.942	9864	10752	73	10056.493	9904	10893	67	10071.269	9850	11001	53	10053.717	9915	11202	55	10060.091	9555	10969	53	10003.905	9895	10623	38	10008.395	9873	10615	57
918	63	10108.032	9879	11138	107	10102.813	9876	11325	121	10141.678	9777	11188	29	10182.931	9881	10709	61	10032.082	9824	10402	52	10066.365	9878	10512	73	10140.370	9866	11323	67	10028.940	9846	10631	53	10202.585	9743	12094	55	10085.055	9902	10846	53	10069.604	9855	10734	38	10010.368	9917	10493	57
919	63	10122.904	9905	11216	107	10120.290	9231	11721	121	10127.430	9713	11250	29	10060.931	9894	10628	61	10006.771	9913	10132	52	10000.865	9866	10369	73	10150.616	9859	11409	67	10126.851	9685	11015	53	10087.755	9871	10652	55	10080.800	9878	10744	53	10019.095	9903	10322	38	9980.974	9854	10222	57
920	63	10169.777	9774	11552	107	10083.851	9871	10783	121	10147.438	9795	11657	29	10065.275	9897	10442	61	10083.312	9865	10607	52	10018.558	9891	10543	73	10077.768	9892	10966	67	10071.806	9891	11398	53	10021.623	9569	10684	55	10069.146	9856	10963	53	10019.755	9871	11281	38	9990.605	9827	10398	57
921	63	10140.143	9860	10914	107	10079.262	9851	10865	121	10174.454	9851	11339	29	10009.931	9905	10262	61	9989.278	9951	10118	52	9993.520	9871	10275	73	10047.055	9781	11226	67	10152.373	9869	11348	53	10177.490	9899	10931	55	10129.473	9900	11276	53	10013.680	9869	10734	38	10002.553	9893	10336	57
922	63	10159.254	9887	11471	107	10100.710	9876	10799	121	10125.900	9880	11155	29	10047.414	9877	10454	61	10036.672	9879	10717	52	10006.750	9817	10321	73	10101.452	9849	10791	67	10039.656	9891	10590	53	10109.377	9850	10778	55	10024.728	9864	11070	53	10022.698	9927	10371	38	10009.237	9919	10317	57
923	63	10049.238	9863	10465	107	10080.683	9740	11351	121	10103.413	9825	10957	29	10164.173	9869	10851	61	9978.574	9854	10192	52	10053.462	9857	10565	73	10040.521	9881	10722	67	10041.194	9413	10548	53	10077.415	9879	11570	55	10059.327	9889	11337	53	10035.812	9799	10936	38	10029.447	9899	10640	57
924	63	10062.841	9883	10639	107	10123.355	9806	11084	121	10133.686	9854	10882	29	10066.655	9835	10638	61	10067.394	9939	10411	52	10034.462	9882	10518	73	10141.739	9802	11119	67	10043.045	9858	10899	53	10136.887	9829	10973	55	10061.327	9908	11023	53	9985.623	9751	10182	38	9991.815	9898	10306	57
925	63	10080.730	9902	10788	107	10081.448	9869	10949	121	10134.859	9863	11072	29	10143.034	9876	10985	61	9969.459	9917	10046	52	10004.346	9903	10548	73	10066.302	9878	11463	67	10149.836	9800	11877	53	10105.905	9899	10675	55	10068.437	9923	10710	53	10045.340	9872	10780	38	10124.500	9903	10908	57
926	63	10095.604	9879	11209	107	10104.065	9880	11203	121	10088.513	9830	11259	29	10178.241	9837	10728	61	10156.722	9889	10759	52	9983.558	9863	10077	73	10118.671	9871	11061	67	10067.463	9851	10814	53	10120.528	9844	11653	55	9979.782	9818	10257	53	9993.151	9872	10283	38	10008.342	9792	10334	57
927	63	10094.556	9863	10862	107	10150.841	9862	10979	121	10109.604	9846	11280	29	10009.655	9873	10312	61	10066.065	9886	10269	52	9990.462	9775	10209	73	10103.698	9788	11489	67	10082.224	9928	10606	53	10130.868	9885	11215	55	10054.055	9881	10999	53	10026.623	9876	10429	38	10099.789	9828	11327	57
928	63	10072.650	9741	11692	107	10119.187	9846	11067	121	10124.157	9717	11224	29	10050.896	9884	10582	61	10096.754	9844	10420	52	10001.770	9762	10699	73	10166.918	9883	11375	67	10018.373	9872	10678	53	10050.698	9890	10639	55	10004.055	9885	10269	53	10063.227	9852	10946	38	9997.763	9895	10181	57
929	63	10085.460	9836	11001	107	10115.841	9779	10658	121	10130.107	9854	11128	29	10211.862	9934	10771	61	10002.065	9954	10029	52	10085.615	9799	10744	73	10078.164	9834	10882	67	10101.746	9864	10619	53	10084.623	9893	11045	55	10017.618	9868	10321	53	10086.510	9877	10715	38	10009.185	9872	10769	57
930	63	10143.048	9898	11123	107	10095.411	9848	10870	121	10098.554	9766	11081	29	10022.759	9948	10172	61	10044.869	9866	10652	52	10004.154	9918	10218	73	10204.548	9820	11354	67	10089.344	9794	10664	53	10075.547	9872	10562	55	10062.200	9714	10927	53	9989.623	9877	10363	38	10018.632	9931	10779	57
931	63	10071.396	9779	11197	107	10176.935	9797	11602	121	10099.115	9790	10825	29	10327.966	9768	10951	61	10064.590	9922	10429	52	10070.442	9899	10658	73	10109.657	9871	10945	67	10068.418	9904	10657	53	10080.434	9818	10827	55	10070.055	9847	10862	53	9979.208	9895	10129	38	9989.500	9884	10148	57
932	63	10158.667	9927	10930	107	10127.579	9901	11194	121	10097.661	9888	11130	29	10070.725	9886	10783	61	10174.278	9890	11362	52	10049.212	9826	10628	73	10168.726	9863	12334	67	10113.522	9880	10868	53	10107.302	9878	10597	55	10122.000	9818	10623	53	10038.830	9900	10408	38	10051.237	9928	10515	57
933	63	10048.794	9877	11174	107	10128.187	9885	12267	121	10176.645	9893	11623	29	10125.931	9876	10705	61	10145.442	9890	11312	52	10052.442	9884	10868	73	10066.041	9894	10629	67	10089.582	9833	11193	53	10126.830	9906	11676	55	10164.673	9860	10930	53	10029.019	9795	10595	38	10001.842	9832	10662	57
934	63	10035.571	9246	10445	107	10085.309	9829	10585	121	10168.604	9869	12374	29	10126.241	9928	11354	61	10008.640	9950	10158	52	10039.423	9687	10984	73	10078.809	9855	10777	67	10120.761	9801	11159	53	10159.510	9883	10834	55	10030.036	9827	11245	53	10059.302	9821	11106	38	10066.105	9878	10904	57
935	63	10014.396	9879	10321	107	10134.925	9861	11127	121	10173.107	9808	11988	29	10161.482	9912	10710	61	10046.590	9956	10446	52	10042.058	9856	10508	73	10213.274	9869	11262	67	10051.522	9840	11130	53	10047.943	9913	10737	55	10024.400	9727	10416	53	10043.000	9888	10774	38	10003.711	9896	10570	57
936	63	10169.714	9869	11543	107	10116.047	9885	10865	121	10103.843	9829	11483	29	10200.000	9784	11120	61	9973.574	9901	10091	52	9989.058	9926	10114	73	10187.466	9777	11156	67	10038.104	9870	10721	53	10072.208	9164	10474	55	9997.327	9912	10358	53	10046.188	9871	10909	38	10052.026	9874	10766	57
937	63	10135.937	9884	10867	107	10194.990	9860	11303	121	10120.198	9825	11012	29	10125.793	9945	10651	61	10023.229	9952	10101	52	10038.365	9817	10747	73	10087.973	9809	10848	67	10067.776	9870	10486	53	10127.019	9849	11375	55	10091.690	9868	10669	53	10009.075	9901	10259	38	10071.737	9897	10795	57
938	63	10158.381	9851	10813	107	10215.374	9790	11242	121	10106.471	9861	11213	29	10175.689	9863	10680	61	9955.558	9889	10149	52	10034.596	9891	10275	73	10117.178	9811	10928	67	10112.149	9875	10882	53	10088.868	9844	10867	55	10125.891	9866	11104	53	10115.773	9865	11010	38	9978.211	9869	10087	57
939	63	10033.571	9831	10640	107	10073.393	9868	10812	121	10083.281	9863	10856	29	10045.000	9887	10348	61	10037.853	9942	10407	52	9988.730	9900	10190	73	10188.781	9890	11443	67	10047.313	9825	10704	53	10124.528	9872	10965	55	9989.964	9861	10209	53	10030.038	9878	11100	38	10009.658	9884	10650	57
940	63	10129.984	9851	10920	107	10145.804	9890	10904	121	10078.438	9797	10856	29	10072.655	9901	10479	61	10022.049	9879	10448	52	9995.885	9906	10444	73	10077.671	9890	11384	67	9999.269	9876	10243	53	10111.095	9850	10944	55	10063.272	9905	10721	53	10038.490	9910	10500	38	10006.211	9905	10267	57
941	63	10095.111	9865	10716	107	10160.775	9743	10800	121	10083.000	9838	11031	29	10237.173	9847	11260	61	10014.885	9911	10238	52	10000.520	9902	10160	73	10107.027	9858	10907	67	10123.448	9874	11179	53	10099.320	9869	10923	55	10098.072	9853	10725	53	10033.188	9860	10786	38	9995.079	9879	10356	57
942	63	10114.571	9848	10707	107	10117.514	9866	11068	121	10125.496	9877	10852	29	10255.241	9859	11379	61	10065.640	9919	11899	52	10009.558	9888	10360	73	10104.370	9912	11123	67	10051.522	9783	10645	53	10119.943	9864	11292	55	10103.673	9808	10708	53	10067.434	9894	10872	38	10010.105	9912	10493	57
943	63	10050.000	9856	10310	107	10114.654	9689	11127	121	10120.983	9808	11236	29	10113.069	9838	10636	61	10081.640	9974	10290	52	10085.846	9873	10868	73	10110.836	9893	10795	67	10056.582	9859	10742	53	10160.528	9861	11271	55	10006.164	9877	10446	53	10026.604	9879	10710	38	10065.789	9919	10591	57
944	63	10028.238	9846	10480	107	10135.570	9833	10750	121	10098.207	9885	11149	29	10118.414	9848	10958	61	10119.049	9823	10718	52	10044.770	9879	10515	73	10120.082	9898	11220	67	10103.836	9862	11005	53	10127.188	9924	10860	55	10059.945	9876	10628	53	10075.245	9906	10834	38	10002.658	9882	10187	57
945	63	10065.270	9885	10608	107	10137.505	9757	11429	121	10107.967	9814	11298	29	10136.138	9920	10929	61	9993.476	9899	10145	52	9987.615	9762	10294	73	10033.232	9799	10954	67	10106.865	9806	10795	53	10088.358	9875	11093	55	10036.072	8680	10779	53	10008.736	9908	10152	38	10032.500	9910	10472	57
946	63	10128.223	9868	11625	107	10192.337	9818	11095	121	10113.744	9854	11152	29	10145.896	9915	11118	61	10000.394	9889	10132	52	10013.192	9860	10319	73	10222.877	9834	11913	67	10024.149	9747	10386	53	10067.868	9867	10769	55	10027.473	9899	10340	53	10024.208	9910	10532	38	9967.632	9877	10041	57
947	63	10106.635	9891	11332	107	10127.271	9906	11077	121	10104.000	9864	11411	29	10069.862	9872	10812	61	9977.590	9917	10102	52	10001.520	9751	10327	73	10110.726	9868	10957	67	10156.896	9876	11242	53	10034.547	9891	10508	55	10034.637	9902	10621	53	10057.302	9889	10549	38	9987.315	9861	10180	57
948	63	10194.698	9864	11833	107	10136.495	9860	11280	121	10063.810	9876	11155	29	10195.689	9921	11033	61	10055.196	9942	10410	52	10050.770	9900	10783	73	10137.712	9847	11509	67	10119.836	9844	10716	53	10086.755	9856	10964	55	10039.764	9891	10555	53	9993.340	9884	10149	38	9979.553	9894	10058	57
949	63	10052.698	9843	10884	107	10139.430	9725	11908	121	10108.843	9847	11357	29	10145.552	9912	11007	61	10029.147	9907	10282	52	10014.270	9877	10701	73	10085.411	9847	10673	67	10214.746	9837	11263	53	10195.812	9872	11314	55	10122.291	9879	11069	53	10003.075	9829	10225	38	10027.815	9882	10357	57
950	63	10120.286	9868	10693	107	10126.028	9885	11410	121	10121.967	9831	10754	29	10039.482	9833	10325	61	10001.213	9898	10168	52	10015.058	9915	10386	73	10049.493	9875	10783	67	10070.448	9878	10803	53	10150.188	9762	11200	55	10090.454	9878	11310	53	9999.925	9920	10323	38	9970.737	9612	10216	57
951	63	10021.317	9792	10549	107	10105.178	9834	10955	121	10166.479	9794	11749	29	10144.966	9890	10716	61	10172.410	9956	10713	52	9993.173	9890	10121	73	10103.014	9788	11365	67	10112.746	9832	10733	53	10211.170	9827	11261	55	10074.709	9886	10928	53	10037.151	9843	10887	38	9941.368	8969	10620	57
952	63	10088.477	9883	10917	107	10146.439	9840	11430	121	10164.826	9855	11362	29	10110.345	9921	10758	61	10044.345	9896	10654	52	9995.980	9903	10266	73	10069.356	9756	10843	67	10080.269	9884	10685	53	10063.849	9837	11387	55	10147.709	9882	10676	53	10049.812	9851	10639	38	9989.237	9921	10222	57
953	63	10071.111	9863	10574	107	10130.327	9732	11411	121	10076.909	9876	11244	29	10097.482	9924	11162	61	10102.508	9926	10498	52	10016.385	9866	10577	73	10127.754	9798	11037	67	10076.418	9888	10580	53	10140.660	9809	10894	55	10070.764	9866	11060	53	10005.773	9894	10326	38	9968.789	9760	10265	57
954	63	10035.223	9392	10526	107	10117.290	9892	11041	121	10127.719	9801	11969	29	10080.725	9808	10930	61	10090.885	9936	10719	52	10072.596	9806	10593	73	10132.356	9830	11131	67	10067.045	9873	10696	53	10139.755	9888	10722	55	10180.836	9855	11387	53	10017.962	9888	10696	38	10011.474	9850	10472	57
955	63	10044.206	9898	10764	107	10230.552	9879	11293	121	10136.322	9515	11050	29	10146.034	9896	10850	61	10011.640	9926	10264	52	10087.385	9875	10698	73	10086.959	9892	11440	67	10115.537	9808	11135	53	10089.132	9902	10692	55	10030.346	9898	10409	53	10049.698	9868	10520	38	10044.868	9877	10413	57
956	63	10093.000	9865	10849	107	10072.822	9844	10605	121	10097.637	9822	10851	29	10081.104	9879	10787	61	10107.787	9879	10701	52	10121.020	9894	10793	73	10086.616	9885	10862	67	10076.687	9865	11181	53	10175.585	9918	11568	55	10142.236	9852	11763	53	10026.849	9872	10571	38	10020.500	9904	10676	57
957	63	10002.365	9894	10332	107	10126.645	9809	11637	121	10076.513	9843	10855	29	10083.518	9895	10664	61	10043.246	9891	10585	52	10044.077	9862	10623	73	10030.232	9898	10504	67	10013.821	9883	10500	53	10128.151	9884	11390	55	10029.454	9899	11166	53	10102.170	9850	10945	38	10049.737	9846	10924	57
958	63	10138.429	9852	11035	107	10074.056	9860	10822	121	10131.802	9757	11890	29	10145.034	9900	10771	61	9997.459	9818	10118	52	10053.904	9846	11012	73	10094.191	9857	10946	67	10120.552	9889	11306	53	10087.434	9847	11930	55	10033.981	9862	10384	53	10029.510	9895	10269	38	10062.079	9860	10645	57
959	63	10134.730	9860	11052	107	10119.458	9889	11088	121	10126.826	9844	10888	29	10139.241	9917	10681	61	10001.410	9880	10217	52	10070.270	9863	10535	73	10075.356	9762	10932	67	10083.164	9908	11008	53	10076.472	9904	10412	55	10058.928	9817	11166	53	9992.340	9874	10208	38	10049.579	9883	10469	57
960	63	10068.794	9882	10586	107	10154.290	9847	10843	121	10131.859	9774	10978	29	10238.034	9944	11010	61	10084.345	9932	10269	52	10036.520	9866	10418	73	10129.178	9894	11183	67	10030.209	9888	10382	53	10102.264	9887	10863	55	10091.709	9897	10687	53	10008.925	9887	10355	38	10016.447	9907	10358	57
961	63	10073.302	9899	10655	107	10047.000	9566	10691	121	10094.024	9501	10831	29	10207.104	9861	11064	61	10001.524	9928	10143	52	10042.212	9860	10798	73	10067.178	9876	10631	67	10077.776	9886	10941	53	10098.830	9913	10968	55	10084.782	9885	10932	53	10062.396	9886	11348	38	9985.553	9895	10110	57
962	63	10118.921	9863	10725	107	10115.851	9635	11300	121	10131.405	9827	10805	29	10262.138	9890	11258	61	10043.901	9816	10349	52	9994.192	9875	10266	73	10098.479	9844	10917	67	10110.299	9900	10884	53	10150.095	9866	10949	55	10102.400	9881	10695	53	10012.283	9888	10305	38	9988.842	9846	10212	57
963	63	10086.000	9856	10740	107	10122.010	9791	11347	121	10100.835	9836	11150	29	10157.793	9905	10799	61	10042.524	9912	10499	52	10023.654	9823	10726	73	10153.343	9822	10981	67	10068.701	9802	10633	53	10187.396	9872	10786	55	10083.200	9864	10733	53	9992.283	9740	10436	38	10018.579	9855	10406	57
964	63	10121.904	9878	11480	107	10137.869	9795	11295	121	10116.141	9880	10944	29	10122.552	9878	11335	61	10039.410	9912	10355	52	10009.615	9904	10435	73	10073.343	9855	10691	67	10025.537	9847	10463	53	10217.151	9889	10956	55	10074.909	9873	10859	53	10025.736	9893	10767	38	10078.132	9897	11240	57
965	63	10067.143	9866	10628	107	10188.720	9897	11200	121	10131.033	9863	11239	29	10165.689	9927	11409	61	10117.590	9896	10733	52	10012.462	9921	10524	73	10092.973	9827	11269	67	10023.567	9869	10365	53	10243.981	9844	11342	55	10095.527	9879	11168	53	10060.642	9483	10858	38	10058.579	9885	10944	57
966	63	10111.270	9890	10774	107	10145.859	9925	11126	121	10130.396	9620	11171	29	10034.414	9869	10908	61	10150.377	9915	10878	52	9988.615	9844	10129	73	10201.452	9798	11260	67	10099.090	9822	10989	53	10090.528	9878	10988	55	10053.127	9903	10505	53	10087.868	9899	11506	38	10066.315	9875	10712	57
967	63	10017.000	9882	10302	107	10073.364	9883	11095	121	10073.066	9848	10790	29	10222.793	9901	11001	61	10063.754	9903	10622	52	10119.192	9877	11047	73	10068.521	9859	10599	67	10043.656	9901	10866	53	10220.283	9862	10778	55	10050.782	9848	10644	53	9997.887	9897	10229	38	10008.579	9911	10251	57
968	63	10071.079	9866	11091	107	10032.047	9857	10661	121	10074.215	9786	10954	29	10121.518	9907	10672	61	10022.688	9933	10472	52	10059.827	9863	10842	73	10133.548	9879	11235	67	10082.955	9869	10957	53	10052.283	9904	10974	55	10098.909	9917	10887	53	10085.075	9867	10629	38	10016.868	9917	10475	57
969	63	10194.587	9880	10934	107	10109.346	9819	11095	121	10089.207	9859	10831	29	10045.207	9840	10404	61	10105.312	9825	11187	52	10025.230	9888	10477	73	10104.370	9869	11224	67	10117.000	9866	10635	53	10249.472	9841	11587	55	10011.546	9902	10290	53	10005.905	9893	10183	38	9987.895	9923	10092	57
970	63	10126.111	9876	10721	107	10096.421	9870	10975	121	10114.008	9706	11226	29	10087.173	9886	10819	61	10028.082	9882	10439	52	10076.770	9771	11958	73	10019.521	9283	10554	67	10160.030	9776	11424	53	10052.830	9894	10809	55	10052.291	9904	10996	53	10025.905	9891	10324	38	10033.842	9892	10796	57
971	63	10068.492	9898	10896	107	10189.019	9833	11937	121	10037.578	9815	10856	29	10106.104	9911	10707	61	10087.983	9899	10642	52	10065.558	9836	10772	73	10181.315	9738	11517	67	10069.463	9841	11264	53	10148.245	9893	11181	55	10101.182	9908	10946	53	10084.000	9819	11173	38	10039.500	9904	10815	57
972	63	10083.143	9873	10907	107	10083.047	9789	11566	121	10100.322	9886	11261	29	10070.655	9927	10455	61	10025.492	9909	10323	52	10007.692	9873	10430	73	10053.123	9878	10952	67	10105.239	9020	11004	53	10072.887	9819	10689	55	10056.673	9856	10608	53	10005.510	9890	10401	38	10017.447	9873	10697	57
973	63	10010.777	9223	10875	107	10106.729	9889	11139	121	10076.190	9871	10994	29	10267.241	9921	11229	61	10063.033	9917	10310	52	9992.865	9905	10121	73	10087.671	9854	10898	67	10106.492	9907	10950	53	10078.812	9904	10659	55	10039.618	9895	10893	53	10064.830	9904	11101	38	10000.658	9902	10525	57
974	63	10176.604	9884	11417	107	10258.233	9863	11884	121	10082.554	9863	10921	29	10051.966	9901	10289	61	10095.000	9878	10735	52	10044.635	9897	10436	73	10083.521	9884	10568	67	10164.910	9814	10882	53	10150.849	9812	11066	55	10034.818	9896	10423	53	10047.981	9836	10611	38	9996.579	9900	10194	57
975	63	10205.111	9839	11215	107	10067.393	9845	10662	121	10111.124	9430	11265	29	10087.586	9907	10767	61	9990.804	9905	10207	52	10000.462	9888	10285	73	10163.754	9814	11405	67	10121.179	9916	10794	53	10079.604	9909	10858	55	10162.091	9922	11497	53	10024.302	9533	10946	38	10050.579	9906	10687	57
976	63	10061.730	9887	10545	107	10114.794	9840	10875	121	10076.859	9762	11270	29	10074.311	9906	10543	61	10090.442	9781	11275	52	10062.270	9054	11170	73	10091.246	9860	11003	67	10035.776	9316	10860	53	10049.566	9845	10843	55	10226.272	9853	11896	53	10023.623	9886	10332	38	10102.763	9849	11328	57
977	63	10046.952	9873	11070	107	10092.290	9859	12221	121	10133.017	9816	10676	29	10147.827	9858	10756	61	10006.705	9882	10211	52	10034.770	9861	10433	73	10046.616	9857	10694	67	10060.552	9846	10959	53	10099.830	9885	10817	55	10065.418	9839	10588	53	9990.264	9903	10278	38	10047.053	9850	10553	57
978	63	10070.206	9884	10844	107	10162.514	9883	11484	121	10104.785	9828	11357	29	10146.621	9931	11016	61	10124.524	9861	11150	52	10028.096	9869	10537	73	10038.137	9871	10627	67	10172.328	9831	11636	53	10102.849	9796	11117	55	10048.909	9818	10967	53	10018.528	9822	10842	38	10029.395	9904	10511	57
979	63	10037.810	9912	10293	107	10074.552	9896	11012	121	10096.785	9895	10882	29	9998.275	9857	10444	61	10067.935	9916	10747	52	10028.250	9846	10439	73	10132.575	9873	11156	67	10149.135	9858	11443	53	10155.943	9847	10907	55	10075.709	9850	10623	53	10071.717	9769	10896	38	9989.500	9827	10315	57
980	63	10050.889	9863	10423	107	10168.010	9862	11345	121	10126.422	9806	11199	29	10010.862	9906	10452	61	10019.935	9938	10556	52	10000.288	9923	10139	73	10145.973	9853	10683	67	10076.806	9918	11178	53	10102.868	9877	10868	55	10060.109	9853	10651	53	10072.000	9845	10773	38	9996.421	9897	10237	57
981	63	10007.048	9875	10395	107	10136.748	9666	11331	121	10085.017	9815	10771	29	10056.621	9938	10401	61	10026.476	9911	10338	52	10015.115	9889	10510	73	10105.343	9926	11029	67	10070.030	9919	10993	53	10058.849	9912	11009	55	9996.146	9778	10331	53	9976.075	9879	10068	38	10019.474	9899	10599	57
982	63	10120.016	9920	11344	107	10091.879	9802	11102	121	10037.620	8810	10697	29	10129.482	9858	11629	61	9985.263	9921	10042	52	10118.635	9817	10912	73	10114.809	9868	11027	67	10069.910	9852	10584	53	10022.623	9882	10410	55	10092.728	9905	10947	53	10052.245	9870	11339	38	10003.737	9899	10372	57
983	63	10086.604	9900	10686	107	10113.149	9866	10894	121	10099.389	9865	11109	29	10114.311	9931	10614	61	9998.508	9931	10159	52	10032.135	9827	11003	73	10073.603	9850	10902	67	10123.104	9843	10997	53	10159.396	9193	11381	55	10112.764	9843	10785	53	10017.698	9914	10314	38	10073.079	9881	10530	57
984	63	10090.952	9933	10782	107	10133.636	9837	11092	121	10144.487	9868	11286	29	10239.275	9907	11711	61	10064.181	9694	10565	52	10014.750	9885	10777	73	10011.918	9886	10509	67	10137.687	9872	11816	53	10068.925	9909	10678	55	10181.255	9823	11208	53	10026.302	9909	10536	38	10039.921	9900	10602	57
985	63	10030.381	9661	10719	107	10083.720	9835	10942	121	10076.265	9829	10869	29	10197.207	9915	11015	61	9974.377	9885	10582	52	10029.000	9905	10871	73	10094.274	9870	10882	67	10051.463	9883	11043	53	10045.792	9899	10893	55	10021.218	9909	10551	53	10014.566	9857	10470	38	10044.342	9890	10564	57
986	63	10040.492	9916	10517	107	10002.468	9135	10390	121	10086.496	9616	10934	29	10123.793	9888	10686	61	10084.082	9945	10535	52	10001.462	9784	10330	73	10091.877	9863	10667	67	10055.746	9867	10942	53	10122.396	9917	10623	55	10068.546	9876	10647	53	10021.302	9866	10428	38	10018.105	9898	10376	57
987	63	10054.492	9703	10782	107	10093.355	9872	10971	121	10076.446	9825	10866	29	10035.827	9847	10354	61	10104.688	9980	10326	52	10093.135	9871	11148	73	10096.918	9894	10917	67	10102.836	9886	10766	53	10091.490	9885	10557	55	10081.200	9891	10926	53	10022.830	9856	10546	38	10049.974	9748	10738	57
988	63	10060.683	9841	10864	107	10102.178	9791	11133	121	10095.686	9867	10795	29	10213.104	9839	11122	61	9987.737	9905	10036	52	10060.673	9862	10640	73	10164.945	9868	10713	67	10069.597	9812	10728	53	10089.302	9857	10693	55	10128.546	9880	10835	53	10024.095	9856	10932	38	10114.553	9905	11317	57
989	63	10074.587	9688	10905	107	10142.019	9762	10868	121	10138.859	9753	11413	29	10159.621	9841	11271	61	9975.065	9877	10102	52	9990.038	9867	10092	73	10138.850	9837	11801	67	10184.478	9883	10989	53	10051.377	9755	10400	55	10097.072	9861	10727	53	10108.755	9829	10922	38	10051.474	9878	10770	57
990	63	10068.000	9858	11192	107	10110.346	9871	11239	121	10098.719	9843	10630	29	10052.621	9881	10627	61	10166.869	9970	10950	52	9991.538	9872	10476	73	10027.438	9868	10356	67	10050.030	9867	10792	53	10005.943	9893	10189	55	10014.728	9888	10516	53	10034.245	9842	10621	38	10006.842	9918	10212	57
991	63	10016.730	9895	10635	107	10107.121	9864	11046	121	10039.752	9854	10833	29	10125.275	9910	11437	61	10045.131	9916	10339	52	10064.058	9845	10411	73	10018.712	9892	10422	67	10050.164	9885	10691	53	9998.585	9792	10305	55	10046.873	9859	10596	53	9999.415	9905	10625	38	10036.368	9911	11247	57
992	63	10023.460	9898	10473	107	10114.785	9835	10975	121	10082.479	9884	10919	29	9982.552	9259	10418	61	10011.935	9931	10078	52	10009.788	9904	10498	73	10036.219	9783	11227	67	10035.717	9896	10697	53	10084.680	9852	10442	55	10079.291	9889	11033	53	10040.396	9887	10873	38	10013.105	9890	10467	57
993	63	10125.016	9868	10811	107	10057.859	9865	10925	121	10100.066	9902	11038	29	10132.655	9911	11382	61	9997.147	9894	10197	52	10080.173	9818	11171	73	10089.795	9893	10712	67	10018.254	9876	10229	53	10100.585	9882	10823	55	10014.945	9912	10507	53	10039.170	9885	10394	38	9997.474	9911	10157	57
994	63	10076.777	9842	10654	107	10136.897	9851	11095	121	10074.852	9834	10679	29	10023.655	9892	10375	61	9967.312	9920	10146	52	10031.788	9888	10557	73	10089.246	9838	10613	67	10060.552	9856	10873	53	10144.057	9852	11247	55	10078.109	9910	10491	53	9997.490	9863	10822	38	10005.763	9917	10124	57
995	63	10074.396	9858	11191	107	10098.579	9858	11348	121	10132.950	9852	11654	29	10084.448	9894	10729	61	10007.017	9956	10109	52	10052.558	9877	11205	73	10075.232	9851	10900	67	10109.194	9926	10984	53	10214.453	9861	11354	55	10040.582	9876	10748	53	10060.717	9821	11150	38	10051.842	9872	10699	57
996	63	10177.937	9883	10998	107	10141.364	9860	12001	121	10096.802	9775	11137	29	10100.552	9896	10792	61	10114.606	9906	10391	52	10019.923	9879	10706	73	10150.698	9913	11043	67	10064.433	9913	10846	53	10080.434	9875	11220	55	10068.382	9908	11056	53	10005.962	9866	10486	38	10011.421	9863	10397	57
997	63	10129.111	9888	11081	107	10182.729	9797	11171	121	10124.363	9778	10826	29	10108.725	9904	10318	61	10094.590	9893	10961	52	9985.385	9901	10158	73	10089.726	9836	10982	67	10024.119	9912	10384	53	10111.264	9895	10905	55	10062.272	9790	10796	53	10019.075	9888	10535	38	10034.921	9920	11167	57
998	63	10138.079	9787	10646	107	10145.037	9878	11066	121	10115.513	9816	11418	29	10044.896	9905	10730	61	10005.606	9934	10771	52	10014.692	9836	10642	73	10142.000	9868	10838	67	10012.627	9884	10623	53	10150.472	9854	10962	55	10057.782	9861	10744	53	10145.925	9858	11605	38	10004.211	9886	10334	57
999	63	10074.968	9835	10805	107	10252.271	9480	13219	121	10122.289	9870	10778	29	10207.689	9890	10768	61	10110.967	9829	10540	52	10031.480	9890	10640	73	10105.000	9776	10797	67	10114.164	9807	10827	53	10190.792	9865	11295	55	10166.346	9889	11883	53	10020.755	9902	10335	38	10031.421	9929	10300	57
1000	63	10094.777	9838	10948	107	10088.215	9869	10879	121	10122.546	9860	11161	29	10075.414	9876	10891	61	10112.508	9943	10621	52	10009.020	9875	10284	73	10035.698	9823	10832	67	10146.254	9821	10850	53	10061.245	9908	10362	55	10052.527	9866	10545	53	10001.170	9885	10377	38	10013.685	9916	10333	57
1001	63	10015.857	8566	10593	107	10154.626	9816	12237	121	10040.050	9846	10580	29	9994.069	9924	10163	61	9994.065	9903	10046	52	10022.923	9697	10489	73	10176.370	9893	11193	67	10074.522	9834	10614	53	10139.547	9792	10695	55	10078.637	9860	10737	53	10005.396	9858	10758	38	10119.685	9882	10598	57
1002	63	10064.000	9905	10568	107	10176.879	8505	11126	121	10119.041	9377	11257	29	10097.414	9922	10457	61	10010.033	9881	10209	52	9995.154	9891	10308	73	10138.671	9915	10743	67	10076.926	9863	10797	53	10048.868	9866	10950	55	10079.272	9903	10876	53	9996.472	9922	10309	38	10061.263	9888	10764	57
1003	63	10102.683	9855	11388	107	10197.196	9850	11667	121	10140.587	9872	11977	29	10208.275	9901	11443	61	10043.213	9927	10252	52	10035.346	9857	10434	73	10090.123	9759	11568	67	10111.388	9790	11301	53	10021.415	9328	10590	55	10039.200	9889	10444	53	10028.377	9865	10498	38	10045.763	9903	10438	57
1004	63	10165.604	9884	11481	107	10181.141	9830	12069	121	10111.405	9848	11373	29	10210.793	9901	11318	61	10114.263	9926	10469	52	9996.730	9899	10252	73	10137.246	9843	10793	67	10064.135	9850	10509	53	10114.057	9836	11114	55	10072.509	9875	10707	53	10073.566	9897	10744	38	10019.289	9904	10411	57
1005	63	10144.968	9879	11048	107	10169.243	9841	11358	121	10111.900	9785	10975	29	10198.896	9776	10863	61	9983.295	9944	10031	52	9986.212	9883	10128	73	10154.891	9882	10627	67	10102.672	9831	10907	53	10112.981	9838	10868	55	10060.146	9870	10940	53	10042.057	9902	10900	38	10025.421	9906	10293	57
1006	63	10125.841	9858	10987	107	10179.243	9853	11041	121	10048.231	9863	10704	29	10058.034	9891	10520	61	10022.213	9901	10216	52	10077.346	9887	11012	73	10169.548	9835	10883	67	10116.254	9876	10857	53	10142.510	9884	10918	55	10095.363	9885	10558	53	10034.604	9848	10904	38	10015.447	9930	10402	57
1007	63	10102.730	9867	10887	107	10091.869	9872	11335	121	10165.761	9845	11221	29	10138.379	9888	10987	61	9974.492	9917	10256	52	10083.096	9870	10798	73	10158.411	9818	10728	67	10026.448	9893	10454	53	10164.227	9818	11672	55	10198.818	9834	11582	53	10151.773	9744	12789	38	10020.579	9833	10558	57
1008	63	10128.206	9794	11126	107	10147.458	9892	11041	121	10089.645	9872	11311	29	10062.793	9881	10551	61	10045.836	9918	10180	52	10051.308	9880	10613	73	10108.603	9803	10895	67	10119.209	9868	10960	53	10165.019	9919	10986	55	10127.019	9896	11071	53	10056.151	9880	10709	38	10014.263	9866	10851	57
1009	63	10061.635	9863	10578	107	10151.570	9814	10672	121	10143.182	9896	11272	29	10098.482	9882	10665	61	10010.623	9951	10083	52	10038.423	9881	10589	73	10095.644	9847	10484	67	10076.537	9863	10608	53	10060.792	9881	10411	55	10056.310	9918	11101	53	10027.019	9880	10951	38	10007.289	9915	10163	57
1010	63	10076.206	9864	11185	107	10163.299	9881	11007	121	10083.190	9771	11201	29	10075.034	9893	10363	61	10102.033	9916	11021	52	9985.404	9892	10148	73	10193.548	9837	11417	67	10084.328	9789	11049	53	10120.132	9822	11137	55	10068.000	9874	10779	53	10114.264	9884	10704	38	9981.842	9904	10047	57
1011	63	10111.365	9796	11074	107	10108.963	9827	10975	121	10149.661	9829	10972	29	10032.448	9924	10852	61	9981.524	9890	10057	52	10009.000	9906	10410	73	10078.164	9887	10792	67	10076.194	9862	10862	53	10148.604	9892	11140	55	10040.218	9893	10339	53	10111.377	9923	10816	38	10010.447	9876	10279	57
1012	63	10094.270	9870	10632	107	10179.327	9863	11258	121	10103.074	9848	11130	29	10206.552	9672	11763	61	10082.246	9806	10945	52	10016.673	9891	10448	73	10069.918	9696	10616	67	10121.836	9740	10907	53	10052.019	9821	10638	55	10147.346	9696	10970	53	10140.490	9641	11866	38	9975.789	9885	10078	57
1013	63	10152.508	9900	11578	107	10096.906	9875	10860	121	10162.115	9788	11555	29	10097.759	9922	10415	61	10033.328	9951	10508	52	10038.115	9887	10439	73	10141.863	9563	11348	67	10189.642	9832	12621	53	10070.472	9902	11003	55	9995.873	9885	10181	53	10025.962	9891	11158	38	10000.711	9871	10319	57
1014	63	10162.825	9898	12042	107	10157.897	9851	11288	121	10070.322	9881	10962	29	10294.725	9904	11540	61	10016.655	9926	10227	52	10011.154	9894	10536	73	10103.507	9880	10915	67	10093.358	9903	11338	53	10063.660	9870	10666	55	10054.563	9865	10721	53	10064.188	9855	10724	38	10063.079	9868	11191	57
1015	63	10036.175	9838	10805	107	10217.019	9712	11501	121	10032.487	9840	10763	29	10093.931	9857	11002	61	10161.065	9925	10713	52	10077.692	9874	10804	73	10097.479	9788	12254	67	10138.478	9898	10789	53	10201.038	9912	11172	55	10057.964	9905	10481	53	9994.208	9857	10229	38	10003.105	9889	10280	57
1016	63	10013.302	9901	10355	107	10148.916	9799	10966	121	10144.265	9864	11021	29	10029.793	9897	10462	61	10090.885	9883	10528	52	10023.577	9900	10249	73	10075.685	9894	11085	67	10164.731	9826	11871	53	10281.510	9886	11679	55	10083.618	9904	11069	53	9999.510	9878	10341	38	10030.342	9918	10620	57
1017	63	10098.286	9891	10797	107	10120.187	9801	11007	121	10164.265	9813	10845	29	10156.827	9905	10563	61	10013.033	9908	10070	52	10006.096	9529	10405	73	10162.671	9809	11102	67	10114.582	9899	10917	53	10137.717	9881	10780	55	10041.800	9878	10694	53	9987.453	9679	10247	38	10002.500	9894	10317	57
1018	63	10072.556	9856	10856	107	10139.477	9841	11249	121	10104.686	9808	11302	29	10088.414	9914	10590	61	10071.655	9946	10387	52	10044.520	9512	11051	73	10086.041	9830	10673	67	10136.433	9825	10813	53	10139.358	9918	10569	55	10167.255	9868	11615	53	10036.812	9898	10878	38	10025.974	8837	10765	57
1019	63	10045.873	9862	10796	107	10181.645	9825	11626	121	10128.017	9807	11545	29	10265.586	9869	11806	61	10002.377	9906	10359	52	10070.020	9888	10393	73	10138.768	9904	11312	67	10084.791	9874	10580	53	10084.415	9830	10568	55	10107.291	9910	10740	53	9984.887	9898	10115	38	10068.632	9898	11290	57
1020	63	10153.492	9830	11354	107	10104.103	9825	11126	121	10099.611	9869	11040	29	10246.482	9925	11698	61	10125.000	9906	10448	52	10018.038	9903	10578	73	10114.768	9820	10809	67	10066.985	9523	10889	53	10159.320	9880	11234	55	10070.272	9888	10606	53	10026.415	9885	10830	38	10023.711	9906	10252	57
1021	63	10105.206	9891	11028	107	10107.832	9893	11774	121	10137.917	9865	11510	29	10335.518	9815	11226	61	10060.853	9877	10365	52	10003.923	9887	10320	73	10110.809	9853	10901	67	10101.164	9887	10900	53	10127.981	9857	11246	55	10145.563	9885	10896	53	10006.585	9895	10448	38	10025.789	9907	10397	57
1022	63	10115.571	9818	10954	107	10163.944	9820	10952	121	10128.785	9823	12203	29	10247.275	9920	11336	61	9999.967	9924	10213	52	10030.480	9811	10439	73	10058.164	9831	11204	67	10101.433	9907	11213	53	10166.132	9833	11462	55	9960.546	9285	10935	53	10053.396	9904	10520	38	10024.500	9901	10341	57
1023	63	10033.762	9886	10521	107	10186.374	9751	11908	121	10069.471	9727	11243	29	10113.345	9922	10888	61	10190.754	9902	10738	52	10019.115	9873	10445	73	10060.644	9815	11106	67	10027.119	9919	10417	53	10035.868	9820	10558	55	10078.072	9770	11453	53	10023.868	9815	10458	38	10075.474	9856	10909	57
1024	63	10158.429	9840	11213	107	10126.514	9800	11564	121	10169.752	9746	11727	29	10161.725	9871	11065	61	9969.295	9920	10077	52	10034.730	9885	10656	73	10058.534	9836	10644	67	10044.821	9906	10866	53	10074.170	9905	10722	55	10151.164	9903	12139	53	10038.736	9891	10645	38	10094.000	9876	11286	57
1025	63	10142.206	9825	11358	107	10195.748	9797	13056	121	10113.463	9840	11429	29	10286.275	9918	12393	61	10179.394	9905	11081	52	10038.096	9881	10711	73	10097.452	9838	10739	67	10078.865	9778	11286	53	10173.490	9720	11008	55	10041.563	9739	10407	53	10041.510	9866	10599	38	10036.289	9912	10386	57
1026	63	10093.635	9917	10839	107	10117.879	9848	11129	121	10081.637	9884	10755	29	10100.448	9929	10918	61	9999.394	9932	10142	52	10049.365	9876	11208	73	10055.822	9691	10478	67	10124.000	9828	10786	53	10030.905	9871	10627	55	10097.055	9885	10618	53	10007.320	9900	10432	38	10013.000	9876	10291	57
1027	63	10087.048	9874	10820	107	10172.309	9855	11242	121	10092.521	9801	10963	29	10061.138	9876	10477	61	10029.049	9862	10481	52	10098.788	9879	11104	73	10021.232	9898	10676	67	10130.761	9907	11189	53	10113.755	9879	10550	55	10061.363	9912	10437	53	10090.434	9854	10667	38	9994.185	9910	10179	57
1028	63	10180.270	9820	10942	107	10114.028	9288	11138	121	10070.752	9833	10897	29	10282.207	9934	11058	61	10095.099	9930	10553	52	10028.020	9866	10510	73	10069.521	9870	10896	67	10068.239	9885	10750	53	10084.358	9887	11144	55	10078.164	9873	10814	53	10054.415	9881	10901	38	10023.921	9885	10573	57
1029	63	10082.810	9896	10767	107	10168.196	9847	11116	121	10163.504	9844	11203	29	10083.275	9902	10850	61	10048.640	9883	10449	52	10010.077	9893	10286	73	10123.863	9878	11309	67	10023.224	9917	10361	53	10162.377	9855	11487	55	10048.127	9737	11047	53	10071.170	9817	10710	38	10024.368	9848	10403	57
1030	63	10130.333	9903	11446	107	10144.720	9849	11750	121	10096.083	9864	10812	29	10351.173	9916	10961	61	9998.640	9957	10034	52	10006.558	9880	10642	73	10026.000	9872	10622	67	10136.313	9878	11381	53	10062.245	9855	10816	55	10090.637	9864	11545	53	10040.075	9844	10489	38	9981.263	9827	10181	57
1031	63	10112.635	9879	10672	107	10152.000	9829	10976	121	10101.256	9850	10960	29	10007.241	9899	10291	61	10005.983	9914	10069	52	9996.308	9845	10396	73	10104.232	9915	11167	67	10164.209	9897	11544	53	10058.264	9918	10551	55	10132.836	9897	11821	53	9997.095	9882	10507	38	10009.053	9894	10332	57
1032	63	10023.508	9894	10269	107	10222.178	9760	11187	121	10083.611	9852	11207	29	10256.345	9878	11353	61	10133.065	9948	10367	52	10043.192	9816	10758	73	10071.055	9891	10606	67	10105.910	9869	11170	53	10047.792	9842	10686	55	10139.818	9847	11830	53	10050.962	8852	10693	38	9991.526	9911	10064	57
1033	63	10135.254	9877	10661	107	10150.364	9818	11091	121	10098.645	9853	10754	29	10389.311	9845	11893	61	10014.278	9962	10087	52	10022.885	9907	10303	73	10084.685	9683	11047	67	10170.791	9852	11721	53	10040.717	9874	10484	55	10166.654	9850	11510	53	10029.245	9910	10755	38	10014.105	9886	10427	57
1034	63	10100.904	9876	11468	107	10199.056	9861	11421	121	10100.562	9875	11372	29	10023.518	9202	10736	61	10013.278	9838	10241	52	10043.942	9865	11392	73	10151.041	9829	11376	67	10166.656	9822	11330	53	10092.755	9886	11191	55	10054.473	9860	10793	53	10028.113	9882	10652	38	10010.658	9898	10218	57
1035	63	10024.143	9899	10558	107	10112.364	9857	11171	121	10093.950	9352	10971	29	10090.311	9797	10935	61	9984.885	9931	10103	52	9988.654	9861	10127	73	10105.150	9863	10847	67	10000.358	9844	10232	53	10037.000	9833	10568	55	10093.909	9808	10568	53	10002.019	9886	10391	38	10047.789	9820	10637	57
1036	63	10118.952	9876	10654	107	10155.775	9750	11118	121	10098.802	9804	11123	29	10085.207	9897	10508	61	10012.508	9941	10085	52	10102.020	9837	11051	73	10046.698	9909	10553	67	10078.896	9912	10967	53	10079.943	9756	11161	55	10066.600	9849	11152	53	10029.528	9864	10638	38	10058.974	9901	10894	57
1037	63	10092.794	9842	11227	107	10176.729	9875	11284	121	10077.777	9752	10922	29	10205.518	9914	10697	61	10153.164	9909	10668	52	10067.442	9868	10503	73	10115.781	9811	10895	67	10057.522	9846	10568	53	10157.887	9872	10916	55	10003.310	9913	10348	53	10078.868	9866	10901	38	10072.342	9890	11095	57
1038	63	10071.762	9905	10914	107	10091.767	9838	11263	121	10125.041	9851	11253	29	10003.069	9922	10113	61	9985.278	9863	10293	52	10005.558	9907	10321	73	10113.891	9851	10631	67	10063.970	9869	10821	53	10119.547	9877	11355	55	10063.600	9882	10754	53	10054.943	9859	11006	38	10070.289	9860	10714	57
1039	63	10073.921	9902	10618	107	10103.589	9835	10879	121	10141.537	9722	11133	29	10075.448	9907	10577	61	10059.967	9910	10424	52	9991.020	9887	10253	73	10037.973	9843	10494	67	10129.776	9865	10788	53	10206.227	9843	11684	55	10055.019	9889	10695	53	10043.302	9787	10819	38	10000.868	9913	10335	57
1040	63	10070.396	9324	11041	107	10086.794	9886	10857	121	10070.389	9853	10743	29	10227.966	9863	10948	61	10047.377	9897	10839	52	10106.058	9852	11065	73	10080.288	9888	10886	67	10083.701	9900	10844	53	10095.849	9865	10727	55	10096.582	9842	10756	53	9979.623	9853	10127	38	10008.211	9927	10240	57
1041	63	10061.904	9903	11745	107	10056.149	9856	10897	121	10045.570	9894	10701	29	10061.311	9833	10562	61	10010.196	9918	10431	52	9996.115	9883	10479	73	10143.055	9883	11481	67	10082.104	9694	10870	53	10171.095	9805	11306	55	10011.055	9898	10234	53	10030.943	9877	10479	38	10079.132	9854	10862	57
1042	63	10155.413	9903	11188	107	10143.720	9876	11018	121	10090.645	9776	11070	29	10186.896	9893	11014	61	10036.000	9901	10280	52	10008.750	9877	10952	73	10099.945	9864	10971	67	10024.821	9917	10549	53	10088.320	9906	11522	55	10112.109	9822	10658	53	10002.057	9829	10248	38	9981.132	9885	10076	57
1043	63	10129.777	9844	11247	107	10176.654	9796	11207	121	10129.529	9801	11232	29	10291.518	9816	10997	61	10069.278	9844	10373	52	9987.288	9908	10066	73	10037.850	9859	10380	67	10096.313	9722	10903	53	10094.585	9870	10816	55	10112.582	9881	10937	53	10034.188	9898	10317	38	10114.395	9872	10513	57
1044	63	10230.223	9799	11046	107	10121.813	9763	11186	121	10122.198	9753	11925	29	10061.138	9880	10663	61	10045.771	9918	10329	52	10071.192	9868	10772	73	10080.671	9878	11504	67	10128.642	9878	11006	53	10058.962	9912	10716	55	10057.418	9901	10783	53	10027.320	9888	10431	38	10014.053	9604	10502	57
1045	63	10103.571	9845	10796	107	10113.243	9755	10924	121	10095.678	9834	11029	29	10226.793	9834	11264	61	10081.082	9910	10649	52	9989.154	9875	10284	73	10075.356	9821	11058	67	10051.478	9876	10507	53	10066.585	9914	10495	55	10161.709	9897	11048	53	10057.585	9858	10919	38	10091.342	9889	10767	57
1046	63	10154.556	9876	11427	107	10098.785	9875	10934	121	10099.950	9839	11641	29	10026.793	9895	10546	61	10059.722	9849	11171	52	10065.270	9865	10709	73	10122.082	9865	11386	67	10083.776	9903	10667	53	10087.132	9888	10822	55	10081.327	9874	10737	53	10031.264	9907	10366	38	10023.395	9878	10269	57
1047	63	10124.762	9902	10868	107	10176.935	9903	11406	121	10074.785	9872	10915	29	10247.966	9879	11176	61	10085.394	9882	10430	52	10008.020	9908	10166	73	10089.739	9811	11219	67	10077.910	9736	11444	53	10154.981	9752	11029	55	10119.236	9749	11388	53	10086.132	9888	11101	38	10057.974	9859	10743	57
1048	63	10114.460	9778	11243	107	10121.691	9884	10617	121	10111.396	9814	11008	29	10129.034	9877	10695	61	10048.819	9877	10690	52	10040.462	9873	10459	73	10171.479	9702	11507	67	10055.582	9908	10908	53	10097.245	9855	11499	55	10056.491	9854	11235	53	9999.604	9858	10231	38	10034.526	9918	10437	57
1049	63	10139.223	9896	11019	107	10123.972	9863	10903	121	10088.050	9719	11042	29	10146.966	9860	10883	61	10157.935	9830	10908	52	10018.520	9900	10772	73	10246.850	9838	12216	67	10075.164	9804	10720	53	10107.680	9891	10866	55	10088.418	9822	11037	53	10033.151	9892	11118	38	10009.553	9896	10299	57
1050	63	10097.714	9933	10931	107	10122.448	9779	11001	121	10052.141	9904	10677	29	10113.725	9906	10803	61	10015.328	9908	10216	52	10007.038	9889	10277	73	10060.850	9848	10733	67	10020.746	9858	10372	53	10071.264	9574	10593	55	10023.055	9910	10825	53	10006.755	9889	10306	38	10047.474	9889	10704	57
1051	63	10092.254	9899	10645	107	10183.990	9876	12396	121	10053.620	9866	11342	29	10007.931	9871	10171	61	10091.853	9918	10521	52	10024.520	9890	10837	73	10091.425	9845	10728	67	10082.642	9841	10818	53	10069.812	9893	11068	55	10034.182	9872	10780	53	10112.415	9872	10840	38	10031.921	9834	10946	57
1052	63	10063.302	9841	10712	107	10095.131	9202	10938	121	10138.546	9884	11593	29	10049.931	9918	10420	61	10074.131	9859	10947	52	10042.808	9885	10797	73	10077.150	9913	11126	67	10053.388	9841	10870	53	10062.736	9914	10604	55	10082.618	9869	11975	53	10031.283	9903	10663	38	9996.211	9907	10389	57
1053	63	10098.984	9813	11197	107	10157.262	9676	11060	121	10098.637	9793	11322	29	10084.725	9595	10756	61	10087.672	9852	10491	52	10021.135	9824	10308	73	10121.644	8809	11021	67	10104.478	9835	11104	53	10062.830	9884	11006	55	10046.981	9884	10609	53	10003.434	9916	10305	38	10060.211	9883	10411	57
1054	63	10067.873	9619	11546	107	10128.374	9900	11009	121	10077.446	9812	10981	29	10082.379	9930	10726	61	10002.459	9897	10125	52	10016.923	9876	10544	73	10087.027	9873	10821	67	10012.896	9892	10210	53	10154.868	9884	10740	55	10038.546	9910	10253	53	10047.962	9839	10698	38	10064.447	9774	10315	57
1055	63	10104.000	9828	11365	107	10133.010	9774	11000	121	10105.487	9849	10966	29	10005.379	9918	10210	61	10002.787	9934	10326	52	10047.615	9858	10697	73	10069.877	9900	10951	67	10120.717	9885	11139	53	10041.868	9912	10389	55	10056.745	9867	10561	53	10093.981	9847	10827	38	9996.711	9825	10583	57
1056	63	10093.048	9768	10841	107	10074.794	9838	11008	121	10089.917	9838	10998	29	10176.655	9867	11071	61	10108.869	9887	10809	52	10027.673	9881	10401	73	10078.370	9907	10773	67	10111.656	9876	10820	53	10056.434	9844	10716	55	10137.491	9870	11390	53	10117.604	9842	10952	38	9973.237	9876	10064	57
1057	63	10116.317	9893	11578	107	10093.785	9768	12082	121	10121.678	9843	10909	29	10078.966	9914	10544	61	10009.558	9867	10404	52	10036.020	9864	10495	73	10106.507	9905	11145	67	10104.224	9882	10660	53	10106.604	9878	10838	55	10050.091	9873	10654	53	10073.188	9885	10604	38	9983.632	9874	10126	57
1058	63	10043.254	9908	10442	107	10162.654	9889	11284	121	10076.347	9854	10720	29	10119.586	9914	10919	61	9990.951	9904	10146	52	10021.480	9907	10378	73	10042.055	9876	10696	67	10034.448	9843	11055	53	10027.188	9691	10696	55	10098.909	9785	11417	53	10056.170	9868	11230	38	10044.789	9906	10378	57
1059	63	10062.396	9872	10651	107	10145.458	9852	10911	121	10057.496	9802	10633	29	10011.827	9942	10159	61	10022.099	9900	10179	52	10003.442	9881	10474	73	10114.973	9850	10625	67	10131.328	9782	11018	53	10091.717	9827	11133	55	10077.218	9844	10730	53	10027.490	9880	10405	38	10078.737	9866	10471	57
1060	63	10070.730	9906	10854	107	10079.364	9874	11146	121	10113.000	9816	11356	29	10009.966	9890	10208	61	10018.147	9907	10591	52	10048.230	9842	10539	73	10122.274	9880	10917	67	10217.433	9836	11240	53	10069.830	9904	10619	55	10046.236	9883	10886	53	9993.264	9898	10420	38	9995.132	9893	10206	57
1061	63	10086.175	9829	10898	107	10081.738	9847	10757	121	10093.653	9745	10900	29	10124.000	9921	10784	61	10216.459	9875	10643	52	10037.250	9860	10711	73	10072.754	9830	10694	67	10110.522	9889	11111	53	10089.151	9860	11130	55	10132.291	9829	11066	53	10027.528	9860	10592	38	10039.105	9916	10845	57
1062	63	10114.952	9885	10852	107	10172.785	9784	11102	121	10088.661	9879	11323	29	10157.379	9889	11032	61	10019.164	9902	10312	52	10055.212	9894	10561	73	10082.164	9853	11017	67	10074.940	9857	10498	53	10206.623	9865	12024	55	10020.127	9866	10877	53	10043.604	9880	10622	38	9986.685	9090	10235	57
1063	63	10159.000	9848	11037	107	10102.794	9866	11275	121	10081.926	9889	11006	29	10187.448	9880	10961	61	10080.508	9897	10875	52	10040.865	9900	10843	73	10052.904	9742	10574	67	10084.209	9887	10767	53	10081.170	9844	10622	55	10044.072	9864	10970	53	9998.585	9894	10350	38	10014.789	9886	10334	57
1064	63	10103.286	9892	10935	107	10135.673	9876	11418	121	10148.091	9843	11443	29	10205.725	9929	10853	61	10031.722	9842	11144	52	10004.250	9880	10279	73	10112.411	9862	10897	67	10063.418	9807	10784	53	10048.113	9861	10653	55	10175.527	9860	11505	53	9996.981	9903	10235	38	10005.763	9885	10685	57
1065	63	10128.413	9865	11212	107	10176.495	9816	11211	121	10149.223	9830	11511	29	10145.241	9871	11588	61	10241.508	9946	11222	52	10010.827	9897	10471	73	10171.219	9793	11074	67	10045.119	9868	10776	53	10129.604	9875	11322	55	10106.236	9773	10875	53	10010.075	9901	10368	38	10028.947	9877	10335	57
1066	63	10141.079	9853	11018	107	10028.935	9879	10541	121	10132.231	9778	11372	29	10032.448	9900	10532	61	10045.213	9928	10286	52	10008.730	9920	10368	73	10121.356	9842	11208	67	10029.463	9891	10451	53	10131.698	9834	11507	55	10026.673	9903	10493	53	10042.038	9898	10657	38	9995.711	9886	10306	57
1067	63	10176.477	9867	11261	107	10113.131	9798	11176	121	10064.859	9775	10857	29	10099.138	9895	11046	61	9871.737	9008	10235	52	10032.462	9862	10378	73	10109.109	9894	10947	67	10084.045	9889	11191	53	10030.528	9907	10880	55	9998.909	9855	10170	53	10125.604	9824	10856	38	9986.474	9891	10079	57
1068	63	10022.937	8784	10769	107	10097.617	9828	11395	121	10045.430	9811	10677	29	10280.069	9880	11311	61	10030.229	9879	10681	52	10086.980	9815	11780	73	10187.288	9858	11230	67	10050.074	8870	11333	53	10089.680	9685	11668	55	10018.091	9875	10417	53	10104.132	9820	11168	38	9995.368	9901	10151	57
1069	63	10063.365	9853	10653	107	10147.925	9820	11229	121	10155.198	8754	11428	29	10134.793	9874	11284	61	10085.688	9906	10594	52	10073.230	9909	11330	73	10058.616	9860	10850	67	10172.448	9907	11080	53	10043.905	9915	10559	55	10055.146	9877	10577	53	10051.320	9879	10634	38	10052.158	9886	10846	57
1070	63	10093.508	9869	10876	107	10079.523	9852	10777	121	10145.322	9849	11441	29	10422.862	9790	11433	61	10043.312	9928	10253	52	9991.635	8983	10347	73	10061.698	9870	10863	67	10054.672	9907	10611	53	10136.736	9777	11581	55	10144.019	9762	11043	53	10030.943	9829	10522	38	10019.685	9886	10522	57
1071	63	10085.350	9896	10895	107	10113.579	9895	11210	121	10065.463	9840	10989	29	10029.034	9902	10365	61	10036.196	9923	10136	52	10036.365	9828	10758	73	10060.384	9890	10876	67	10106.701	9842	10804	53	10208.642	9864	11313	55	10065.400	9849	10807	53	10031.623	9869	10518	38	9986.395	9893	10236	57
1072	63	10172.477	9837	10935	107	10120.374	9849	10956	121	10107.983	9808	11316	29	10105.793	9907	10807	61	10153.541	9867	11475	52	10040.788	9890	10993	73	10145.232	9885	11037	67	10084.687	9844	10742	53	10041.264	9910	10539	55	10124.509	9876	10997	53	10029.943	9897	10415	38	10063.474	9857	11278	57
1073	63	10123.984	9860	11075	107	10126.897	9907	10901	121	10202.793	9837	11311	29	10106.793	9872	10772	61	9971.476	9903	10084	52	10008.615	9891	10437	73	10077.630	9854	10538	67	10103.388	9811	11632	53	10098.887	9870	10738	55	10070.346	9861	10925	53	10004.792	9890	10359	38	10051.789	9892	10776	57
1074	63	10103.270	9891	10833	107	10092.337	9870	10900	121	10107.678	9823	10878	29	10077.275	9921	10607	61	10147.360	9856	10696	52	10002.673	9890	10319	73	10135.191	9883	10984	67	10100.135	9893	10879	53	10060.358	9890	10566	55	10156.945	9818	11477	53	10135.132	9885	11559	38	10078.658	9925	10594	57
1075	63	10113.223	9903	11583	107	10139.916	9910	11059	121	10103.215	9882	11261	29	10097.448	9915	10417	61	10116.213	9924	10665	52	10011.020	9914	10255	73	10038.726	9896	11093	67	10053.224	9866	10385	53	10086.604	9778	10622	55	10013.327	9847	10481	53	10074.057	9910	10912	38	10032.605	9904	10476	57
1076	63	10092.825	9921	10898	107	10141.243	9887	11086	121	10127.653	9801	10951	29	10099.896	9908	10552	61	10101.459	9907	10960	52	10111.962	9862	10930	73	10046.932	9853	10580	67	10073.537	9881	11001	53	10081.151	9847	10785	55	10111.055	9882	10922	53	10048.680	9861	10920	38	9998.263	9900	10163	57
1077	63	10115.350	9892	10765	107	10106.505	9892	11029	121	10160.248	9887	11683	29	10128.034	9916	11102	61	10010.771	9946	10156	52	10039.558	9862	10983	73	10209.698	9841	11154	67	10160.701	9863	11305	53	10086.812	9885	11906	55	10127.728	9830	11075	53	10086.320	9874	10883	38	10053.685	9896	10544	57
1078	63	10163.477	9817	11326	107	10185.262	9841	11036	121	10067.513	9814	10625	29	10136.655	9902	10743	61	10027.229	9880	10352	52	10029.827	9907	10608	73	10179.164	9906	11650	67	10125.060	9857	11288	53	10093.981	9881	10680	55	10118.327	9939	10967	53	10066.773	9827	10758	38	10050.474	9786	11000	57
1079	63	10117.063	9916	11229	107	10121.841	9821	11967	121	10078.124	9868	10782	29	10108.552	9861	11019	61	10080.918	9893	10558	52	10120.980	9784	11490	73	10098.630	9856	10783	67	10066.985	9817	11053	53	10145.642	9721	11610	55	10108.854	9841	11138	53	10100.264	9926	11023	38	10057.185	9911	10463	57
1080	63	10067.968	9891	10795	107	10112.944	9859	11343	121	10082.669	9833	10781	29	10132.000	9938	11121	61	10029.196	9912	10360	52	10031.442	9898	10509	73	10176.644	9880	11777	67	10129.821	9830	10899	53	10142.680	9930	10727	55	10114.582	9850	10930	53	10035.547	9878	10722	38	10069.632	9868	10665	57
1081	63	10045.777	9836	10864	107	10121.775	9837	11644	121	10084.653	9833	10752	29	10055.827	9923	10584	61	9990.328	9923	10081	52	9989.558	9896	10393	73	10075.657	9852	10671	67	10143.015	9885	11791	53	10125.358	9919	11084	55	10051.091	9872	10429	53	10021.188	9908	10384	38	10008.921	9901	10593	57
1082	63	10096.159	9323	10902	107	10175.561	9891	10956	121	10115.802	9844	11227	29	10065.138	9881	10496	61	10026.836	9932	10478	52	10041.962	9899	10976	73	10054.562	9821	10699	67	10051.672	9832	10733	53	10196.849	9898	11531	55	10074.527	9882	10662	53	10006.320	9903	10953	38	10032.526	9918	10530	57
1083	63	10066.444	9668	10661	107	10141.738	9805	11560	121	10079.900	9868	11089	29	10227.482	9859	11028	61	10033.655	9933	10323	52	10034.615	9905	10522	73	10035.246	9869	10877	67	10065.582	8918	10702	53	10060.000	9893	10507	55	10114.236	9768	11046	53	10018.887	9911	10276	38	9992.711	9877	10242	57
1084	63	10055.650	9887	10644	107	10156.673	9858	10784	121	10173.669	9849	11698	29	10102.104	9862	10397	61	10127.524	9867	10896	52	10027.250	8761	11323	73	10080.411	9866	11278	67	10079.344	9927	11191	53	10070.113	9914	10997	55	10065.182	9844	11267	53	10074.981	9867	10965	38	9986.342	9910	10069	57
1085	63	10192.904	9867	10778	107	10209.542	9806	12135	121	10097.322	9785	10863	29	10055.689	9924	10383	61	10020.459	9902	10158	52	10048.500	9879	10891	73	10103.562	9828	10786	67	10087.582	9861	10926	53	10032.698	9854	10748	55	10143.928	9811	11440	53	10005.925	9845	10488	38	9989.211	9902	10125	57
1086	63	10012.317	9917	10293	107	10133.579	9883	11301	121	10103.372	9812	11099	29	10056.275	9813	10425	61	10134.345	9862	10935	52	10100.942	9876	11084	73	10073.850	9878	10853	67	10087.358	9890	10670	53	10082.472	9930	10597	55	10090.291	9852	11371	53	10055.849	9892	10897	38	10076.421	9860	10668	57
1087	63	10069.032	9887	11124	107	10191.972	9869	11716	121	10061.702	9895	11107	29	10017.379	9924	10434	61	10093.901	9894	10529	52	10001.538	9907	10181	73	10021.795	9847	10802	67	10004.164	9220	10485	53	10023.302	9849	10462	55	10092.255	9806	11034	53	10034.812	9880	10559	38	10044.079	9881	10753	57
1088	63	10116.635	9876	10764	107	10172.645	9838	11641	121	10063.628	9870	10778	29	10060.552	9899	10898	61	9990.935	9891	10329	52	10074.385	9865	10844	73	10091.164	9898	10907	67	10041.403	9900	10811	53	10075.320	9903	10792	55	10082.491	9889	10800	53	10045.019	9909	11081	38	10026.947	9901	10438	57
1089	63	10101.698	9883	10891	107	10082.196	9867	10739	121	10082.115	9864	10971	29	10152.621	9887	10813	61	10056.935	9885	10495	52	9988.615	9833	10124	73	9993.315	8989	10561	67	10137.463	9895	11487	53	10125.642	9887	11227	55	10027.764	9888	10502	53	10028.170	9876	10735	38	9985.289	9878	10081	57
1090	63	10069.571	9859	10823	107	10162.757	9874	11045	121	10163.504	9836	11226	29	10117.689	9855	10872	61	10086.426	9892	10425	52	10032.173	9893	10971	73	10069.630	9877	11153	67	10077.283	9893	10834	53	10059.623	9923	10650	55	10165.563	9950	11176	53	10116.925	9794	11330	38	10060.605	9831	10499	57
1091	63	10103.667	9833	10791	107	10145.468	9870	11112	121	10151.653	9797	11334	29	10171.621	9873	11012	61	10021.983	9934	10307	52	10119.635	9925	10913	73	10048.205	9847	11016	67	10151.403	9917	11675	53	10085.415	9914	11292	55	10012.690	9832	10870	53	10061.208	9906	11113	38	9999.737	9879	10180	57
1092	63	10032.667	9819	10394	107	10075.084	9827	10618	121	10096.331	9849	10803	29	10072.518	9882	10422	61	10028.295	9909	10331	52	10074.923	9900	10641	73	10182.384	9890	11381	67	10069.955	9830	10759	53	10139.415	9901	11008	55	10138.072	9857	11031	53	10045.736	9839	10788	38	9982.315	9928	10057	57
1093	63	10201.841	9907	11191	107	10130.056	9862	10750	121	10104.405	9864	11186	29	10092.000	9875	10971	61	10136.640	9892	10534	52	10007.654	9925	10322	73	10067.178	9152	10921	67	10031.537	9905	10685	53	10056.490	9647	11163	55	10093.563	9850	10670	53	10040.170	9921	10574	38	10016.921	9879	10554	57
1094	63	10021.350	9900	10644	107	10103.813	9674	11218	121	10088.454	9833	11124	29	10084.034	9882	11035	61	10022.065	9898	10359	52	10014.770	9885	10308	73	10093.822	9849	10836	67	10180.149	9759	11157	53	10140.188	9832	10981	55	10088.236	9900	10693	53	9996.490	9888	10165	38	10013.500	9856	10434	57
1095	63	10112.650	9881	10992	107	10173.317	9817	11349	121	10061.562	9836	10793	29	9984.586	9814	10410	61	9965.606	9783	10936	52	10065.673	9872	10799	73	10036.302	9877	10523	67	10066.209	9896	11010	53	10110.830	9910	11036	55	10149.873	9825	11430	53	9997.698	9836	10523	38	10009.263	9801	10932	57
1096	63	10083.460	9886	10986	107	10191.963	9744	11258	121	10119.761	9916	11302	29	10172.414	9880	10795	61	10128.590	9920	10497	52	10042.962	9902	10709	73	10183.027	9829	10959	67	10070.000	9815	10770	53	10156.396	9805	10743	55	10120.964	9892	11034	53	10042.849	9890	10644	38	10066.132	9860	10610	57
1097	63	10111.492	9773	10988	107	10198.103	9727	11696	121	10052.934	9894	10716	29	10090.379	9910	10696	61	10263.951	9903	11124	52	10000.596	9912	10174	73	10112.288	9877	10818	67	10005.926	9895	10357	53	10078.510	9843	10839	55	10059.873	9847	11036	53	9993.717	9613	10259	38	9993.815	9922	10064	57
1098	63	10106.429	9864	10813	107	10142.309	9850	11462	121	10142.124	9790	11640	29	10095.448	9917	10627	61	10026.410	9895	10380	52	10045.615	9863	10847	73	10190.973	9895	11555	67	10130.582	9825	11007	53	10054.868	9870	10968	55	10062.546	9882	10748	53	10092.585	9797	10660	38	10056.447	9895	10702	57
1099	63	10122.159	9867	10963	107	10199.233	9899	11421	121	10120.124	9879	10808	29	10054.034	9875	11027	61	10094.574	9911	10311	52	10016.654	9870	10375	73	10107.836	9889	10769	67	10152.135	9855	11283	53	10080.773	9813	10592	55	10121.491	9880	12537	53	10144.660	9743	12064	38	10073.079	9843	11213	57
1100	63	10050.175	9922	10458	107	10140.663	9897	11257	121	10121.810	9904	11646	29	10070.034	9904	10938	61	10000.476	9910	10068	52	9999.770	9901	10608	73	10144.534	9887	10795	67	10061.865	9924	10474	53	10174.283	9835	11148	55	10080.928	9875	11011	53	10060.340	9893	10811	38	10057.579	9895	10533	57
1101	63	10091.096	9831	10945	107	10144.851	9841	11459	121	10088.289	9861	11110	29	10197.345	9905	11259	61	9983.771	9945	10058	52	9985.865	9879	10104	73	10092.205	9852	10957	67	10101.597	9850	11108	53	10116.925	9920	11121	55	10037.618	9892	10449	53	10074.415	9836	11281	38	10095.974	9929	10844	57
1102	63	10020.175	9893	10256	107	10139.710	9802	11198	121	10089.587	9843	10650	29	10105.689	9907	10978	61	10106.476	9946	10270	52	9990.923	9906	10159	73	10146.739	9830	11531	67	10129.000	9891	10794	53	10038.302	9857	10486	55	10069.491	9895	11007	53	9988.642	9881	10151	38	9999.711	9943	10134	57
1103	63	10054.921	9908	10559	107	10112.663	9889	11818	121	10118.950	9898	11004	29	10148.966	9895	10947	61	10063.246	9909	10558	52	10053.288	9912	10591	73	10071.493	8549	11080	67	10101.746	9873	11257	53	10101.075	9887	10959	55	10051.981	9851	10817	53	10053.000	9853	10984	38	9992.368	9782	10270	57
1104	63	10129.889	9849	11198	107	10114.832	9870	11408	121	10093.769	9881	11226	29	10093.345	9877	10628	61	10128.541	9908	11098	52	10110.750	9881	12104	73	10093.712	9848	10909	67	10059.492	9878	10866	53	10119.453	9895	11662	55	10026.164	9857	10695	53	10064.208	9904	10916	38	10032.711	9825	10467	57
1105	63	10083.190	9913	10913	107	10114.532	9842	11445	121	10126.148	9860	10970	29	10161.931	9848	11275	61	10140.787	9972	10557	52	10019.000	9883	10950	73	10110.493	9788	11589	67	10093.179	9790	10745	53	10120.868	9913	11357	55	10020.891	9901	10556	53	9996.623	9875	10442	38	10118.974	9893	11116	57
1106	63	10126.889	9903	11391	107	10072.832	9910	10733	121	10152.711	9822	11071	29	10059.448	9889	10680	61	10073.082	9891	10741	52	9995.770	9901	10239	73	10110.055	9822	10779	67	10038.269	9895	10442	53	10071.170	9853	10770	55	10062.764	9837	10589	53	10041.962	9897	10342	38	10092.368	9897	11114	57
1107	63	10046.968	9724	10466	107	10118.738	9878	11318	121	10120.521	9782	11693	29	10048.689	9924	10556	61	10032.131	9903	10140	52	10019.308	9847	11125	73	10083.384	9892	10864	67	10112.881	9797	11007	53	10037.566	9877	10671	55	10040.909	9847	10563	53	10035.773	9900	10615	38	9994.289	9793	10195	57
1108	63	10088.127	9878	10526	107	10120.448	9851	10937	121	10085.562	9834	11050	29	10120.759	9888	10587	61	10433.672	9910	11431	52	10026.365	9841	11004	73	10092.397	9909	10844	67	10126.090	9864	11096	53	10153.358	9859	11971	55	10023.546	9233	10633	53	10052.981	9873	10788	38	10014.026	9910	10311	57
1109	63	10114.096	9716	11307	107	10123.775	9803	11059	121	10112.595	9863	10859	29	10304.552	9736	12166	61	10004.967	9892	10270	52	9981.423	9900	10065	73	10156.068	9873	10917	67	10053.328	9898	10548	53	10203.245	9796	10999	55	10079.182	9900	10885	53	10051.490	9751	11103	38	10030.579	9927	10653	57
1110	63	10042.635	9884	10406	107	10096.196	9899	11262	121	10189.810	9822	11927	29	10165.311	9888	11356	61	10074.918	9900	10446	52	10030.520	9873	10560	73	10143.850	9904	10882	67	10092.940	9820	10933	53	10149.396	9841	10830	55	10090.291	9843	11141	53	10168.151	9782	11516	38	10002.421	9883	10131	57
1111	63	10132.159	9860	11362	107	10240.486	9665	11098	121	10134.728	9606	11293	29	10272.655	9863	11314	61	10009.410	9928	10188	52	10092.327	9885	10819	73	10102.123	9863	11226	67	10062.433	9909	10588	53	10162.642	9755	11752	55	10077.454	9897	10948	53	10048.755	9857	10902	38	9973.763	9826	10158	57
1112	63	10128.270	9883	10807	107	10068.290	9866	10941	121	10084.504	9832	11245	29	10114.482	9863	10843	61	10072.181	9856	10387	52	10065.577	9924	10699	73	10047.055	9920	10606	67	10132.119	9841	10595	53	10072.396	9867	10877	55	10050.764	9868	10467	53	10024.132	9848	10394	38	9991.685	9929	10167	57
1113	63	10043.762	9838	10781	107	10141.963	9872	11048	121	10152.380	9784	11477	29	10053.207	9888	10656	61	10103.147	9895	10635	52	10019.173	9903	10280	73	10078.932	9898	11270	67	10049.612	9887	10648	53	10022.755	9908	10600	55	10034.473	9881	10602	53	10076.227	9873	10973	38	10032.789	9890	10535	57
1114	63	10072.381	9885	11902	107	10180.804	9838	11224	121	10058.100	9875	10956	29	10063.793	9905	10444	61	10008.655	9891	10264	52	10005.788	9922	10145	73	10048.150	9880	10675	67	10135.970	9832	11420	53	10103.415	9885	10697	55	10074.437	9874	10926	53	10069.887	9889	10696	38	9992.263	9906	10131	57
1115	63	10197.206	9774	10985	107	10149.271	9887	11282	121	10108.438	9858	11026	29	10098.759	9846	10705	61	10019.263	9921	10418	52	10027.520	9925	10750	73	10101.096	9885	10904	67	10104.299	9857	10971	53	10102.792	9887	11065	55	10022.291	9891	10394	53	10012.377	9847	10340	38	10121.868	9851	10743	57
1116	63	10053.477	9886	10611	107	10120.486	9871	11657	121	10147.595	9846	11577	29	10105.345	9897	10749	61	9996.000	9883	10065	52	10029.230	9870	10590	73	10146.877	9802	11090	67	10057.537	9831	10908	53	10121.245	9886	11100	55	10049.928	9871	10861	53	10073.434	9868	10895	38	9983.026	9849	10051	57
1117	63	10110.079	9926	10797	107	10199.065	9907	10978	121	10131.239	9813	11522	29	10308.448	9979	10845	61	10132.394	9891	10552	52	10021.673	9911	10492	73	10159.671	9877	11244	67	10084.104	9883	10894	53	10164.095	9794	11288	55	10037.618	9820	11195	53	10051.830	9876	10627	38	10006.342	9841	10473	57
1118	63	10064.841	9754	11133	107	10175.028	9787	11367	121	10109.868	9814	11217	29	10158.621	9903	11191	61	10085.426	9865	10784	52	10025.692	9883	10551	73	10047.288	9842	10306	67	10079.731	9868	11667	53	10084.905	9876	10825	55	10106.218	9817	10950	53	10090.868	9890	10844	38	10034.974	9908	10556	57
1119	63	10119.223	9865	11263	107	10105.337	9359	11389	121	10149.504	9828	11304	29	10207.725	9878	11024	61	10080.983	9909	11430	52	10049.038	9871	10829	73	10145.274	9842	11473	67	10134.492	9916	11038	53	10092.830	9859	11587	55	10068.600	9866	10894	53	10067.000	9896	11260	38	10012.158	9913	10344	57
1120	63	10040.635	9852	10512	107	10064.439	9863	10636	121	10140.008	9811	11051	29	10093.069	9524	10552	61	9977.065	9875	10104	52	10098.404	9852	10827	73	10082.178	9166	10743	67	10098.313	9857	10943	53	10025.849	9838	10579	55	10042.764	9925	10524	53	10005.245	9875	10318	38	9987.921	9885	10157	57
1121	63	10069.016	9895	10655	107	10101.262	9852	11170	121	10083.967	9812	10991	29	10107.793	9918	10620	61	10082.263	9952	10444	52	10033.904	9902	10449	73	10146.123	9892	10992	67	10114.104	9852	11379	53	10031.415	9904	10589	55	10013.000	9845	10457	53	10009.604	9906	10400	38	9997.315	9900	10108	57
1122	63	10042.048	9802	10488	107	10062.589	9863	10579	121	10121.331	9790	10781	29	10108.275	9838	10512	61	10032.885	9886	11182	52	10073.923	9823	10742	73	10050.986	9856	10678	67	10112.970	9886	11026	53	10119.981	9901	11065	55	10069.800	9871	10645	53	10025.057	9827	10999	38	10062.842	9829	10922	57
1123	63	10065.000	8999	11136	107	10111.720	9808	11045	121	10079.926	9883	10990	29	10089.069	9934	10659	61	10122.722	9905	10585	52	9986.788	9090	10931	73	10091.137	9868	10886	67	10074.821	9836	11100	53	10115.434	9670	11136	55	10035.854	9905	10416	53	10060.585	9827	10535	38	10044.947	9892	10823	57
1124	63	10107.587	9884	11104	107	10130.112	9831	11320	121	10127.595	9770	11406	29	10144.689	9831	11391	61	10024.459	9890	10352	52	10057.230	9875	10991	73	10123.466	9785	11530	67	10055.836	9920	10889	53	10107.510	9911	10638	55	10026.363	9853	10621	53	9997.830	9909	10333	38	9996.315	9893	10333	57
1125	63	10067.333	9885	10770	107	10101.944	9890	11418	121	10101.843	9868	11217	29	10175.138	9891	11470	61	10034.885	9974	10098	52	10057.750	9891	10648	73	10065.493	9886	10864	67	10120.135	9713	11104	53	10132.396	9916	10639	55	10198.836	9841	11328	53	10022.585	9903	10860	38	9980.026	9885	10125	57
1126	63	10063.270	9873	10927	107	10130.851	9910	11472	121	10123.843	9832	11646	29	10199.655	9867	11415	61	9968.033	9851	10044	52	9960.154	8763	10210	73	10055.685	9715	10627	67	10056.045	9874	10932	53	10065.283	9911	10624	55	10164.127	9830	11056	53	10053.680	9896	10481	38	10042.421	9925	10552	57
1127	63	10130.889	9858	11218	107	10094.149	9858	11071	121	10073.529	8935	11677	29	10216.552	9444	11028	61	10167.655	9852	10582	52	9992.442	9892	10126	73	10108.945	9861	10747	67	10023.791	9835	10592	53	10038.528	9858	10796	55	10095.690	9851	10838	53	10026.547	9886	10313	38	9999.474	9925	10269	57
1128	63	10124.556	9889	11077	107	10082.748	9840	10917	121	10056.769	9076	11122	29	10109.311	9947	10711	61	9997.819	9881	10115	52	10093.500	9847	10906	73	10141.000	9892	11243	67	10093.074	9826	10760	53	10058.585	9889	10904	55	10110.363	9907	10788	53	10061.490	9904	10445	38	10015.842	9897	10434	57
1129	63	10066.762	9851	10658	107	10167.383	9744	11516	121	10115.818	9862	11019	29	10088.552	9892	10683	61	9968.033	9903	10078	52	10030.423	9877	10835	73	10088.466	9892	11505	67	10032.552	9831	10602	53	10073.208	9852	10662	55	10026.854	9860	10486	53	10031.755	9842	10563	38	10009.842	9095	10583	57
1130	63	10045.873	9853	10653	107	10086.290	9875	10918	121	10113.859	9820	11519	29	10005.793	9894	10484	61	10012.328	9813	10480	52	10030.827	9830	10592	73	10094.068	9770	10934	67	10232.865	9829	11313	53	10062.095	9895	10489	55	10072.509	9854	10984	53	9976.245	9807	10074	38	10006.947	9904	10410	57
1131	63	10149.350	9832	11396	107	10132.448	9870	10885	121	10162.777	9866	11485	29	10149.069	9809	11294	61	10018.082	9909	10163	52	10001.250	9895	10693	73	10128.137	9832	11505	67	10034.597	9874	10479	53	10124.434	9869	10947	55	10093.146	9867	10952	53	10026.830	9894	10774	38	10026.895	9907	10237	57
1132	63	10072.587	9837	10776	107	10179.094	9797	11731	121	10079.537	9878	10881	29	10122.000	9845	10888	61	10012.196	9831	10145	52	10036.962	9876	10758	73	10130.616	9858	10900	67	10050.791	9809	10614	53	10099.849	9824	10817	55	10105.019	9891	10671	53	10015.925	9868	10775	38	10049.737	9887	10566	57
1133	63	10103.968	9872	10966	107	10132.794	9873	11134	121	10134.983	9882	11386	29	10122.138	9876	11061	61	10109.459	9932	10644	52	10142.577	9838	10959	73	10108.438	9905	10640	67	10079.283	9875	10683	53	10096.849	9620	11263	55	10149.491	9826	11299	53	10006.245	9919	10250	38	10079.579	9921	10935	57
1134	63	10082.175	9806	11579	107	10053.729	9887	10962	121	10146.645	9659	11256	29	10205.448	9854	11187	61	10043.935	9923	10446	52	10016.135	9806	10384	73	10168.904	9870	10733	67	10115.000	9857	11032	53	10132.302	9905	10754	55	10058.582	9863	10493	53	10057.188	9870	10839	38	9987.789	9879	10286	57
1135	63	10001.794	9872	10245	107	10100.636	9886	10999	121	10145.487	9785	11523	29	10114.827	9843	10733	61	10048.901	9938	10383	52	10058.904	9895	10817	73	10100.891	9875	10601	67	10114.701	9756	11105	53	10165.792	9779	10981	55	10081.928	9904	11060	53	10036.245	9904	10634	38	10061.868	9897	10584	57
1136	63	10198.127	9857	11005	107	10139.383	9282	10777	121	10150.628	9878	11071	29	10149.207	9916	10669	61	9978.804	9881	10057	52	10021.615	9920	10404	73	10061.589	9885	10825	67	10044.478	9785	11242	53	10015.227	9907	10260	55	10022.072	9903	10389	53	10034.264	9835	10624	38	10031.211	9881	10706	57
1137	63	10077.540	9821	10863	107	10122.710	9869	11156	121	10036.050	9835	10477	29	10108.104	9875	10396	61	9997.983	9948	10093	52	9999.500	9035	10869	73	10090.534	9896	11158	67	10072.313	9861	10815	53	10039.358	9846	10389	55	10063.563	9876	11267	53	10003.057	9898	10221	38	10004.685	9894	10418	57
1138	63	10038.698	9901	10450	107	10088.421	9828	10947	121	10122.487	9870	10893	29	10230.725	9819	11137	61	10041.065	9908	10539	52	10002.480	9896	10288	73	10087.877	9874	11264	67	10055.836	9895	10415	53	10151.000	9839	11587	55	10128.637	9834	11284	53	10007.453	9866	10311	38	10049.947	9803	10714	57
1139	63	10067.175	9925	10675	107	10205.552	9888	11142	121	10162.959	9750	11172	29	10011.931	9905	10317	61	10172.606	9923	10915	52	10085.788	9922	11328	73	10131.384	9849	11521	67	10280.015	9837	11477	53	10111.095	9890	10955	55	10104.782	9890	11178	53	10021.132	9904	10510	38	10049.447	9874	10456	57
1140	63	10061.794	9885	10648	107	10127.065	9876	11790	121	10090.306	9866	10970	29	10081.104	9814	10723	61	10067.819	9936	10493	52	10003.270	9840	10434	73	10159.630	9893	11336	67	10122.328	9901	11202	53	10055.227	9901	10785	55	10056.055	9882	10969	53	10034.510	9834	11252	38	9996.474	9894	10602	57
1141	63	10046.571	9865	10516	107	10091.439	9906	10772	121	10113.496	9875	11417	29	10090.034	9899	10638	61	10174.164	9927	10829	52	10033.154	9848	10565	73	10030.438	9861	10603	67	10040.418	9873	10606	53	10065.868	9841	10969	55	10120.200	9824	11019	53	10053.585	9871	11062	38	10044.053	9869	10922	57
1142	63	10106.477	9833	11064	107	10095.738	9839	10750	121	10085.298	9807	11255	29	10197.311	9915	11595	61	10195.394	9912	10555	52	10025.365	9899	10514	73	10094.068	9827	11386	67	10028.656	9892	10624	53	10044.000	9816	10593	55	10084.182	9824	10761	53	10008.415	9886	10261	38	9998.474	9844	10188	57
1143	63	10063.904	9868	11313	107	10156.813	9855	11622	121	10074.744	9825	10913	29	10099.138	9862	10698	61	10018.065	9915	10300	52	9990.846	9848	10172	73	10077.274	9681	11144	67	10066.985	9792	10509	53	10075.547	9813	10698	55	10060.891	9912	10740	53	10025.755	9899	10355	38	9989.868	9920	10142	57
1144	63	10098.571	9895	10816	107	10037.243	9872	10702	121	10129.859	9801	11132	29	10164.173	9963	10530	61	10019.328	9876	10195	52	9990.135	9925	10347	73	10020.109	9911	10290	67	10110.656	9855	10743	53	10029.019	9868	10592	55	10095.454	9782	11385	53	10051.490	9311	11414	38	10096.868	9905	11378	57
1145	63	10090.746	9854	10925	107	10132.430	9851	11795	121	10102.645	9824	10924	29	10165.207	9868	10691	61	9995.853	9908	10218	52	10019.327	9907	10690	73	10117.150	9814	11329	67	10066.373	9889	10729	53	10109.415	9853	10685	55	10100.764	9911	10825	53	10053.717	9802	10681	38	10223.421	9917	11326	57
1146	63	10083.825	9908	10848	107	10152.729	9812	11366	121	10085.115	9465	10857	29	10142.552	9835	11294	61	10099.377	9925	10722	52	10017.480	9916	10672	73	10051.630	9812	10809	67	10096.836	9881	10634	53	10001.792	9898	10425	55	10052.454	9862	10628	53	10077.680	9904	10643	38	10056.974	9861	10460	57
1147	63	10077.921	9904	11088	107	10069.841	9912	10613	121	10119.686	9892	11177	29	10115.621	9944	10732	61	10071.935	9917	10343	52	9987.673	9851	10285	73	10073.685	9840	10697	67	10059.940	9858	10503	53	10073.075	9924	10639	55	10098.836	9841	10757	53	9992.717	9905	10188	38	10027.395	9892	10606	57
1148	63	10116.096	9871	11108	107	10154.888	9886	12052	121	10107.372	9833	11240	29	10161.725	9889	10598	61	10082.196	9935	10310	52	10050.423	9881	10600	73	10019.548	9876	10421	67	10127.299	9856	11650	53	10111.547	9802	11127	55	10108.618	9877	11004	53	10007.095	9858	10661	38	10003.079	9886	10652	57
1149	63	10140.032	9903	11232	107	10114.906	9820	11169	121	10105.148	9840	11245	29	10092.827	9890	10625	61	10009.558	9907	10222	52	10021.462	9867	10315	73	10111.438	9853	11505	67	10036.194	9860	10606	53	10122.057	9918	10954	55	10116.709	9881	11153	53	10077.642	9919	11102	38	10032.053	9904	10485	57
1150	63	10083.317	9804	10914	107	10167.187	9856	11305	121	10093.223	9852	10674	29	10071.034	9890	10464	61	10085.115	9935	10798	52	10052.865	9873	10456	73	10063.562	9891	10942	67	10107.194	8993	10887	53	10088.887	9895	11729	55	10113.891	9840	10748	53	10031.547	9923	10373	38	10052.868	9894	10336	57
1151	63	10127.587	9877	11146	107	10136.720	9882	11165	121	10093.396	9874	11507	29	10075.966	9807	11010	61	9952.263	9859	10056	52	10012.712	9900	10858	73	10134.603	9901	10730	67	10107.000	9911	10933	53	10143.943	9897	11193	55	10051.473	9904	10739	53	10024.528	9870	10622	38	10006.526	9878	10289	57
1152	63	10042.604	9903	10752	107	10179.561	9866	11440	121	10070.604	9893	10823	29	10139.518	9936	10598	61	10079.147	9935	10288	52	10024.500	9897	10418	73	10076.850	9864	10820	67	10173.135	9889	11116	53	10109.981	9894	11216	55	10098.491	9826	11183	53	10017.038	9875	10554	38	10012.500	9918	10243	57
1153	63	10039.396	9882	10512	107	10092.047	9862	10580	121	10161.909	9314	11167	29	10167.827	9823	11392	61	10023.164	9949	10136	52	10030.788	9896	10734	73	10108.521	9858	10729	67	10033.522	9900	10703	53	10128.188	9912	11549	55	10076.164	9886	11461	53	10049.151	9893	10963	38	10013.211	9883	10342	57
1154	63	10224.190	9822	11098	107	10201.364	9920	11663	121	10127.289	9874	11295	29	10133.241	9871	10950	61	10107.558	9942	10596	52	10015.788	9895	10364	73	10196.261	9841	11435	67	9982.418	9538	10094	53	10066.812	9895	10760	55	10045.873	9880	10474	53	10068.151	9836	10526	38	10066.053	9897	10353	57
1155	63	10104.889	9872	10755	107	10123.990	9861	11187	121	10110.686	9793	11031	29	10062.655	9901	10823	61	10044.017	9915	10435	52	10053.058	9889	11003	73	10083.616	9846	10822	67	10083.149	9892	10915	53	10067.188	9876	10517	55	10037.072	9914	10424	53	10006.792	9905	10232	38	10055.658	9862	10397	57
1156	63	10096.523	9832	11195	107	10064.290	9882	11360	121	10142.653	9875	11370	29	10102.207	9880	10796	61	10001.426	9907	10708	52	10035.385	9830	10658	73	10089.589	9662	10877	67	10065.656	9752	10817	53	10079.585	9925	10728	55	10010.509	9889	10246	53	10041.000	9877	10608	38	10000.368	9924	10196	57
1157	63	10112.254	9905	10588	107	10180.112	9849	10935	121	10115.744	9791	10862	29	10042.379	9952	10632	61	10040.328	9909	10348	52	10007.020	9882	10397	73	10092.068	9901	10992	67	10049.015	9828	10890	53	10059.227	9876	10525	55	10056.346	9869	10884	53	10069.680	9888	11164	38	10021.342	9851	10721	57
1158	63	10134.016	9881	11363	107	10133.673	9826	11085	121	10135.289	9762	10787	29	10324.311	9838	11302	61	9999.196	9905	10087	52	10015.980	9880	10641	73	10035.698	9820	10742	67	10035.567	9873	10647	53	10069.302	9907	10685	55	10130.218	9717	10782	53	9985.962	9877	10087	38	10025.000	9930	10399	57
1159	63	10166.508	9831	11426	107	10155.869	9837	11539	121	10051.306	9873	10875	29	10105.793	9899	11085	61	10090.000	9904	10912	52	10008.038	9903	10953	73	10038.452	9863	10622	67	10039.239	9897	10319	53	10107.453	9928	10597	55	10075.072	9840	10972	53	10105.660	9847	11291	38	10012.289	9911	10421	57
1160	63	10174.460	9766	11946	107	10147.374	9746	11303	121	10071.934	9821	10705	29	10145.000	9892	10834	61	10100.688	9923	10384	52	10009.385	9907	10246	73	10033.657	9914	10532	67	10084.776	9858	10926	53	10069.113	9810	10792	55	10016.964	9742	10379	53	10013.943	9929	10367	38	10054.737	9898	10475	57
1161	63	10013.937	9868	10641	107	10102.112	9833	10860	121	10102.802	9814	11246	29	10184.793	9854	11207	61	9983.590	9949	10049	52	10043.058	9869	11121	73	10036.137	9866	10631	67	10115.746	9909	10858	53	10052.490	9925	10908	55	10059.418	9886	10863	53	9997.227	9851	10303	38	10120.211	9918	10893	57
1162	63	10096.810	9887	10635	107	10149.841	9849	11062	121	10217.761	9819	11117	29	9992.414	9769	10506	61	10028.229	9922	10175	52	10076.096	9760	11603	73	10043.493	9869	10571	67	10063.508	9879	10424	53	10134.887	9846	10873	55	10034.618	9903	10405	53	10018.358	9873	10809	38	9981.711	9820	10234	57
1163	63	10019.937	9903	10340	107	10208.748	9885	11392	121	10224.752	9874	11741	29	10177.173	9905	10967	61	10103.049	9935	10653	52	10058.308	9854	11179	73	10058.288	9922	10942	67	10109.015	9868	11066	53	10106.773	9884	11262	55	10123.473	9777	11265	53	10070.264	9878	10986	38	10047.026	9896	10579	57
1164	63	10103.810	9860	11245	107	10179.337	9876	11712	121	10181.868	9832	10909	29	10110.759	9887	10478	61	10029.033	9817	10438	52	10027.730	9902	10666	73	10086.329	9909	11141	67	10010.269	9878	10307	53	10091.680	9865	11379	55	10066.363	9922	10820	53	10009.113	9878	10371	38	9980.237	9914	10071	57
1165	63	10104.698	9052	10923	107	10112.233	9866	11080	121	10020.017	9849	10492	29	10192.241	9815	11267	61	10024.688	9926	10252	52	9992.404	9884	10130	73	10055.137	9829	11206	67	10108.015	9822	10862	53	10094.170	9877	10728	55	10106.146	9911	11061	53	10050.925	9888	11230	38	10040.500	9918	10617	57
1166	63	10088.492	9865	11056	107	10144.327	9913	11980	121	10070.900	9878	10588	29	10049.759	9891	10552	61	10220.000	9908	11631	52	9978.980	9866	10150	73	10125.370	9824	11342	67	10139.940	9850	11166	53	10059.830	9901	10771	55	10033.509	9886	10322	53	10015.849	9899	10275	38	10033.763	9898	10301	57
1167	63	10130.937	9740	11474	107	10128.972	9871	10795	121	10080.058	9843	11370	29	10235.482	9895	11336	61	10067.295	9945	10503	52	9989.480	9890	10152	73	10105.534	9878	11006	67	10109.940	9886	10864	53	10031.849	9049	11401	55	10062.400	9802	10865	53	10013.510	9879	10919	38	10015.579	9820	10861	57
1168	63	10095.698	9889	11049	107	10080.084	9833	11095	121	10151.529	9778	12014	29	10088.586	9886	10772	61	10111.754	9897	10574	52	10003.827	9899	10461	73	10058.232	9896	10570	67	10170.836	9823	11580	53	10096.510	9766	11528	55	9999.891	9886	10321	53	9991.132	9886	10395	38	9979.868	9891	10047	57
1169	63	10194.857	9879	11261	107	10080.785	9851	11014	121	10155.165	9899	11074	29	10192.621	9937	10822	61	10050.229	9886	10696	52	10038.654	9921	10721	73	10056.329	9872	10708	67	10087.418	9872	10770	53	10163.510	9771	11678	55	10040.764	9847	10841	53	10080.453	9721	11259	38	10028.763	9868	10817	57
1170	63	10181.825	9865	11655	107	10189.654	9894	11941	121	10115.992	9881	11033	29	10138.862	9894	10584	61	10025.459	9826	10432	52	10013.827	9890	10399	73	10112.507	9804	10734	67	10157.119	9856	10885	53	10103.170	9924	10564	55	9989.673	9865	10236	53	10104.642	9870	10823	38	9988.289	9821	10265	57
1171	63	10077.365	9863	10783	107	10204.561	9792	11602	121	10112.413	9861	11722	29	10122.966	9898	11094	61	10068.737	9943	10441	52	10037.712	9893	10662	73	10052.918	9784	10785	67	10110.299	9843	11129	53	10024.151	9887	10396	55	10005.637	9886	10326	53	10012.792	9889	10586	38	9980.289	9820	10088	57
1172	63	10071.460	9881	10761	107	10165.972	9710	11443	121	10114.876	9844	10648	29	10097.138	9915	10399	61	9999.263	9914	10151	52	10014.096	9886	10601	73	10038.425	9891	10512	67	10101.761	9852	11658	53	10117.566	9895	11239	55	10020.146	9904	10540	53	10070.095	9833	11130	38	10048.421	9925	10633	57
1173	63	10064.667	9846	11146	107	10037.468	9859	10719	121	10062.810	9878	10759	29	10024.138	9891	10392	61	10045.426	9940	10334	52	10001.904	9928	10153	73	10080.562	9899	11034	67	10176.537	9913	11331	53	10065.320	9904	10771	55	10037.036	9840	10568	53	10108.227	9860	11067	38	10061.737	9922	10524	57
1174	63	10099.365	9900	10735	107	10065.617	9844	10946	121	10091.653	9866	11241	29	10282.931	9845	10979	61	9997.278	9935	10279	52	10040.750	9907	10561	73	10095.466	9852	10853	67	10118.537	9820	11158	53	10102.755	9853	10816	55	10123.346	9808	10828	53	10035.170	9796	10666	38	9990.185	9906	10097	57
1175	63	10212.333	9854	12956	107	10086.206	9693	11260	121	10092.917	9858	10767	29	10208.207	9911	11743	61	10105.574	9835	11112	52	9972.885	9878	10103	73	10074.630	9869	10882	67	10097.135	9795	10991	53	10006.075	9892	10461	55	10072.964	9735	10711	53	9997.510	9880	10279	38	10015.737	9835	10414	57
1176	63	10061.381	9860	10771	107	10145.299	9899	11022	121	10069.843	9879	11152	29	10125.621	9854	10910	61	10038.853	9953	10098	52	10030.404	9868	10767	73	10169.521	9881	11743	67	10092.283	9902	11193	53	10110.981	9863	11130	55	10036.346	9723	10513	53	10018.660	9870	10630	38	10016.211	9890	10834	57
1177	63	10073.429	9856	10710	107	10076.103	9858	11080	121	10060.017	9881	10986	29	10103.241	9942	10857	61	10004.688	9931	10155	52	10071.885	9919	11077	73	10046.739	9874	10656	67	10100.731	9828	10723	53	10057.642	9855	10768	55	9997.563	9817	10343	53	10000.642	9857	10306	38	10017.658	9910	10283	57
1178	63	10072.683	9781	10927	107	10106.935	9844	11483	121	10113.422	9873	11391	29	10180.518	9908	11285	61	10155.722	9872	11210	52	10033.115	9886	10425	73	10053.918	9912	10535	67	10083.896	9866	10436	53	10049.453	9898	10499	55	10011.546	9906	10215	53	10048.830	9874	11078	38	9996.289	9836	10193	57
1179	63	10161.254	9774	11615	107	10111.458	9865	11118	121	10109.438	9865	11308	29	10182.311	9902	10867	61	10052.524	9913	10340	52	9978.712	9715	10363	73	10083.343	9777	11199	67	10137.373	9881	10968	53	10066.981	9846	10790	55	10100.055	9668	11220	53	10017.925	9906	10504	38	10068.053	9896	10616	57
1180	63	10096.444	9876	10627	107	10068.458	9887	10856	121	10183.570	9815	11230	29	10093.379	9875	10376	61	10035.640	9901	10198	52	10007.173	9914	10194	73	10114.562	9895	10773	67	10085.522	9871	10675	53	10058.755	9861	10405	55	10037.146	9812	10964	53	10151.868	9811	10881	38	9985.105	9905	10067	57
1181	63	10161.048	9845	11512	107	10166.720	9843	11832	121	10129.604	9821	10910	29	10069.379	9849	10411	61	10029.819	9917	10199	52	10085.385	9685	11418	73	10096.809	9860	10787	67	10122.672	9848	11521	53	10039.434	9876	10727	55	10107.382	9858	10926	53	10003.264	9915	10367	38	9978.289	9883	10106	57
1182	63	10096.381	9897	11551	107	10129.178	9801	11147	121	10115.372	9783	11479	29	10090.862	9921	11077	61	10055.901	9805	10680	52	9992.730	9895	10221	73	10039.726	9904	11169	67	10092.074	9871	11225	53	10101.962	9872	11139	55	10112.182	9869	10701	53	10083.057	9907	11015	38	10009.842	9902	10342	57
1183	63	10171.238	9861	10972	107	10130.589	9853	11286	121	10214.058	9798	11030	29	10182.725	9824	11122	61	10082.951	9918	10872	52	10026.520	9877	10514	73	10058.822	9844	10725	67	10137.567	9813	11010	53	10115.302	9867	10936	55	10155.600	9896	11552	53	10046.943	9629	10605	38	10035.868	9846	10612	57
1184	63	10079.587	9814	10858	107	10131.168	9851	11668	121	10069.008	9837	10915	29	10151.275	9835	10737	61	10091.328	9927	10643	52	10008.827	9902	10294	73	10059.986	9875	10561	67	10063.522	9806	10599	53	10206.755	9844	11880	55	10123.346	9815	10753	53	10078.698	9840	10557	38	10010.211	9877	10634	57
1185	63	10116.492	9767	11349	107	10060.364	9865	11168	121	10107.554	9899	10987	29	10120.759	9942	10561	61	10145.115	9869	10628	52	10002.692	9856	10185	73	10027.671	9859	10417	67	10032.478	9897	10681	53	10027.547	9788	10409	55	10015.200	9902	10426	53	10020.170	9876	10798	38	10116.474	9880	11134	57
1186	63	10167.794	9839	11312	107	10108.645	9834	11293	121	10177.752	9915	11622	29	10156.518	9905	10951	61	10028.033	9915	10447	52	10004.885	9884	10313	73	10176.603	9886	11264	67	10108.492	9902	10697	53	10116.680	9872	11543	55	10053.563	9903	10603	53	10063.358	9850	11158	38	10008.763	9910	10189	57
1187	63	10064.921	9864	10776	107	10133.925	9875	10977	121	10096.818	9813	10946	29	10034.896	9753	10679	61	10136.246	9903	11139	52	10048.442	9895	10633	73	10098.466	9882	10898	67	10095.656	9889	11400	53	10043.962	9877	10704	55	10108.146	9814	11157	53	9999.547	9893	10209	38	10035.368	9928	10715	57
1188	63	10066.873	9812	10827	107	10156.897	9843	11178	121	10048.215	9692	10849	29	10135.862	9860	10747	61	10072.771	9956	10552	52	10038.480	9866	10847	73	10077.726	9839	11269	67	10135.881	9869	11049	53	10144.604	9885	12307	55	10043.745	9886	10411	53	10011.377	9901	10511	38	10090.553	9904	10825	57
1189	63	10111.302	9917	10860	107	10098.636	9113	11086	121	10176.000	9664	12272	29	10082.241	9871	10705	61	10161.935	9852	10888	52	9988.615	9910	10072	73	10065.000	9884	10901	67	10166.328	9808	11025	53	10127.283	9753	11493	55	10038.382	9870	10521	53	10021.132	9916	10330	38	10027.158	9920	10545	57
1190	63	10076.396	9422	10804	107	10156.505	9811	11329	121	10145.148	9839	11287	29	10082.655	9869	10573	61	10054.754	9917	10378	52	10037.885	9910	10911	73	10070.315	9883	10508	67	10110.463	9914	11364	53	10170.510	9860	10955	55	10037.127	9918	10460	53	10017.528	9772	11185	38	10024.526	9799	10651	57
1191	63	10126.841	9913	10861	107	10117.159	9811	10902	121	10104.570	9834	10712	29	10031.448	9900	10373	61	10061.492	9907	10356	52	10017.154	9733	11392	73	10018.302	9887	10488	67	10119.388	9847	10829	53	10044.264	9780	10376	55	10062.346	9782	11269	53	10055.566	9811	10888	38	10107.553	9881	10924	57
1192	63	10065.254	9913	10651	107	10111.084	9838	11270	121	10070.405	9904	11132	29	10291.000	9853	11551	61	10129.885	9827	10968	52	10082.480	9882	11252	73	10091.288	9893	11202	67	10016.537	9103	10794	53	10099.245	9900	10880	55	10133.582	9914	11320	53	10038.962	9937	10519	38	10026.342	9903	10352	57
1193	63	10077.904	9866	10826	107	10081.851	9843	10997	121	10055.347	9881	10574	29	10199.655	9841	10932	61	10030.000	9863	10313	52	10052.520	9893	10563	73	10049.027	9866	10570	67	10109.896	9616	10940	53	10106.905	9894	10895	55	10024.109	9865	10848	53	10017.887	9870	10705	38	9998.158	9892	10222	57
1194	63	10047.508	9901	10775	107	10154.495	9859	11608	121	10166.074	9803	11177	29	10160.069	9835	10588	61	10011.196	9964	10253	52	10031.288	9831	10696	73	10100.479	9886	10991	67	10058.090	9884	10588	53	10061.075	9870	10582	55	10070.272	9792	10648	53	10069.623	9854	10498	38	10025.921	9910	10784	57
1195	63	10143.746	9907	11154	107	10139.738	9317	11341	121	10023.231	9589	10886	29	10026.621	9893	10320	61	10040.623	9909	10279	52	10004.135	9897	10371	73	10062.507	9802	11064	67	10093.492	9882	10672	53	10042.245	9907	10536	55	10035.873	9913	10390	53	10033.642	9910	10569	38	9972.500	9698	10135	57
1196	63	10141.381	9864	11315	107	10145.888	9855	12409	121	10119.396	9854	10790	29	10027.655	9880	10561	61	10059.328	9916	10218	52	10031.365	9881	10557	73	10139.370	9770	11035	67	10080.045	9779	11032	53	10022.151	9851	10473	55	10069.546	9877	10652	53	10179.038	9819	11537	38	10055.315	9913	10323	57
1197	63	10250.190	9827	11130	107	10201.916	9874	11850	121	10078.761	9817	10889	29	10163.275	9915	10690	61	10003.312	9883	10341	52	10033.577	9837	11086	73	10098.918	9840	10927	67	10091.836	9883	10979	53	10136.755	9826	11016	55	10040.055	9883	10407	53	10037.057	9672	10483	38	10049.315	9851	10326	57
1198	63	10101.096	9833	11442	107	10096.505	9858	11320	121	10082.157	9842	10800	29	10051.448	9862	10670	61	10066.229	9892	10518	52	10036.808	9803	10533	73	10047.973	9836	10433	67	10071.060	9698	11268	53	10098.434	9862	10778	55	10022.690	9896	10498	53	10021.434	9910	10389	38	9991.079	9889	10249	57
1199	63	10152.350	9819	11324	107	10046.495	9857	10613	121	10049.148	9854	10605	29	10217.448	9937	10811	61	10061.229	9855	10322	52	10047.827	9860	10899	73	10146.014	9856	11165	67	10092.000	9858	10958	53	10114.188	9902	11236	55	10075.055	9918	10875	53	10017.151	9769	10380	38	10003.842	9914	10172	57
1200	63	10111.968	9849	11142	107	10185.757	9795	11232	121	10132.298	9923	11022	29	10123.345	9827	11105	61	10001.558	9914	10123	52	10018.058	9915	10293	73	10141.904	9859	10737	67	10059.865	9911	10572	53	10078.415	9076	10805	55	10030.091	9892	10260	53	10020.415	9907	10349	38	10104.842	9829	10828	57
1201	63	10091.571	9851	11067	107	10108.906	9394	10965	121	10077.537	9774	10780	29	10155.621	9875	10782	61	10025.918	9860	10309	52	10094.462	9874	11039	73	10044.466	9878	10783	67	10054.582	9894	10608	53	10176.320	9811	11509	55	10076.964	9877	10742	53	10003.717	9919	10326	38	10122.026	9878	10670	57
1202	63	10089.429	9899	10714	107	10124.701	9738	11048	121	10099.719	9830	10653	29	10121.725	9787	10631	61	10060.722	9931	10308	52	10018.000	9926	10261	73	10068.246	9840	10463	67	10060.299	9802	11080	53	10129.698	9894	11053	55	10008.418	9909	10332	53	10003.623	9890	10803	38	10043.395	9854	10497	57
1203	63	10110.016	9904	11360	107	10107.252	9481	11477	121	10138.686	9868	11003	29	10110.311	9910	10735	61	10034.492	9946	10326	52	10083.904	9839	10738	73	10039.726	9899	10523	67	10056.567	9876	10428	53	10066.132	9862	10643	55	10061.546	9868	10631	53	10011.000	9822	10464	38	10024.763	9919	10436	57
1204	63	10153.127	9834	11395	107	10124.505	9844	11101	121	10082.678	9885	10832	29	10084.621	9895	11179	61	10016.574	9881	10379	52	9979.135	9909	10061	73	10099.726	9707	10737	67	10122.433	9873	11160	53	10069.188	9894	10551	55	9994.964	9864	10311	53	10067.170	9881	10542	38	10089.421	9830	11221	57
1205	63	10083.857	9884	11127	107	10156.159	9784	11214	121	10154.487	9797	11764	29	10045.414	9796	10468	61	10018.345	9901	10177	52	10007.712	9916	10470	73	10052.493	9903	10662	67	10117.448	9910	10638	53	10110.095	9906	11182	55	10126.673	9893	11075	53	10001.396	9896	10199	38	10066.500	9916	10435	57
1206	63	10096.825	9811	10921	107	10125.701	9862	11258	121	10093.024	9854	10743	29	10176.655	9753	10913	61	10076.951	9911	10424	52	10024.288	9926	10428	73	10100.754	9872	10635	67	10138.701	9827	10974	53	10158.208	9863	11690	55	10005.928	9905	10321	53	10030.188	9898	10539	38	10016.500	9909	10479	57
1207	63	10038.317	9836	10670	107	10134.383	9876	11364	121	10078.115	9867	10778	29	10054.793	9825	10665	61	10062.394	9910	10555	52	10046.077	9909	10751	73	10075.932	9897	10499	67	10039.373	9883	10532	53	10054.905	9886	10677	55	9998.346	9863	10284	53	10015.132	9875	10361	38	10047.079	9920	10412	57
1208	63	10064.587	9891	10739	107	10116.149	9865	11019	121	10069.454	9847	11433	29	10123.275	9889	10614	61	9989.623	9838	10173	52	10046.230	9900	10575	73	10135.191	9893	11049	67	10133.656	9875	11268	53	10068.396	9894	10845	55	10187.654	9904	11213	53	10087.264	9892	10842	38	10028.315	9883	10423	57
1209	63	10074.746	9892	10888	107	10163.206	9816	11653	121	10142.413	9801	11002	29	10104.896	9861	10941	61	10105.442	9855	11032	52	10041.980	9777	10703	73	10052.891	9865	10779	67	10142.448	9805	11016	53	10116.377	9108	11475	55	10023.600	9892	10629	53	10029.188	9767	11236	38	10014.868	9891	10244	57
1210	63	10083.048	9814	11414	107	10089.047	9837	10975	121	10147.182	9843	11548	29	10279.552	9930	11000	61	10029.885	9927	10306	52	10034.230	9849	10916	73	10050.109	9887	10640	67	10174.701	9899	11079	53	10095.057	9838	10593	55	10191.582	9852	11436	53	10010.830	9911	10619	38	10036.711	9929	10412	57
1211	63	10029.810	9926	10513	107	10124.822	9869	11254	121	10098.744	9809	11868	29	10135.207	9943	11263	61	9995.246	9903	10092	52	10043.615	9872	10464	73	10106.164	9848	10997	67	10149.865	9811	11535	53	10072.264	9897	10480	55	10055.000	9858	11333	53	10017.472	9903	10654	38	10185.658	9903	12891	57
1212	63	10065.302	9822	10648	107	10115.309	9814	10904	121	10099.413	9890	10826	29	10035.345	9902	10427	61	10021.951	9938	10367	52	10072.288	9881	11454	73	10078.726	9849	11032	67	10066.508	9882	11078	53	10084.095	9798	10932	55	10054.891	9902	11268	53	10090.283	9908	11375	38	10114.579	9857	10761	57
1213	63	10087.079	9810	10799	107	10119.299	9852	11235	121	10044.587	9214	10645	29	10167.000	9905	10688	61	9997.099	9922	10052	52	10052.596	9886	10714	73	10021.027	9874	10394	67	10119.701	9846	10775	53	10125.415	9843	10535	55	10098.782	9886	11236	53	9999.302	9836	10489	38	10031.815	9890	10486	57
1214	63	10076.777	9803	10680	107	10109.047	9882	11135	121	10171.322	9888	11362	29	10114.104	9857	11039	61	10016.492	9906	10214	52	10008.654	9831	10413	73	10084.657	9842	10869	67	10071.060	9921	11164	53	10144.208	9912	11477	55	10023.873	9883	10740	53	10022.680	9887	10681	38	9990.474	9913	10067	57
1215	63	10021.317	9875	10334	107	10181.393	9853	11221	121	10103.024	9882	11051	29	10050.034	9910	10500	61	10097.590	9854	10876	52	9999.462	9927	10201	73	10013.343	9894	10198	67	10099.164	9835	10995	53	10027.377	9896	10375	55	10070.291	9836	11078	53	10054.019	9762	10976	38	10074.526	9892	10775	57
1216	63	10061.016	9925	10916	107	10056.757	9876	11271	121	10160.396	9842	11391	29	10080.069	9869	10880	61	10092.804	9950	10473	52	9993.135	9672	10384	73	10053.548	9871	10923	67	10102.060	9868	11109	53	10075.151	9908	10619	55	10048.418	9909	10567	53	10067.434	9906	10587	38	10019.526	9920	10306	57
1217	63	10033.604	9893	10813	107	10176.010	9832	11536	121	10103.058	9739	11614	29	10292.000	9847	11856	61	10074.983	9900	10468	52	10099.115	9807	11354	73	10067.205	9820	11242	67	10215.209	9745	11095	53	10070.245	9794	10660	55	10135.546	9843	10953	53	10033.868	9907	10702	38	9989.789	9895	10092	57
1218	63	10078.730	9860	10556	107	10169.393	9841	10842	121	10142.331	9792	11527	29	10095.518	9915	10525	61	10029.082	9941	10198	52	10036.308	9879	10891	73	10082.850	9833	10981	67	10099.135	9905	10926	53	10063.170	9923	11586	55	10049.255	9893	10533	53	10025.170	9897	10626	38	10041.763	9884	10714	57
1219	63	10030.952	9871	10837	107	10142.748	9842	11156	121	10084.066	9874	10707	29	10070.275	9696	10732	61	9979.115	9919	10210	52	10102.827	9861	11585	73	10030.493	9864	10799	67	10013.328	9861	10548	53	10083.415	9856	11324	55	10160.109	9906	10853	53	10108.566	9897	10841	38	10018.395	9875	10308	57
1220	63	10102.698	9900	10677	107	10107.421	9877	10697	121	10061.793	9751	10859	29	10145.448	9916	10565	61	9987.672	9866	10311	52	10015.288	9891	10638	73	10067.041	9893	11105	67	10084.537	9841	11174	53	10153.377	9851	10912	55	10153.327	9871	11034	53	10064.245	9903	10596	38	10073.868	9872	10656	57
1221	63	10090.032	9839	10753	107	10057.859	9866	11053	121	10076.058	9848	10764	29	10088.034	9888	10536	61	10045.574	9922	10349	52	10083.885	9889	10540	73	10155.150	9859	10858	67	10200.328	9877	11255	53	10032.566	9919	10538	55	10011.818	9890	10397	53	10043.132	9872	10606	38	9986.842	9927	10052	57
1222	63	10195.762	9853	11657	107	10121.748	9854	11378	121	10066.686	9783	10768	29	10092.311	9901	10667	61	10161.935	9898	10741	52	9980.192	9894	10046	73	10059.959	9893	10847	67	10021.701	9861	10946	53	10097.680	9754	11005	55	10035.382	9907	10498	53	10038.623	9903	10852	38	10039.605	9873	10539	57
1223	63	10108.079	9870	11017	107	10105.869	9845	11526	121	10089.587	9839	11601	29	10162.896	9895	11145	61	9974.754	9879	10343	52	9985.712	9868	10260	73	10049.397	9919	10650	67	10048.015	9815	10775	53	10021.208	9867	10559	55	10073.618	9851	10753	53	10071.736	9903	10819	38	10048.289	9829	10777	57
1224	63	10069.365	9820	10711	107	10086.794	9865	11175	121	10106.885	9882	11537	29	10096.173	9896	10965	61	10002.099	9966	10041	52	9996.885	9842	10276	73	10052.356	9844	10931	67	10106.567	9893	11303	53	10106.698	9844	11297	55	10030.291	9871	10573	53	10040.528	9884	10785	38	10067.026	9874	11587	57
1225	63	10096.444	9901	10747	107	10158.430	9849	11323	121	10110.100	9860	10826	29	10015.104	9941	10131	61	10036.213	9937	10472	52	10017.250	9897	10822	73	10067.891	9787	10959	67	10030.672	9894	10592	53	10170.000	9898	10724	55	10103.654	9924	11023	53	9997.113	9902	10172	38	10011.974	9895	10417	57
1226	63	10106.508	9860	11087	107	10103.636	9686	10808	121	10082.446	9858	10770	29	10107.173	9970	10710	61	10004.131	9937	10078	52	10058.500	9816	10824	73	10077.850	9870	10933	67	10134.283	9889	11103	53	10065.528	9834	11355	55	10198.291	9896	11446	53	10015.642	9904	10227	38	10091.026	9922	11239	57
1227	63	10084.794	9818	10875	107	10101.477	9854	10883	121	10115.587	9918	11330	29	10107.966	9857	10520	61	9985.426	9880	10042	52	10016.250	9872	10354	73	10075.521	9867	10830	67	10182.612	9836	11092	53	10096.642	9861	11264	55	10105.654	9823	11144	53	10017.340	9831	10438	38	10053.842	9903	10697	57
1228	63	10061.889	9911	11026	107	10082.084	9837	11020	121	10120.496	9870	11196	29	10110.069	9898	10632	61	9980.263	9923	10080	52	10019.558	9908	10399	73	10039.302	9912	10418	67	10014.761	9840	10811	53	10085.642	9864	10658	55	10033.854	9861	10638	53	10066.736	9831	10764	38	10049.053	9884	10763	57
1229	63	10080.540	9897	10735	107	10131.000	9800	10827	121	10095.761	9846	11045	29	10020.000	9870	10615	61	10036.655	9936	10333	52	10039.115	9913	10754	73	10066.302	9836	10512	67	10114.955	9901	11076	53	10072.113	9757	11087	55	10044.854	9924	10734	53	10026.680	9872	10441	38	10017.842	9919	10362	57
1230	63	10120.794	9835	11174	107	10120.206	9875	10756	121	10136.835	9816	11910	29	10091.725	9924	11205	61	10017.196	9962	10074	52	10070.980	9874	11004	73	10061.548	9886	10631	67	10060.552	9926	10643	53	10188.396	9866	11224	55	10049.454	9907	10445	53	10051.755	9850	10708	38	10050.868	9886	10526	57
1231	63	10117.635	9893	10865	107	10106.262	9851	10934	121	10084.355	9819	10729	29	10105.827	9883	10544	61	9972.885	9800	10105	52	10053.327	9826	11023	73	10032.000	9851	10528	67	10135.627	9846	11083	53	10133.566	9847	11055	55	10115.928	9893	11066	53	10071.905	9882	10639	38	9997.500	9923	10077	57
1232	63	10013.968	8908	10723	107	10085.523	9867	11188	121	10129.653	9871	11189	29	10062.655	9903	10914	61	10004.426	9917	10144	52	10077.865	9768	11203	73	10137.315	9882	11531	67	10103.463	9843	10944	53	10080.528	9857	11079	55	10099.310	9850	10731	53	10011.396	9860	10508	38	10036.842	9898	10603	57
1233	63	10190.667	9796	11844	107	10200.561	9714	11276	121	10125.083	9736	10840	29	10132.173	9834	11096	61	10018.263	9882	10361	52	10029.770	9892	10852	73	10081.548	9682	10839	67	10146.537	9835	11311	53	10077.302	9882	10728	55	10051.690	9811	11630	53	9992.264	9908	10215	38	9988.289	9909	10240	57
1234	63	10065.429	9855	10795	107	10124.944	9719	11739	121	10140.521	9872	11432	29	10174.759	9865	10846	61	9967.065	9882	10235	52	10029.730	9898	10557	73	10068.932	9855	10718	67	10099.836	9863	11079	53	10130.396	9308	11254	55	10039.654	9904	10414	53	9989.925	9770	10170	38	10004.368	9889	10314	57
1235	63	10087.238	9842	10560	107	10081.374	9912	10826	121	10180.570	9731	11132	29	10209.034	9937	10571	61	10009.377	9903	10084	52	10072.980	9736	11540	73	9994.781	9878	10267	67	10033.074	9859	10909	53	10108.717	9885	10956	55	10088.563	9881	11092	53	10037.358	9869	10781	38	10025.526	9909	10443	57
1236	63	10084.063	9853	10847	107	10173.851	9895	11234	121	10113.289	8556	11660	29	10059.689	9898	10819	61	9990.771	9933	10056	52	10116.077	9856	12716	73	10070.562	9838	11042	67	10107.179	9810	11218	53	10052.227	9814	10519	55	10068.891	9896	10736	53	10077.320	9893	11052	38	10055.158	9879	10688	57
1237	63	10111.254	9888	11485	107	10098.299	9846	10547	121	10159.983	9839	11011	29	10252.518	9886	10941	61	9991.213	9895	10032	52	10031.308	9870	10878	73	10145.493	9863	11193	67	10232.000	8454	11488	53	10064.170	9907	10803	55	10060.873	9895	10571	53	9978.151	9861	10067	38	10003.526	9859	10241	57
1238	63	10121.635	9756	11055	107	10115.673	9802	11698	121	10128.000	9861	11128	29	10113.448	9898	11018	61	10093.345	9870	10685	52	9992.058	9912	10354	73	10092.768	9883	11394	67	10051.955	9882	10666	53	10052.943	9926	11226	55	10179.873	9892	11353	53	9988.396	9844	10122	38	10098.789	9815	11156	57
1239	63	10074.032	9770	11940	107	10074.626	9837	10895	121	10094.347	9774	10960	29	10027.827	9843	10571	61	9999.115	9868	10338	52	10007.865	9906	10580	73	10104.863	9871	11054	67	10113.090	9787	10963	53	10114.151	9875	10884	55	10023.072	9912	10425	53	10000.320	9887	10492	38	10094.658	9837	11015	57
1240	63	10011.159	9889	10390	107	10131.094	9812	11156	121	10097.537	9881	10949	29	10160.518	9873	10803	61	10002.278	9909	10271	52	10069.980	9906	10733	73	10046.603	9901	10732	67	10096.761	9834	10670	53	10076.604	9888	10972	55	10075.454	9936	10864	53	9998.604	9889	10292	38	10019.500	9878	10382	57
1241	63	10150.810	9868	10711	107	10172.589	9839	11237	121	10115.578	9802	11454	29	10157.518	9828	11148	61	10204.754	9948	11349	52	10017.346	9899	10307	73	10131.302	9770	11199	67	10098.955	9842	11201	53	10176.264	9837	12198	55	10228.928	9815	11268	53	10052.547	9889	10606	38	9987.526	9886	10141	57
1242	63	10102.000	9884	10669	107	10088.794	9859	11279	121	10135.885	9867	11265	29	10134.482	9931	11401	61	9988.836	9929	10049	52	10054.904	9850	10703	73	10035.205	9861	10575	67	10088.761	9869	11021	53	10056.170	9915	10999	55	10098.928	9826	10893	53	10008.623	9899	10254	38	10028.026	9888	10390	57
1243	63	10028.159	9877	10653	107	10101.822	9846	10688	121	10126.463	9850	10693	29	10167.414	9867	10697	61	10075.410	9933	10224	52	10045.020	9871	10459	73	10028.055	9902	10670	67	10047.373	9668	10641	53	10051.208	9858	10773	55	10053.709	9874	10702	53	10064.264	9897	10749	38	9992.842	9914	10186	57
1244	63	10164.143	9826	11009	107	10155.309	9789	11159	121	10132.446	9836	10844	29	10150.862	9818	10833	61	9999.312	9955	10035	52	10110.615	9872	11194	73	10103.356	9862	10710	67	10074.463	9906	10653	53	10063.472	9906	11249	55	9991.527	9697	10697	53	10031.905	9884	11019	38	9986.395	9874	10149	57
1245	63	10069.016	9906	10704	107	10114.141	9871	11702	121	10157.083	9880	11703	29	10122.345	9894	10895	61	10020.278	9919	10245	52	10021.673	9883	11024	73	10079.288	9881	10676	67	10058.135	9879	10760	53	10131.283	9860	11334	55	10019.800	9878	10383	53	10029.849	9855	10693	38	10137.079	9856	10944	57
1246	63	10075.381	9839	11041	107	10069.439	9821	10962	121	10161.091	9781	11691	29	10131.586	9873	10658	61	10063.558	9878	10440	52	10004.596	9734	10680	73	10038.384	9760	10727	67	10174.344	9830	11172	53	10103.566	9846	11165	55	10052.255	9715	10902	53	10005.623	9893	10437	38	10051.132	9904	10907	57
1247	63	10077.413	9906	11159	107	10133.710	9836	11185	121	10093.215	9889	11341	29	10085.552	9887	10560	61	10011.951	9828	10756	52	10020.712	9888	10585	73	10040.589	9878	10704	67	10075.015	9857	10825	53	10169.528	9843	11556	55	10116.272	9838	10698	53	10059.075	9843	11025	38	10049.737	9834	10710	57
1248	63	10120.286	9848	11565	107	10148.252	9862	11094	121	10116.686	9871	11477	29	10098.586	9901	10689	61	9998.640	9927	10126	52	9992.270	9343	10293	73	10097.685	9866	11133	67	10099.269	9883	10760	53	10035.792	9869	10496	55	10135.527	9849	11399	53	10068.905	9898	10616	38	10010.079	9872	10514	57
1249	63	10086.889	9764	11557	107	10166.028	9803	11427	121	10159.289	9851	11429	29	10172.725	9878	10973	61	9989.181	9917	10074	52	9997.038	9904	10481	73	10081.671	9899	10760	67	10087.970	9891	11332	53	10137.472	9892	10809	55	10102.019	9889	10715	53	10035.925	9906	10648	38	10041.211	9856	10764	57
1250	63	10035.777	9835	10809	107	10186.047	9859	11457	121	10113.413	9775	11222	29	10097.104	9908	10731	61	10017.804	9911	10294	52	9997.712	9920	10104	73	10088.698	9839	10575	67	10068.567	9866	10671	53	10120.057	9888	10628	55	10077.363	9888	11031	53	10024.642	9893	10434	38	10084.079	9849	10930	57
1251	63	10088.825	9871	11071	107	10162.804	9763	12046	121	10101.537	9869	10736	29	10164.759	9911	10749	61	9980.000	9884	10051	52	10006.346	9881	10445	73	10063.343	9849	10591	67	10065.806	9883	10603	53	10095.887	9866	11274	55	10054.272	9871	10722	53	10047.830	9900	10592	38	10012.315	9879	10349	57
1252	63	10013.223	9908	10357	107	10059.141	9816	11002	121	10119.728	9853	11263	29	10101.931	9928	10677	61	10087.737	9979	10548	52	10070.980	9864	10459	73	10142.507	9798	11019	67	10090.701	9834	10418	53	10089.227	9891	10582	55	10026.873	9911	10622	53	10060.943	9712	10957	38	9980.579	9878	10094	57
1253	63	10076.984	9900	10719	107	10132.981	9857	11442	121	10097.992	9836	11087	29	10169.069	9899	10871	61	10197.442	9958	11129	52	10032.730	9913	10572	73	10086.000	9876	10899	67	10053.865	9851	11125	53	10209.320	9871	11131	55	10045.690	9844	10677	53	10015.962	9894	10713	38	10031.553	9907	10288	57
1254	63	10032.190	9876	10508	107	10095.215	9838	10991	121	10162.148	9706	11475	29	10175.931	9894	10859	61	10015.345	9887	10599	52	10071.212	9866	10626	73	10071.822	9896	10822	67	10020.881	9889	10816	53	10090.812	9887	11030	55	10045.019	9905	10630	53	10023.472	9853	10630	38	10008.105	9902	10307	57
1255	63	10041.460	9713	10562	107	10111.084	9767	11374	121	10140.645	9792	11851	29	10148.311	9789	10875	61	10000.836	9885	10110	52	10047.038	9882	10773	73	10143.657	9887	11133	67	10085.224	9916	10630	53	10200.755	9917	12637	55	10088.527	9886	10773	53	10088.604	9850	10790	38	9985.974	9884	10195	57
1256	63	10122.762	9887	10761	107	10133.813	9875	12189	121	10196.900	9842	11926	29	10036.931	9678	10595	61	9941.688	9820	10055	52	10038.288	9855	10848	73	10131.137	9845	11141	67	10198.015	9860	10966	53	10015.585	9893	10425	55	10155.854	9862	10892	53	10055.887	9828	11114	38	9992.685	9872	10201	57
1257	63	10087.650	9850	11326	107	10142.225	9770	11858	121	10128.479	9847	11420	29	10088.827	9902	10659	61	9974.885	9901	10164	52	9995.327	9896	10420	73	10048.315	9887	10536	67	10091.552	9902	11297	53	10075.188	9908	10709	55	10100.818	9583	11006	53	10022.095	9907	10583	38	10020.185	9928	10229	57
1258	63	10064.365	9860	11220	107	10082.636	9885	10911	121	10156.289	9855	11350	29	10002.689	9711	10461	61	10070.476	9827	10506	52	9997.577	9802	10246	73	10057.137	9841	10951	67	10162.418	9793	11139	53	10168.698	9897	11290	55	10057.291	9773	10676	53	10019.547	9877	10344	38	9990.605	9808	10190	57
1259	63	10023.841	9890	10538	107	10081.233	9898	10677	121	10110.487	9882	10941	29	10250.552	9800	10890	61	10046.722	9920	10311	52	9990.115	9857	10090	73	10171.589	9829	11322	67	10126.388	9855	11616	53	10030.943	9913	11064	55	10058.091	9869	10557	53	10089.019	9796	10826	38	9984.132	9906	10237	57
1260	63	10114.016	9877	10966	107	10082.346	9895	10840	121	10081.041	9880	11361	29	10051.482	9907	10366	61	10059.983	9905	10457	52	10046.000	9885	10600	73	10093.384	9855	10747	67	10053.776	9880	11028	53	10042.680	9891	10549	55	10065.400	9889	10699	53	10023.358	9909	10380	38	9992.895	9883	10126	57
1261	63	10063.477	9872	10636	107	10088.019	9842	10801	121	10101.611	9889	10877	29	10044.827	9858	10771	61	10062.590	9881	10658	52	10025.192	9899	10707	73	10064.973	9814	10711	67	10181.791	9866	11719	53	10055.680	9885	10617	55	10082.127	9825	10927	53	10042.075	9818	10873	38	10038.711	9856	10476	57
1262	63	9990.096	9898	10224	107	10138.056	9880	10816	121	10132.959	9807	11195	29	10033.069	9929	10475	61	10070.213	9899	10530	52	10081.000	9857	10793	73	10075.877	9843	11277	67	10089.612	9867	11095	53	10117.585	9880	10897	55	10058.200	9851	10829	53	10057.717	9883	11682	38	10010.711	9883	10530	57
1263	63	10147.937	9819	11414	107	10187.542	9797	11172	121	10048.769	9849	10976	29	10043.827	9886	10502	61	10176.000	9959	10849	52	10040.212	9906	10603	73	10034.096	9869	11008	67	10140.567	9867	10916	53	10098.283	9844	10883	55	10092.454	9811	10625	53	10009.340	9910	10213	38	10109.605	9911	10626	57
1264	63	10115.223	9880	11296	107	10129.729	9892	10942	121	10060.074	9892	11055	29	10120.000	9900	10690	61	10059.394	9846	10731	52	10117.115	9793	11031	73	10033.150	9871	10415	67	10099.582	9826	11089	53	10045.698	9908	10538	55	10013.072	9897	10306	53	9984.113	9763	10142	38	9972.368	9452	10414	57
1265	63	10095.667	9770	10696	107	10146.225	9838	10915	121	10210.091	9856	11286	29	10086.069	9899	10655	61	10068.836	9943	10624	52	10027.404	9907	10700	73	10101.521	9854	11195	67	10100.940	9872	11213	53	10168.472	9844	10922	55	10064.964	9896	10743	53	10045.604	9854	10810	38	10040.842	9903	10568	57
1266	63	10094.604	9855	10806	107	10120.131	9808	10757	121	10078.198	9860	11026	29	10184.793	9898	10669	61	10175.131	9885	11846	52	10015.673	9882	10642	73	10068.014	9865	11693	67	10134.821	9900	10840	53	10065.925	9900	10785	55	10038.527	9864	10981	53	10023.453	9239	10504	38	10017.237	9778	10694	57
1267	63	10026.016	9908	10315	107	10071.813	8710	11160	121	10117.157	9875	10847	29	10110.621	9922	10792	61	10051.033	9876	10453	52	10108.250	9885	10679	73	10078.754	9318	10703	67	10085.672	9895	10859	53	10178.736	9890	11620	55	10001.164	9906	10646	53	10020.151	9911	10570	38	10008.815	9913	10219	57
1268	63	10076.968	9867	11048	107	10140.542	9687	11215	121	10160.231	9907	11927	29	10148.345	9569	11116	61	10059.442	9909	10791	52	10003.808	9883	10420	73	10062.918	9886	10625	67	10147.000	9902	10859	53	10142.585	9865	10836	55	10109.072	9882	10791	53	10035.434	9875	10727	38	10028.000	9834	10385	57
1269	63	10033.444	9840	10773	107	10115.804	9865	11268	121	10143.165	8910	11659	29	10036.552	9915	10471	61	10014.278	9911	10219	52	10056.904	9873	10706	73	10103.822	9864	11015	67	10114.717	9829	10898	53	10047.925	9898	10794	55	10015.072	9854	10362	53	10003.943	9854	10267	38	10103.158	9877	10690	57
1270	63	10074.460	9874	10854	107	10227.206	9885	11666	121	10116.620	9837	10879	29	10099.518	9775	10857	61	10202.017	9814	10881	52	9997.173	9912	10219	73	10112.945	9859	11067	67	10059.403	9837	10710	53	10069.472	9900	10591	55	10024.146	9889	10540	53	10026.905	9820	10618	38	10005.053	9894	10495	57
1271	63	10085.302	9888	11102	107	10112.990	9874	11071	121	10088.413	9871	10735	29	10224.966	9790	10891	61	10009.836	9962	10049	52	9976.846	9821	10154	73	10028.150	9752	10627	67	10136.299	9876	11117	53	10034.698	9913	10670	55	10067.327	9881	10738	53	10085.604	9860	11268	38	10019.685	9899	10220	57
1272	63	10147.270	9893	10909	107	10111.607	9890	10950	121	10153.611	9796	11085	29	10082.896	9866	10459	61	10080.000	9987	10251	52	10002.808	9870	10394	73	10011.232	9888	10321	67	10033.478	9876	10656	53	10073.377	9863	10923	55	10011.909	9877	10405	53	10112.830	9890	11142	38	10015.315	9908	10565	57
1273	63	10115.857	9940	10814	107	10235.916	9892	12019	121	10205.802	9836	12143	29	10152.379	9869	10922	61	10006.606	9739	10374	52	10084.750	9789	11074	73	10077.370	9865	10927	67	10074.776	9797	10797	53	10161.057	9812	11005	55	10094.818	9775	10945	53	10023.755	9892	10417	38	10012.000	9879	10511	57
1274	63	10090.254	9813	11091	107	10149.663	9833	11546	121	10111.835	9795	11737	29	10151.621	9888	10837	61	10136.558	9953	10413	52	10024.135	9894	10875	73	10073.479	9872	10946	67	10023.776	9888	10555	53	10081.000	9862	10713	55	10136.818	9856	11269	53	9999.717	9851	10551	38	10020.315	9896	10526	57
1275	63	10062.698	9881	10817	107	10060.215	9833	10792	121	10125.818	9857	11786	29	10119.896	9884	10810	61	10066.476	9940	10493	52	10043.520	9914	10876	73	10059.164	9848	11343	67	10073.896	9867	10775	53	10067.680	9926	10648	55	10043.418	9865	10802	53	10022.642	9868	10426	38	9998.815	9853	10216	57
1276	63	10065.000	9891	11193	107	10180.374	9788	11662	121	10139.298	9889	11425	29	10106.241	9897	11579	61	10062.558	9929	10480	52	10015.885	9886	10480	73	10100.438	9877	11073	67	10099.552	9911	11492	53	10125.075	9838	11003	55	9998.673	9877	10330	53	9994.415	9825	10316	38	10002.263	9844	10892	57
1277	63	10096.794	9870	12463	107	10140.233	9913	10844	121	10084.769	9790	11504	29	10066.621	9903	10374	61	10043.442	9891	10302	52	10071.962	9897	10609	73	10021.150	9884	10847	67	10078.537	9823	11063	53	10093.453	9849	10912	55	10003.637	9852	10424	53	10009.396	9841	10468	38	10015.132	9822	10373	57
1278	63	10027.762	9856	10490	107	10146.206	9817	10929	121	10138.231	9820	10896	29	10105.448	9862	10982	61	10063.804	9924	10775	52	10007.058	9890	10379	73	10071.959	9881	10835	67	10044.358	9826	10638	53	10071.264	9907	10929	55	10030.164	9901	10649	53	9989.453	9918	10183	38	9937.368	8496	10422	57
1279	63	10097.396	9916	10747	107	10138.607	9735	11231	121	10066.207	9857	11032	29	10043.414	9919	10445	61	10002.147	9931	10119	52	10063.250	9860	11207	73	10137.959	9838	11531	67	10104.896	9851	11029	53	10123.415	9858	10866	55	10090.928	9922	10795	53	10064.981	9898	10742	38	9997.815	9675	10219	57
1280	63	10037.286	9880	10471	107	10086.832	9878	10683	121	10130.950	9695	11949	29	10020.896	9921	10319	61	10025.278	9858	10678	52	10040.115	9877	10348	73	10068.616	9901	11034	67	10030.104	9834	10859	53	10099.773	9880	10861	55	10097.546	9879	10871	53	9990.510	9909	10082	38	10038.395	9885	10686	57
1281	63	10062.444	9875	10671	107	10201.448	9892	11379	121	10172.074	9877	11600	29	10110.621	9891	11027	61	10076.935	9849	10665	52	10001.135	9900	10352	73	10071.041	9857	11444	67	10114.179	9870	11104	53	10062.453	9885	11211	55	10071.836	9807	10874	53	10000.057	9841	10419	38	10017.158	9856	10656	57
1282	63	10104.777	9877	10961	107	10132.486	9866	11149	121	10116.165	9791	11174	29	10101.345	9905	10829	61	10035.672	9853	10355	52	9998.212	9917	10330	73	10107.274	9853	11574	67	10082.149	9905	10942	53	10094.188	9858	10760	55	10211.945	9898	11554	53	10024.925	9913	10285	38	10034.079	9900	10481	57
1283	63	10095.508	9898	11085	107	10123.897	9859	11333	121	10123.802	9868	10842	29	10034.034	9934	10407	61	10086.705	9885	10747	52	10007.173	9718	10642	73	10134.877	9892	11354	67	10121.582	9830	11212	53	10151.680	9903	11772	55	10159.909	9886	11514	53	10062.792	9823	10913	38	10125.711	9854	11005	57
1284	63	10025.794	9873	10631	107	10236.458	9836	11912	121	10064.810	9750	10864	29	10081.379	9889	10564	61	10136.804	9931	10682	52	10044.346	9775	11042	73	10123.384	9825	11233	67	10085.119	9840	10860	53	10070.642	9896	10713	55	10007.127	9903	10221	53	10041.095	9899	11089	38	10004.605	9897	10339	57
1285	63	10029.206	9915	10773	107	10180.859	9897	11315	121	10099.272	9889	11340	29	10205.241	9874	11044	61	10098.229	9884	10571	52	10011.404	9896	10268	73	10085.302	9884	11235	67	10092.672	9848	11000	53	10062.208	9842	10710	55	10008.728	9689	10556	53	10019.057	9906	10530	38	9999.921	9850	10371	57
1286	63	10206.556	9837	11740	107	10128.178	9875	11268	121	10120.843	9869	11104	29	10163.862	9947	10957	61	10015.017	9918	10253	52	10066.827	9826	10901	73	10058.479	9897	10676	67	10069.418	9847	10798	53	10064.849	9858	11259	55	10030.272	9906	10716	53	10035.340	9908	10543	38	10026.815	9897	10496	57
1287	63	10169.968	9870	11104	107	10122.346	9669	11103	121	10112.868	9667	11015	29	10179.345	9895	11187	61	10116.623	9849	11124	52	10007.462	9894	10391	73	9993.575	8392	10277	67	10079.926	9877	11167	53	10047.943	9915	10592	55	10004.236	9886	10477	53	10010.227	9898	10398	38	10030.711	9912	11012	57
1288	63	10053.730	9882	10469	107	10132.589	9882	11022	121	10135.967	9900	11102	29	10140.862	9919	10837	61	10027.476	9930	10310	52	10006.558	9894	10316	73	10057.164	9881	10889	67	10095.896	9837	10574	53	10136.943	9816	11304	55	10133.437	9867	10853	53	10136.434	9899	10999	38	10061.158	9915	10380	57
1289	63	10141.889	9864	11228	107	10056.037	9859	10738	121	10097.389	9638	11401	29	10151.379	9923	10743	61	10083.295	9685	10726	52	9998.327	9881	10991	73	10066.671	9876	11138	67	10116.567	9906	11819	53	10030.264	9902	10481	55	10080.473	9889	10689	53	10037.604	9855	11448	38	10005.053	9683	10435	57
1290	63	10146.302	9875	11018	107	10193.729	9855	11481	121	10149.496	9738	11765	29	10177.689	9908	10763	61	10016.000	9922	10181	52	9965.788	9843	10084	73	10033.809	9903	10761	67	10086.791	9898	10767	53	10115.151	9899	10740	55	10085.036	9899	10794	53	10059.868	9908	10496	38	10009.474	9919	10364	57
1291	63	10065.143	9882	11045	107	10112.374	9855	10930	121	10098.711	9631	11754	29	10168.448	9908	11033	61	10040.524	9903	10546	52	10016.827	9865	10557	73	10194.109	9861	11361	67	10073.656	9887	10526	53	10079.680	9872	10980	55	10114.272	9923	10666	53	10023.962	9902	10847	38	10023.474	9856	10670	57
1292	63	10149.444	9803	11168	107	10125.486	9844	10928	121	10037.777	9889	10911	29	10114.207	9853	10623	61	10005.410	9892	10337	52	10027.558	9908	10375	73	10183.986	9849	11533	67	10047.806	9858	10615	53	10139.320	9857	11029	55	10102.036	9857	10620	53	10025.755	9871	10281	38	9986.605	9888	10232	57
1293	63	10067.477	9917	11126	107	10187.271	9860	11030	121	10105.496	9827	10849	29	10121.275	9892	10540	61	10025.082	9911	10803	52	10048.442	9830	10907	73	10032.959	9875	10643	67	10121.761	9825	11465	53	10141.490	9866	11339	55	10155.582	9898	10986	53	9984.698	9906	10171	38	10033.895	9896	10499	57
1294	63	10079.777	9874	10741	107	10094.280	9847	11063	121	10133.645	9839	11214	29	10078.827	9899	10549	61	9981.099	9920	10021	52	9984.558	9884	10062	73	10114.232	9810	11599	67	10042.090	9862	10725	53	10045.188	9892	10604	55	10161.981	9836	11363	53	10088.830	9889	10797	38	10028.947	9860	10611	57
1295	63	10041.968	9897	10593	107	10078.514	9876	10887	121	10147.719	9861	11453	29	10092.138	9907	10546	61	10054.771	9911	10259	52	10023.750	9908	10291	73	10113.027	9861	11235	67	10126.672	9884	11007	53	10152.264	9908	11301	55	10096.945	9825	10732	53	10063.227	9855	10781	38	10052.237	9914	10536	57
1296	63	10064.825	9894	10814	107	10132.542	9867	12142	121	10070.083	8604	11304	29	10132.725	9890	11425	61	10059.049	9941	10702	52	10050.230	9889	10680	73	10128.795	9835	10924	67	10097.492	9839	10824	53	10086.773	9850	10565	55	10093.891	9871	10707	53	9998.925	9903	10572	38	10054.737	9913	11258	57
1297	63	10063.952	9853	11142	107	10141.981	9867	11319	121	10158.604	9873	11318	29	10021.586	9877	10455	61	10011.935	9831	10381	52	10065.385	9861	10532	73	10156.671	9867	10823	67	10085.627	9849	10881	53	10114.680	9866	10896	55	10072.454	9880	10698	53	9992.302	9868	10294	38	9987.895	9902	10126	57
1298	63	10043.587	9887	10982	107	10092.748	9870	11071	121	10122.272	9877	11138	29	10101.655	9888	10552	61	10052.541	9973	10225	52	10056.404	9907	10562	73	10076.397	9867	10840	67	10017.090	9836	10377	53	10098.812	9901	10633	55	10099.527	9865	10584	53	9981.755	9871	10255	38	10029.974	9867	10345	57
1299	63	10103.904	9848	10721	107	10149.691	9856	10778	121	10084.306	9846	11102	29	10238.448	9732	11387	61	10069.722	9882	10873	52	10032.808	9899	10490	73	10130.657	9827	11217	67	10076.687	9820	10770	53	10065.415	9914	11057	55	10042.728	9806	10559	53	9995.396	9905	10309	38	10012.474	9875	10286	57
1300	63	10081.096	9920	10667	107	10158.047	9434	11219	121	10152.024	9873	11192	29	10229.104	9936	10951	61	10076.196	9938	10546	52	10104.135	9824	11194	73	10186.123	9731	11009	67	10066.179	8989	10839	53	10000.698	9907	10261	55	10046.200	9874	10577	53	10029.132	9904	10500	38	10000.553	9866	10278	57
1301	63	10141.794	9902	11085	107	10212.757	9884	11257	121	10058.487	9762	10825	29	10142.173	9882	10835	61	10014.131	9944	10171	52	10032.115	9820	10689	73	10003.507	9923	10368	67	10109.806	9835	11181	53	10088.358	9768	11535	55	10061.109	9770	10681	53	10029.208	9719	10734	38	10003.789	9858	10689	57
1302	63	10066.762	9882	10335	107	10093.477	9876	10686	121	10051.942	9851	11015	29	10050.275	9899	10317	61	10068.901	9923	10745	52	9996.827	9921	10194	73	10067.027	9820	10500	67	10023.567	9818	10515	53	10015.302	9873	10324	55	9994.363	9880	10187	53	10062.528	9820	10720	38	10022.421	9922	10327	57
1303	63	10057.175	9772	10785	107	10102.280	8580	11204	121	10094.083	8991	11193	29	10037.862	9911	10505	61	10122.901	9920	10770	52	10007.346	9916	10207	73	10079.479	9890	11035	67	10072.881	9899	10760	53	10085.585	9831	10627	55	10135.272	9852	10992	53	10039.736	9869	10528	38	10029.421	9877	10515	57
1304	63	10148.127	9835	11024	107	10128.729	9846	11550	121	10074.331	9835	10786	29	10084.345	9884	10703	61	10075.836	9924	10622	52	10010.500	9803	10540	73	10021.768	9837	10578	67	10091.254	9864	10760	53	10130.396	9886	10811	55	10125.491	9909	10711	53	9996.075	9900	10389	38	10012.921	9892	10324	57
1305	63	10110.365	9803	11361	107	10175.065	9876	11127	121	10078.793	9828	10839	29	10139.586	9868	10730	61	10121.787	9845	10467	52	10068.538	9882	10691	73	10167.657	9888	11102	67	10083.433	9855	10994	53	10063.019	9901	10524	55	10142.346	9865	10957	53	10059.642	9888	10767	38	10020.132	9900	10434	57
1306	63	10089.635	9893	11123	107	10116.196	9893	11699	121	10143.000	9815	11809	29	10193.241	9817	11559	61	10004.885	9926	10079	52	9987.308	9886	10199	73	10142.438	9874	11262	67	10098.254	9880	10896	53	10134.830	9887	12596	55	10143.491	9938	11035	53	10107.038	9588	11565	38	10117.079	9892	10810	57
1307	63	10096.714	9906	11223	107	10182.374	9821	11753	121	10067.587	9893	10790	29	10088.311	9919	10730	61	10047.017	9974	10292	52	10034.827	9878	10482	73	10077.356	9848	10825	67	10140.926	9864	10897	53	10058.245	9838	10548	55	10043.509	9870	10888	53	10021.736	9880	10510	38	10031.185	9851	10564	57
1308	63	10093.667	9906	10633	107	10171.981	9869	11277	121	10178.793	9845	12096	29	10081.069	9904	11125	61	10027.229	9922	10247	52	10013.980	9894	10252	73	10151.343	9883	11397	67	10138.896	9854	12099	53	10084.472	9895	10771	55	10072.182	9887	10745	53	10021.283	9920	10450	38	9999.105	9927	10204	57
1309	63	10075.650	9885	10954	107	10139.486	9856	11234	121	10166.546	9834	11360	29	10111.311	9908	10783	61	10150.606	9901	10959	52	10028.038	9861	10591	73	10018.877	8915	10630	67	10159.373	9856	11833	53	10045.113	9887	10475	55	10035.437	9868	10747	53	10045.170	9893	10619	38	10086.526	9877	10651	57
1310	63	10158.286	9878	10953	107	10179.813	9737	11274	121	10170.256	9851	11000	29	10107.173	9831	10895	61	10042.804	9932	10348	52	10004.942	9860	10557	73	10025.534	9867	10433	67	10030.910	9909	10549	53	10055.717	9889	10970	55	10043.127	9899	10488	53	10057.151	9851	10752	38	10034.237	9911	10377	57
1311	63	10166.667	9871	11544	107	10133.589	9860	11132	121	10209.983	9889	11511	29	10070.689	9897	10739	61	10079.787	9925	10378	52	10060.500	9836	10603	73	10108.274	9854	10983	67	10157.567	9859	11198	53	10068.981	9900	10541	55	9942.000	8650	10334	53	10052.377	9900	10729	38	10038.789	9917	10535	57
1312	63	10053.777	9901	10421	107	10155.065	9799	11313	121	10084.148	9832	11235	29	10215.104	9864	11370	61	9993.869	9921	10066	52	10044.038	9911	10830	73	10082.959	9854	10966	67	10094.552	9856	10978	53	10114.717	9797	10826	55	10109.873	9836	11104	53	10002.075	9822	10374	38	10038.368	9919	10619	57
1313	63	10007.238	9854	10607	107	10123.832	9898	11536	121	10126.265	9849	11201	29	10095.966	9899	10857	61	10004.508	9898	10153	52	10011.020	9875	10563	73	10018.411	9857	10399	67	10140.313	9850	10972	53	10277.849	9860	11425	55	10013.836	9873	10409	53	10048.132	9889	10471	38	9987.947	9932	10080	57
1314	63	10051.794	9814	11177	107	10150.775	9793	11387	121	10143.182	9676	11140	29	10133.862	9861	10689	61	10144.853	9945	11100	52	10016.692	9829	10634	73	10079.343	9879	11218	67	10066.060	9877	10606	53	10093.547	9873	10915	55	10113.563	9914	11382	53	10036.208	9866	10667	38	10075.632	9905	11346	57
1315	63	10110.413	9839	10836	107	10109.925	9819	11398	121	10117.653	9847	12533	29	10013.311	9847	10532	61	10039.115	9930	10619	52	9991.846	9207	10672	73	10207.575	9860	11022	67	10127.865	9853	10809	53	10107.943	9830	10934	55	10042.272	9892	10801	53	9991.245	9899	10144	38	10024.579	9906	10481	57
1316	63	10095.063	9389	11235	107	10113.523	9769	11643	121	10153.496	9853	11665	29	10079.518	9885	11013	61	10162.640	9813	10848	52	10068.365	9850	10851	73	10095.781	9851	10929	67	10053.836	9808	10857	53	10138.434	9844	10971	55	10035.673	9873	11061	53	10088.642	9882	10810	38	10097.211	9901	10995	57
1317	63	10059.096	9911	10443	107	10170.654	9845	11068	121	10091.504	9879	10897	29	10041.725	9872	10753	61	9970.442	9866	10062	52	10015.577	9917	10470	73	10099.603	9870	10869	67	10060.104	9876	10730	53	10136.245	9863	11086	55	10174.709	9900	11200	53	9997.585	9892	10303	38	10257.447	9858	11289	57
1318	63	10064.968	9885	10854	107	10139.701	9885	11563	121	10083.471	9841	10901	29	10113.311	9892	10999	61	10061.181	9858	10472	52	10029.404	9807	10710	73	10056.932	9913	10563	67	10145.508	9861	11268	53	10060.283	9922	10627	55	10022.091	9903	10693	53	9999.585	9919	10188	38	10117.185	9845	10880	57
1319	63	10088.381	9860	11115	107	10142.327	9774	11386	121	10134.843	9839	11229	29	10077.896	9870	10641	61	10043.115	9949	10158	52	10050.462	9878	10765	73	10044.411	9892	10707	67	10080.492	9863	10704	53	10162.227	9891	11193	55	10055.964	9925	10562	53	9981.849	9617	10368	38	10065.395	9882	11183	57
1320	63	10099.127	9814	10679	107	10099.748	9878	11008	121	10134.578	9845	10870	29	10162.827	9846	10626	61	10063.606	9867	10667	52	9990.077	9880	10167	73	10038.261	9891	10527	67	10148.299	9840	11805	53	10026.962	9888	10461	55	10209.654	9878	11375	53	10038.868	9879	10451	38	10055.211	9899	10788	57
1321	63	10050.730	9787	10915	107	10163.141	9692	11095	121	10142.157	9699	10795	29	10268.104	9887	10994	61	10096.049	9876	10779	52	9984.538	9883	10127	73	10045.261	9843	10809	67	10049.373	9881	10454	53	10130.320	9869	10817	55	10087.363	9854	11132	53	10097.566	9673	11009	38	10065.500	9912	10672	57
1322	63	10028.857	9882	10418	107	10098.065	9905	10918	121	10155.909	9866	11333	29	10110.518	9867	11270	61	10088.951	9817	10599	52	10032.077	9877	10632	73	10072.000	9806	11044	67	10133.344	9848	10970	53	10059.547	9839	10640	55	10015.600	9917	10480	53	9989.038	9859	10196	38	9985.342	9876	10068	57
1323	63	10112.206	9860	10854	107	10140.103	9874	11105	121	10163.719	9727	11127	29	10090.241	9876	10564	61	9992.442	9714	10163	52	9994.558	9842	10295	73	10148.603	9801	11379	67	10129.836	9905	11300	53	10097.660	9918	10602	55	10105.272	9840	10759	53	10022.245	9892	10380	38	10059.211	9937	10421	57
1324	63	10109.777	9760	11484	107	10126.879	9867	10677	121	10134.735	9869	11144	29	10126.862	9905	10563	61	10053.655	9796	10415	52	10033.308	9893	10988	73	10063.589	9875	10604	67	10189.164	9891	10916	53	9997.510	9888	10181	55	10036.236	9816	10725	53	9980.490	9888	10039	38	10066.315	9899	10817	57
1325	63	10157.762	9801	10741	107	10098.804	9850	10691	121	10196.570	9775	11044	29	10331.759	9907	11163	61	10159.345	9764	11292	52	10031.788	9833	10527	73	10200.397	9867	11296	67	10038.821	9874	10725	53	10032.566	9842	10967	55	10078.437	9860	10704	53	9994.188	9860	10195	38	10015.921	9794	10560	57
1326	63	10073.223	9869	10782	107	10117.486	9866	11514	121	10100.983	9859	11184	29	10118.552	9863	10739	61	10032.901	9934	10182	52	10173.827	9873	11044	73	10094.739	9860	10814	67	10106.985	9863	11137	53	10094.358	9568	11406	55	10116.945	9880	11240	53	10030.528	9923	11019	38	10014.368	9858	10477	57
1327	63	10093.683	9894	10653	107	10172.206	9809	11434	121	10155.885	9790	10966	29	10088.069	9861	10472	61	10091.000	9927	10404	52	10037.520	9908	10577	73	10050.246	9812	10576	67	10058.135	9836	10510	53	10105.038	9857	11578	55	10057.236	9857	10707	53	10020.208	9867	10370	38	10025.921	9906	10216	57
1328	63	10118.286	9841	11090	107	10098.673	9830	10872	121	10186.165	9766	11860	29	10058.552	9896	10422	61	10008.508	9943	10287	52	10027.423	9889	10426	73	10071.768	9861	10492	67	10145.687	9848	11063	53	10034.000	9877	10769	55	10062.745	9877	10392	53	10067.434	9876	10548	38	10023.711	9851	10373	57
1329	63	10066.460	9843	10732	107	10069.094	9891	10810	121	10154.900	9776	12043	29	10157.896	9903	11560	61	10041.754	9958	10438	52	10001.596	9864	10438	73	10141.548	9855	10950	67	10067.090	9873	11002	53	10032.453	9832	10689	55	10059.945	9808	10797	53	10009.170	9874	10525	38	9988.789	9906	10139	57
1330	63	10118.350	9894	11587	107	10074.990	9877	10936	121	10150.017	9839	11106	29	9986.379	9926	10068	61	10093.033	9898	10702	52	10053.250	9880	10751	73	10085.000	9894	10788	67	10094.418	9883	10660	53	10081.283	9917	10666	55	10067.327	9859	10517	53	10021.245	9898	10433	38	9990.342	9842	10447	57
1331	63	10112.016	9896	10646	107	10082.935	9856	11516	121	10147.645	9844	11307	29	10169.275	9887	11175	61	10181.147	9844	11540	52	10021.212	9905	10421	73	10096.466	9843	10838	67	10167.821	9870	11351	53	10092.132	9856	11289	55	10013.582	9908	10410	53	9963.547	9474	10458	38	9951.342	9160	10298	57
1332	63	10086.921	9863	10874	107	10118.458	9840	11024	121	10110.909	9892	11117	29	10097.345	9914	10738	61	10061.885	9949	10217	52	9986.077	9460	10361	73	10104.754	9813	11189	67	10156.552	9863	10852	53	10107.925	9844	10921	55	10070.019	9889	10470	53	10034.132	9824	10408	38	9974.263	9863	10038	57
1333	63	10044.460	9895	10534	107	10155.337	9861	11042	121	10097.537	9826	10982	29	10072.621	9874	10732	61	10036.853	9910	10448	52	10050.962	9843	11078	73	10080.178	9869	10687	67	10088.701	9916	10647	53	10099.453	9887	11528	55	10079.182	9888	11348	53	10012.453	9709	10355	38	10003.553	9862	10578	57
1334	63	10155.159	9841	11382	107	10129.916	9838	11415	121	10104.363	9893	10938	29	10065.966	9929	10572	61	10015.394	9886	10234	52	10022.365	9884	10289	73	10076.548	9423	11269	67	10070.269	9858	10773	53	10067.170	9891	10662	55	10103.382	9807	11472	53	9993.095	9932	10065	38	10010.079	9929	10329	57
[truncated: 13,346 more rows]
[truncated: 83 more columns]
