# Supplementary material for: Functional neuronal circuits emerge in the absence of developmental activity
Source: Nat Commun. 2024 Jan 8;15:364. doi: 10.1038/s41467-023-44681-2 (PMC10774424; doi:10.1038/s41467-023-44681-2)
Supplement: Supplementary file 9 — Source Data [file 41467_2023_44681_MOESM9_ESM.zip › SourceData/Figure4_LifetimeTricaineData/Feb17_LargeLong/OnOff_measurements.csv]

	Area1	Mean1	Min1	Max1	Area2	Mean2	Min2	Max2	Area3	Mean3	Min3	Max3	Area4	Mean4	Min4	Max4	Area5	Mean5	Min5	Max5	Area6	Mean6	Min6	Max6	Area7	Mean7	Min7	Max7	Area8	Mean8	Min8	Max8	Area9	Mean9	Min9	Max9	Area10	Mean10	Min10	Max10	Area11	Mean11	Min11	Max11	Area12	Mean12	Min12	Max12	Area13
1	94	10130.585	9759	11365	67	10057.433	9892	10548	33	10017.788	9920	10563	43	10063.116	9896	10422	62	10093.049	9831	10826	97	10085.763	9870	10895	79	10162.418	9827	10961	147	10098.748	9275	12229	38	10121.342	9890	10838	72	10042.083	9882	10592	62	10030.081	9840	10684	48	10120.604	9703	11539	91
2	94	10082.213	9886	10895	67	10022.910	9908	10669	33	10016.637	9893	10283	43	10032.488	9881	10570	62	10154.419	9816	11046	97	10212.227	9769	11163	79	10068.266	9864	10859	147	10048.688	9454	11007	38	10187.711	9903	10853	72	10032.723	9866	11193	62	10073.678	9816	10894	48	10123.000	9228	11354	91
3	94	10167.128	9824	11379	67	10104.418	9646	11546	33	9992.516	9843	10434	43	10063.209	9908	10338	62	10177.549	9799	11280	97	10157.783	9788	11385	79	10145.671	9853	11004	147	10114.204	9810	12063	38	10042.815	9882	10383	72	10014.083	9851	11056	62	10069.710	9901	10942	48	10129.521	9853	10760	91
4	94	10099.489	9829	11238	67	10023.403	9345	10793	33	10119.909	9836	10475	43	10128.675	9867	11326	62	10058.451	9878	10802	97	10107.124	9864	10768	79	10126.848	9860	10799	147	10064.068	9859	10844	38	10205.211	9868	11276	72	10040.806	9826	10569	62	10210.371	9870	11317	48	10046.167	9878	10859	91
5	94	10066.479	9882	10807	67	10071.283	9860	10620	33	10029.121	9887	10600	43	10126.721	9886	10891	62	10132.983	9770	11009	97	10119.310	9865	10970	79	10044.873	9729	10785	147	10083.422	9815	11422	38	10178.289	9902	11305	72	10009.806	9851	10675	62	10037.258	9879	10577	48	10089.708	9905	11192	91
6	94	10020.957	9460	10690	67	10118.119	9879	11020	33	10044.667	9880	10510	43	10169.512	9904	11156	62	10239.613	9907	11168	97	10173.175	9788	11326	79	10129.063	9863	10915	147	10056.156	9812	11161	38	10199.447	9928	11911	72	10009.514	9862	10373	62	10014.581	9882	10528	48	10141.312	9889	10795	91
7	94	10152.500	9878	11171	67	10066.269	9862	11425	33	10102.758	9868	11045	43	10064.884	9899	10629	62	10139.919	9603	11279	97	10085.866	9736	10636	79	10171.481	9880	10983	147	10117.347	9835	11248	38	10111.579	9508	11484	72	10032.875	9870	10668	62	10056.903	9705	11124	48	10059.458	9848	10565	91
8	94	10074.457	9850	10591	67	10078.164	9902	10605	33	9986.030	9868	10243	43	10004.628	9803	10299	62	10105.790	9910	10999	97	10116.237	9796	11601	79	10092.835	9832	11040	147	10068.592	9655	11318	38	10370.263	9893	11560	72	9995.292	9831	10853	62	10034.468	9743	10581	48	10103.729	9917	11206	91
9	94	10059.776	9856	10610	67	10059.283	9864	10777	33	10098.818	9840	10797	43	10045.953	9913	10507	62	10227.968	9827	11324	97	10105.186	9855	10910	79	10155.228	9852	10872	147	10133.959	9856	10761	38	10157.395	9889	10845	72	10016.181	9859	10788	62	10059.951	9868	11391	48	10177.792	9594	11500	91
10	94	10090.245	9893	10823	67	10069.388	9900	10714	33	10043.970	9859	10463	43	10154.396	9877	10764	62	10056.532	9858	11026	97	10108.206	9849	10898	79	10110.747	9872	10649	147	10131.048	9857	11421	38	10107.474	9905	10871	72	10000.583	9864	10472	62	10162.032	9805	11184	48	10153.667	9867	10956	91
11	94	10051.755	9878	10914	67	10097.194	9878	11464	33	10035.606	9872	10687	43	10034.628	9878	10560	62	10148.258	9740	11759	97	10117.938	9877	10889	79	10098.089	9833	10962	147	10047.932	9808	10793	38	10118.974	9871	10662	72	10053.333	9887	10811	62	10102.854	9906	10902	48	10077.583	9892	10877	91
12	94	10121.532	9799	11403	67	10120.463	9902	11072	33	10021.363	9547	10625	43	10024.977	9896	10580	62	10151.549	9868	11356	97	10137.268	9761	11226	79	10132.418	9825	11004	147	10074.530	9880	10992	38	10165.026	9894	11142	72	10109.444	9823	11042	62	10050.597	9887	10678	48	10162.750	9886	11620	91
13	94	10098.181	9837	11218	67	10141.060	9802	11242	33	10007.637	9912	10237	43	10136.884	9895	10734	62	10088.483	9871	10518	97	10070.104	9194	10736	79	10222.860	9829	11558	147	10096.014	9887	10640	38	10069.842	9880	10359	72	10059.652	9852	10698	62	10160.951	9869	11403	48	10091.042	9838	10717	91
14	94	10065.543	9913	10863	67	10030.119	9869	10453	33	10078.151	9860	11000	43	10060.884	9900	10640	62	10136.193	9894	11352	97	10138.938	9834	10783	79	10169.785	9835	11377	147	10093.633	9844	11108	38	10052.053	9853	10836	72	10042.902	9876	10669	62	10112.661	9902	10601	48	10047.396	9868	10399	91
15	94	10157.787	9831	11067	67	10108.388	9878	10551	33	10006.272	9857	10632	43	10047.697	9826	10907	62	10181.339	9866	10984	97	10081.918	9701	10768	79	10176.418	9886	11134	147	10093.055	9822	11325	38	10129.289	9817	10949	72	10032.139	9887	10530	62	10019.017	9879	10411	48	10316.708	9826	11076	91
16	94	10115.883	9770	11032	67	10131.612	9858	11236	33	10008.546	9874	10230	43	10038.628	9879	10426	62	10100.919	9841	11063	97	10153.598	9843	12498	79	10109.114	9907	11063	147	10155.938	9799	11159	38	10174.158	9788	11481	72	10035.236	9900	10847	62	10049.419	9877	10985	48	10060.604	9904	10681	91
17	94	10140.426	9863	11410	67	10120.015	9875	10654	33	9997.424	9885	10340	43	10071.697	9269	10762	62	10115.532	9874	11316	97	10045.814	9804	11250	79	10096.367	9939	10569	147	10101.844	9790	11405	38	10115.737	9866	10962	72	9988.223	9889	10228	62	10101.129	9862	10952	48	10126.312	9818	10910	91
18	94	10094.437	9822	10946	67	10073.164	9861	10940	33	10014.000	9882	10329	43	10086.488	9921	10430	62	10085.178	9874	10741	97	10073.124	9850	10697	79	10127.431	9867	11089	147	10088.374	9859	10834	38	10166.053	9915	11022	72	10042.194	9904	10919	62	10033.017	9856	10604	48	10074.042	9890	10879	91
19	94	10092.883	9899	11514	67	10100.985	9871	11265	33	9974.637	9896	10091	43	10049.140	9872	10633	62	10114.210	9903	11017	97	10151.618	9831	11038	79	10046.949	9837	11241	147	10081.442	9872	11071	38	10086.342	9935	10577	72	10033.208	9869	10704	62	10075.064	9903	10926	48	10062.042	9897	10863	91
20	94	10054.489	9732	10827	67	10084.746	9904	10794	33	10047.272	9898	10523	43	10069.837	9891	10653	62	10103.646	9873	10772	97	10168.598	9797	11647	79	10103.431	9821	10983	147	10124.510	9662	12016	38	10134.289	9890	10667	72	10066.598	9828	11108	62	10090.564	9865	10901	48	10116.542	9852	10909	91
21	94	10089.691	9861	11535	67	10035.508	9854	10716	33	10020.758	9858	10531	43	10089.303	9910	10396	62	10081.693	9881	11205	97	10178.433	9895	11783	79	10139.646	9851	11568	147	10071.442	9853	10872	38	10149.658	9816	10943	72	10023.027	9462	10740	62	10075.790	9887	10633	48	10030.146	9918	10814	91
22	94	10115.649	9649	11322	67	10057.090	9833	10508	33	9997.849	9895	10402	43	10086.396	9880	10615	62	10098.983	9847	11248	97	10095.217	9884	10734	79	10144.189	9889	11213	147	10149.007	9825	10949	38	10111.685	9930	10694	72	10005.277	9907	10450	62	10056.517	9905	11096	48	10090.188	9851	10545	91
23	94	10095.053	9811	10816	67	10071.358	9876	10511	33	9994.484	9904	10196	43	10070.279	9900	10456	62	10125.436	9785	10913	97	10111.433	9847	10902	79	10172.051	9910	11031	147	10110.762	9897	11240	38	10067.315	9887	10946	72	10035.348	9891	10690	62	10058.274	9873	10885	48	10137.521	9889	10897	91
24	94	10149.745	9754	10943	67	10084.060	9733	10823	33	10051.394	9880	10382	43	10115.372	9859	10581	62	10145.081	9730	10826	97	10133.525	9785	10956	79	10073.544	9881	10660	147	10125.741	9889	12097	38	10115.500	9906	10902	72	10042.833	9898	10407	62	10015.290	9897	10412	48	10090.812	9914	10654	91
25	94	10037.319	9851	11021	67	10057.806	9921	10897	33	10038.939	9897	10597	43	10091.860	9916	10943	62	10108.983	9863	10703	97	10112.948	9844	11005	79	10229.278	9906	11387	147	10082.945	9875	10741	38	10245.368	9873	10831	72	10017.527	9884	11189	62	10028.613	9869	10569	48	10142.396	9877	11573	91
26	94	10116.639	9798	11111	67	10146.865	9845	11099	33	10059.788	9878	10706	43	10099.232	9860	10733	62	10116.064	9857	10615	97	10092.567	9859	10908	79	10248.506	9858	12428	147	10107.477	9824	11393	38	10100.815	9862	10760	72	10034.083	9881	10924	62	10036.354	9879	10499	48	10058.667	9831	10756	91
27	94	10083.234	9867	11175	67	10104.164	9869	11756	33	10024.637	9918	10681	43	10044.023	9880	10807	62	10170.451	9754	11776	97	10169.278	9853	11190	79	10147.013	9790	10869	147	10052.354	9641	11206	38	10141.579	9807	10993	72	10049.014	9847	10546	62	10083.468	9845	10796	48	10155.646	9765	11371	91
28	94	10202.809	9867	12095	67	10090.717	9834	10960	33	10013.000	9919	10201	43	10143.047	9849	11387	62	10216.678	9842	10926	97	10101.835	9835	10708	79	10142.266	9295	10996	147	10096.326	9894	11072	38	10198.395	9925	11140	72	9994.777	9882	10251	62	9995.339	9901	10199	48	10094.000	9892	10866	91
29	94	10066.117	9744	11006	67	10037.970	9899	10596	33	10072.333	9818	10833	43	10115.465	9863	10882	62	10136.307	9844	11120	97	10156.525	9805	11081	79	10098.987	9898	10770	147	10081.911	9695	11121	38	10064.500	9901	10609	72	10043.917	9861	10694	62	10041.129	9869	10609	48	10068.021	9897	11122	91
30	94	10044.128	9893	10589	67	10040.612	9849	10388	33	10055.151	9878	10526	43	10081.093	9739	10638	62	10106.307	9832	11531	97	10095.711	9565	11159	79	10100.240	9903	10760	147	10066.734	9867	10910	38	10180.632	9855	10876	72	10027.848	9900	10647	62	10077.483	9844	11133	48	10054.375	9894	10581	91
31	94	10082.319	9834	11263	67	10102.985	9887	10918	33	10043.849	9874	10383	43	10117.303	9879	11032	62	10173.822	9860	11108	97	10149.989	9870	11124	79	10100.886	9830	11918	147	10078.252	9812	11360	38	10100.395	9899	10936	72	9994.056	9875	10265	62	10018.436	9860	10405	48	10084.292	9833	10713	91
32	94	10104.106	9823	10874	67	10144.597	9749	11067	33	9991.667	9883	10231	43	10146.069	9880	11001	62	10062.661	9875	10787	97	10163.825	9735	11131	79	10122.165	9851	11265	147	10066.497	9864	10786	38	10107.079	9879	10887	72	10056.556	9871	10796	62	10030.307	9885	10615	48	10040.146	9875	10412	91
33	94	10116.266	9815	11161	67	10161.358	9822	11589	33	10033.091	9895	10829	43	10159.349	9891	11210	62	10084.049	9902	10682	97	10132.722	9830	11349	79	10243.519	9895	11248	147	10071.096	9873	10946	38	10211.868	9824	11462	72	9994.819	9877	10241	62	10002.274	9885	10543	48	10169.021	9856	10780	91
34	94	10135.883	9809	11781	67	10108.552	9908	11576	33	10023.151	9894	10381	43	10160.791	9873	10846	62	10053.161	9859	10740	97	10170.165	9825	11867	79	10102.076	9598	10916	147	10129.925	9829	10828	38	10259.895	9839	11027	72	10025.348	9824	10980	62	10002.290	9827	10315	48	10131.250	9932	11157	91
35	94	10112.128	9885	11078	67	10113.254	9837	11092	33	10011.272	9868	10372	43	10092.931	9856	10604	62	10161.774	9873	10920	97	10105.742	9890	11295	79	10182.949	9880	11244	147	10051.000	9847	10826	38	10184.053	9909	11036	72	10058.348	9867	10777	62	10027.532	9895	10883	48	10026.875	9798	10503	91
36	94	10062.628	9242	10869	67	10066.865	9859	11310	33	10011.606	9910	10303	43	10171.140	9900	11503	62	10131.919	9844	10778	97	10117.938	9827	11263	79	10175.519	9868	11331	147	10131.517	9838	11014	38	10193.342	9863	10566	72	10071.223	9880	10821	62	10027.549	9890	10516	48	10020.396	9918	10496	91
37	94	10119.394	9811	11159	67	10166.597	9888	11120	33	10134.424	9779	11800	43	10193.697	9888	10791	62	10143.387	9844	11095	97	10193.846	9733	11209	79	10098.291	9906	10944	147	10053.102	9832	11166	38	10279.211	9924	11438	72	10027.500	9908	10688	62	10041.919	9778	10616	48	10036.771	9891	10474	91
38	94	10114.766	9849	11126	67	10119.358	9858	10880	33	10038.030	9935	10312	43	10041.000	9843	10432	62	10160.178	9832	11116	97	10120.165	9861	11043	79	10098.418	9842	11255	147	10099.340	9840	10813	38	10185.895	9820	10737	72	10097.000	9889	11154	62	10070.661	9880	10903	48	10079.562	9908	10756	91
39	94	10094.851	9880	10791	67	10039.761	9874	10933	33	10015.576	9887	10211	43	10065.488	9860	10693	62	10125.258	9839	10822	97	10156.804	9821	11218	79	10169.975	9813	11259	147	10164.190	9843	11697	38	10222.579	9881	11565	72	10081.125	9852	10874	62	10049.646	9856	10611	48	10037.292	9910	10779	91
40	94	10090.798	9854	10941	67	10058.239	9906	10571	33	10019.242	9931	10163	43	10163.209	9807	11158	62	10105.742	9886	10868	97	10063.629	9890	10628	79	10106.076	9793	10700	147	10078.055	9245	10913	38	10204.368	9844	11154	72	10009.667	9873	10284	62	10041.822	9879	11278	48	10067.833	9790	10837	91
41	94	10076.479	9891	10887	67	10121.194	9846	10859	33	10097.546	9835	10728	43	10116.047	9874	11443	62	10200.387	9890	11445	97	10157.206	9880	10830	79	10171.481	9829	10818	147	10052.803	9791	11009	38	10084.500	9904	10679	72	10008.167	9897	10362	62	10099.839	9834	11248	48	10152.958	9888	10954	91
42	94	10125.000	9837	11393	67	10029.865	9894	11036	33	10099.151	9893	10694	43	10054.581	9899	10588	62	10115.613	9806	10633	97	10171.629	9812	11437	79	10213.987	9852	11107	147	10111.938	9792	11591	38	10055.815	9919	10425	72	10001.777	9861	10767	62	10078.710	9835	10704	48	10085.562	9815	10831	91
43	94	10045.404	9859	10775	67	10050.821	9901	10724	33	10027.576	9864	10366	43	10049.884	9888	10655	62	10093.807	9855	10685	97	10170.887	9860	11192	79	10183.772	9547	11338	147	10093.367	9771	11344	38	10160.263	9919	11574	72	10035.098	9833	11097	62	10074.226	9859	10847	48	10122.375	9879	11021	91
44	94	10092.096	9881	10803	67	10120.224	9876	11041	33	10040.849	9910	10840	43	10173.465	9888	11031	62	10222.936	9910	11247	97	10052.732	9864	10825	79	10123.620	9854	10874	147	10091.904	9829	10999	38	10136.895	9745	10589	72	10074.458	9833	11050	62	10001.129	9415	10520	48	10210.812	9891	10917	91
45	94	10063.659	9841	10906	67	10067.627	9849	11410	33	10005.454	9916	10436	43	10102.837	9894	11125	62	10149.693	9846	11351	97	10190.701	9852	11177	79	10120.569	9888	11109	147	10082.477	9827	10884	38	10082.763	9886	10833	72	10037.931	9916	10789	62	10027.017	9868	11233	48	10194.979	9839	11744	91
46	94	10118.021	9842	10912	67	10095.344	9531	10795	33	9992.546	9911	10167	43	10100.163	9840	10708	62	10182.081	9842	10788	97	10105.175	9877	11128	79	10134.886	9791	11086	147	10065.938	9713	11705	38	10155.632	9843	10872	72	10011.319	9845	10359	62	10035.693	9901	10626	48	10109.562	9793	10787	91
47	94	10121.819	9832	11037	67	10081.000	9869	10861	33	10088.818	9859	10494	43	10224.512	9886	10846	62	10231.242	9805	11416	97	10135.021	9846	10899	79	10029.772	9880	10656	147	10088.436	9859	10757	38	10097.158	9901	10465	72	10040.014	9836	10766	62	10023.564	9836	10970	48	10087.729	9830	10596	91
48	94	10111.224	9835	10767	67	10055.896	9892	10576	33	10076.849	9919	11022	43	10141.325	9903	10979	62	10236.564	9897	11803	97	10143.773	9838	12087	79	10141.165	9855	10882	147	10075.014	9822	10741	38	10080.158	9915	10477	72	10005.764	9677	10405	62	10021.500	9842	10378	48	10042.625	9879	10577	91
49	94	10089.915	9835	11331	67	10116.508	9883	11030	33	10070.546	9827	10911	43	10062.279	9930	10899	62	10193.500	9840	11238	97	10186.907	9879	11185	79	10114.684	9901	10973	147	10103.904	9856	10936	38	10054.368	9885	10454	72	10050.152	9910	10531	62	10028.936	9806	11207	48	10029.021	9841	10577	91
50	94	10090.702	9883	11141	67	10099.567	9848	10945	33	10000.879	9895	10191	43	10050.791	9892	10913	62	10100.049	9891	10860	97	10149.175	9820	11297	79	10074.202	9809	10697	147	10044.837	9818	10753	38	10109.553	9898	10610	72	10096.723	9799	10614	62	10049.226	9867	10893	48	10095.354	9867	10913	91
51	94	10096.000	9896	10724	67	10061.045	9865	10506	33	10027.061	9880	10640	43	10139.675	9884	11100	62	10180.517	9804	11455	97	10128.536	9789	11390	79	10072.240	9873	10788	147	10058.252	9866	10869	38	10217.500	9887	11253	72	10060.167	9818	10762	62	10089.532	9889	11059	48	10028.583	9908	10785	91
52	94	10100.968	9882	11397	67	10077.388	9869	10596	33	10105.879	9882	10655	43	10034.163	9864	10483	62	10099.322	9904	10745	97	10191.629	9875	11818	79	10076.962	9774	10982	147	10090.510	9800	11114	38	10098.053	9807	10581	72	9995.777	9904	10400	62	10067.903	9766	10432	48	10049.333	9877	10554	91
53	94	10089.341	9837	11065	67	10113.209	9823	10741	33	9984.242	9443	10286	43	10078.000	9830	10722	62	10154.951	9843	10909	97	10128.516	9863	11266	79	10069.114	9622	10624	147	10087.537	9816	11106	38	10101.763	9874	10540	72	10066.083	9807	11230	62	10065.726	9860	11375	48	10122.438	9747	10866	91
54	94	10156.245	9850	11883	67	10145.164	9880	11225	33	10125.758	9857	10853	43	10084.163	9899	10478	62	10160.678	9847	11543	97	10135.423	9789	11558	79	10071.240	9879	10663	147	10070.714	9794	11496	38	10139.711	9826	11217	72	10029.819	9874	10947	62	10063.226	9872	10648	48	10151.833	9901	10809	91
55	94	10165.011	9831	11114	67	10044.508	9707	10986	33	10004.818	9875	10442	43	10061.279	9852	10655	62	10119.758	9893	10903	97	10079.196	9663	10984	79	10101.089	9797	10816	147	10080.143	9842	11063	38	10174.395	9863	10875	72	10063.764	9843	11244	62	10030.468	9889	10595	48	10111.708	9816	11018	91
56	94	10064.287	9851	11091	67	10123.313	9751	10850	33	10067.272	9843	10968	43	10090.651	9852	11085	62	10091.290	9840	11083	97	10124.360	9849	11160	79	10067.848	9879	10691	147	10152.646	9866	11337	38	10146.658	9879	10818	72	9989.444	9895	10164	62	9974.807	9708	10462	48	10077.979	9843	10691	91
57	94	10139.117	9839	11175	67	10065.403	9875	10721	33	9987.061	9909	10083	43	10138.581	9626	10870	62	10083.146	9837	10785	97	10095.360	9727	11453	79	10102.646	9785	10795	147	10136.599	9848	11066	38	10052.526	9903	10618	72	10006.889	9880	10463	62	10011.000	9867	10390	48	10049.604	9879	10681	91
58	94	10157.585	9874	11252	67	10206.149	9823	11481	33	10039.970	9857	10959	43	10191.279	9889	11806	62	10065.178	9911	11138	97	10117.516	9803	10906	79	10143.937	9861	10945	147	10098.694	9809	11785	38	10118.342	9858	10710	72	10064.792	9786	11080	62	10032.726	9898	10435	48	10088.708	9866	10667	91
59	94	10103.724	9839	11077	67	10053.388	9843	10378	33	10010.091	9882	10188	43	10089.209	9882	10605	62	10091.403	9880	10956	97	10091.670	9892	11218	79	10150.278	9848	11275	147	10110.959	9854	11073	38	10090.132	9769	10930	72	10013.931	9560	10741	62	10068.403	9883	10777	48	10111.708	9862	10877	91
60	94	10121.319	9862	11497	67	10022.045	9696	10565	33	10014.788	9930	10466	43	10074.256	9888	10974	62	10065.049	9864	11720	97	10191.278	9800	11248	79	10113.405	9819	11327	147	10122.728	9835	11046	38	10157.185	9790	10903	72	10043.931	9850	10995	62	10033.064	9900	10440	48	10190.125	9916	11488	91
61	94	10079.883	9418	10844	67	10097.537	9886	10638	33	10117.242	9785	10714	43	10167.860	9796	11273	62	10171.693	9906	11240	97	10155.640	9845	10869	79	10162.633	9804	10950	147	10065.027	9789	10865	38	10040.395	9917	10646	72	10021.458	9860	10394	62	10110.242	9814	10943	48	10178.062	9809	10795	91
62	94	10115.000	9873	10924	67	10098.179	9876	10777	33	9999.879	9898	10190	43	10097.953	9923	10511	62	10155.951	9896	11437	97	10115.464	9856	10824	79	10158.937	9842	11145	147	10043.041	9533	10851	38	10110.737	9921	10626	72	10020.111	9873	10625	62	10051.017	9836	10796	48	10231.667	9859	11907	91
63	94	10053.276	9526	10719	67	10063.149	9889	10577	33	10002.121	9907	10225	43	10117.187	9870	10883	62	10102.790	9867	11275	97	10159.690	9827	11643	79	10165.013	9855	11112	147	10092.129	9823	10812	38	10102.079	9872	10721	72	10068.208	9829	11113	62	10033.919	9703	10717	48	10097.500	9873	10715	91
64	94	10088.234	9854	11629	67	10151.731	9907	11244	33	10015.242	9914	10355	43	10066.187	9584	10782	62	10229.017	9815	11143	97	10057.722	9881	10884	79	10184.886	9829	10858	147	10074.952	9860	10889	38	10106.921	9903	11062	72	10035.014	9884	10541	62	10037.081	9912	10571	48	10038.938	9889	10718	91
65	94	10032.053	9895	11139	67	10123.896	9786	11263	33	10018.303	9912	10282	43	10035.396	9901	10599	62	10167.774	9840	11088	97	10199.722	9868	11151	79	10120.165	9889	11331	147	10117.993	9797	11055	38	10105.842	9892	11393	72	10041.250	9876	10860	62	10009.936	9863	10330	48	10135.062	9885	10977	91
66	94	10062.745	9870	10501	67	10152.567	9690	11246	33	9994.151	9879	10336	43	10207.931	9824	11073	62	10154.693	9822	11303	97	10112.618	9886	11734	79	10267.607	9833	11144	147	10097.667	9850	11276	38	10091.211	9879	11102	72	10042.514	9886	10796	62	10125.161	9883	10859	48	10109.458	9788	10907	91
67	94	10137.553	9790	11283	67	10061.552	9864	10803	33	10052.454	9886	10661	43	10044.209	9896	10582	62	10098.451	9865	10947	97	10132.649	9870	11243	79	10137.785	9897	11132	147	10102.415	9826	10903	38	10113.789	9901	10717	72	10037.223	9863	10622	62	10046.081	9884	10452	48	10051.042	9875	10843	91
68	94	10065.841	9872	11233	67	10070.060	9853	11200	33	9992.484	9874	10194	43	10117.559	9832	10797	62	10102.242	9906	10682	97	10031.052	9497	10641	79	10180.076	9885	11532	147	10071.789	9665	11449	38	10198.921	9763	10707	72	10064.556	9868	10898	62	10141.371	9846	11312	48	10158.146	9876	10699	91
69	94	10091.074	9839	11017	67	10148.940	9869	11947	33	9988.576	9881	10078	43	10059.488	9788	10730	62	10157.581	9868	11204	97	10086.918	9841	11503	79	10090.380	9169	11228	147	10093.796	9847	11074	38	10163.263	9881	11761	72	10047.402	9891	10492	62	10044.226	9606	11033	48	10017.583	9859	10326	91
70	94	10116.181	9795	11133	67	10088.701	9818	10554	33	10052.970	9791	10282	43	10095.535	9761	11965	62	10219.210	9873	11248	97	10151.423	9815	11051	79	10139.266	9822	11394	147	10097.694	9828	10894	38	10079.605	9883	10624	72	10053.694	9804	10947	62	10004.822	9908	10553	48	10138.354	9896	11037	91
71	94	10085.181	9838	10969	67	10089.179	9870	11186	33	9992.939	9846	10192	43	10037.023	9817	10674	62	10216.790	9888	11448	97	10110.453	9703	11248	79	10117.798	9854	11736	147	10089.544	9864	10747	38	10110.395	9839	11048	72	10078.667	9881	11129	62	10018.646	9891	10739	48	10061.396	9878	10670	91
72	94	10166.128	9815	11476	67	10135.940	9766	10834	33	10090.363	9858	10842	43	9994.884	9838	10385	62	10178.113	9876	11256	97	10104.794	9867	11488	79	10174.569	9799	11063	147	10168.782	9813	11941	38	10112.579	9885	10848	72	10058.083	9854	11190	62	10010.661	9850	10480	48	10029.583	9822	10544	91
73	94	10016.915	9847	10488	67	10039.642	9281	11074	33	10079.484	9898	10938	43	10201.000	9911	11362	62	10107.564	9833	11069	97	10138.484	9802	11341	79	10114.152	9856	10924	147	10105.436	9859	11353	38	10118.053	9899	11203	72	10001.500	9909	10198	62	9988.178	9916	10303	48	10079.938	9869	10872	91
74	94	10089.085	9893	11507	67	10165.090	9851	10913	33	10120.030	9817	10787	43	10186.303	9899	11406	62	10146.113	9848	10774	97	10083.484	9837	10685	79	10101.924	9893	10860	147	10064.497	9878	10946	38	10031.185	9886	10740	72	10037.194	9877	10691	62	10041.129	9879	10598	48	10158.458	9851	11341	91
75	94	10062.681	9647	11569	67	10093.344	9816	10840	33	10021.697	9884	10391	43	10153.349	9856	10990	62	10115.017	9892	10639	97	10100.453	9896	10974	79	10087.658	9872	10875	147	10075.190	9866	10874	38	10157.526	9754	11289	72	10011.042	9891	10586	62	10071.129	9906	10757	48	10097.917	9791	10650	91
76	94	10116.011	9907	10889	67	10080.761	9894	11030	33	10052.576	9901	10571	43	10013.860	9902	10354	62	10174.646	9892	10884	97	10105.763	9862	10511	79	10044.076	9918	10421	147	10093.782	9858	11038	38	10005.474	8762	10421	72	10014.361	9796	10884	62	10008.758	9882	10328	48	10100.625	9797	10940	91
77	94	10142.245	9879	11348	67	10086.776	9821	10955	33	10028.091	9897	10367	43	10062.581	9816	10861	62	10113.032	9865	10884	97	10136.268	9871	11111	79	10184.987	9763	12490	147	10042.612	9859	10632	38	10141.685	9892	10855	72	10017.889	9845	10772	62	10046.903	9843	10758	48	10234.021	9836	11924	91
78	94	10096.872	9890	10978	67	10012.926	9832	10743	33	10033.849	9851	10492	43	10081.837	9897	10621	62	10149.161	9845	10960	97	10108.124	9687	11132	79	10144.696	9885	11124	147	10102.306	9841	11508	38	10170.815	9897	11516	72	10004.014	9847	10579	62	10022.807	9873	10705	48	10043.312	9877	10636	91
79	94	10106.085	9901	11798	67	10061.269	9814	10828	33	10088.030	9866	10767	43	10083.768	9897	10780	62	10111.017	9785	10885	97	10132.701	9852	11174	79	10120.329	9732	11537	147	10145.143	9875	11381	38	10146.842	9850	10816	72	9979.889	9889	10066	62	10051.436	9907	10757	48	10088.042	9877	11374	91
80	94	10046.713	9838	10677	67	10149.388	9896	10735	33	10036.728	9888	10292	43	10057.675	9887	10587	62	10201.226	9887	11125	97	10088.825	9857	10907	79	10104.291	9883	11013	147	10137.810	9867	11263	38	10058.053	9870	10647	72	10043.639	9864	11063	62	10112.564	9832	11009	48	10153.979	9903	11517	91
81	94	10078.021	9795	11237	67	10076.254	9885	11202	33	10062.909	9849	10584	43	10151.721	9837	10985	62	10080.564	9861	10606	97	10226.237	9765	11397	79	10263.253	9868	11141	147	10099.429	9897	10697	38	10111.632	9772	10871	72	10030.931	9902	10788	62	10003.483	9842	10554	48	10034.021	9496	10833	91
82	94	10112.713	9826	11133	67	10126.164	9784	10756	33	10025.272	9867	10569	43	10052.140	9882	10509	62	10142.032	9818	11447	97	10091.948	9879	10757	79	10246.152	9856	11677	147	10099.564	9761	11553	38	10216.315	9894	11955	72	10046.167	9884	10545	62	10051.807	9903	10502	48	10126.979	9839	10953	91
83	94	10082.563	9882	10891	67	10114.104	9875	11004	33	10114.970	9863	10969	43	10117.559	9838	10805	62	10139.871	9920	11332	97	10136.165	9894	11123	79	10152.898	9817	12023	147	10132.938	9830	10945	38	10078.737	9901	10697	72	10006.833	9868	10228	62	10082.242	9852	10914	48	10030.062	9788	10510	91
84	94	10065.032	9864	10932	67	10142.135	9834	11120	33	10082.818	9881	10978	43	10142.675	9869	11387	62	10106.807	9875	10842	97	10096.412	9858	10944	79	10123.469	9780	10989	147	10066.993	9808	10879	38	10127.711	9876	10891	72	9998.625	9905	10445	62	10107.451	9889	10700	48	10045.688	9877	11237	91
85	94	10074.553	9847	11215	67	10000.000	9738	11126	33	10060.606	9902	10577	43	10097.581	9925	10599	62	10109.774	9906	10793	97	10182.402	9870	11162	79	10064.506	9888	11030	147	10105.436	9824	10867	38	10063.079	9871	10481	72	10032.402	9882	10784	62	10108.903	9857	11227	48	10100.833	9883	11284	91
86	94	10178.989	9873	11987	67	10098.313	9862	10914	33	10039.212	9892	10647	43	10008.093	9714	10649	62	10087.629	9857	10670	97	10147.866	9814	11007	79	10203.886	9877	11459	147	10171.401	9672	11966	38	10181.474	9863	11252	72	10029.431	9875	11088	62	10045.854	9879	10826	48	10020.729	9880	10309	91
87	94	10123.063	9830	11079	67	10091.881	9864	10919	33	10019.182	9881	10366	43	10153.512	9860	10694	62	10185.678	9739	11138	97	10111.640	9870	10781	79	10196.494	9721	12105	147	10079.252	9659	11176	38	10057.605	9850	10721	72	10059.402	9895	10732	62	10077.274	9889	11189	48	10081.500	9871	10838	91
88	94	10130.989	9853	11218	67	10145.090	9882	11204	33	10009.728	9850	10210	43	10140.953	9858	10871	62	10208.613	9866	11079	97	10184.423	9898	11707	79	10128.760	9838	10827	147	10066.755	9861	11041	38	10054.632	9787	10500	72	9997.861	9869	10579	62	9994.274	9901	10477	48	10024.021	9886	10450	91
89	94	10076.776	9890	11107	67	10100.746	9875	10972	33	10104.151	9801	11434	43	10158.837	9620	11062	62	10082.146	9818	10860	97	10040.660	9871	10595	79	10091.949	9895	10808	147	10115.068	9736	11537	38	10082.474	9858	10649	72	10014.042	9873	10660	62	10065.226	9887	10680	48	10087.667	9855	11141	91
90	94	10113.596	9768	11758	67	9996.597	9648	10661	33	10021.212	9796	10357	43	10042.675	9894	10546	62	10054.758	9873	10642	97	10083.041	9893	11019	79	10067.469	9879	10985	147	10083.769	9847	11571	38	10167.500	9870	10902	72	10028.389	9906	10449	62	10073.387	9882	10976	48	10044.125	9881	10667	91
91	94	10140.670	9760	11753	67	10057.552	9858	11053	33	9991.484	9920	10232	43	10062.907	9838	10734	62	10207.597	9803	10933	97	10122.711	9831	11439	79	10101.519	9860	11012	147	10147.096	9488	14381	38	10144.605	9881	10986	72	10065.027	9868	10802	62	10084.339	9880	10873	48	10106.812	9931	11924	91
92	94	10121.681	9905	10957	67	10143.269	9827	10785	33	10105.091	9854	10641	43	10179.697	9737	11505	62	10243.646	9920	11124	97	10049.475	9784	10521	79	10112.873	9891	10979	147	10118.892	9742	12128	38	10144.763	9883	11463	72	10004.652	9849	10297	62	10060.822	9869	10931	48	10171.083	9847	11121	91
93	94	10149.074	9841	11831	67	10042.926	9810	10762	33	9976.303	9533	10303	43	10086.140	9934	10720	62	10125.064	9887	11004	97	10143.855	9753	11823	79	10171.051	9802	11470	147	10085.082	9886	11421	38	10100.211	9896	10591	72	10038.208	9879	10675	62	10054.017	9892	11058	48	10103.562	9860	10918	91
94	94	10097.585	9637	11416	67	10073.045	9843	10999	33	10013.970	9882	10424	43	10070.023	9815	10726	62	10139.871	9846	11043	97	10139.804	9703	11142	79	10132.291	8968	11176	147	10050.986	9884	11070	38	10144.026	9813	10882	72	10026.764	9838	10845	62	9992.597	9344	10412	48	10022.958	9871	10739	91
95	94	10067.883	9877	10931	67	10209.239	9874	11432	33	10088.484	9899	10487	43	10154.907	9921	10727	62	10180.242	9821	11104	97	10139.072	9859	11001	79	10152.772	9837	11337	147	10057.721	9859	10907	38	10079.685	9931	10679	72	9984.292	9396	10361	62	10104.322	9580	10869	48	10022.375	9877	10357	91
96	94	10130.947	9815	11350	67	10121.373	9919	10929	33	10127.728	9809	10939	43	10138.116	9885	10982	62	10161.161	9862	11272	97	10149.959	9880	10760	79	10077.544	9901	10827	147	10054.367	9659	11223	38	10210.685	9780	11290	72	10023.556	9888	10457	62	10091.129	9883	11020	48	10072.750	9857	10622	91
97	94	10015.745	9865	10484	67	10054.074	9815	11077	33	10072.030	9937	10748	43	10156.325	9826	11315	62	10114.000	9510	11457	97	10152.753	9846	10834	79	10138.127	9847	11226	147	10065.259	9837	11277	38	10320.079	9860	12913	72	10035.000	9896	10529	62	10020.274	9873	10730	48	10086.188	9882	10653	91
98	94	10102.202	9854	11152	67	10114.269	9276	10836	33	9990.606	9898	10143	43	10049.187	9820	10604	62	10181.517	9807	10735	97	10134.031	9831	11248	79	10136.076	9813	11395	147	10059.245	9863	10675	38	10051.579	9851	10831	72	10062.875	9874	10977	62	10083.483	9921	10954	48	10053.833	9845	10683	91
99	94	10167.819	9885	11950	67	10103.119	9846	10886	33	10014.091	9915	10318	43	10005.187	9902	10214	62	10108.581	9854	10972	97	10137.732	9845	10840	79	10119.316	9757	11116	147	10092.762	9883	11481	38	10124.105	9839	10737	72	10001.375	9909	10451	62	10074.693	9887	10660	48	10061.542	9880	10869	91
100	94	10076.181	9453	10701	67	10053.463	9848	10739	33	10023.424	9892	10425	43	10237.488	9874	11311	62	10136.774	9797	11054	97	10287.268	9768	12189	79	10143.671	9815	10957	147	10135.551	9635	11504	38	10210.711	9909	10674	72	10039.875	9865	10399	62	10070.564	9893	11425	48	10031.979	9910	10426	91
101	94	10083.724	9912	10725	67	10092.149	9777	11090	33	10008.182	9927	10161	43	10153.279	9846	10976	62	10064.113	9892	10470	97	10097.979	9601	11026	79	10039.354	9917	10555	147	10031.225	9840	10689	38	10143.737	9863	11135	72	10050.417	9880	10854	62	10028.951	9839	10675	48	10140.312	9818	11352	91
102	94	10148.989	9861	10988	67	10074.791	9898	11175	33	10006.242	9868	10427	43	10191.628	9903	10984	62	10047.613	9898	10921	97	10067.588	9853	11017	79	10217.266	9865	10951	147	10056.503	9865	11373	38	10120.289	9869	10853	72	10052.375	9694	10536	62	10009.726	9898	10406	48	10149.500	9874	10696	91
103	94	10164.043	9833	11307	67	10142.970	9664	11984	33	10040.061	9787	10638	43	10093.535	9888	11123	62	10124.032	9848	11150	97	10179.340	9840	11961	79	10109.025	9831	10809	147	10074.734	9569	10735	38	10057.342	9837	10480	72	9996.417	9888	10425	62	10031.113	9896	11229	48	10141.375	9837	11167	91
104	94	10136.319	9802	11119	67	10085.344	9837	10641	33	10005.970	9863	10286	43	10087.140	9926	10570	62	10111.629	9834	10735	97	10172.031	9633	11899	79	10206.785	9795	11105	147	10152.599	9874	11248	38	10175.132	9913	11007	72	10057.361	9853	11679	62	10064.500	9861	10716	48	10026.833	9899	10410	91
105	94	10083.426	9862	10864	67	10101.597	9896	10724	33	10033.272	9898	10253	43	9988.977	9852	10093	62	10097.017	9808	10845	97	10074.887	9823	10531	79	10127.367	9868	10931	147	10082.748	9855	11007	38	10022.053	9805	10449	72	10075.583	9891	10987	62	10056.807	9896	10590	48	10088.354	9870	10754	91
106	94	10144.457	9813	11159	67	10034.403	9829	11005	33	9991.879	9910	10113	43	10045.675	9873	10393	62	10120.146	9397	10656	97	10166.278	9871	11006	79	10063.519	9906	10697	147	10066.218	9828	10886	38	10082.132	9880	10517	72	10009.542	9875	10562	62	10048.613	9901	11179	48	10022.771	9627	10542	91
107	94	10068.426	9856	10693	67	10053.328	9857	10593	33	9980.333	9885	10282	43	10108.140	9887	10658	62	10076.613	9886	11414	97	10109.340	9843	11660	79	10173.633	9747	11545	147	10052.089	9838	10710	38	10171.500	9814	10932	72	10009.598	9885	10599	62	10023.500	9855	10823	48	10176.958	9906	11194	91
108	94	10080.149	9746	11500	67	10167.791	9566	14223	33	10071.758	9897	10606	43	10092.023	9857	10827	62	10128.807	9900	10737	97	10093.041	9779	11270	79	10090.569	9620	10841	147	10100.626	9869	12105	38	10276.026	9904	11181	72	10051.777	9880	10926	62	10061.983	9878	10909	48	10019.562	9908	10273	91
109	94	10173.106	9810	11937	67	10117.074	9815	10989	33	10078.091	9877	11086	43	10163.837	9871	11568	62	10087.532	9875	11024	97	10052.041	9847	11144	79	10135.038	9695	10941	147	10098.741	9440	10993	38	10070.842	9900	10631	72	10044.694	9869	10509	62	10035.517	9898	10499	48	10140.667	9855	11295	91
110	94	10129.319	9886	10890	67	10030.821	9750	10648	33	10052.667	9895	10824	43	10011.000	9876	10526	62	10132.517	9789	11359	97	10122.360	9826	11365	79	10078.671	9782	11183	147	10125.551	9811	11371	38	10085.263	9811	10770	72	10037.639	9854	10791	62	10044.936	9909	10426	48	10110.438	9840	11396	91
111	94	10114.543	9770	10951	67	10094.582	9878	11056	33	10016.182	9914	10529	43	10079.559	9870	10508	62	10249.178	9885	11901	97	10152.104	9863	11022	79	10083.215	9788	10831	147	10101.640	9781	10857	38	10040.685	9901	10724	72	10016.750	9734	10519	62	10031.129	9879	10545	48	10048.417	9903	10547	91
112	94	10080.181	9829	11013	67	10103.552	9831	10849	33	10108.879	9843	11099	43	10085.140	9893	10711	62	10242.500	9853	11088	97	10195.557	9744	11530	79	10145.202	9864	11025	147	10088.129	9837	11865	38	10220.579	9902	11300	72	10024.402	9901	10847	62	10105.000	9839	11234	48	10054.938	9906	10631	91
113	94	10095.447	9857	10996	67	10094.896	9836	10713	33	10113.424	9859	11196	43	9994.488	9886	10181	62	10165.322	9896	11048	97	10100.289	9819	10984	79	10064.519	9591	10742	147	10115.429	9856	11091	38	10102.211	9861	10773	72	10026.875	9870	11406	62	10031.419	9890	10379	48	10072.312	9877	11253	91
114	94	10079.224	9793	11006	67	10255.492	9721	11556	33	10065.303	9853	10598	43	10070.093	9886	10546	62	10173.419	9863	11099	97	10148.516	9847	11404	79	10063.367	9845	10721	147	10146.089	9782	11430	38	10111.263	9919	10522	72	10022.167	9890	10666	62	10019.581	9788	10702	48	10070.688	9891	10771	91
115	94	10085.553	9856	11484	67	10049.254	9809	10559	33	10072.212	9864	10615	43	10081.744	9929	10471	62	10178.919	9884	11112	97	10180.475	9897	11343	79	10063.595	9908	10978	147	10039.340	9863	10910	38	10127.263	9858	10837	72	10060.694	9816	10846	62	10054.322	9887	10472	48	10233.562	9824	11556	91
116	94	10090.287	9782	11091	67	10170.090	9910	10758	33	9987.000	9824	10118	43	10083.697	9819	10862	62	10156.322	9893	11071	97	10192.124	9886	11728	79	10147.722	9882	11051	147	10073.782	9853	10721	38	10167.447	9860	10664	72	10036.861	9806	10484	62	9991.581	9833	10456	48	10084.271	9826	10605	91
117	94	10105.500	9783	12247	67	10087.522	9629	10636	33	10012.637	9906	10190	43	10185.303	9874	10959	62	10196.549	9818	11908	97	10134.041	9906	11157	79	10113.760	9896	11009	147	10070.000	9893	10862	38	10250.553	9913	11709	72	10048.792	9850	10938	62	10113.790	9866	10761	48	10029.458	9750	10844	91
118	94	10136.500	9881	10991	67	10057.015	9871	10409	33	10083.697	9877	10408	43	10100.931	9848	11352	62	10148.790	9824	10807	97	10221.475	9873	11483	79	10095.709	9815	10851	147	10046.578	9815	10832	38	10077.632	9853	10716	72	10068.556	9827	11607	62	10129.774	9825	11233	48	10063.771	9883	10709	91
119	94	10114.341	9074	11453	67	10087.701	9884	10871	33	10003.576	9899	10299	43	10059.931	9894	10973	62	10171.597	9870	10967	97	10143.443	9874	11812	79	10169.443	9897	10945	147	10087.381	9784	10898	38	10116.974	9868	10745	72	10013.194	9915	10465	62	10030.597	9533	10639	48	10027.667	9900	10419	91
120	94	10054.457	9872	10721	67	10238.015	9848	10951	33	10064.424	9822	10537	43	10035.535	9870	10605	62	10141.451	9685	11151	97	10125.154	9822	11669	79	10096.531	9821	11563	147	10037.585	9843	10984	38	10055.185	9502	10797	72	10014.473	9861	10367	62	10089.903	9795	11131	48	10061.312	9901	10571	91
121	94	10101.213	9900	10793	67	10027.283	9901	10268	33	10072.454	9906	10384	43	10142.604	9797	11051	62	10108.919	9877	10860	97	10133.433	9852	11029	79	10135.240	9849	10773	147	10053.197	9707	10889	38	10074.500	9880	10852	72	10069.458	9803	10644	62	10021.517	9443	10804	48	10073.979	9882	10843	91
122	94	10080.659	9868	11255	67	10246.373	9859	11992	33	10048.909	9275	10714	43	10080.628	9922	11356	62	10248.161	9671	12290	97	10075.217	9882	11141	79	10138.798	9789	11972	147	10056.245	9873	10982	38	10053.895	9877	10602	72	10024.194	9922	10575	62	10095.161	9876	11146	48	10048.250	9877	10633	91
123	94	10102.021	9867	11155	67	10157.388	9843	10833	33	10180.394	9777	11643	43	10015.279	9885	10622	62	10174.178	9877	11664	97	10122.412	9877	10881	79	10092.456	9806	11642	147	10066.714	9566	11155	38	10162.500	9883	10762	72	9989.861	9900	10173	62	10060.436	9866	10928	48	10096.625	9878	10909	91
124	94	10037.596	9887	10571	67	10056.567	9853	11328	33	10094.091	9941	10831	43	10111.116	9861	11105	62	10212.468	9844	11493	97	10134.814	9845	11077	79	10174.962	9892	11107	147	10153.932	9724	10958	38	10019.395	9901	10310	72	10016.152	9858	10813	62	10083.436	9879	10973	48	10149.521	9816	11855	91
125	94	10118.511	9869	11336	67	10145.209	9894	11137	33	10025.000	9795	10658	43	10061.813	9919	10695	62	10276.274	9863	12128	97	10120.062	9763	10935	79	10129.013	9817	11358	147	10106.129	9853	12336	38	10173.605	9923	11481	72	10057.973	9852	10638	62	10060.678	9895	10780	48	10019.354	9887	10355	91
126	94	10141.639	9806	11185	67	10118.746	9856	11117	33	10017.484	9894	10442	43	10176.977	9915	11146	62	10100.322	9852	11442	97	10159.649	9787	11200	79	10125.456	9818	11035	147	10095.068	9879	11301	38	10079.711	9886	11517	72	10036.083	9841	10775	62	10125.210	9923	11295	48	10037.958	9885	10719	91
127	94	10132.894	9862	10965	67	10091.881	9874	11155	33	10020.697	9907	10457	43	10053.953	9897	10371	62	10146.468	9858	11102	97	10122.794	9818	11025	79	10188.127	9855	11427	147	10164.585	9773	11573	38	10098.237	9912	11012	72	10053.833	9716	10890	62	10034.726	9900	10800	48	10176.854	9864	11088	91
128	94	10127.883	9387	10979	67	10119.179	9872	11554	33	10047.212	9908	10430	43	10018.813	9842	10406	62	10102.774	9834	11111	97	10102.165	9553	10932	79	10178.772	9887	11486	147	10093.354	9641	11420	38	10179.447	9847	10791	72	10016.223	9802	10534	62	10048.322	9889	11051	48	10031.562	9916	10375	91
129	94	10271.776	9882	11980	67	10089.701	9795	11038	33	10106.030	9923	10984	43	10100.721	9890	11399	62	10151.807	9899	10926	97	10138.453	9876	11723	79	10123.658	9827	10896	147	10086.892	9854	11012	38	10204.553	9898	11664	72	10060.848	9868	11056	62	10024.758	9896	10532	48	10163.146	9861	11411	91
130	94	10104.883	9864	12364	67	10109.582	9844	10960	33	10002.909	9889	10519	43	10074.232	9319	11091	62	10155.354	9834	11196	97	10161.217	9767	11994	79	10078.202	9902	10809	147	10133.830	9873	11493	38	10186.053	9874	10991	72	9997.069	9826	10166	62	9998.646	9895	10232	48	10120.729	9909	11714	91
131	94	10107.894	9879	10727	67	10073.060	9493	10874	33	10144.242	9895	11208	43	10239.023	9910	11132	62	10104.274	9883	11150	97	10235.649	9656	11767	79	10133.760	9807	11281	147	10068.660	9836	10968	38	10040.685	9898	10297	72	10045.167	9877	10959	62	10052.000	9852	10728	48	10009.354	9905	10295	91
132	94	10171.096	9853	11553	67	10023.478	9891	10582	33	10078.212	9925	10509	43	10150.441	9816	10907	62	10227.113	9787	10829	97	10120.031	9880	11218	79	10157.367	9812	11348	147	10123.231	9839	11052	38	10143.895	9888	10613	72	10082.819	9884	11182	62	10088.113	9861	10988	48	10179.229	9888	11107	91
133	94	10110.287	9843	11009	67	10056.821	9871	10527	33	10075.637	9879	10940	43	10112.860	9903	11080	62	10112.210	9918	11006	97	10090.319	9843	10947	79	10105.278	9867	10615	147	10052.177	9819	10769	38	10166.263	9810	11276	72	9986.306	9883	10306	62	10154.049	9830	11003	48	10063.542	9873	10518	91
134	94	10091.585	9854	11080	67	10087.418	9857	10502	33	9999.454	9875	10278	43	10077.279	9896	10529	62	10133.097	9909	10805	97	10197.794	9727	11607	79	10146.949	9886	10916	147	10095.612	9765	11426	38	10114.132	9843	10693	72	9997.639	9910	10501	62	10068.178	9868	11052	48	10090.125	9875	10777	91
135	94	10119.287	9783	10897	67	10088.463	9897	10899	33	10056.667	9854	10662	43	10156.697	9841	11271	62	10157.854	9789	10916	97	10114.516	9840	10908	79	10163.240	9340	11388	147	10097.272	9856	11273	38	10121.158	9899	10807	72	10003.125	9896	10341	62	10058.661	9799	11296	48	10067.208	9875	11257	91
136	94	10079.309	9891	11077	67	10059.627	9897	10420	33	10027.091	9915	10561	43	10100.419	9899	10757	62	10078.903	9885	10839	97	10128.464	9783	10827	79	10144.000	9845	11241	147	10077.204	9869	10869	38	10088.263	9899	10586	72	10031.348	9872	10711	62	10107.887	9854	11833	48	10028.375	9877	10418	91
137	94	10130.872	9854	11109	67	10170.985	9840	11133	33	10007.546	9851	10364	43	10078.675	9886	10607	62	10200.307	9833	11317	97	10123.732	9313	10778	79	10060.102	9785	10891	147	10094.477	9853	11202	38	10038.553	9872	10489	72	10008.292	9887	10496	62	10070.774	9839	10633	48	9996.417	9912	10192	91
138	94	10107.659	9824	11044	67	10063.209	9894	10981	33	10056.516	9886	10584	43	10114.721	9901	10859	62	10013.322	8673	11048	97	10173.855	9828	11164	79	10112.860	9853	11197	147	10075.170	9832	11325	38	10098.553	9906	11106	72	9973.181	9789	10081	62	10048.710	9857	10573	48	10148.750	9855	11301	91
139	94	10073.819	9827	11287	67	10091.597	9842	10505	33	10010.151	9889	10391	43	10143.860	9844	10691	62	10103.678	9732	10894	97	10190.423	9849	11176	79	10152.684	9871	10834	147	10168.653	9851	11292	38	10228.342	9909	11182	72	10012.292	9905	10573	62	10075.581	9870	10670	48	10179.250	9829	11261	91
140	94	10052.043	9899	10740	67	10046.776	9898	10357	33	10053.333	9892	10576	43	10127.325	9888	10809	62	10171.903	9868	11124	97	10093.175	9900	10573	79	10144.342	9876	11376	147	10082.286	9870	11131	38	10142.000	9899	10931	72	10033.736	9736	11886	62	10030.403	9870	10571	48	10075.125	9808	11186	91
141	94	10092.372	9777	10849	67	10127.448	9879	10949	33	10046.939	9750	10935	43	10195.069	9839	12088	62	10121.500	9870	10904	97	10126.969	9765	10856	79	10172.658	9856	10872	147	10090.048	9864	10941	38	10216.026	9934	11064	72	10009.500	9884	10319	62	10033.161	9912	10717	48	10149.688	9911	11111	91
142	94	10112.191	9865	10913	67	10073.328	9890	10728	33	10017.516	9920	10669	43	10160.000	9850	10855	62	10101.017	9893	11145	97	10144.175	9828	11132	79	10116.772	9842	11403	147	10091.681	9864	11264	38	10164.026	9768	10908	72	10030.000	9898	10358	62	10071.597	9863	10865	48	10059.396	9897	10496	91
143	94	10138.404	9812	11035	67	10168.209	9798	11191	33	10186.849	9880	10993	43	10109.465	9878	10987	62	10144.436	9879	10939	97	10186.052	9869	11085	79	10167.620	9915	10945	147	10058.014	9886	11079	38	10113.211	9912	11012	72	10075.598	9861	11504	62	10042.839	9803	10728	48	10113.583	9909	10948	91
144	94	10092.128	9878	11034	67	10150.851	9889	11309	33	10086.818	9840	10584	43	10129.163	9849	11001	62	10148.468	9809	11215	97	10107.052	9802	11262	79	10062.975	9891	11058	147	10103.456	9834	11309	38	10200.526	9891	10894	72	9996.042	9893	10237	62	10157.726	9836	11047	48	10089.979	9864	10686	91
145	94	10075.106	9854	11091	67	10009.776	9859	10392	33	10081.091	9888	10753	43	10204.697	9904	12067	62	10122.290	9838	10969	97	10092.969	9811	10816	79	10140.114	9844	11016	147	10053.367	9842	11194	38	10134.868	9857	11006	72	10040.542	9859	10522	62	10099.854	9884	11542	48	10105.125	9894	10807	91
146	94	10123.021	9865	10886	67	10138.060	9817	10993	33	10092.758	9875	10715	43	10093.628	9812	11356	62	10163.322	9885	10875	97	10151.794	9851	11221	79	10248.823	9874	11792	147	10104.925	9794	10937	38	10175.605	9895	10633	72	10011.444	9890	10690	62	10089.500	9874	10960	48	10069.396	9888	10573	91
147	94	10145.724	9841	11331	67	10100.746	9902	11298	33	9996.272	9905	10200	43	10138.697	9888	10917	62	10322.564	9752	11390	97	10145.093	9796	11382	79	10120.329	9755	10871	147	10089.837	9820	10943	38	10202.158	9844	11251	72	10030.292	9801	11239	62	10082.549	9896	10945	48	10071.062	9899	10645	91
148	94	10119.553	9827	11584	67	10094.910	9859	10754	33	10034.576	9892	10932	43	10193.628	9798	11852	62	10085.017	9848	10696	97	10182.412	9816	11784	79	10151.722	9848	11141	147	10085.904	9828	11006	38	10144.763	9884	11394	72	10003.639	9889	10738	62	10040.049	9923	10903	48	10055.438	9793	11026	91
149	94	10058.437	9813	10839	67	10134.851	9860	11313	33	10077.728	9884	10839	43	10030.651	9909	10898	62	10105.403	9921	11354	97	10081.093	9755	10739	79	10071.189	9911	11010	147	10068.374	9897	11105	38	9986.263	9794	10272	72	10030.694	9895	10896	62	10105.161	9890	11120	48	10071.854	9858	10731	91
150	94	10086.543	9880	10879	67	10087.955	9894	11930	33	10055.697	9615	10641	43	10044.325	9916	10672	62	10204.322	9614	10990	97	10119.062	9834	10824	79	10125.494	9866	10982	147	10136.721	9864	11421	38	10193.053	9806	11259	72	10031.777	9875	10501	62	10088.113	9842	11276	48	10128.500	9896	10750	91
151	94	10112.681	9831	11174	67	10071.418	9864	10876	33	10021.758	9836	10501	43	10049.721	9796	10352	62	10115.258	9896	11067	97	10189.289	9804	11171	79	10149.569	9729	11985	147	10073.374	9860	11215	38	10101.474	9901	11134	72	10033.083	9847	10802	62	10042.161	9859	10528	48	10130.521	9853	10591	91
152	94	10181.904	9767	11386	67	10094.433	9841	10837	33	10064.758	9844	10438	43	10088.628	9936	10742	62	10120.790	9865	11143	97	10187.021	9830	10917	79	10139.469	9810	11004	147	10130.775	9821	11765	38	10012.947	9884	10320	72	10019.292	9795	11167	62	10071.500	9890	10606	48	10066.854	9845	10797	91
153	94	10203.489	9873	11637	67	10175.508	9851	10874	33	10029.849	9921	10584	43	10103.488	9843	11007	62	10055.726	9841	10626	97	10114.773	9805	10740	79	10150.811	9887	11077	147	10102.000	9456	11383	38	10156.289	9915	11117	72	10013.348	9871	10565	62	10098.710	9794	11228	48	10117.083	9898	11144	91
154	94	10124.394	9814	11030	67	10008.717	9906	10629	33	10050.212	9912	10443	43	10084.465	9883	10581	62	10171.049	9863	11390	97	10112.918	9786	11050	79	10178.747	9876	11967	147	10146.225	9830	11923	38	10090.368	9908	10590	72	10073.917	9835	10831	62	10082.710	9885	10854	48	10080.979	9921	10613	91
155	94	10047.894	9873	10441	67	10111.672	9870	11152	33	10072.000	9877	10791	43	10057.116	9868	10997	62	10122.049	9876	11134	97	10118.412	9860	10824	79	10142.165	9860	11152	147	10069.388	9860	10812	38	10092.579	9294	10868	72	10061.056	9875	10575	62	10056.758	9844	10911	48	10024.979	9896	10798	91
156	94	10113.117	9765	11029	67	10126.717	9852	11495	33	10009.576	9891	10296	43	10158.419	9933	10881	62	10174.646	9870	10857	97	10215.484	9856	11326	79	10110.316	9869	11076	147	10061.707	9871	10818	38	10185.421	9944	10997	72	10003.652	9864	10417	62	10062.532	9872	10689	48	10124.917	9879	10699	91
157	94	10105.043	9872	10999	67	10082.896	9769	11208	33	10091.303	9871	10996	43	10072.163	9890	11148	62	10076.774	9880	10710	97	10227.113	9778	11384	79	10217.860	9838	11254	147	10081.612	9830	11134	38	10076.079	9846	10703	72	10070.708	9877	11005	62	10060.758	9823	10702	48	10023.521	9901	10547	91
158	94	10177.904	9884	11406	67	10048.865	9872	10584	33	10030.637	9886	10514	43	10062.069	9841	11019	62	10066.564	9892	10945	97	10247.392	9893	12026	79	10235.696	9866	11792	147	10028.184	9887	10739	38	10116.421	9862	11147	72	10025.931	9795	11455	62	10032.646	9857	10692	48	10079.167	9896	10723	91
159	94	10132.734	9841	11719	67	10144.731	9763	11246	33	10110.424	9897	10550	43	10110.535	9815	11051	62	10138.581	9815	10743	97	10081.104	9852	10854	79	10136.418	9866	10746	147	10111.082	9785	10957	38	10131.632	9898	10512	72	10021.402	9885	10473	62	9999.871	9910	10515	48	10083.646	9865	10641	91
160	94	10133.809	9693	11445	67	10045.418	9871	10669	33	9988.000	9908	10069	43	10107.675	9905	10735	62	10174.549	9868	10838	97	10144.412	9813	11200	79	10269.506	9389	11339	147	10083.674	9836	11136	38	10157.842	9828	11064	72	10037.889	9896	10524	62	10067.049	9835	10812	48	10073.083	9897	10787	91
161	94	10098.681	9821	10767	67	10129.940	9845	11227	33	9995.637	9909	10190	43	10054.047	9907	10468	62	10124.064	9754	11056	97	10115.093	9855	11263	79	10179.633	9855	10811	147	10098.082	9856	11088	38	10058.263	9871	10597	72	10084.264	9886	11416	62	10057.017	9858	10949	48	10082.354	9870	11190	91
162	94	10070.404	9837	11089	67	10103.164	9850	11060	33	10047.394	9877	10611	43	10080.325	9904	10555	62	10132.871	9868	11283	97	10120.402	9162	11226	79	10166.760	9919	10776	147	10061.762	9812	10860	38	10053.500	9869	11019	72	9997.527	9935	10216	62	10069.613	9842	11075	48	10063.938	9870	10587	91
163	94	10116.139	9863	10917	67	10110.000	9782	11597	33	10097.242	9911	10826	43	10155.163	9925	12029	62	10096.146	9770	11889	97	10100.495	9843	10953	79	10190.304	9807	11270	147	10119.837	9760	11179	38	10190.395	9873	11477	72	10022.319	9888	10632	62	10066.468	9875	10845	48	10167.396	9785	11288	91
164	94	10113.713	9822	11088	67	10040.149	9894	10668	33	10014.970	9905	10422	43	10091.953	9856	11316	62	10137.161	9809	11341	97	10126.340	9820	10831	79	10082.063	9863	10934	147	10070.619	9831	11016	38	10180.815	9849	11290	72	9985.777	9450	10760	62	10020.436	9886	10618	48	10102.917	9835	11035	91
165	94	10083.830	9871	10584	67	10119.135	9839	11368	33	10067.879	9871	11043	43	10063.581	9859	10783	62	10063.613	9881	10523	97	10133.989	9875	11190	79	10161.975	9849	11197	147	10167.408	9839	11125	38	10130.289	9787	10896	72	10009.694	9905	10302	62	10096.146	9864	10817	48	10072.312	9869	10736	91
166	94	10067.074	9892	10789	67	10099.090	9798	11871	33	10141.667	9843	10898	43	10050.000	9889	10377	62	10194.387	9864	10885	97	10122.876	9606	12069	79	10102.747	9802	10890	147	10111.885	9895	11506	38	10078.474	9864	10688	72	9997.264	9878	10541	62	10063.549	9897	10894	48	10084.167	9892	10700	91
167	94	10158.937	9808	11379	67	10066.433	9871	11309	33	10095.454	9881	10848	43	10133.256	9843	11247	62	10137.564	9890	10619	97	10082.021	9851	10976	79	10085.342	9859	10742	147	10033.592	9880	10592	38	10185.974	9898	10994	72	10021.902	9819	10853	62	10052.903	9831	10704	48	10049.708	9896	10606	91
168	94	10077.489	9867	10947	67	10141.283	9778	10996	33	9987.879	9912	10096	43	10085.116	9891	10775	62	10094.678	9855	11629	97	10123.319	9880	11237	79	10194.456	9789	11444	147	10097.911	9745	11088	38	10151.526	9904	11052	72	9996.333	9879	10280	62	10000.854	9621	10465	48	10136.604	9803	11188	91
169	94	10098.266	9867	10778	67	10213.179	9701	11402	33	10040.030	9922	10522	43	10056.837	9905	11295	62	10135.049	9871	11133	97	10090.340	9800	10841	79	10141.025	9602	11117	147	10067.667	9251	11123	38	10129.237	9910	10660	72	10059.027	9864	10735	62	10059.597	9744	10626	48	10008.875	9876	10393	91
170	94	10069.341	9812	11022	67	10126.104	9908	11122	33	10008.849	9905	10376	43	10041.860	9899	10898	62	10130.903	9799	10811	97	10037.041	9903	10380	79	10116.102	9904	11332	147	10079.551	9820	11135	38	10118.763	9875	11021	72	10014.111	9890	10594	62	10019.113	9869	10500	48	10134.958	9873	11416	91
171	94	10124.032	9795	11505	67	10098.403	9855	11426	33	10018.970	9878	10500	43	10133.697	9698	10721	62	10099.258	9903	10681	97	10250.969	9774	12105	79	10203.240	9876	11419	147	10086.449	9863	10875	38	10125.315	9841	10543	72	9993.708	9883	10517	62	10025.887	9880	10497	48	10048.083	9760	10383	91
172	94	10073.511	9887	10598	67	10140.836	9857	10858	33	10098.667	9873	11261	43	10006.744	9729	10471	62	10126.017	9917	11088	97	10098.918	9814	11328	79	10146.494	9812	10948	147	10110.878	9854	11307	38	10064.185	9842	10701	72	10025.389	9159	11114	62	10056.371	9904	10557	48	10031.729	9877	10578	91
173	94	10120.563	9844	10973	67	10060.492	9828	10734	33	9995.818	9908	10157	43	10039.813	9872	10707	62	10108.613	9865	11173	97	10130.907	9827	11119	79	10109.937	9846	10787	147	10080.190	9855	10787	38	10085.895	9849	10610	72	10092.375	9848	10919	62	10176.742	9835	11344	48	10043.854	9888	10441	91
174	94	10029.670	9875	11104	67	10026.283	9887	10549	33	10031.394	9826	10702	43	10089.512	9903	10843	62	10196.081	9853	12778	97	10214.196	9878	12139	79	10142.228	9857	11259	147	10048.374	9895	10606	38	10165.553	9799	11374	72	10044.208	9804	10539	62	10087.597	9806	11675	48	10182.146	9857	10796	91
175	94	10099.776	9659	10754	67	10039.149	9851	11029	33	10047.363	9899	10541	43	10075.768	9783	10699	62	10102.049	9891	10803	97	10127.154	9809	11336	79	10163.102	9798	10923	147	10075.823	9440	10858	38	10024.685	9868	10617	72	10034.777	9868	10727	62	10025.839	9878	10385	48	10099.396	9807	11197	91
176	94	10042.351	9712	10776	67	10087.299	9807	10948	33	10006.484	9904	10158	43	10110.907	9815	10877	62	10124.951	9833	10665	97	10126.041	9857	11303	79	10178.684	9885	10944	147	10164.721	9806	12028	38	10076.158	9844	10741	72	10025.902	9692	10614	62	10040.661	9888	10851	48	10035.375	9802	11081	91
177	94	10096.745	9801	11289	67	10026.135	9869	10518	33	10096.667	9881	11071	43	10082.907	9871	10769	62	10178.000	9795	11267	97	10101.670	9867	10980	79	10166.418	9841	11827	147	10124.510	9865	11225	38	10076.237	9882	10904	72	10052.875	9890	10851	62	10025.274	9896	10635	48	10090.312	9847	10449	91
178	94	10121.426	9855	11377	67	10106.299	9884	10910	33	10030.272	9822	10711	43	10021.093	9916	10378	62	10111.451	9853	10611	97	10155.763	9883	11256	79	10150.051	9777	11424	147	10087.211	9783	10964	38	10221.815	9827	11040	72	10006.542	9887	10712	62	10135.354	9894	11001	48	10161.021	9837	10934	91
179	94	10082.437	9855	11011	67	10006.672	9683	10830	33	10148.970	9738	11574	43	10139.721	9906	11362	62	10082.983	9828	10714	97	10092.640	9852	10793	79	10159.202	9477	11188	147	10104.456	9832	11878	38	10212.237	9809	11613	72	10079.694	9860	11053	62	10092.983	9880	10732	48	10139.333	9794	10710	91
180	94	10091.702	9894	11210	67	10059.164	9886	10674	33	10028.000	9869	10604	43	10101.768	9909	10762	62	10095.532	9905	10955	97	10174.104	9838	11019	79	10108.898	9876	10988	147	10092.367	9827	11311	38	10125.053	9878	10812	72	10006.042	9894	10498	62	10069.581	9898	10726	48	10193.562	9782	11123	91
181	94	10063.937	9800	10692	67	10101.896	9870	11330	33	10113.516	9877	11061	43	10122.512	9888	10752	62	10074.468	9868	10874	97	10161.536	9253	11166	79	10238.582	9833	11169	147	10078.326	9537	11100	38	10131.421	9736	11676	72	10048.277	9900	10678	62	9990.532	9770	10340	48	10084.771	9900	10706	91
182	94	10082.841	9894	11158	67	10072.269	9862	10883	33	10067.637	9863	10460	43	10059.000	9869	10462	62	10071.146	9781	10405	97	10123.959	9794	11438	79	10046.342	9218	11785	147	10157.266	9775	11856	38	10155.289	9748	10991	72	10008.625	9877	10315	62	10025.854	9841	10704	48	10082.042	9898	11220	91
183	94	10082.681	9798	10864	67	10136.851	9882	12044	33	10016.939	9867	10301	43	10091.675	9835	11204	62	10189.242	9773	11566	97	10161.711	9855	11533	79	10171.798	9819	11075	147	10129.769	9801	10701	38	10079.605	9876	10452	72	10084.292	9704	10855	62	10004.726	9867	10421	48	10192.562	9852	11306	91
184	94	10064.457	9863	11210	67	10076.582	9886	10676	33	10056.939	9806	10631	43	10061.093	9899	10770	62	10135.629	9825	11926	97	10174.525	9858	11051	79	10129.569	9881	11162	147	10100.973	9828	10774	38	10048.815	9909	10882	72	10084.723	9838	10993	62	10099.581	9695	10873	48	10258.958	9863	10996	91
185	94	10165.159	9855	11611	67	10102.478	9797	11146	33	10015.939	9922	10396	43	10109.140	9874	10917	62	10088.564	9890	10830	97	10146.681	9824	10874	79	10087.051	9854	10732	147	10085.422	9858	11069	38	10103.763	9813	10821	72	10001.750	9877	10552	62	10040.564	9901	11107	48	9988.417	9909	10225	91
186	94	10201.043	9841	11217	67	10151.254	9880	10944	33	10060.363	9839	10496	43	10097.396	9840	10526	62	10090.290	9848	10922	97	10171.278	9866	12094	79	10243.531	9713	12024	147	10126.347	9649	11924	38	10115.447	9891	10724	72	10032.014	9819	11310	62	10030.968	9911	10539	48	10175.646	9818	11827	91
187	94	10063.734	9848	11198	67	10134.328	9837	11230	33	10068.546	9880	11238	43	10041.559	9869	10639	62	10143.419	9863	10994	97	10157.299	9831	11153	79	10170.646	9807	11237	147	10098.300	9854	11265	38	10018.553	9912	10419	72	10073.944	9855	11314	62	10073.129	9816	10672	48	10106.729	9902	11428	91
188	94	10115.202	8993	11423	67	10090.418	9868	11447	33	10085.697	9908	10542	43	10020.512	9840	10886	62	10147.597	9740	11016	97	10149.217	9837	11502	79	10092.228	9807	11004	147	10061.803	9766	11337	38	10103.315	9854	11041	72	10029.848	9894	11334	62	9996.678	9910	10195	48	10111.917	9745	11194	91
189	94	10098.309	9843	11289	67	10159.239	9881	11206	33	10010.363	9906	10402	43	10094.581	9881	10983	62	10056.483	9820	10714	97	10111.763	9849	10897	79	10081.823	9903	10893	147	10163.463	9840	11457	38	9995.605	9569	10303	72	10027.569	9845	10595	62	10070.161	9887	11224	48	10113.667	9792	11046	91
190	94	10087.149	9861	10992	67	10030.836	9840	10561	33	10058.212	9904	10764	43	10114.907	9856	11178	62	10249.758	9871	11944	97	10101.938	9790	10773	79	10234.038	9829	11294	147	10084.293	9837	10873	38	10212.500	9839	11411	72	10064.944	9732	11559	62	10054.403	9885	10423	48	10107.958	9793	10948	91
191	94	10101.202	9835	10748	67	10118.761	9868	10795	33	9962.576	8714	12026	43	10093.675	9912	10604	62	10127.726	9895	10980	97	10201.227	9793	11501	79	10158.760	9901	11105	147	10038.279	9792	10860	38	10024.553	9875	10475	72	10046.181	9863	10774	62	10033.290	9888	10434	48	10014.146	9860	10341	91
192	94	10185.841	9820	11798	67	10056.642	9895	10703	33	10026.909	9833	10263	43	10030.116	9656	10632	62	10103.532	9803	10927	97	10093.907	9817	10917	79	10145.443	9792	10829	147	10096.626	9859	10821	38	10107.632	9863	10588	72	10007.056	9868	10660	62	10077.161	9895	11079	48	10031.688	9877	10371	91
193	94	10064.139	9900	11007	67	10035.179	9893	10775	33	10063.970	9887	10446	43	10055.535	9903	10468	62	10122.387	9882	10728	97	10125.690	9489	11566	79	10136.709	9858	11274	147	10100.714	9900	10971	38	10213.921	9798	11215	72	10012.208	9879	10357	62	10011.597	9872	10434	48	10109.917	9918	11844	91
194	94	10099.479	9852	11060	67	10171.672	9894	11757	33	9980.303	9906	10065	43	10207.953	9892	11527	62	10115.790	9862	10916	97	10096.072	9838	10932	79	10099.000	9671	10776	147	10123.259	9347	12164	38	10046.763	9857	11033	72	10024.958	9893	10660	62	10067.193	9853	10962	48	10016.875	9913	10561	91
195	94	10062.617	9866	10734	67	10044.000	9802	10760	33	10060.879	9914	10644	43	10184.256	9882	11043	62	10089.549	9885	10680	97	10155.330	9855	11570	79	10281.823	9860	11097	147	10071.204	9188	10940	38	10027.079	9888	10700	72	10018.292	9888	10396	62	10073.839	9833	10855	48	10081.250	9913	10720	91
196	94	10095.426	9843	10926	67	10077.388	9823	11069	33	10044.909	9817	10955	43	10088.559	9889	10856	62	10066.774	9882	10797	97	10054.814	9880	10511	79	10136.202	9873	10863	147	10098.293	9848	10878	38	10169.553	9854	11076	72	10018.611	9873	10468	62	10117.564	9801	11215	48	10047.542	9677	10823	91
197	94	10041.032	9881	10585	67	10173.672	9268	11378	33	9980.242	9893	10267	43	10016.744	9885	10531	62	10149.242	9824	11107	97	10082.928	9864	10974	79	10264.025	9871	11594	147	10097.885	9874	11857	38	10089.579	9875	10794	72	9989.625	9908	10138	62	10051.807	9879	10860	48	10037.833	9851	10652	91
198	94	10063.245	9884	10651	67	10131.045	9906	10848	33	10070.484	9915	10404	43	10079.023	9902	10712	62	10095.854	9857	10535	97	10127.825	9863	11540	79	10221.114	9838	11627	147	10083.306	9837	10881	38	10203.105	9791	11188	72	10042.694	9876	11176	62	10150.258	9874	11329	48	10024.917	9767	11107	91
199	94	10104.245	9798	11183	67	10071.254	9816	10529	33	10093.637	9896	10981	43	10054.256	9549	11360	62	10154.710	9873	11230	97	10108.753	9896	10968	79	10139.127	9838	11102	147	10104.803	9818	10924	38	10095.368	9856	11225	72	10025.569	9871	10970	62	10097.871	9875	11110	48	10069.125	9897	10414	91
200	94	10162.989	9750	10856	67	10094.104	9780	10814	33	10073.697	9879	10580	43	10086.488	9810	11352	62	10203.161	9874	11158	97	10066.876	9369	11685	79	10163.633	9845	11090	147	10058.578	9556	11478	38	10031.342	9871	10336	72	9993.083	9894	10241	62	10032.419	9869	10601	48	10049.729	9772	10699	91
201	94	10182.074	9801	11414	67	10100.344	9849	11222	33	10034.909	9880	10517	43	10088.791	9718	11142	62	10186.500	9848	11548	97	10160.495	9820	11736	79	10239.937	9859	11631	147	10130.436	9839	11010	38	10136.815	9763	11226	72	10022.917	9820	10673	62	10039.629	9905	10461	48	10103.792	9900	11038	91
202	94	10179.681	9866	11389	67	10047.344	9875	10694	33	10046.303	9900	10475	43	10036.349	9896	10564	62	10117.742	9833	10910	97	10103.072	9860	10663	79	10310.760	9833	11298	147	10070.367	9854	11265	38	10189.763	9835	11154	72	10060.542	9868	11172	62	10089.322	9907	10783	48	10085.458	9886	11155	91
203	94	10095.149	9879	11204	67	10020.717	9874	10722	33	10062.363	9826	10581	43	9992.256	9895	10127	62	10084.193	9803	10554	97	10069.835	9832	10790	79	10222.519	9793	11992	147	10115.007	9875	12036	38	10150.263	9900	10776	72	10012.944	9828	10859	62	10032.758	9914	10674	48	10080.312	9837	11157	91
204	94	10065.979	9788	11214	67	10149.537	9850	11213	33	10071.061	9908	10808	43	10120.813	9926	10725	62	10108.081	9856	10840	97	10075.021	9883	11339	79	10181.152	9904	11256	147	10122.306	9889	11317	38	10178.315	9903	10865	72	10024.277	9876	10631	62	10043.226	9858	10607	48	10088.125	9910	10807	91
205	94	10155.521	9885	11384	67	10092.328	9871	10970	33	10047.363	9823	10590	43	10109.488	9790	10987	62	10112.758	9780	10871	97	10195.887	9812	11267	79	10215.798	9829	11247	147	10118.436	9788	12280	38	10108.474	9869	10905	72	10088.861	9872	11151	62	10086.822	9848	10843	48	10047.396	9901	10727	91
206	94	10111.585	9860	11212	67	10064.328	9864	10606	33	10098.637	9884	11353	43	10055.675	9901	10524	62	10102.307	9858	11122	97	10108.681	9841	10970	79	10126.076	9897	11095	147	10051.007	9781	10937	38	10151.132	9815	10861	72	10006.277	9889	10252	62	10070.193	9899	10603	48	10100.271	9853	11143	91
207	94	10150.319	9776	10911	67	10125.358	9830	11122	33	10052.728	9898	10790	43	10078.768	9907	10503	62	10107.839	9830	11664	97	10116.340	9812	11014	79	10214.253	9888	11703	147	10108.041	9862	11116	38	10130.737	9901	10839	72	10021.750	9812	10508	62	10076.017	9781	10825	48	10090.333	9822	10625	91
208	94	10171.755	9777	11235	67	10178.135	9829	12176	33	10083.546	9882	10552	43	10155.768	9892	10937	62	10188.178	9858	10948	97	10110.464	9841	11856	79	10195.722	9825	11338	147	10056.034	9843	10979	38	10048.947	9905	10412	72	9997.639	9527	10432	62	10014.887	9898	10421	48	10115.688	9837	10831	91
209	94	10075.861	9768	11450	67	10120.344	9804	11102	33	10037.303	9871	10418	43	10061.140	9846	10496	62	10172.500	9869	11091	97	10125.412	9844	11114	79	10170.898	9467	11037	147	10117.837	9780	11326	38	10037.789	9856	10763	72	10017.833	9872	10365	62	10084.710	9864	11335	48	10095.833	9871	10870	91
210	94	10165.937	9754	11425	67	10086.433	9859	10496	33	10053.546	9891	11309	43	10088.279	9905	10851	62	10142.226	9247	11262	97	10162.154	9756	10958	79	10185.025	9799	10987	147	10164.014	9868	11121	38	10198.026	9854	11334	72	10122.556	9782	11112	62	10018.242	9867	10878	48	10097.333	9840	10617	91
211	94	10102.287	9880	11032	67	10041.299	9895	10460	33	10089.212	9847	10468	43	10168.441	9641	11078	62	10159.742	9832	12080	97	10107.732	9847	11438	79	10190.595	9822	11421	147	10084.381	9803	10696	38	10215.105	9812	10943	72	9987.708	9873	10199	62	10080.726	9818	10630	48	10107.688	9897	10765	91
212	94	10087.755	9889	11343	67	10171.164	9852	11139	33	10107.667	9842	10549	43	10076.604	9840	10797	62	10062.017	9811	11141	97	10132.310	9916	11385	79	10156.076	9838	11032	147	10112.190	9799	10992	38	10012.974	9887	10488	72	10015.736	9890	10422	62	10044.919	9839	10666	48	10100.125	9953	10965	91
213	94	10023.968	8932	10680	67	10235.194	9857	11543	33	10027.363	9877	10609	43	10137.628	9912	11222	62	10086.113	9871	10973	97	10155.618	9885	11342	79	10128.291	9870	11080	147	10081.041	9202	11704	38	10123.105	9834	10741	72	9984.833	9868	10171	62	10080.790	9844	10951	48	10029.479	9875	10465	91
214	94	10078.681	9857	11310	67	10076.373	9849	11073	33	10057.454	9848	10777	43	10033.791	9885	10788	62	10095.064	9785	10919	97	10112.640	9878	10962	79	10175.354	9789	11360	147	10065.871	9833	10714	38	10087.474	9760	10886	72	10034.944	9848	10779	62	10072.097	9892	10693	48	10024.292	9616	10687	91
215	94	10159.319	9855	11349	67	10217.508	9820	11870	33	10096.182	9854	10671	43	10071.721	9210	11198	62	10154.146	9842	11019	97	10133.206	9831	11510	79	10084.709	9845	10867	147	10114.551	9711	11293	38	10041.395	9924	10490	72	10052.333	9854	10778	62	10058.097	9896	10500	48	10066.354	9920	10841	91
216	94	10082.032	9679	10999	67	10141.463	9634	12143	33	10039.242	9141	11763	43	10080.604	9860	10778	62	10242.597	9787	11775	97	10140.732	9805	10835	79	10224.519	9875	12067	147	10119.129	9862	11096	38	10138.053	9883	11276	72	9990.348	9824	10307	62	10023.774	9910	10473	48	10057.500	9850	10931	91
217	94	10088.043	9908	10819	67	10113.597	9843	10843	33	10008.939	9908	10230	43	10039.488	9897	10467	62	10113.258	9887	10711	97	10077.453	9852	11825	79	10164.393	9863	11278	147	10050.211	9870	10764	38	10061.868	9856	10412	72	10108.917	9820	11332	62	10118.451	9877	11042	48	10093.646	9854	10599	91
218	94	10110.851	9830	11382	67	10077.865	9840	10769	33	10048.667	9902	10388	43	10105.791	9859	10820	62	10196.629	9857	10976	97	10100.145	9882	11177	79	10158.595	9857	11147	147	10100.681	9900	11118	38	10279.342	9915	11159	72	10046.223	9849	10887	62	10110.774	9903	11331	48	10061.229	9859	10907	91
219	94	10254.139	9862	11535	67	10088.030	9823	10701	33	10067.151	9904	10533	43	10103.023	9883	11183	62	10065.371	9858	11288	97	10167.124	9850	11406	79	10203.240	9880	11285	147	10137.306	9841	11286	38	10051.921	9840	10690	72	10033.723	9886	10871	62	10003.822	9915	10250	48	10110.521	9892	11289	91
220	94	10051.021	9891	10605	67	10119.567	9797	11875	33	10000.394	9935	10167	43	10099.953	9857	11496	62	10126.871	9885	10847	97	10125.186	9890	10844	79	10177.506	9900	11132	147	10064.129	9864	10847	38	10129.237	9894	10731	72	10036.152	9861	10764	62	10045.064	9821	10806	48	9990.292	9917	10333	91
221	94	10070.000	9889	10846	67	10086.627	9863	10598	33	9981.212	9887	10213	43	10102.559	9893	10758	62	10220.936	9915	11659	97	10126.918	9802	11486	79	10138.886	9352	11346	147	10159.197	9859	11786	38	10007.237	9873	10192	72	10048.583	9909	11176	62	10082.339	9877	10992	48	10142.271	9814	11924	91
222	94	10042.298	9805	10981	67	10088.060	9892	11018	33	9994.272	9900	10156	43	10058.187	9896	10875	62	10153.549	9902	10907	97	10127.773	9831	11431	79	10191.291	9822	11219	147	10096.714	9605	11365	38	10085.895	9885	10701	72	10019.527	9884	10862	62	10021.807	9860	10596	48	10037.312	9869	10660	91
223	94	10039.361	9869	10895	67	10041.567	9791	10625	33	10030.788	9930	10377	43	10077.581	9888	11121	62	10148.242	9794	10782	97	10125.062	9841	10782	79	10136.418	9796	11273	147	10119.395	9856	11979	38	10194.289	9788	11191	72	9997.181	9904	10254	62	10028.742	9875	10883	48	10071.583	9839	10795	91
224	94	10107.691	9835	11397	67	10051.926	9855	10605	33	10039.242	9848	10829	43	10018.953	9310	10950	62	10074.646	9887	10940	97	10102.423	9862	11158	79	10152.240	9835	10915	147	10072.789	9815	11154	38	10029.632	9854	10447	72	10047.306	9824	11028	62	10035.693	9874	10612	48	10113.167	9758	10875	91
225	94	10126.724	9843	11322	67	10025.283	9868	10600	33	10075.272	9786	11279	43	10190.791	9867	10810	62	10105.500	9865	10754	97	10121.423	9672	10968	79	10132.860	9763	10817	147	10138.068	9854	11567	38	10128.421	9920	11365	72	10030.527	9866	10712	62	10052.113	9793	10804	48	10166.125	9846	10752	91
226	94	10189.659	9847	12218	67	10141.463	9831	10801	33	10068.424	9864	10920	43	9992.860	9870	10182	62	10110.097	9836	11041	97	10097.453	9882	11057	79	10091.633	9879	10926	147	10090.177	9853	11015	38	10109.632	9845	11276	72	9974.944	9913	10073	62	10081.468	9747	11066	48	10089.458	9895	10997	91
227	94	10094.776	9857	10830	67	10015.701	9882	10317	33	10025.242	9913	10432	43	10042.093	9880	10451	62	10081.274	9827	10523	97	10151.154	9808	11680	79	10115.911	9863	11004	147	10101.319	9873	11669	38	10222.895	9897	12031	72	10059.792	9850	10989	62	10011.354	9810	10512	48	10071.375	9902	11075	91
228	94	10063.883	9811	11061	67	10058.761	9645	10876	33	10000.728	9897	10280	43	10071.279	9821	10846	62	10098.290	9920	10871	97	10072.649	9866	10591	79	10080.393	9865	11370	147	10067.558	9832	10965	38	10190.895	9864	11143	72	10053.264	9740	10716	62	10056.968	9858	10847	48	10020.792	9885	10485	91
229	94	10046.404	9531	11314	67	10164.045	9785	11713	33	10085.212	9820	11199	43	10149.256	9771	11266	62	10176.322	9769	10790	97	10086.104	9816	10766	79	10120.709	9878	10630	147	10098.938	9643	11181	38	10108.763	9892	10882	72	9981.764	9873	10301	62	10094.274	9905	11256	48	10173.542	9836	11417	91
230	94	10071.139	9825	10941	67	10156.537	9890	11060	33	10069.303	9884	10715	43	10102.768	9818	10964	62	10089.371	9500	11332	97	10119.618	9858	10845	79	10262.063	9858	11209	147	10119.837	9802	11720	38	10087.974	9897	10686	72	10097.167	9829	11331	62	10057.854	9856	11228	48	10165.604	9545	10902	91
231	94	10125.872	9837	11072	67	10127.821	9772	11045	33	9979.606	9838	10161	43	10084.396	9871	11535	62	10205.871	9821	11620	97	10168.186	9863	11689	79	10074.418	9845	10689	147	10152.279	9870	11457	38	10071.605	9881	10736	72	9999.361	9883	10510	62	10029.854	9887	10651	48	10111.667	9858	10995	91
232	94	10074.106	9460	11334	67	10083.627	9899	10819	33	10057.424	9916	10472	43	10164.535	9872	11182	62	10111.903	9841	11037	97	10221.681	9806	11553	79	10140.127	9891	10893	147	10067.225	9850	11248	38	10247.447	9900	11060	72	10058.277	9889	10833	62	10012.322	9790	10166	48	10046.250	9659	10314	91
233	94	10085.128	9855	11436	67	10052.478	9913	10541	33	10087.242	9748	10893	43	10112.069	9909	10741	62	10118.242	9896	10845	97	10134.660	9751	11279	79	10059.342	9891	10795	147	10112.415	9876	11131	38	10148.632	9850	10909	72	10021.473	9865	10669	62	10034.774	9892	10653	48	10070.146	9757	11042	91
234	94	10158.500	9767	11501	67	10067.254	9860	10869	33	9982.424	9857	10305	43	10092.465	9905	11150	62	10135.468	9896	11081	97	10123.402	9689	11502	79	10142.722	9737	11117	147	10095.979	9774	11224	38	10084.895	9923	11283	72	10006.292	9814	10695	62	10023.032	9905	10483	48	10129.688	9813	11231	91
235	94	10052.074	9826	10968	67	10042.970	9849	10942	33	9994.939	9132	10356	43	10080.325	9843	11491	62	10132.549	9641	10925	97	10116.310	9887	11135	79	10112.240	9855	10931	147	10068.851	9852	10741	38	10085.421	9864	10395	72	9996.931	9896	10328	62	10013.403	9869	10588	48	10001.812	9882	10329	91
236	94	10164.181	9796	10895	67	10056.970	9881	10467	33	10000.484	9908	10194	43	10063.791	9903	10530	62	10076.371	9878	10614	97	10123.196	9869	11290	79	10066.975	9893	10824	147	10055.700	9836	10758	38	10122.211	9903	10757	72	10042.556	9898	10757	62	10111.371	9871	11444	48	10079.292	9893	10466	91
237	94	10119.468	9899	11109	67	10054.119	9854	10514	33	10011.546	9896	10401	43	10117.697	9856	10795	62	10128.903	9782	11005	97	10164.165	9652	10853	79	10126.760	9858	11011	147	10109.266	9842	11244	38	10169.868	9901	11244	72	10017.389	9794	11261	62	10041.290	9876	10726	48	10038.250	9887	10833	91
238	94	10149.776	9790	11808	67	10015.224	9877	10566	33	10050.333	9912	11057	43	10131.303	9920	10674	62	10142.549	9850	10798	97	10184.247	9678	10887	79	10146.443	9848	11045	147	10101.108	9810	11426	38	10163.237	9826	10917	72	10003.583	9916	10457	62	10062.081	9868	10786	48	10012.875	9862	10716	91
239	94	10023.000	9895	10584	67	10047.478	9896	10965	33	10059.546	9905	10697	43	10082.000	9921	11077	62	10190.129	9905	11063	97	10105.134	9797	11675	79	10085.595	9917	10747	147	10113.408	9834	10791	38	10105.132	9778	10749	72	9996.848	9903	10532	62	10077.129	9887	11227	48	10019.896	9894	10592	91
240	94	10088.713	9787	10995	67	10096.597	9910	10808	33	10117.697	9863	10653	43	10097.069	9796	11170	62	10175.081	9845	11712	97	10145.351	9706	12350	79	10091.658	9841	11028	147	10164.415	9789	11501	38	10062.263	9916	10670	72	10016.417	9897	10398	62	10030.854	9862	10925	48	10098.438	9898	10814	91
241	94	10053.787	9699	10826	67	10156.492	9650	11178	33	10056.909	9836	11020	43	10053.163	9848	10686	62	10349.097	9799	11369	97	10130.134	9575	10932	79	10102.722	9729	10844	147	10093.068	9761	11062	38	10024.842	9918	10405	72	9992.514	8928	10799	62	10084.500	9905	10653	48	10043.062	9798	10500	91
242	94	10090.639	9855	10918	67	10175.104	9845	11133	33	10146.697	9860	11622	43	10096.419	9898	11113	62	10198.983	9831	11344	97	10192.165	9864	11054	79	10156.266	9872	10926	147	10076.238	9864	10902	38	10147.211	9799	10833	72	9977.750	9867	10074	62	10089.049	9824	10713	48	10110.438	9862	11510	91
243	94	10026.106	9885	10784	67	10079.358	9882	10977	33	10064.242	9806	10657	43	10140.813	9676	11927	62	10161.919	9916	11090	97	10118.525	9841	10806	79	10111.519	9879	10692	147	10073.851	9871	12038	38	10076.921	9866	10531	72	10069.167	9875	10748	62	10002.742	9798	10443	48	10088.583	9841	11009	91
244	94	10035.021	9878	10717	67	10096.299	9814	10955	33	10029.272	9805	10527	43	10132.651	9882	12056	62	10075.726	9856	11072	97	10220.196	9853	11539	79	10123.886	9880	11270	147	10096.027	9874	10815	38	10110.579	9746	11186	72	10018.500	9844	10634	62	10065.983	9889	10600	48	10079.812	9861	10491	91
245	94	10116.511	9914	11647	67	10132.881	9861	11001	33	10016.454	9939	10388	43	10071.488	9878	10605	62	10111.919	9900	10731	97	10074.794	9874	10810	79	10070.519	9864	11111	147	10062.312	9854	10938	38	10134.763	9877	10823	72	10040.681	9835	10958	62	9995.468	9367	10640	48	10173.438	9764	11420	91
246	94	10094.937	9833	10732	67	10009.836	9871	10472	33	10010.697	9714	10332	43	10165.419	9918	11383	62	10072.710	9896	11091	97	10132.907	9827	11356	79	10181.177	9846	12145	147	10110.115	9863	11321	38	10125.895	9791	10917	72	10033.806	9848	11063	62	10045.113	9888	10980	48	10095.333	9812	10620	91
247	94	10143.159	9837	11175	67	10109.179	9882	11371	33	10105.242	9818	10941	43	10159.604	9835	10590	62	10155.822	9881	11064	97	10102.021	9851	11221	79	10180.734	9805	10953	147	10101.347	9495	11034	38	10184.185	9836	10833	72	10025.486	9895	10626	62	10097.742	9854	10702	48	10021.750	9878	10319	91
248	94	10040.776	9295	10576	67	10090.717	9892	10819	33	10070.000	9906	10587	43	10206.604	9913	11189	62	10093.887	9257	10710	97	10115.732	9857	11288	79	10066.000	8835	10745	147	10067.544	9796	11008	38	10188.342	9920	10545	72	10007.902	9894	10342	62	10111.693	9890	10873	48	10119.208	9911	10940	91
249	94	10064.883	9895	10831	67	10174.746	9871	11082	33	10024.454	9882	10615	43	10056.349	9867	10370	62	10259.307	9760	11229	97	10143.011	9821	11226	79	10126.937	9874	11298	147	10054.374	9631	10877	38	10060.658	9896	10659	72	10039.514	9876	10572	62	10060.807	9896	10669	48	10095.000	9881	11934	91
250	94	10101.276	9852	10998	67	10213.910	9804	11624	33	10004.728	9901	10348	43	10103.697	9900	11247	62	10153.354	9902	11104	97	10139.278	8834	11443	79	10112.304	9879	11419	147	10035.143	9812	10811	38	10240.868	9813	11066	72	10039.027	9900	10749	62	10100.983	9898	11506	48	10120.500	9881	10795	91
251	94	10157.947	9849	11627	67	10086.478	9896	10967	33	10111.182	9830	10984	43	10079.953	9857	10498	62	10140.290	9875	10953	97	10185.145	9806	11601	79	10063.189	9859	11120	147	10092.312	9807	11340	38	10100.842	9929	10470	72	10037.833	9823	11006	62	10020.049	9894	10652	48	10076.333	9884	10689	91
252	94	10087.394	9775	11113	67	10134.209	9824	10910	33	10070.151	9931	10423	43	10055.977	9878	10857	62	10106.500	9871	10989	97	10109.484	9814	11364	79	10107.607	9821	11482	147	10115.429	9897	12324	38	10151.868	9929	11327	72	10048.556	9797	11646	62	10033.451	9870	10564	48	10134.729	9851	10788	91
253	94	10077.255	9862	11152	67	10154.746	9822	10976	33	10093.303	9891	10608	43	10126.325	9887	11286	62	10158.468	9829	11283	97	10164.227	9821	11222	79	10124.202	9858	11263	147	10099.952	9835	11034	38	10030.447	9926	10516	72	10098.417	9685	11178	62	10050.903	9849	10507	48	10011.479	9902	10287	91
254	94	10062.532	9462	11232	67	10128.060	9899	11346	33	10001.394	9927	10263	43	10107.441	9906	11086	62	10086.903	9888	10966	97	10184.876	9879	11427	79	10162.063	9862	10944	147	10098.156	9869	10921	38	10018.026	9891	10258	72	10011.444	9876	10664	62	10013.983	9872	10574	48	10186.167	9865	10936	91
255	94	10018.947	9880	10420	67	10064.656	9903	10746	33	9989.363	9867	10356	43	10085.023	9858	10734	62	10097.661	9885	10868	97	10176.794	9889	12007	79	10162.342	9797	11427	147	10090.388	9039	11485	38	10250.605	9891	11397	72	9998.527	9585	10799	62	10061.517	9858	10799	48	10120.458	9908	10927	91
256	94	10093.851	9855	11132	67	10127.582	9850	11175	33	9988.121	9911	10162	43	10098.256	9905	11265	62	10226.871	9898	11356	97	10175.113	9886	11193	79	10044.266	9911	10323	147	10069.238	9698	12024	38	10000.263	9901	10261	72	10018.348	9876	10560	62	10011.613	8955	10717	48	10106.771	9857	10963	91
257	94	10026.957	9858	10730	67	10234.448	9720	11102	33	10085.909	9878	10544	43	10179.907	9831	11552	62	10136.451	9869	11448	97	10191.206	9874	11251	79	10153.456	9879	11569	147	10100.102	9823	11291	38	10217.553	9871	11026	72	10047.292	9841	10732	62	10038.678	9774	10776	48	10153.375	9864	10766	91
258	94	10133.724	9845	11149	67	10140.865	9752	10615	33	9991.151	9869	10354	43	10096.396	9891	10730	62	10103.564	9861	11344	97	10144.701	9781	11193	79	10030.772	9881	10500	147	10080.007	9813	10888	38	10065.105	9897	10761	72	10021.931	9893	10335	62	10051.161	9863	10591	48	10070.854	9893	10893	91
259	94	10072.341	9832	10877	67	10103.627	9842	11025	33	10037.879	9909	10629	43	10041.303	9899	10402	62	10195.146	9828	11795	97	10138.567	9878	11490	79	10186.240	9772	11226	147	10087.456	9865	11550	38	10140.526	9890	11005	72	10004.958	9878	10579	62	10031.226	9824	10554	48	10088.479	9898	10704	91
260	94	10132.011	9910	11236	67	10115.254	9878	11486	33	10001.909	9868	10321	43	10216.837	9831	11319	62	10142.129	9903	11156	97	10130.979	9846	10912	79	10129.329	9897	11036	147	10143.034	9844	10960	38	10087.526	9885	11027	72	10027.375	9864	10710	62	10075.354	9900	10826	48	10170.917	9814	11107	91
261	94	10166.639	9852	11726	67	10103.985	9844	10792	33	10084.000	9826	10722	43	10124.209	9768	11101	62	10138.193	9888	11252	97	10174.794	9809	11239	79	10133.646	9867	10924	147	10098.075	9862	10946	38	10109.921	9874	11186	72	9999.181	9886	10551	62	10137.564	9810	11598	48	10039.896	9839	11020	91
262	94	10194.915	9884	11430	67	10144.985	9877	10960	33	9994.576	9914	10355	43	10107.488	9909	10608	62	10126.968	9859	10951	97	10104.979	9879	10917	79	10084.949	8675	11014	147	10082.837	9857	11159	38	10093.342	9846	10847	72	10067.652	9835	11226	62	10055.951	9879	10462	48	10110.354	9812	10698	91
263	94	10138.563	9895	11342	67	10081.821	9865	10705	33	10081.546	9875	10647	43	10089.768	9770	10866	62	10035.758	9903	10513	97	10103.701	9871	11131	79	10113.051	9844	11028	147	10078.762	9831	11038	38	10026.947	9904	10336	72	10119.277	9817	10666	62	10073.597	9880	10804	48	10211.729	9898	10883	91
264	94	10036.649	9849	11131	67	10054.776	9897	10732	33	10084.121	9846	10821	43	10033.884	9935	10769	62	10085.178	9826	10410	97	10108.536	9788	11045	79	10111.987	9871	11645	147	10114.184	9857	11557	38	10096.842	9846	11050	72	10021.723	9826	10542	62	10058.242	9885	10902	48	10063.875	9837	10927	91
265	94	10060.351	9843	10727	67	10010.492	9895	10622	33	9988.576	9906	10407	43	10139.837	9926	10772	62	10171.258	9856	10858	97	10132.237	9901	11189	79	10165.013	9848	10985	147	10144.266	9754	11384	38	10194.895	9852	11049	72	9977.431	9861	10082	62	10031.532	9893	11190	48	10197.625	9897	10973	91
266	94	10071.479	9898	11306	67	10019.015	8903	10841	33	9994.454	9840	10275	43	10048.837	9911	10610	62	10109.790	9832	10741	97	10151.536	9844	10796	79	10145.620	9911	11228	147	10069.129	9174	11345	38	10122.000	9895	12006	72	9998.611	9752	10471	62	10039.532	9891	10500	48	10103.312	9856	10863	91
267	94	10082.394	9867	10910	67	10044.030	9892	10953	33	10124.758	9835	11384	43	10026.697	9847	10912	62	10055.097	9920	10502	97	10124.681	9841	11202	79	10149.127	9840	10946	147	10090.681	9891	10899	38	10117.395	9859	10771	72	10078.806	9823	11294	62	10010.064	9917	10418	48	10116.500	9853	11091	91
268	94	10016.968	9873	11100	67	10068.642	9896	11201	33	10148.818	9866	10702	43	10084.093	9858	10786	62	10242.581	9852	11532	97	10173.536	9870	11216	79	10150.316	9629	11253	147	10125.108	9817	10989	38	10069.132	9900	10507	72	10014.083	9893	10603	62	10080.661	9897	11235	48	10009.500	9844	11020	91
269	94	10148.830	9895	11985	67	10034.761	9891	10734	33	10041.272	9869	10570	43	10147.581	9896	10761	62	10027.597	9836	10478	97	10131.773	9737	10855	79	10087.823	9884	10970	147	10032.688	9820	10954	38	10156.000	9863	10776	72	10054.444	9813	10953	62	10099.887	9858	11025	48	10091.854	9899	10808	91
270	94	10084.713	9820	10765	67	10079.761	9834	10792	33	10033.394	9900	10405	43	10066.907	9905	10652	62	10109.161	9889	10651	97	10167.000	9819	11199	79	10056.734	9895	10901	147	10063.734	9862	10771	38	10131.447	9892	11173	72	10020.292	9878	10514	62	10012.468	9882	10454	48	10097.875	9837	10778	91
271	94	10046.649	9857	10720	67	10037.269	9861	10795	33	10174.667	9912	11133	43	10078.232	9900	10456	62	10064.419	9858	10869	97	10120.104	9884	10708	79	10141.531	9824	10929	147	10076.108	9887	11083	38	10179.342	9842	11325	72	10004.000	9875	10507	62	10062.017	9862	10493	48	10034.667	9884	10468	91
272	94	10107.021	9831	10957	67	10040.851	9864	10498	33	9986.242	9908	10126	43	10054.325	9772	10630	62	10224.000	9874	11402	97	10163.464	9845	11369	79	10011.658	9862	10562	147	10062.449	9811	11068	38	10040.185	9874	10625	72	9996.348	9879	10174	62	10012.146	9900	10325	48	10091.208	9854	10539	91
273	94	10059.181	9481	10977	67	10114.970	9751	10722	33	10131.454	9885	10845	43	10093.396	9859	10982	62	10102.436	9900	10636	97	10138.783	9802	11330	79	10093.114	9124	10831	147	10131.381	9860	11130	38	10095.895	9881	10951	72	10020.473	9852	10522	62	10049.742	9854	10645	48	10043.521	9858	10806	91
274	94	10079.159	9723	11180	67	10085.672	9915	10808	33	10021.030	9889	10473	43	10073.209	9895	10972	62	10199.822	9898	10914	97	10115.062	9839	11174	79	10140.709	9824	11650	147	10065.422	9892	11380	38	10125.315	9868	10738	72	10017.223	9894	10641	62	10023.242	9885	10572	48	10067.958	9306	11648	91
275	94	10093.245	9853	10891	67	10095.344	9876	10710	33	10094.424	9865	11628	43	10241.396	9831	12022	62	10143.210	9856	11206	97	10119.299	9610	11392	79	10180.949	9888	11084	147	10064.592	9729	10880	38	10184.158	9866	10786	72	10021.861	9872	10375	62	10049.226	9827	10717	48	10050.542	9914	10444	91
276	94	10102.341	9881	11169	67	10013.090	9838	10651	33	10029.970	9871	10620	43	10032.860	9865	10963	62	10160.613	9866	11009	97	10089.711	9784	11510	79	10092.835	9796	10770	147	10080.300	9848	11109	38	10116.158	9870	10802	72	9992.223	9873	10458	62	10065.451	9768	10708	48	10075.771	9826	11503	91
277	94	10121.191	9814	10875	67	10120.254	9877	10620	33	10081.182	9925	10648	43	10151.791	9892	10982	62	10150.983	9802	11076	97	10124.464	9666	11390	79	10110.898	9755	11377	147	10069.381	9838	10993	38	10072.289	9896	10660	72	10021.277	9473	10742	62	10057.968	9904	10545	48	10215.125	9849	11046	91
278	94	10028.128	9782	10836	67	10060.388	9653	10953	33	10073.030	9917	10987	43	10147.604	9912	11110	62	10165.887	9848	11576	97	10078.227	9872	10873	79	10193.240	9855	10892	147	10051.803	9830	11496	38	10123.526	9860	10847	72	10045.542	9830	10880	62	10070.629	9830	10665	48	10110.417	9885	10909	91
279	94	10144.361	9840	11135	67	10045.881	9834	10909	33	10004.758	9857	10395	43	10127.441	9799	10779	62	10161.403	9903	10724	97	10199.495	9875	11915	79	10116.848	9808	11278	147	10073.312	9830	10765	38	10161.868	9785	11407	72	10008.194	9893	10703	62	10089.564	9908	10915	48	10081.771	9870	11219	91
280	94	10120.053	9844	11560	67	10062.000	9841	10618	33	10080.606	9871	10747	43	10187.187	9806	11413	62	10150.693	9901	11472	97	10089.278	9799	10777	79	10136.684	9850	11115	147	10132.272	9865	11313	38	10254.053	9930	11555	72	10032.139	9877	10726	62	10086.193	9892	10969	48	10098.562	9885	10913	91
281	94	10107.724	9849	11849	67	10106.433	9900	10726	33	10140.849	9880	10702	43	10044.093	9891	10578	62	10236.483	9841	11186	97	10160.742	9743	11499	79	10096.835	9864	10840	147	10085.306	9817	11356	38	10189.237	9731	11047	72	10003.069	9886	10282	62	9989.822	9522	10584	48	10210.146	9782	11466	91
282	94	10110.861	9849	11291	67	10130.463	9877	10997	33	10040.879	9882	10689	43	10129.349	9846	11251	62	10060.564	9815	10761	97	10108.938	9863	10801	79	10116.329	9789	11082	147	10093.388	9146	11467	38	10067.921	9853	10459	72	10019.250	9894	10871	62	10075.597	9864	10472	48	10092.333	9791	11025	91
283	94	10100.404	9836	10770	67	10116.119	9844	10717	33	10116.939	9907	10868	43	10095.023	9876	10981	62	10177.193	9915	10847	97	10063.464	9832	10818	79	10188.304	9854	11036	147	10080.932	9862	10895	38	10029.895	9889	10303	72	10000.250	9890	10368	62	10101.468	9546	11032	48	10153.771	9865	11658	91
284	94	10127.861	9825	11387	67	10163.537	9881	11202	33	10061.394	9909	10646	43	10112.931	9471	11032	62	10089.629	9831	11244	97	10146.588	9884	10911	79	10095.772	9849	10859	147	10114.851	9849	11290	38	10095.105	9859	10793	72	10006.527	9878	10443	62	10021.903	9871	10502	48	10123.208	9793	10727	91
285	94	10143.947	9886	11531	67	10127.508	9599	10991	33	10033.546	9885	10283	43	10135.116	9901	10662	62	10154.097	9810	11294	97	10099.453	9854	11207	79	10119.937	9874	11061	147	10082.197	9861	11481	38	10130.000	9901	10872	72	9997.806	9653	10410	62	10066.549	9842	10795	48	10038.479	9833	10763	91
286	94	10154.234	9724	11820	67	10044.776	9888	10518	33	10015.697	9922	10288	43	10074.209	9868	11532	62	10096.758	9894	11262	97	10149.660	9828	11181	79	10124.481	9857	10834	147	10086.707	9829	11039	38	10057.974	9924	10504	72	10009.264	9852	10436	62	9998.226	9893	10525	48	10114.521	9864	10864	91
287	94	10012.585	9376	11023	67	10185.881	9895	11810	33	9969.546	9886	10073	43	10110.837	9897	10806	62	10058.983	9813	11194	97	10156.453	9832	11322	79	10122.506	9884	10949	147	10094.653	9862	11152	38	10061.526	9887	10406	72	10026.917	9846	10924	62	10017.919	9853	10588	48	10076.771	9836	10833	91
288	94	10128.766	9601	12095	67	10061.373	9842	10845	33	10060.212	9910	10805	43	10143.628	9871	10977	62	10065.290	9895	10630	97	10149.484	9774	11182	79	10145.949	9756	11528	147	10024.707	9879	10621	38	10123.737	9680	10711	72	10027.417	9674	10841	62	10117.403	9869	11182	48	10139.250	9867	11119	91
289	94	10135.383	9855	11197	67	10111.761	9869	11072	33	10043.546	9927	10400	43	10100.232	9898	10542	62	10111.742	9874	10663	97	10071.278	9831	10620	79	10182.013	9803	11165	147	10127.319	9847	11266	38	10084.079	9810	11051	72	9968.681	9747	10152	62	10055.500	9881	10684	48	10101.188	9893	10732	91
290	94	10153.224	9886	12026	67	10069.269	9904	10759	33	10027.849	9937	10978	43	10120.488	9858	10732	62	10224.307	9857	11434	97	10034.567	9843	10606	79	10137.785	9878	10778	147	10056.728	9879	10815	38	10149.868	9826	11125	72	10029.111	9897	10482	62	10060.597	9851	11492	48	10134.938	9869	10889	91
291	94	10087.383	9800	11090	67	10263.881	9902	11806	33	9989.758	9918	10164	43	10081.209	9857	11106	62	10261.290	9877	11723	97	10063.969	9883	11333	79	10256.962	9786	11437	147	10141.326	9744	11865	38	10216.368	9820	11523	72	10013.181	9907	10517	62	10059.178	9898	10369	48	10063.875	9901	10830	91
292	94	10121.872	9851	11266	67	10089.149	9873	11229	33	10136.182	9880	11340	43	10102.697	9900	10649	62	10210.919	9752	11072	97	10124.124	9810	10990	79	10146.456	9799	11228	147	10114.558	9801	11850	38	10083.421	9891	10843	72	10030.667	9897	10480	62	10039.742	9858	10772	48	10063.708	9731	10848	91
293	94	10144.883	9776	11707	67	10130.552	9817	10929	33	10081.818	9901	10824	43	10176.884	9917	10969	62	10100.629	9862	10810	97	10114.866	9870	10875	79	10120.506	9842	10852	147	10072.688	9796	10703	38	10269.815	9770	11146	72	10085.681	9834	10984	62	10067.258	9755	10693	48	10088.625	9906	10764	91
294	94	10061.266	9749	10934	67	10128.254	9837	11119	33	10063.576	9897	11088	43	10114.721	9897	10690	62	10168.049	9907	11575	97	10071.134	9412	10925	79	10072.481	9890	10671	147	10114.306	9737	11407	38	10224.132	9851	11669	72	10051.208	9843	11481	62	10083.081	9871	10717	48	10059.000	9862	11324	91
295	94	10151.904	9871	11538	67	10038.418	9888	10675	33	10032.546	9875	10578	43	10106.093	9922	10473	62	10100.290	9867	10851	97	10139.588	9826	11005	79	10099.354	9825	10864	147	10182.102	9769	11404	38	10050.158	9896	10466	72	10055.473	9866	10740	62	10091.774	9851	11017	48	10054.250	9855	10800	91
296	94	10142.298	9844	11317	67	10115.582	9879	11084	33	9999.454	9889	10139	43	10079.000	9845	10410	62	10139.081	9884	11166	97	10067.701	9855	10931	79	10165.798	9899	11221	147	10109.728	9778	10913	38	10120.158	9784	10656	72	10045.361	9878	11438	62	10050.564	9858	10596	48	10183.229	9831	11224	91
297	94	10142.096	9834	11308	67	10068.254	9832	10806	33	10054.484	9802	10667	43	10094.813	9899	11180	62	10126.274	9893	11100	97	10175.433	9796	11737	79	10102.582	9863	10824	147	10050.599	9861	11033	38	10098.737	9872	11243	72	10073.444	9858	10724	62	10071.678	9651	11130	48	10154.104	9776	11408	91
298	94	10119.266	9894	10970	67	10077.746	9816	11040	33	10091.879	9780	11101	43	10128.512	9861	11150	62	10198.274	9844	11233	97	10112.175	9898	11153	79	10038.709	9868	10537	147	10074.374	9861	10997	38	10118.447	9872	10989	72	10023.431	9876	10780	62	10062.758	9856	10988	48	10096.833	9894	10668	91
299	94	10116.383	9840	11194	67	10206.433	9852	11267	33	10059.212	9919	10959	43	10118.396	9887	10876	62	10118.146	9033	10897	97	10098.340	9883	11564	79	10103.937	9835	11074	147	10118.803	9798	11338	38	10163.211	9821	11626	72	10047.389	9871	10585	62	10042.613	9855	10686	48	9996.500	9749	10350	91
300	94	10144.937	9851	11129	67	10025.985	9753	10940	33	10002.546	9896	10348	43	10084.813	9884	10623	62	10101.258	9806	10891	97	10186.258	9848	11417	79	10168.911	9877	11219	147	10103.844	9868	11529	38	10132.842	9932	11331	72	10007.208	9875	10540	62	10105.646	9911	11237	48	10141.417	9887	10991	91
301	94	10121.063	9874	11279	67	10103.672	9897	11035	33	10050.394	9902	10410	43	10099.419	9910	10621	62	10187.468	9827	11471	97	10229.887	9846	11820	79	10210.469	9860	10947	147	10124.688	9700	11320	38	10202.921	9876	11069	72	10064.319	9876	10715	62	10076.564	9805	10989	48	10030.646	9419	10718	91
302	94	10109.159	9730	11327	67	10063.522	9900	10589	33	10003.788	9904	10367	43	10140.559	9908	11121	62	10163.274	9865	10808	97	10118.196	9870	10788	79	10122.747	9836	11713	147	10068.537	9884	11325	38	10218.947	9903	11442	72	9972.598	9094	10455	62	10049.274	9884	11185	48	10033.729	9854	10538	91
303	94	10104.574	9840	11134	67	10073.836	9898	10595	33	10075.394	9883	10408	43	10030.047	9870	10490	62	10107.017	9814	10913	97	10180.062	9866	11407	79	10087.937	9881	10832	147	10128.354	9880	11355	38	10040.553	9883	10885	72	10083.277	9854	10924	62	10067.419	9815	11023	48	10057.083	9870	11153	91
304	94	10096.724	9767	10861	67	10131.135	9890	11125	33	9973.818	9397	10358	43	10023.953	9917	10365	62	10060.468	9905	11018	97	10089.021	9882	11030	79	10082.494	9887	10713	147	10112.286	9876	11204	38	10172.237	9851	10735	72	10093.639	9388	11382	62	10054.049	9877	10606	48	10103.292	9871	10620	91
305	94	10146.872	9794	11191	67	10113.731	9865	10818	33	10015.849	9892	10161	43	10037.977	9814	10503	62	10079.532	9805	10957	97	10107.918	9879	11002	79	10150.443	9841	11007	147	10056.062	9874	10941	38	10179.421	9906	11522	72	9993.098	9884	10376	62	10079.581	9870	10757	48	10093.854	9878	10525	91
306	94	10113.745	9726	11221	67	10050.567	9864	10604	33	9998.788	9874	10542	43	10069.628	9869	10676	62	10079.549	9882	10743	97	10122.670	9878	10978	79	10189.544	9863	11594	147	10045.762	9864	11035	38	10065.237	8853	10680	72	10013.333	9891	10322	62	10051.822	9854	11182	48	10113.125	9767	11147	91
307	94	10050.883	9845	10771	67	10102.926	9887	10971	33	10052.516	9810	11388	43	10108.744	9916	10827	62	10028.274	9863	10660	97	10059.351	9740	11147	79	10167.127	9858	10947	147	10134.401	9752	11995	38	10092.526	9900	10803	72	10044.348	9888	10653	62	10151.274	9880	11354	48	10020.792	9892	10357	91
308	94	10120.766	9894	11025	67	10086.985	9852	10996	33	10009.030	9929	10252	43	10104.187	9876	10793	62	10194.549	9907	11056	97	10126.371	9748	11324	79	10153.823	9893	11477	147	10083.326	9751	11284	38	10076.474	9895	10658	72	10019.875	9920	10392	62	10015.274	9885	10636	48	10077.208	9842	11082	91
309	94	10059.702	9870	10971	67	10144.478	9883	11356	33	10130.606	9774	11034	43	10132.604	9815	11274	62	10117.017	9799	10740	97	10110.237	9837	11087	79	10108.772	9777	11472	147	10099.477	9803	10897	38	10106.763	9908	10975	72	10023.444	9855	10396	62	10012.387	9873	10385	48	10075.208	9911	10565	91
310	94	10091.266	9855	10779	67	10032.836	8914	10873	33	9990.818	9919	10112	43	10139.209	9912	10815	62	10204.661	9902	11647	97	10186.711	9798	11187	79	10109.102	9905	11379	147	10113.204	9841	11032	38	10065.237	9912	10528	72	10000.667	9850	10861	62	10035.113	9896	10874	48	10102.542	9879	10851	91
311	94	10099.724	9856	10891	67	10046.865	9921	10551	33	10106.637	9917	10794	43	10199.907	9811	11074	62	10095.774	9757	10948	97	10088.082	9907	11081	79	10167.189	9816	11224	147	10062.510	9857	10711	38	10180.289	9862	10847	72	10005.223	9856	10628	62	10014.936	9846	11135	48	10005.979	9861	10533	91
312	94	10150.234	9489	11004	67	10104.582	9810	10811	33	10055.091	9888	10579	43	9968.860	9311	10093	62	10222.678	9848	11244	97	10152.464	9852	12017	79	10103.949	9814	10854	147	10074.592	9816	10790	38	10137.000	9912	11085	72	10052.292	9897	10550	62	10086.468	9817	10995	48	10108.250	9918	11104	91
313	94	10059.128	9859	10751	67	10073.299	9854	10922	33	10057.242	9870	10764	43	10075.884	9877	10734	62	10171.129	9878	11481	97	10077.825	9697	10795	79	10139.798	9892	11041	147	10070.599	9851	11438	38	10148.185	9721	11283	72	10058.652	9881	10705	62	10080.307	9892	10852	48	10080.812	9815	11241	91
314	94	10137.266	9836	10776	67	10096.000	9908	10927	33	10069.849	9884	10948	43	10140.441	9813	11419	62	10150.000	9889	11692	97	10136.082	9864	10801	79	10101.291	9875	10776	147	10059.823	9812	10622	38	10161.000	9853	11098	72	10025.598	9847	10719	62	9969.790	9645	10179	48	10029.938	9916	10455	91
315	94	10172.776	9747	11069	67	10112.791	9879	10902	33	10049.667	9892	10460	43	10046.187	9899	10889	62	10065.081	9905	10601	97	10142.196	9877	10748	79	10124.531	9849	11032	147	10136.816	9867	11313	38	10036.447	9875	10743	72	10054.681	9901	11285	62	10103.742	9866	11864	48	10111.104	9870	10593	91
316	94	10051.745	9856	10756	67	10057.418	9850	10627	33	10029.576	9844	10754	43	10145.069	9873	11412	62	10157.613	9922	10978	97	10152.082	9837	11625	79	10166.469	9764	11493	147	10085.483	9894	11075	38	10102.395	9750	10853	72	10052.848	9856	10558	62	10010.564	9872	10420	48	10023.500	9881	10225	91
317	94	10079.926	9795	11353	67	10107.299	9810	10718	33	10097.454	9904	10820	43	10070.325	9862	11005	62	10031.710	9370	11174	97	10146.742	9848	11356	79	10063.063	9848	10843	147	10088.048	9867	10756	38	10184.395	9838	11205	72	10013.875	9888	10287	62	10018.983	9901	10465	48	10080.604	9863	10735	91
318	94	10117.468	9886	11136	67	10061.522	9835	11168	33	10035.879	9778	10829	43	10100.140	9833	10828	62	10082.726	9834	10913	97	10060.732	9833	10697	79	10053.633	9872	11157	147	10123.252	9868	12039	38	10188.342	9872	11210	72	10053.402	9842	10940	62	10128.968	9876	10857	48	10060.333	9895	10803	91
319	94	10129.011	9874	11085	67	10129.746	9845	10984	33	10086.061	9900	10890	43	10099.349	9895	10856	62	10003.307	9882	10498	97	10235.258	9248	11522	79	10161.798	9862	10743	147	10074.395	9857	10656	38	10172.815	9799	10969	72	10028.250	9869	10475	62	10138.161	9844	11497	48	10078.062	9916	10588	91
320	94	10068.968	9858	10654	67	10037.642	9874	10585	33	10013.424	9884	10301	43	10053.232	9896	10498	62	10096.403	9882	10647	97	10140.547	9854	11140	79	10073.911	9891	10710	147	10108.721	9826	11193	38	10184.921	9900	10737	72	9998.458	9889	10385	62	10132.903	9798	11026	48	10045.688	9888	10609	91
321	94	10094.532	9889	11347	67	10061.344	9886	10555	33	9977.454	9794	10074	43	10042.116	9808	10675	62	10200.613	9819	11104	97	10131.567	9869	11564	79	10203.038	9722	11775	147	10012.803	9497	10760	38	10192.263	9857	10863	72	10005.792	9903	10556	62	10009.064	9919	10316	48	10107.854	9848	10710	91
322	94	10082.479	9778	10752	67	10058.656	9883	10888	33	10037.788	9912	10524	43	10058.256	9882	10567	62	10138.354	9856	10837	97	10040.423	9880	11005	79	10095.595	9499	11478	147	10057.456	9775	11349	38	10044.921	9869	10660	72	10048.958	9894	10547	62	10041.629	9879	10678	48	10039.188	9880	10631	91
323	94	10076.276	9886	11196	67	10079.910	9845	10950	33	10003.546	9928	10158	43	10154.232	9880	11117	62	10240.129	9868	11248	97	10114.670	9769	11764	79	10065.140	9874	10754	147	10083.027	9831	11347	38	10159.711	9883	11237	72	10083.542	9848	10903	62	10055.646	9884	10689	48	10083.000	9905	10829	91
324	94	10051.659	9848	10545	67	10075.149	9853	10885	33	10022.576	9899	10463	43	10004.953	9859	10355	62	10064.081	9859	11085	97	10116.227	9903	11286	79	10159.620	9867	11044	147	10107.163	9835	11328	38	10071.579	9818	10658	72	10031.889	9899	10612	62	10041.178	9890	10625	48	10191.250	9904	11550	91
325	94	10116.074	9863	11184	67	10120.164	9827	10751	33	10053.242	9861	10573	43	10068.325	9896	10451	62	10145.290	9775	10754	97	10172.608	9839	11277	79	10109.811	9885	11346	147	10071.062	9881	10956	38	10164.185	9895	10818	72	10021.625	9857	10543	62	10065.919	9856	10566	48	10113.729	9820	10975	91
326	94	10115.106	9887	11267	67	10115.761	9832	11004	33	10184.454	9876	11001	43	10099.604	9907	11069	62	10203.774	9847	11204	97	10228.701	9789	11376	79	10142.025	9899	11184	147	10071.810	8813	10984	38	10179.132	9899	11954	72	10042.944	9869	10550	62	10037.646	9866	11008	48	10032.562	9840	10732	91
327	94	10037.776	9895	11204	67	10182.836	9836	11419	33	10058.939	9839	10681	43	10137.884	9869	10777	62	10155.468	9857	11171	97	10147.113	9849	11514	79	10057.013	9869	10689	147	10132.041	9867	11438	38	10104.711	9870	10830	72	10024.333	9835	10941	62	9998.193	9869	10446	48	10123.396	9900	11146	91
328	94	10109.904	9140	11555	67	10130.552	9866	11112	33	10001.394	9886	10247	43	10094.372	9931	10742	62	10053.017	9894	11228	97	10115.855	9821	11035	79	10064.633	9887	10772	147	10059.979	9846	11103	38	10189.132	9882	10976	72	10051.486	9880	10553	62	10092.371	9903	10731	48	10064.771	9851	10748	91
329	94	10118.437	9834	10832	67	10071.074	9929	10559	33	9984.484	9893	10121	43	10059.697	9890	11036	62	10120.839	9870	10950	97	10113.846	9795	11286	79	10109.823	9908	11360	147	10110.564	9881	11103	38	10196.132	9862	11191	72	10017.848	9881	10554	62	10060.242	9901	10610	48	10106.979	9890	10675	91
330	94	10083.989	9800	11077	67	10138.642	9748	11080	33	10007.000	9884	10214	43	10040.768	9892	10412	62	10129.903	9856	10964	97	10108.278	9783	10962	79	10066.658	9867	10957	147	10142.312	9787	11455	38	10088.211	9894	10794	72	9994.598	9878	10224	62	10044.871	9904	10300	48	10129.542	9828	10895	91
331	94	10101.659	9783	10937	67	10147.821	9867	11330	33	9991.454	9906	10134	43	10135.697	9904	11376	62	10095.983	9868	10752	97	10122.701	9858	10972	79	10159.684	9767	11024	147	10107.170	9852	10929	38	10100.053	9808	10620	72	10128.694	9785	11376	62	10027.532	9911	10291	48	10099.167	9898	10652	91
332	94	10082.915	9886	10616	67	10049.045	9888	10582	33	10075.546	9864	10850	43	10062.140	9872	10596	62	10133.032	9858	10939	97	10093.773	9879	10867	79	10151.367	9891	10777	147	10108.816	9812	11317	38	10123.579	9890	10838	72	10070.723	9842	11032	62	10014.113	9880	10665	48	10064.708	9851	10838	91
333	94	10080.202	9891	10742	67	10106.388	9855	10721	33	10053.970	9894	10530	43	10012.441	9887	10511	62	10239.903	9915	11488	97	10189.989	9766	11184	79	10092.519	9900	10654	147	10096.312	9728	11266	38	10127.026	9915	10833	72	10006.348	9861	10439	62	10141.032	9743	11185	48	10129.458	9832	11048	91
334	94	10101.904	9841	10808	67	10081.090	9907	10578	33	10097.242	9850	10467	43	10117.372	9893	10651	62	10162.210	9813	10921	97	10102.948	9834	10739	79	10050.760	9525	11051	147	10129.510	9825	10886	38	10035.685	9890	10528	72	10075.111	9872	10625	62	10044.742	9880	10647	48	10110.000	9885	10781	91
335	94	10090.085	9692	11770	67	10074.478	9646	10629	33	10038.546	9892	10351	43	10132.860	9868	10816	62	10283.226	9793	11204	97	10066.649	9862	10705	79	10101.418	9761	11009	147	10110.319	9233	11025	38	10148.842	9896	10979	72	10018.569	9881	10378	62	10016.129	9903	10433	48	10260.625	9785	11513	91
336	94	10068.957	9771	11502	67	10105.149	9890	11095	33	10056.546	9878	10452	43	10138.303	9872	11226	62	10109.790	9871	10852	97	10163.227	9753	11306	79	10035.848	9880	10781	147	10072.748	9827	10971	38	10182.947	9814	11091	72	10005.833	9888	10580	62	10020.919	9868	10559	48	10054.646	9928	10736	91
337	94	10197.276	9839	11812	67	10141.448	9885	11447	33	10123.182	9810	10618	43	10071.419	9892	11081	62	10200.693	9816	10842	97	10098.547	9865	11288	79	10103.747	9848	10575	147	10078.122	9865	11018	38	10133.526	9882	11226	72	10022.611	9811	10655	62	10158.871	9833	11207	48	10055.646	9897	10465	91
338	94	10062.724	9716	10809	67	10069.119	9785	11196	33	10010.151	9820	10425	43	10093.303	9863	10541	62	10079.193	9873	10786	97	10125.196	9796	11367	79	10103.506	9831	11584	147	10078.326	9859	11205	38	10181.211	9927	10876	72	10035.819	9836	10765	62	10010.887	9874	10837	48	9997.729	9887	10220	91
339	94	10070.106	9902	11109	67	10048.926	9832	10750	33	10096.061	9845	10948	43	10128.721	9909	10864	62	10108.000	9874	10871	97	10136.217	9854	11163	79	10122.569	9875	11387	147	10102.782	9796	10942	38	10044.711	9886	10363	72	10026.514	9906	10685	62	10052.371	9633	11102	48	10078.750	9931	10751	91
340	94	10078.957	9896	10732	67	10043.508	9893	10744	33	9983.212	9850	10116	43	10007.232	9890	10315	62	10134.871	9889	10938	97	10099.979	9825	11010	79	10130.620	9822	11087	147	10073.075	9882	11744	38	10109.474	9914	10994	72	10080.375	9781	11396	62	10076.419	9866	10623	48	10147.979	9886	11475	91
341	94	10190.159	9871	11066	67	10052.224	9790	10467	33	9980.091	9851	10191	43	9999.535	9880	10274	62	10185.339	9866	10963	97	10138.753	9790	11153	79	10113.051	9861	10966	147	10038.741	9878	10744	38	10123.579	9813	10822	72	10029.458	9817	10503	62	10015.178	9870	10657	48	10114.875	9772	10909	91
342	94	10115.639	9886	11600	67	10074.970	9786	10956	33	10093.909	9920	11218	43	10085.977	9876	10851	62	10110.951	9638	11099	97	10122.640	9882	11147	79	10081.835	9883	10823	147	10185.605	9873	11499	38	10194.447	9812	11824	72	10016.736	9891	10359	62	10185.064	9825	11968	48	10057.896	9913	10621	91
343	94	10135.894	9829	11789	67	10136.746	9836	11114	33	10035.394	9871	10275	43	10068.488	9865	10584	62	10102.049	9476	10662	97	10181.402	9826	11560	79	10065.684	9821	10555	147	10099.156	9857	11247	38	10123.868	9845	11071	72	10021.902	9911	10628	62	10025.678	9882	10484	48	10147.146	9818	11194	91
344	94	10039.309	9871	10797	67	10084.642	9820	10623	33	10073.576	9847	10422	43	10139.372	9908	11039	62	10057.854	9871	10618	97	10216.278	9732	11402	79	10056.202	9846	11439	147	10107.878	9767	10793	38	10165.868	9804	11423	72	10133.181	9840	11354	62	10041.193	9835	10844	48	10165.229	9903	11292	91
345	94	10067.276	9864	11084	67	10096.344	9870	11044	33	10039.879	9905	10288	43	10108.069	9769	11142	62	10131.387	9818	10852	97	10188.948	9853	11187	79	10062.431	9839	10571	147	10116.477	9840	11022	38	10152.763	9885	11645	72	10073.306	9823	11222	62	10064.193	9820	10962	48	10122.625	9896	10772	91
346	94	10154.096	9809	11430	67	10161.791	9862	10891	33	10000.030	9916	10473	43	10054.047	9888	10547	62	10094.387	9843	10706	97	10169.588	9833	11234	79	10151.152	9830	11075	147	10062.129	9327	10881	38	9997.737	9919	10261	72	9992.625	9901	10195	62	10084.854	9763	11988	48	10094.375	9887	10675	91
347	94	10048.191	9906	10989	67	10131.492	9855	11339	33	10052.576	9914	10455	43	10136.396	9872	10738	62	10085.758	9864	10837	97	10196.021	9885	11087	79	10070.747	9700	11023	147	10125.728	9794	12257	38	10175.789	9867	11593	72	9983.639	9850	10151	62	10005.581	9896	10375	48	10081.229	9816	11478	91
348	94	10146.798	9890	11783	67	10069.254	9867	10654	33	10040.212	9910	10702	43	10091.604	9868	10976	62	10060.919	9880	11010	97	10144.649	9807	10902	79	10079.177	9900	11118	147	10071.374	9877	11240	38	10092.711	9923	10868	72	10015.139	9899	10547	62	10057.210	9876	10546	48	10046.833	9902	11241	91
349	94	10137.287	9891	10882	67	10139.731	9906	11140	33	10012.182	9917	10310	43	10006.000	9912	10464	62	10092.710	9853	10971	97	10104.969	9658	10845	79	10160.937	9781	11747	147	10092.612	9832	11059	38	10173.500	9857	11304	72	10035.348	9871	10725	62	10113.854	9845	11182	48	10144.125	9882	10767	91
350	94	10055.713	9835	10799	67	10134.537	9857	10781	33	10011.212	9905	10593	43	10163.488	9780	11812	62	10096.678	9887	10943	97	10121.196	9704	11004	79	10019.949	9828	10648	147	10097.830	9876	11210	38	10103.605	9899	11587	72	10037.833	9741	10708	62	10040.871	9902	10511	48	10136.292	9912	10990	91
351	94	10119.394	9893	10738	67	10117.328	9907	10706	33	10045.758	9886	10756	43	10070.581	9834	11302	62	10120.936	9861	10633	97	10058.969	9421	11281	79	10192.304	9817	11099	147	10101.007	9847	10904	38	10154.763	9858	10827	72	10066.750	9873	11199	62	10026.807	9892	10385	48	10113.458	9899	10620	91
352	94	10063.639	9891	10803	67	10111.328	9863	11059	33	10063.788	9899	10662	43	10053.000	9788	10714	62	10116.854	9796	12091	97	10111.825	9787	10889	79	10234.038	9866	11620	147	10095.973	9862	11439	38	10060.763	9912	10553	72	10026.014	9883	10317	62	10114.839	9845	10880	48	10086.479	9864	10860	91
353	94	10085.532	9842	11192	67	10106.328	9912	10699	33	9965.879	9884	10068	43	10106.372	9879	10942	62	10052.017	9843	10666	97	10114.360	9704	11358	79	10157.569	9740	11683	147	10054.959	9893	11008	38	10020.185	9914	10447	72	10002.848	9892	10382	62	10069.887	9873	10588	48	10072.146	9898	10799	91
354	94	10036.957	9818	10446	67	10039.656	9475	10756	33	10071.363	9819	10992	43	10123.884	9865	11083	62	10212.354	9821	11478	97	10166.392	9866	10795	79	10084.924	9838	11064	147	10111.279	9805	11334	38	10131.789	9883	10663	72	10083.361	9837	11326	62	10076.693	9858	11169	48	10080.979	9843	10662	91
355	94	10121.341	9579	11167	67	10079.582	9853	11003	33	10041.606	9925	10485	43	10088.907	9941	10670	62	10246.936	9908	12177	97	10182.206	9832	11163	79	10199.038	9901	11086	147	10097.830	9801	11301	38	10104.079	9891	10785	72	10046.889	9891	10674	62	10128.032	9854	11104	48	10048.333	9876	10592	91
356	94	10200.745	9726	12176	67	10103.612	9860	10638	33	10018.333	9855	10581	43	10090.884	9870	10880	62	10143.839	9861	10558	97	10126.577	9701	11444	79	10098.873	9845	10623	147	10052.844	9870	10656	38	10082.315	9914	10729	72	9994.986	9886	10405	62	10057.226	9861	10545	48	10080.167	9841	10865	91
357	94	10111.298	9762	11592	67	10172.881	9807	11468	33	9986.303	9873	10189	43	10065.977	9817	10747	62	10094.371	9873	10579	97	10171.072	9851	11606	79	10138.202	9889	11021	147	10109.748	9834	11285	38	10147.974	9892	11047	72	10045.806	9888	10875	62	10147.451	9873	11869	48	10058.375	9856	10812	91
358	94	10079.372	9844	10896	67	10101.687	9839	10932	33	10035.454	9848	10353	43	10099.047	9760	10676	62	10158.097	9830	11480	97	10130.258	9814	10865	79	10134.811	9841	11400	147	10090.700	9846	11481	38	10197.947	9857	11184	72	10033.375	9840	10706	62	10032.549	9418	11040	48	10069.333	9907	10606	91
359	94	10074.617	9782	10856	67	10146.896	9887	12299	33	10034.667	9820	10678	43	10026.000	9855	10915	62	10168.807	9908	10952	97	10142.804	9785	11420	79	10120.202	9717	10795	147	10139.300	9770	11420	38	10089.500	9861	10736	72	10036.973	9893	10506	62	10064.193	9915	10741	48	10070.104	9841	10854	91
360	94	10134.830	9874	10989	67	10052.717	9862	10477	33	10008.728	9935	10277	43	10120.860	9833	11279	62	10101.983	9885	11114	97	10158.536	9889	11167	79	10092.316	9868	10600	147	10064.204	9708	11022	38	10101.474	9882	11097	72	10064.348	9861	10714	62	10156.339	9864	11307	48	10072.938	9880	11094	91
361	94	10036.128	9885	10639	67	10074.717	9846	10712	33	10029.363	9857	10975	43	10043.023	9791	10636	62	10231.983	9801	11378	97	10162.846	9830	10909	79	10181.405	9858	11644	147	10060.734	9862	10966	38	10070.685	9931	10691	72	10135.723	9803	10951	62	10093.081	9889	11099	48	10201.917	9907	11040	91
362	94	10150.191	9830	11364	67	10115.910	9836	11163	33	10003.333	9885	10290	43	10110.116	9909	11025	62	10199.822	9912	11830	97	10119.206	9869	10709	79	10162.177	9871	11279	147	10131.993	9540	11568	38	10110.421	9872	11066	72	10009.083	9912	10333	62	10081.919	9915	10844	48	10097.667	9878	11334	91
363	94	10137.128	9855	11207	67	10155.060	9834	11320	33	10007.516	9906	10171	43	10170.488	9886	10842	62	10077.968	9855	10483	97	10068.681	9826	10919	79	10127.291	9880	11024	147	10128.463	9808	11472	38	10113.605	9880	10937	72	10000.333	9893	10389	62	10012.500	9908	10336	48	10078.271	9869	10639	91
364	94	10132.170	9785	11196	67	10047.045	9886	10473	33	10006.212	9907	10246	43	10019.977	9846	10424	62	10061.790	9841	11489	97	10175.041	9865	11337	79	10077.860	9879	10717	147	10072.851	9729	11044	38	10108.789	9652	10807	72	10020.389	9810	10702	62	10042.307	9895	10996	48	10116.354	9857	11103	91
365	94	10112.298	9776	11701	67	10034.552	9882	11076	33	10002.484	9875	10349	43	10124.093	9825	12278	62	10131.017	9869	10692	97	10107.794	9715	10978	79	10139.494	9828	10756	147	10070.408	9851	11179	38	10172.763	9806	10963	72	10064.333	9292	11391	62	10013.274	9903	10624	48	10096.250	9858	10619	91
366	94	10136.574	9844	10883	67	10134.806	9868	11127	33	10030.546	9836	10660	43	10164.116	9896	11089	62	10144.790	9831	11777	97	10187.938	9892	11266	79	10159.798	9849	11365	147	10101.605	9887	10892	38	10118.579	9884	11139	72	10024.527	9883	10701	62	10098.661	9874	10996	48	9992.438	9881	10162	91
367	94	10038.659	9782	10443	67	10179.701	9820	11265	33	10081.667	9837	10910	43	10084.069	9890	10919	62	10062.822	9852	10888	97	10184.825	9896	11463	79	10141.089	9812	10799	147	10083.000	9784	10777	38	10071.237	9845	10586	72	9995.236	9823	10378	62	10048.726	9837	10630	48	10198.021	9840	10875	91
368	94	10103.287	9709	11326	67	10170.194	9874	10718	33	10005.091	9897	10748	43	10106.187	9758	10542	62	10111.436	9847	10780	97	10153.299	9887	11567	79	10203.114	9891	11507	147	10044.748	9657	11652	38	10052.000	9845	10776	72	9997.958	9897	10224	62	10045.597	9869	10984	48	10016.667	9870	10729	91
369	94	10049.745	9746	10771	67	10063.508	9906	10826	33	10117.333	9903	10686	43	10048.931	9901	10892	62	10112.822	9877	10833	97	10067.948	9887	10865	79	10161.405	9874	11183	147	10155.993	9857	11424	38	10076.263	9873	10634	72	10046.569	9895	10723	62	10020.049	9747	10524	48	10031.146	9864	10538	91
370	94	10073.149	9843	10921	67	10156.463	9852	11231	33	10082.182	9854	10669	43	10061.303	9255	10827	62	10132.339	9848	10809	97	10099.443	9865	10906	79	10118.569	9879	11219	147	10079.871	9868	11029	38	10290.789	9838	11518	72	10062.806	9768	10796	62	10040.726	9871	10576	48	10113.229	9905	11327	91
371	94	10212.074	9832	11360	67	10058.955	9829	10610	33	10022.212	9919	10348	43	10021.140	9870	10570	62	10104.193	9778	11722	97	10067.866	9876	11093	79	10066.873	9872	10896	147	10101.674	9826	11456	38	10059.947	9887	10826	72	10004.181	9858	10460	62	10029.403	9895	10648	48	10075.354	9889	10795	91
372	94	10075.341	9901	10842	67	10090.955	9808	10928	33	10017.606	9894	10905	43	10096.396	9823	11101	62	10072.371	9788	10768	97	10220.938	9916	11008	79	10064.291	9048	11369	147	10152.333	9838	11716	38	10236.395	9934	11339	72	10051.569	9919	10838	62	10041.742	9880	10449	48	10140.562	9751	11128	91
373	94	10166.904	9853	11905	67	10134.373	9879	11223	33	10016.788	9855	10345	43	10058.372	9896	11096	62	10097.178	9863	11068	97	10083.979	9850	10991	79	10110.747	9883	11599	147	10144.762	9849	12062	38	10060.711	9901	10748	72	10046.583	9865	10811	62	10057.790	9846	11078	48	10127.708	9888	11422	91
374	94	10098.776	9835	10928	67	10025.508	9820	10737	33	10078.242	9903	10633	43	10063.604	9846	10491	62	10205.210	9886	11177	97	10149.423	9556	11458	79	10158.380	9858	10947	147	10096.803	9822	11060	38	10133.315	9905	10908	72	10013.931	9893	10499	62	10081.726	9823	10679	48	10113.729	9855	10935	91
375	94	10049.139	9829	11016	67	10149.985	9893	10845	33	10008.303	9868	10423	43	10194.396	9837	10727	62	10196.903	9864	10968	97	10093.041	9782	11160	79	10082.240	9099	10969	147	10078.259	9853	10806	38	10008.553	8714	11188	72	9985.319	9898	10215	62	10080.371	9841	11117	48	10151.479	9845	11590	91
376	94	10054.489	9865	10850	67	10085.224	9826	10729	33	10006.212	9864	10319	43	10031.465	9763	11470	62	10159.887	9753	11451	97	10236.186	9831	12124	79	10134.823	9915	11060	147	10100.456	9893	11042	38	10099.395	9872	10759	72	9974.458	8987	10740	62	10124.693	9863	11403	48	10090.271	9891	10870	91
377	94	10108.649	9869	10893	67	10047.104	9842	10896	33	10126.000	9905	10745	43	10058.093	9879	10887	62	10183.113	9886	11734	97	10144.690	9901	10739	79	10186.215	9864	11182	147	10068.477	9813	10764	38	10063.632	9884	10712	72	10002.306	9862	10689	62	10068.049	9870	10824	48	10119.188	9893	11082	91
378	94	10063.543	9890	10666	67	10077.045	9866	10654	33	10129.939	9865	10861	43	10145.860	9852	11449	62	10105.919	9854	11846	97	10155.681	9831	11293	79	10177.189	9865	11332	147	10109.068	9790	11309	38	10111.500	9887	11290	72	10027.250	9883	10597	62	10124.951	9800	10902	48	10084.167	9864	11314	91
379	94	10124.989	9857	10973	67	10139.791	9725	11923	33	10065.212	9849	10624	43	10205.441	9870	11344	62	10143.129	9747	11225	97	10187.289	9783	11227	79	10148.367	9861	11266	147	10098.449	9879	11643	38	10122.053	9880	10800	72	9998.098	9827	10485	62	10109.451	9836	11153	48	10076.854	9774	11225	91
380	94	10089.659	9843	10741	67	10079.656	9788	10889	33	9990.303	9912	10118	43	10140.140	9918	10722	62	10049.354	9875	10540	97	10196.186	9857	11942	79	10136.620	9774	11061	147	10051.197	9853	10498	38	10086.737	9895	10673	72	10057.083	9901	10685	62	10079.000	9848	10597	48	10114.354	9769	10974	91
381	94	10123.139	9823	11079	67	10064.373	9840	10712	33	10061.818	9873	10908	43	10034.279	9828	10894	62	10100.597	9901	10979	97	10150.031	9825	10919	79	10087.076	9888	10584	147	10096.523	9777	11219	38	10065.947	9900	11661	72	10018.833	9869	10797	62	10123.774	9852	10910	48	10259.875	9775	11140	91
382	94	10206.841	9873	11968	67	10195.299	9849	11131	33	10053.212	9824	10359	43	10144.977	9840	10906	62	10213.500	9841	11033	97	10273.453	9829	11254	79	10110.076	9878	10973	147	10118.129	9854	11238	38	10063.842	9478	10603	72	10005.569	9907	10402	62	10026.726	9729	11000	48	10085.021	9805	10820	91
383	94	10037.074	9879	10637	67	10098.299	9848	10632	33	10003.970	9912	10197	43	10106.187	9815	11061	62	10163.451	9837	11126	97	10090.206	9815	10815	79	10188.557	9846	11257	147	10082.932	9808	11018	38	10090.632	9882	10761	72	10015.111	9692	10541	62	10071.403	9841	10910	48	10193.542	9821	10891	91
384	94	10116.511	9806	11303	67	10100.164	9846	11378	33	10003.091	9913	10216	43	9996.581	9852	10469	62	10169.871	9928	11215	97	10249.443	9898	12779	79	10125.607	9867	11259	147	10062.190	9845	10679	38	10255.447	9845	11344	72	10053.931	9894	11195	62	10056.951	9843	10926	48	10147.792	9880	10747	91
385	94	10120.639	9880	11250	67	10083.865	9862	10986	33	10101.697	9913	11056	43	10094.465	9829	10957	62	10116.774	9883	10555	97	10214.175	9891	11141	79	10170.595	9789	11073	147	10112.885	9815	11111	38	10055.237	9884	10817	72	10041.306	9881	10709	62	10061.500	9878	10800	48	10094.083	9816	11136	91
386	94	10074.000	9718	10749	67	10152.836	9774	11443	33	9974.121	9905	10058	43	10155.581	9801	11227	62	10167.968	9802	11086	97	10115.104	9812	10747	79	10130.911	9903	11026	147	10099.769	9865	11162	38	10109.000	9894	10539	72	10038.236	9886	10658	62	10060.710	9881	10797	48	10043.000	9860	10729	91
387	94	10018.809	9866	10840	67	10194.717	9814	12337	33	10030.970	9887	10689	43	10049.512	9880	10428	62	10177.951	9686	11231	97	10111.186	9856	11569	79	10153.620	9657	11244	147	10076.055	9794	10711	38	10008.605	9930	10144	72	10086.944	9883	11027	62	9995.629	9743	10594	48	10071.604	9823	11205	91
388	94	10107.330	9870	10822	67	10106.717	9847	10890	33	10016.758	9853	10348	43	10054.791	9926	10385	62	10032.081	9805	10914	97	10064.423	9848	10740	79	10185.987	9829	11276	147	10080.075	9837	11090	38	10127.842	9916	11366	72	10011.361	9856	10390	62	10027.371	9857	10754	48	10006.479	9891	10503	91
389	94	10104.968	9773	11468	67	10058.731	9814	10547	33	10017.576	9929	10429	43	10090.303	9875	10850	62	10186.887	9868	11152	97	10079.453	9841	10731	79	10185.202	9885	11150	147	10103.197	9910	11254	38	10052.685	9877	10629	72	10063.348	9878	10906	62	10018.258	9901	10443	48	10065.896	9844	10822	91
390	94	10104.287	9887	11188	67	10147.776	9916	11493	33	10006.394	9897	10346	43	10133.303	9785	10862	62	10145.500	9813	11040	97	10147.794	9530	11186	79	10064.240	9889	10768	147	10119.096	9864	11401	38	10037.842	9885	10359	72	10014.333	9883	10387	62	10113.403	9896	11138	48	10054.167	9870	10616	91
391	94	10093.776	9875	10698	67	10075.612	9731	10758	33	10002.606	9906	10275	43	10053.931	9897	10385	62	10155.774	9782	10945	97	10079.896	9851	11639	79	10075.709	9865	11012	147	10081.333	9855	10555	38	10046.342	9863	10688	72	9988.277	9870	10138	62	10110.113	9887	11195	48	10072.188	9805	10992	91
392	94	10110.457	9830	11966	67	10036.299	9888	10388	33	10029.909	9900	10329	43	10059.604	9380	10759	62	10139.549	9820	11248	97	10125.989	9909	11001	79	10168.443	9830	10699	147	10078.653	9809	10998	38	10226.632	9853	11942	72	10016.167	9906	10350	62	10008.161	9899	10457	48	10085.854	9847	11066	91
393	94	10053.596	9849	10587	67	10105.865	9850	10602	33	10083.000	9892	10748	43	10032.953	9876	10506	62	10123.936	9819	10903	97	10139.453	9605	10898	79	10185.316	9882	11057	147	10056.312	9762	11417	38	10042.974	9909	10648	72	10005.417	9896	10986	62	10041.758	9887	10577	48	10113.042	9869	11307	91
394	94	10134.361	9826	10957	67	10037.463	9893	10730	33	10001.484	9888	10218	43	10150.697	9861	11345	62	10238.951	9778	11788	97	10092.360	9891	10904	79	10130.469	9687	10757	147	10089.367	9840	10970	38	10145.026	9839	11053	72	10041.777	9871	10755	62	9986.693	9541	10316	48	10133.021	9815	10946	91
395	94	10106.563	9835	11235	67	10253.269	9827	11327	33	10030.333	9893	10500	43	10138.581	9776	11120	62	10068.822	9817	10988	97	10115.640	9851	11173	79	10113.937	9847	11153	147	10051.184	9390	10996	38	10099.000	9878	10576	72	10025.986	9877	10673	62	10061.146	9895	10681	48	10061.042	9800	11266	91
396	94	10131.319	9820	11073	67	10059.269	9432	10760	33	9989.818	9852	10235	43	10059.884	9912	10645	62	10081.887	9898	10951	97	10173.722	9830	11422	79	10122.747	9895	11663	147	10059.898	9902	10861	38	10103.947	9879	10830	72	10024.848	9854	10851	62	10000.968	9890	10467	48	10050.583	9881	11289	91
397	94	10100.213	9862	10564	67	10176.970	9834	11507	33	10056.121	9861	10939	43	10002.651	9888	10315	62	10121.854	9905	10835	97	10073.670	9874	10698	79	10064.380	9882	10667	147	10153.925	9830	11523	38	10122.737	9843	11070	72	10008.667	9885	10306	62	10085.661	9801	11008	48	10015.771	9742	10561	91
398	94	10172.915	9713	11444	67	10088.478	9755	10872	33	10014.242	9872	10278	43	10144.256	9790	10928	62	10152.242	9709	11822	97	10059.794	9853	10649	79	10162.215	9870	11068	147	10128.279	9849	11349	38	10078.815	9897	11267	72	10062.598	9929	10973	62	10012.274	9887	10420	48	10139.167	9885	10775	91
399	94	10148.139	9840	10818	67	10167.836	9837	11422	33	10021.394	9655	10337	43	10066.209	9854	10674	62	10172.564	9872	10759	97	10170.660	9848	11124	79	10049.924	9876	10839	147	10109.823	9866	12026	38	10062.526	9865	10458	72	10015.556	9852	10300	62	10106.500	9843	11329	48	10004.604	9805	10158	91
400	94	10076.437	9491	10948	67	10121.060	9877	11168	33	9997.939	9908	10265	43	10239.604	9883	11306	62	10216.097	9895	11383	97	10162.557	9873	11125	79	10135.367	9407	11337	147	10102.463	9831	11456	38	10021.974	9630	10219	72	10102.250	9796	11399	62	10041.161	9425	10831	48	10203.833	9794	11700	91
401	94	10093.851	9891	10933	67	10117.881	9849	11818	33	10009.272	9886	10532	43	10299.535	9883	12006	62	10165.258	9894	11030	97	10154.093	9861	11096	79	10142.684	9796	10976	147	10086.925	9755	11393	38	10053.553	9782	10635	72	10067.333	9574	10762	62	10043.017	9880	10573	48	10089.479	9830	10513	91
402	94	10099.702	9732	12146	67	10113.492	9881	11144	33	10163.970	9915	11171	43	10062.512	9805	10704	62	10167.790	9873	11806	97	10165.969	9842	11970	79	10147.987	9864	11112	147	10084.245	9852	11208	38	10181.000	9896	10978	72	10023.348	9851	10792	62	10092.774	9828	11016	48	10117.667	9882	11000	91
403	94	10061.904	9841	10855	67	10112.135	9788	11151	33	10036.788	9859	10509	43	10086.488	9874	10759	62	10209.646	9783	11230	97	10215.165	9815	12008	79	10177.418	9758	11324	147	10075.585	9782	10786	38	10080.053	9883	10793	72	10019.986	9850	10406	62	10001.822	9831	10546	48	10045.000	9862	10354	91
404	94	10137.255	9830	11316	67	10125.731	9273	11986	33	10053.030	9862	11124	43	10034.512	9738	10642	62	10132.532	9787	11460	97	10155.041	9889	11281	79	10184.519	9865	11052	147	10108.000	9874	11430	38	10127.211	9867	10859	72	10014.527	9885	10434	62	10129.387	9842	11113	48	10075.229	9833	10653	91
405	94	10093.809	9861	12039	67	10160.955	9876	11595	33	10028.484	9901	10607	43	10168.163	9856	11011	62	10105.451	9866	10689	97	10128.392	9788	10997	79	10109.987	9896	11149	147	10098.143	9792	11200	38	10220.000	9824	11895	72	10017.958	9857	10591	62	10138.161	9900	11098	48	10030.333	9863	10285	91
406	94	10066.426	9784	11488	67	10062.761	9752	10999	33	10031.212	9913	10379	43	10090.441	9892	10755	62	10066.919	9854	10972	97	10089.969	9836	10951	79	10113.860	9872	11222	147	10094.122	9853	10848	38	10024.447	9881	10566	72	10035.375	9882	10797	62	10017.000	9908	10406	48	10073.396	9901	10586	91
407	94	10042.628	9856	10873	67	10056.552	9870	10792	33	10016.637	9906	10677	43	10068.372	9898	10658	62	10148.758	9915	10798	97	10133.855	9861	11592	79	10150.785	9852	11027	147	10122.170	9733	11270	38	10060.315	9623	10718	72	10063.611	9843	10767	62	10031.129	9331	11152	48	9984.812	9775	10353	91
408	94	10132.904	9789	10962	67	10143.940	9921	11611	33	10008.091	9878	10416	43	9986.884	9505	10249	62	10224.903	9839	11589	97	10111.206	9868	11218	79	10118.531	9869	12009	147	10120.952	9835	11170	38	10148.815	9796	11060	72	10109.848	9831	11216	62	10069.919	9896	10853	48	10087.083	9901	10747	91
409	94	10088.404	9787	11634	67	10136.090	9818	10938	33	10028.454	9266	10723	43	10041.256	9893	10543	62	10191.661	9893	11031	97	10164.402	9851	10990	79	10139.607	9864	11076	147	10082.395	9575	11484	38	10058.553	9905	11163	72	10044.250	9871	10831	62	10100.081	9908	11021	48	10139.542	9743	11074	91
410	94	10115.755	9843	10772	67	10060.463	9834	10960	33	9971.576	9889	10036	43	10105.860	9849	10798	62	10228.290	9875	11255	97	10168.072	9815	11365	79	10084.431	9871	10858	147	10095.762	9862	11144	38	10145.737	9899	10804	72	10059.167	9871	11475	62	10106.936	9798	11397	48	10105.750	9788	12070	91
411	94	10053.691	9888	10707	67	10084.239	9898	10784	33	10011.061	9890	10367	43	10163.675	9721	11633	62	10243.274	9754	11178	97	10135.145	9888	11457	79	10101.544	9833	11052	147	10066.653	9844	11046	38	10082.368	9909	10633	72	10029.944	9890	10568	62	10062.919	9853	11257	48	10039.396	9852	10532	91
412	94	10115.224	9846	11280	67	10062.463	9913	10682	33	10103.000	9838	10762	43	10116.256	9912	10724	62	10090.146	9400	11642	97	10120.041	9865	11065	79	10094.722	9731	11131	147	10046.034	9821	11083	38	10161.474	9933	11015	72	10037.681	9876	10985	62	10017.129	9882	10645	48	10122.188	9878	10898	91
413	94	10073.574	9833	10860	67	10133.015	9775	10921	33	10037.061	9913	10437	43	10102.140	9849	10920	62	10108.742	9789	10819	97	10087.948	9840	10704	79	10083.316	9899	10852	147	10116.721	9868	11171	38	10131.921	9872	11105	72	10050.208	9782	11018	62	10078.193	9884	10806	48	10110.542	9867	10881	91
414	94	10134.553	9802	10837	67	10063.299	9882	10967	33	10034.212	9893	10574	43	10091.093	9731	11268	62	10091.678	9850	10778	97	10127.773	9801	10919	79	10168.202	9765	11038	147	10097.156	9815	11000	38	10106.974	9833	11428	72	10080.473	9879	10687	62	10023.629	9896	10265	48	10008.688	9917	10489	91
415	94	10110.383	9799	11432	67	10072.955	9928	10992	33	10013.333	9925	10281	43	10162.349	9881	11045	62	10117.178	9870	11000	97	10036.340	9889	10463	79	10097.671	9788	11096	147	10054.122	9215	10792	38	10103.342	9834	10634	72	10036.598	9818	11079	62	10067.064	9784	11060	48	10115.521	9849	10929	91
416	94	10141.989	9836	11105	67	10088.179	9775	10923	33	10029.788	9883	10528	43	10068.535	9919	10755	62	10083.613	9796	10978	97	10119.423	9864	11232	79	10154.456	9855	11584	147	10066.143	9863	11143	38	10195.158	9889	10759	72	10039.333	9877	10981	62	10023.242	9834	10866	48	10066.021	9885	11281	91
417	94	10171.861	9841	11260	67	10089.731	9912	10863	33	10003.788	9914	10266	43	10064.465	9638	11027	62	10177.807	9770	11814	97	10125.711	9879	10955	79	10167.595	9850	10937	147	10091.021	9840	10962	38	10110.263	9853	10665	72	10052.402	9693	11139	62	10112.500	9892	11227	48	10074.208	9872	10707	91
418	94	10029.468	9857	10483	67	10054.656	9849	10418	33	10012.121	9873	10434	43	10037.303	9908	10487	62	10109.210	9843	10998	97	10063.732	9679	10822	79	10135.494	9823	11177	147	10170.055	9840	11618	38	10070.789	9899	10645	72	10054.208	9866	10865	62	10110.258	9803	11057	48	10064.500	9890	10738	91
419	94	10076.798	9833	10730	67	10069.552	9859	10853	33	10054.970	9844	10528	43	10053.721	9886	10818	62	10120.161	9888	10661	97	10149.402	9831	11073	79	10134.658	9429	10942	147	10032.286	9876	10878	38	10133.289	9910	10729	72	10078.931	9877	11319	62	10003.951	9898	10255	48	10079.146	9891	11417	91
420	94	10066.276	9740	10698	67	10136.881	9884	10628	33	10029.939	9887	10602	43	10130.837	9843	10681	62	10189.322	9765	11584	97	10204.670	9859	11107	79	10139.089	9834	11032	147	10095.945	9749	11228	38	10105.342	9884	10437	72	9999.833	9907	10379	62	9996.307	9867	10232	48	10066.062	9815	10903	91
421	94	10098.085	9807	10651	67	10072.522	9776	10880	33	10077.212	9863	10462	43	10016.721	9860	10342	62	10109.919	9834	10645	97	10120.608	9823	11551	79	10245.519	9799	11327	147	10136.605	9808	11420	38	10069.368	9896	10770	72	10040.431	9876	10405	62	10075.146	9875	10690	48	10069.750	9521	10766	91
422	94	10063.489	9855	11226	67	10094.463	9883	10586	33	10023.394	9882	10363	43	10104.419	9896	10981	62	10074.758	9919	10778	97	10166.722	9745	10910	79	10118.798	9908	10655	147	10093.259	9880	11218	38	10082.395	9918	10754	72	10043.527	9863	10532	62	10034.887	9845	11046	48	10095.708	9867	10957	91
423	94	10026.617	9876	10600	67	10033.851	9429	10621	33	10178.212	9794	12171	43	10032.581	9902	10343	62	10062.854	9884	10547	97	10145.453	9740	11160	79	10074.418	9795	11133	147	10068.395	9877	11166	38	10158.474	9841	11126	72	10021.542	9877	10599	62	10085.774	9874	11192	48	10040.000	9070	10457	91
424	94	10170.457	9859	11204	67	10103.627	9857	10960	33	10023.182	9917	10411	43	10124.813	9877	10670	62	10006.693	9868	10283	97	10071.289	9820	10757	79	10173.189	9856	11115	147	10064.102	9881	10965	38	10059.263	9924	10709	72	10047.833	9868	10893	62	10044.274	9882	10663	48	10089.708	9851	10730	91
425	94	10116.309	9532	11035	67	10092.687	9830	10790	33	9977.303	9902	10065	43	10127.559	9911	10941	62	10108.854	9875	10683	97	10093.618	9868	10864	79	10127.291	9889	11364	147	10081.640	9824	10975	38	10120.763	9874	10888	72	10029.736	9797	10316	62	10102.274	9842	11050	48	10003.604	9381	10335	91
426	94	10101.191	9825	10788	67	10110.224	9813	11054	33	9980.333	9900	10086	43	10142.907	9781	10621	62	10126.549	9797	11102	97	10049.082	9809	10770	79	10112.696	9772	11208	147	10107.748	9834	11527	38	10097.947	9026	10712	72	10040.458	9857	10730	62	10054.193	9840	10739	48	10098.312	9854	11235	91
427	94	10109.298	9832	10926	67	10086.492	9863	11077	33	10026.606	9893	10442	43	10122.256	9875	10755	62	10166.113	9808	11440	97	10178.835	9843	11101	79	10083.367	9844	11120	147	10102.775	9878	11465	38	10260.315	9918	11878	72	9993.069	9822	10374	62	9988.354	9679	10443	48	10047.479	9913	10466	91
428	94	10119.734	9820	11524	67	10133.313	9925	11157	33	10077.576	9514	10703	43	10146.441	9845	10917	62	10196.258	9843	11218	97	10120.567	9784	10799	79	10233.646	9856	11532	147	10107.136	9821	10961	38	10143.632	9860	11050	72	10011.902	9879	10433	62	10054.758	9882	10591	48	10120.229	9867	10759	91
429	94	10145.787	9740	11609	67	10124.910	9879	10745	33	10158.000	9894	11115	43	10079.512	9922	10526	62	10194.629	9889	11412	97	10170.031	9863	11261	79	10090.456	9859	11535	147	10064.864	9050	10940	38	10077.342	9881	11588	72	10017.875	9863	10548	62	9991.210	9698	10494	48	10000.292	9893	10463	91
430	94	10107.628	9849	11005	67	10098.492	9836	10804	33	10179.454	9896	11186	43	10152.744	9857	10951	62	10192.354	9794	11157	97	10110.113	9591	10719	79	10092.531	9834	11094	147	10096.027	9896	11297	38	10062.026	9903	10467	72	10025.098	9844	10552	62	10064.517	9877	10892	48	10177.875	9803	11573	91
431	94	10076.191	9857	11012	67	10017.806	9876	10397	33	9967.030	9453	10161	43	10081.837	9867	10744	62	10151.678	9870	10770	97	10137.649	9878	11172	79	10065.127	9882	10829	147	10185.279	9691	12119	38	10097.737	9844	10616	72	10035.306	9846	11025	62	10029.693	9892	10405	48	10110.792	9790	10856	91
432	94	10197.585	9760	11901	67	10071.060	9837	10645	33	10027.879	9878	10521	43	10065.675	9868	10708	62	10126.113	9916	10952	97	10092.732	9855	11161	79	10138.380	9878	11134	147	10045.483	9868	10887	38	10108.053	9903	11030	72	10015.750	9766	10551	62	10034.226	9888	11243	48	10100.333	9915	10835	91
433	94	10141.468	9891	10962	67	10090.746	9857	10585	33	9986.606	9894	10058	43	10142.604	9883	11250	62	10098.629	9803	10513	97	10143.289	9819	11000	79	10129.102	9894	11326	147	10100.571	9824	11108	38	10219.553	9912	11033	72	10069.083	9845	10772	62	10009.951	9841	10398	48	10050.250	9863	10775	91
434	94	10101.830	9842	11055	67	10085.985	9877	10909	33	10024.091	9911	10475	43	10079.163	9893	10745	62	10098.468	9893	11035	97	10149.082	9778	11427	79	10059.949	9786	10586	147	10097.694	9205	11450	38	10166.842	9871	10753	72	10002.542	9431	10657	62	10083.032	9876	10805	48	10207.292	9888	11547	91
435	94	10050.755	9878	10921	67	10064.015	9793	10969	33	9983.182	9867	10174	43	10050.977	9904	10889	62	10125.678	9896	10956	97	10141.567	9866	10800	79	10115.671	9767	10825	147	10050.898	9818	10540	38	10098.315	9780	10833	72	10031.958	9902	10306	62	10095.032	9856	10894	48	10132.500	9917	11645	91
436	94	10135.191	9871	10956	67	10084.492	9869	10725	33	10015.758	9859	10221	43	10008.325	9154	10752	62	10120.451	9867	11267	97	10134.918	9878	11383	79	10196.671	9802	11116	147	10117.007	9837	11083	38	10150.947	9931	10779	72	10015.139	9894	10424	62	10065.371	9917	11153	48	10064.292	9852	10642	91
437	94	10059.841	9900	10920	67	10168.985	9262	11629	33	10095.182	9923	10594	43	10115.023	9910	10879	62	10146.693	9848	11013	97	10127.041	9888	11157	79	10192.937	9931	11598	147	10119.892	9848	11259	38	10071.079	9818	11566	72	10038.486	9909	10529	62	9995.322	9850	10399	48	10197.562	9861	11161	91
438	94	10099.276	9785	11314	67	10007.344	9890	10566	33	10029.758	9894	10687	43	10113.559	9885	11096	62	10050.161	9888	10757	97	10202.681	9892	11140	79	10105.469	9871	10751	147	10062.734	9896	10891	38	10152.789	9916	11132	72	10060.569	9875	11396	62	10013.822	9848	10434	48	10004.208	9882	10194	91
439	94	10090.021	9850	10458	67	10123.791	9894	11042	33	10078.970	9880	10438	43	10046.604	9851	10280	62	10182.290	9858	10921	97	10140.495	9865	10817	79	10080.987	9881	10791	147	10092.034	9852	11936	38	10088.711	9908	10768	72	10080.833	9867	11510	62	10037.807	9812	11305	48	10069.396	9845	10763	91
440	94	10053.851	9836	10723	67	10093.508	9820	10695	33	9982.484	9919	10061	43	10149.023	9855	11059	62	10180.081	9836	10878	97	10069.928	9878	10877	79	10136.165	9834	10851	147	10130.286	9110	11619	38	10102.342	9926	11235	72	10055.777	9892	10720	62	10123.387	9879	11407	48	10092.292	9870	10909	91
441	94	10082.883	9399	11033	67	10008.970	9906	10349	33	10023.879	9890	10566	43	10056.093	9869	10977	62	10081.678	9453	10620	97	10101.876	9847	11065	79	10106.506	9616	11189	147	10066.149	9876	10660	38	10083.368	9865	10813	72	9995.069	9879	10236	62	10032.581	9709	10663	48	10082.583	9882	11177	91
442	94	10082.883	9872	11326	67	10070.239	9803	10666	33	10037.454	9831	10742	43	10072.488	9855	10840	62	10093.193	9846	10727	97	10173.505	9858	11345	79	10095.569	9897	10560	147	10052.851	9870	11270	38	10224.974	9893	11605	72	10018.958	9851	10651	62	10067.581	9877	10737	48	10089.646	9827	10630	91
443	94	10099.926	9805	10913	67	10142.851	9827	11291	33	10028.363	9868	10494	43	10165.163	9864	11023	62	10151.693	9853	10998	97	10136.547	9398	11269	79	10124.342	9879	10810	147	10111.728	9823	11088	38	9999.605	9928	10222	72	10110.417	9885	10899	62	10071.307	9917	11207	48	10094.979	9873	10812	91
444	94	10142.224	9854	10874	67	10122.254	9841	10830	33	10048.667	9920	10418	43	10124.209	9846	11090	62	10057.242	9053	10834	97	10130.319	9874	10642	79	10195.380	9895	11308	147	10150.667	9867	11380	38	10162.895	9871	11059	72	10002.306	9780	10866	62	10118.854	9872	10812	48	10160.583	9861	10769	91
445	94	10108.032	9866	10937	67	10080.328	9893	10548	33	10077.242	9890	10850	43	10125.697	9811	10993	62	10213.807	9885	11535	97	10218.896	9811	12114	79	10228.025	9906	11408	147	10130.129	9837	11166	38	10165.921	9859	11132	72	9997.098	9855	10350	62	10126.564	9886	11299	48	10080.333	9833	10806	91
446	94	10054.639	9825	10964	67	10155.239	9800	11292	33	10003.242	9879	10300	43	10161.884	9863	11272	62	10148.064	9862	11415	97	10163.670	9839	11480	79	10189.316	9850	11404	147	10138.259	9806	11148	38	10189.026	9836	11183	72	10021.014	9621	10999	62	9995.146	9867	10337	48	10149.708	9836	11172	91
447	94	10096.191	9681	11170	67	10031.239	9886	10592	33	10026.394	9905	10417	43	10068.744	9903	10837	62	10210.839	9806	11604	97	10139.000	9885	11161	79	10285.506	9857	11805	147	10088.681	9779	11566	38	10200.447	9925	10881	72	10105.361	9894	11119	62	10053.710	9880	10618	48	10108.021	9907	10976	91
448	94	10123.904	9885	11581	67	10114.597	9907	10887	33	10122.576	9850	10895	43	10014.140	9907	10409	62	10170.322	9846	10785	97	10203.495	9841	11473	79	10174.873	9784	10768	147	10059.633	9831	10980	38	10231.315	9737	11086	72	9993.125	9880	10503	62	10124.968	9783	11432	48	10040.958	9817	11021	91
449	94	10048.585	9853	10517	67	10117.508	9856	11018	33	9993.363	9818	10144	43	10125.232	9895	10685	62	10225.403	9787	11025	97	10196.505	9818	11049	79	10115.393	9900	10676	147	10082.312	9892	11339	38	10032.500	9891	10509	72	10004.973	9897	10530	62	10024.532	9920	10432	48	10150.896	9868	11188	91
450	94	10126.585	9852	11293	67	10056.015	9896	10963	33	10072.697	9819	10739	43	10081.535	9909	11065	62	10081.371	9820	10879	97	10185.021	9848	11396	79	10229.177	9856	11298	147	10063.463	9906	11285	38	10064.789	9905	11299	72	10021.139	9846	10403	62	10059.193	9868	10592	48	10022.604	9890	10418	91
451	94	10170.532	9846	11341	67	10137.164	9878	11058	33	9981.484	9872	10096	43	10105.303	9900	10686	62	10070.129	9827	11193	97	10202.402	9770	11775	79	10248.102	9848	11162	147	10123.075	9827	11993	38	10129.526	9868	10618	72	10045.014	9842	10718	62	10028.790	9869	10764	48	10138.062	9831	10711	91
452	94	10136.191	9849	11627	67	10167.373	9786	11194	33	10175.151	9847	11188	43	10181.791	9921	11186	62	10114.274	9888	10846	97	10120.206	9829	10892	79	10131.937	9876	10725	147	10081.238	9869	11088	38	10177.815	9837	11406	72	10006.986	9896	10297	62	10043.774	9884	10971	48	10035.458	9907	11117	91
453	94	10100.170	9857	10719	67	10133.717	9821	12010	33	10044.697	9895	10664	43	10108.837	9898	12519	62	10118.242	9821	10977	97	10193.145	9816	10984	79	10173.671	9663	11116	147	10080.021	9875	10966	38	10184.079	9907	11279	72	10037.806	9835	11340	62	10098.758	9852	10782	48	10039.979	9908	10810	91
454	94	10059.319	9720	11017	67	10111.119	9843	10882	33	10027.363	9907	10360	43	10083.837	9833	10701	62	10097.613	9865	10883	97	10053.165	9869	10778	79	10203.215	9702	11529	147	10121.347	9869	12380	38	10010.158	9888	10382	72	9994.417	9870	10225	62	10045.081	9864	10442	48	10120.542	9889	10895	91
455	94	10042.319	9855	10616	67	10093.881	9858	11177	33	10059.697	9915	10506	43	10176.140	9900	11218	62	10185.322	9854	11420	97	10116.598	9673	11003	79	10068.937	9836	11030	147	10156.544	9843	11637	38	10180.815	9844	11315	72	10032.431	9875	10528	62	10070.290	9869	10835	48	10016.583	9871	10568	91
456	94	10145.830	9815	11342	67	10135.179	9901	11437	33	9992.424	9904	10121	43	10069.604	9891	10641	62	10164.387	9858	10888	97	10152.855	9818	11248	79	10175.329	9842	11347	147	10065.952	9868	11728	38	10065.895	9906	10397	72	9992.973	9865	10277	62	10093.387	9811	10821	48	10042.875	9883	10584	91
457	94	10107.776	9897	10794	67	10123.717	9876	10749	33	10049.242	9869	10504	43	10085.372	9895	10719	62	10214.403	9835	11286	97	10059.887	9806	10801	79	10108.076	9909	11115	147	10080.503	9803	10980	38	10109.947	9904	10703	72	9999.194	9738	10410	62	10097.871	9881	10804	48	10148.375	9902	10801	91
458	94	10072.766	9892	11283	67	10232.597	9909	11328	33	10099.363	9831	10880	43	10151.441	9821	10667	62	10089.968	9788	11238	97	10085.464	9862	10708	79	10125.114	9818	11236	147	10106.259	9826	11436	38	10083.237	9879	10843	72	10064.306	9855	10869	62	10033.646	9913	10394	48	10105.458	9923	10866	91
459	94	10048.266	9857	10464	67	10144.015	9870	11462	33	10007.818	9897	10432	43	10072.581	9837	10996	62	10099.693	9818	11219	97	10174.278	9876	12461	79	10177.506	9867	11335	147	10096.612	9448	11019	38	10179.711	9910	11127	72	10024.736	9629	10745	62	10087.968	9806	11014	48	10067.250	9874	11227	91
460	94	10115.872	9806	11427	67	10072.344	9863	10960	33	10030.030	9927	10764	43	10072.163	9774	11396	62	10299.822	9879	11405	97	10145.310	9814	10745	79	10147.228	9783	11793	147	10102.096	9855	11559	38	10096.895	9808	10550	72	10028.819	9855	11071	62	10074.532	9897	11928	48	10026.667	9860	10366	91
461	94	10101.245	9825	10905	67	10055.522	9870	10499	33	10009.030	9870	10342	43	10117.209	9891	10716	62	10112.403	9908	10916	97	10162.134	9865	11128	79	10095.709	9860	11029	147	10098.945	9877	11483	38	10121.658	9548	10909	72	10012.139	9869	10400	62	10058.839	9871	10820	48	10130.229	9829	11097	91
462	94	10075.926	9846	10837	67	10085.313	9800	10808	33	10059.363	9911	10951	43	10064.953	9873	11108	62	10145.968	9882	10953	97	10098.918	9669	11147	79	10141.266	9819	11034	147	10062.517	9884	11420	38	10082.185	9859	10794	72	9986.861	9899	10178	62	10000.790	9896	10386	48	10144.833	9852	11190	91
463	94	10165.691	9845	11365	67	10057.388	9845	10690	33	10052.151	9863	10767	43	10043.907	9891	10562	62	10041.081	9860	10514	97	10087.640	9866	11080	79	10186.177	9897	11372	147	10089.986	9905	11648	38	10104.132	9843	10721	72	10099.042	9796	11242	62	10024.468	9877	10732	48	10054.312	9825	10679	91
464	94	10028.181	9883	10763	67	10053.642	9881	11108	33	10024.484	9858	10357	43	10001.907	9851	10369	62	10076.742	9825	10828	97	10216.814	9827	11384	79	10175.734	9809	11213	147	10105.449	9800	11544	38	10025.158	9841	10631	72	10026.694	9812	11353	62	10041.758	9890	10326	48	10093.104	9823	10770	91
465	94	10104.489	9835	10663	67	10027.836	9853	10528	33	10079.212	9911	10981	43	10182.604	9765	11600	62	10161.678	9885	10912	97	10060.588	9832	10886	79	10224.215	9829	10967	147	10095.312	9845	11635	38	10006.737	9844	10367	72	10005.806	9864	10683	62	10075.613	9892	10625	48	10046.229	9896	10830	91
466	94	10017.298	9692	10592	67	10078.433	9829	10726	33	10067.061	9899	10569	43	10108.977	9837	10755	62	10250.758	9864	11050	97	10112.031	9828	10918	79	10203.886	9405	11131	147	10109.592	9859	11005	38	10013.395	9832	10467	72	10054.806	9811	10808	62	9994.646	9876	10300	48	10089.167	9851	10653	91
467	94	10127.798	9823	11281	67	10100.164	9812	10970	33	10035.728	9880	10538	43	10129.744	9862	10867	62	10023.049	9853	10437	97	10084.484	9738	11057	79	10238.785	9895	11115	147	10055.143	9848	10736	38	10221.000	9858	11713	72	10056.056	9899	10748	62	10020.710	9911	10628	48	10199.854	9776	11175	91
468	94	10150.489	9799	11321	67	10152.135	9903	11114	33	10037.091	9923	10393	43	10065.325	9884	10875	62	10132.693	9889	11107	97	10112.640	9393	11041	79	10104.544	9856	10737	147	10066.714	9808	11237	38	10149.500	9857	11640	72	10024.348	9885	10771	62	10053.387	9876	10616	48	10153.188	9895	11200	91
469	94	10080.106	9861	10982	67	10064.776	9856	10548	33	10083.939	9929	10678	43	10102.512	9897	10723	62	10111.307	9854	10681	97	10064.247	9799	11619	79	10109.367	9882	11638	147	10104.102	9874	11297	38	10122.842	9916	10801	72	9998.833	9875	10812	62	10102.581	9890	10635	48	10090.021	9829	10541	91
470	94	10124.224	9847	10950	67	10059.179	9845	11072	33	10053.546	9917	10587	43	10086.675	9926	10756	62	10132.258	9901	11046	97	10157.371	9875	11402	79	10123.607	9847	10964	147	10088.225	9762	11333	38	10055.263	9806	10918	72	9970.917	9414	10426	62	10042.500	9912	10682	48	10138.333	9799	10825	91
471	94	10054.787	9878	10597	67	10022.836	9885	10749	33	10074.394	9874	10909	43	10089.651	9887	10933	62	10107.742	9916	10774	97	10144.475	9833	11334	79	10130.152	9830	11130	147	10044.558	9829	10930	38	10175.447	9833	11440	72	10072.167	9884	10647	62	10070.710	9794	11493	48	10092.021	9818	10992	91
472	94	10089.043	9859	10910	67	10073.090	9887	10998	33	10007.849	9866	10512	43	10075.837	9882	10814	62	10177.726	9926	11421	97	10101.567	9879	10896	79	10089.860	9728	10999	147	10091.633	9797	11197	38	10211.185	9918	10996	72	10069.583	9899	10848	62	10058.322	9886	10767	48	10144.208	9923	11155	91
473	94	10208.074	9850	11891	67	10114.149	9908	11099	33	10129.939	9928	11204	43	10062.163	9911	10619	62	10073.854	9885	10926	97	10133.598	9701	11739	79	10074.848	9876	11119	147	10145.129	9848	11486	38	10156.368	9883	10643	72	10016.292	9841	10950	62	10069.661	9868	10551	48	10091.375	9875	11056	91
474	94	10077.681	9865	10993	67	10046.328	9869	10468	33	9995.121	9910	10538	43	10075.931	9910	10849	62	10129.854	9891	10885	97	10160.989	9867	11519	79	10258.000	9878	11518	147	10141.782	9777	11232	38	10080.289	9901	10678	72	10036.514	9912	10869	62	10091.646	9523	11184	48	10145.062	9908	10644	91
475	94	10184.563	9770	11962	67	10185.015	9925	10974	33	10048.363	9879	10458	43	10106.512	9862	10983	62	10108.597	9879	11466	97	10224.629	9889	11316	79	10070.456	9877	11118	147	10066.456	9657	11746	38	10058.053	9846	10874	72	10040.542	9849	10609	62	10032.178	9862	10731	48	10040.521	9903	10527	91
476	94	10127.904	9854	11436	67	10113.373	9896	10904	33	10026.909	9804	10524	43	10086.535	9862	10686	62	10071.597	9859	10733	97	10198.031	9658	11014	79	10161.569	9760	11660	147	10101.626	9859	11138	38	10038.079	9909	10400	72	10057.931	9840	11340	62	9995.564	9356	10238	48	10045.688	9830	10927	91
477	94	10106.628	9802	11162	67	10142.104	9835	11180	33	10022.758	9885	10373	43	10058.488	9895	10506	62	10099.274	9819	10932	97	10176.866	9806	11942	79	10170.519	9845	10849	147	10081.558	9855	11534	38	10166.895	9874	11093	72	10073.639	9896	10914	62	10095.049	9893	10877	48	10050.125	9828	10616	91
478	94	10045.681	9868	10689	67	10100.209	9901	11634	33	10095.363	9859	10862	43	10247.860	9810	11299	62	10075.049	9919	10608	97	10234.536	9841	12341	79	10220.886	9804	11164	147	10113.381	9778	11453	38	10114.895	9896	10880	72	9990.889	9292	10360	62	10134.726	9807	11621	48	10176.938	9854	11612	91
479	94	10146.415	9868	11061	67	10049.463	9876	10666	33	10068.970	9881	10495	43	10050.209	9839	10477	62	10176.661	9862	11446	97	10189.825	9751	11506	79	10107.582	9880	10837	147	10106.952	9874	11886	38	10134.289	9936	11198	72	10021.431	9869	10609	62	10060.839	9894	10638	48	10109.146	9879	10568	91
480	94	10075.011	9861	11151	67	10049.104	9892	10430	33	10076.242	9846	10935	43	10192.465	9876	11176	62	10140.968	9868	10722	97	10136.547	9829	11281	79	10046.342	9875	10593	147	10148.904	9836	11209	38	10077.105	9862	10754	72	9998.986	9884	10236	62	10023.742	9904	10612	48	10086.562	9869	10873	91
481	94	10052.574	9850	10973	67	10146.358	9893	11148	33	10037.939	9896	10494	43	10053.419	9834	10625	62	10153.483	9819	11588	97	10201.258	9831	11611	79	10075.798	9868	10745	147	10091.367	9764	11200	38	10035.605	9877	10738	72	10022.583	9891	10907	62	10079.564	9810	10783	48	10099.188	9777	11128	91
482	94	10100.415	9518	10828	67	10038.926	9861	10794	33	10096.939	9897	10694	43	10144.884	9899	11166	62	10089.951	9886	11259	97	10190.814	9804	11919	79	10127.038	9875	11160	147	10116.374	9800	11194	38	10078.421	9890	10656	72	9994.764	9767	10243	62	10058.483	9840	11135	48	10142.500	9848	11147	91
483	94	10132.670	9839	11072	67	10085.926	9886	10899	33	10020.728	9846	10548	43	10071.023	9872	10359	62	10145.258	9821	11740	97	10112.629	9846	11388	79	10148.266	9866	10898	147	10066.585	9883	11072	38	10224.342	9897	11104	72	10013.431	9864	11317	62	10121.242	9858	10913	48	10048.708	9850	10756	91
484	94	10070.521	9873	10717	67	10070.985	9853	10901	33	10009.272	9867	10220	43	10055.279	9849	10567	62	10072.790	9848	11708	97	10136.608	9863	10901	79	10159.456	9825	10948	147	10070.885	9882	10865	38	10197.921	9858	12060	72	10042.931	9892	10859	62	10049.178	9827	11127	48	10108.021	9844	11987	91
485	94	10127.734	9887	11651	67	10085.791	9674	10935	33	10083.667	9783	10781	43	10025.651	9794	10495	62	10163.500	9784	10889	97	10109.876	9839	10925	79	10129.063	9344	10699	147	10102.218	9824	11129	38	10237.447	9922	11481	72	10019.306	9860	10548	62	10005.354	9843	10392	48	10052.938	9894	10632	91
486	94	10091.011	9832	11316	67	10176.836	9865	11219	33	10046.970	9895	10453	43	10194.512	9866	11671	62	10058.742	9882	10868	97	10157.392	9816	10921	79	10131.025	9752	11003	147	10106.068	9874	11370	38	10067.342	9860	10768	72	10014.792	9872	10456	62	10052.097	9895	11197	48	10144.062	9899	11010	91
487	94	10086.787	9712	11497	67	10089.701	9858	11051	33	10010.939	9891	10181	43	10247.535	9877	11981	62	10127.549	9876	10722	97	10145.660	9654	11137	79	10086.253	9877	10561	147	10066.681	9816	10709	38	10159.500	9874	11397	72	10089.458	9878	10853	62	10080.532	9898	10954	48	10103.979	9924	10709	91
488	94	10133.457	9841	11154	67	10176.687	9801	11066	33	10091.061	9870	10400	43	10054.721	9868	10498	62	10179.919	9814	11318	97	10183.846	9764	11057	79	10078.823	9105	10684	147	10107.837	9857	12101	38	10115.737	9687	11610	72	10042.069	9849	10767	62	10142.032	9741	11762	48	10077.021	9910	10610	91
489	94	10132.500	9817	11111	67	10060.149	9886	10786	33	10122.151	9881	11236	43	10172.535	9764	10769	62	10168.161	9852	11217	97	10092.763	9899	11036	79	10178.278	9682	11497	147	10119.707	9818	10976	38	10081.079	9882	10755	72	10024.375	9800	11256	62	10025.549	9881	10731	48	10068.542	9909	10715	91
490	94	10180.553	9835	11668	67	10111.522	9866	11221	33	9987.667	9894	10472	43	10148.721	9919	11261	62	10219.419	9858	11368	97	10069.979	9775	10865	79	10144.418	9807	11168	147	10096.517	9868	11113	38	10078.421	9889	10826	72	10051.181	9904	10778	62	10034.210	9500	11068	48	10090.146	9810	10857	91
491	94	10086.117	9875	10881	67	10083.627	9875	10999	33	10046.576	9908	10605	43	10044.559	9879	10694	62	10073.387	9878	10561	97	10150.031	9920	11167	79	10109.975	9912	10469	147	10076.517	9887	11175	38	10261.868	9837	11258	72	10007.514	9862	10740	62	10070.097	9882	10968	48	10115.604	9830	10835	91
492	94	10100.361	9835	10829	67	10119.522	9885	10804	33	10073.212	9924	11109	43	10055.628	9855	10586	62	10077.887	9875	10447	97	10087.031	9882	10719	79	10146.911	9813	10950	147	10101.633	9849	11168	38	10103.342	9892	11081	72	10013.236	9906	10629	62	10019.419	9897	10492	48	10138.188	9853	10988	91
493	94	10065.755	9866	11146	67	10175.104	9793	11137	33	10037.939	9866	10439	43	10130.721	9868	10781	62	10171.242	9752	11023	97	10047.907	9838	10579	79	10233.481	9918	11642	147	10087.401	9820	11037	38	10236.447	9910	11322	72	9998.723	9862	10365	62	10051.581	9870	10975	48	10116.083	9862	10730	91
494	94	10074.276	9235	11171	67	10087.135	9848	11121	33	10039.363	9888	10857	43	10066.419	9902	10896	62	10211.193	9874	11073	97	10159.104	9821	12015	79	10134.937	9854	11170	147	10088.979	8957	11019	38	10061.947	9899	10580	72	10025.819	9872	10559	62	10029.710	9891	10751	48	10075.271	9084	10815	91
495	94	10157.489	9885	11197	67	10124.821	9887	10941	33	10071.272	9855	11230	43	10096.303	9883	10699	62	10183.307	9780	11063	97	10123.062	9879	10918	79	10086.240	9864	10772	147	10048.354	9837	10479	38	10060.079	9827	10395	72	9987.889	9149	10680	62	10089.646	9837	11206	48	10052.083	9380	11317	91
496	94	10106.404	9697	11418	67	10047.074	9847	11069	33	10118.818	9837	10684	43	10168.977	9837	11074	62	10114.822	9833	10972	97	10175.918	9863	11768	79	10119.000	9806	10959	147	10075.741	9776	10595	38	10068.815	9896	10582	72	10029.973	9874	10475	62	10073.774	9832	10710	48	10109.021	9829	10820	91
497	94	10127.457	9859	10889	67	10099.030	9865	10846	33	10029.030	9574	10763	43	10148.559	9848	10943	62	10169.483	9845	11192	97	10123.206	9760	11728	79	10113.595	9812	11071	147	10050.762	9833	10770	38	10008.737	9897	10225	72	10056.750	9908	10656	62	10096.790	9830	11105	48	10104.708	9857	10977	91
498	94	10048.319	9880	11001	67	10081.418	9858	11153	33	10048.424	9892	10350	43	10049.372	9803	10730	62	10164.403	9892	11240	97	10049.608	9854	10653	79	10175.684	9800	10923	147	10080.911	9876	11057	38	10043.185	9900	10679	72	10066.444	9857	10903	62	10014.226	9845	10653	48	9991.583	9816	10426	91
499	94	10179.404	9810	11209	67	10136.731	9830	11179	33	10044.454	9928	10742	43	10118.628	9883	11084	62	10070.113	9890	11488	97	10181.124	9825	12070	79	10150.506	9863	10863	147	10142.585	9810	11088	38	10137.211	9850	11146	72	9978.527	9911	10204	62	10033.242	9838	10639	48	10130.208	9904	11113	91
500	94	10081.574	9869	10857	67	10136.433	9845	11305	33	10015.637	9911	10265	43	10074.303	9935	10573	62	10160.146	9873	10919	97	10131.896	9773	10956	79	10092.405	9745	11025	147	10086.034	9838	11399	38	10071.132	9834	10722	72	10018.848	9865	10691	62	10040.436	9813	10810	48	10090.667	9888	11300	91
501	94	10079.957	9860	10910	67	10130.328	9876	11062	33	10103.697	9902	10954	43	10086.977	9858	10825	62	10166.597	9868	10941	97	10105.453	9893	11298	79	10215.873	9796	12442	147	10033.089	9679	10903	38	10212.342	9804	11579	72	10013.375	9882	10504	62	10065.161	9898	11292	48	10101.833	9828	10879	91
502	94	10156.415	9851	10963	67	10094.224	9847	10719	33	9999.454	9885	10366	43	10078.093	9885	10729	62	10047.936	9878	10965	97	10078.412	9894	11012	79	10079.671	9870	10753	147	10092.415	9802	10990	38	10172.842	9466	10981	72	10032.556	9903	10650	62	10068.951	9903	10811	48	10188.542	9808	10951	91
503	94	10117.585	9827	11114	67	9991.672	9351	10613	33	9980.970	9921	10060	43	10079.187	9881	11375	62	10093.983	9875	11579	97	10092.217	9842	11211	79	10132.811	9791	10944	147	10128.564	9766	11457	38	10183.632	9836	11142	72	10041.527	9882	10673	62	10075.774	9895	10749	48	10172.688	9858	11553	91
504	94	10038.074	9871	10729	67	10088.761	9919	10779	33	10016.484	9877	10615	43	10028.279	9873	10271	62	10137.839	9827	11204	97	10058.557	9803	10783	79	10104.253	9815	11026	147	10070.354	9822	10751	38	10075.105	9883	10744	72	10111.542	9894	11575	62	10134.822	9888	11201	48	10078.292	9870	10715	91
505	94	10070.245	9829	10736	67	10123.239	9853	11077	33	10166.970	9882	10761	43	10041.651	9674	10711	62	10120.483	9792	11012	97	10110.196	9727	10921	79	10149.253	9891	11204	147	10120.769	9888	11458	38	10044.711	9910	10457	72	10021.402	9902	10750	62	10034.290	9862	10619	48	10127.583	9908	10968	91
506	94	10168.468	9819	11520	67	10087.090	9845	10619	33	10065.333	9856	10620	43	10064.488	9883	10575	62	10088.629	9858	10797	97	10075.175	9778	11118	79	10160.506	9841	10942	147	10059.108	9741	10972	38	10101.474	9912	10926	72	10034.764	9901	10820	62	10059.436	9757	11132	48	10174.125	9817	11691	91
507	94	10102.213	9824	10982	67	10073.224	9809	11022	33	10050.363	9902	10370	43	10065.349	9849	10620	62	10178.581	9816	10910	97	10144.268	9885	11604	79	10088.835	9882	10746	147	10060.605	9767	11218	38	10172.711	9846	10855	72	9998.542	9865	10483	62	10062.951	9903	11075	48	10057.938	9894	10833	91
508	94	10136.596	9886	11553	67	10040.985	9871	10528	33	10065.333	9928	10562	43	10061.535	9877	10610	62	10168.758	9819	10961	97	10073.104	9909	10794	79	10195.342	9723	11552	147	10084.115	9865	10924	38	10049.132	9886	10498	72	10006.417	9893	10820	62	10093.290	9823	10782	48	10049.104	9869	11098	91
509	94	10157.617	9834	11206	67	10081.522	9108	11108	33	10009.818	9688	10389	43	10099.837	9872	12008	62	10148.839	9820	11045	97	10084.124	9869	11019	79	10159.569	9896	11405	147	10090.211	9861	11547	38	10049.395	9906	10724	72	10090.444	9848	11056	62	10042.613	9913	10753	48	10144.875	9835	11018	91
510	94	10126.106	9840	11544	67	10122.896	9846	11213	33	10079.849	9888	10775	43	10088.813	9922	10672	62	10093.936	9852	10677	97	10155.495	9874	11550	79	10101.393	9884	11067	147	10121.231	9820	11509	38	10197.947	9779	11539	72	10028.667	9858	10939	62	10180.483	9840	11354	48	10133.854	9891	11172	91
511	94	10147.968	9876	10829	67	10143.567	9921	11015	33	9999.788	9368	10590	43	10078.931	9853	10707	62	10118.854	9891	11118	97	10125.649	9868	11378	79	10197.760	9872	11036	147	10053.041	9840	11100	38	10159.947	9898	11146	72	10090.098	9870	10848	62	10008.581	9883	10340	48	10194.271	9822	11195	91
512	94	10125.085	9824	11860	67	10123.567	9805	10830	33	10066.818	9604	10801	43	10178.256	9906	10854	62	10060.678	9882	10625	97	10166.371	9509	10926	79	10099.811	9843	11304	147	10106.300	9830	11085	38	10048.658	9853	10425	72	10037.486	9868	10456	62	10217.032	9895	11704	48	10102.438	9908	10822	91
513	94	10111.021	9843	10917	67	10060.239	9858	10620	33	10061.909	9890	10544	43	10082.697	9902	10570	62	10192.436	9890	11731	97	10076.804	9890	11974	79	10078.025	9338	10618	147	10074.551	9878	10906	38	10203.605	9863	11327	72	10017.181	9902	10495	62	10005.274	9440	10743	48	10115.625	9927	10538	91
514	94	10142.766	9855	11380	67	10098.717	9864	11680	33	10053.454	9903	10329	43	10095.372	9819	10730	62	10124.629	9840	11073	97	10127.681	9892	11348	79	10117.114	9768	11444	147	10074.477	9873	11292	38	10057.315	9909	10530	72	9987.069	9355	10462	62	10059.646	9872	10937	48	10065.375	9770	11046	91
515	94	10129.639	9867	11418	67	10119.776	9852	11148	33	10027.516	9917	10481	43	10069.187	9880	10676	62	10149.064	9819	10845	97	10169.588	9887	11092	79	10101.152	9831	10529	147	10080.769	9600	11251	38	10223.685	9884	11271	72	10017.333	9904	10655	62	10021.113	9894	10395	48	10094.146	9822	10897	91
516	94	10048.149	9840	10889	67	10136.865	9865	10835	33	10092.939	9831	10557	43	10012.813	9842	10258	62	10059.161	9596	10685	97	10102.433	9798	10926	79	10045.089	9851	10622	147	10093.007	9887	11224	38	10082.421	9788	11306	72	10005.583	9866	10536	62	10045.354	9859	11044	48	10088.604	9823	10892	91
517	94	10063.447	9811	10990	67	10071.687	9849	10753	33	9993.151	9889	10106	43	10119.465	9805	11235	62	10157.436	9878	10735	97	10147.670	9836	11052	79	10124.051	9879	10665	147	10058.769	9817	11074	38	10074.315	9857	10714	72	10001.542	9911	10345	62	9997.064	9895	10361	48	10084.562	9864	10867	91
518	94	10118.383	9821	11652	67	10113.194	9858	11098	33	10040.272	9899	10540	43	10086.488	9871	10550	62	10184.597	9805	11535	97	10126.165	9816	11436	79	10277.165	9724	11971	147	10109.136	9872	11112	38	10064.974	9872	10776	72	10016.500	9843	10392	62	10026.032	9877	10507	48	10093.146	9911	10864	91
519	94	10064.639	9290	10584	67	10097.522	9531	11154	33	9989.970	9864	10221	43	10114.349	9835	10783	62	10234.710	9791	11423	97	10114.330	9872	10788	79	10095.734	9776	11427	147	10096.027	9483	11024	38	10199.026	9895	10943	72	10011.833	9821	10346	62	10111.290	9804	10829	48	10154.021	9883	10593	91
520	94	10087.883	9904	10835	67	10168.985	9788	11024	33	10022.606	9894	10541	43	10100.837	9885	10646	62	10094.774	9868	10961	97	10136.753	9870	11247	79	10159.152	9831	11592	147	10071.688	9874	11010	38	10108.395	9560	10853	72	9999.223	9503	10277	62	10061.710	9858	10702	48	10034.250	9672	10699	91
521	94	10091.521	9787	11062	67	10015.358	9894	10365	33	10006.970	9798	10478	43	10147.069	9899	11206	62	10087.549	9881	10704	97	10156.536	9872	11367	79	10041.481	9889	10626	147	10095.360	9805	11151	38	10088.289	9869	10963	72	10052.917	9871	10836	62	10051.678	9862	10965	48	10131.812	9907	11085	91
522	94	10070.937	9851	10776	67	10091.254	9771	11328	33	10000.454	9422	10331	43	10088.559	9819	11641	62	10177.403	9867	11754	97	10102.918	9769	11132	79	10106.848	9849	10965	147	10088.945	9805	11113	38	10082.579	9896	10983	72	10015.319	9873	10697	62	10003.807	9882	10408	48	10106.417	9845	10746	91
523	94	10132.128	9833	10895	67	10067.508	9884	10785	33	10089.516	9878	10806	43	10002.488	9911	10355	62	10168.178	9875	11396	97	10043.175	9788	10613	79	10193.431	9860	11673	147	10080.925	9845	10952	38	10107.658	9886	10840	72	10012.973	9823	10952	62	10041.742	9897	10813	48	10033.792	9902	10472	91
524	94	10094.947	9847	11065	67	10071.403	9890	10660	33	10003.151	9906	10185	43	10059.977	9871	10532	62	10213.064	9863	10902	97	10208.567	9918	11417	79	10129.025	9853	11105	147	10093.231	9852	11536	38	10178.158	9861	11043	72	10031.250	9859	10735	62	10045.517	9891	10918	48	10124.542	9884	10560	91
525	94	10179.191	9837	12290	67	10056.910	9821	11133	33	10026.121	9896	10350	43	10194.163	9860	11330	62	10054.210	9894	10582	97	10074.453	9857	10810	79	10160.798	9774	11630	147	10089.136	9881	11310	38	10146.474	9893	10517	72	10018.111	9903	10650	62	10040.983	9892	10496	48	10019.625	9905	10538	91
526	94	10118.521	9881	11349	67	10051.492	9899	10570	33	10052.182	9901	10575	43	10077.813	9862	10796	62	10126.307	9883	11296	97	10156.959	9874	11652	79	10127.481	9858	10986	147	10100.932	9772	11193	38	10181.079	9847	10829	72	10026.889	9921	10637	62	10099.887	9841	10690	48	10053.167	9887	10480	91
527	94	10133.053	9875	11236	67	10029.254	9881	10452	33	10031.546	9912	10355	43	9999.744	9868	10474	62	10155.807	9849	10697	97	10179.855	9877	11725	79	10137.709	9345	11584	147	10113.823	9848	11063	38	10097.842	9871	10722	72	10074.236	9857	10661	62	10051.049	9900	10496	48	10065.438	9865	10685	91
528	94	10070.330	9645	11270	67	10165.955	9865	11832	33	10033.272	9891	10419	43	10127.349	9884	10663	62	10153.032	9874	10912	97	10156.310	9821	11019	79	10192.189	9781	12006	147	10147.326	9470	11948	38	10122.685	9832	11160	72	10036.042	9874	11303	62	10092.483	9876	10743	48	10025.104	9813	10286	91
529	94	10108.745	9851	10962	67	10092.761	9807	10832	33	10092.879	9929	10835	43	10062.093	9892	10924	62	10203.000	9831	11146	97	10154.237	9830	10898	79	10143.569	9883	10912	147	10091.333	9857	11259	38	10109.053	9882	10654	72	9981.806	9872	10127	62	10008.178	9892	10220	48	10125.354	9882	11548	91
530	94	10128.479	9778	11078	67	10155.955	9871	10906	33	10013.333	9891	10294	43	10042.791	9827	10433	62	10154.871	9836	10873	97	10170.154	9827	11102	79	10095.646	9872	10826	147	10088.537	9847	10779	38	10124.315	9898	10625	72	10044.236	9811	10735	62	10063.742	9876	10734	48	10089.625	9881	10740	91
531	94	10071.937	9835	10820	67	10109.746	9863	10591	33	9975.182	9886	10087	43	10090.512	9853	10866	62	10113.161	9909	11136	97	10071.670	9765	10628	79	10238.405	9832	12300	147	10096.163	9872	11171	38	10168.842	9911	10921	72	10062.361	9861	10649	62	10072.161	9880	11163	48	10068.625	9893	10510	91
532	94	10182.543	9876	11200	67	10091.537	9865	10729	33	9985.151	9866	10064	43	10217.488	9873	11154	62	10092.500	9879	10697	97	10159.124	9841	11033	79	10063.202	9860	10854	147	10085.218	9904	10996	38	10136.289	9909	10793	72	10020.069	9883	10442	62	10033.436	9805	10812	48	10016.042	9908	10339	91
533	94	10234.361	9785	11340	67	10091.552	9886	10902	33	10048.091	9878	10485	43	10148.187	9814	10794	62	10165.500	9753	11480	97	10130.959	9864	11146	79	10079.811	9859	11166	147	10072.626	9848	10848	38	10143.579	9910	11179	72	10105.431	9860	10977	62	10013.693	9875	10517	48	10183.812	9894	11033	91
534	94	10155.170	9856	10894	67	10113.060	9861	10782	33	10004.333	9895	10659	43	10113.047	9906	11312	62	10134.258	9870	11881	97	10193.969	9885	11120	79	10109.709	9874	11012	147	10073.966	9890	10869	38	10215.237	9941	11420	72	10071.681	9836	11529	62	10024.129	9822	10550	48	10053.646	9879	10467	91
535	94	10085.649	9164	11484	67	10137.492	9859	11386	33	10074.394	9920	10611	43	10144.116	9899	11190	62	10110.307	9827	11185	97	10104.855	9892	11071	79	10140.873	9782	11403	147	10129.646	9801	11018	38	10062.053	9904	10613	72	10051.611	9875	11055	62	10038.693	9874	11482	48	10109.208	9888	11072	91
536	94	10145.298	9861	11394	67	10160.358	9861	10918	33	10093.637	9845	10951	43	10109.441	9872	10942	62	10178.710	9388	11199	97	10193.557	9808	11276	79	10100.025	9868	11008	147	10109.136	9789	10850	38	10065.000	9877	10591	72	10014.139	9891	10629	62	10119.081	9862	11582	48	10081.688	9695	10758	91
537	94	10131.181	9867	11667	67	10159.865	9856	10997	33	10058.182	9905	10804	43	10157.325	9871	11320	62	10173.646	9867	11289	97	10121.505	9879	10706	79	10203.215	9629	11182	147	10058.408	9830	10841	38	10097.815	9890	10695	72	10037.500	9789	10650	62	10017.113	9832	10599	48	10024.938	9904	10371	91
538	94	10143.361	9494	11161	67	10102.567	9878	10783	33	10069.697	9859	10520	43	10060.256	9877	10837	62	10153.581	9860	10955	97	10107.268	9849	11240	79	10088.760	9898	11443	147	10093.477	9724	11427	38	10067.789	9868	10655	72	10085.194	9859	11139	62	10030.936	9631	10565	48	10071.104	9348	11111	91
539	94	10102.309	9895	10665	67	10112.656	9807	11717	33	10043.970	9905	10625	43	10096.744	9880	10596	62	10157.032	9865	11234	97	10175.660	9834	11185	79	10093.506	9878	10988	147	10098.885	9775	11297	38	10085.079	9906	10693	72	10055.527	9914	10654	62	10111.500	9867	11283	48	10064.979	9819	10609	91
540	94	10116.372	9869	11071	67	10173.194	9839	11085	33	10022.242	9908	10560	43	10156.837	9909	11104	62	10112.258	9846	10752	97	10128.742	9814	10933	79	10156.544	9823	11469	147	10076.523	9731	10900	38	10054.000	9871	10371	72	10060.348	9837	11561	62	10049.290	9874	10509	48	10123.208	9882	10979	91
541	94	10135.043	9868	11055	67	10072.537	9846	10747	33	10166.272	9383	11758	43	10051.465	9874	10414	62	10088.500	9555	11008	97	10073.217	9873	10881	79	10042.696	9834	11614	147	10074.027	9841	11039	38	10149.711	9895	11308	72	10059.402	9878	10790	62	10060.161	9879	10621	48	10059.458	9835	10535	91
542	94	10136.702	9852	10803	67	10040.344	9860	10676	33	10056.000	9878	10411	43	10113.651	9865	10846	62	10036.387	9829	10501	97	10119.588	9877	10745	79	10108.140	9826	10871	147	10067.748	9395	10735	38	10229.579	9878	11284	72	10053.958	9851	10691	62	10027.774	9895	10423	48	10072.292	9884	10776	91
543	94	10161.404	9801	11628	67	10080.642	9818	10729	33	10068.516	9865	10602	43	10094.000	9896	10636	62	10126.113	9841	11127	97	10096.928	9801	11018	79	10074.177	9891	10716	147	10065.429	9830	10789	38	10124.053	9902	11033	72	10098.611	9813	11364	62	10073.178	9891	10840	48	10088.979	9912	10719	91
544	94	10121.011	9831	11047	67	10166.522	9867	11459	33	10053.000	9871	10984	43	10082.256	9883	11130	62	10074.258	9808	11184	97	10152.165	9883	11674	79	10086.671	9875	10683	147	10128.000	9836	11503	38	10029.263	9852	10761	72	10032.027	9859	10584	62	10133.081	9877	11205	48	10098.271	9868	10543	91
545	94	10106.341	9811	11418	67	10113.104	9891	10820	33	10033.637	9889	10652	43	10071.163	9871	10694	62	10200.983	9817	11621	97	10079.640	9875	10604	79	10108.405	9882	11293	147	10092.184	9850	11286	38	10213.026	9901	10900	72	10045.652	9743	10893	62	10067.129	9864	10991	48	10036.125	9841	10771	91
546	94	10054.628	9869	11252	67	10138.701	9868	11070	33	10036.546	9916	11189	43	10111.023	9868	10958	62	10177.242	9844	11001	97	10102.052	9863	10855	79	10080.266	9889	10641	147	10083.062	9890	10841	38	10146.237	9892	11069	72	10053.681	9907	10754	62	10017.146	9874	10526	48	10101.354	9880	10769	91
547	94	10149.245	9805	11071	67	10050.567	9204	10758	33	10063.788	9870	10603	43	10238.535	9872	11212	62	10188.032	9869	11654	97	10094.835	8935	10986	79	10124.860	9860	10911	147	10045.938	9803	10803	38	10149.315	9909	10578	72	10063.223	9701	11206	62	10084.403	9898	11381	48	10095.354	9817	10421	91
548	94	10129.574	9829	12135	67	10013.373	9892	10447	33	10021.212	9859	10501	43	10157.884	9842	11071	62	10202.564	9891	11067	97	10166.258	9808	10832	79	10152.266	9800	11357	147	10114.122	9828	11381	38	10147.737	9904	10910	72	10002.417	9881	10241	62	10018.629	9898	10455	48	10142.771	9889	10668	91
549	94	10156.617	9764	11177	67	10072.299	9900	10705	33	10087.576	9852	10587	43	10054.396	9351	10313	62	10123.371	9852	10829	97	10108.618	9844	11323	79	10071.469	9827	10707	147	10080.231	9835	11017	38	10221.737	9918	10777	72	10095.583	9888	10930	62	10048.097	9753	10918	48	10129.562	9749	10831	91
550	94	10164.745	9767	11313	67	10102.478	9847	11139	33	9961.484	9114	10129	43	10069.396	9898	10464	62	10127.193	9875	10603	97	10031.165	9866	10547	79	10157.165	9846	11053	147	10079.688	9895	11878	38	10100.105	9871	11179	72	10029.139	9879	10520	62	10101.307	9846	11123	48	10141.958	9886	10915	91
551	94	10113.915	9874	10939	67	10044.508	9829	10675	33	10050.909	9962	10442	43	10116.209	9870	11039	62	10149.983	9847	11110	97	10097.412	9840	10954	79	10233.671	9821	11281	147	10072.096	9802	11498	38	10117.421	9908	10933	72	10110.750	9866	11005	62	10078.017	9873	10698	48	10169.104	9869	11256	91
552	94	10107.096	9797	11581	67	10066.955	9783	10884	33	10027.363	9733	10649	43	10034.232	9886	10818	62	10121.597	9848	11091	97	10154.948	9850	10986	79	10128.519	9845	10918	147	10165.925	9821	11925	38	10040.737	9881	10921	72	10009.361	9843	10299	62	10088.000	9776	10738	48	10174.083	9794	10854	91
553	94	10080.617	9811	11193	67	10112.656	9862	11184	33	10078.637	9904	10710	43	10167.325	9855	11273	62	10088.146	9866	10729	97	10115.433	9880	10939	79	10123.215	9855	10903	147	10088.734	9622	11013	38	10100.921	9824	11037	72	10061.194	9857	10603	62	10065.274	9865	11767	48	10033.312	9875	10724	91
554	94	10019.468	9673	10712	67	10053.656	9887	10693	33	9991.394	9909	10196	43	10228.140	9832	11769	62	10087.354	9356	10929	97	10079.351	9804	11266	79	10171.924	9888	10981	147	10075.129	9876	10994	38	10049.368	9900	10636	72	10024.236	9896	10608	62	10055.532	9801	10617	48	10220.792	9863	11874	91
555	94	10112.330	9880	10728	67	10154.731	9856	11085	33	10016.182	9873	10399	43	10123.697	9893	10876	62	10054.387	9828	11304	97	10111.959	9873	11025	79	10108.202	9828	10775	147	10037.122	9707	11204	38	10077.395	9928	10631	72	10039.125	9827	11156	62	10012.581	9867	10530	48	10059.188	9893	10906	91
556	94	10293.085	9805	12260	67	10001.717	9915	10156	33	10007.697	9928	10202	43	10077.884	9913	10499	62	10162.371	9927	11647	97	10071.392	9272	10628	79	10137.531	9891	11498	147	10082.925	9857	11575	38	10123.711	9911	11033	72	10067.027	9878	11132	62	10030.758	9899	10757	48	10133.062	9933	11014	91
557	94	10243.372	9886	11220	67	10089.970	9856	10914	33	10058.758	9910	10645	43	10111.372	9884	11094	62	10124.710	9583	11935	97	10139.918	9803	11240	79	10079.684	9905	10825	147	10136.490	9675	11360	38	10125.158	9829	11088	72	10030.152	9860	10558	62	10018.532	9883	10927	48	10109.021	9878	10737	91
558	94	10066.724	9840	10581	67	10126.299	9781	11080	33	10129.849	9861	11486	43	10134.791	9829	11107	62	10157.613	9887	11244	97	10117.547	9797	10923	79	10187.898	9864	10893	147	10166.463	9771	11410	38	10109.158	9872	10705	72	10065.208	9861	11264	62	10048.354	9887	11011	48	10058.854	9913	10589	91
559	94	10158.894	9802	11780	67	10125.269	9881	11226	33	10044.091	9922	10562	43	10114.813	9819	11195	62	10214.258	9915	11374	97	10154.649	9863	11139	79	10146.734	9882	10954	147	10083.279	9816	11124	38	10145.579	9857	10945	72	10056.125	9730	11087	62	10080.646	9902	10741	48	10045.708	9890	10605	91
560	94	10102.319	9290	10951	67	10154.597	9826	10908	33	10036.394	9828	10377	43	10113.093	9869	10852	62	10131.307	9866	11215	97	10145.495	9849	11990	79	10083.228	9913	10859	147	10102.674	9887	11209	38	10217.395	9911	11274	72	10036.056	9874	10512	62	10060.113	9870	11153	48	10282.354	9853	12511	91
561	94	10081.745	9864	10884	67	10204.910	9859	11299	33	9992.606	9892	10355	43	10097.721	9859	10726	62	10161.790	9827	11009	97	10124.475	9895	10974	79	10200.380	9787	11086	147	10080.837	9477	11059	38	10191.053	9829	11325	72	10048.389	9695	10781	62	10085.307	9875	10975	48	10012.125	9893	10837	91
562	94	10143.851	9818	11684	67	10190.344	9868	11278	33	10024.454	9889	10410	43	10131.931	9849	10849	62	10178.483	9808	11137	97	10162.618	9816	10859	79	10107.329	9809	10843	147	10076.115	9540	11394	38	10066.315	9861	10604	72	10042.625	9871	10710	62	9940.081	9079	10131	48	10208.396	9874	11229	91
563	94	10073.766	9867	11076	67	10235.910	9910	11619	33	9981.272	9894	10104	43	10108.488	9741	10893	62	10123.290	9874	10761	97	10066.453	9769	10559	79	10136.811	9885	11200	147	10104.728	9881	11267	38	10137.105	9815	11541	72	10097.806	9823	11059	62	10039.419	9852	10391	48	10023.646	9882	10604	91
564	94	10171.894	9823	11016	67	10071.567	9872	10624	33	10061.484	9861	10561	43	10041.093	9867	10499	62	10126.032	9845	11040	97	10104.495	9795	11308	79	10080.342	9838	10943	147	10095.857	9881	11706	38	10144.447	9894	10698	72	10102.625	9846	11806	62	10025.113	9888	10453	48	10084.917	9929	10611	91
565	94	10111.511	9850	10936	67	10143.299	9903	11036	33	10097.788	9836	10842	43	10155.000	9880	10911	62	10077.242	9877	10714	97	10148.134	9761	11223	79	10085.076	9817	10817	147	10109.436	9780	11368	38	10104.895	9909	11543	72	10026.708	9847	10591	62	10061.193	9890	10807	48	10135.833	9876	11244	91
566	94	10073.372	9848	10679	67	10054.761	9835	11077	33	10044.516	9909	10790	43	10039.325	9910	10561	62	10262.032	9827	11673	97	10118.217	9767	11427	79	10115.152	9834	11028	147	10050.007	9864	10796	38	10185.895	9856	10854	72	10047.306	9909	10908	62	9994.693	9875	10310	48	10066.625	9841	10948	91
567	94	10092.745	9848	10849	67	10077.896	9854	10575	33	9982.516	9875	10247	43	10151.604	9889	12053	62	10121.983	9889	10686	97	10088.773	9898	10687	79	10135.823	9863	11008	147	10065.367	9838	10943	38	10093.342	9917	10455	72	10044.139	9847	10815	62	10099.597	9888	11588	48	10043.021	9801	10684	91
568	94	10149.947	9775	11887	67	10028.373	9911	10671	33	9989.909	9936	10104	43	10100.396	9860	10605	62	10150.017	9910	11485	97	10040.423	9804	10563	79	10084.443	8585	11148	147	10044.408	9873	11212	38	10146.763	9830	11363	72	10012.111	9902	10559	62	10104.968	9881	11097	48	10001.271	9881	10755	91
569	94	10113.330	9886	11206	67	10145.940	9889	11945	33	10038.516	9894	10536	43	10083.187	9901	10719	62	10105.517	9892	11022	97	10191.887	9871	11442	79	10144.582	9840	11153	147	10081.911	9895	10784	38	10092.368	9887	10735	72	10025.750	9881	10728	62	10037.210	9829	10597	48	10035.875	9916	10285	91
570	94	10082.937	9863	10982	67	10056.836	9870	10610	33	9992.303	9787	10265	43	10059.931	9933	10399	62	10086.178	9832	10846	97	10119.052	9877	10920	79	10122.354	9785	11025	147	10104.245	9794	11071	38	10019.789	9888	10261	72	10012.986	9701	10672	62	10090.419	9910	10691	48	10076.562	9874	10852	91
571	94	10189.224	9847	11145	67	10040.149	9877	10409	33	9984.546	9796	10131	43	10148.535	9841	10870	62	10115.113	9877	10807	97	10088.969	9900	11180	79	10110.380	9815	10741	147	10105.714	9828	11201	38	10105.079	9862	10701	72	9992.736	9908	10142	62	10120.032	9884	10890	48	10162.417	9730	11539	91
572	94	10101.128	9827	11261	67	10110.582	9818	11276	33	10024.030	9898	10260	43	10044.140	9928	10481	62	10148.113	9859	10915	97	10134.670	9865	11207	79	10079.253	9850	10901	147	10132.483	9799	11517	38	10171.211	9855	10854	72	9995.486	9187	10585	62	10024.710	9843	10403	48	10188.104	9867	11950	91
573	94	10132.989	9864	11232	67	10097.269	9754	10935	33	10009.758	9912	10234	43	10076.256	9864	10656	62	10113.517	9822	10958	97	10174.412	9867	11605	79	10255.431	9875	11816	147	10097.360	9823	11055	38	10059.237	9858	10698	72	10006.361	9921	10281	62	9996.629	9907	10276	48	10077.042	9914	10535	91
574	94	10096.139	9829	11352	67	10143.313	9779	11653	33	10130.909	9871	11148	43	10062.535	9849	10730	62	10081.613	9899	10781	97	10121.464	9889	10730	79	10185.140	9819	11088	147	10047.149	9856	11501	38	10278.000	9403	11853	72	10008.514	9855	10815	62	10088.274	9867	10761	48	10061.479	9869	10474	91
575	94	10141.691	9896	11916	67	10134.149	9805	10930	33	10020.091	9883	10690	43	10149.209	9900	11058	62	10199.742	9909	12363	97	10082.618	9861	10706	79	10118.380	9877	10991	147	10074.503	9623	11890	38	10039.474	9877	10494	72	10023.208	9897	10693	62	10115.097	9906	11718	48	10070.438	9896	10752	91
576	94	10087.574	9872	11089	67	10044.463	9854	10643	33	10225.272	9862	11683	43	10122.140	9904	10685	62	10147.774	9843	10835	97	10141.814	9742	13028	79	10030.253	9846	10847	147	10065.871	9836	11159	38	10062.263	9892	11035	72	9993.431	9845	10449	62	10115.049	9881	11112	48	10088.708	9691	10666	91
577	94	10117.266	9868	10886	67	10110.656	9893	11113	33	10034.272	9894	10560	43	10123.209	9870	10858	62	10185.322	9830	10780	97	10199.701	9844	11400	79	10103.304	9790	11345	147	10032.646	9851	10864	38	10077.237	9824	10823	72	9994.958	9892	10138	62	10076.646	9860	11091	48	9992.167	9886	10268	91
578	94	10133.947	9844	11326	67	10071.776	9871	10891	33	10090.788	9895	10601	43	9994.325	9871	10454	62	10128.354	9906	11601	97	10100.402	9785	11261	79	10107.949	9853	10982	147	10079.626	9868	11200	38	10021.500	9866	10422	72	10071.986	9895	10616	62	10007.113	9857	10398	48	10034.125	9848	10498	91
579	94	10114.937	9882	11047	67	10097.388	9887	11054	33	10164.121	9875	11503	43	10021.187	9894	10933	62	10165.517	9877	11117	97	10126.918	9896	11332	79	10188.380	9739	11974	147	10077.592	9873	10865	38	10120.105	9854	10596	72	10002.652	9813	10646	62	10015.017	9881	10658	48	10155.458	9898	10872	91
580	94	10064.330	9743	11138	67	10046.582	9898	10809	33	10083.212	9901	11017	43	10039.187	9891	10521	62	10126.581	9908	10970	97	10096.134	9870	10603	79	10076.051	9847	10837	147	10030.537	9873	10884	38	10098.395	9853	10965	72	10031.792	9812	10793	62	10065.339	9882	10459	48	10085.938	9574	11095	91
581	94	10172.351	9848	11143	67	10123.448	9885	11069	33	10017.333	9904	10317	43	10072.581	9828	11198	62	10105.646	9920	10618	97	10154.608	9423	11902	79	10076.684	9855	10772	147	10068.592	9853	11256	38	10166.737	9880	11266	72	10050.319	9796	10557	62	10086.146	9866	10885	48	10051.646	9897	10463	91
582	94	10069.841	9850	10689	67	10113.328	9804	10943	33	10038.333	9921	10324	43	10117.675	9855	10961	62	10076.887	9877	10801	97	10127.392	9782	11217	79	10180.911	9794	11401	147	10108.952	9879	10943	38	10177.868	9898	11639	72	10057.319	9872	10684	62	10082.613	9856	11240	48	10046.083	9868	10663	91
583	94	10126.979	9853	11354	67	10093.926	9881	10641	33	10072.363	9567	11347	43	10057.023	9921	10658	62	10114.500	9862	11305	97	10156.989	9820	11082	79	10088.860	9829	10747	147	10049.911	9879	11353	38	10114.579	9895	10852	72	9973.111	9374	10417	62	10087.500	9892	10584	48	10148.625	9857	11089	91
584	94	10079.489	9752	10855	67	10067.612	9636	10941	33	10039.303	9877	10693	43	10076.697	9908	11079	62	10107.290	9825	10876	97	10214.505	9730	11238	79	10071.646	9834	10772	147	10139.612	9724	11692	38	10088.658	9902	10454	72	10010.167	9847	11109	62	10115.129	9856	10778	48	10112.125	9804	10804	91
585	94	10107.755	9876	11345	67	10160.149	9883	10894	33	10046.606	9923	10371	43	10160.977	9910	10928	62	10165.903	9830	11220	97	10169.124	9866	12024	79	10142.734	9876	11074	147	10085.340	9859	11027	38	10015.185	9883	10511	72	10024.750	9863	10410	62	10005.451	9876	10660	48	10087.604	9873	10791	91
586	94	10089.532	9874	11291	67	10164.388	9759	11426	33	10188.788	9807	12643	43	10100.093	9906	11107	62	10166.903	9881	11056	97	10115.217	9769	10934	79	10165.506	9855	11463	147	10086.612	9679	11492	38	10080.763	9893	11430	72	9989.389	9903	10543	62	10032.710	9839	10742	48	10079.688	9836	10954	91
587	94	10119.489	9869	10656	67	10150.955	9872	10927	33	10032.121	9893	10778	43	10118.884	9902	10869	62	10113.983	9871	11180	97	10136.577	9843	11073	79	10114.582	9722	10912	147	10112.401	9860	11026	38	10104.263	9937	10519	72	10077.375	9848	11116	62	10077.613	9639	11296	48	10063.646	9916	10509	91
588	94	10027.191	9858	10591	67	10140.149	9863	11188	33	9995.212	9825	10167	43	10066.604	9684	10593	62	10167.354	9859	10994	97	10109.423	9836	10845	79	10163.798	9745	11144	147	10083.034	9214	10816	38	10117.579	9907	11883	72	10012.111	9896	10323	62	10053.936	9887	10569	48	10013.208	9860	10463	91
589	94	10121.841	9876	11249	67	10116.269	9915	11018	33	10004.697	9909	10364	43	10069.791	9866	11039	62	10171.032	9869	11136	97	10183.289	9803	11357	79	10124.089	9888	10985	147	10083.415	9767	10837	38	10106.395	9835	11199	72	10050.306	9887	10506	62	10073.322	9866	10601	48	10116.417	9878	10956	91
590	94	10157.032	9853	11348	67	10120.135	9726	11575	33	10001.576	9856	10354	43	10139.000	9795	10906	62	10105.097	9832	10815	97	10047.351	9857	10816	79	10265.823	9805	11716	147	10066.041	9881	10883	38	10087.158	9883	10865	72	10002.569	9876	10361	62	10070.774	9894	10793	48	10027.604	9852	10673	91
591	94	10120.457	9794	11539	67	10149.015	9695	10981	33	10013.484	9873	10328	43	10010.651	9896	10487	62	10166.387	9864	11152	97	10092.660	9858	10741	79	10134.215	9866	11620	147	10074.211	9811	11331	38	10069.895	9878	10778	72	10036.723	9885	10392	62	10099.081	9816	10833	48	10010.458	9878	10428	91
592	94	10050.063	9235	11077	67	10075.508	9913	10751	33	10114.667	9904	11149	43	10164.488	9839	10987	62	10197.742	9828	11183	97	10116.649	9863	10828	79	10138.835	9860	11199	147	10112.211	9854	11204	38	10162.789	9910	11004	72	9995.652	9879	10217	62	10037.290	9884	11372	48	10057.583	9916	10603	91
593	94	10037.074	9420	11069	67	10120.074	9900	11188	33	10150.303	9847	10879	43	10076.303	9780	10754	62	10164.483	9834	11947	97	10103.907	9785	10880	79	10159.633	9897	11093	147	10043.523	9857	10946	38	10144.711	9894	11358	72	10039.611	9835	11271	62	10072.661	9879	10867	48	10046.104	9881	10356	91
594	94	10083.426	9776	10862	67	10148.642	9835	11072	33	10034.516	9907	10728	43	10061.325	9868	10876	62	10192.354	9868	11007	97	10131.866	9772	11336	79	10151.772	9839	11449	147	10114.238	9873	11146	38	10052.132	9907	10675	72	10017.917	9881	10355	62	10089.468	9727	10618	48	10081.208	9876	10702	91
595	94	10104.181	9888	10882	67	10040.970	9847	10499	33	10105.879	9862	11041	43	10057.232	9860	10842	62	10178.049	9717	11650	97	10139.124	9859	11387	79	10126.848	9847	11127	147	10043.041	9884	10795	38	10169.185	9947	10937	72	10033.861	9816	10920	62	10044.790	9848	10943	48	10107.958	9845	11308	91
596	94	10111.904	9844	10963	67	10126.104	9877	11054	33	10042.939	9872	10543	43	10084.651	9860	11010	62	10197.822	9853	11483	97	10092.289	9768	10977	79	10048.544	9863	10951	147	10084.911	9807	10965	38	10180.211	9866	11061	72	10029.181	9859	10758	62	10117.081	9821	11178	48	10044.750	9901	10544	91
597	94	10083.926	9883	10626	67	10094.478	9245	11304	33	10020.909	9901	10368	43	10128.931	9776	11335	62	10158.339	9724	11791	97	10151.773	9882	11350	79	10067.177	9872	10571	147	10148.945	9766	11537	38	10171.342	9882	11335	72	10006.027	9897	10362	62	10015.500	9842	10568	48	10022.854	9895	10460	91
598	94	10147.596	9873	11058	67	10083.224	9897	10693	33	10029.879	9896	10640	43	10167.907	9815	11205	62	10118.887	9892	11515	97	10128.835	9875	10962	79	10138.240	9879	10994	147	10054.721	9873	11060	38	10177.815	9864	10761	72	10039.027	9897	11022	62	10054.839	9895	10579	48	10131.271	9934	11024	91
599	94	10117.830	9880	11024	67	10121.060	9896	11221	33	10028.212	9922	10238	43	10070.791	9909	10788	62	10130.193	9851	10757	97	10196.753	9807	11403	79	10174.671	9845	10794	147	10064.626	9840	10905	38	10120.685	9678	10710	72	10043.444	9906	10575	62	10063.968	9888	10837	48	10076.875	9860	10520	91
600	94	10156.053	9845	11141	67	10090.478	9831	11107	33	10079.363	9899	10710	43	10096.837	9852	10928	62	10159.081	9852	10813	97	10118.093	9141	10813	79	10158.582	9869	11207	147	10169.837	9711	11227	38	10117.447	9868	10950	72	10038.902	9827	10756	62	10096.903	9825	10943	48	10048.958	9866	10906	91
601	94	10144.724	9898	11182	67	10073.582	9856	10543	33	10021.151	9870	10609	43	10058.069	9893	10580	62	10163.468	9892	10818	97	10215.711	9777	11454	79	10108.481	9833	10959	147	10134.660	9745	11165	38	10092.368	9913	10828	72	10016.792	9910	10699	62	10071.436	9843	10753	48	10044.938	9854	10653	91
602	94	10076.681	9812	10918	67	10099.597	9900	10976	33	10072.061	9884	10379	43	10109.023	9755	10926	62	10155.354	9808	11134	97	10225.742	9845	11291	79	10068.431	9873	10866	147	10130.789	9459	11590	38	10133.132	9845	10976	72	10000.417	9866	10679	62	10078.242	9820	10909	48	10128.771	9822	11067	91
603	94	10077.437	9844	10500	67	10079.642	9814	11131	33	10079.818	9825	10454	43	10114.187	9894	10921	62	10193.178	9808	11125	97	10164.660	9796	11686	79	10177.772	9811	11014	147	10094.286	9896	11301	38	10094.895	9910	10907	72	10034.819	9893	10708	62	10042.097	8553	10883	48	10079.625	9853	11003	91
604	94	10074.563	9900	11251	67	10053.642	9886	11057	33	10085.061	9902	10768	43	9968.813	9453	10227	62	10171.774	9875	11930	97	10104.979	9797	11218	79	10132.835	9877	11356	147	10060.259	9834	10793	38	10011.658	9825	10535	72	10045.792	9915	10514	62	10115.178	9872	10677	48	10103.771	9894	10997	91
605	94	10086.394	9862	11116	67	10181.418	9859	11985	33	10056.970	9919	10490	43	10121.768	9892	10817	62	10123.532	9803	11366	97	10112.443	9844	10922	79	10154.418	9849	11090	147	10077.619	9855	10995	38	10118.237	9851	10873	72	10015.236	9870	10449	62	10181.678	9831	12654	48	10051.854	9906	10932	91
606	94	10103.521	9822	11421	67	10196.597	9810	11355	33	9987.637	9909	10300	43	10197.884	9822	10886	62	10159.436	9834	11032	97	10061.649	9799	10513	79	10132.987	9837	10995	147	10075.096	9861	10984	38	10038.105	9920	10585	72	10001.764	9888	10492	62	10103.661	9853	11319	48	10065.188	9884	11275	91
607	94	10102.691	9879	10887	67	10035.717	9871	11238	33	10138.606	9920	11059	43	10046.488	9932	10427	62	10235.549	9839	11345	97	10141.887	9909	11423	79	10119.646	9880	10660	147	10077.619	9836	11165	38	10044.315	9876	10379	72	10032.667	9862	10984	62	10072.258	9873	10637	48	10031.562	9754	10843	91
608	94	10134.968	9770	11180	67	10057.164	9885	11169	33	10086.394	9907	10726	43	10108.697	9769	11148	62	10126.242	9864	11140	97	10073.433	9841	10978	79	10081.582	9871	10882	147	10129.021	9857	11130	38	10201.579	9924	11051	72	9998.625	9833	10286	62	10007.839	9901	10270	48	10113.792	9874	10580	91
609	94	10141.063	9890	11304	67	10085.537	9902	10604	33	10056.091	9904	10622	43	10063.023	9898	10592	62	10100.887	9867	10758	97	10206.145	9822	11092	79	10129.354	9862	10980	147	10129.014	9834	10919	38	10099.474	9881	10887	72	10029.652	9842	10528	62	10052.032	9866	10630	48	10070.250	9850	10524	91
610	94	10100.532	9838	10991	67	10147.045	9910	10818	33	10068.697	9871	10579	43	10066.581	9895	10360	62	10245.322	9807	11307	97	10156.959	9787	10921	79	10076.949	9870	10662	147	10151.973	9874	11297	38	10062.315	9901	10824	72	10027.000	9623	10415	62	10039.307	9914	10817	48	10108.896	9872	11117	91
611	94	10057.074	9890	10989	67	10101.254	9907	10579	33	10159.939	9723	11123	43	10091.488	9849	10610	62	10129.887	9838	10907	97	10027.299	9871	10649	79	10028.228	9866	10562	147	10079.190	9897	11107	38	10133.526	9875	10664	72	10021.542	9901	10762	62	10080.919	9880	11044	48	10048.917	9898	10973	91
612	94	10126.957	9818	11172	67	10121.851	9860	11882	33	10009.212	9909	10439	43	10098.675	9912	10625	62	10118.049	9863	10792	97	10087.475	9547	10843	79	10107.367	9081	11437	147	10090.089	9834	11254	38	10058.526	9157	10829	72	10016.569	9881	10494	62	10033.354	9868	10560	48	10131.583	9842	11228	91
613	94	10127.511	9839	11459	67	10071.373	9882	11014	33	10028.909	9894	10442	43	10055.140	9888	10512	62	10163.903	9854	10962	97	10094.484	9823	11340	79	10120.089	9850	11347	147	10123.714	9187	11813	38	10088.815	9890	10953	72	10024.973	9884	10394	62	10063.339	9884	11437	48	10179.021	9902	11232	91
614	94	10141.404	9838	11186	67	10070.433	9860	10426	33	10078.242	9880	10666	43	10077.535	9888	10836	62	10109.193	9862	11435	97	10098.567	9780	10811	79	10071.734	9874	10926	147	10116.605	8965	10983	38	10143.395	9806	10722	72	10075.444	9912	12046	62	10082.597	9890	10835	48	10051.125	8868	11303	91
615	94	10119.511	9808	10899	67	10052.000	9815	10577	33	10016.697	9891	10406	43	10179.512	9890	10793	62	10193.517	9884	11323	97	10102.093	9786	11082	79	10090.620	9807	10626	147	10173.075	9853	11409	38	10030.526	9904	10614	72	10024.306	9895	10876	62	10047.258	9894	10697	48	10104.812	9769	12188	91
616	94	10119.117	9841	10855	67	10020.522	8994	10835	33	10107.788	9849	11291	43	10076.953	9882	10693	62	10118.517	9880	10873	97	10165.907	9825	13042	79	10136.937	9853	11289	147	10110.973	9848	11571	38	10169.974	9865	11262	72	10077.223	9825	10732	62	10154.968	9830	11227	48	10097.542	9908	10684	91
617	94	10110.585	9856	10685	67	10074.344	9890	10933	33	10038.758	9868	10421	43	10056.069	9904	10707	62	10116.049	9830	11005	97	10124.484	9717	11429	79	10195.038	9853	10861	147	10082.449	9846	10767	38	9983.447	9906	10074	72	10039.361	9902	11146	62	10089.790	9888	11338	48	10037.938	9899	10938	91
618	94	10121.563	9303	11056	67	10125.030	9817	10918	33	10135.000	9825	10691	43	10075.232	9739	10708	62	10129.887	9870	10771	97	10119.319	9824	10623	79	10071.835	9881	11469	147	10017.286	9748	11263	38	10102.632	9887	10936	72	10042.861	9892	10679	62	10038.146	9868	10892	48	10090.604	9900	10642	91
619	94	10120.276	9875	11290	67	10131.567	9899	11084	33	10050.758	9868	10417	43	10022.651	9796	10327	62	10161.710	9820	11296	97	10063.402	9890	11295	79	10128.772	9842	11251	147	10100.762	9866	11015	38	10098.658	9547	10720	72	10001.264	9871	10407	62	10093.532	9888	10680	48	10048.229	9868	10609	91
620	94	10034.766	9820	10658	67	10065.672	9907	10857	33	10115.939	9836	11062	43	10113.116	9865	11096	62	10166.726	9856	11084	97	10118.814	9843	11994	79	10142.089	9879	11259	147	10154.748	9852	11412	38	10131.263	9915	10971	72	9981.944	9846	10554	62	10104.322	9277	11203	48	10038.771	9885	10787	91
621	94	10078.447	9903	10921	67	10132.149	9802	10858	33	9975.697	9870	10065	43	10123.512	9852	10782	62	10135.629	9780	11597	97	10171.382	9874	11154	79	10152.038	9852	11037	147	10108.483	9835	11099	38	10107.263	9836	10882	72	9983.792	9876	10076	62	10041.517	9795	10924	48	9979.729	9282	10302	91
622	94	10120.915	9905	11302	67	10111.015	9854	11081	33	10000.637	9891	10367	43	10062.512	9911	10391	62	10137.807	9805	11020	97	10033.835	9883	10832	79	10205.266	9835	12026	147	10064.231	9897	10878	38	10129.447	9857	11143	72	10145.152	9911	11293	62	10076.097	9738	10969	48	10020.917	9900	10702	91
623	94	10073.383	9884	10820	67	10116.582	9815	11004	33	10047.576	9862	10409	43	10085.907	9856	10569	62	10043.951	9795	10789	97	10117.093	9853	10731	79	10133.481	9905	11013	147	10080.062	9891	10652	38	10063.658	9842	11090	72	10078.292	9846	11042	62	10036.517	9887	10437	48	10177.917	9861	11432	91
624	94	10095.181	9828	11097	67	10101.269	9837	10774	33	9967.546	9605	10397	43	10073.419	9881	10764	62	10202.193	9831	11702	97	10147.186	9849	11032	79	10165.025	9842	11601	147	10114.014	9820	11139	38	10027.921	9919	10338	72	10026.125	9827	11222	62	10012.726	9892	10571	48	10093.438	9860	10932	91
625	94	10189.170	9826	12008	67	10109.403	9755	11116	33	10080.637	9922	10640	43	10121.813	9938	10873	62	10067.290	9817	10847	97	10153.072	9788	11297	79	10151.975	9823	11248	147	10067.837	9811	11064	38	10013.158	9884	10335	72	10054.139	9897	10860	62	10062.983	9889	10717	48	10011.354	9843	10426	91
626	94	10144.670	9915	11616	67	10070.701	9860	11175	33	10044.879	9861	10330	43	10073.093	9897	10719	62	10164.387	9835	11680	97	10157.484	9904	10833	79	10145.140	9867	10934	147	10126.885	9863	11827	38	10218.105	9915	10956	72	10032.098	9890	11452	62	10084.322	9883	10828	48	9996.708	9756	10241	91
627	94	10127.404	9752	11143	67	10178.433	9860	10997	33	9992.272	9842	10243	43	10185.187	9872	11285	62	10215.290	9863	12122	97	10102.134	9312	10786	79	10125.646	9866	11059	147	10075.707	9756	11192	38	10280.079	9894	11607	72	10033.875	9922	10560	62	10139.274	9907	11045	48	10060.083	9833	10976	91
628	94	10098.617	9869	11185	67	10092.582	9807	11098	33	10042.606	9887	10570	43	10053.000	9743	10545	62	10137.178	9893	11275	97	10079.412	9861	10930	79	10219.469	9842	10751	147	10100.837	9797	10781	38	10138.421	9895	10690	72	10057.042	9831	10911	62	10137.064	9861	11223	48	10072.083	9845	10704	91
629	94	10109.883	9860	10911	67	10203.478	9826	11348	33	10027.091	9899	10330	43	10030.140	9594	10595	62	10057.774	9825	11126	97	10182.196	9795	11473	79	10212.734	9874	11029	147	10129.197	9859	11112	38	10092.895	9923	10502	72	10060.514	9899	11058	62	10048.646	9891	10551	48	10000.250	9913	10278	91
630	94	10170.468	9761	12307	67	10094.791	9801	10913	33	10102.606	9880	10644	43	10067.396	9806	11142	62	10195.500	9820	11305	97	10075.154	9880	10736	79	10129.038	9887	11034	147	10089.497	9809	11111	38	10045.421	9857	11054	72	10017.277	9905	10271	62	10097.178	9858	10749	48	10187.458	9886	11057	91
631	94	10129.904	9725	11156	67	10145.791	9656	11562	33	10058.939	9919	10486	43	10074.953	9865	10570	62	10180.597	9809	11005	97	10100.237	9880	10982	79	10144.127	9774	11204	147	10108.667	9871	10943	38	10198.815	9889	11007	72	10048.723	9865	10812	62	10060.646	9894	10979	48	10040.771	9875	10424	91
632	94	10103.968	9816	10775	67	10127.717	9838	11075	33	10087.212	9912	10824	43	10003.325	9923	10463	62	10132.419	9856	10662	97	10093.907	9811	11089	79	10077.102	9880	10741	147	10039.523	9090	10910	38	10078.737	9856	10512	72	10068.542	9882	11249	62	10035.661	9824	10704	48	10089.396	9927	10509	91
633	94	10213.734	9880	11803	67	10061.254	9901	10855	33	10031.182	9910	10716	43	10077.069	9877	10490	62	10131.564	9859	10892	97	10171.423	9834	11793	79	10117.595	9879	11187	147	10107.674	9789	11364	38	10106.289	9909	10730	72	10050.556	9592	10986	62	10040.887	9867	11296	48	10163.896	9842	11889	91
634	94	10026.479	9800	10657	67	10090.478	9902	11041	33	10017.667	9922	10305	43	10072.953	9863	10602	62	10197.354	9805	11028	97	10131.196	9857	10927	79	10107.620	9857	10757	147	10096.089	9801	11275	38	10152.737	9839	11219	72	10055.264	9907	11017	62	10040.193	9877	10466	48	10104.062	9775	10705	91
635	94	10115.755	9773	11107	67	10142.537	9908	11321	33	10005.363	9896	10367	43	10125.000	9867	10693	62	10042.613	9823	10753	97	10121.732	9858	10754	79	10183.089	9850	11189	147	10039.293	9877	10901	38	10096.105	9866	10842	72	10011.389	9830	10677	62	10095.483	9879	10599	48	10051.146	9834	10922	91
636	94	10132.032	9840	11786	67	10128.074	9849	11316	33	10027.576	9927	10289	43	10165.581	9852	10927	62	10132.646	9848	11025	97	10115.021	9791	11217	79	10136.456	9861	10994	147	10088.401	9818	11177	38	10163.237	9901	10779	72	10034.000	9889	10573	62	10049.113	9882	10653	48	10046.042	9901	10586	91
637	94	10128.170	9873	10908	67	10143.776	9893	10785	33	10080.121	9889	11077	43	10053.140	9828	10608	62	10055.854	9884	10783	97	10160.453	9735	11293	79	10069.684	9890	10813	147	10085.415	9802	11277	38	10143.000	9824	10824	72	10011.889	9884	10447	62	10041.468	9898	10447	48	10064.021	9886	10748	91
638	94	10114.904	9819	11264	67	10115.478	9796	10981	33	10051.546	9889	11235	43	10114.837	9890	10901	62	10172.968	9834	11011	97	10187.278	9812	11578	79	10092.481	9886	10944	147	10131.741	9795	11141	38	10112.421	9881	10739	72	9986.694	9885	10070	62	10124.483	9857	11041	48	10051.708	9867	10579	91
639	94	10153.404	9826	11157	67	10092.448	9851	10902	33	10063.516	9913	10536	43	10152.884	9919	11505	62	10137.468	9903	10967	97	10110.093	9838	11157	79	10069.481	9851	10852	147	10068.082	9600	11025	38	10138.395	9838	11060	72	10010.139	9860	10540	62	10129.549	9883	11044	48	10110.000	9851	10775	91
640	94	10081.841	9849	11675	67	10087.000	9826	10987	33	10090.849	9879	10745	43	10101.651	9812	10882	62	10171.081	9810	10958	97	10119.093	9825	11113	79	10116.165	9569	10853	147	10102.537	9853	11287	38	10141.842	9841	10884	72	10060.944	9848	11152	62	10138.871	9896	10994	48	10086.729	9891	11022	91
641	94	10082.213	9812	11238	67	10043.508	9869	10728	33	10107.394	9863	11039	43	10062.349	9834	10825	62	10168.226	9886	11163	97	10135.402	9846	10890	79	10101.734	9866	11254	147	10125.918	9262	11633	38	10096.868	9895	10813	72	10047.973	9895	11079	62	10121.113	9874	11814	48	10020.458	9882	10517	91
642	94	10136.319	9819	10955	67	10150.478	9850	11121	33	10044.242	9894	10345	43	10026.116	9895	10413	62	10141.661	9776	10918	97	10083.660	9593	10828	79	10081.393	9874	11051	147	10103.646	9852	11192	38	10020.447	9918	10408	72	10032.250	9895	10499	62	10034.483	9845	10489	48	10052.875	9907	10396	91
643	94	10164.170	9797	11326	67	10085.283	9867	11097	33	10048.667	9927	10515	43	10004.953	9913	10243	62	10117.726	9866	10940	97	10120.876	9844	11497	79	10100.089	9827	11010	147	10071.177	9852	10840	38	10129.737	9901	10769	72	10032.027	9886	10848	62	10082.178	9845	10765	48	10065.396	9821	10915	91
644	94	10148.159	9636	11323	67	10006.552	9907	10642	33	10088.061	9829	11015	43	10067.512	9906	10896	62	10125.936	9872	10720	97	10138.082	9825	11307	79	10110.393	9881	10747	147	10141.477	9821	11357	38	10160.815	9824	10902	72	10035.792	9882	10878	62	10043.919	9871	10651	48	10207.104	9856	11216	91
645	94	10149.159	9843	11546	67	10118.224	9830	11033	33	10025.576	9890	10529	43	10098.279	9826	11101	62	10151.500	9879	11924	97	10153.041	9875	10967	79	10131.456	9848	11073	147	10141.266	9883	11204	38	10118.368	9891	10697	72	10018.417	9901	10447	62	10076.307	9908	10801	48	10237.729	9869	11877	91
646	94	10064.968	9856	10666	67	10064.448	9896	10714	33	10015.091	9918	10195	43	10061.419	9906	10567	62	10057.871	9843	10490	97	10265.165	9748	11497	79	10077.089	9870	11326	147	10077.810	9860	11120	38	10094.289	9928	10686	72	10079.527	9658	11225	62	10012.451	9909	10509	48	10128.083	9620	11576	91
647	94	10158.628	9850	11267	67	10059.090	9905	10981	33	10106.121	9930	10842	43	10116.325	9873	10961	62	10256.726	9928	11257	97	10195.794	9870	11199	79	10162.114	9875	11248	147	10078.878	9884	11049	38	10098.368	9917	10749	72	10042.764	9883	10937	62	10111.354	9889	10929	48	10264.479	9810	11171	91
648	94	10142.447	9837	11179	67	10041.717	9854	10726	33	9998.091	9915	10355	43	10062.977	9863	10733	62	10128.968	9886	10666	97	10144.052	9827	11293	79	10061.658	9867	10947	147	10078.483	9885	11249	38	10064.289	9934	10452	72	10017.111	9874	10588	62	10079.451	9887	11100	48	10167.479	9876	11296	91
649	94	10077.159	9852	11509	67	10143.717	9819	11063	33	10028.151	9579	10641	43	10031.535	9913	10381	62	10066.242	9862	10512	97	10156.979	9888	10837	79	10113.266	9863	11343	147	10099.068	9830	10985	38	10036.263	9888	10680	72	10025.973	9868	10658	62	10073.774	9868	10755	48	10127.375	9882	10623	91
650	94	10071.255	9886	11042	67	10082.970	9856	10633	33	10078.576	9922	10464	43	10101.512	9917	10600	62	10249.983	9877	11300	97	10111.722	9828	10769	79	10137.481	9822	11419	147	10117.156	9886	11570	38	10138.553	9842	11048	72	10083.723	9884	11699	62	10048.661	9842	10512	48	10205.667	9848	11261	91
651	94	10088.787	9852	10871	67	10107.492	9886	10933	33	10177.151	9894	11394	43	10046.465	9934	10419	62	10136.419	9897	10946	97	10060.145	9916	10656	79	10145.886	9914	10646	147	10120.014	9867	11408	38	10098.237	9912	10840	72	10062.514	9871	11141	62	10067.258	9894	10625	48	10102.958	9874	10786	91
652	94	10256.255	9866	11695	67	10004.254	9884	10388	33	10069.516	9871	10696	43	10035.232	9890	11009	62	10151.887	9915	11001	97	10145.495	9810	11102	79	10080.253	9836	10822	147	10077.734	9459	10981	38	10167.421	9907	10806	72	10005.152	9902	10505	62	10055.161	9802	10792	48	10095.688	9718	11697	91
653	94	10226.681	9816	11572	67	10167.656	9703	11649	33	9974.121	9918	10121	43	10112.232	9841	11264	62	10152.854	9865	10725	97	10149.567	9877	11360	79	10090.595	9880	10605	147	10102.959	9733	11065	38	10097.105	9882	10706	72	10042.583	9756	10897	62	10054.354	9914	10809	48	10178.375	9825	10830	91
654	94	10195.553	9874	11771	67	10036.328	9879	10664	33	10044.272	9892	10422	43	10161.697	9876	10955	62	10117.419	9826	11034	97	10125.773	9854	11638	79	10115.089	9777	11178	147	10083.136	9875	10810	38	10057.579	9876	10531	72	10006.639	9869	10442	62	10046.693	9913	10828	48	10085.375	9894	10588	91
655	94	10066.266	9762	11345	67	10086.179	9881	10834	33	10034.576	9900	10613	43	9999.581	9860	10297	62	10088.517	9865	10712	97	10098.742	9657	11413	79	10127.291	9872	11808	147	10101.517	9586	11343	38	10111.947	9858	10827	72	10006.181	9887	10357	62	10057.581	9875	10614	48	10150.250	9909	11436	91
656	94	10070.915	9869	10923	67	10083.149	9848	10556	33	10082.242	9840	11493	43	10125.372	9891	11167	62	10063.807	9866	10656	97	10142.825	9778	11481	79	10171.544	9830	11876	147	10105.470	9804	11972	38	10166.211	9844	11242	72	10018.333	9833	10674	62	10026.242	9680	10389	48	10140.458	9848	11085	91
657	94	10217.851	9839	12527	67	10037.985	9878	10468	33	10076.242	9866	10442	43	10209.279	9838	11147	62	10120.290	9876	10908	97	10167.145	9837	11213	79	10068.025	9856	10713	147	10066.803	9869	10773	38	10112.632	9764	11155	72	10028.375	9868	10708	62	10013.983	9865	10352	48	10100.562	9840	11102	91
658	94	10151.543	9763	11765	67	10171.896	9847	10781	33	10121.363	9859	10843	43	10134.768	9889	10768	62	10107.081	9924	10960	97	10136.237	9832	10685	79	10094.646	9886	10850	147	10052.497	9879	11002	38	10066.368	9911	10686	72	10002.375	9855	10535	62	10068.968	9888	10825	48	10135.500	9886	11030	91
659	94	10160.500	9868	11538	67	10022.896	9826	10373	33	10092.788	9847	10614	43	9994.837	9851	10190	62	10246.807	9844	11197	97	10110.525	9869	10596	79	10213.177	9909	11572	147	10063.925	9861	11062	38	10118.921	9920	10999	72	9983.152	9895	10083	62	10063.726	9896	10634	48	10166.729	9898	11351	91
660	94	10150.989	9828	11154	67	10144.149	9873	11347	33	10079.849	9867	10763	43	10061.604	9876	10989	62	10178.549	9896	10796	97	10180.577	9799	11029	79	10135.443	9917	10797	147	10097.694	9843	11278	38	10065.053	9792	10703	72	10036.111	9867	10751	62	10056.532	9805	10839	48	10050.333	9924	10532	91
661	94	10070.702	9830	11236	67	10120.597	9823	10954	33	10086.970	9775	10529	43	10121.907	9912	10630	62	10164.936	9858	11313	97	10156.773	9885	10822	79	10116.140	9888	11287	147	10083.197	9802	11619	38	10068.026	9858	10690	72	10078.694	9877	11119	62	10011.919	9855	10329	48	10110.417	9827	10794	91
662	94	10078.713	9887	11073	67	10144.358	9870	10819	33	10087.879	9923	10707	43	10077.441	9858	10795	62	10133.774	9894	10912	97	10191.217	9880	11403	79	10110.684	9862	11059	147	10069.646	9859	10840	38	10099.815	9868	10968	72	10000.833	9884	10276	62	10018.822	9876	10818	48	10091.958	9825	11035	91
663	94	10135.372	9734	11437	67	10120.701	9872	10988	33	10031.151	9891	10283	43	10093.559	9882	10662	62	10289.646	9859	11712	97	10112.979	9871	11338	79	10139.140	9861	10858	147	10079.470	9852	11017	38	10089.526	9931	10652	72	10038.111	9878	10614	62	10079.532	9900	10856	48	10060.083	9876	10675	91
664	94	10094.043	9890	10907	67	10104.672	9924	10878	33	10046.879	9909	10441	43	10150.628	9862	11107	62	10150.064	9840	10900	97	10130.557	9882	11135	79	10168.582	9883	11273	147	10081.374	9889	10584	38	10008.947	9869	10425	72	10012.806	9850	10501	62	10057.049	9245	10513	48	10068.062	9818	10648	91
665	94	10111.979	9790	11178	67	10064.656	9637	11727	33	10045.333	9870	10398	43	10151.837	9741	11203	62	10134.919	9868	11352	97	10106.484	9839	10835	79	10065.469	9525	11052	147	10159.429	9809	11100	38	10034.579	9873	10376	72	10067.069	9894	10919	62	10080.081	9870	11161	48	10130.750	9882	10671	91
666	94	10176.191	9795	11298	67	10051.955	9881	10492	33	9976.970	9911	10199	43	10068.256	9925	10375	62	10155.629	9859	10985	97	10117.525	9911	11102	79	10118.811	9857	11630	147	10166.231	9830	10888	38	10102.842	9873	10420	72	9996.250	9900	10250	62	10116.242	9884	10638	48	10024.417	9882	10377	91
667	94	10112.276	9898	11005	67	10149.955	9856	11748	33	10074.606	9914	10763	43	10095.209	9822	10726	62	10142.983	9866	10957	97	10145.011	9814	10887	79	10087.607	9850	11038	147	10090.231	9849	11228	38	10018.895	9903	10560	72	10063.431	9894	10835	62	10098.371	9830	10938	48	9993.000	9910	10178	91
668	94	10144.606	9823	11068	67	10081.478	9790	10913	33	10008.363	9832	10294	43	10065.256	9844	10825	62	10115.210	9831	10786	97	10239.453	9802	11534	79	10126.342	9857	10959	147	10141.585	9855	11285	38	10006.632	9928	10159	72	10009.902	9872	10742	62	10049.000	9806	11023	48	10076.875	9828	10936	91
669	94	10143.787	9844	11088	67	10135.358	9819	11142	33	10036.697	9902	10575	43	10134.303	9831	10664	62	10187.032	9814	10923	97	10105.475	9795	11093	79	10054.785	9832	10744	147	10085.864	9791	11502	38	10193.526	9895	10953	72	10091.194	9838	11313	62	10031.354	9803	10983	48	10058.771	9911	10545	91
670	94	10217.872	9861	11876	67	10198.358	9891	12237	33	9994.576	9920	10104	43	10168.907	9887	11093	62	10132.049	9844	10905	97	10118.134	9832	10735	79	10120.595	9858	10784	147	10107.360	9855	10859	38	10101.132	9826	10590	72	10081.444	9855	10630	62	10041.597	9894	10793	48	10054.042	9887	11028	91
671	94	10043.276	9865	10602	67	10152.731	9847	11189	33	10029.333	9861	10679	43	10205.441	9925	11312	62	10076.726	9852	11406	97	10110.475	9876	11269	79	10187.127	9827	11093	147	10107.422	9769	11851	38	10113.579	9828	10731	72	9970.417	9482	10302	62	10025.193	9889	10697	48	10051.938	9908	10732	91
672	94	10084.330	9872	10797	67	10051.687	9555	11033	33	10031.394	9892	10496	43	10192.768	9875	10770	62	10120.661	9804	11583	97	10117.031	9882	10956	79	10100.380	9833	11137	147	10108.782	9729	11336	38	10077.815	9857	10680	72	9999.111	9916	10232	62	10069.451	9912	10566	48	10074.292	9886	10601	91
673	94	10101.659	9137	11091	67	10158.806	9844	10790	33	10103.121	9859	10883	43	10125.953	9828	11044	62	10061.936	9846	11443	97	10170.547	9725	10926	79	10180.811	9883	12430	147	10079.218	9843	11366	38	10116.632	9867	11049	72	10096.348	9879	10926	62	10074.049	9871	10615	48	10015.479	9901	10377	91
674	94	10123.330	9625	11191	67	10141.642	9861	11115	33	10060.697	9935	10715	43	10077.419	9874	10719	62	10164.307	9848	11852	97	10143.000	9879	11062	79	10081.569	9898	10865	147	10070.293	9213	11847	38	10054.315	9881	10402	72	10047.473	9848	10899	62	10091.242	9880	10860	48	10110.354	9862	11021	91
675	94	10133.276	9816	11548	67	10052.776	9864	10864	33	10054.606	9892	10722	43	10267.860	9899	11439	62	10096.290	9875	10820	97	10116.855	9832	11976	79	10162.393	9836	11118	147	10076.816	9857	10799	38	10064.763	9892	10433	72	10037.958	9684	10726	62	10063.242	9639	10822	48	10062.688	9873	11396	91
676	94	10112.213	9894	13494	67	10174.388	9838	11379	33	10034.212	9897	10581	43	10051.000	9771	10855	62	10089.226	9871	10545	97	10089.289	9832	10911	79	10123.924	9889	10898	147	10111.068	9858	11416	38	10083.342	9858	10703	72	10086.986	9873	10897	62	10169.951	9865	11238	48	10065.438	9812	10570	91
677	94	10155.500	9871	11205	67	10150.612	9862	10850	33	9991.879	9912	10211	43	10153.813	9903	10885	62	10205.807	9906	11527	97	10131.104	9876	11261	79	10105.544	9869	10770	147	10148.681	9846	11184	38	10102.237	9911	10777	72	10007.542	9852	10651	62	10039.290	9868	10968	48	10309.208	9806	11466	91
678	94	10197.574	9768	11546	67	10075.164	9890	10991	33	10237.849	9918	11262	43	10108.744	9838	11097	62	10113.017	9862	10947	97	10148.484	9886	11570	79	10196.291	9444	11318	147	10147.429	9743	11235	38	10050.868	9898	10751	72	10001.889	9907	10308	62	10178.258	9910	11643	48	10150.979	9825	11053	91
679	94	10109.372	9866	11132	67	10181.373	9908	10932	33	9988.788	9884	10082	43	10151.721	9925	10870	62	10094.178	9915	10780	97	10111.093	9863	10773	79	10134.937	9840	11616	147	10079.694	9848	10783	38	10184.553	9878	11306	72	10028.848	9861	10835	62	10025.742	9881	10693	48	10095.688	9866	11527	91
680	94	10099.319	9840	11028	67	10236.344	9898	10918	33	9997.849	9838	10319	43	10155.977	9850	10870	62	10053.613	9863	10568	97	10064.134	9464	10517	79	10158.531	9887	10856	147	10087.408	9765	11155	38	10024.395	9919	10964	72	9991.514	9886	10282	62	10033.129	9846	10627	48	10105.458	9756	11092	91
681	94	10105.979	9879	11089	67	10121.403	9880	11678	33	10019.151	9921	10252	43	9998.744	9820	10469	62	10175.790	9857	11556	97	10101.608	9850	11402	79	10097.722	9436	11079	147	10096.075	9876	11604	38	10036.447	9093	10594	72	10006.848	9890	10519	62	10038.468	9025	10709	48	10176.938	9879	11567	91
682	94	10059.691	9899	11207	67	10123.687	9872	10998	33	10008.939	9868	10247	43	10157.512	9830	11690	62	10168.517	9919	11099	97	10113.825	9824	11241	79	10078.658	9855	10713	147	10125.347	9853	11425	38	10072.289	9931	10539	72	9966.389	9070	10170	62	10120.017	9895	11716	48	10069.667	9879	10797	91
683	94	10111.341	9899	11640	67	10099.851	9811	11060	33	10050.363	9895	10361	43	10048.069	9871	10676	62	10246.919	9840	11205	97	10084.928	9372	11295	79	10082.873	9706	11325	147	10079.925	9838	11079	38	10057.868	9903	10485	72	10028.792	9907	10677	62	10048.629	9882	10771	48	10086.375	9842	10953	91
684	94	10112.468	9861	11277	67	10182.269	9904	11173	33	10039.121	9906	10754	43	10197.813	9830	11010	62	10123.226	9897	10987	97	10155.475	9845	10967	79	10087.671	9875	11163	147	10082.911	9828	10951	38	10061.474	9908	10532	72	10038.917	9830	10754	62	10018.564	9887	10435	48	10133.750	9891	10977	91
685	94	10175.128	9821	11573	67	10027.627	9726	10519	33	10035.272	9853	10816	43	10063.372	9872	10673	62	10152.549	9820	10801	97	10151.804	9875	11906	79	10087.165	9810	11030	147	10045.748	9890	10950	38	10102.526	9903	10648	72	9994.333	9853	10409	62	9994.178	9880	10331	48	10032.938	9915	10648	91
686	94	10059.968	9839	11306	67	10094.358	9899	10733	33	10026.879	9922	10645	43	10112.744	9890	11096	62	10139.017	9856	11396	97	10094.351	9849	10894	79	10063.316	9872	10831	147	10082.340	9844	11128	38	10125.237	9824	10820	72	9988.277	9872	10469	62	10065.790	9852	10730	48	10100.125	9933	10531	91
687	94	10082.011	9371	11090	67	10129.418	9861	11122	33	10095.909	9910	10753	43	10066.023	9848	10669	62	10083.146	9908	10880	97	10112.052	9872	11191	79	10173.595	9822	11090	147	10094.762	9813	11477	38	10033.789	9897	10323	72	10065.819	9864	11252	62	10059.242	9905	10951	48	10053.333	9905	10629	91
688	94	10116.489	9855	11406	67	10124.612	9863	10782	33	10051.091	9890	10363	43	10069.488	9848	10596	62	10144.693	9858	11020	97	10141.289	9887	11126	79	10139.924	9884	10878	147	10126.041	9680	11091	38	10095.053	9232	10699	72	10041.902	9907	10841	62	10066.290	9887	11004	48	10035.125	9892	10949	91
689	94	10166.245	9815	11261	67	10108.045	9825	10781	33	10091.606	9878	10728	43	10007.187	9893	10226	62	10198.354	9859	11315	97	10085.979	9799	10935	79	10103.873	9892	11253	147	10076.129	9874	10864	38	10073.658	9898	10765	72	9993.208	9723	10338	62	10142.839	9864	11256	48	10107.604	9721	11321	91
690	94	10104.372	9856	10854	67	10064.552	9872	10779	33	10073.697	9903	10777	43	10159.047	9903	11037	62	10149.678	9824	11365	97	10142.567	9849	11048	79	10168.000	9835	11167	147	10112.395	9787	12374	38	10161.658	9864	11376	72	9994.236	9868	10390	62	10048.146	9856	10666	48	10076.042	9858	10529	91
691	94	10080.500	9844	10937	67	10050.985	9876	10931	33	10114.182	9888	10554	43	10057.441	9902	10879	62	10031.678	9434	10662	97	10214.525	9874	11456	79	10095.240	9787	10502	147	10052.075	9836	10872	38	10057.395	9839	11167	72	10014.556	9903	10962	62	10004.307	9840	10438	48	10071.542	9850	10761	91
692	94	10082.659	9878	10704	67	10142.164	9841	11203	33	10004.606	9906	10297	43	10175.675	9778	11777	62	10076.226	9870	10676	97	10168.021	9847	11452	79	10187.140	9874	11331	147	10150.354	9736	11252	38	10064.158	9939	10544	72	10029.569	9858	10764	62	10161.564	9904	11649	48	10087.646	9880	10961	91
693	94	10071.904	9865	10796	67	10128.224	9818	11365	33	10147.000	9909	10941	43	10073.581	9741	11050	62	10122.629	9865	10795	97	10200.145	9803	11579	79	10067.025	9651	10697	147	10066.490	9785	10938	38	10127.868	9821	10760	72	10042.764	9746	11251	62	10012.064	9753	10652	48	10088.667	9754	10689	91
694	94	10067.766	9844	11039	67	10054.567	9891	11068	33	10041.788	9907	10532	43	10091.441	9884	10570	62	10112.968	9874	10763	97	10132.093	9748	10997	79	10191.823	9852	12037	147	10082.523	9785	12236	38	10235.237	9864	11580	72	9994.681	9889	10270	62	10034.790	9889	10649	48	10139.521	9901	11093	91
695	94	10100.468	9880	11098	67	10088.537	9910	10988	33	10017.363	9799	10782	43	10154.721	9815	11258	62	10154.226	9836	11475	97	10106.763	9877	10944	79	10111.165	9830	11062	147	10102.755	9894	11063	38	10032.368	9924	10505	72	10018.167	9900	10386	62	10020.774	9905	10397	48	10027.854	9796	10600	91
696	94	10132.894	9848	11084	67	10070.448	9879	10695	33	10034.728	9882	10421	43	10001.396	9862	10595	62	10189.032	9839	11546	97	10129.567	9820	11259	79	10205.633	9836	11472	147	10094.667	9810	11346	38	10254.685	9853	11167	72	10017.958	9840	10844	62	10016.951	9900	10527	48	10104.354	9899	11803	91
697	94	10073.063	9821	11146	67	10054.045	9803	11312	33	10001.576	9920	10407	43	10117.512	9853	10661	62	10311.097	9834	11475	97	10114.505	9814	10868	79	10170.898	9783	11687	147	10071.979	9890	10872	38	10172.789	9877	10966	72	10013.042	9826	11030	62	10075.419	9889	11179	48	10138.375	9921	10744	91
698	94	10120.245	9829	10960	67	10206.836	9727	11301	33	10004.151	9894	10341	43	10088.651	9519	10835	62	10035.049	9895	10714	97	10124.340	9902	10977	79	10075.544	9843	10748	147	10070.326	9761	11235	38	10063.026	9826	10434	72	10005.569	9865	10579	62	10106.436	9899	10700	48	10084.917	9803	10680	91
699	94	10051.096	9698	11040	67	10087.224	9871	10836	33	10030.363	9900	10541	43	10199.163	9854	10932	62	10137.774	9881	11154	97	10146.804	9427	10952	79	10105.873	9865	11536	147	10022.911	9694	10747	38	10167.579	9839	10911	72	10029.639	9898	10648	62	10070.064	9830	10875	48	10037.250	9860	10372	91
700	94	10124.245	9837	11160	67	10105.567	9818	10931	33	10087.061	9880	11131	43	10130.279	9853	10788	62	10169.790	9865	11175	97	10110.505	9759	11034	79	10136.354	9870	11340	147	10104.068	9847	11416	38	10100.605	9707	11026	72	9990.639	9752	10312	62	10006.081	9896	10342	48	10067.667	9912	10684	91
701	94	10110.415	9857	10912	67	10101.000	9833	11490	33	10210.606	9934	10986	43	9995.977	9777	10192	62	10098.968	9859	10954	97	10043.340	9899	10452	79	10088.835	9890	10877	147	10096.681	9309	11390	38	10182.500	9869	11242	72	10089.292	9864	11516	62	10068.483	9857	10641	48	10045.292	9886	10633	91
702	94	10114.287	9834	11193	67	10187.597	9673	11298	33	10041.970	9865	10542	43	10213.931	9845	10918	62	10090.903	9845	10428	97	10146.505	9775	11477	79	10157.013	9755	11542	147	10071.456	9818	10880	38	10092.947	9914	10502	72	10047.042	9821	10605	62	10110.549	9861	10765	48	10042.479	9880	10508	91
703	94	10067.383	9907	10606	67	10157.030	9885	11058	33	10101.151	9878	10638	43	10028.419	9837	10299	62	10047.936	9895	10557	97	10159.196	9874	11025	79	10031.329	9843	10627	147	10091.177	9875	11311	38	10158.737	9881	10857	72	10037.125	9890	10499	62	10066.210	9771	11358	48	10074.458	9909	10724	91
704	94	10070.872	9856	10821	67	10031.522	9833	10597	33	10022.516	9899	10381	43	10033.813	9924	10581	62	10139.517	9886	10720	97	10113.804	9753	10787	79	10226.469	9857	11694	147	10095.789	9811	11062	38	10090.026	9902	10758	72	10060.473	9852	10478	62	10076.468	9901	10486	48	10066.729	9887	10771	91
705	94	10098.553	9827	10863	67	10069.746	9841	10953	33	10064.151	9655	10809	43	10132.721	9783	11135	62	10086.451	9860	11066	97	10146.629	9817	11505	79	10142.671	9854	11470	147	10122.354	9795	11429	38	10061.974	9868	10662	72	10018.431	9850	10639	62	10057.710	9877	10788	48	10041.000	9863	10548	91
706	94	10124.053	9723	10835	67	10145.955	9782	11387	33	9985.454	9900	10062	43	10019.791	9887	10502	62	10197.258	9892	11016	97	10091.011	9816	11018	79	10148.658	9578	11020	147	10122.782	9879	11290	38	10197.921	9869	11102	72	10080.708	9881	11543	62	10062.968	9479	10899	48	10046.062	9913	10403	91
707	94	10141.181	9792	11142	67	10097.656	9904	10783	33	10035.030	9847	10615	43	10027.697	9857	10640	62	10194.532	9765	11684	97	10116.701	9890	10967	79	10142.443	9883	10795	147	10087.599	9867	11305	38	10054.842	9877	10371	72	9965.167	9299	10226	62	10068.839	9894	10886	48	10042.500	9909	10603	91
708	94	10116.447	9824	10961	67	10150.313	9813	11031	33	10049.303	9898	10661	43	10071.884	9878	10508	62	10139.549	9907	10938	97	10146.938	9823	10990	79	10050.089	9856	10380	147	10075.143	9702	11075	38	10064.921	9889	10557	72	10018.181	9895	10515	62	10043.258	9861	10936	48	10146.917	9919	11194	91
709	94	10058.468	9841	10874	67	10093.926	9849	10903	33	10082.091	9894	11245	43	10183.675	9824	11025	62	10120.354	9608	11484	97	10086.082	9801	10871	79	10101.127	9866	11057	147	10109.898	9782	12080	38	9989.526	9885	10188	72	10060.708	9886	10839	62	10026.854	9850	10680	48	10089.708	9892	10603	91
710	94	10056.851	9860	11021	67	10124.418	9363	11292	33	10101.909	9762	11287	43	10127.675	9789	11221	62	10092.646	9907	10908	97	10155.011	9784	11702	79	10090.177	9861	11030	147	10071.245	9804	10595	38	10240.579	9816	10930	72	10035.444	9874	10745	62	10044.097	9851	10844	48	10080.812	9897	11261	91
711	94	10209.894	9866	11496	67	10209.478	9861	12103	33	10007.818	9886	10612	43	10106.535	9882	10658	62	10148.661	9817	10657	97	10155.640	9858	11121	79	10209.266	9811	12014	147	10114.585	9734	11500	38	10105.605	9791	10693	72	10032.625	9847	10663	62	10061.322	9893	10803	48	10089.500	9883	10717	91
712	94	10033.437	9278	10992	67	10058.492	9818	10684	33	10048.909	9912	10747	43	10012.628	9897	10648	62	10124.790	9818	11433	97	10090.289	9866	10915	79	10160.418	9889	11162	147	10036.497	9377	10828	38	10076.711	9874	10946	72	10028.250	9885	10602	62	10068.451	9854	10727	48	10163.792	9808	11378	91
713	94	10100.053	9867	11120	67	10126.403	9845	11216	33	10018.788	9915	10579	43	10150.279	9870	10797	62	10114.790	9878	10894	97	10112.299	9895	10989	79	10220.063	9846	11380	147	10102.844	9781	11286	38	10183.315	9726	10981	72	10089.000	9886	11164	62	10022.726	9891	10586	48	10055.354	9812	11193	91
714	94	10098.500	9877	11014	67	10141.851	9866	11003	33	10061.758	9893	10669	43	10029.372	9878	10752	62	10080.000	9731	11002	97	10128.640	9860	11108	79	10220.367	9836	11399	147	10093.415	9797	11762	38	10158.395	9845	10465	72	10042.792	9641	10885	62	10120.064	9856	10920	48	10144.438	9814	10966	91
715	94	10092.457	9876	10849	67	10118.508	9853	11209	33	10111.061	9923	10887	43	10147.209	9800	11007	62	10127.758	9746	11183	97	10188.175	9747	11311	79	10212.076	9749	11653	147	10105.871	9542	11200	38	10095.315	9879	10614	72	10031.027	9852	10593	62	10021.581	9883	10332	48	10071.188	9873	10655	91
716	94	10118.872	9853	11090	67	10068.761	9850	10875	33	10082.151	9814	10706	43	10109.023	9933	10955	62	10172.113	9712	11136	97	10088.093	9820	11037	79	10178.544	9864	11195	147	10059.149	9874	10999	38	10071.632	9818	11015	72	10129.167	9893	11296	62	10148.774	9789	11135	48	10141.375	9857	10669	91
717	94	10154.809	9824	11234	67	10212.522	9909	11412	33	9992.697	9856	10221	43	10024.047	9283	10525	62	10072.919	9890	10715	97	10147.681	9869	11074	79	10146.253	9833	10832	147	10136.904	9870	11842	38	10063.342	9942	10377	72	10014.181	9922	10185	62	10025.049	9894	10318	48	10118.708	9815	10799	91
718	94	10180.085	9855	11119	67	10018.135	9896	10575	33	9980.484	9919	10043	43	10195.581	9830	10905	62	10130.483	9789	11009	97	10126.866	9847	10879	79	10134.760	9798	10718	147	10062.055	9853	10784	38	10130.579	9872	11107	72	10046.875	9858	11206	62	10099.549	9891	10763	48	10057.688	9880	10864	91
719	94	10127.117	9880	11524	67	10071.701	9835	11641	33	10011.484	9885	10412	43	10059.813	9909	10554	62	10111.419	9804	10672	97	10112.475	9867	12042	79	10102.228	9896	10892	147	10029.775	9880	10857	38	10084.315	9815	11039	72	10020.625	9839	10456	62	10084.403	9900	11341	48	10111.354	9900	11543	91
720	94	10120.011	9838	11401	67	10191.478	9873	11753	33	10026.939	9914	10310	43	10095.791	9898	10606	62	10126.322	9807	10924	97	10150.423	9884	11417	79	10121.063	9884	11194	147	10092.231	9875	11010	38	10059.447	9867	10681	72	10025.402	9896	10685	62	10012.646	9908	10632	48	10112.562	9863	11056	91
721	94	10101.670	9828	11050	67	10102.806	9872	11147	33	10016.758	9906	10399	43	10208.721	9918	11214	62	10204.500	9808	12458	97	10070.681	9897	10740	79	10145.342	9790	11200	147	10089.470	9487	11291	38	10223.895	9859	11515	72	10001.944	9878	10256	62	10045.097	9879	11094	48	10056.250	9865	10574	91
722	94	10125.063	9879	12150	67	10022.030	9822	10325	33	10018.576	9868	10363	43	10068.047	9874	10720	62	10150.290	9820	12235	97	10147.969	9900	11082	79	10172.531	9877	11260	147	10084.775	9831	10934	38	10016.395	9892	10498	72	10029.723	9896	10669	62	10073.936	9830	10970	48	10088.208	9878	10796	91
723	94	10171.915	9907	10926	67	10145.642	9818	11007	33	10083.272	9867	10685	43	10163.488	9688	10978	62	10211.193	9881	12013	97	10081.423	9867	10567	79	10257.696	9817	11459	147	10073.775	9723	10996	38	10126.158	9842	10817	72	10052.139	9228	11379	62	10014.839	9895	10447	48	10094.812	9873	11179	91
724	94	10172.404	9837	11564	67	10156.791	9853	11238	33	10014.000	9913	10294	43	10092.349	9848	11006	62	10115.242	9893	10821	97	10159.247	9733	11429	79	10168.127	9854	11006	147	10096.102	9866	10838	38	10142.737	9931	10753	72	10019.902	9879	10565	62	10012.581	9884	10450	48	10102.104	9925	11700	91
725	94	10086.063	9877	11009	67	10167.597	9881	11145	33	10088.546	9885	10632	43	10107.465	9877	10698	62	10040.871	9890	10650	97	10102.031	9788	11431	79	10138.987	9415	10700	147	10090.381	9849	11230	38	10058.263	9852	10373	72	10047.986	9832	10829	62	10122.354	9897	10862	48	10110.917	9874	10766	91
726	94	10110.851	9815	11125	67	10098.269	9860	10963	33	10002.212	9877	10477	43	10073.256	9912	10976	62	10117.500	9841	10952	97	10111.124	9744	10831	79	10218.785	9672	11322	147	10085.945	9804	10977	38	10045.237	9808	10939	72	10031.611	9894	10604	62	10030.742	9881	10602	48	10034.042	9873	10613	91
727	94	10130.830	9845	11198	67	10106.149	9548	10923	33	10035.849	9842	10589	43	10067.279	9907	10726	62	10258.322	9784	10894	97	10163.392	9896	11469	79	10215.215	9872	11541	147	10046.925	9879	10749	38	10055.237	9908	10619	72	10061.125	9885	11179	62	10022.322	9888	10788	48	10116.542	9871	11184	91
728	94	10075.511	9282	11525	67	10062.612	9845	10725	33	10141.849	9896	10603	43	10176.256	9795	11682	62	10196.758	9756	11525	97	10105.113	9873	11155	79	10126.798	9893	11103	147	10056.871	9866	11240	38	10050.289	9822	10577	72	10058.681	9851	10885	62	10044.951	9858	10608	48	10121.854	9865	11542	91
729	94	10087.809	9813	10704	67	10103.463	9495	10973	33	10056.333	9858	10450	43	10177.581	9870	11409	62	10126.097	9840	11647	97	10086.640	9817	11242	79	10097.962	9809	11052	147	10080.483	9873	10861	38	10103.000	9914	11199	72	10025.681	9795	11087	62	10170.903	9860	11326	48	10038.708	9312	10743	91
730	94	10063.628	9833	10675	67	10037.448	9916	10539	33	10014.667	9437	10547	43	10222.651	9827	11443	62	10128.919	9720	11219	97	10158.567	9831	11242	79	10142.798	9870	11040	147	10088.007	9822	11044	38	9996.237	9909	10149	72	10002.639	9879	10697	62	10060.726	9853	10946	48	10090.667	9875	11358	91
731	94	10126.000	9325	11773	67	10110.672	9866	11100	33	10129.363	9826	11122	43	10087.441	9891	10692	62	10115.354	9865	11297	97	10112.475	9862	10806	79	10298.848	9867	11472	147	10060.463	9849	10957	38	10162.553	9921	10990	72	10035.792	9919	10465	62	10088.646	9862	10709	48	10085.458	9891	10913	91
732	94	10126.394	9858	11221	67	10071.746	9870	10818	33	10031.061	9879	10290	43	10080.419	9880	10518	62	10117.419	9895	10632	97	10188.928	9743	11709	79	10175.291	9823	11632	147	10055.775	9830	10827	38	10023.000	9516	10636	72	10053.208	9878	10597	62	10021.274	9867	10501	48	10163.375	9818	11230	91
733	94	10070.883	9866	10986	67	10030.060	9820	11531	33	10049.212	9915	10420	43	10156.093	9872	10763	62	10151.129	9902	10810	97	10063.145	9865	10803	79	10245.102	9818	12509	147	10110.530	9766	10893	38	10067.053	9904	10480	72	10029.083	9907	10830	62	10056.678	9180	11251	48	10082.021	9884	10688	91
734	94	10179.628	9793	11778	67	10127.896	9854	11213	33	9999.242	8983	10890	43	10043.093	9865	10794	62	10129.097	9569	11010	97	10164.979	9890	11317	79	10087.140	9887	10854	147	10087.340	9872	11587	38	10023.737	9838	10220	72	10065.848	9889	10933	62	10071.307	9864	11415	48	10112.104	9829	10510	91
735	94	10064.926	9844	10906	67	10054.135	9859	10734	33	10079.121	9916	10782	43	10062.977	9905	10909	62	10136.564	9860	11457	97	10161.547	9783	11672	79	10101.557	9853	10960	147	10129.218	9806	11282	38	10063.421	9828	10684	72	10040.861	9902	11060	62	10004.097	9863	10346	48	10174.312	9844	10953	91
736	94	10159.447	9900	11028	67	10078.537	9851	10825	33	10047.879	9885	10558	43	10037.396	9912	10319	62	10136.871	9711	10856	97	10096.598	9850	10957	79	10145.962	9812	11237	147	10057.578	9868	10735	38	10082.289	9845	10366	72	10085.569	9813	11119	62	10039.097	9907	10542	48	10036.792	9875	10451	91
737	94	10148.000	9738	11046	67	10070.463	9850	10544	33	10057.606	9904	10784	43	10215.419	9850	11272	62	10159.822	9896	10898	97	10071.412	9867	10913	79	10173.443	9767	11144	147	10111.503	9807	11428	38	10031.026	9827	10660	72	10001.542	9885	10335	62	10061.807	9879	10852	48	10213.062	9902	10668	91
738	94	10041.872	9827	10833	67	10100.582	9879	10762	33	10046.030	9893	10682	43	10109.581	9929	10962	62	10091.210	9851	10816	97	10092.536	9901	10903	79	10180.165	9845	12250	147	10090.592	9819	11171	38	10066.395	9881	10901	72	10020.486	9856	10860	62	10013.758	9877	10697	48	10071.542	9889	10445	91
739	94	10092.830	9880	10913	67	10036.656	9868	10606	33	10025.576	9871	10320	43	10085.675	9872	10906	62	10124.097	9860	10926	97	10193.660	9817	11002	79	10146.342	9931	10774	147	10083.803	9814	11260	38	10101.105	9887	10500	72	10050.917	9852	10930	62	10096.549	9829	11290	48	10086.729	9880	11978	91
740	94	10139.500	9783	11406	67	10073.463	9897	11007	33	10018.484	9891	10287	43	10120.256	9855	10834	62	10142.693	9890	10776	97	10094.618	9751	11161	79	10152.607	9791	11151	147	10110.238	9687	11716	38	10029.815	9886	10270	72	10045.264	9247	12695	62	10035.226	9854	10530	48	10115.604	9917	10632	91
741	94	10064.500	9858	10951	67	10115.060	9873	11154	33	10161.667	9852	10977	43	10086.023	9870	10713	62	10080.161	9900	10682	97	10075.938	9846	10545	79	10094.127	9884	10899	147	10073.966	9883	11163	38	10158.711	9931	11373	72	10048.027	9839	11226	62	10042.742	9866	11154	48	10144.333	9828	11008	91
742	94	10194.926	9886	11617	67	10153.209	9830	11091	33	10054.454	9810	10659	43	10075.209	9154	10685	62	10121.790	9853	11401	97	10043.557	9812	10686	79	10157.114	9848	11260	147	10084.429	9844	10787	38	10119.711	9875	10713	72	10006.848	9810	10416	62	10046.161	9878	10908	48	10107.458	9887	11603	91
743	94	10159.755	9847	11016	67	10058.896	9254	10656	33	10113.091	9798	12120	43	10134.209	9877	10930	62	10116.226	9897	10758	97	10097.475	9857	10995	79	10166.823	9885	10918	147	10099.564	9871	11237	38	10074.921	9904	10401	72	10011.098	9873	10332	62	10017.387	9918	10423	48	10061.458	9923	10600	91
744	94	10107.032	9849	10760	67	10142.164	9832	10772	33	10041.879	9899	10567	43	10121.069	9821	11005	62	10208.436	9814	11432	97	10189.206	9877	11897	79	10177.253	9884	11116	147	10120.571	9881	11801	38	10214.315	9896	10854	72	10044.056	9899	10721	62	10119.210	9848	10880	48	10147.271	9799	11136	91
745	94	10159.521	9800	11231	67	10090.910	9905	11193	33	10058.788	9888	10387	43	10190.163	9827	10608	62	10228.854	9821	10938	97	10063.495	9883	10611	79	10141.367	9882	10646	147	10050.306	9885	11330	38	10117.079	9822	11477	72	9998.958	9855	10309	62	10039.161	9830	10948	48	10008.333	9876	10513	91
746	94	10046.170	9858	10919	67	10107.179	9829	10617	33	10090.818	9779	10895	43	10070.628	9843	10989	62	10110.193	9898	11140	97	10032.402	9845	10591	79	10224.658	9778	11848	147	10140.259	9297	11346	38	10113.711	9871	11025	72	10071.736	9828	11337	62	10092.193	9835	10945	48	10181.625	9868	11261	91
747	94	10116.298	9429	11322	67	10102.910	9878	10685	33	10012.182	9856	10451	43	10052.651	9846	10601	62	10077.274	9733	10487	97	10169.443	9905	11912	79	10220.886	9666	10864	147	10125.177	9832	11006	38	10301.000	9727	11983	72	10074.361	9883	10801	62	10070.903	9616	10913	48	10162.417	9850	11777	91
748	94	10120.968	9848	11056	67	10071.865	9757	10946	33	10083.000	9899	10675	43	10139.303	9849	10787	62	10119.193	9830	11161	97	10070.093	9861	10672	79	10160.380	9875	11181	147	10084.122	9851	10991	38	10145.685	9863	11325	72	10051.098	9840	10925	62	10072.436	9911	11215	48	10024.021	9888	10528	91
749	94	10122.361	9870	10961	67	10031.313	9906	10464	33	10186.606	9846	11205	43	10017.372	9903	10786	62	10158.064	9897	10784	97	10090.453	9508	11119	79	10196.848	9869	11939	147	10116.871	9844	11096	38	10032.737	9888	10789	72	10078.889	9825	11048	62	10039.307	9838	10584	48	10025.583	9848	10995	91
750	94	10015.447	9858	10568	67	10153.254	9848	10864	33	10041.879	9915	10251	43	10042.651	9777	10748	62	10127.081	9450	11599	97	10138.104	9754	11245	79	10239.165	9812	11417	147	10149.728	9846	11234	38	10043.789	9907	10547	72	9990.333	9886	10363	62	10010.839	9892	10529	48	10099.021	9830	11039	91
751	94	10096.298	9833	11301	67	10112.687	9819	10950	33	9986.182	9889	10134	43	10014.697	9898	10533	62	10017.081	9854	10546	97	10138.866	9868	10991	79	10108.329	9886	11269	147	10100.551	9799	10980	38	10144.500	9860	10608	72	10001.277	9884	10310	62	10097.064	9779	10459	48	10137.833	9875	10884	91
752	94	10130.000	9702	11067	67	10124.627	9902	10995	33	10014.303	9882	10721	43	10068.697	9886	10513	62	10091.661	9863	10954	97	10113.423	9894	10917	79	10191.051	9865	11691	147	10141.367	9788	11186	38	10069.263	9868	10459	72	10119.681	9835	10932	62	10015.258	9844	10434	48	10077.125	9841	10813	91
753	94	10064.745	9810	10539	67	10080.403	9886	10954	33	9982.182	9907	10111	43	10147.187	9802	11012	62	10072.226	9874	10536	97	10058.443	9863	10767	79	10133.013	9823	11296	147	10114.374	9853	11265	38	10078.815	9911	10867	72	10017.848	9882	10688	62	10031.710	9844	10537	48	10037.396	9906	10450	91
754	94	10112.745	9862	12222	67	10181.791	9902	11595	33	10042.454	9926	10603	43	10037.396	9898	10350	62	10066.097	9883	10559	97	10110.196	9903	10870	79	10167.886	9814	11251	147	10066.871	9813	10843	38	10072.237	9853	10787	72	10013.319	9875	10506	62	10094.322	9858	10835	48	10097.917	9911	11398	91
755	94	10151.861	9873	11350	67	10138.701	9862	10865	33	10051.484	9886	10526	43	10124.000	9817	11111	62	10112.839	9791	11065	97	10164.124	9849	12190	79	10150.696	9868	11413	147	10105.422	9739	11117	38	10092.211	9867	10727	72	10023.527	9894	10666	62	10029.597	9554	10960	48	10103.500	9882	10570	91
756	94	10078.170	9874	11351	67	10107.926	9844	10932	33	10047.303	9905	10594	43	10046.697	9896	10357	62	10179.871	9784	11286	97	10182.959	9793	11331	79	10121.671	9800	11459	147	10135.170	9871	10889	38	10099.105	9871	10852	72	10042.083	9884	10696	62	10052.822	9716	10798	48	10152.000	9910	11308	91
757	94	10133.713	9894	11547	67	10089.135	9909	11085	33	10049.061	9903	10624	43	10141.349	9773	11531	62	10068.161	9857	10795	97	10124.516	9818	10688	79	10281.316	9722	12272	147	10101.483	9839	11240	38	10074.211	9887	10763	72	10045.292	9854	10669	62	10074.210	9843	10988	48	10071.562	9885	11043	91
758	94	10162.670	9893	12679	67	10164.508	9792	11142	33	10078.454	9868	10548	43	10112.116	9889	10671	62	10172.032	9786	10876	97	10160.690	9869	11104	79	10172.000	9792	11582	147	10088.585	9892	10567	38	10217.395	9776	10983	72	10072.542	9878	11005	62	10067.307	9854	10895	48	10233.396	9901	10841	91
759	94	10159.000	9770	11111	67	10067.463	9691	11340	33	10021.576	9884	10368	43	10164.953	9842	11131	62	10181.419	9821	11625	97	10159.206	9813	10968	79	10181.531	9740	11493	147	10087.952	9867	11147	38	10120.315	9890	10773	72	10076.569	9749	11265	62	10027.049	9901	10798	48	10088.083	9895	10614	91
760	94	10129.861	9844	11688	67	10077.821	9850	10622	33	10041.484	9884	10548	43	10082.232	9848	10622	62	10166.049	9791	10845	97	10096.082	9913	10491	79	10121.823	9878	11236	147	10023.857	9886	10572	38	10190.053	9915	11061	72	10083.431	9874	11008	62	10044.807	9893	10471	48	10024.938	9747	10597	91
761	94	10156.341	9826	11725	67	10121.776	9803	11335	33	10059.272	9927	10619	43	10158.047	9867	10705	62	10126.049	9884	10933	97	10138.412	9755	11192	79	10144.506	9768	11811	147	10043.816	9851	10951	38	10105.053	9807	10896	72	10034.152	9887	10648	62	9985.403	9879	10134	48	10022.688	9925	10413	91
762	94	10155.511	9857	11521	67	10179.731	9829	11300	33	10000.242	9906	10272	43	10047.256	9860	10408	62	10236.646	9766	11349	97	10147.948	9837	11135	79	10107.367	9922	10854	147	10090.129	9857	11234	38	10076.079	9820	10981	72	10095.819	9868	10866	62	10008.290	9792	10911	48	10061.875	9901	10582	91
763	94	10040.521	9902	10926	67	10155.492	9851	10858	33	10079.272	9862	10650	43	10041.303	9810	11175	62	10053.436	9822	10635	97	10173.525	9892	11331	79	10132.380	9897	11025	147	10101.136	9836	11299	38	10078.237	9857	10856	72	10029.848	9671	10975	62	10039.807	9892	10450	48	10014.688	9883	10257	91
764	94	10181.681	9817	11501	67	10070.597	9870	11155	33	10008.484	9887	10256	43	10058.604	9893	10443	62	10081.081	9865	10753	97	10172.145	9896	11189	79	10101.873	9898	10710	147	10106.681	9834	11237	38	10074.105	9897	10988	72	10026.861	9876	10582	62	10144.242	9880	11480	48	10080.333	9896	11011	91
765	94	10139.224	9819	11320	67	10086.717	9905	11104	33	10025.576	9901	10263	43	10051.581	9873	10572	62	10082.903	9846	10768	97	10117.649	9895	11233	79	10097.127	9838	10561	147	10132.367	9629	11275	38	10187.079	9815	10978	72	10027.861	9884	10628	62	10064.532	9819	10802	48	10127.229	9840	10966	91
766	94	10091.372	9868	11194	67	10116.597	9845	10949	33	10028.091	9891	10666	43	10046.559	9866	10702	62	10147.613	9862	11559	97	10117.887	9859	10749	79	10210.063	9904	11478	147	10066.966	9849	11271	38	10023.685	9885	10816	72	10023.348	9837	10662	62	10068.646	9865	10766	48	9988.958	9904	10262	91
767	94	10098.298	9867	10818	67	10074.135	9830	11147	33	10086.394	9823	10785	43	10113.069	9878	10877	62	10131.532	9873	11017	97	10126.846	9823	10843	79	10065.772	9876	10556	147	10096.312	9829	11472	38	10079.315	9721	10822	72	10010.250	9848	10566	62	10027.097	9887	10419	48	10155.250	9929	10850	91
768	94	10181.106	9809	11089	67	10051.522	9884	10770	33	10041.212	9860	10651	43	10070.256	9909	10518	62	10096.339	9807	10837	97	10091.206	9786	10847	79	10031.469	9894	10636	147	10074.605	9842	10641	38	10109.474	9859	10533	72	10022.500	9872	10394	62	10064.097	9844	10821	48	10163.917	9877	11689	91
769	94	10094.213	9861	10736	67	10068.687	9881	10516	33	10037.909	9917	10392	43	10100.884	9858	10945	62	10082.726	9893	11217	97	10080.145	9825	11203	79	10119.911	9785	10794	147	10118.688	9694	11123	38	10082.632	9878	10929	72	10006.125	9849	10467	62	10072.822	9902	10718	48	10080.625	9877	11055	91
770	94	10080.957	9813	11488	67	10071.478	9830	10919	33	9980.879	9907	10096	43	10064.349	9832	10720	62	10192.517	9863	11267	97	10147.711	9901	10941	79	10159.165	9873	10781	147	10076.667	9846	11288	38	10158.368	9811	11019	72	10094.639	9840	10647	62	10032.790	9791	10407	48	10111.938	9855	10704	91
771	94	10085.639	9743	10976	67	10116.478	9827	10916	33	10031.424	9901	10313	43	10017.535	9836	10948	62	10128.661	9869	10703	97	10179.557	9854	11804	79	10106.380	9891	10918	147	10120.564	9815	11065	38	10083.132	9901	10670	72	10060.750	9912	11190	62	10015.871	9891	10383	48	10068.021	9884	10835	91
772	94	10108.585	9588	11221	67	10023.955	9865	10561	33	10035.242	9905	10544	43	10084.697	9931	10804	62	10241.726	9867	10873	97	10153.866	9846	11014	79	10097.152	9768	10743	147	10106.918	9852	11254	38	10089.553	9849	11053	72	10008.208	9885	10488	62	10068.178	9876	10769	48	10099.292	9928	10670	91
773	94	10045.139	9466	10692	67	10090.970	9898	10885	33	10055.546	9867	10847	43	10021.860	9892	10341	62	10133.242	9759	10838	97	10174.145	9838	11154	79	10263.481	9874	11251	147	10097.871	9831	10858	38	10178.789	9843	10825	72	10051.292	9872	10509	62	10025.500	9857	10545	48	10087.958	9907	10552	91
774	94	10068.979	9877	11009	67	10187.970	9826	11225	33	10011.454	9907	10244	43	10087.604	9880	10540	62	10129.049	9892	11135	97	10103.525	9206	11509	79	10141.620	9855	11083	147	10136.503	9821	11224	38	10167.263	9875	11009	72	10002.208	9870	10499	62	10050.693	9890	10613	48	10195.292	9875	10955	91
775	94	10105.957	9858	11030	67	10108.597	9804	11485	33	10091.667	9858	10865	43	10219.209	9909	11137	62	10152.646	9891	10793	97	10114.618	9863	11270	79	10077.240	9844	10952	147	10086.803	9882	11197	38	10139.132	9882	11045	72	10032.056	9886	10616	62	10020.146	9895	10407	48	10046.375	9837	10594	91
776	94	10144.170	9699	11465	67	10175.328	9805	11604	33	10096.939	9916	10799	43	10036.488	9871	10350	62	10128.274	9869	11235	97	10211.154	9853	11190	79	10149.089	9867	11338	147	10091.333	9853	11154	38	10187.711	9902	10806	72	9999.458	9167	10519	62	10061.129	9915	10749	48	10110.104	9825	10772	91
777	94	10071.979	9865	11093	67	10055.403	9805	10877	33	10081.424	9828	10866	43	10055.441	9828	10647	62	10084.887	9899	10501	97	10175.525	9872	10980	79	10250.949	9857	10953	147	10128.374	9822	12171	38	10205.500	9894	11121	72	10106.361	9752	11125	62	10063.822	9843	11078	48	10029.729	9881	10542	91
778	94	10069.341	9854	11197	67	10081.701	9867	11205	33	10078.212	9916	10739	43	10199.791	9876	11485	62	10143.581	9828	11265	97	10113.165	9821	10858	79	10102.418	9813	10872	147	10107.463	9789	11214	38	10121.500	9883	11417	72	10043.681	9876	11067	62	10025.113	9840	10502	48	10086.583	9812	10842	91
779	94	10134.734	9886	11195	67	10130.119	9796	11108	33	10058.697	9901	10512	43	10061.977	9819	10685	62	10184.790	9802	10837	97	10142.402	9880	11401	79	10123.304	9879	10835	147	10067.694	9835	10996	38	10088.553	9804	10596	72	10029.486	9849	10519	62	10028.871	9814	10627	48	10045.062	9872	10677	91
780	94	10168.011	9892	11707	67	10137.194	9782	11492	33	9988.303	9899	10125	43	10042.372	9890	10463	62	10083.146	9896	10796	97	10068.979	9853	10843	79	10080.418	9869	10801	147	10065.163	9650	10843	38	10140.947	9888	10890	72	10020.152	9890	10892	62	10052.049	9704	10621	48	10072.729	9912	10723	91
781	94	10106.713	9850	11141	67	10086.030	9869	10977	33	10018.879	9889	10261	43	10095.559	9862	11358	62	10111.726	9854	11283	97	10191.412	9851	11681	79	10072.937	9852	10852	147	10096.904	9631	11010	38	10125.105	9786	11070	72	10020.402	9895	10485	62	10042.468	9732	10532	48	10175.979	9807	10961	91
782	94	10016.543	9896	10801	67	10113.926	9891	11470	33	10069.970	9882	10739	43	10121.604	9894	10794	62	10117.097	9880	10811	97	10088.453	9892	11190	79	10181.987	9870	10856	147	10059.293	9851	10985	38	10089.053	9847	10708	72	9990.444	9885	10556	62	10029.403	9607	10776	48	10043.646	9903	10713	91
783	94	10109.606	9770	11204	67	10099.074	9888	10916	33	10044.182	9828	11088	43	10156.279	9874	11123	62	10134.983	9882	11186	97	10086.588	9872	10639	79	10070.531	9853	10827	147	10151.143	9830	11205	38	10114.842	9864	10703	72	10008.889	9885	10441	62	10014.387	9889	10686	48	10177.958	9792	11372	91
784	94	10114.224	9865	11087	67	10093.463	9736	10738	33	10118.546	9900	11080	43	10173.675	9815	11090	62	10178.500	9863	10965	97	10041.608	9882	10556	79	10094.722	9774	11053	147	10051.204	9877	10998	38	10183.342	9854	11284	72	10001.708	9092	10384	62	10038.097	9743	10696	48	10122.812	9898	10841	91
785	94	10049.128	9818	11189	67	10085.985	9851	11483	33	10102.849	9905	10471	43	10010.884	9861	10510	62	10117.064	9820	10505	97	10161.835	9793	11273	79	10166.140	9819	11648	147	10106.477	9844	11055	38	10104.895	9878	10667	72	10000.375	9919	10453	62	10037.500	9879	10608	48	10175.417	9901	11066	91
786	94	10104.989	9848	11232	67	10031.717	9872	10398	33	10002.091	9838	10344	43	10052.093	9755	11181	62	10090.258	9836	11136	97	10110.382	9838	11208	79	10090.102	9858	10898	147	10105.422	9846	11057	38	10090.658	9849	10657	72	10075.402	9904	11232	62	10004.517	9904	10201	48	10128.833	9900	10818	91
787	94	10103.787	9806	10966	67	10066.478	9846	10844	33	10039.394	9903	11110	43	10007.837	9786	10848	62	10145.871	9867	11343	97	10166.505	9895	11575	79	10098.102	9861	11019	147	10066.306	9817	10896	38	10164.685	9894	11174	72	10044.056	9869	10728	62	10069.532	9917	11310	48	10062.979	9838	10794	91
788	94	10093.139	9434	10927	67	10075.940	9912	10894	33	10099.151	9867	11264	43	10082.279	9890	11052	62	10155.387	9877	11043	97	10150.175	9813	10843	79	10105.481	9888	10777	147	10116.885	9871	11305	38	10098.421	9807	10807	72	10009.098	9762	10496	62	10060.226	9888	10928	48	10096.812	9847	10810	91
789	94	10103.361	9779	11142	67	10079.776	9897	10687	33	10014.272	9910	10684	43	10062.069	9902	10886	62	10097.807	9901	11018	97	10136.310	9868	10962	79	10231.886	9838	11158	147	10066.184	9838	10942	38	10255.737	9913	12103	72	10016.348	9873	10590	62	10037.903	9844	10853	48	10066.521	9913	11015	91
790	94	10127.819	9807	11867	67	10071.328	9874	10595	33	10011.970	9899	10347	43	10070.512	9897	10784	62	10103.549	9884	10830	97	10263.113	9669	12347	79	10110.785	9883	11323	147	10077.034	9870	12178	38	10104.079	9898	10615	72	10113.875	9834	11552	62	10016.242	9908	10656	48	10185.896	9906	11138	91
791	94	10055.341	9876	11554	67	10020.388	9666	10656	33	10264.667	9829	11322	43	10050.721	9865	10558	62	10078.000	9790	11150	97	10163.732	9849	12427	79	10113.240	9649	11068	147	10052.429	9749	10798	38	10201.815	9874	11108	72	10072.792	9860	11338	62	10091.710	9902	10664	48	10039.771	9896	10488	91
792	94	10156.926	9850	10726	67	10097.358	9898	11016	33	10024.758	9899	10356	43	10053.187	9894	10554	62	10069.581	9788	10817	97	10119.516	9871	11093	79	10142.329	9672	12081	147	10104.470	9748	11442	38	10030.526	9891	10656	72	10018.569	9878	10481	62	9975.403	9901	10092	48	10122.750	9830	11108	91
793	94	10106.447	9810	11460	67	10177.313	9802	11196	33	10018.121	9893	10381	43	10148.768	9802	11096	62	10117.322	9819	11004	97	10139.402	9349	11156	79	10137.633	9843	11357	147	10094.952	9453	11536	38	10187.895	9862	11171	72	10001.027	9845	10223	62	10038.032	9835	10806	48	10055.042	9895	10559	91
794	94	10075.926	9895	11065	67	10017.985	9850	10398	33	10061.970	9894	10627	43	10147.140	9907	11626	62	10157.581	9855	11177	97	10138.443	9874	11540	79	10121.140	8628	12003	147	10145.564	9832	11330	38	10073.974	9798	10813	72	10058.223	9877	10745	62	10022.710	9516	10648	48	10103.021	9893	10965	91
795	94	10070.670	9834	11243	67	10072.254	9861	10446	33	10067.363	9841	10885	43	10041.163	9072	12118	62	10189.774	9829	11052	97	10104.846	9799	10891	79	10171.367	9866	11256	147	10106.544	9893	11264	38	10103.263	9884	10640	72	10003.527	9755	10380	62	10041.532	9875	10638	48	10040.542	9937	10347	91
796	94	10115.553	9863	11373	67	10088.179	9875	10808	33	10045.091	9779	10667	43	10159.069	9844	10833	62	10013.693	9913	10254	97	10128.031	9661	12454	79	10063.811	9847	10689	147	10066.408	9848	10585	38	10117.947	9899	10647	72	10148.958	9833	11649	62	10029.790	9695	10711	48	10065.875	9853	11066	91
797	94	10114.479	9855	11444	67	10070.254	9841	11159	33	10018.121	9892	10730	43	10050.279	9881	10522	62	10139.483	9899	11187	97	10144.021	9871	10984	79	10117.886	9861	11022	147	10083.640	9894	11223	38	10163.579	9912	11065	72	10057.208	9857	10829	62	10013.807	9891	10543	48	10058.479	9909	10843	91
798	94	10149.074	9646	12238	67	10137.791	9825	10748	33	10027.697	9917	10212	43	10069.953	9831	10868	62	10116.661	9873	11353	97	10086.227	9895	10986	79	10153.127	9902	11003	147	10108.932	9823	11315	38	10106.789	9913	10700	72	10078.333	9756	11226	62	10049.017	9905	10860	48	10040.104	9923	10374	91
799	94	10076.404	9848	10739	67	10091.358	9876	11244	33	10031.970	9880	10477	43	10135.279	9868	10587	62	10046.113	9896	10493	97	10186.124	9841	11949	79	10086.658	9850	10717	147	10066.592	9849	11187	38	10124.685	9869	10702	72	10004.527	9837	10425	62	10049.371	9873	10880	48	10135.938	9880	10718	91
800	94	10072.383	9301	11007	67	10101.358	9825	10974	33	9993.879	9863	10100	43	10090.069	9773	10701	62	10165.758	9785	10838	97	10155.237	9815	11256	79	10137.962	9853	11267	147	10075.082	9654	10597	38	9998.737	9891	10175	72	10050.917	9883	11188	62	10042.436	9879	10452	48	10085.354	9925	10575	91
801	94	10160.489	9863	11564	67	10064.015	9823	10666	33	10043.363	9928	10664	43	10059.116	9900	10764	62	10137.258	9892	11245	97	10097.557	9800	11007	79	10175.469	9875	11435	147	10074.463	9798	10736	38	10042.526	9224	10658	72	10023.292	9892	10356	62	10069.354	9853	10849	48	10007.354	9445	11192	91
802	94	10113.724	9763	11047	67	10105.388	9779	12251	33	10146.000	9824	10688	43	10135.559	9860	10646	62	10095.500	9827	10716	97	10093.938	9873	11011	79	10156.316	9884	11354	147	10115.748	9798	11278	38	10061.000	9902	10458	72	10047.431	9797	10473	62	10094.000	9893	11355	48	10201.875	9820	11017	91
803	94	10073.085	9840	11172	67	10105.717	9861	11084	33	9968.484	9777	10110	43	10095.581	9866	10694	62	10200.000	9858	10777	97	10229.104	9685	10988	79	10142.760	9715	12747	147	10022.775	9846	10513	38	10051.737	9851	10873	72	9991.611	9861	10311	62	10005.419	9848	10296	48	10156.354	9798	10996	91
804	94	10153.776	9894	11082	67	10108.492	9899	11265	33	10005.000	9853	10599	43	10131.116	9793	11476	62	10092.032	9546	10982	97	10172.154	9856	11189	79	10115.924	9855	11020	147	10072.653	9814	10847	38	10136.632	9799	11429	72	10079.250	9827	10925	62	10000.339	9913	10268	48	10086.667	9811	11097	91
805	94	10089.585	9825	11157	67	10076.299	9874	10536	33	10013.970	9894	10561	43	10163.535	9801	10950	62	10227.097	9741	11275	97	10044.690	9726	10911	79	10143.266	9881	11419	147	10076.619	9862	10650	38	10080.947	9869	10765	72	10047.375	9896	10578	62	10079.903	9855	10963	48	10012.625	9884	10332	91
806	94	10051.426	9883	10794	67	10137.074	9880	11324	33	10042.939	9877	10927	43	10083.512	9836	10614	62	10100.081	9794	11085	97	10079.896	9886	11432	79	10088.582	9899	11009	147	10085.571	9827	11244	38	10094.079	9797	10745	72	9999.014	9875	10261	62	10010.807	9797	10709	48	10195.812	9829	11375	91
807	94	10137.606	9814	11410	67	10093.045	9828	11172	33	10018.091	9897	10575	43	10079.907	9884	10769	62	10121.726	9711	11486	97	10215.794	9896	11267	79	10158.228	9899	11329	147	10060.034	9482	10941	38	10025.632	9857	10449	72	10025.639	9904	10566	62	10058.017	9845	10483	48	10040.104	9874	10360	91
808	94	10132.000	9727	11758	67	10042.448	9800	10677	33	10069.000	9911	10568	43	10193.604	9913	10920	62	10139.597	9873	11416	97	10144.959	9804	11151	79	10156.177	9803	10767	147	10093.231	9609	11074	38	10057.842	9484	11191	72	10026.527	9900	10477	62	10079.000	9833	10965	48	10010.125	9890	10437	91
809	94	10076.224	9887	10674	67	10087.045	9166	11151	33	10082.697	9907	10573	43	10117.628	9843	10654	62	10188.822	9848	11717	97	10094.175	9795	11450	79	10095.102	9863	10799	147	10093.885	9854	11278	38	10112.211	9845	10805	72	10073.777	9895	10835	62	10027.483	9885	10709	48	10015.812	9896	10416	91
810	94	10069.883	9827	10733	67	10118.015	9893	10978	33	10158.909	9823	11338	43	10205.256	9920	11606	62	10155.483	9835	11063	97	10111.753	9901	10946	79	10041.722	9875	10775	147	10100.945	9796	11132	38	10111.947	9878	11157	72	10009.639	9889	10593	62	10072.193	9837	11041	48	10049.438	9892	10932	91
811	94	10077.947	9810	11445	67	10087.418	9853	10704	33	9992.909	9925	10448	43	10113.512	9673	10640	62	10101.193	9853	10946	97	10113.412	9835	10792	79	10052.165	9877	10582	147	10079.408	9866	11276	38	10076.000	9861	10518	72	10052.458	9836	10889	62	10076.354	9896	10991	48	10092.833	9889	10972	91
812	94	10037.606	9876	10628	67	10118.403	9854	11011	33	9992.637	9935	10127	43	10157.232	9857	10974	62	10206.017	9812	11145	97	10112.918	9498	11339	79	10160.481	9787	11463	147	10067.497	9758	11126	38	10060.579	9828	10582	72	10044.958	9858	11000	62	10089.436	9782	10657	48	10094.396	9807	10871	91
813	94	10107.468	9863	11794	67	10108.388	9874	11062	33	10011.091	9820	10570	43	10062.209	9762	10869	62	10099.517	9829	11025	97	10136.640	9826	11509	79	10146.886	9889	11340	147	10071.225	9812	11167	38	10012.289	9908	10522	72	10017.583	9821	10595	62	10086.854	9863	10792	48	10057.292	9870	10656	91
814	94	10102.096	9875	11045	67	10081.209	9871	10635	33	10026.333	9902	10617	43	10074.000	9908	11076	62	10103.790	9904	11217	97	10169.165	9794	11346	79	10124.772	9825	10742	147	10095.578	9843	11004	38	10226.868	9889	10785	72	10014.292	9850	10466	62	10133.968	9837	11521	48	10081.729	9589	11025	91
815	94	10073.861	9884	10610	67	10077.746	9855	10719	33	9964.606	9770	10134	43	10138.581	9905	11255	62	10182.822	9810	11980	97	10111.989	9825	12224	79	10078.886	9821	10882	147	10085.136	9832	10675	38	10019.342	9897	10243	72	10030.473	9896	10941	62	10035.081	9857	10249	48	10078.500	9878	10474	91
816	94	10087.649	9892	10520	67	10108.582	9921	10596	33	10057.879	9760	11106	43	10112.744	9841	10967	62	10232.436	9634	12014	97	10182.846	9859	12420	79	10145.215	9854	11139	147	10096.979	9831	11256	38	10000.605	9785	10335	72	10049.875	9861	11269	62	10019.146	9815	10806	48	10085.938	9900	11153	91
817	94	10113.798	9887	10935	67	10028.030	9866	10565	33	9992.576	9698	10269	43	10164.907	9821	10896	62	10186.064	9847	11695	97	10184.402	9867	11197	79	10200.456	9761	11704	147	10093.347	9850	11443	38	10169.632	9813	10879	72	10083.889	9814	11018	62	10108.419	9863	11137	48	10076.021	9812	10874	91
818	94	10077.128	9768	11123	67	10104.881	9883	10935	33	10035.909	9850	10795	43	10087.953	9856	10676	62	10173.661	9812	10917	97	10100.629	9312	11372	79	10141.025	9838	11328	147	10090.027	9855	11281	38	10228.632	9911	11897	72	10087.958	9901	11081	62	10073.081	9889	10639	48	10087.688	9932	10888	91
819	94	10185.861	9856	11216	67	10102.090	9862	10869	33	10044.242	9885	10311	43	10108.325	9840	11379	62	10134.629	9880	10954	97	10150.052	9867	11745	79	10176.038	9514	11063	147	10100.360	9863	11046	38	10123.447	9895	11276	72	10063.223	9887	10765	62	9960.646	9577	10407	48	10089.354	9878	10871	91
820	94	10248.011	9832	12244	67	10055.328	9897	10500	33	10040.182	9907	10990	43	10131.419	9830	11129	62	10103.371	9858	10974	97	10112.794	9880	11489	79	10113.114	9842	10750	147	10125.136	9881	11088	38	10141.474	9856	11387	72	10005.917	9331	10468	62	10047.903	9863	10616	48	10072.979	9888	10873	91
821	94	10070.266	9904	11232	67	10087.433	9867	10841	33	10076.333	9844	10374	43	10090.675	9904	10501	62	10036.983	9891	10457	97	10107.887	9820	11957	79	10166.165	9875	10883	147	10098.551	9735	11340	38	10084.605	9907	10645	72	10015.098	9912	10465	62	10048.258	9846	10930	48	10063.562	9832	10809	91
822	94	10153.947	9871	11538	67	10045.299	9889	10643	33	10063.121	9911	10610	43	10030.768	9867	10831	62	10105.097	9676	11467	97	10132.701	9808	11536	79	10071.658	9834	10624	147	10079.688	9894	10710	38	10135.868	9933	10859	72	10044.806	9908	10524	62	10057.113	9850	10759	48	10068.125	9866	11693	91
823	94	10174.596	9835	10989	67	10100.896	9880	10847	33	10023.970	9911	10518	43	10059.325	9826	10696	62	10133.049	9890	10819	97	10102.495	9869	10840	79	10065.316	9873	10817	147	10123.938	9874	11123	38	10047.579	9921	10489	72	10025.083	9893	10633	62	10041.790	9852	10661	48	10090.792	9894	11458	91
824	94	10142.213	9755	11533	67	10124.388	9902	10919	33	10015.212	9870	10712	43	10068.768	9873	10772	62	10155.500	9883	11298	97	10186.794	9827	10951	79	10081.038	9861	11042	147	10085.115	9862	11486	38	10086.132	9889	10604	72	10011.902	9899	10454	62	10071.903	9910	10688	48	10094.021	9901	10830	91
825	94	10095.319	9359	10788	67	10133.910	9741	10862	33	10009.000	9885	10377	43	10075.768	9878	10726	62	10239.339	9705	11212	97	10063.618	9885	11217	79	10118.316	9868	10849	147	10100.000	9646	10859	38	10072.711	9833	10549	72	10041.056	9865	10678	62	10021.597	9508	10632	48	10088.833	9864	10964	91
826	94	10115.596	9891	10751	67	10069.224	9902	10876	33	10016.697	9918	10511	43	10138.372	9863	11199	62	10117.097	9833	11074	97	10147.598	9901	11233	79	10142.696	9815	11482	147	10105.014	9818	11419	38	10106.815	9868	10569	72	10041.542	9356	10985	62	10132.693	9901	11204	48	10064.292	9475	10623	91
827	94	10100.957	9805	10915	67	10081.776	9887	10738	33	10040.030	9911	10536	43	10157.209	9870	11167	62	10078.678	9876	11142	97	10127.608	9893	11245	79	10078.569	9891	11059	147	10104.769	9766	10857	38	10079.447	9854	10564	72	10025.125	9875	10910	62	10033.742	9849	10696	48	10061.417	9893	10502	91
828	94	10048.234	9762	10577	67	10146.522	9861	10738	33	9993.303	9808	10117	43	10001.488	9904	10401	62	10083.517	9846	11230	97	10197.278	9910	11129	79	10135.633	9910	11327	147	10087.775	9897	11392	38	10230.237	9906	11149	72	10057.431	9890	11352	62	10065.017	9827	10928	48	10072.354	9898	10847	91
829	94	10082.096	9908	10846	67	10191.881	9803	10978	33	10046.030	9832	10837	43	10071.488	9848	10630	62	10078.871	9838	11062	97	10108.711	9880	11209	79	10140.140	9892	11388	147	10158.578	9836	11614	38	10032.789	9883	10438	72	9996.556	9813	10608	62	10017.532	9884	10969	48	10113.646	9910	11014	91
830	94	10158.447	9873	11423	67	10048.508	9884	10619	33	10057.242	9931	10552	43	10061.488	9813	10853	62	10131.968	9865	10660	97	10056.484	9868	10484	79	10145.367	9840	10739	147	10076.755	9673	11479	38	10098.000	9813	10825	72	10095.473	9824	10912	62	10056.983	9841	10450	48	10092.438	9837	10960	91
831	94	10150.085	9899	11771	67	10167.612	9864	12117	33	9993.576	9910	10209	43	10132.023	9789	11397	62	10078.678	9825	10712	97	10158.722	9814	11032	79	10172.000	9791	11300	147	10103.218	9882	10891	38	10271.185	9829	11357	72	9990.306	9887	10316	62	10045.887	9897	10698	48	10046.104	9887	10801	91
832	94	10118.937	9834	10834	67	10059.672	9836	10698	33	10012.363	9889	10463	43	10166.931	9860	11272	62	10095.322	9898	10902	97	10104.206	9837	10954	79	10147.469	9878	11267	147	10070.238	9665	11151	38	10131.105	9891	11331	72	10021.056	9836	10722	62	10068.178	9866	11287	48	10062.104	9904	10646	91
833	94	10064.011	9864	11337	67	10069.687	9881	10519	33	10066.576	9866	10508	43	10112.303	9883	10643	62	10117.049	9795	10669	97	10053.227	9879	10531	79	10083.494	9629	10680	147	10086.096	9866	11082	38	10032.605	9892	10408	72	10046.333	9850	10843	62	10129.436	9866	11132	48	10038.604	9844	10386	91
834	94	10188.117	9700	11375	67	10066.672	9913	10566	33	10084.970	9870	10810	43	10095.325	9903	10784	62	10142.436	9755	11280	97	10096.887	9819	11266	79	10060.798	9864	10646	147	10166.347	9031	11614	38	10048.368	9866	10836	72	10014.958	9892	10582	62	10010.854	9871	10437	48	10024.604	9841	10261	91
835	94	10185.361	9876	10964	67	10104.597	9747	10583	33	10003.728	9882	10304	43	10192.559	9844	11453	62	10145.807	9856	11358	97	10117.268	9836	11508	79	10107.811	9872	11431	147	10073.878	9885	10878	38	10041.500	9926	10592	72	10079.652	9876	11155	62	10071.161	9879	10621	48	10104.042	9887	10960	91
836	94	10176.841	9861	11090	67	10084.955	9868	10862	33	10073.758	9819	11233	43	10033.884	9760	10552	62	10172.968	9716	11301	97	10113.278	9869	10839	79	10086.569	9826	11195	147	10182.714	9839	11740	38	10197.289	9862	12433	72	10016.500	9860	11173	62	10067.903	9896	10515	48	10180.396	9883	10936	91
837	94	10063.170	9779	10985	67	10118.224	9890	11056	33	10013.182	9852	10637	43	10053.977	9913	10736	62	10164.742	9846	11458	97	10152.423	9740	11112	79	10110.102	9824	11126	147	10080.429	9810	10973	38	10067.685	9874	10574	72	10006.514	9863	10803	62	10063.242	9818	10739	48	10044.083	9890	10593	91
838	94	10101.563	9790	11250	67	10137.015	9759	10951	33	10186.939	9853	11235	43	10090.325	9885	10519	62	10128.726	9848	10766	97	10149.104	9788	11789	79	10187.569	9855	11134	147	10092.571	9852	11136	38	10065.342	9924	10556	72	10068.625	9812	10928	62	9996.774	9891	10111	48	10166.125	9767	11280	91
839	94	10063.787	9854	10735	67	9999.642	9887	10249	33	10024.030	9927	10474	43	10239.721	9878	11178	62	10141.290	9862	11383	97	10140.979	9814	11301	79	10175.975	9774	11264	147	10046.837	9878	10834	38	10042.185	9923	11024	72	10056.389	9865	10616	62	9995.822	9863	10581	48	10139.125	9841	10619	91
840	94	10186.074	9865	11483	67	10078.104	9707	10723	33	10058.970	9890	10470	43	10102.931	9885	11092	62	10182.451	9873	11006	97	10201.918	9834	11363	79	10118.684	9806	11182	147	10065.211	9891	10863	38	10071.737	9899	10510	72	10029.042	9851	10624	62	10054.661	9908	10572	48	10235.208	9851	11667	91
841	94	10078.606	9745	11117	67	10087.358	9887	10595	33	10101.091	9887	10745	43	10111.931	9864	11531	62	10092.742	9818	10990	97	10098.402	9914	10918	79	10148.469	9860	12207	147	10089.871	9846	11358	38	10163.447	9891	10877	72	10030.598	9846	11098	62	10070.678	9875	10519	48	10043.083	9873	10419	91
842	94	10139.628	9841	11330	67	10065.463	9917	10513	33	10011.272	9818	10288	43	10124.744	9916	10968	62	10055.146	8950	10895	97	10127.701	9892	10883	79	10151.924	9890	10979	147	10071.592	9876	11123	38	10031.474	9889	10694	72	10011.027	9860	10471	62	10067.646	9856	10912	48	10192.917	9590	11373	91
843	94	10092.287	9760	11093	67	10069.746	9801	10982	33	10017.606	9849	10516	43	10319.697	9582	12016	62	10110.629	9876	10533	97	10142.423	9883	11039	79	10104.873	9837	11388	147	10057.306	9826	10823	38	10041.553	9908	10422	72	10001.514	9896	10282	62	10118.742	9824	10820	48	10172.042	9846	11494	91
844	94	10199.437	9839	11345	67	10085.776	9821	11224	33	10079.212	9850	11042	43	10098.187	9850	10890	62	10009.500	9863	10613	97	10091.969	9891	10900	79	10059.569	9863	10592	147	10097.000	9840	11421	38	10147.368	9882	11015	72	10069.431	9866	10587	62	10006.064	9647	10618	48	10032.583	9835	10579	91
845	94	10132.309	9762	11198	67	10081.701	9876	10664	33	10035.182	9887	10454	43	10111.675	9873	11079	62	10169.081	9841	11186	97	10152.618	9831	11285	79	10155.873	9854	11369	147	10103.728	9793	11395	38	10097.947	9895	10482	72	10057.111	9836	10937	62	10042.049	9887	10527	48	10083.646	9907	10596	91
846	94	10080.447	9875	11305	67	10085.045	9916	11034	33	10130.061	9931	11387	43	10080.325	9895	10644	62	10077.597	9886	11000	97	10163.217	9863	11452	79	10161.076	9865	12062	147	10072.721	9851	10835	38	10091.315	9836	10776	72	10094.361	9834	11317	62	9999.742	9864	10350	48	10053.083	9935	10358	91
847	94	10220.426	9818	11172	67	10066.403	9847	11201	33	9977.363	9769	10115	43	10089.279	9883	10673	62	10092.597	9488	11192	97	10053.227	9858	11074	79	10178.582	9823	11365	147	10065.633	9837	10948	38	10216.737	9842	10871	72	10027.777	9892	10754	62	10040.081	9919	10910	48	10049.417	9846	10543	91
848	94	10115.798	9872	11272	67	10038.373	9890	10477	33	10032.606	9903	10548	43	10069.721	9849	11277	62	10186.242	9920	11172	97	10156.310	9767	11153	79	10253.962	9882	11722	147	10080.510	9152	11055	38	10149.815	9845	11267	72	10021.542	9875	10505	62	10029.129	9881	10480	48	10052.500	9917	10741	91
849	94	10105.426	9826	11052	67	10097.851	9859	11247	33	10105.818	9895	10633	43	10076.675	9854	10735	62	10172.436	9865	11538	97	10152.227	9756	10940	79	10102.469	9887	10830	147	10063.136	9797	11115	38	10091.579	9791	11030	72	10087.277	9805	11290	62	10008.968	9889	10392	48	10052.271	9821	10843	91
850	94	10063.755	9884	11000	67	10183.851	9835	10893	33	10085.606	9915	10736	43	10154.116	9921	10822	62	10147.000	9875	11134	97	10223.278	9842	11829	79	10296.102	9881	11618	147	10080.388	9866	11312	38	10094.000	9909	10682	72	10102.277	9883	11228	62	10031.742	9892	10543	48	10026.979	9899	10689	91
851	94	10081.106	9718	11309	67	10101.478	9881	10863	33	10107.030	9913	10418	43	9990.140	9841	10209	62	10121.790	9820	10810	97	10067.423	9775	10593	79	10219.140	9740	11498	147	10078.129	9807	11173	38	10088.658	9908	11067	72	10030.556	9754	10830	62	10038.129	9878	10398	48	10068.438	9898	10517	91
852	94	10123.500	9874	11071	67	10114.119	9872	11146	33	10014.818	9921	10170	43	10118.721	9841	10839	62	10073.887	9888	10744	97	10041.753	9870	11085	79	10146.607	9833	10968	147	10140.374	9783	11493	38	10079.842	9948	10475	72	10047.667	9884	10775	62	10030.307	9890	10377	48	10018.979	9755	11096	91
853	94	10088.926	9519	11084	67	10043.045	9505	10528	33	10056.000	9860	10634	43	10078.581	9886	10725	62	10079.951	9879	10707	97	10091.711	9690	11225	79	10231.304	9836	12045	147	10107.810	9813	10887	38	10039.763	9902	10866	72	10048.417	9463	11146	62	10040.307	9856	10772	48	10008.188	9891	10357	91
854	94	10107.702	9834	11019	67	10127.776	9877	11052	33	9992.212	9874	10435	43	10091.140	9924	10878	62	10045.919	9917	10586	97	10115.371	9806	11484	79	10221.342	9894	11243	147	10016.326	9796	10716	38	9991.895	9902	10194	72	10042.889	9908	10695	62	10059.790	9884	10713	48	10057.896	9911	10635	91
855	94	10064.426	9806	10949	67	10106.746	9906	10940	33	10053.637	9898	10760	43	10137.140	9848	11060	62	10162.274	9868	11295	97	10143.484	9759	11114	79	10182.076	9872	11155	147	10084.633	9851	11531	38	10094.632	9873	10748	72	10026.000	9790	10822	62	10007.113	9865	10502	48	10162.396	9906	11019	91
856	94	10161.713	9847	11670	67	10109.687	9883	10858	33	10001.788	9891	10254	43	10041.628	9857	10400	62	10105.081	9897	10600	97	10250.104	9846	11649	79	10105.405	9897	10775	147	10095.571	9827	11241	38	10056.632	9888	10591	72	10035.792	9877	10692	62	10116.581	9886	11103	48	10035.771	9865	10784	91
857	94	10172.724	9885	10875	67	10155.508	9820	11285	33	10030.394	9880	10271	43	10103.559	9917	10675	62	10127.581	9788	11209	97	10065.484	9851	10897	79	10098.304	9825	10895	147	10061.429	9854	11182	38	10102.500	9904	12101	72	10020.986	9900	10687	62	10051.322	9542	10680	48	10020.000	9888	10361	91
858	94	10118.266	9827	11047	67	10161.000	9827	10869	33	10002.879	9753	10269	43	10075.419	9912	10615	62	10219.726	9875	11399	97	10102.804	9852	11103	79	10233.569	9817	11718	147	10139.640	9718	11767	38	10054.579	9845	10626	72	9997.902	9883	10606	62	10066.919	9905	10882	48	10082.812	9907	10642	91
859	94	10148.043	9811	11117	67	10134.478	9873	11321	33	10046.576	9785	11244	43	10125.675	9860	10676	62	10087.758	9886	10563	97	10055.217	9870	11169	79	10198.367	9836	11235	147	10128.599	9391	11652	38	10108.421	9906	11010	72	10069.944	9854	10914	62	10104.322	9775	10986	48	10096.167	9924	10521	91
860	94	10063.691	9847	10567	67	10147.224	9839	10787	33	10010.758	9908	10463	43	10176.628	9911	11484	62	10215.307	9196	11219	97	10213.289	9834	11074	79	10251.278	9798	11186	147	10094.558	9779	10792	38	10087.447	9890	10867	72	9997.500	9869	10235	62	10008.951	9900	10426	48	10068.396	9856	10984	91
861	94	10138.426	9768	10703	67	10191.254	9920	11651	33	10056.000	9872	10840	43	10134.744	9876	10985	62	10133.903	9899	10977	97	10121.247	9842	11071	79	10192.582	9892	12662	147	10066.762	9534	10879	38	10099.185	9768	11505	72	10044.833	9885	10583	62	10010.113	9789	10474	48	10094.521	9874	10737	91
862	94	10085.798	9820	10847	67	10111.552	9779	11283	33	9997.516	9875	10272	43	10122.581	9911	10926	62	10109.742	9874	10757	97	10144.423	9418	11493	79	10161.140	9819	11499	147	10078.885	9858	10824	38	10229.921	9890	11557	72	10053.431	9883	11159	62	10084.032	9882	11041	48	10166.479	9884	11095	91
863	94	10146.234	9877	10966	67	10052.164	9875	10554	33	10126.091	9845	10883	43	10092.069	9796	10746	62	10183.549	9853	11310	97	10092.711	9887	10638	79	10233.798	9736	11871	147	10082.068	9830	10956	38	10186.921	9832	11512	72	10035.098	9898	10883	62	10144.581	9889	11193	48	10158.542	9899	10817	91
864	94	10109.617	9892	10874	67	10112.522	9822	10944	33	10052.363	9890	10553	43	10187.325	9899	11300	62	10111.354	9860	11321	97	10104.948	9842	11016	79	10144.582	9882	11203	147	10106.388	9855	11253	38	10046.711	9840	10419	72	10025.902	9779	10900	62	10021.871	9867	10337	48	10070.417	9871	10840	91
865	94	10087.872	9861	10798	67	10055.239	9903	10570	33	10003.394	9897	10278	43	10100.581	9901	10727	62	10070.887	9804	10939	97	10128.412	9861	11030	79	10158.342	9883	11705	147	10085.170	9839	11105	38	10032.237	9892	10443	72	10071.750	9812	11046	62	10089.613	9806	11236	48	10085.875	9818	10725	91
866	94	10100.628	9387	11372	67	10141.149	9820	10997	33	10066.363	9896	10438	43	10048.396	9873	10517	62	10096.951	9877	11051	97	10112.196	9878	11122	79	10139.177	9798	11175	147	10107.694	9888	11102	38	10264.658	9849	11727	72	10015.500	9803	10675	62	10095.210	9831	11007	48	10116.938	9911	10663	91
867	94	10115.979	9803	11098	67	10080.806	9866	10915	33	10058.697	9903	10717	43	10080.303	9812	10717	62	10171.322	9871	10880	97	10157.227	9802	11545	79	10173.494	9784	11498	147	10086.530	9684	11612	38	10059.658	9833	10697	72	10004.583	9614	10415	62	10115.436	9895	12317	48	10097.312	9862	10912	91
868	94	10104.543	9859	11525	67	10131.433	9854	10833	33	10004.879	9903	10288	43	10127.279	9851	10654	62	10182.210	9894	11128	97	10139.330	9859	11522	79	10191.506	9856	11279	147	10094.959	9743	10885	38	10125.289	9869	10808	72	10016.764	9902	10832	62	9958.678	9676	10244	48	10031.750	9859	10498	91
869	94	10145.383	9766	11074	67	10185.030	9849	11439	33	9998.516	9904	10257	43	10059.232	9716	10538	62	10230.049	9837	12052	97	10144.928	9852	10914	79	10312.835	9887	11301	147	10103.374	9868	11194	38	10069.105	9887	11343	72	10035.458	9878	10874	62	10031.742	9871	11050	48	10067.062	9907	11141	91
870	94	10138.851	9810	10904	67	10077.344	9848	10799	33	10053.909	9722	11251	43	10088.791	9853	11207	62	10102.678	9853	10958	97	10050.268	9830	10668	79	10168.013	9875	12456	147	10079.904	9763	11276	38	10130.605	9905	10870	72	10034.764	9854	10600	62	10091.436	9832	11072	48	10026.417	9850	10405	91
871	94	10026.617	9853	10754	67	10087.537	9855	10656	33	10132.363	9894	10824	43	10097.116	9861	10584	62	10125.661	9836	11444	97	10126.536	9893	11269	79	10284.709	9666	11775	147	10139.844	9867	11519	38	10114.000	9812	10743	72	10044.292	9876	10884	62	10028.290	9870	10454	48	10126.271	9889	10688	91
872	94	10119.670	9871	10961	67	10160.239	9899	11057	33	10025.272	9902	10456	43	10092.931	9891	10672	62	10074.258	9882	10806	97	10112.000	9784	10857	79	10174.089	9859	11263	147	10132.034	9806	11556	38	10036.685	9855	10745	72	10039.777	9914	10812	62	10058.226	9887	11277	48	10031.583	9897	10828	91
873	94	10136.904	9790	11146	67	10108.015	9902	10922	33	10008.030	9882	10379	43	10161.349	9953	11108	62	10210.403	9879	11643	97	10076.423	9870	11046	79	10257.278	9861	11829	147	10060.925	9888	10883	38	10056.632	9886	10667	72	10005.389	9899	10437	62	10088.161	9868	10972	48	10000.625	9871	10696	91
874	94	10138.830	9807	11260	67	10075.179	9885	10873	33	10097.303	9920	10939	43	10092.535	9866	10757	62	10033.629	9896	10350	97	10115.701	9783	11816	79	10193.684	9786	11464	147	10108.667	9843	11479	38	10090.632	9841	10772	72	10089.833	9837	11097	62	10084.468	9901	10980	48	10014.042	9927	10359	91
875	94	10073.245	9881	11100	67	10031.761	9886	10869	33	10011.394	9916	10278	43	10048.512	9869	10474	62	10220.517	9724	11758	97	10118.649	9865	11026	79	10104.582	9919	10683	147	10080.619	9832	10837	38	10040.526	9911	10379	72	10023.764	9728	10546	62	10111.226	9850	11299	48	10007.542	9913	10494	91
876	94	10083.255	9825	11056	67	10113.283	9884	10778	33	9970.030	9843	10101	43	10058.047	9808	10682	62	10183.339	9857	11590	97	10120.360	9681	10962	79	10212.456	9767	12494	147	10096.885	9815	10938	38	10028.500	9910	10385	72	10011.167	9732	10774	62	10058.807	9836	11437	48	10037.354	9865	10569	91
877	94	10161.691	9873	11260	67	10093.373	9906	11866	33	10154.303	9831	11092	43	10123.953	9862	10924	62	10113.661	9858	10765	97	10132.392	9864	10943	79	10190.189	9810	11338	147	10089.728	9833	11185	38	10049.211	9916	10680	72	10054.194	9903	11033	62	10037.354	9873	10925	48	10097.708	9858	11102	91
878	94	10098.574	9786	11467	67	10050.269	9711	11083	33	10019.667	9894	10228	43	10107.441	9834	11203	62	10150.968	9827	11538	97	10170.412	9913	11385	79	10170.266	9865	11132	147	10090.530	9869	10927	38	10085.289	9825	10488	72	10024.000	9767	10555	62	10077.871	9863	10676	48	10190.979	9866	11249	91
879	94	10049.479	9864	11078	67	10138.985	9779	11064	33	10095.546	9802	11228	43	10057.860	9839	10547	62	10174.113	9864	11200	97	10075.773	9851	10670	79	10227.316	9860	11847	147	10092.571	9843	11955	38	10083.421	9913	10603	72	10204.333	9462	14052	62	10114.549	9881	10926	48	10024.771	9852	10574	91
880	94	10119.883	9846	11830	67	10065.717	9914	10578	33	10217.121	9826	11355	43	10072.325	9873	10880	62	10185.193	9908	11404	97	10224.855	9801	11578	79	10165.038	9570	11119	147	10118.490	9846	11447	38	10081.737	9698	10750	72	10031.223	9868	10663	62	10031.936	9891	10716	48	10102.312	9845	10904	91
881	94	10121.639	9857	11074	67	10119.567	9766	11544	33	10002.061	9835	10308	43	10122.209	9887	10982	62	10057.129	9853	10487	97	10087.660	9829	10980	79	10211.304	9830	12011	147	10078.062	9794	11688	38	10028.132	9905	10286	72	10061.681	9841	11195	62	10145.646	9875	11086	48	10245.646	9818	11208	91
882	94	10046.361	9890	10882	67	10110.940	9798	11098	33	10085.091	9780	10729	43	10018.791	9892	10519	62	10162.387	9839	11110	97	10139.979	9762	10665	79	10160.013	9908	11031	147	10067.279	9861	11175	38	10231.658	9877	11641	72	10056.819	9792	11051	62	10085.774	9900	10772	48	10050.938	9856	10710	91
883	94	10108.500	9787	10871	67	10069.731	9881	10686	33	9972.546	9872	10060	43	10094.813	9907	10729	62	10084.500	9909	11200	97	10113.104	9811	10972	79	10104.076	9839	10617	147	10090.204	9759	10852	38	10022.026	9895	10212	72	10000.473	9869	10235	62	10085.678	9842	11088	48	10086.292	9880	10938	91
884	94	10205.319	9810	12325	67	10101.717	9862	10941	33	10005.546	9895	10247	43	10040.465	9820	10992	62	10067.017	9869	10881	97	10115.690	9858	10770	79	10200.684	9861	11605	147	10097.714	9857	11685	38	10119.158	9874	10747	72	10020.875	9900	10501	62	10171.742	9881	11570	48	10132.667	9857	10952	91
885	94	10113.724	9887	11237	67	10071.448	9872	11131	33	10045.000	9906	10481	43	10081.813	9863	10776	62	10088.854	9878	10752	97	10111.330	9891	11943	79	10134.671	9885	11114	147	10090.300	9884	11120	38	10061.315	9913	10553	72	10014.723	9771	10506	62	10049.887	9891	11050	48	10081.312	9938	10664	91
886	94	10111.191	9816	11026	67	10087.030	9799	10942	33	10027.121	9857	10326	43	10075.163	9887	11140	62	10138.210	9888	11217	97	10094.011	9841	10730	79	10284.000	9827	11336	147	10066.966	9852	11006	38	10053.421	9843	10754	72	10013.277	9896	10402	62	10063.532	9877	10775	48	10045.333	9512	10729	91
887	94	10082.553	9840	11109	67	10220.746	9866	11389	33	10065.272	9907	10834	43	10061.396	9864	10346	62	10187.646	9842	10751	97	10156.475	9736	11032	79	10136.266	9886	11372	147	10097.558	9883	10846	38	10044.974	9880	10420	72	10012.014	9870	10596	62	10035.387	9839	10497	48	10176.250	9848	11062	91
888	94	10120.628	9868	10940	67	10067.388	9818	10827	33	10109.606	9884	10738	43	10130.791	9877	11397	62	10067.000	9883	11316	97	10148.093	9873	11280	79	10291.418	9830	11369	147	10071.762	9821	11274	38	10119.289	9890	10643	72	10040.500	9890	11176	62	9991.822	9832	10471	48	10146.812	9843	11059	91
889	94	10043.776	9841	10832	67	10059.015	9794	10723	33	10025.849	9828	10418	43	10064.488	9849	11102	62	10133.081	9924	10928	97	10151.783	9864	11821	79	10210.063	9899	11729	147	10062.748	9836	11292	38	10230.237	9895	11171	72	10029.723	9481	10854	62	10110.322	9862	11106	48	10054.438	9766	10620	91
890	94	10038.798	9768	10979	67	10076.955	9833	10819	33	10109.061	9927	10602	43	10009.604	9892	10318	62	10128.468	9892	10710	97	10077.876	9884	11255	79	10194.025	9879	11229	147	10056.667	9875	10972	38	10107.000	9884	10681	72	9997.625	9791	10430	62	10079.726	9879	10731	48	10083.188	9863	11164	91
891	94	10120.628	9881	11983	67	10039.537	9885	10640	33	9995.758	9910	10203	43	10091.931	9894	10706	62	10111.387	9869	10913	97	10103.753	9830	11115	79	10191.127	9890	11465	147	10077.674	9882	10784	38	10050.211	9865	10443	72	10098.444	9840	10829	62	10097.274	9867	11102	48	10114.625	9888	10662	91
892	94	10085.904	9857	10914	67	10092.015	9886	10931	33	10036.091	9811	10513	43	10049.163	9809	10828	62	10219.307	9903	11307	97	10131.557	9387	10876	79	10250.202	9857	11421	147	10072.952	9849	10648	38	10072.000	9902	10691	72	9998.083	9884	10367	62	10138.919	9798	11502	48	10022.021	9869	10517	91
893	94	10107.894	9789	11883	67	10099.313	9864	11099	33	10023.909	9928	10294	43	10098.279	9908	10796	62	10115.646	9866	11146	97	10131.299	9553	11245	79	10163.114	9908	11421	147	10075.102	9708	10743	38	10211.526	9713	11727	72	10103.556	9899	11102	62	10013.726	9727	10497	48	10135.896	9857	11113	91
894	94	10137.404	9833	11375	67	10068.926	9829	10708	33	10149.484	9923	11334	43	10034.581	9842	10545	62	10081.258	9841	10988	97	10139.134	9850	10932	79	10100.038	9843	10898	147	10094.796	8778	11122	38	10038.185	9840	10700	72	10010.694	9866	10369	62	10054.968	9853	10857	48	10203.479	9921	11019	91
895	94	10107.755	9810	11155	67	10138.522	9877	11193	33	10024.000	9884	10271	43	10199.559	9863	10907	62	10140.290	9890	10930	97	10174.567	9854	10979	79	10108.949	9870	10889	147	10097.966	9849	11219	38	10074.974	9947	10855	72	10050.027	9906	10835	62	10124.226	9848	10820	48	10027.938	9109	10630	91
896	94	10205.457	9802	11511	67	10103.806	9865	10748	33	10011.030	9846	10665	43	10050.372	9883	10648	62	10199.629	9852	11356	97	10135.443	9880	11883	79	10207.962	9762	11984	147	10048.810	9816	11380	38	10122.632	9927	10665	72	10022.486	9890	10829	62	10064.549	9864	11062	48	10052.062	9792	11512	91
897	94	10141.128	9833	11315	67	10097.060	9837	11151	33	10050.121	9911	10428	43	10077.163	9763	10844	62	10091.161	9877	10699	97	10109.918	9845	10735	79	10172.696	9808	11968	147	10092.769	9798	11213	38	10100.026	9911	10699	72	10016.444	9904	10659	62	10058.822	9906	11138	48	10082.375	9881	10882	91
898	94	10120.670	9832	10970	67	10103.448	9857	11234	33	9996.272	9880	10421	43	10072.303	9897	11849	62	10043.646	9881	10530	97	10123.041	9851	11037	79	10137.367	9856	10736	147	10082.096	9877	10734	38	10060.289	9904	10518	72	10060.736	9884	10966	62	10086.436	9880	10742	48	10081.292	9835	10667	91
899	94	10115.713	9873	11338	67	10074.731	9880	10568	33	10071.061	9888	10439	43	10068.488	9861	11251	62	10104.678	9867	11053	97	10128.588	9814	11036	79	10240.785	9888	11279	147	10090.442	9891	11154	38	10068.974	9908	10716	72	10020.902	9893	10431	62	10051.161	9889	11433	48	10038.146	9892	11371	91
900	94	10146.830	9867	11417	67	10139.656	9807	11418	33	10053.000	9936	10478	43	10080.581	9879	10696	62	10145.436	9850	11271	97	10082.690	9870	11080	79	10158.051	9821	11120	147	10066.626	9892	10979	38	10049.211	9875	11040	72	10112.736	9907	11131	62	10041.629	9772	10500	48	10185.500	9821	11695	91
901	94	10119.915	9796	11030	67	10070.865	9799	11054	33	10050.788	9891	10861	43	9990.675	9776	10303	62	10055.629	9888	10663	97	10111.186	9894	10861	79	10182.811	9876	11556	147	10100.300	9776	11065	38	10154.368	9845	11169	72	9998.973	9813	10639	62	10114.581	9841	11216	48	10070.771	9844	10800	91
902	94	10168.606	9895	11625	67	10067.119	9833	11013	33	10034.121	9895	10220	43	10150.069	9748	10737	62	10175.710	9895	11296	97	10099.763	9864	10960	79	10167.367	9844	11724	147	10098.333	9825	11107	38	10087.211	9867	10629	72	10051.708	9883	10873	62	10046.597	9893	10569	48	10058.208	9868	10611	91
903	94	10104.926	9817	10740	67	10072.567	9653	10521	33	10055.970	9852	11061	43	10041.187	9890	10504	62	10138.371	9888	11002	97	10098.557	9853	10892	79	10108.481	9798	11040	147	10126.136	9892	11203	38	10201.921	9817	11117	72	10040.958	9870	10926	62	10109.822	9861	11112	48	10100.625	9869	11023	91
904	94	10113.639	9830	11191	67	10192.254	9868	11609	33	10043.909	9881	10427	43	10057.187	9880	10717	62	10101.451	9814	10801	97	10109.969	9848	10847	79	10127.772	9868	11004	147	10118.340	9857	11058	38	10072.553	9880	10561	72	10013.431	9896	10505	62	10099.629	9874	11226	48	10164.583	9929	11083	91
905	94	10134.298	9863	11229	67	10162.313	9824	11283	33	10081.000	9854	10694	43	10283.187	9940	11549	62	10137.549	9831	11080	97	10104.062	9871	10844	79	10078.975	9531	10843	147	10135.021	9877	10963	38	10013.342	9886	10367	72	9974.639	9720	10192	62	10025.807	9885	10361	48	10170.688	9762	11320	91
906	94	10136.861	9817	11030	67	10091.537	9806	11418	33	10021.728	9876	10531	43	10058.675	9854	10934	62	10139.517	9905	11267	97	10061.907	9708	11027	79	10138.747	9852	11487	147	10068.068	9823	11069	38	10066.974	9829	10842	72	10051.973	9881	10597	62	10013.903	9883	10300	48	10069.521	9844	10563	91
907	94	10073.404	9846	11034	67	10067.403	9883	10925	33	10059.637	9920	10479	43	10195.651	9850	11769	62	10145.113	9788	11035	97	10199.072	9810	12576	79	10141.304	9848	11005	147	10093.089	9802	11192	38	10086.132	9894	10698	72	10052.931	9874	10727	62	10053.307	9837	10571	48	10082.729	9836	10991	91
908	94	10118.861	9875	11011	67	10075.582	9854	10511	33	10095.818	9876	10572	43	10136.744	9804	11084	62	10086.678	9860	10880	97	10145.547	9848	10911	79	10139.747	9882	10895	147	10070.177	8546	11160	38	10098.132	9869	10542	72	10048.042	9897	10563	62	10029.517	9896	10611	48	10074.646	9914	10400	91
909	94	10168.937	9773	11148	67	10152.388	9907	10600	33	10060.939	9855	10904	43	10156.721	9919	11632	62	10054.597	9883	10502	97	10089.443	9839	11058	79	10147.469	9846	10961	147	10059.898	9893	10618	38	10199.237	9856	10799	72	10066.458	9872	10701	62	9991.903	9071	10643	48	10113.521	9747	11396	91
910	94	10064.957	9886	11794	67	10026.537	9898	10577	33	10031.333	9894	10320	43	10089.396	9806	10746	62	10151.000	9880	10662	97	10081.484	9877	11429	79	10182.747	9850	11336	147	10118.408	9833	11319	38	10088.342	9899	10987	72	9988.486	9886	10074	62	10081.436	9850	11114	48	10198.021	9695	11294	91
911	94	10110.915	9903	11608	67	10065.104	9881	10877	33	10055.667	9878	10572	43	10037.187	9909	10743	62	10120.436	9891	10724	97	10149.938	9869	11776	79	10085.354	9844	10840	147	10145.523	9778	11275	38	10129.553	9861	10493	72	9988.889	9876	10100	62	10031.774	9899	10654	48	9998.938	9663	10249	91
912	94	10118.000	9882	10907	67	10185.522	9926	11350	33	10034.909	9862	10383	43	10122.325	9873	10796	62	10189.226	9578	11995	97	10068.536	9791	11435	79	10104.354	9906	10710	147	10028.034	9849	10596	38	10085.737	9897	10711	72	10050.806	9840	11184	62	10115.290	9900	11125	48	10006.646	9875	10560	91
913	94	10139.021	9883	12262	67	10145.776	9807	11304	33	10118.576	9890	11247	43	10040.465	9854	10763	62	10129.839	9890	10664	97	10123.742	9803	10847	79	10099.595	9882	10952	147	10095.667	9687	11211	38	10179.974	9857	10935	72	10010.598	9866	10522	62	10087.307	9872	11210	48	10050.208	9889	10324	91
914	94	10216.063	9824	11095	67	10101.746	9866	11339	33	10059.030	9885	10925	43	10066.768	9841	10626	62	10114.500	9881	11221	97	10096.722	9899	10514	79	10140.494	9809	11398	147	10068.973	9386	10929	38	10134.289	9884	11000	72	10168.014	9889	11324	62	10065.274	9837	10567	48	10092.604	9914	10598	91
915	94	10045.276	9907	10529	67	10083.194	9845	10790	33	10044.667	9892	10614	43	10139.628	9889	10654	62	10141.517	9884	10764	97	10124.557	9875	10995	79	10174.025	9863	11472	147	10071.810	9832	10907	38	10099.685	9905	10711	72	10023.598	9782	10738	62	10075.064	9847	10761	48	10081.479	9794	10580	91
916	94	10204.447	9844	12175	67	10108.552	9903	10624	33	10060.606	9896	10447	43	10174.163	9893	12114	62	10105.646	9908	11030	97	10182.887	9848	12056	79	10148.962	9882	11222	147	10115.436	9887	11253	38	10128.605	9758	11222	72	10016.833	9413	10625	62	10060.903	9895	10710	48	10174.833	9926	11070	91
917	94	10158.139	9823	11164	67	10159.896	9878	11478	33	10091.606	9768	11000	43	10285.559	9728	11279	62	10130.854	9741	11066	97	10163.547	9827	11698	79	10132.747	9851	10777	147	10090.707	9831	11157	38	10083.315	9846	10641	72	10002.931	9867	10716	62	10110.451	9756	11378	48	10059.729	9872	11012	91
918	94	10081.915	9792	11284	67	10069.791	9857	10554	33	10033.606	9908	10458	43	10084.860	9876	11012	62	10092.517	9852	11405	97	10102.505	9548	11637	79	10078.595	9264	11014	147	10075.503	9845	10988	38	10072.658	9425	11013	72	10047.556	9900	10907	62	10050.613	9859	10850	48	10129.562	9865	10887	91
919	94	10139.351	9858	11179	67	10075.254	9900	10698	33	10133.697	9859	10969	43	10100.396	9924	10619	62	10203.646	9726	11373	97	10100.247	9870	11239	79	10210.557	9846	11270	147	10118.707	9055	11472	38	10072.789	9889	10822	72	10023.736	9877	11265	62	10147.322	9860	11666	48	10059.333	9840	10881	91
920	94	10073.894	9869	10918	67	10120.254	9834	11222	33	10004.061	9920	10161	43	10047.116	9809	10585	62	10087.887	9847	10853	97	10143.165	9838	11084	79	10206.443	9860	11449	147	10090.667	9470	11326	38	10012.685	9906	10218	72	10009.792	9833	10358	62	10051.129	9855	10945	48	9981.750	9006	10425	91
921	94	10166.691	9830	11375	67	10068.373	9889	10812	33	10044.484	9833	11225	43	10057.512	9800	10437	62	10133.210	9846	12205	97	10085.423	9866	10881	79	10128.177	9812	11375	147	10148.354	9810	11559	38	10034.289	9894	10436	72	10004.986	9843	10765	62	10034.774	9881	10905	48	10014.042	9900	10274	91
922	94	10155.574	9826	11776	67	9996.135	9465	10636	33	10033.212	9786	10729	43	10126.116	9870	11089	62	10140.613	9746	11466	97	10092.598	9894	10894	79	10187.949	9784	11868	147	10093.055	9879	10767	38	10126.105	9870	11046	72	10037.431	9823	10968	62	10118.936	9827	10864	48	10063.792	9879	10692	91
923	94	10057.755	9910	10932	67	10099.299	9873	10932	33	10120.151	9859	10655	43	10031.977	9830	10401	62	10153.613	9852	11058	97	10113.794	9812	10885	79	10064.038	9829	10744	147	10112.769	9826	10937	38	10041.053	9902	10439	72	10071.667	9837	11247	62	10028.710	9884	10426	48	10061.271	9893	10620	91
924	94	10111.128	9424	11286	67	10083.074	9818	11392	33	10006.151	9907	10230	43	10019.721	9869	10259	62	10067.468	9889	10623	97	10074.495	9911	11130	79	10213.076	9892	11295	147	10041.803	9855	10806	38	10033.158	9888	10357	72	9997.973	9887	10323	62	10091.839	9871	11084	48	10111.083	9852	10927	91
925	94	10053.404	9887	10854	67	10176.373	9802	11108	33	10077.363	9863	10727	43	10134.465	9847	11083	62	10154.210	9928	11050	97	10090.505	9822	11280	79	10193.304	9816	10807	147	10099.007	9812	11642	38	10018.105	9303	10519	72	10046.319	9889	11068	62	10059.210	9819	10857	48	10090.646	9873	10680	91
926	94	10132.139	9859	10880	67	10047.478	9875	10795	33	10020.728	9909	10322	43	10028.907	9875	10522	62	10285.678	9866	11822	97	10072.505	9871	10975	79	10117.531	9814	12639	147	10068.898	9460	10928	38	10036.237	9865	10274	72	10020.098	9831	10480	62	10007.532	9654	10368	48	10083.062	9913	10618	91
927	94	10136.117	9822	10946	67	10065.344	9919	10461	33	10018.879	9918	10469	43	10054.140	9867	10510	62	10151.468	9829	11188	97	10086.340	9866	10858	79	10141.418	9847	10684	147	10089.326	9807	10996	38	10079.553	9915	10688	72	10001.944	9889	10284	62	10106.661	9884	11220	48	9997.375	9547	10405	91
928	94	10095.021	9868	10728	67	10052.149	9809	10833	33	10008.182	9891	10340	43	10174.721	9896	10970	62	10079.581	9789	10995	97	10103.670	9774	11117	79	10076.063	9846	10673	147	10099.979	9753	11747	38	10085.395	9881	10635	72	10006.152	9865	10603	62	10060.678	9885	10676	48	10086.417	9882	10495	91
929	94	10055.989	9830	10817	67	10114.104	9790	11266	33	10009.516	9911	10312	43	10035.488	9843	10655	62	10047.500	9556	10566	97	10131.392	9804	10965	79	10092.898	9852	10828	147	10083.904	9780	11706	38	10045.815	9898	10508	72	10022.292	9883	10335	62	10063.581	9870	10847	48	10006.208	9879	10433	91
930	94	10158.309	9839	11078	67	10136.373	9901	11190	33	10056.667	9596	11001	43	10052.069	9873	10683	62	10153.549	9842	11222	97	10122.835	9846	10835	79	10172.393	9875	10934	147	10078.415	9852	10757	38	10093.500	9914	11081	72	10070.902	9892	11266	62	10031.113	9904	10665	48	10009.250	9880	10629	91
931	94	10120.968	9789	11005	67	10091.328	9891	10918	33	10074.272	9863	10602	43	10084.860	9858	11288	62	10203.661	9781	11883	97	10070.052	9482	11648	79	10194.835	9835	11324	147	10034.170	9840	10966	38	10140.395	9877	11312	72	9998.944	9885	10267	62	10082.000	9869	11012	48	10106.875	9868	10999	91
932	94	10077.457	9871	10992	67	10068.836	9889	10691	33	9997.212	9889	10117	43	10051.535	9897	10498	62	10125.678	9892	11518	97	10084.835	9895	10845	79	10069.646	9880	10793	147	10083.360	9855	11115	38	10025.368	9884	10393	72	10013.306	9891	10352	62	10069.887	9874	11115	48	10131.646	9819	10661	91
933	94	10092.904	9837	11234	67	10145.388	9856	11068	33	9992.061	9866	10211	43	10103.791	9896	10653	62	10035.193	9886	10501	97	10117.464	9610	11010	79	10092.152	9812	10926	147	10076.483	9718	11030	38	10258.711	9816	11438	72	10011.986	9914	10463	62	10065.371	9881	10606	48	10104.104	9811	11586	91
934	94	10144.681	9780	11126	67	10018.567	9204	10841	33	9984.454	9881	10051	43	10104.675	9874	10932	62	10240.242	9831	11347	97	10122.206	9749	10942	79	10110.823	9895	11120	147	10085.864	9888	10952	38	10258.526	9916	11323	72	10019.069	9818	10400	62	10012.129	9849	10321	48	10085.667	9870	11049	91
935	94	10067.957	9856	10617	67	10044.612	9891	10552	33	10010.879	9910	10674	43	9997.953	9192	10605	62	10076.210	9907	11103	97	10125.660	9815	11094	79	10092.177	9823	10902	147	10043.252	9878	10740	38	10090.026	9863	10517	72	9987.319	9885	10068	62	10100.968	9885	10851	48	10012.562	9852	10271	91
936	94	10073.861	9864	10759	67	10042.926	9608	10660	33	10022.606	9898	10555	43	10057.837	9857	10488	62	10177.193	9848	10684	97	10149.907	9864	10871	79	10154.266	9894	11492	147	10118.415	9819	11071	38	10111.158	9903	10723	72	10006.514	9906	10510	62	10042.646	9888	10694	48	10022.167	9919	10375	91
937	94	10135.191	9903	10992	67	10094.388	9884	10694	33	9987.333	9882	10398	43	10266.023	9890	11504	62	10098.242	9849	10730	97	10106.299	9885	10672	79	10098.569	9818	10720	147	10062.415	9864	11078	38	10110.947	9864	10667	72	10031.194	9883	10724	62	10069.629	9865	10688	48	10020.354	9887	10252	91
938	94	10140.330	9853	12151	67	10095.344	9879	10901	33	10154.394	9849	11285	43	10086.651	9857	10747	62	10143.646	9823	10884	97	10080.557	9882	10886	79	10106.569	9901	11042	147	10065.803	9209	11161	38	10143.658	9911	11213	72	10030.292	9860	10658	62	10001.146	9841	10319	48	10168.646	9883	11298	91
939	94	10178.063	9724	11784	67	10037.119	9886	10585	33	10120.212	9874	11157	43	10076.884	9862	10873	62	10094.226	9878	10660	97	10149.052	9839	11702	79	10127.835	9754	10677	147	10073.326	9889	10787	38	10029.711	9889	10465	72	10021.792	9604	10431	62	10024.226	9875	10740	48	10109.812	9847	10756	91
940	94	10094.745	9684	11138	67	10033.851	9905	10703	33	10010.242	9853	10366	43	10051.349	9899	10838	62	10115.790	9895	10797	97	10196.711	9848	11021	79	10162.481	9863	10772	147	10057.674	9798	10910	38	10153.685	9931	11563	72	10029.583	9910	10598	62	10140.371	9791	10984	48	10047.938	9923	10927	91
941	94	10183.521	9709	11642	67	10181.522	9860	11075	33	10070.000	9887	10843	43	10055.069	9896	10857	62	10077.693	9406	10759	97	10117.154	9874	11571	79	10233.722	9883	11044	147	10106.592	9826	11448	38	10144.921	9852	10745	72	10055.694	9814	10831	62	10029.161	9900	10664	48	10084.708	9880	10826	91
942	94	10158.074	9844	11765	67	10196.299	9882	11195	33	10076.272	9883	10485	43	10123.977	9858	11148	62	10094.000	9789	11318	97	10171.237	9902	11247	79	10172.506	9894	11360	147	10066.918	9805	11350	38	10142.474	9888	11371	72	9984.306	9842	10247	62	10077.597	9870	11082	48	10137.271	9881	10923	91
943	94	10089.606	9877	10886	67	10133.537	9866	11121	33	10084.121	9935	11000	43	10032.163	9889	10358	62	10085.710	9812	10995	97	10121.660	9873	11109	79	10164.760	9833	10886	147	10116.204	9837	10787	38	10103.632	9868	10874	72	10003.348	9828	10876	62	10085.129	9906	11005	48	10166.812	9890	11048	91
944	94	10144.096	9894	10980	67	10107.881	9888	11277	33	10123.424	9864	10924	43	10193.047	9780	11260	62	10224.871	9836	11149	97	10105.701	9783	11335	79	10156.278	9775	11381	147	10098.619	9825	11209	38	10022.868	9877	10651	72	10032.806	9866	10796	62	10074.564	9873	10948	48	10086.958	9867	10790	91
945	94	10100.553	9855	10825	67	10061.164	9847	10435	33	10035.091	9921	10487	43	10115.581	9837	10877	62	10031.049	9901	10473	97	10117.567	9839	10864	79	10204.595	9871	11413	147	10117.803	9668	11977	38	10218.053	9904	10856	72	10053.208	9891	11557	62	10162.951	9852	11172	48	10037.021	9880	11095	91
946	94	10145.776	9762	11233	67	10065.926	9843	10824	33	10049.576	9905	10620	43	10077.791	9856	11317	62	10125.968	9871	12226	97	10061.516	9894	10838	79	10172.911	9865	12208	147	10093.510	9853	10954	38	10146.000	9899	10754	72	9989.639	9863	10109	62	10006.532	9892	10510	48	10018.729	9916	10676	91
947	94	10067.841	9752	11629	67	10118.582	9883	11287	33	10105.728	9902	10886	43	10036.884	9875	10417	62	10184.339	9893	10854	97	10087.011	9911	10701	79	10116.177	9824	10922	147	10109.551	9700	11548	38	10067.974	9902	10812	72	10023.139	9866	10545	62	10111.178	9932	10610	48	10023.521	9889	10252	91
948	94	10079.287	9813	11468	67	10132.612	9881	11093	33	10078.212	9864	10855	43	10043.256	9848	10730	62	10149.871	9857	10991	97	10084.124	9741	10580	79	10093.152	9888	10696	147	10066.225	9791	11082	38	10064.632	9790	10748	72	10000.708	9850	10370	62	10066.242	9865	10796	48	10060.521	9897	11048	91
949	94	10158.596	9785	11550	67	10055.463	9877	10754	33	10018.667	9933	10213	43	10073.884	9841	10916	62	10105.129	9853	11067	97	10065.475	9882	11045	79	10071.481	9822	10822	147	10120.599	9841	11132	38	10127.368	9901	11058	72	10033.389	9847	11042	62	10049.339	9691	10754	48	10111.458	9875	10921	91
950	94	10066.361	9842	11102	67	10090.000	9884	10621	33	10131.182	9905	10776	43	10151.419	9905	10970	62	10192.597	9864	11020	97	10215.598	9390	11138	79	10238.051	9821	11695	147	10098.660	9849	10997	38	10174.815	9875	11451	72	10029.236	9861	10630	62	10031.146	9858	10600	48	10046.354	9885	10459	91
951	94	10114.457	9902	11230	67	10177.642	9834	10986	33	10044.394	9872	10954	43	10168.628	9847	11161	62	10137.517	9876	10663	97	10097.577	9765	10684	79	10159.531	9746	10857	147	10133.844	9853	11973	38	10044.079	9776	10947	72	10056.583	9866	11259	62	10119.613	9886	11360	48	10087.167	9874	10833	91
952	94	10158.883	9885	11202	67	10085.851	9872	11000	33	10063.242	9866	10574	43	10063.349	9841	10585	62	10173.822	9802	11347	97	10156.423	9837	11124	79	10117.684	9155	11231	147	10103.143	9893	11398	38	10119.342	9897	10861	72	10056.152	9757	11149	62	10053.742	9880	10662	48	10147.875	9885	11385	91
953	94	10060.096	9867	10947	67	10114.254	9837	11000	33	10006.849	9905	10292	43	10111.396	9901	11015	62	10165.951	9821	10936	97	10092.763	9866	11064	79	10134.316	9837	11185	147	10095.000	9797	11118	38	10093.763	9865	10565	72	10092.333	9899	10897	62	10078.000	9842	10636	48	10111.167	9902	10871	91
954	94	10221.915	9894	11279	67	10117.582	9868	11067	33	10019.516	9926	10435	43	10033.675	9916	10732	62	10079.419	9888	10486	97	10053.681	9750	10468	79	10148.393	9900	11060	147	10097.089	9827	11324	38	10079.395	9907	11258	72	10039.167	9814	10861	62	10047.693	9893	10647	48	10018.146	9895	10550	91
955	94	10137.904	9830	11190	67	10114.761	9900	11760	33	9991.970	9608	10534	43	10080.279	9891	10493	62	10091.854	9844	10719	97	10150.907	9813	11153	79	10145.431	9772	11418	147	10087.605	9853	11470	38	9998.289	9919	10178	72	10038.639	9870	10846	62	10049.387	9905	10642	48	10085.917	9829	10711	91
956	94	10171.809	9860	11039	67	10155.567	9899	11297	33	10010.484	9879	10487	43	10138.488	9905	10985	62	10079.354	9828	10902	97	10159.979	9870	11123	79	10164.240	9899	11544	147	10068.938	9859	10944	38	10120.763	9893	10903	72	10022.527	9877	10950	62	10044.064	9868	10741	48	10159.667	9876	10997	91
957	94	10131.053	9848	11286	67	10116.746	9855	10748	33	10081.606	9886	11270	43	10063.093	9851	10822	62	10236.210	9905	11407	97	10170.989	9798	10906	79	10157.494	9807	11239	147	10086.014	9880	11580	38	10103.447	9886	11272	72	10100.514	9844	11363	62	10012.483	9882	10236	48	10071.104	9930	10807	91
958	94	10123.745	9787	10877	67	10101.612	9870	10836	33	9986.939	9902	10211	43	10156.256	9840	10765	62	10121.564	9885	11105	97	10083.690	9865	10847	79	10184.898	9880	11234	147	10066.755	9213	11264	38	10101.315	9866	11419	72	10086.931	9804	11084	62	10029.193	9860	10717	48	10132.604	9814	10781	91
959	94	10113.830	9866	11321	67	10087.418	9704	11253	33	10006.030	9902	10223	43	10096.465	9902	10479	62	10227.517	9834	11050	97	10138.402	9880	11267	79	10130.658	9800	11392	147	10039.096	9867	10594	38	10048.185	9914	10776	72	9992.848	9829	10289	62	10086.822	9843	10630	48	10143.875	9901	10942	91
960	94	10173.043	9844	11515	67	10131.627	9854	11290	33	10072.151	9852	10589	43	10175.465	9783	10899	62	10210.517	9724	11221	97	10074.649	9885	11096	79	10057.278	9867	10704	147	10064.055	9844	10836	38	10061.474	9884	10340	72	10036.902	9879	10677	62	10104.822	9883	10767	48	10038.042	9911	10565	91
961	94	10093.372	9907	11119	67	10143.403	9916	11319	33	10066.818	9934	10475	43	10043.372	9908	10607	62	10056.290	9879	10685	97	10080.938	9870	10874	79	10170.481	9880	11497	147	10053.626	9260	10636	38	10102.947	9773	11075	72	10002.875	9889	10201	62	10103.032	9894	11104	48	10009.979	9901	10367	91
962	94	10096.702	9826	10838	67	10068.358	9792	10859	33	9999.606	9902	10207	43	10122.721	9908	10967	62	10101.178	9864	10874	97	10146.516	9752	11376	79	10079.785	9842	11888	147	10119.646	9766	11065	38	9986.289	9925	10178	72	10035.723	9840	11153	62	10038.451	9493	10744	48	10233.396	9842	12757	91
963	94	10148.989	9750	11341	67	10053.687	9882	10508	33	10029.879	9902	10339	43	10084.000	9917	10643	62	10236.854	9807	11389	97	10121.742	9815	10840	79	10109.253	9872	10922	147	10100.184	9742	11236	38	10097.132	9778	10752	72	10094.583	9846	11166	62	10043.339	9729	10469	48	10108.250	9853	11135	91
964	94	10160.639	9843	10994	67	10066.224	9734	10942	33	10052.576	9895	10451	43	10066.604	9790	10468	62	10193.017	9785	11539	97	10060.186	9899	11322	79	10122.873	9837	11105	147	10106.973	9878	11634	38	10175.053	9900	10896	72	10016.014	9508	10948	62	10102.597	9835	10986	48	10081.250	9813	11110	91
965	94	10063.426	9383	10665	67	10025.418	9830	10396	33	10071.818	9898	10439	43	10112.349	9834	11264	62	10128.339	9850	11055	97	10122.505	9846	11034	79	10126.531	9750	11225	147	10122.530	9697	11391	38	10057.263	9908	10360	72	9988.000	9890	10448	62	10121.968	9910	11144	48	10150.062	9883	10836	91
966	94	10205.894	9771	11543	67	10032.000	9871	10528	33	10117.728	9789	10623	43	10101.977	9809	10846	62	10114.758	9829	10874	97	10143.113	9799	11507	79	10158.860	9725	11765	147	10066.769	9858	10764	38	10100.632	9831	10604	72	9996.819	9909	10285	62	10072.854	9881	10541	48	10048.000	9859	10626	91
967	94	10101.202	9877	11289	67	10115.179	9836	11314	33	10063.970	9840	11053	43	10073.651	9927	11111	62	10200.693	9830	12187	97	10111.072	9859	11143	79	10077.177	9891	11300	147	10055.319	9850	10680	38	10060.237	9906	10367	72	10034.777	9905	10629	62	10078.517	9830	10753	48	10060.792	9869	10662	91
968	94	10151.745	9793	11793	67	10033.627	9922	10525	33	10001.758	9922	10138	43	10053.093	9777	10486	62	10098.113	9869	11019	97	10050.690	9819	10599	79	10216.329	9825	11131	147	10106.231	9847	11067	38	10153.263	9822	11052	72	10002.792	9862	10395	62	10055.597	9872	10680	48	10150.062	9827	11470	91
969	94	10203.500	9755	11741	67	10155.313	9842	11372	33	10026.818	9883	10255	43	10190.907	9830	10940	62	10183.774	9891	11259	97	10093.402	9804	11286	79	10234.607	9842	11467	147	10054.442	9884	10779	38	10097.237	9837	10769	72	10001.181	9599	10385	62	10050.678	9844	10902	48	10011.188	9893	10336	91
970	94	10110.074	9740	11047	67	10059.194	9854	10746	33	10012.879	9860	10324	43	10051.581	9874	10505	62	10157.887	9761	11538	97	10143.196	9847	10840	79	10164.342	9816	11423	147	10070.728	9893	10861	38	10114.105	9771	10811	72	10016.431	9891	10734	62	10005.210	9924	10155	48	10043.917	9867	10646	91
971	94	10147.149	9772	11313	67	10105.074	9821	11679	33	10088.606	9900	10498	43	10098.697	9910	10830	62	10150.210	9868	11202	97	10174.814	9777	11230	79	10159.152	9617	11543	147	10150.979	9828	11389	38	10124.526	9920	11179	72	10090.152	9831	10801	62	10030.387	9806	10668	48	10036.021	9878	10403	91
972	94	10142.181	9827	11178	67	10152.597	9765	11087	33	9982.272	9899	10064	43	10015.628	9882	10299	62	10112.017	9829	11386	97	10104.742	9864	10990	79	10234.140	9812	11122	147	10042.864	9876	10976	38	10043.211	9878	10541	72	10012.014	9877	11508	62	10000.581	9826	10410	48	10075.646	9920	11092	91
973	94	10223.926	9873	11724	67	10043.836	9871	10832	33	10129.818	9838	10857	43	10040.232	9787	10780	62	10228.597	9934	11626	97	10131.959	9558	11285	79	10257.975	9882	10989	147	10078.449	9826	11191	38	10088.500	9852	11152	72	10084.973	9892	10596	62	10136.564	9880	11275	48	10047.646	9874	10577	91
974	94	10127.479	9836	10870	67	10051.403	9789	10526	33	10035.091	9899	10528	43	10134.791	9787	11356	62	10084.081	9857	10740	97	10128.670	9770	11050	79	10149.607	9841	11337	147	10159.122	9780	11870	38	10051.658	9216	10986	72	10030.625	9868	10593	62	10034.983	9658	11017	48	10012.604	9893	10567	91
975	94	10106.606	9852	10855	67	10152.104	9814	10904	33	10006.728	9889	10266	43	10121.023	9802	10863	62	10069.790	9818	10633	97	10122.814	9900	11408	79	10253.266	9894	11785	147	10142.211	9892	11482	38	10016.132	9897	10454	72	9998.611	9823	10335	62	10140.483	9897	11501	48	10057.104	9931	10531	91
976	94	10163.606	9837	11940	67	10114.358	9876	11134	33	9993.151	9901	10323	43	10033.721	9882	10709	62	10203.500	9825	11082	97	10160.392	9844	11823	79	10240.911	9849	11236	147	10105.143	9853	10904	38	10067.237	9885	10503	72	10044.167	9863	10850	62	10133.468	9891	11723	48	10053.938	9867	10563	91
977	94	10178.383	9764	11672	67	10178.970	9887	11052	33	9990.939	9863	10154	43	10146.372	9870	11134	62	10037.242	9867	10640	97	10109.371	9863	11488	79	10216.734	9839	11650	147	10142.340	9757	11806	38	10086.974	9801	11060	72	10014.111	9776	10881	62	10006.726	9901	10402	48	10054.208	9896	10533	91
978	94	10133.170	9823	11049	67	10093.537	9869	10774	33	10030.272	9893	10431	43	10090.047	9851	10954	62	10205.968	9881	11178	97	10130.278	9835	11020	79	10286.431	9915	12261	147	10046.885	9862	11003	38	10061.737	9908	10662	72	10132.264	9865	11355	62	10003.049	9822	10486	48	10090.792	9886	10526	91
979	94	10167.926	9831	11286	67	10033.672	9849	10310	33	10137.212	9800	10668	43	10131.279	9861	11637	62	10140.403	9862	11018	97	10047.011	9780	11768	79	10160.102	9911	11256	147	10058.837	9883	10859	38	10122.053	9913	11009	72	10024.917	9793	10694	62	10030.242	9878	10794	48	10039.271	9910	10414	91
980	94	10225.063	9871	12016	67	10133.090	9844	11641	33	10018.424	9910	10360	43	10110.581	9918	10657	62	10196.258	9745	11572	97	10188.423	9812	11538	79	10328.798	9730	11924	147	10080.374	9394	11068	38	10041.605	9856	10598	72	10030.723	9836	10484	62	10009.613	9925	10683	48	10136.792	9817	11590	91
981	94	10082.574	9564	10952	67	10055.358	9904	10559	33	10007.091	9863	10315	43	10102.419	9852	10835	62	10054.307	9908	10487	97	10102.268	9912	10803	79	10214.760	9854	11102	147	10074.477	9864	10847	38	10205.526	9861	11337	72	10100.389	9815	11248	62	10049.064	9724	10739	48	10021.438	9892	10313	91
982	94	10165.713	9880	11723	67	10029.448	9851	10737	33	10025.333	9876	10332	43	10168.813	9823	11459	62	10140.903	9791	10723	97	10072.969	9916	11228	79	10130.140	9828	11613	147	10100.089	9822	11304	38	10057.579	9856	10755	72	10100.598	9865	10647	62	10072.307	9811	10942	48	10091.167	9883	11023	91
983	94	10207.776	9878	11624	67	10089.761	9870	10582	33	10044.879	9893	10643	43	10143.535	9900	10880	62	10120.049	9916	10724	97	10108.351	9891	11954	79	10151.481	9787	11026	147	10040.211	9816	11098	38	10111.605	9877	10795	72	10037.208	9881	10756	62	10121.726	9903	11762	48	10073.375	9899	10681	91
984	94	10146.937	9872	11169	67	10076.119	9745	10950	33	10115.849	9890	10786	43	10113.209	9805	11105	62	10129.081	9855	10494	97	10072.247	9833	10914	79	10229.544	9423	11439	147	10044.707	9864	10962	38	10050.185	9891	10542	72	10030.944	9833	10780	62	10052.807	9889	10985	48	10082.771	9878	10617	91
985	94	10084.276	9776	11027	67	10158.940	9879	11181	33	10057.212	9906	10667	43	10047.791	9872	11094	62	10100.032	9889	11302	97	10043.753	9862	10703	79	10313.418	9774	12289	147	10126.340	9846	10883	38	10104.868	9893	10553	72	10001.473	9867	10369	62	10143.517	9896	11292	48	10070.146	9905	10787	91
986	94	10160.915	9885	11141	67	10147.194	9863	11520	33	10007.546	9898	10286	43	10035.441	9882	10420	62	10162.581	9868	11234	97	10170.340	9402	11378	79	10196.291	9921	10750	147	10073.055	9731	10978	38	10033.526	9786	10355	72	10028.319	9881	10976	62	10180.871	9878	10885	48	10032.625	9856	10546	91
987	94	10146.404	9877	11413	67	10100.582	9809	10607	33	10024.667	9899	10602	43	10076.721	9808	11219	62	10076.919	9878	10750	97	10138.516	9883	11152	79	10103.607	9683	10666	147	10069.272	9863	10687	38	10073.815	9655	10990	72	10020.986	9868	10859	62	10061.710	9623	10681	48	10051.500	9848	10672	91
988	94	10230.149	9818	11445	67	10061.224	9891	10842	33	10039.576	9835	10473	43	10005.232	9518	10463	62	10103.693	9770	10998	97	10074.711	9899	11079	79	10170.658	9859	11666	147	10086.762	9832	11126	38	10124.079	9897	11052	72	10005.819	9657	10599	62	10058.387	9819	10718	48	10011.146	9884	10450	91
989	94	10095.713	9852	10940	67	10034.537	9596	10996	33	9986.394	9824	10264	43	10078.535	9846	10998	62	10153.354	9830	11644	97	10172.433	9859	11139	79	10274.152	9774	11497	147	10135.306	9828	11261	38	10082.974	9903	10605	72	10063.667	9881	10783	62	10155.629	9883	11973	48	10094.396	9926	10590	91
990	94	10087.511	9810	11137	67	10161.955	9890	10854	33	10019.484	9899	10440	43	10051.931	9914	10586	62	10143.419	9828	11331	97	10100.062	9881	10925	79	10182.924	9883	11152	147	10134.721	9817	11190	38	10152.263	9897	10768	72	10036.223	9893	10805	62	10049.178	9877	10470	48	10008.354	9850	10388	91
991	94	10068.702	9874	11130	67	9977.582	9381	10295	33	10155.030	9893	11506	43	10075.628	9922	10745	62	10066.290	9883	10721	97	10094.289	9826	11312	79	10214.506	9850	11647	147	10134.993	9828	11046	38	10013.974	9919	10393	72	10022.069	9882	10434	62	10043.919	9890	10759	48	10030.958	9860	10632	91
992	94	10061.276	9817	11103	67	10187.851	9830	11251	33	10028.728	9882	10599	43	10068.047	9871	10820	62	10189.983	9761	11415	97	10091.072	9867	10711	79	10186.316	9911	11426	147	10098.497	9821	10949	38	10133.921	9878	10806	72	10049.958	9887	11086	62	10025.419	9915	10443	48	10052.000	9812	10682	91
993	94	10117.074	9278	11264	67	10070.269	9895	11334	33	9987.182	9875	10153	43	10140.768	9844	10849	62	10191.693	9850	11102	97	10068.392	9877	10680	79	10358.329	9883	11588	147	10081.225	9872	10996	38	10111.026	9839	10817	72	10111.723	9807	11163	62	10078.064	9870	10805	48	10092.708	9888	10644	91
994	94	10127.724	9773	11793	67	10118.612	9846	10992	33	10038.546	9925	10304	43	10066.604	9907	11201	62	10181.854	9726	11629	97	10017.206	9893	10772	79	10267.013	9845	11006	147	10126.312	9802	11215	38	10212.895	9570	11383	72	10001.098	9209	10759	62	10125.790	9834	11246	48	9999.188	9725	10617	91
995	94	10083.053	9879	10556	67	10035.104	9806	10381	33	10040.061	9863	10453	43	10098.140	9813	11013	62	10162.693	9790	11427	97	10134.588	9895	11142	79	10119.431	9837	10706	147	10060.395	9902	10606	38	10060.500	9912	10578	72	10068.277	9847	10902	62	10049.936	9841	11012	48	10012.625	9727	10420	91
996	94	10104.117	9844	10863	67	10065.687	9905	10653	33	10045.091	9880	10564	43	10195.791	9789	11083	62	10040.354	9824	10700	97	10104.464	9787	10900	79	10217.873	9912	11504	147	10078.102	9824	11420	38	10060.947	9855	10634	72	9994.027	9897	10174	62	10042.790	9868	10736	48	10124.333	9866	11007	91
997	94	10150.276	9806	11129	67	10090.135	9889	10695	33	10054.697	9915	10657	43	10067.140	9849	10858	62	10062.403	9447	10976	97	10171.062	9774	11326	79	10180.405	9853	11373	147	10143.401	9792	11249	38	10047.789	9901	10382	72	10047.277	9908	11012	62	10018.339	9885	10643	48	10073.458	9902	10629	91
998	94	10094.266	9891	11014	67	10146.731	9813	12277	33	10001.303	9886	10228	43	10173.512	9901	13398	62	10073.742	9774	10965	97	10177.031	9769	11196	79	10159.291	9895	10927	147	10078.626	9867	11592	38	10193.632	9918	11201	72	10069.125	9900	10894	62	10091.161	9802	11571	48	10036.646	9879	10716	91
999	94	10152.202	9851	11431	67	10132.269	9842	11405	33	10033.606	9925	10440	43	10015.697	9920	10596	62	10119.661	9761	10972	97	10170.031	9835	10925	79	10183.747	9812	11275	147	10127.401	9780	11256	38	10006.447	9607	10263	72	10019.361	9903	10735	62	10143.549	9765	11714	48	9979.854	9870	10074	91
1000	94	10093.532	9856	11112	67	10088.776	9889	10946	33	10109.667	9868	10640	43	10155.931	9851	11129	62	10082.097	9900	11280	97	10081.525	9834	11023	79	10249.937	9846	11532	147	10111.286	9864	11672	38	10129.421	9873	10748	72	10081.806	9902	10801	62	10067.951	9876	10528	48	10045.917	9886	10530	91
1001	94	10130.202	9861	11111	67	10041.985	9804	10588	33	10113.212	9883	10836	43	10200.791	9881	11308	62	10154.226	9879	10712	97	10082.640	9889	10697	79	10240.772	9793	11369	147	10082.707	9670	11197	38	10021.289	9499	10772	72	10070.986	9872	10672	62	10068.451	9882	10886	48	10214.062	9768	11418	91
1002	94	10134.841	9849	11978	67	10069.851	9851	10645	33	10031.788	9921	10625	43	10029.372	9886	10575	62	10178.354	9870	11213	97	10227.392	9775	11160	79	10256.658	9872	11431	147	10066.477	9877	10870	38	10152.053	9890	11294	72	10015.417	9884	10447	62	10050.919	9885	10687	48	10059.292	9891	10405	91
1003	94	10088.926	9867	11166	67	10058.179	9836	10593	33	10033.728	9866	10486	43	10112.325	9870	11110	62	10036.646	9856	10600	97	10126.536	9904	11265	79	10233.848	9783	11613	147	10059.027	9855	10811	38	10050.947	9872	10374	72	10006.250	9896	10942	62	10188.774	9805	11226	48	10021.750	9849	10604	91
1004	94	10188.437	9858	11431	67	10075.060	9844	10734	33	9986.909	9940	10223	43	10065.791	9520	10846	62	10129.354	9861	10791	97	10053.618	9876	10788	79	10153.582	9841	10860	147	10106.027	9781	11982	38	10106.815	9826	10744	72	10001.931	9901	10211	62	10098.339	9872	10915	48	10066.875	9825	10905	91
1005	94	10101.063	9820	11495	67	10056.865	9635	11048	33	10043.151	9899	10496	43	10081.791	9864	10698	62	10026.307	9863	10465	97	10145.649	9655	11432	79	10150.405	9852	11367	147	10054.252	8940	10921	38	10128.895	9906	10667	72	10072.542	9885	11099	62	10045.564	9866	10540	48	10066.354	9766	11022	91
1006	94	10103.021	9844	11037	67	10183.821	9833	11084	33	10008.637	9901	10264	43	10048.000	9899	10592	62	10128.919	9838	11033	97	10100.649	9785	10990	79	10172.734	9892	10927	147	10071.293	9872	11216	38	10141.132	9810	11074	72	10025.292	9870	10475	62	10028.839	9591	10722	48	10011.312	9911	10188	91
1007	94	10084.213	9487	10657	67	10117.135	9916	11818	33	10126.303	9849	10940	43	10041.651	9902	10561	62	10078.371	9856	10893	97	10165.742	9721	11117	79	10217.646	9823	11295	147	10130.925	9574	11559	38	10004.921	9901	10311	72	10011.473	9882	10418	62	10062.693	9893	10838	48	10048.792	9886	10511	91
1008	94	10115.787	9885	11543	67	10016.761	9586	10394	33	10107.516	9574	10486	43	10029.140	9907	10450	62	10073.242	9899	10671	97	10058.773	9853	10818	79	10248.506	9803	11679	147	10096.640	9843	11088	38	10025.342	9507	10506	72	10031.083	9909	10461	62	10116.968	9893	10960	48	10173.396	9855	11562	91
1009	94	10053.351	9877	10577	67	10099.970	9861	11225	33	10067.424	9832	10658	43	10137.791	9859	10873	62	10179.951	9920	10926	97	10173.608	9825	11328	79	10188.860	9791	11258	147	10105.700	9863	11114	38	10038.447	9856	10500	72	10011.319	9896	10988	62	9976.822	9894	10069	48	10095.229	9873	11413	91
1010	94	10113.745	9868	11245	67	10098.015	9886	10694	33	10071.333	9891	10839	43	10142.140	9906	11147	62	10165.854	9830	11242	97	10124.124	9775	11345	79	10143.102	9802	11102	147	10122.136	9866	11760	38	10093.474	9830	10715	72	10013.556	9790	10411	62	10034.532	9902	10399	48	10032.396	9881	10648	91
1011	94	10086.596	9854	10657	67	10186.060	9859	11260	33	10083.394	9887	10641	43	10089.651	9911	10825	62	10087.597	9885	10819	97	10075.299	9878	10642	79	10242.811	9881	11165	147	10048.925	9840	10952	38	10090.737	9869	11039	72	9996.583	9897	10251	62	10032.322	9898	10453	48	10058.396	9857	10537	91
1012	94	10117.766	9892	11762	67	10108.328	9825	10595	33	10099.121	9874	10955	43	10165.697	9919	11114	62	10070.146	9913	10615	97	10156.000	9775	11388	79	10238.785	9798	11562	147	10114.272	9766	10720	38	10026.079	9896	10411	72	10144.458	9854	11678	62	10022.097	9264	10918	48	10105.333	9889	11313	91
1013	94	10168.032	9863	11502	67	10118.149	9829	10875	33	9999.212	9897	10467	43	9991.837	9887	10214	62	10150.951	9852	11008	97	10183.835	9813	11385	79	10265.051	9789	11489	147	10069.537	9878	11127	38	10088.553	9912	10895	72	10030.944	9433	10847	62	10083.274	9863	10684	48	10087.167	9840	10738	91
1014	94	10099.457	9844	11180	67	10034.388	9862	10623	33	9994.849	9911	10147	43	10082.907	9859	10631	62	10112.419	9821	10867	97	10104.247	9871	10891	79	10188.443	9879	11203	147	10064.068	9331	11905	38	10089.685	9856	10704	72	10038.569	9879	10651	62	10082.871	9895	11138	48	10027.083	9912	10263	91
1015	94	10100.713	9793	10835	67	10043.522	9779	10694	33	10115.484	9858	11575	43	10122.488	9928	10700	62	10172.951	9440	11602	97	10063.011	9887	10558	79	10163.025	9808	10861	147	10059.973	9805	10638	38	10054.895	9899	10514	72	10029.848	9853	11228	62	10103.710	9881	10749	48	10099.438	9876	11517	91
1016	94	10070.234	9888	11068	67	10113.537	9882	11202	33	10094.606	9846	11161	43	10055.140	9876	10675	62	10141.354	9861	11063	97	10077.237	9892	11223	79	10245.709	9849	11329	147	10090.911	9815	10897	38	10085.579	9851	10627	72	9989.473	9909	10172	62	10030.887	9881	10542	48	10056.771	9898	10914	91
1017	94	10078.596	9767	12072	67	10045.463	9908	10559	33	10032.333	9740	10539	43	10084.744	9867	11009	62	10083.839	9872	10859	97	10082.360	9906	11354	79	10233.747	9901	11713	147	10139.075	9878	11162	38	10054.447	9820	10863	72	10031.889	9896	10746	62	10062.822	9890	11300	48	10072.667	9892	10712	91
1018	94	10087.968	9702	10744	67	10137.074	9808	10964	33	9992.546	9901	10113	43	10092.977	9858	11115	62	10107.726	9864	10801	97	10097.217	9896	10641	79	10209.089	9898	11909	147	10089.204	9867	11077	38	10239.315	9875	11252	72	10072.681	9878	10887	62	10005.726	9879	10669	48	10016.292	9836	10950	91
1019	94	10049.170	9864	10508	67	10041.851	9862	10631	33	10040.182	9918	10455	43	10100.604	9881	10572	62	10140.629	9815	10843	97	10148.835	9884	11183	79	10131.987	9802	11821	147	10095.300	9736	11270	38	10052.263	9881	10428	72	10058.236	9865	10790	62	10090.290	9799	11087	48	10042.604	9872	10489	91
1020	94	10164.989	9845	11098	67	10073.045	9863	10713	33	10072.091	9800	11076	43	10102.116	9868	10666	62	10085.226	9906	10669	97	10142.567	9820	11616	79	10062.531	9813	10785	147	10098.592	9830	10857	38	10003.553	9913	10331	72	10003.569	9689	10504	62	10060.532	9909	10590	48	10067.375	9925	11006	91
1021	94	10093.596	9895	10974	67	10058.254	9848	10770	33	9999.606	9922	10228	43	10041.441	9775	10581	62	10092.613	9857	10737	97	10171.351	9854	12127	79	10197.646	9852	11309	147	10098.102	9693	11175	38	10081.605	9882	10422	72	10083.264	9882	11175	62	10086.742	9868	10912	48	10093.646	9861	10554	91
1022	94	10156.691	9777	11170	67	10126.000	9855	10861	33	10006.212	9902	10391	43	10016.535	9867	10295	62	10128.339	9663	11050	97	10080.154	9890	10743	79	10225.165	9895	11331	147	10066.564	9863	11013	38	10025.579	9907	10305	72	10066.861	9836	10817	62	10030.129	9876	10512	48	10084.375	9875	10675	91
1023	94	10090.394	9822	11251	67	10038.239	9890	10482	33	10107.818	9899	10826	43	10060.093	9861	10536	62	10138.354	9886	11390	97	10130.104	9872	10991	79	10200.798	9788	11065	147	10164.354	9831	11686	38	10122.421	9825	10945	72	10069.431	9792	10834	62	10030.354	9874	10582	48	10098.292	9903	10428	91
1024	94	10104.926	9846	10689	67	10043.418	9867	10759	33	9987.697	9592	10346	43	10085.931	9880	10951	62	10124.517	9857	11197	97	10104.495	9855	10829	79	10241.671	9781	11094	147	10036.844	9832	10971	38	10098.868	9867	10740	72	10025.833	9886	10910	62	9992.693	9903	10426	48	10028.229	9920	11086	91
1025	94	10079.691	9875	11342	67	10136.656	9913	11143	33	10031.242	9913	10666	43	10116.465	9896	10811	62	10091.581	9871	11043	97	10176.649	9870	12082	79	10109.063	9896	10752	147	10067.612	9777	11232	38	10087.868	9865	10820	72	10044.208	9872	10707	62	10036.210	9898	10797	48	10100.354	9846	10915	91
1026	94	10059.341	9876	10871	67	10092.836	9862	11022	33	10010.000	9913	10151	43	10050.372	9911	10507	62	10161.178	9810	10765	97	10148.134	9857	12044	79	10059.456	9877	10827	147	10055.184	9795	10631	38	10103.711	9857	10768	72	9997.639	9792	10202	62	10041.968	9901	11356	48	10065.292	9870	10574	91
1027	94	10114.628	9862	10906	67	10109.418	9857	10953	33	10055.333	9864	10330	43	10061.512	9908	10561	62	10190.871	9861	11196	97	10083.835	9892	11137	79	10283.089	9770	13146	147	10077.844	9722	10933	38	10062.053	9810	10817	72	10052.569	9834	10647	62	10049.903	9867	11065	48	10074.354	9774	11470	91
1028	94	10139.170	9872	11233	67	9996.746	9819	11548	33	10070.818	9855	10782	43	10146.604	9862	11513	62	10158.339	9897	10949	97	10137.907	9873	11312	79	10256.127	9896	12322	147	10123.837	9845	11566	38	10068.105	9911	10808	72	10027.250	9900	10429	62	10055.871	9845	10770	48	10034.125	9932	10236	91
1029	94	10122.585	9815	11269	67	10059.836	9823	10959	33	10070.030	9835	10708	43	10193.860	9871	10990	62	10167.049	9896	11604	97	10136.959	9854	10794	79	10189.582	9837	11657	147	10098.851	9855	11026	38	10062.658	9882	10650	72	10078.431	9830	10660	62	10040.581	9889	10647	48	10019.104	9904	10199	91
1030	94	10122.957	9871	12324	67	10101.492	9881	10706	33	10000.394	9865	10562	43	10279.349	9879	11081	62	10151.742	9786	10873	97	10045.846	9501	10860	79	10079.848	9872	11113	147	10108.782	9839	10621	38	10066.658	9871	10542	72	10078.361	9895	11021	62	10037.193	9867	10334	48	10070.812	9826	11002	91
1031	94	10029.532	9878	10898	67	10150.179	9896	11285	33	10080.424	9895	10503	43	10140.675	9883	11360	62	10080.774	9883	10641	97	10100.577	9747	10971	79	10219.987	9520	11530	147	10103.096	9822	11035	38	10118.158	9860	10764	72	10065.111	9869	10574	62	10112.017	9777	11412	48	10079.562	9882	10580	91
1032	94	10192.787	9885	11903	67	10156.865	9891	11156	33	10091.484	9853	10792	43	10014.163	9907	10326	62	10182.017	9825	11828	97	10120.948	9754	11366	79	10206.962	9833	11131	147	10089.218	9853	10899	38	10220.500	9898	11748	72	10054.348	9875	11043	62	10168.146	9808	11257	48	10129.000	9790	10935	91
1033	94	10129.213	9892	11131	67	10128.328	9601	11433	33	10040.182	9831	10590	43	10219.907	9857	11128	62	10146.517	9847	11029	97	10182.443	9885	11048	79	10163.620	9762	11612	147	10095.068	9834	11233	38	10058.526	9895	10502	72	9999.611	9610	10462	62	10101.903	9838	10972	48	10061.167	9886	10680	91
1034	94	10089.691	8857	11092	67	10035.418	9889	10897	33	10019.758	9788	10550	43	10118.535	9910	10607	62	10071.790	9786	10983	97	10103.392	9857	11457	79	10242.165	9867	12297	147	10163.190	9799	11294	38	10074.974	9891	11500	72	10066.417	9886	11133	62	10078.387	9763	11381	48	10069.750	9863	10540	91
1035	94	10065.904	9822	11259	67	10156.940	9885	11220	33	10038.212	9924	10429	43	10025.441	9906	10386	62	10080.758	9865	10733	97	10050.948	9836	10443	79	10169.025	9909	11021	147	10067.027	9859	10993	38	10227.395	9874	11237	72	10019.875	9888	10436	62	10110.774	9766	11062	48	10078.375	9583	10711	91
1036	94	10204.330	9798	11818	67	10066.179	9883	10728	33	10121.061	9646	11327	43	10156.232	9849	11242	62	10310.871	9831	11892	97	10104.701	9902	11315	79	10181.202	9816	11264	147	10074.456	9844	10811	38	10029.579	9876	10689	72	10082.736	9878	10707	62	10007.113	9896	10504	48	10092.646	9933	11242	91
1037	94	10109.872	9617	11184	67	10086.283	9881	10747	33	10003.576	9922	10161	43	10044.931	9849	10321	62	10113.678	9885	11034	97	10135.104	9869	11556	79	10180.835	9865	10881	147	10073.748	9820	10961	38	10203.053	9884	11290	72	10098.000	9886	11603	62	10011.822	9677	10640	48	10097.083	9883	11278	91
1038	94	10104.468	9862	10770	67	10115.821	9902	11033	33	10097.121	9865	10894	43	10082.953	9855	10572	62	10140.854	9738	11586	97	10079.289	9776	11086	79	10105.937	9847	11311	147	10084.231	9886	11390	38	10073.395	9912	10594	72	10080.556	9870	10714	62	10095.517	9880	10816	48	10042.479	9856	10653	91
1039	94	10094.532	9879	11368	67	10106.373	9885	10847	33	10007.212	9926	10173	43	10026.535	9866	10823	62	10152.613	9871	11762	97	10195.567	9802	12066	79	10211.038	9851	11239	147	10079.272	9564	11316	38	9993.737	9867	10228	72	10043.944	9870	10691	62	10073.854	9916	10849	48	10109.271	9909	10805	91
1040	94	10179.457	9864	11115	67	10111.045	9836	10837	33	10064.516	9875	11019	43	10082.140	9887	11054	62	10167.951	9757	11147	97	10134.722	9853	11470	79	10060.380	9659	10696	147	10082.333	9818	10859	38	10213.632	9822	11516	72	10093.598	9873	10453	62	10022.210	9908	10565	48	10041.146	9831	10499	91
1041	94	10158.734	9866	11488	67	10193.612	9860	12043	33	10153.849	9884	11498	43	10085.977	9836	11030	62	10125.032	9840	11448	97	10217.475	9827	11339	79	10196.266	9855	11675	147	10085.490	9867	10896	38	10086.895	9921	10858	72	10008.500	9875	10560	62	10024.919	9869	10532	48	10054.750	9879	11081	91
1042	94	10162.830	9840	11167	67	10133.030	9905	12062	33	10069.849	9865	10761	43	10053.837	9887	10540	62	10124.613	9805	11668	97	10151.928	9879	11781	79	10158.582	9845	10847	147	10134.089	9883	11106	38	10040.026	9862	10652	72	10014.527	9768	10703	62	10045.049	9884	11005	48	10077.792	9911	10689	91
1043	94	10151.479	9866	10902	67	10125.045	9811	10944	33	10130.576	9885	11054	43	10029.000	9859	10985	62	10128.774	9895	11274	97	10138.299	9759	11392	79	10203.329	9833	11365	147	10087.938	9876	11418	38	10030.368	9894	10517	72	10031.083	9820	11295	62	10022.693	9898	10818	48	10023.771	9877	10419	91
1044	94	10137.841	9800	11238	67	10100.687	9829	10679	33	10049.121	9941	10697	43	10024.349	9906	10314	62	10096.790	9906	10501	97	10116.165	9828	11046	79	10244.848	9748	11609	147	10045.456	9857	10977	38	10086.579	9774	10850	72	10048.736	9890	10578	62	10070.339	9905	11019	48	10126.188	9873	11727	91
1045	94	10248.755	9843	11738	67	10102.194	9861	10773	33	10073.667	9926	10483	43	10160.093	9834	11056	62	10161.500	9859	11428	97	10174.237	9897	11372	79	10175.266	9785	10861	147	10116.558	9826	11315	38	10160.842	9868	11307	72	10049.389	9725	10795	62	10059.839	9850	10819	48	10069.229	9885	10600	91
1046	94	10141.596	9788	10763	67	10071.328	9847	10690	33	10155.667	9839	10790	43	10059.023	9876	10345	62	10051.854	9826	10692	97	10108.217	9832	11862	79	10084.811	9893	10594	147	10111.075	9851	11066	38	10059.526	9904	10564	72	10061.667	9718	11265	62	10090.451	9878	10960	48	10128.208	9801	11138	91
1047	94	10128.224	9845	11147	67	10057.388	9869	10660	33	9986.151	9913	10088	43	10023.721	9917	10302	62	10155.113	9847	11276	97	10111.701	9890	11118	79	10220.393	9829	11422	147	10071.537	9879	10673	38	10032.342	9850	10538	72	10095.000	9847	10809	62	10063.354	9909	10901	48	10079.292	9904	10597	91
1048	94	10187.074	9808	11960	67	10091.224	9917	10458	33	10017.516	9915	10251	43	10018.047	9898	10232	62	10137.919	9852	10951	97	10148.918	9818	11064	79	10106.152	9836	11110	147	10075.681	9857	11175	38	10157.368	9829	10995	72	10041.625	9884	11171	62	10083.758	9925	11041	48	10112.271	9866	10763	91
1049	94	10137.819	9868	11224	67	10053.701	9540	10579	33	9995.000	9392	10551	43	10096.931	9897	10978	62	10123.871	9788	11902	97	10193.247	9824	11530	79	10277.367	9863	12090	147	10101.306	9845	11324	38	10082.868	9848	10623	72	10061.069	9879	10980	62	10143.822	9893	11096	48	10109.312	9871	10830	91
1050	94	10082.617	9813	10935	67	10174.761	9769	11390	33	10033.939	9913	10809	43	10031.628	9882	10266	62	10158.646	9849	11054	97	10118.835	9879	11153	79	10121.291	9866	10760	147	10108.851	9836	11134	38	10063.132	9855	10739	72	10094.458	9863	11589	62	10174.968	9841	11417	48	10092.583	9860	10751	91
1051	94	10109.159	9868	10974	67	10061.985	9861	11189	33	10050.091	9864	11138	43	10035.837	9899	10831	62	10278.146	9832	11598	97	10111.918	9807	11040	79	10125.431	9620	11109	147	10139.810	9803	11608	38	10073.763	9894	10624	72	9990.833	9863	10281	62	10051.322	9866	10744	48	10134.688	9831	10875	91
1052	94	10064.224	9897	10899	67	10029.433	9884	10709	33	10032.788	9850	10365	43	10140.396	9832	10832	62	10130.000	9867	10776	97	10101.464	9839	11045	79	10137.189	9827	11134	147	10134.966	9889	11024	38	10174.447	9820	11399	72	10019.514	9869	11087	62	10145.661	9811	11803	48	10159.188	9695	11960	91
1053	94	10096.298	9785	11211	67	10047.896	9906	10852	33	10038.424	9904	10471	43	10130.535	9899	10793	62	10071.693	9865	10781	97	10115.681	9849	11007	79	10176.469	9890	11185	147	10144.408	9858	11689	38	10065.132	9951	10712	72	10004.833	9881	10430	62	10042.597	9621	10986	48	10146.562	9817	11413	91
1054	94	10127.937	9857	11171	67	10092.806	9896	11380	33	10013.576	9849	10216	43	10057.535	9893	10852	62	10128.951	9877	10980	97	10125.165	9843	11159	79	10125.798	9896	11271	147	10051.497	9856	10831	38	10050.658	9761	10613	72	10034.194	9848	10715	62	10083.678	9859	11306	48	10111.667	9858	11093	91
1055	94	10077.319	9885	10672	67	10096.672	9892	10828	33	10149.849	9868	10894	43	10026.093	9899	10353	62	10083.854	9890	10892	97	10160.516	9192	11016	79	10192.354	9878	11342	147	10083.027	9881	10927	38	10002.421	9928	10121	72	10019.569	9733	10454	62	10080.807	9861	10675	48	10134.188	9850	10856	91
1056	94	10063.819	9838	10577	67	10054.478	9871	10395	33	10110.424	9893	11334	43	9999.697	9901	10115	62	10104.807	9810	10879	97	10173.928	9834	11580	79	10148.418	9883	10919	147	10092.184	9786	12283	38	10019.658	9871	10425	72	10102.681	9812	10904	62	10063.742	9883	10912	48	10061.583	9879	10589	91
1057	94	10078.276	9873	10670	67	10193.149	9906	11924	33	10048.939	9893	10909	43	10037.721	9898	10522	62	10084.678	9893	11104	97	10093.237	9825	11409	79	10103.443	9879	11231	147	10101.108	9818	11246	38	10011.500	9868	10578	72	10069.194	9845	10587	62	10038.049	9891	10843	48	10098.688	9888	10521	91
1058	94	10101.649	9829	11007	67	10118.985	9907	10874	33	10044.939	9891	10402	43	10074.884	9825	10936	62	10172.903	9766	11583	97	10125.062	9897	11400	79	10197.278	9868	11317	147	10118.700	9849	11178	38	10180.605	9840	11445	72	10022.639	9231	10964	62	10058.451	9858	10961	48	10059.250	9848	10675	91
1059	94	10093.819	9791	10615	67	10178.896	9816	11125	33	10077.454	9833	10883	43	10029.791	9881	10645	62	10099.774	9908	10773	97	10117.093	9855	11097	79	10240.152	9835	11342	147	10049.312	9878	11005	38	10164.447	9924	10723	72	10026.736	9883	10424	62	10041.629	9834	10606	48	10012.688	9923	10213	91
1060	94	10076.500	9861	10745	67	10101.508	9847	11360	33	10034.909	9900	10552	43	10089.256	9907	10736	62	10162.919	9874	11359	97	10118.175	9807	11044	79	10227.987	9851	11569	147	10139.748	9779	11546	38	10152.158	9851	11394	72	10025.375	9775	10566	62	10058.242	9886	10394	48	10081.146	9910	10956	91
1061	94	10103.159	9834	10698	67	10016.746	9862	10495	33	10120.818	9834	10852	43	10110.651	9821	10582	62	10206.968	9893	11436	97	10076.258	9876	10562	79	10173.595	9890	11355	147	10092.470	9578	11124	38	10186.026	9936	11087	72	10056.417	9874	10751	62	10006.936	9738	10729	48	10045.479	9875	10542	91
1062	94	10213.128	9810	12313	67	10147.881	9855	10936	33	10149.272	9882	10809	43	10047.069	9886	11128	62	10127.307	9878	10658	97	10138.598	9810	11219	79	10121.481	9893	10873	147	10080.306	9899	11216	38	10035.342	9921	10890	72	10075.639	9865	11087	62	10106.371	9885	10952	48	10117.542	9839	10641	91
1063	94	10072.968	9816	11019	67	10037.224	9882	10397	33	10002.242	9919	10338	43	10026.093	9746	10415	62	10121.936	9854	10995	97	10173.134	9896	11076	79	10209.823	9852	11742	147	10068.945	9801	10863	38	10042.289	9857	10610	72	10025.306	9881	10748	62	10034.307	9900	10701	48	10104.000	9881	10509	91
1064	94	10142.117	9858	10935	67	10055.000	9841	10900	33	10092.758	9885	10689	43	10067.465	9838	11278	62	10081.387	9903	10699	97	10107.722	9890	10812	79	10124.760	9827	11000	147	10085.904	9859	10995	38	10118.474	9866	11073	72	10053.875	9869	10648	62	10036.419	9869	10506	48	10101.104	9918	10659	91
1065	94	10022.053	9819	10970	67	10063.985	9868	10950	33	10031.758	9916	10231	43	10120.488	9856	10517	62	10136.710	9885	10752	97	10078.577	9832	10777	79	10118.228	9874	11172	147	10183.211	9777	11871	38	10139.185	9815	11177	72	10045.708	9807	10956	62	9996.726	9862	10330	48	10027.542	9837	10748	91
1066	94	10038.830	9798	10813	67	10186.627	9876	11056	33	10025.606	9928	10487	43	10054.093	9889	11246	62	10115.242	9846	10962	97	10139.072	9845	10643	79	10240.342	9790	11317	147	10109.197	9892	12282	38	10054.289	9857	10723	72	10027.625	9811	10732	62	10038.774	9806	10780	48	10142.917	9820	11020	91
1067	94	10156.628	9813	11782	67	10123.865	9880	10936	33	10026.484	9941	10600	43	10082.604	9904	10834	62	10186.597	9904	11348	97	10068.154	9432	11388	79	10168.658	9523	11120	147	10075.319	9768	11630	38	10026.947	9863	11177	72	10077.473	9873	11412	62	10119.500	9860	10890	48	10036.062	9880	10543	91
1068	94	10038.691	9879	10482	67	10129.433	9773	11265	33	10023.484	9731	10489	43	10063.093	9888	10812	62	10082.936	9895	10590	97	10040.134	9892	10548	79	10235.898	9818	11299	147	10093.721	9856	11441	38	10030.053	9876	10358	72	10057.181	9817	10637	62	10076.032	9728	10788	48	10052.792	9882	10813	91
1069	94	10138.063	9831	11600	67	10119.687	9835	10879	33	10046.484	9897	10475	43	10033.069	9830	10402	62	10352.468	9866	11411	97	10152.918	9493	12296	79	10191.962	9810	10963	147	10147.721	9773	12000	38	10008.737	9877	10237	72	10044.042	9878	10487	62	10055.436	9890	10595	48	10120.771	9893	10686	91
1070	94	10187.106	9800	11222	67	10054.194	9568	10519	33	10077.272	9916	10479	43	10050.697	9914	10586	62	10119.193	9885	11261	97	10116.753	9851	11097	79	10252.646	9801	11435	147	10108.837	9818	11163	38	10058.685	9884	10669	72	10012.152	9904	10498	62	10058.193	9857	10694	48	10113.188	9797	10835	91
1071	94	10126.372	9846	10963	67	10115.627	9895	11208	33	10083.212	9925	10535	43	10109.232	9891	10928	62	10135.113	9881	11647	97	10137.969	9823	11019	79	10181.557	9853	11410	147	10075.837	9106	11255	38	10157.395	9891	11143	72	10068.027	9850	10589	62	10099.807	9896	10751	48	10090.958	9877	11229	91
1072	94	10075.681	9884	10551	67	10092.791	9880	10820	33	10099.939	9878	10793	43	10004.813	9889	10397	62	10150.032	9886	11201	97	10132.186	9877	11194	79	10247.000	9705	11422	147	10063.979	9831	10686	38	10092.974	9820	10600	72	10029.986	9853	10389	62	10085.807	9874	11197	48	10080.917	9767	11328	91
1073	94	10141.404	9863	10999	67	10129.582	9894	11495	33	10162.394	9864	11140	43	10042.000	9883	10771	62	10062.758	9906	10578	97	10032.547	9854	11287	79	10095.646	9280	11251	147	10116.401	9836	11447	38	9979.342	9483	10269	72	10047.000	9852	10762	62	10050.274	9902	11000	48	10153.042	9794	11061	91
1074	94	10124.489	9849	11459	67	10145.821	9889	12248	33	10031.363	9902	10402	43	10114.953	9835	10634	62	10168.581	9783	11273	97	10111.124	9777	10675	79	10114.722	9851	10956	147	10085.470	8894	11030	38	10063.474	9818	11102	72	10038.458	9878	10936	62	10096.274	9828	10909	48	10190.896	9877	10902	91
1075	94	10100.734	9863	10765	67	10099.537	9904	11039	33	10096.030	9884	10694	43	10056.303	9907	10742	62	10052.226	9915	10623	97	10105.360	9758	11441	79	10118.696	9793	10891	147	10088.938	9835	11375	38	10109.342	9897	10673	72	10073.792	9884	10773	62	10040.032	9551	11044	48	10071.146	9895	10761	91
1076	94	10142.819	9850	11364	67	10079.478	9898	10910	33	10004.061	9928	10251	43	10017.419	9223	10623	62	10185.742	9864	11667	97	10144.423	9870	11273	79	10260.620	9854	11459	147	10085.463	9865	11218	38	10131.789	9861	10651	72	10068.264	9900	10860	62	10011.387	9897	10504	48	10112.771	9824	11219	91
1077	94	10067.574	9839	11324	67	10094.806	9844	10624	33	10060.546	9859	10546	43	10048.000	9857	10755	62	10162.710	9788	11714	97	10105.948	9871	12590	79	10149.152	9776	10966	147	10121.381	9859	11252	38	10084.026	9882	10948	72	10010.111	9886	10546	62	10076.226	9894	11236	48	10177.333	9888	11701	91
1078	94	10139.937	9490	11374	67	10090.881	9902	10625	33	10047.576	9917	10518	43	10045.419	9880	10590	62	10144.483	9902	10905	97	10118.690	9857	11506	79	10171.266	9866	10826	147	10106.312	9848	10937	38	10135.158	9878	11548	72	10056.986	9832	10903	62	10053.822	9889	10973	48	10069.854	9810	11030	91
1079	94	10159.021	9724	11138	67	10119.806	9850	11269	33	10034.091	9871	10670	43	10182.372	9855	10932	62	10105.887	9879	10885	97	10092.876	9848	10919	79	10177.177	9883	11569	147	10138.225	9892	11263	38	10179.947	9935	11334	72	10040.792	9892	11030	62	10087.049	9832	10816	48	10045.729	9781	11044	91
1080	94	10186.894	9890	11084	67	10084.567	9865	10569	33	10038.333	9880	10510	43	10048.069	9862	10624	62	10179.307	9925	11622	97	10117.783	9830	10910	79	10221.823	9819	11714	147	10148.892	9644	12467	38	10015.395	9540	10664	72	10065.125	9637	11128	62	10065.807	9904	11131	48	10031.146	9881	10320	91
1081	94	10123.426	9736	11258	67	10026.283	9888	10635	33	10124.454	9829	11194	43	10223.488	9846	11318	62	10087.887	9881	11580	97	10110.938	9858	10803	79	10208.329	9872	11668	147	10115.115	9793	12154	38	10028.132	9865	10517	72	10034.833	9863	11201	62	10029.613	9880	10842	48	10040.833	9882	10315	91
1082	94	10049.287	9844	10657	67	10103.836	9882	10788	33	10124.728	9907	11292	43	10081.093	9889	10928	62	10111.871	9871	10973	97	10063.722	9846	11201	79	10185.140	9861	11413	147	10135.857	9766	11863	38	10046.947	9879	10610	72	9981.681	9211	10501	62	10109.017	9859	10827	48	10088.396	9802	11153	91
1083	94	10114.287	9764	11088	67	10105.836	9658	10895	33	10048.939	9854	10661	43	10090.441	9903	10753	62	10105.726	9890	11026	97	10145.351	9796	11202	79	10236.785	9801	12113	147	10061.075	9852	11032	38	10124.105	9868	11438	72	10029.417	9877	10584	62	10073.758	9908	10988	48	10021.521	9890	10241	91
1084	94	10184.649	9904	11423	67	10063.269	9828	11368	33	10077.909	9907	10722	43	10042.372	9901	10380	62	10063.822	9873	10462	97	10080.423	9823	11609	79	10143.089	9865	10757	147	10059.326	9821	10578	38	10052.947	9888	10626	72	10027.139	9892	10811	62	10062.483	9850	10679	48	9994.458	9853	10317	91
1085	94	10104.149	9821	11377	67	10194.926	9864	11311	33	10028.970	9866	10606	43	10028.860	9895	10438	62	10120.017	9866	11275	97	10130.423	9863	10842	79	10177.367	9797	10724	147	10107.143	9807	10888	38	10128.842	9880	10824	72	10005.806	9869	10772	62	10102.322	9844	11192	48	10085.812	9874	10767	91
1086	94	10133.330	9888	11351	67	10038.030	9807	10487	33	10038.454	9900	11003	43	10148.232	9878	11143	62	10073.451	9829	11213	97	10039.423	9813	11037	79	10220.987	9863	10948	147	10072.681	9811	11288	38	10291.921	9789	11408	72	9991.681	9886	10361	62	10103.887	9100	11092	48	10173.729	9899	10825	91
1087	94	10114.266	9886	10834	67	10053.717	9894	10766	33	9995.546	9901	10059	43	10117.441	9851	11461	62	10165.178	9896	11412	97	10112.742	9842	11071	79	10107.240	9876	11065	147	10118.333	9828	11884	38	10127.711	9871	11258	72	10016.764	9867	10761	62	10000.887	9791	10336	48	10116.438	9893	11085	91
1088	94	10103.202	9883	11266	67	10082.135	9865	10476	33	10075.151	9903	10492	43	10115.907	9866	10808	62	10085.451	9893	11016	97	10055.165	9815	10631	79	10154.722	9853	11436	147	10120.741	9824	11348	38	10112.395	9897	10898	72	10039.473	9894	10779	62	10042.564	9875	10985	48	10059.958	9871	10892	91
1089	94	10232.224	9774	11107	67	10132.865	9835	11597	33	10087.516	9828	10715	43	10086.768	9902	10874	62	10126.419	9813	11159	97	10086.608	9891	11327	79	10147.911	9814	11164	147	10072.612	9759	11190	38	10108.079	9826	11088	72	10083.319	9811	10897	62	10086.597	9841	10725	48	10133.292	9877	11101	91
1090	94	10086.915	9722	10964	67	10139.492	9908	11134	33	10071.151	9855	10860	43	10018.628	9517	10396	62	10234.258	9855	11276	97	10093.577	9864	11014	79	10154.569	9781	11726	147	10096.000	9862	11259	38	10040.658	9887	10364	72	10022.292	9879	10516	62	10040.000	9897	10826	48	10112.438	9882	10708	91
1091	94	10110.245	9795	10839	67	10074.403	9848	11548	33	10061.272	9898	10352	43	10094.651	9858	10463	62	10087.242	9066	10846	97	10048.649	9824	10813	79	10226.811	9816	11332	147	10144.564	9869	11440	38	10089.500	9887	11064	72	10018.542	9884	10251	62	10003.064	9890	10309	48	10018.583	9878	10909	91
1092	94	10086.063	9898	10716	67	10059.896	9836	10636	33	10091.606	9871	10595	43	10058.837	9865	10665	62	10179.193	9860	11009	97	10112.608	9899	11287	79	10197.456	9713	12189	147	10139.544	9853	12104	38	10060.185	9884	10658	72	10044.250	9900	10622	62	10045.307	9850	11261	48	10071.688	9874	10983	91
1093	94	10112.351	9825	11513	67	10111.463	9889	10659	33	10056.424	9845	10617	43	10159.023	9834	11153	62	10109.629	9792	10913	97	10054.433	9874	10531	79	10168.140	9826	10975	147	10107.571	9739	11357	38	10043.632	9886	10318	72	10011.819	9848	10570	62	10026.032	9831	10525	48	10174.312	9878	10838	91
1094	94	10127.809	9877	11244	67	10088.508	9861	10920	33	10042.000	9907	10325	43	10090.116	9886	10643	62	10180.597	9728	11417	97	10120.794	9858	11165	79	10158.000	9822	11407	147	10101.810	9865	10836	38	10052.526	9863	10335	72	10029.944	9869	10710	62	10068.581	9819	11024	48	10133.604	9875	11004	91
1095	94	10126.361	9857	11014	67	10080.896	9876	10913	33	10131.394	9812	11019	43	10112.441	9893	11116	62	10165.354	9857	11052	97	10230.495	9778	11582	79	10147.747	9883	11442	147	10056.463	9846	11362	38	10096.632	9900	10550	72	10125.958	9902	10771	62	10074.581	9881	10762	48	10165.458	9816	11019	91
1096	94	10143.574	9869	12183	67	10073.492	9913	10600	33	10064.272	9892	10853	43	10123.628	9851	10874	62	10089.451	9646	10673	97	10112.495	9886	10956	79	10120.189	9860	11181	147	10052.347	9834	11346	38	10072.526	9849	10891	72	10010.723	9513	10858	62	10034.354	9876	10692	48	10110.917	9915	10801	91
1097	94	10104.628	9870	10704	67	10105.149	9858	10947	33	9987.061	9886	10170	43	10079.069	9842	11265	62	10049.032	9859	10526	97	10124.484	9854	10854	79	10302.582	9823	12841	147	10054.034	9877	10806	38	10207.474	9913	12648	72	10028.431	9881	11112	62	10053.951	9879	10893	48	10096.312	9881	11323	91
1098	94	10103.351	9763	11393	67	10073.656	9902	10555	33	9981.303	9924	10076	43	10045.721	9906	10483	62	10117.839	9888	10780	97	10142.154	9891	10925	79	10165.962	9660	11618	147	10082.279	9855	12457	38	10036.237	9738	10814	72	10100.277	9814	11090	62	10126.339	9837	10698	48	10011.333	9890	10415	91
1099	94	10124.202	9875	11355	67	10110.926	9819	10916	33	9989.333	9903	10057	43	10113.697	9857	11373	62	10177.500	9875	11508	97	10047.206	9474	10972	79	10262.215	9844	11941	147	10041.945	9170	10910	38	10050.105	9869	10495	72	10074.944	9842	10959	62	10041.258	9846	10687	48	10057.104	9901	10961	91
1100	94	10073.606	9883	11092	67	10043.090	9882	10729	33	10130.970	9849	10858	43	10137.884	9881	10928	62	10101.629	9907	10764	97	10117.640	9874	10856	79	10220.431	9847	10995	147	10092.436	9746	11046	38	10127.132	9869	10997	72	10057.292	9888	10960	62	10116.274	9882	10855	48	10086.375	9875	10663	91
1101	94	10199.894	9812	11198	67	10175.299	9912	11028	33	10198.061	9788	10978	43	9992.093	9874	10209	62	10114.871	9846	10865	97	10040.670	9862	11074	79	10148.607	9922	10858	147	10056.272	9570	11037	38	10034.921	9842	10567	72	10022.069	9874	10376	62	10005.193	9903	10549	48	10011.521	9897	10253	91
1102	94	10143.511	9872	10997	67	9988.119	9312	10645	33	10000.394	9897	10268	43	10062.187	9840	11315	62	10142.436	9807	11713	97	10103.629	9874	11054	79	10190.734	9854	10838	147	10039.844	9867	11119	38	10066.132	9879	10915	72	10065.527	9886	11163	62	10106.661	9801	11125	48	10079.312	9880	10809	91
1103	94	10053.404	9871	11045	67	10084.283	9853	10845	33	10038.484	9930	10307	43	10088.488	9853	10439	62	10121.807	9722	10887	97	10109.134	9861	10781	79	10247.316	9771	11411	147	10139.449	9839	11703	38	10132.815	9913	10812	72	10117.111	9874	11156	62	10076.274	9860	10912	48	10101.312	9798	11249	91
1104	94	10101.170	9619	11141	67	10134.104	9842	11204	33	10045.970	9923	10709	43	10180.744	9902	11282	62	10112.983	9894	10797	97	10118.258	9839	11076	79	10202.076	9844	11095	147	10103.286	9876	11381	38	10115.447	9946	10723	72	10083.848	9801	11268	62	10077.178	9779	11121	48	10169.417	9844	11311	91
1105	94	10109.947	9839	10786	67	10141.074	9801	10914	33	10021.697	9902	10303	43	10016.140	9859	10454	62	10131.790	9844	10888	97	10084.154	9840	10737	79	10231.165	9888	11337	147	10131.055	9889	11912	38	10086.368	9648	10891	72	10028.098	9885	10687	62	10053.403	9883	10795	48	10031.000	9882	10574	91
1106	94	10120.170	9879	10976	67	10087.821	9821	10896	33	10068.212	9916	10828	43	10051.069	9884	10500	62	10193.161	9852	10969	97	10218.330	9819	11894	79	10238.924	9842	11949	147	10145.238	9706	11915	38	10117.105	9896	11007	72	10132.777	9769	11395	62	10014.210	9494	10622	48	10079.979	9894	11089	91
1107	94	10149.532	9730	12084	67	10176.328	9857	11261	33	10058.454	9897	10691	43	10096.163	9895	10669	62	10130.178	9885	10988	97	10088.846	9882	11029	79	10229.127	9879	11836	147	10069.789	9862	11089	38	10000.105	9905	10148	72	10025.861	9884	10510	62	10085.387	9881	10733	48	10150.125	9781	10792	91
1108	94	10082.457	9864	10799	67	10173.865	9880	11205	33	10114.970	9906	11365	43	10065.953	9910	10592	62	10172.839	9908	11038	97	10126.104	9884	10865	79	10174.278	9873	11096	147	10151.197	9861	11403	38	10180.632	9902	11537	72	10067.458	9871	10888	62	10097.468	9811	10768	48	10091.708	9896	10977	91
1109	94	10072.798	9844	10689	67	10155.537	9857	11080	33	10077.637	9934	10703	43	10020.209	9864	10407	62	10052.210	9253	10922	97	10204.629	9823	11723	79	10231.102	9866	11143	147	10100.062	9827	11891	38	10149.395	9813	11014	72	10039.598	9864	10756	62	10043.678	9879	10704	48	10099.938	9881	11068	91
1110	94	10069.926	9803	10647	67	10093.463	9876	10671	33	10148.151	9845	11204	43	10062.303	9889	10699	62	10092.581	9726	10893	97	10128.186	9895	12066	79	10175.240	9883	11653	147	10188.816	9857	11939	38	10113.921	9784	10781	72	10048.611	9889	10942	62	10038.081	9894	10632	48	10083.646	9894	10935	91
1111	94	10109.011	9888	11137	67	10187.717	9873	11146	33	10041.849	9889	10644	43	10103.163	9862	10761	62	10034.146	9864	10589	97	10120.660	9758	11099	79	10202.278	9846	11035	147	10107.096	9821	11139	38	10056.211	9914	10511	72	10055.375	9839	10663	62	10081.436	9858	10557	48	10168.750	9825	10735	91
1112	94	10130.755	9837	11692	67	10117.090	9787	10992	33	10014.970	9879	10679	43	10201.441	9726	12081	62	10118.049	9871	11109	97	10090.525	9857	11777	79	10179.696	9885	11558	147	10060.728	9887	11027	38	10147.579	9861	11023	72	10034.181	9896	10428	62	10045.339	9906	10891	48	10071.917	9817	10728	91
1113	94	10066.617	9880	11217	67	10024.448	9815	10526	33	9985.061	9881	10067	43	10160.884	9885	10828	62	10077.193	9827	11350	97	10092.505	9828	10885	79	10128.038	9792	10930	147	10093.075	9378	11897	38	10165.947	9866	11299	72	10063.639	9854	11559	62	10078.242	9886	10725	48	10054.000	9896	10974	91
1114	94	10076.096	9856	10997	67	10091.074	9671	11244	33	10022.818	9925	10285	43	10112.232	9750	10863	62	10149.983	9722	11534	97	10075.577	9888	10805	79	10082.342	9746	11173	147	10067.177	9769	11301	38	10054.868	9832	11041	72	10112.250	9916	11596	62	10065.646	9926	11151	48	10034.688	9902	10551	91
1115	94	10147.479	9897	10763	67	10200.881	9849	11668	33	10060.151	9911	10464	43	10214.023	9772	11144	62	10071.419	9848	10689	97	10156.763	9728	11947	79	10149.860	9889	11232	147	10086.782	9789	12209	38	10169.605	9874	12009	72	10065.236	9861	10898	62	10071.451	9886	11300	48	10085.875	9852	10653	91
1116	94	10088.841	9791	10726	67	10057.254	9924	10500	33	10052.516	9828	10818	43	10049.559	9904	10582	62	10135.887	9390	11195	97	10118.392	9826	10824	79	10160.937	9887	11444	147	10068.612	9801	11002	38	10089.185	9836	11320	72	10007.514	9889	10349	62	10121.710	9885	10867	48	10066.167	9887	10746	91
1117	94	10123.787	9791	10829	67	10124.656	9856	11034	33	10038.303	9918	10463	43	10156.465	9898	10795	62	10080.032	9914	10786	97	10128.629	9890	10873	79	10181.215	9719	11406	147	10111.190	9849	11749	38	10123.289	9875	10807	72	10044.806	9879	10586	62	10071.274	9857	11086	48	10032.208	9896	10427	91
1118	94	10116.639	9818	11203	67	10018.642	9847	10491	33	10176.333	9831	10756	43	10042.069	9898	10429	62	10151.000	9876	10734	97	10147.186	9879	11043	79	10178.354	9918	11290	147	10135.551	9305	11142	38	10105.632	9888	11008	72	10036.917	9841	10885	62	10079.581	9690	10952	48	10150.667	9319	11480	91
1119	94	10129.330	9919	11008	67	10111.060	9846	10818	33	10007.667	9819	10404	43	10092.837	9884	11267	62	10176.807	9874	11276	97	10146.175	9838	11095	79	10179.633	9842	11141	147	10061.734	9291	11209	38	10117.395	9910	11131	72	10099.652	9908	10857	62	10064.081	9875	11051	48	10108.167	9852	11372	91
1120	94	10137.553	9586	11460	67	10098.254	9899	10833	33	10122.212	9889	10536	43	10032.721	9875	10510	62	10152.339	9907	10877	97	10104.031	9899	11078	79	10166.494	9862	11118	147	10082.293	9784	10978	38	9989.868	9904	10155	72	10043.931	9904	10785	62	10053.742	9791	10918	48	10120.604	9923	10729	91
1121	94	10130.447	9876	11057	67	10083.522	9850	10936	33	10018.939	9861	10644	43	10189.977	9909	11137	62	10133.629	9763	10808	97	10166.165	9741	11160	79	10054.722	9884	10679	147	10105.055	9869	11204	38	10110.315	9657	11117	72	10083.000	9882	11280	62	10170.854	9825	11218	48	10060.938	9906	10733	91
1122	94	10120.489	9839	11241	67	10052.656	9872	10933	33	10034.516	9871	10680	43	10191.023	9873	11087	62	10162.097	9760	11263	97	10142.825	9808	11536	79	10172.215	9820	11574	147	10049.347	9854	11140	38	10029.447	9895	10530	72	10108.152	9836	11192	62	10092.146	9842	10607	48	10029.000	9885	10561	91
1123	94	10117.563	9820	10965	67	10010.448	9839	10303	33	10156.667	9584	10803	43	10144.093	9887	10868	62	10018.161	9905	10305	97	10154.340	9805	11078	79	10205.823	9854	11751	147	10134.503	9829	11557	38	10069.526	9890	10910	72	10004.958	9826	11020	62	10066.193	9869	10845	48	10130.917	9903	11095	91
1124	94	10200.543	9779	11251	67	10103.791	9877	10575	33	10099.242	9763	11194	43	10006.000	9924	10535	62	10211.790	9771	10967	97	10176.475	9743	11371	79	10161.189	9847	11358	147	10153.470	9881	11607	38	10041.315	9898	10943	72	10107.750	9871	10829	62	10088.226	9872	11007	48	10077.875	9908	10921	91
1125	94	10144.724	9880	11513	67	10099.403	9790	10936	33	10067.212	9836	10819	43	10020.744	9865	10372	62	10068.419	9903	11021	97	10100.072	9844	10960	79	10245.342	9922	11376	147	10135.823	9856	11278	38	10118.711	9901	10792	72	10004.098	9869	10904	62	10091.903	9888	10905	48	10080.333	9911	11044	91
1126	94	10067.457	9878	11117	67	10174.985	9842	11011	33	9980.303	9862	10201	43	10020.813	9907	10342	62	10204.129	9885	11535	97	10088.959	9885	10930	79	10169.595	9837	11188	147	10076.728	9843	10763	38	10079.763	9909	10575	72	10027.917	9893	11004	62	10082.483	9849	10649	48	10206.646	9885	11377	91
1127	94	10111.191	9781	11572	67	10076.672	8937	11131	33	10035.879	9919	10443	43	10102.697	9903	10505	62	10111.951	9841	11300	97	10113.608	9798	11170	79	10106.798	9817	10966	147	10069.007	9844	11378	38	10153.079	9943	10862	72	10014.223	9905	10476	62	10051.597	9900	10561	48	10224.417	9795	11235	91
1128	94	10060.639	9841	10712	67	10122.224	9806	11103	33	10048.546	9909	10620	43	10120.559	9890	11234	62	10174.854	9869	11274	97	10082.000	9843	11039	79	10139.987	9851	11166	147	10115.204	9888	11437	38	10129.211	9888	11030	72	10015.625	9839	10722	62	10002.339	9877	10510	48	10032.021	9845	10729	91
1129	94	10125.351	9877	11117	67	10116.119	9844	10902	33	10022.333	9913	10703	43	10087.651	9869	10859	62	10126.129	9895	10867	97	10138.330	9854	11024	79	10161.228	9909	10984	147	10169.816	9900	11014	38	10107.815	9826	11354	72	10039.486	9894	10399	62	10086.419	9808	10770	48	10089.146	9915	10595	91
1130	94	10117.043	9864	11068	67	10030.552	9909	10519	33	10194.182	9842	10996	43	10104.744	9839	10887	62	10133.807	9882	10844	97	10131.082	9668	12162	79	10101.671	9817	10925	147	10086.810	9832	10858	38	10069.289	9866	10726	72	9991.431	9901	10263	62	10031.710	9901	10421	48	10088.292	9894	10573	91
1131	94	10105.085	9904	11726	67	10192.403	9829	11196	33	10019.576	9885	10352	43	10071.512	9876	10676	62	10206.919	9918	11417	97	10151.783	9810	11204	79	10154.051	9818	11599	147	10161.266	9862	11371	38	10069.789	9917	10989	72	10073.973	9896	10724	62	10081.451	9755	11140	48	10054.521	9837	10681	91
1132	94	10112.298	9812	11823	67	10103.045	9805	11052	33	10122.333	9903	10966	43	10117.325	9858	10989	62	10184.049	9784	11000	97	10172.536	9802	11429	79	10127.114	9692	10911	147	10116.367	9866	11301	38	10095.658	9906	10857	72	10052.750	9734	11152	62	10133.032	9886	11104	48	9978.958	9075	10627	91
1133	94	10163.798	9841	11623	67	10151.149	9860	11079	33	9992.939	9906	10076	43	10075.163	9847	11012	62	10131.081	9827	10945	97	10089.722	9853	11016	79	10170.367	9852	11197	147	10063.360	9823	10856	38	10065.026	9885	10749	72	10024.848	9881	10435	62	10054.710	9875	10712	48	10042.604	9860	10501	91
1134	94	10116.330	9903	11100	67	10144.865	9862	10652	33	10050.000	9871	10499	43	10173.931	9820	11812	62	10124.983	9613	11797	97	10094.340	9836	10830	79	10095.177	9817	11180	147	10110.986	9889	11091	38	10104.211	9907	10646	72	10048.500	9881	10795	62	10035.564	9897	10638	48	10061.104	9839	10849	91
1135	94	10159.521	9824	11654	67	10084.194	9835	10479	33	10084.182	9762	10868	43	10032.581	9860	10242	62	10161.097	9490	10635	97	10069.773	9838	10668	79	10078.202	9880	10768	147	10104.306	9813	11556	38	9998.421	9896	10319	72	10029.083	9856	10884	62	10036.581	9885	10554	48	10025.917	9826	10529	91
1136	94	10135.511	9821	10801	67	10164.448	9819	11133	33	10043.606	9892	10555	43	10159.604	9844	10817	62	10183.483	9868	11205	97	10106.722	9880	11086	79	10125.140	9872	10666	147	10129.340	9794	11415	38	10136.815	9786	11128	72	10023.764	9882	10575	62	10095.710	9835	11688	48	10079.688	9810	11071	91
1137	94	10176.500	9864	11037	67	10115.179	9787	11842	33	10103.697	9899	10730	43	10112.744	9894	11183	62	10077.597	9899	10994	97	10113.887	9845	11535	79	10217.962	9901	11342	147	10084.068	9861	11205	38	10129.026	9867	11639	72	10037.875	9895	10856	62	10050.081	9845	10634	48	10079.625	9824	10991	91
1138	94	10151.085	9849	11507	67	10138.179	9815	11670	33	10080.758	9930	10563	43	10064.675	9898	10533	62	10102.919	9889	10490	97	10111.082	9825	10911	79	10163.114	9867	11807	147	10135.312	9302	12253	38	10022.947	9906	10618	72	10000.139	9914	10423	62	10058.081	9863	11312	48	10050.938	9900	10734	91
1139	94	10071.415	9835	10661	67	10133.776	9642	10985	33	10146.182	9827	11100	43	10059.675	9925	10488	62	10140.290	9866	11243	97	10101.217	9791	10886	79	10162.582	9782	11723	147	10099.204	9889	11169	38	10069.447	9851	11429	72	9980.764	9730	10363	62	10087.678	9847	10610	48	10052.417	9885	10648	91
1140	94	10141.532	9842	11000	67	10125.776	9795	10851	33	10032.728	9920	10447	43	10079.697	9853	10483	62	10234.629	9746	11075	97	10195.536	9868	11354	79	10142.000	9897	10896	147	10118.354	9856	11313	38	10063.737	9861	11093	72	10033.777	9904	10646	62	10047.646	9875	10584	48	10087.333	9895	10475	91
1141	94	10163.553	9844	11544	67	10061.030	9808	10907	33	10018.272	9916	10435	43	10064.907	9896	10611	62	10080.581	9811	10871	97	10044.608	9588	11454	79	10221.937	9892	11910	147	10111.252	9769	11685	38	10104.605	9905	11121	72	10051.139	9898	10960	62	10041.564	9887	10500	48	10039.083	9839	10640	91
1142	94	10135.883	9863	11176	67	10050.552	9910	10575	33	10011.212	9866	10310	43	10143.837	9863	10972	62	10135.226	9799	10910	97	10043.711	9807	10440	79	10118.544	9778	11094	147	10101.490	9773	11393	38	10148.526	9868	11017	72	10059.708	9856	11043	62	10111.758	9829	11348	48	10239.729	9884	11073	91
1143	94	10060.287	9844	10834	67	10116.328	9843	11093	33	10010.818	9910	10385	43	10045.931	9894	10681	62	10088.839	9875	11092	97	10127.814	9269	11101	79	10135.658	9869	11655	147	10081.184	9892	11461	38	10121.711	9923	10812	72	10138.958	9753	11158	62	10097.613	9909	10580	48	10034.167	9879	10543	91
1144	94	10191.596	9852	11101	67	10080.776	9826	11362	33	10078.424	9875	10903	43	10029.000	9855	10633	62	10127.822	9910	11015	97	10097.794	9876	10981	79	10187.342	9893	11612	147	10076.578	9897	10990	38	10076.763	9887	10828	72	10036.667	9913	11182	62	10081.419	9905	10485	48	10073.042	9888	10554	91
1145	94	10150.596	9651	11239	67	10091.254	9869	10789	33	10134.667	9895	11562	43	10094.721	9805	10788	62	10069.822	9913	10819	97	10110.175	9883	11151	79	10207.000	9787	11304	147	10105.177	9873	11180	38	10059.685	9882	10770	72	10059.625	9902	10930	62	10046.613	9879	11160	48	10064.792	9868	10697	91
1146	94	10166.649	9847	11478	67	10010.045	9797	10394	33	10114.546	9847	10693	43	10177.651	9785	11250	62	10220.242	9847	10988	97	10091.876	9820	10944	79	10061.076	9834	11032	147	10083.231	9870	11749	38	10206.632	9916	11693	72	10119.056	9855	10956	62	9992.822	9878	10178	48	10100.417	9856	10848	91
1147	94	10138.372	9638	11142	67	10112.313	9816	10873	33	10042.637	9899	11031	43	10133.465	9830	10945	62	10166.354	9811	11447	97	10099.814	9871	10678	79	10131.443	9879	11495	147	10101.312	9854	11320	38	10085.632	9891	10940	72	10047.611	9885	10843	62	10118.339	9822	10891	48	10165.771	9795	10801	91
1148	94	10072.351	9821	11033	67	10085.135	9856	10751	33	10060.758	9295	10807	43	10009.768	9865	10240	62	10134.081	9870	10995	97	10079.783	9877	11185	79	10247.228	9868	11499	147	10101.537	9837	11325	38	10136.421	9901	11066	72	9999.098	9889	10497	62	10075.678	9890	11179	48	10113.104	9800	10993	91
1149	94	10212.021	9854	11317	67	10117.836	9895	11155	33	10065.758	9910	10797	43	10060.232	9837	10993	62	10112.951	9872	10937	97	10140.310	9844	11249	79	10158.924	9833	10742	147	10097.312	9867	11632	38	10005.605	9911	10439	72	10047.736	9886	10825	62	10046.678	9848	10590	48	10179.292	9748	10980	91
1150	94	10136.106	9793	11371	67	10155.492	9888	11103	33	10096.546	9901	11108	43	10093.441	9889	10877	62	10059.387	9878	10918	97	10106.825	9812	11170	79	10282.848	9831	12584	147	10127.238	9845	11333	38	10027.500	9846	10453	72	10131.375	9876	10849	62	10085.693	9298	11149	48	10073.667	9847	10642	91
1151	94	10110.021	9808	10981	67	10172.985	9865	11613	33	10115.849	9814	11011	43	10022.069	9783	10405	62	10098.468	9886	10986	97	10106.412	9857	10955	79	10079.342	9854	10668	147	10089.129	9826	11080	38	10137.868	9915	10800	72	10031.458	9741	11187	62	10071.049	9898	10686	48	10081.917	9855	10583	91
1152	94	10174.170	9841	10955	67	10009.821	9872	10678	33	10113.606	9846	10573	43	10032.628	9862	10770	62	10187.000	9846	11396	97	10111.196	9854	11335	79	10272.189	9813	10987	147	10078.136	9868	10864	38	10130.132	9861	11303	72	10003.250	9912	10587	62	10129.146	9902	11492	48	10022.896	9889	10637	91
1153	94	10115.937	9849	11185	67	10176.433	9869	11500	33	10029.546	9911	10376	43	10125.349	9854	10580	62	10203.258	9856	11160	97	10064.598	9901	10659	79	10161.734	9813	10883	147	10070.225	9903	11466	38	10131.789	9873	10962	72	10053.764	9842	11230	62	10043.258	9879	10674	48	10089.104	9921	11128	91
1154	94	10080.745	9797	10728	67	10256.582	9768	11810	33	10036.849	9890	10675	43	10049.069	9878	10626	62	10227.854	9930	11433	97	10148.742	9760	11213	79	10183.633	9661	10908	147	10080.149	9534	11108	38	10001.185	9860	10255	72	10016.236	9839	10525	62	10075.178	9892	10829	48	10173.438	9889	10835	91
1155	94	10138.841	9841	11557	67	10176.985	9802	11329	33	10082.788	9881	10857	43	10033.209	9870	10454	62	10194.032	9911	11268	97	10020.547	9858	10819	79	10115.684	9855	12133	147	10113.714	9848	11402	38	10103.895	9832	10829	72	10003.027	9827	10664	62	10096.517	9567	10971	48	10053.708	9894	10951	91
1156	94	10229.287	9813	11624	67	10205.418	9837	11058	33	10060.484	9869	10793	43	10033.604	9859	10558	62	10122.436	9835	10920	97	10069.289	9877	10666	79	10155.747	9866	10999	147	10110.674	9812	11673	38	10194.868	9896	10861	72	10032.694	9882	10880	62	10125.113	9872	11226	48	10051.188	9786	10670	91
1157	94	10092.691	9809	10784	67	10041.881	9886	10530	33	10117.818	9801	11163	43	10056.837	9884	10788	62	10129.822	9872	10839	97	10113.412	9828	10718	79	10203.177	9898	11744	147	10055.136	9834	10671	38	10125.737	9839	11159	72	10052.681	9692	10790	62	10088.468	9833	10964	48	10143.354	9898	10762	91
1158	94	10067.479	9868	11130	67	10042.955	9798	10950	33	10154.728	9869	11131	43	10119.675	9876	10585	62	10117.000	9894	10876	97	10064.516	9898	10600	79	10206.076	9783	11649	147	10101.163	9844	11687	38	10145.237	9932	11197	72	10065.861	9879	11000	62	10061.322	9895	10647	48	10105.688	9874	10736	91
1159	94	10163.170	9789	11461	67	10100.090	9819	11016	33	10076.091	9853	11005	43	10018.651	9820	10343	62	10096.564	9868	10846	97	10132.557	9815	11013	79	10181.431	9866	11192	147	10082.252	9868	10623	38	10093.342	9839	10678	72	10021.111	9828	10695	62	10050.968	9821	10907	48	10110.312	9894	10984	91
1160	94	10147.426	9877	11172	67	10072.090	9873	10809	33	10099.818	9782	10952	43	10121.884	9886	10646	62	10156.887	9868	11005	97	10044.588	9854	10944	79	10202.063	9876	11264	147	10083.286	9450	11332	38	10101.315	9884	10901	72	10069.681	9831	10866	62	10073.387	9878	11058	48	10155.500	9910	11074	91
1161	94	10093.957	9870	10895	67	10155.090	9856	11363	33	10057.394	9883	10364	43	10073.093	9874	10824	62	10151.226	9859	11117	97	10068.041	9849	11383	79	10226.684	9860	11231	147	10150.442	9815	11701	38	10180.921	9837	10923	72	10032.723	9869	10550	62	10087.951	9799	11046	48	10160.604	9845	10847	91
1162	94	10117.000	9875	11249	67	10114.910	9897	11152	33	10027.667	9900	10379	43	9982.837	9761	10142	62	10123.629	9886	10735	97	10103.618	9894	10785	79	10229.418	9777	12047	147	10099.830	9863	10979	38	10067.605	9907	10557	72	10033.736	9878	10588	62	10032.629	9885	10928	48	10059.583	9890	10984	91
1163	94	10100.851	9842	10645	67	10069.910	9811	11275	33	10000.484	9906	10304	43	10037.721	9924	10480	62	10071.017	9907	10909	97	10035.948	9856	10395	79	10097.215	9869	10857	147	10063.523	9834	11052	38	10040.053	9911	10770	72	10120.486	9852	11802	62	10041.581	9872	10500	48	10089.042	9854	10537	91
1164	94	10148.404	9870	11644	67	9981.135	9768	10428	33	10012.697	9897	11041	43	10053.209	9871	11060	62	10042.629	9854	10622	97	10044.247	9857	10595	79	10101.089	9307	10789	147	10067.360	9684	10961	38	10091.526	9855	10825	72	10060.111	9874	10879	62	10003.936	9879	10411	48	10070.396	9860	10901	91
1165	94	10136.053	9870	11363	67	10147.344	9854	11171	33	10075.424	9902	10798	43	10014.000	9892	10261	62	10116.049	9808	11486	97	10109.629	9820	11244	79	10224.380	9840	11481	147	10062.530	9882	11944	38	10147.579	9917	11201	72	10048.708	9882	10824	62	10068.936	9880	10392	48	10107.062	9753	11028	91
1166	94	10174.724	9880	11873	67	10136.552	9845	11187	33	10019.909	9862	10258	43	10022.697	9855	10382	62	10104.307	9922	10702	97	10064.846	9856	10590	79	10140.823	9873	11256	147	10135.653	9886	11332	38	9991.632	9912	10125	72	10020.723	9885	10589	62	10022.742	9868	10501	48	10125.583	9885	10758	91
1167	94	10136.989	9855	11206	67	10094.910	9856	10978	33	10080.242	9887	10727	43	10036.884	9890	10448	62	10175.371	9797	11397	97	10206.206	9825	11381	79	10137.646	9532	11967	147	10100.986	9804	11407	38	10228.815	9674	11131	72	10043.806	9899	10680	62	10039.354	9738	10385	48	10037.271	9865	10916	91
1168	94	10069.276	9869	10599	67	10083.746	9860	10477	33	10047.939	9885	10745	43	10037.907	9845	10672	62	10165.564	9870	11301	97	10140.196	9836	10873	79	10196.038	9873	11019	147	10092.197	9792	11052	38	10064.289	9886	10911	72	9965.500	9428	10303	62	10113.500	9869	10866	48	10169.875	9862	11180	91
1169	94	10208.106	9757	12389	67	10100.149	9863	10787	33	10110.272	9840	10811	43	10064.279	9906	10813	62	10106.564	9782	10974	97	10053.041	9849	10750	79	10190.367	9779	11273	147	10083.904	9804	10866	38	10165.842	9822	11446	72	10042.125	9845	10911	62	10097.968	9860	11596	48	10002.833	9887	10233	91
1170	94	10098.266	9829	10882	67	10152.448	9838	11529	33	10028.667	9912	10179	43	10065.721	9884	10538	62	10281.210	9776	11407	97	10139.835	9851	10917	79	10197.165	9777	11361	147	10040.810	9831	10895	38	10025.579	9914	10616	72	10040.111	9862	10816	62	10139.129	9809	11173	48	10077.812	9779	11060	91
1171	94	10145.170	9850	10991	67	10134.821	9482	10899	33	10124.849	9802	11061	43	10028.977	9810	10807	62	10066.419	9851	10687	97	10140.258	9875	11407	79	10179.469	9862	11265	147	10047.640	9883	11167	38	10198.053	9938	11571	72	10032.111	9833	10741	62	10170.629	9872	11031	48	10147.812	9850	11160	91
1172	94	10128.681	9873	11533	67	10157.821	9911	11839	33	10148.303	9888	11045	43	10052.931	9885	10515	62	10147.097	9839	10867	97	10150.360	9806	11247	79	10259.886	9650	12081	147	10084.163	9865	10967	38	10133.815	9868	10886	72	10028.236	9815	10388	62	10069.113	9894	10877	48	10135.146	9789	12194	91
1173	94	10102.532	9293	11368	67	10130.194	9851	11260	33	10054.697	9919	10590	43	10018.628	9914	10352	62	10063.549	9879	10525	97	10058.732	9896	10779	79	10200.304	9896	11587	147	10034.626	9660	10828	38	10033.868	9909	10394	72	10051.889	9830	11004	62	10028.597	9811	10486	48	10068.479	9907	10464	91
1174	94	10155.979	9873	11182	67	10123.299	9842	10806	33	10124.667	9874	10857	43	10023.349	9826	10588	62	10136.193	9890	11169	97	10089.846	9777	10883	79	10176.481	9884	11718	147	10099.721	9846	11683	38	9977.711	9305	10459	72	10022.667	9459	10535	62	10037.290	9827	10791	48	10035.854	9691	10963	91
1175	94	10200.947	9855	11254	67	10104.000	9805	11495	33	10071.818	9931	10582	43	10169.884	9852	11030	62	10089.242	9906	10659	97	10128.855	9851	11170	79	10225.823	9899	11605	147	10068.340	9875	10903	38	9998.895	9903	10183	72	10138.236	9859	10877	62	10062.774	9879	10487	48	10091.188	9902	10492	91
1176	94	10084.830	9855	10718	67	10080.597	9890	10442	33	9997.363	9550	10349	43	10107.604	9901	10459	62	10134.549	9816	11878	97	10107.382	9863	11006	79	10163.684	9836	11165	147	10108.544	9865	11390	38	10173.947	9894	11160	72	10056.667	9809	10769	62	10038.581	9908	10958	48	10086.917	9915	11307	91
1177	94	10155.681	9809	11533	67	10092.970	9904	10573	33	9978.121	9907	10069	43	10031.023	9862	10707	62	10068.822	9473	10757	97	10095.608	9869	11421	79	10165.886	9887	10849	147	10122.347	9804	11048	38	10044.421	9798	11010	72	10094.764	9851	10766	62	10117.274	9858	10966	48	10148.000	9879	10645	91
1178	94	10138.947	9857	11542	67	10074.119	9893	10732	33	10107.909	9910	10738	43	10066.488	9791	10780	62	10084.436	9879	10746	97	10174.505	9874	10980	79	10160.620	9858	11131	147	10085.938	9847	11691	38	10168.763	9928	10927	72	10084.250	9892	10811	62	10073.403	9890	10699	48	10022.312	9873	10535	91
1179	94	10079.159	9833	10787	67	10159.910	9872	11126	33	10042.879	9839	10721	43	10014.931	9900	10292	62	10157.549	9920	11081	97	10107.289	9846	10897	79	10226.127	9870	11343	147	10092.585	9824	12159	38	10041.658	9795	10818	72	10034.111	9874	10687	62	10059.564	9848	11092	48	10113.188	9842	10885	91
1180	94	10127.404	9837	11065	67	10101.269	9837	10724	33	9980.909	9909	10099	43	10069.559	9917	10536	62	10122.903	9790	10945	97	10125.753	9863	10845	79	10321.646	9819	11647	147	10056.959	9567	11343	38	10018.395	9857	10812	72	10014.431	9856	10699	62	10077.371	9888	10742	48	10126.958	9905	11303	91
1181	94	10071.128	9808	11166	67	10077.940	9853	10613	33	10116.879	9885	10608	43	10060.396	9898	10572	62	10081.403	9809	10933	97	10081.608	9895	10991	79	10361.760	9903	12280	147	10095.062	9637	11465	38	10067.447	9900	10730	72	10040.208	9875	10593	62	10063.258	9895	11077	48	10048.625	9900	10574	91
1182	94	10118.128	9841	11115	67	10098.388	9881	10694	33	10044.242	9845	10378	43	10011.860	9869	10462	62	10127.403	9763	10856	97	10104.021	9823	11179	79	10187.456	9864	10829	147	10128.551	9764	12422	38	10103.315	9886	10658	72	10053.500	9863	11012	62	10127.178	9876	10827	48	10164.688	9885	10804	91
1183	94	10158.255	9821	11686	67	10140.791	9726	11029	33	10146.363	9851	10764	43	10087.187	9888	10703	62	10182.226	9886	11588	97	10107.423	9809	11044	79	10181.025	9906	11140	147	10100.612	9832	11249	38	10075.447	9859	10941	72	10064.125	9890	10707	62	10094.000	9810	11054	48	10032.646	9880	10488	91
1184	94	10171.639	9795	11839	67	10092.940	9859	10738	33	10043.182	9876	10483	43	9999.535	9371	10390	62	10091.129	9798	11130	97	10129.505	9905	11506	79	10145.519	9860	11046	147	10070.973	9870	11486	38	10178.605	9871	10937	72	10068.431	9810	10978	62	10103.661	9824	10765	48	10074.583	9863	10837	91
1185	94	10094.596	9725	10774	67	10068.940	9859	10753	33	10048.182	9853	10655	43	10059.791	9829	10845	62	10131.742	9863	11520	97	10023.021	9616	10646	79	10249.607	9830	11941	147	10097.360	9726	11155	38	10090.211	9886	10763	72	10093.819	9867	10521	62	10074.613	9905	10847	48	10159.375	9866	11035	91
1186	94	10151.563	9861	11293	67	10150.015	9881	11551	33	9992.546	9827	10251	43	10084.140	9884	10694	62	10152.549	9896	11187	97	10174.896	9836	12081	79	10252.772	9876	11508	147	10095.218	9850	11253	38	10104.158	9868	10615	72	10095.861	9782	11094	62	10128.564	9873	11328	48	10022.396	9899	10407	91
1187	94	10201.159	9788	11061	67	10066.522	9878	10612	33	10068.182	9879	11109	43	10073.837	9578	10747	62	10123.387	9901	11282	97	10090.567	9832	10647	79	10229.013	9821	11583	147	10062.592	9696	11216	38	10064.132	9913	10728	72	9990.777	9889	10341	62	10046.564	9858	11074	48	10019.938	9897	10530	91
1188	94	10235.830	9750	11290	67	10095.373	9357	10847	33	9997.667	9688	10503	43	9984.116	9914	10086	62	10195.758	9755	11425	97	10097.608	9878	10655	79	10138.215	9895	10818	147	10094.014	9891	11317	38	10019.000	9880	10547	72	10054.569	9863	10898	62	10072.871	9848	10606	48	10062.021	9864	10683	91
1189	94	10125.330	9729	11004	67	10118.299	9883	10939	33	10069.091	9868	10499	43	10018.303	9868	10214	62	10136.742	9846	11369	97	10102.392	9861	11509	79	10185.469	9878	11674	147	10110.068	9791	11116	38	10020.158	9918	10607	72	10035.056	9837	10943	62	10047.758	9864	10619	48	10040.875	9875	10524	91
1190	94	10153.872	9805	11430	67	10074.283	9898	10591	33	10030.939	9910	10313	43	10054.419	9863	10537	62	10138.274	9832	10816	97	10073.072	9882	10584	79	10211.329	9868	11287	147	10055.326	9799	11130	38	10095.789	9902	10895	72	10059.611	9816	11169	62	10045.532	9827	10713	48	10090.750	9823	11327	91
1191	94	10178.521	9837	11244	67	10169.074	9859	11513	33	10021.758	9567	10686	43	10060.303	9872	10632	62	10106.017	9881	11445	97	10103.495	9833	11180	79	10104.038	9900	10671	147	10142.823	9844	11425	38	10109.421	9882	10563	72	10022.833	9859	10566	62	10091.613	9900	10956	48	10043.917	9945	10437	91
1192	94	10197.511	9784	12214	67	10090.821	9847	10907	33	10033.728	9882	10746	43	10060.256	9831	10836	62	10204.322	9731	11874	97	10201.206	9795	11393	79	10217.025	8869	11940	147	10132.571	9832	11886	38	10163.079	9872	10960	72	10047.069	9885	10856	62	10001.564	9187	11199	48	10137.062	9807	11055	91
1193	94	10024.681	9861	10415	67	10110.731	9780	11141	33	10098.151	9919	10631	43	9982.325	9860	10160	62	10094.936	9899	10667	97	10118.464	9873	12606	79	10151.911	9758	11298	147	10050.197	9795	11404	38	10175.421	9806	11307	72	10015.125	8992	11004	62	10076.693	9895	10907	48	10204.458	9867	11259	91
1194	94	10081.245	9876	11091	67	10046.074	9834	10852	33	10132.333	9810	10575	43	10082.907	9770	10781	62	10035.710	9892	10434	97	10134.722	9776	10829	79	10133.316	9848	11212	147	10115.585	9820	11351	38	10040.368	9903	10986	72	9990.694	9889	10476	62	10063.146	9902	10932	48	10100.167	9844	11739	91
1195	94	10111.255	9828	11008	67	10012.746	9881	10370	33	10033.061	9930	10416	43	10092.721	9857	10643	62	10088.822	9563	11336	97	10030.557	9854	10701	79	10184.367	9901	11625	147	10157.027	9842	11521	38	10047.500	9922	10591	72	9994.181	9861	10237	62	10074.613	9862	10743	48	10099.250	9807	10549	91
1196	94	10087.649	9800	11555	67	10083.910	9854	10928	33	10030.667	9880	10424	43	10084.116	9822	10747	62	10093.419	9891	11194	97	10135.959	9850	11223	79	10161.367	9893	10849	147	10137.578	9881	11266	38	10114.737	9908	11007	72	10075.167	9907	11133	62	10042.146	9886	10621	48	10102.021	9880	10923	91
1197	94	10153.394	9827	10941	67	10153.015	9885	11466	33	10050.151	9918	10492	43	10070.813	9870	10813	62	10180.274	9816	11379	97	10147.268	9857	11209	79	10231.189	9873	12501	147	10108.415	9847	11101	38	10017.763	9881	10404	72	9991.652	9905	10159	62	10054.983	9811	10691	48	10075.042	9876	10820	91
1198	94	10091.755	9741	10900	67	10049.239	9913	10619	33	10040.242	9923	10479	43	9999.651	9853	10165	62	10114.226	9787	10676	97	10098.299	9824	11032	79	10194.531	9840	11288	147	10071.769	9238	11215	38	10122.315	9890	10902	72	9994.098	9889	10533	62	10016.049	9719	10428	48	10073.958	9895	10804	91
1199	94	10147.149	9812	10973	67	10052.567	9883	10965	33	9999.272	9878	10190	43	10033.628	9903	10269	62	10145.049	9867	10842	97	10100.681	9844	11017	79	10188.785	9874	11933	147	10077.714	9846	11369	38	10118.315	9857	10774	72	10010.417	9514	10523	62	10094.161	9913	10695	48	10060.771	9621	10968	91
1200	94	10217.255	9849	11071	67	10127.283	9795	11607	33	9979.667	9879	10094	43	10040.860	9419	10689	62	10123.193	9888	10730	97	10075.319	9862	10730	79	10174.240	9858	11027	147	10061.477	9825	11222	38	10087.789	9860	10529	72	10010.792	9852	10485	62	10067.790	9802	10620	48	10063.354	9851	10579	91
1201	94	10217.628	9871	11562	67	10125.090	9788	10986	33	10086.637	9839	11255	43	10147.604	9904	11190	62	10123.790	9859	10886	97	10051.268	9830	11013	79	10192.481	9880	11034	147	10084.129	9443	11010	38	10131.685	9826	10859	72	10019.792	9884	11048	62	10077.951	9782	10847	48	10061.542	9888	10582	91
1202	94	10105.553	9817	10793	67	10126.478	9890	10991	33	10018.182	9907	10481	43	10108.559	9923	11165	62	10134.903	9897	11278	97	10095.082	9870	10797	79	10279.152	9771	11460	147	10026.707	9889	10931	38	10094.474	9891	10556	72	10040.236	9813	10585	62	10099.307	9777	10852	48	10134.583	9880	10908	91
1203	94	10170.437	9854	10789	67	10094.865	9903	11037	33	10035.818	9856	10409	43	10076.349	9844	10665	62	10187.936	9844	11060	97	10051.814	9840	10742	79	10123.240	9917	10849	147	10069.075	9873	11107	38	10153.053	9899	11112	72	10096.986	9850	10919	62	10081.146	9861	10904	48	10111.042	9884	11438	91
1204	94	10133.904	9756	11172	67	10151.254	9761	11138	33	10097.728	9889	10564	43	10115.721	9887	11249	62	10076.710	9835	10854	97	10112.021	9847	10839	79	10248.291	9790	11409	147	10049.688	9889	10913	38	9999.895	9887	10789	72	10035.319	9906	10567	62	10047.436	9898	10673	48	10055.979	9888	11214	91
1205	94	10116.361	9903	11234	67	10029.000	9888	10485	33	9984.151	9906	10139	43	10066.047	9871	10680	62	10090.968	9845	10635	97	10161.340	9851	11141	79	10302.481	9777	11159	147	10156.728	9836	11916	38	9989.395	9895	10100	72	10029.625	9860	10528	62	10039.307	9841	11009	48	10082.021	9879	10893	91
1206	94	10065.202	9864	10653	67	10129.537	9869	10971	33	10119.091	9888	10984	43	10097.419	9902	10747	62	10080.049	9862	10913	97	10132.701	9908	11424	79	10238.798	9598	11889	147	10103.851	9837	11575	38	10030.868	9881	10442	72	10041.389	9823	10739	62	10065.097	9795	10975	48	10109.667	9889	10734	91
1207	94	10173.798	9802	11300	67	10103.403	9902	11094	33	10080.030	9886	11060	43	10047.581	9887	10521	62	10132.081	9873	10808	97	10079.989	9818	11283	79	10192.342	9827	11173	147	10077.096	9679	10794	38	10112.974	9909	10671	72	10068.527	9842	10868	62	10041.983	9918	10599	48	10064.167	9833	10603	91
1208	94	10162.776	9895	11547	67	10100.537	9793	10822	33	9971.000	9877	10077	43	10111.396	9866	10595	62	10066.742	9868	11080	97	10141.948	9830	11233	79	10210.709	9859	11095	147	10082.640	9846	11401	38	10032.685	9880	10483	72	10019.875	9874	10610	62	10057.903	9847	10542	48	10080.812	9813	10775	91
1209	94	10158.574	9879	11571	67	10096.388	9898	11127	33	10076.606	9930	10636	43	10104.953	9883	10765	62	10133.919	9835	11039	97	10150.670	9875	11478	79	10281.025	9833	11297	147	10097.748	9828	11330	38	10059.026	9901	10809	72	10051.902	9843	10530	62	10053.532	9873	10780	48	10023.771	9880	10476	91
1210	94	10072.904	9874	11099	67	10106.164	9858	10846	33	10073.637	9884	11004	43	9997.419	9828	10377	62	10113.339	9883	11103	97	10117.186	9754	11561	79	10161.544	9891	11215	147	10110.681	9857	11790	38	10206.237	9888	10913	72	10014.152	9887	10403	62	10068.226	9902	10827	48	10180.583	9708	12011	91
1211	94	10207.000	9810	11375	67	10112.388	9863	10519	33	10122.758	9857	11163	43	10149.396	9889	11825	62	10179.081	9887	11205	97	10067.392	9875	10625	79	10159.848	9813	11143	147	10112.830	9862	10994	38	10080.526	9872	10812	72	10068.723	9847	10654	62	10051.000	9891	10786	48	10239.854	9776	11685	91
1212	94	10184.053	9806	11348	67	10108.955	9900	10843	33	10033.516	9885	10413	43	10013.581	9880	10406	62	10113.936	9843	10698	97	10082.918	9862	11151	79	10243.342	9900	11703	147	10085.551	9881	10925	38	10083.105	9877	11145	72	10035.458	9876	10696	62	10013.468	9853	10272	48	10080.021	9834	10873	91
1213	94	10134.447	9808	11355	67	10154.328	9756	11052	33	10037.788	9897	10797	43	10124.977	9861	10940	62	10127.936	9863	10674	97	10113.896	9879	10798	79	10271.469	9848	11318	147	10093.979	9882	11153	38	10071.053	9808	10706	72	9997.764	9890	10404	62	10131.500	9816	11060	48	10127.812	9869	10967	91
1214	94	10097.500	8767	10843	67	10108.806	9854	10741	33	10075.303	9850	10655	43	10089.837	9892	10541	62	10082.919	9896	10749	97	10163.247	9859	11084	79	10220.089	9860	11461	147	10112.470	9828	11456	38	10115.685	9927	10860	72	10018.417	9893	10575	62	10146.532	9896	11032	48	10092.125	9904	10573	91
1215	94	10119.117	9893	11305	67	10217.687	9773	11284	33	10053.182	9937	10341	43	10218.140	9876	11807	62	10153.919	9855	12015	97	10088.000	9862	11064	79	10209.253	9865	11454	147	10126.360	9762	11317	38	10131.421	9909	10658	72	10004.667	9897	10375	62	10175.871	9830	11158	48	10018.917	9479	10568	91
1216	94	10064.883	9898	10691	67	10174.403	9832	11610	33	10024.272	9750	10566	43	10137.721	9718	11311	62	10131.774	9843	10991	97	10064.082	9827	10915	79	10232.785	9866	11606	147	10112.626	9828	11201	38	10188.368	9899	11009	72	10114.458	9782	11847	62	10087.581	9835	10894	48	10116.500	9923	11043	91
1217	94	10207.851	9324	12319	67	10101.254	9900	11204	33	10040.363	9929	10845	43	10123.116	9884	11195	62	10245.581	9891	11536	97	10088.588	9847	10809	79	10189.772	9794	11343	147	10083.293	9872	12243	38	10160.579	9910	11356	72	10101.098	9864	10672	62	10044.000	9686	10668	48	10137.333	9906	10955	91
1218	94	10087.361	9853	10865	67	10189.269	9809	11277	33	9997.939	9924	10090	43	10022.884	9929	10195	62	10128.517	9877	10932	97	10128.165	9801	11406	79	10245.494	9876	11346	147	10084.034	9846	10950	38	10199.947	9884	11264	72	10036.556	9872	10610	62	10030.807	9902	10658	48	10142.542	9876	10910	91
1219	94	10154.947	9776	11542	67	10120.433	9831	11062	33	10061.849	9858	10847	43	10161.023	9911	10832	62	10064.000	9872	11055	97	10156.072	9856	11542	79	10159.177	9849	11780	147	10080.000	9774	11044	38	10134.289	9819	11426	72	10019.750	9876	10440	62	10097.161	9854	11688	48	10069.854	9798	10654	91
1220	94	10197.000	9769	11065	67	10190.851	9897	10907	33	10060.667	9336	10530	43	10145.187	9903	11040	62	10216.983	9615	11580	97	10065.660	9895	11501	79	10156.140	9850	11104	147	10136.871	9752	11397	38	10148.526	9884	10946	72	10007.208	9893	10337	62	10072.274	9843	11200	48	10092.104	9836	10811	91
1221	94	10131.159	9851	10835	67	10082.656	9875	10537	33	9999.303	9920	10242	43	10084.349	9795	10913	62	10140.968	9856	11139	97	10172.670	9838	11249	79	10232.393	9888	11471	147	10065.537	9699	11149	38	10072.053	9930	10679	72	10017.527	9870	10602	62	10108.854	9859	10941	48	10058.042	9907	10494	91
1222	94	10139.043	9804	10921	67	10141.791	9873	11255	33	10105.728	9894	10818	43	10138.604	9834	11581	62	10200.871	9800	11708	97	10072.154	9871	10765	79	10255.823	9859	11511	147	10101.851	9859	11359	38	10076.685	9895	10744	72	10035.348	9854	11267	62	10121.371	9849	11547	48	10056.083	9796	10548	91
1223	94	10159.202	9770	11805	67	10133.881	9788	10976	33	10045.000	9871	10544	43	10064.187	9863	10744	62	10124.581	9838	11630	97	10085.475	9841	10935	79	10124.469	9819	11542	147	10093.503	9815	11107	38	10180.105	9833	11766	72	10069.277	9898	11156	62	10133.549	9776	11076	48	10024.250	9884	10887	91
1224	94	10209.819	9845	12704	67	10107.791	9896	11428	33	10023.424	9830	10552	43	10051.441	9880	10433	62	10164.371	9847	11023	97	10098.392	9804	11828	79	10204.342	9862	11495	147	10083.844	9858	10811	38	10182.315	9753	11188	72	10040.389	9665	10987	62	10093.646	9839	11121	48	10108.500	9843	11538	91
1225	94	10161.139	9799	11335	67	10168.224	9885	11326	33	10082.484	9881	10992	43	10057.907	9823	10498	62	10042.436	9889	10622	97	10133.062	9883	11062	79	10127.975	9884	11157	147	10209.068	9872	11465	38	10121.737	9887	10910	72	10024.598	9833	10530	62	10109.419	9796	10860	48	10022.396	9874	10487	91
1226	94	10113.776	9853	11007	67	10096.970	9880	10786	33	10180.394	9891	12284	43	10033.023	9914	10388	62	10045.549	9880	10929	97	10075.640	9552	11355	79	10188.393	9861	11265	147	10140.748	9872	11318	38	9977.763	9900	10123	72	10097.556	9639	10676	62	10052.371	9866	10475	48	10063.333	9848	10426	91
1227	94	10150.149	9891	11602	67	10133.582	9875	11004	33	10075.546	9871	10591	43	10094.768	9844	10705	62	10194.064	9861	10901	97	10136.618	9786	11319	79	10207.165	9886	11627	147	10036.789	9826	11009	38	10127.000	9912	11041	72	10035.639	9864	10503	62	10043.710	9892	10574	48	10047.667	9914	10776	91
1228	94	10190.191	9815	11624	67	10099.642	9863	11184	33	10002.970	9920	10213	43	10040.303	9813	10744	62	10148.517	9881	11172	97	10085.340	9745	10777	79	10092.038	9846	10503	147	10110.055	9851	10849	38	10284.526	9756	11524	72	10034.402	9802	10758	62	10061.371	9893	10746	48	10062.333	9883	11125	91
1229	94	10147.659	9870	10981	67	10073.806	9557	10774	33	10062.363	9732	10510	43	10105.931	9887	11277	62	10113.193	9882	10963	97	10182.918	9873	11245	79	10184.760	9863	10740	147	10052.129	9847	10799	38	10032.185	9877	10524	72	10042.402	9888	10609	62	10137.081	9889	11240	48	10058.688	9871	10981	91
1230	94	10131.096	9767	11389	67	10081.164	9820	10799	33	9988.000	9913	10195	43	10127.419	9890	10744	62	10191.436	9859	11014	97	10065.598	9869	10841	79	10163.367	9884	11211	147	10100.456	9859	11451	38	10070.368	9910	10765	72	10012.569	9906	10430	62	10093.017	9808	10848	48	10056.167	9869	10552	91
1231	94	10147.191	9838	10825	67	10079.687	9867	10819	33	9990.030	9903	10105	43	10147.837	9869	11173	62	10142.532	9844	10884	97	10210.495	9791	11665	79	10142.569	9724	10854	147	10085.837	9826	10812	38	10038.842	9885	10318	72	10005.667	9909	10398	62	10138.693	9798	11704	48	10149.271	9892	11461	91
1232	94	10151.234	9882	11250	67	10166.269	9858	11079	33	9986.758	9923	10128	43	10230.697	9755	11346	62	10120.419	9867	11114	97	10184.618	9788	11428	79	10253.140	9853	11386	147	10101.660	9357	11101	38	10101.447	9892	10657	72	10000.931	9865	10515	62	10124.436	9765	11015	48	10069.479	9919	10783	91
1233	94	10093.639	9794	10917	67	10145.209	9807	11226	33	10040.728	9841	10462	43	10156.837	9823	11278	62	10033.339	9863	10818	97	10090.855	9828	10824	79	10166.962	9598	11230	147	10133.477	9883	11500	38	10049.842	9894	10687	72	10005.402	9919	10403	62	10022.532	9536	10609	48	10170.042	9820	10866	91
1234	94	10163.766	9897	11649	67	10141.522	9800	11091	33	10052.151	9894	10889	43	10031.187	9913	10285	62	10242.146	9893	11170	97	10073.783	9776	11213	79	10199.025	9849	11722	147	10108.674	9829	10997	38	10043.763	9889	10547	72	9989.708	9852	10672	62	10057.339	9856	10771	48	10081.167	9877	10795	91
1235	94	10101.437	9811	11006	67	10079.985	9852	10799	33	10007.818	9862	10651	43	10124.256	9791	11240	62	10122.419	9895	11502	97	10087.330	9354	10862	79	10130.025	9825	11070	147	10141.449	9877	11517	38	10157.737	9855	11052	72	10031.723	9841	10546	62	10043.371	9871	10432	48	10069.021	9851	10651	91
1236	94	10127.457	9864	11664	67	10039.179	9838	10410	33	10079.182	9936	10627	43	10028.837	9849	10467	62	10159.936	9821	11452	97	10032.814	9875	10702	79	10155.240	9845	11284	147	10113.211	9784	11283	38	10101.368	9884	10624	72	10130.250	9897	11568	62	10094.242	9909	10797	48	10093.042	9901	10760	91
1237	94	10131.341	9863	11215	67	10037.865	9805	10766	33	10059.970	9877	10667	43	10044.325	9848	10779	62	10171.678	9899	11148	97	10105.711	9766	11477	79	10270.140	9832	11133	147	10093.354	9903	11312	38	10019.737	9899	10317	72	10036.764	9897	11059	62	10139.597	9840	11246	48	10034.792	9818	10675	91
1238	94	10096.872	9820	11162	67	10166.537	9838	11061	33	10052.121	9896	10389	43	10019.279	9881	10409	62	10084.854	9841	10736	97	10057.104	9862	10791	79	10221.469	9825	11909	147	10138.374	9791	11589	38	10089.474	9796	11378	72	10072.902	9799	11045	62	10130.049	9816	11240	48	10067.438	9883	10971	91
1239	94	10136.755	9434	11219	67	10050.970	9860	10962	33	10105.728	9865	10594	43	10107.884	9773	10888	62	10093.371	9879	10718	97	10102.175	9842	11358	79	10263.025	9862	11935	147	10066.470	9840	11382	38	10110.842	9829	11042	72	10043.514	9899	10854	62	10056.081	9784	10897	48	10152.354	9775	10750	91
1240	94	10203.968	9886	11013	67	10115.358	9902	10830	33	10019.637	9874	10342	43	10087.535	9902	10512	62	10203.790	9901	11599	97	10096.876	9874	10988	79	10156.709	9823	10995	147	10077.340	9806	10768	38	10074.815	9924	10640	72	10032.208	9484	10745	62	10113.854	9818	10739	48	10077.312	9853	10537	91
1241	94	10234.639	9885	11453	67	10074.328	9874	10965	33	10096.030	9901	10795	43	10015.581	9892	10391	62	10140.097	9829	11243	97	10046.351	9883	10866	79	10120.405	9884	11318	147	10072.170	9718	10942	38	10045.315	9874	10478	72	10024.708	9902	10453	62	10033.468	9697	10865	48	10054.583	9888	10903	91
1242	94	10126.841	9751	11396	67	10186.642	9782	11421	33	10082.576	9832	10762	43	10102.907	9822	10697	62	10053.903	9825	10720	97	10106.763	9816	11322	79	10276.481	9852	11263	147	10069.993	9891	10933	38	10092.974	9852	10774	72	10033.056	9900	10778	62	10061.678	9854	10619	48	10045.917	9903	10498	91
1243	94	10127.394	9813	11669	67	10110.926	9867	10748	33	10033.546	9911	10558	43	10028.977	9846	10684	62	10070.549	9823	10803	97	10173.918	9841	11857	79	10188.696	9823	11499	147	10086.170	9822	11452	38	10045.053	9909	10752	72	10037.681	9886	10552	62	10130.436	9865	11117	48	10038.229	9891	10467	91
1244	94	10088.043	9819	10772	67	10154.448	9822	10909	33	10049.909	9788	10692	43	10018.931	9895	10562	62	10161.822	9902	11513	97	10117.649	9833	11077	79	10301.342	9742	11340	147	10135.136	9779	11321	38	10012.053	9833	10891	72	10035.542	9869	11454	62	10088.290	9830	11289	48	10037.500	9865	10497	91
1245	94	10105.479	9883	11941	67	10076.149	9875	11063	33	10015.000	9830	10699	43	10122.628	9859	10970	62	10155.903	9808	11227	97	10125.104	9847	11090	79	10245.431	9806	11341	147	10134.503	9843	11092	38	10006.842	9883	10250	72	10093.402	9808	11081	62	10055.887	9909	10900	48	10112.375	9924	10622	91
1246	94	10054.043	9807	10916	67	10071.567	9812	11050	33	10082.363	9853	10694	43	10032.488	9887	10563	62	10124.500	9894	10965	97	10131.289	9790	11529	79	10102.924	9872	10743	147	10036.755	9864	10963	38	10122.947	9870	11008	72	9995.611	9888	10157	62	10108.968	9856	11262	48	10146.729	9876	10992	91
1247	94	10082.191	9868	10694	67	10187.224	9900	11941	33	10067.516	9878	10495	43	10156.187	9789	10829	62	10152.354	9775	10883	97	10135.753	9791	11786	79	10141.342	9599	11402	147	10038.688	9828	10868	38	10002.421	9880	10239	72	10065.333	9912	10735	62	10067.951	9887	10601	48	10200.125	9883	11627	91
1248	94	10126.000	9819	11038	67	10149.687	9811	10751	33	10029.970	9893	10505	43	10017.675	9915	10390	62	10140.549	9868	10665	97	10054.711	9836	10690	79	10215.620	9841	11967	147	10101.816	9784	11160	38	10054.947	9903	10637	72	10007.348	9887	10376	62	10088.017	9735	11291	48	10117.979	9855	11161	91
1249	94	10073.628	9900	10825	67	10124.119	9884	11109	33	10116.394	9732	10610	43	10074.163	9783	11030	62	10160.290	9872	11273	97	10063.237	9742	10673	79	10205.785	9843	11369	147	10059.789	9827	10749	38	10043.263	9883	10370	72	10048.708	9880	10702	62	10094.210	9868	11430	48	10102.375	9895	10821	91
1250	94	10187.681	9803	11441	67	10189.448	9776	11236	33	10064.909	9900	10562	43	10175.628	9865	11014	62	10140.032	9795	11976	97	10161.896	9890	11219	79	10210.898	9793	11839	147	10038.592	9823	10690	38	10023.763	9900	10272	72	10028.389	9785	10582	62	10051.646	9886	10908	48	10097.167	9798	10949	91
1251	94	10161.883	9849	11164	67	10072.135	9884	10804	33	10069.516	9886	10816	43	10065.837	9881	10550	62	10215.887	9862	11449	97	10086.783	9747	10828	79	10197.772	9921	11186	147	10048.463	9135	11118	38	10105.658	9931	11328	72	10052.125	9901	10455	62	10067.032	9858	10843	48	10220.542	9797	11185	91
1252	94	10119.361	9847	10813	67	10054.865	9881	10569	33	10148.242	9816	11076	43	10025.279	9888	10390	62	10117.129	9930	10941	97	10031.371	9849	10683	79	10208.025	9873	11547	147	10087.027	9844	11546	38	10067.895	9870	11071	72	10061.402	9876	10554	62	9995.000	9879	10250	48	10090.521	9810	10727	91
1253	94	10176.553	9873	11608	67	10110.791	9897	10864	33	10160.909	9860	11333	43	10047.209	9897	10589	62	10137.000	9751	11321	97	10123.021	9892	11242	79	10125.747	9133	11248	147	10148.694	9814	11155	38	10189.211	9870	10907	72	10102.348	9839	10597	62	10080.436	9883	11288	48	10065.812	9795	10696	91
1254	94	10107.202	9816	11157	67	10135.328	9843	11309	33	10001.242	9889	10231	43	10264.931	9864	11073	62	10156.871	9835	11316	97	10062.052	9849	11324	79	10166.215	9856	11098	147	10046.612	9355	10634	38	10204.263	9887	11721	72	10047.500	9903	10914	62	10084.807	9873	10877	48	10052.583	9905	10406	91
1255	94	10120.521	9804	11499	67	10093.358	9874	10822	33	10063.818	9878	10573	43	10103.581	9892	10896	62	10138.274	9878	10789	97	10091.701	9857	11052	79	10275.911	9820	11145	147	10101.252	9858	11040	38	10260.553	9943	12033	72	10005.500	9775	10918	62	10131.597	9787	11211	48	10051.938	9890	10796	91
1256	94	10192.724	9829	11282	67	10128.090	9879	10900	33	10130.909	9867	10755	43	10157.488	9441	10847	62	10158.629	9840	10852	97	10172.577	9878	11500	79	10205.848	9846	11665	147	10147.041	9839	11196	38	10097.237	9877	10923	72	10079.500	9812	11506	62	10044.322	9859	10692	48	10040.167	9905	10393	91
1257	94	10163.957	9884	11072	67	10085.597	9881	11072	33	10050.182	9912	10604	43	10025.209	9859	10687	62	10093.307	9913	11407	97	10101.052	9807	10909	79	10228.393	9859	11822	147	10123.312	9873	11782	38	10026.079	9888	10404	72	10088.264	9865	11072	62	10059.113	9829	10799	48	9993.667	9857	10270	91
1258	94	10150.500	9400	11040	67	10108.254	9857	10723	33	10085.546	9881	10889	43	10080.441	9882	10502	62	10210.629	9855	11125	97	10072.299	9889	11078	79	10156.873	9878	11301	147	10059.463	9857	10847	38	10129.474	9894	10601	72	10070.848	9864	10711	62	10028.613	9853	10762	48	10066.458	9856	10679	91
1259	94	10103.883	9593	11458	67	10084.179	9883	11404	33	10196.363	9836	10784	43	10036.372	9843	10601	62	10119.371	9857	11182	97	10083.649	9880	10735	79	10192.684	9751	11301	147	10072.973	9872	10797	38	10079.842	8835	11291	72	9995.833	9861	10381	62	10075.678	9816	11074	48	10244.833	9873	11359	91
1260	94	10128.883	9881	11063	67	10074.537	9820	10977	33	10081.363	9872	10678	43	10105.279	9873	10880	62	10096.871	9890	10867	97	10137.382	9841	10967	79	10205.215	9859	11545	147	10087.286	9897	11478	38	10044.895	9151	10865	72	10103.889	9752	11213	62	10149.354	9780	11986	48	10108.979	9635	11090	91
1261	94	10128.000	9789	11235	67	10146.119	9826	11169	33	10102.939	9854	10593	43	10126.441	9874	11010	62	10091.339	9820	10935	97	10012.464	9852	10426	79	10198.734	9845	11171	147	10116.830	9767	11020	38	10050.421	9906	10561	72	10044.027	9903	10828	62	10041.032	9888	10846	48	10058.000	9902	10664	91
1262	94	10151.574	9814	11604	67	10077.283	9832	10847	33	10052.576	9761	10907	43	10081.441	9914	10702	62	10150.483	9876	11351	97	10136.855	9833	11485	79	10304.557	9761	11949	147	10086.211	9841	11365	38	10140.632	9872	11825	72	10006.875	8680	10731	62	10102.049	9888	11158	48	10026.521	9834	10849	91
1263	94	10133.702	9860	11353	67	10126.254	9805	11043	33	10047.697	9880	10530	43	10009.279	9868	10322	62	10171.597	9790	10910	97	10053.896	9892	10370	79	10164.760	9869	11247	147	10078.075	9886	11332	38	10075.211	9864	10994	72	9986.986	9883	10201	62	10045.822	9898	11492	48	10052.458	9866	10790	91
1264	94	10096.106	9879	11441	67	10151.761	9898	11494	33	10056.788	9901	11017	43	10266.837	9887	11588	62	10212.581	9844	11744	97	10148.547	9808	11338	79	10303.975	9889	11188	147	10066.149	9872	11159	38	10138.579	9903	11431	72	9999.750	9878	10188	62	10066.549	9847	10720	48	10003.583	9894	10486	91
1265	94	10105.170	9877	11608	67	10157.806	9881	11912	33	10036.909	9876	10598	43	10074.372	9904	10508	62	10102.097	9822	10591	97	10041.021	9714	10481	79	10222.380	9836	11302	147	10134.558	9784	11239	38	10069.658	9921	10602	72	10001.625	9893	10468	62	10112.226	9908	11738	48	10142.958	9903	10906	91
1266	94	10216.724	9886	11682	67	10095.269	9873	10784	33	10011.454	9874	10265	43	10135.256	9921	10665	62	10166.483	9882	11159	97	10079.763	9885	11276	79	10194.848	9840	11460	147	10073.021	9869	10744	38	10216.789	9829	11588	72	10086.598	9833	10878	62	10066.790	9213	10526	48	10101.625	9879	10595	91
1267	94	10203.904	9878	11143	67	10057.552	9885	10446	33	10156.939	9873	11352	43	10049.441	9711	10566	62	10159.000	9921	10689	97	10150.938	9771	11260	79	10196.975	9904	11428	147	10070.272	9792	11331	38	10017.158	9909	10332	72	10027.806	9778	10635	62	10005.936	9895	10280	48	10046.146	9815	10730	91
1268	94	10084.681	9862	10800	67	10066.104	9909	10593	33	10114.454	9905	11536	43	10026.187	9903	10451	62	10173.564	9852	12014	97	10063.722	9846	10559	79	10200.924	9857	11236	147	10102.721	9814	10938	38	9984.658	9899	10084	72	10053.917	9900	10941	62	10104.887	9878	10986	48	9989.604	9677	10329	91
1269	94	10131.798	9828	10883	67	10102.821	9786	10630	33	9984.363	9914	10072	43	10074.512	9889	10766	62	10193.710	9775	11327	97	10107.124	9856	11279	79	10206.202	9784	11335	147	10085.211	9826	11083	38	10087.263	9830	10690	72	10036.889	9864	10417	62	10017.419	9840	10465	48	10046.604	9878	10796	91
1270	94	10131.437	9852	11294	67	10124.940	9854	11194	33	10068.424	9886	10862	43	10020.721	9339	10351	62	10149.693	9871	11450	97	10051.773	9861	10588	79	10279.620	9833	11659	147	10095.796	9830	11316	38	10030.395	9875	10462	72	10020.958	9873	10366	62	10097.387	9869	10890	48	10076.562	9781	10964	91
1271	94	10158.149	9768	11178	67	10029.821	9831	10699	33	10059.061	9819	10642	43	10126.187	9887	10833	62	10224.564	9140	12735	97	10073.732	9886	11146	79	10237.114	9842	11323	147	10145.904	9857	11051	38	10083.263	9899	10990	72	10000.098	9878	10377	62	10082.822	9883	10657	48	10110.729	9832	11296	91
1272	94	10181.479	9844	11179	67	10076.119	9738	10681	33	9977.333	9850	10195	43	10052.931	9898	10715	62	10086.661	9874	10968	97	10060.000	9788	10903	79	10223.569	9816	11401	147	10055.892	9890	10680	38	9989.658	9850	10468	72	10009.292	9901	10489	62	10124.210	9844	10815	48	10073.646	9891	10949	91
1273	94	10140.053	9841	11355	67	10096.313	9902	10666	33	10054.212	9889	10383	43	10040.628	9801	10945	62	10136.258	9843	10649	97	10144.124	9866	11236	79	10209.633	9841	10919	147	10093.000	9838	10903	38	10089.079	9891	10966	72	10019.333	9902	10664	62	10118.549	9735	11543	48	10095.188	9894	10873	91
1274	94	10090.361	9876	11440	67	10139.836	9851	11585	33	10023.909	9887	10685	43	10144.465	9833	11064	62	10174.242	9805	10984	97	10114.371	9843	11067	79	10316.848	9827	11689	147	10062.170	9482	11014	38	10109.211	9844	10770	72	9987.861	9799	10370	62	10082.871	9878	11026	48	10203.688	9816	11047	91
1275	94	10113.063	9886	11325	67	10126.060	9755	11606	33	10049.728	9898	10690	43	10121.535	9861	10630	62	10126.290	9790	11086	97	10151.866	9850	11231	79	10257.051	9870	11453	147	10032.360	9829	10718	38	10102.237	9906	11055	72	10028.694	9873	10460	62	10096.258	9887	11596	48	10030.688	9866	10656	91
1276	94	10124.681	9891	11102	67	10152.478	9859	11218	33	9989.546	9891	10104	43	10102.419	9492	10657	62	10117.354	9747	10711	97	10099.618	9888	11088	79	10225.860	9802	11288	147	10112.626	9809	11671	38	10122.185	9860	10760	72	10091.569	9751	10919	62	10056.807	9822	10951	48	10067.000	9802	11145	91
1277	94	10156.394	9801	10849	67	10146.313	9756	10875	33	10126.242	9874	11035	43	10128.441	9880	10960	62	10155.968	9828	11507	97	10094.855	9838	11057	79	10161.291	9810	11284	147	10086.442	9861	11280	38	10039.237	9893	10869	72	10037.333	9894	10975	62	10083.807	9888	10815	48	10060.375	9865	10874	91
1278	94	10143.479	9834	11541	67	10075.090	9836	11283	33	10048.576	9896	10657	43	10106.559	9896	10645	62	10130.242	9815	10981	97	10159.206	9873	11031	79	10242.734	9807	11559	147	10101.667	9808	11156	38	10005.526	9017	10350	72	9989.111	9887	10330	62	10049.210	9876	10607	48	10110.979	9735	10811	91
1279	94	10155.383	9823	11201	67	10134.463	9851	10684	33	10111.212	9937	10745	43	10062.303	9791	10408	62	10085.678	9875	10455	97	10053.536	9317	10992	79	10165.734	9741	11280	147	10045.333	9452	10585	38	10120.315	9878	10959	72	10012.181	9915	10292	62	10014.871	9821	10683	48	10056.312	9894	11001	91
1280	94	10166.404	9837	11495	67	10093.433	9825	10599	33	10133.697	9812	11400	43	10055.791	9869	10752	62	10198.597	9858	11577	97	10134.670	9812	11578	79	10172.393	9885	10923	147	10065.075	9821	11012	38	10088.737	9877	10991	72	10011.986	9889	10333	62	10116.678	9814	11149	48	10078.688	9864	10559	91
1281	94	10161.351	9812	11073	67	10117.761	9872	11032	33	10021.030	9884	10491	43	10086.813	9896	10797	62	10170.517	9773	11207	97	10075.938	9828	11239	79	10250.342	9806	12072	147	10091.312	9727	10788	38	10035.815	9900	10469	72	10014.889	9838	10505	62	10062.354	9870	10969	48	10063.333	9882	10775	91
1282	94	10111.937	9854	11181	67	9997.463	9464	10601	33	10043.151	9867	10564	43	10015.860	9887	10378	62	10101.017	9815	10976	97	10080.484	9735	10758	79	10192.063	9880	11165	147	10132.728	9824	11876	38	10081.895	9902	10932	72	10042.639	9890	10445	62	10155.371	9824	10903	48	10075.875	9854	11228	91
1283	94	10126.681	9842	11375	67	10091.612	9857	10898	33	10064.637	9885	10766	43	10057.512	9687	11114	62	10163.371	9872	11997	97	10136.340	9855	12072	79	10247.696	9796	11303	147	10129.530	9853	12123	38	10125.868	9874	10727	72	10067.694	9918	10570	62	10066.629	9892	10858	48	10093.562	9826	10534	91
1284	94	10170.511	9661	11104	67	10202.821	9792	11371	33	10008.333	9838	10388	43	10037.697	9907	10301	62	10114.500	9903	11231	97	10140.443	9794	11310	79	10296.114	9814	11962	147	10081.048	9853	11080	38	10074.553	9895	10704	72	10086.208	9835	10646	62	10076.517	9840	10751	48	10099.354	9862	11527	91
1285	94	10088.266	9848	11477	67	10040.179	9866	10501	33	10044.667	9905	10736	43	10060.837	9890	10811	62	10225.564	9798	11462	97	10182.289	9881	11416	79	10210.304	9774	11347	147	10123.755	9829	11114	38	10124.868	9835	10878	72	10087.806	9833	10915	62	10076.322	9859	10967	48	10086.833	9835	10586	91
1286	94	10161.500	9854	11576	67	10066.164	9860	11244	33	10033.000	9906	10660	43	10162.977	9869	10786	62	10072.064	9872	10749	97	10071.804	9833	10677	79	10110.215	9859	11251	147	10092.122	9753	11027	38	10040.789	9811	11135	72	10040.458	9828	10721	62	10093.387	9445	11207	48	10084.104	9915	11019	91
1287	94	10176.000	9708	11750	67	10074.940	9846	10682	33	10032.061	9616	10959	43	10083.581	9912	10779	62	10104.517	9925	11038	97	10052.412	9811	11188	79	10298.342	9835	11330	147	10097.517	9849	10721	38	10203.711	9865	10832	72	10048.917	9433	11073	62	10154.339	9838	11344	48	10068.625	9914	10462	91
1288	94	10088.617	9902	10882	67	10052.701	9888	10684	33	10129.061	9871	10648	43	10048.163	9856	10375	62	10134.613	9866	10667	97	10049.866	9908	10857	79	10159.494	9880	11238	147	10114.959	9847	11533	38	10078.421	9773	10617	72	10033.431	9846	10867	62	10061.968	9890	10783	48	10060.312	9831	10778	91
1289	94	10150.543	9901	11124	67	10070.881	9847	10617	33	10218.000	9911	11160	43	10094.163	9894	10717	62	10097.322	9207	11169	97	10046.165	9845	10912	79	10243.051	9890	11160	147	10061.340	9788	11234	38	10071.132	9888	10676	72	10055.931	9893	10782	62	10040.758	9904	10363	48	10070.021	9914	10917	91
1290	94	10224.937	9819	11432	67	10191.761	9791	11189	33	10101.121	9930	10911	43	10031.628	9885	10589	62	10043.049	9823	10758	97	10111.041	9844	10728	79	10155.140	9862	10934	147	10102.551	9836	11384	38	10024.605	9917	10334	72	10009.819	9895	10392	62	10122.581	9901	10927	48	10058.979	9888	10938	91
1291	94	10231.989	9775	11832	67	10233.627	9903	10994	33	10026.484	9912	10528	43	10117.093	9911	11161	62	10193.758	9870	11364	97	10115.907	9800	10909	79	10224.431	9834	11162	147	10051.558	9836	10769	38	10120.947	9864	10812	72	10002.527	9887	10365	62	10071.290	9839	10801	48	10071.646	9821	10428	91
1292	94	10156.798	9858	11532	67	10034.418	9905	10372	33	10070.272	9938	10617	43	10113.512	9919	10882	62	10093.951	9896	10983	97	10155.629	9773	11040	79	10172.469	9899	11467	147	10159.918	9880	11056	38	10036.711	9879	10688	72	10071.250	9885	11107	62	10141.193	9858	11021	48	10128.979	9911	11322	91
1293	94	10164.670	9851	11466	67	10104.104	9912	10612	33	10033.939	9891	10392	43	9993.256	9866	10134	62	10220.678	9826	10989	97	10039.536	9558	10728	79	10156.696	9805	11005	147	10103.300	9710	11126	38	10068.315	9843	10521	72	9997.973	9355	10445	62	10089.436	9854	11023	48	10053.896	9345	10869	91
1294	94	10212.617	9864	11014	67	10078.090	9776	11098	33	10085.606	9869	10658	43	10138.907	9849	11149	62	10166.371	9869	11462	97	10130.464	9800	11039	79	10174.152	9681	11339	147	10047.463	9884	10504	38	10066.315	9873	10561	72	10032.223	9886	10785	62	10067.419	9895	10769	48	10088.542	9905	10862	91
1295	94	10190.713	9691	11766	67	10060.358	9904	10361	33	10088.303	9891	10790	43	10050.559	9627	11022	62	10189.854	9848	11365	97	10125.948	9711	11121	79	10167.304	9766	12246	147	10063.190	9867	11197	38	10117.711	9937	10850	72	10009.917	9864	10681	62	10047.646	9882	10921	48	10108.062	9799	10715	91
1296	94	10134.628	9870	11165	67	10107.508	9816	10543	33	10018.758	9819	10426	43	10035.465	9901	10427	62	10150.597	9652	11163	97	10086.196	9892	10981	79	10112.228	9872	11128	147	10065.367	9864	10803	38	10071.789	9879	11068	72	10035.098	9886	10988	62	10048.678	9878	10704	48	10087.771	9865	11398	91
1297	94	10234.394	9888	11098	67	10092.224	9849	10674	33	10032.182	9882	10560	43	10206.697	9793	11177	62	10172.693	9850	11219	97	10093.011	9876	10950	79	10244.278	9826	11156	147	10103.300	9790	11688	38	10039.815	9885	10381	72	10042.958	9885	10927	62	10083.322	9833	11748	48	10072.521	9875	10684	91
1298	94	10155.330	9767	12798	67	10111.344	9854	10882	33	10011.000	9831	10420	43	10043.163	9822	10409	62	10108.451	9809	11007	97	10121.082	9899	11569	79	10136.620	9869	10885	147	10144.360	9868	11288	38	10014.815	9924	10406	72	10022.806	9883	10788	62	10122.887	9767	11626	48	10059.583	9878	10646	91
1299	94	10129.585	9865	11154	67	10167.224	9875	11363	33	10105.697	9876	10615	43	10091.488	9846	10721	62	10138.403	9808	10906	97	10059.681	9831	10703	79	10390.658	9818	12016	147	10110.599	9566	11617	38	10110.789	9890	10977	72	10004.958	9864	10492	62	10057.064	9908	10602	48	10067.271	9868	10816	91
1300	94	10190.415	9779	11078	67	10091.582	9889	11088	33	10093.484	9918	10731	43	10126.581	9885	11543	62	10128.000	9866	11022	97	10098.124	9885	11065	79	10153.531	9185	11596	147	10153.062	9840	10824	38	10040.000	9881	10645	72	10049.889	9901	10550	62	10154.710	9903	11175	48	10051.333	9879	10811	91
1301	94	10191.043	9859	11838	67	10166.522	9908	11049	33	10074.454	9891	10971	43	10125.907	9904	10824	62	10176.097	9856	11118	97	10100.330	9868	11235	79	10270.760	9880	11130	147	10097.510	9802	11099	38	10098.289	9876	11100	72	10045.000	9885	11440	62	10045.549	9900	10375	48	10042.125	9855	10893	91
1302	94	10160.053	9751	11128	67	10046.000	9866	10521	33	10172.272	9867	10710	43	10132.140	9795	11567	62	10164.146	9837	10883	97	10105.382	9899	11817	79	10171.456	9842	10971	147	10083.108	9813	10789	38	10083.079	9890	10866	72	10034.931	9908	10699	62	10052.613	9880	10817	48	10096.333	9909	10755	91
1303	94	10179.043	9854	11177	67	10063.761	9912	10617	33	10112.939	9702	11025	43	10058.977	9901	10556	62	10116.839	9819	11111	97	10172.536	9812	11249	79	10253.342	9797	11197	147	10147.633	9859	11041	38	10024.000	9912	10266	72	10000.473	9848	10560	62	10197.483	9864	11098	48	10079.021	9880	10545	91
1304	94	10165.745	9896	11737	67	10099.851	9846	10906	33	10180.272	9865	10826	43	10133.069	9849	11239	62	10082.597	9880	10655	97	10099.495	9824	10748	79	10282.760	9879	11826	147	10087.619	9720	11059	38	9993.263	9895	10350	72	10023.250	9865	10746	62	10116.790	9837	10762	48	10039.354	9925	10312	91
1305	94	10174.861	9868	11716	67	10044.791	9886	10582	33	10011.454	9865	10247	43	10085.303	9883	10654	62	10095.113	9876	10681	97	10147.907	9888	12312	79	10259.873	9939	11301	147	10101.938	9881	11017	38	10162.289	9853	11072	72	10050.667	9831	10798	62	10117.532	9905	11042	48	10139.146	9699	10855	91
1306	94	10231.596	9835	12473	67	10129.269	9857	10787	33	10144.818	9924	11748	43	10041.512	9877	10730	62	10195.968	9757	11835	97	10167.227	9858	11217	79	10223.722	9848	11818	147	10090.892	9865	10706	38	10246.263	9818	11398	72	10008.611	9910	10326	62	10136.258	9811	11428	48	10056.479	9878	10953	91
1307	94	10180.585	9831	11132	67	10051.881	9053	10733	33	10117.212	9860	10659	43	10110.675	9841	10611	62	10226.500	9822	11401	97	10138.154	9851	11578	79	10322.000	9856	11724	147	10142.592	9849	11513	38	10104.500	9874	10705	72	10062.875	9875	10871	62	10063.226	9886	10664	48	10146.333	9894	11049	91
1308	94	10190.415	9852	11772	67	10050.627	9850	10949	33	10034.394	9903	10443	43	10190.209	9823	11228	62	10104.807	9921	10847	97	10138.484	9773	11808	79	10163.076	9900	11716	147	10164.333	9779	11635	38	10029.315	9906	10380	72	10040.931	9883	10602	62	10030.726	9871	10426	48	10153.062	9803	11500	91
1309	94	10159.947	9871	11293	67	10120.478	9830	10895	33	9990.516	9899	10095	43	10012.232	9910	10163	62	10023.322	9881	10458	97	10070.907	9827	10955	79	10198.975	9865	11045	147	10096.034	9864	11155	38	10037.553	9889	10505	72	10042.223	9913	10542	62	10027.790	9902	10469	48	9994.167	9901	10284	91
1310	94	10200.128	9854	11685	67	10120.179	9862	11024	33	10013.454	9849	10240	43	10113.372	9926	10483	62	10087.339	9841	10491	97	10098.846	9855	11041	79	10286.456	9827	12180	147	10063.714	9834	10857	38	9993.895	9901	10106	72	9997.194	9878	10600	62	10047.887	9844	10819	48	10071.396	9920	10695	91
1311	94	10152.606	9800	10922	67	10135.283	9736	12038	33	10111.303	9915	10671	43	10097.791	9914	10535	62	10101.161	9895	11069	97	10112.825	9824	11357	79	10259.987	9859	11659	147	10105.844	9663	11853	38	10103.685	9855	11266	72	10140.889	9849	11182	62	10095.468	9602	11306	48	10063.167	9864	11110	91
1312	94	10200.000	9870	11241	67	10097.388	9846	11187	33	10080.516	9862	10761	43	10132.628	9838	10709	62	10207.161	9895	11532	97	10094.104	9859	11113	79	10230.038	9583	11675	147	10055.993	9873	10923	38	10065.079	9860	10691	72	10071.319	9752	11115	62	10025.403	9882	10487	48	10031.688	9791	10436	91
1313	94	10162.851	9742	11829	67	10118.970	9849	10750	33	10142.939	9876	10798	43	10116.651	9821	10703	62	10065.178	9897	10575	97	10116.670	9854	12002	79	10339.177	9819	11313	147	10113.748	9819	11151	38	10065.685	9820	10738	72	10024.444	9887	10501	62	10063.274	9753	11071	48	10178.125	9907	12209	91
1314	94	10203.447	9847	12625	67	10168.642	9802	11346	33	10054.030	9909	10294	43	10050.047	9914	10606	62	10202.549	9697	11199	97	10059.145	9651	11439	79	10418.557	9720	13065	147	10126.477	9849	11463	38	10152.526	9827	11212	72	10087.027	9821	11113	62	10121.693	9868	11250	48	10114.833	9852	11118	91
1315	94	10153.426	9764	12287	67	10038.104	9917	10698	33	10060.606	9900	10526	43	10086.884	9867	10794	62	10081.678	9495	10942	97	10116.495	9786	11115	79	10111.291	9848	10809	147	10134.177	9808	11659	38	10091.105	9877	10519	72	10054.944	9877	11078	62	10082.919	9841	11416	48	10066.938	9848	10849	91
1316	94	10137.245	9835	11088	67	10124.926	9822	10970	33	10099.758	9807	11273	43	10042.349	9923	10433	62	10092.758	9854	10859	97	10101.475	9799	10807	79	10226.469	9855	11356	147	10101.619	9838	11135	38	10064.685	9904	10537	72	10023.264	9645	10770	62	10063.693	9890	10940	48	10114.417	9868	11002	91
1317	94	10173.947	9907	10879	67	10085.074	9872	10798	33	10013.424	9864	10198	43	10092.256	9906	10613	62	10165.839	9887	10878	97	10083.732	9862	10625	79	10216.962	9857	11769	147	10074.592	9810	11554	38	10078.315	9910	10874	72	10048.973	9904	11211	62	10167.629	9914	10886	48	10100.188	9891	11146	91
1318	94	10065.968	9861	10771	67	10132.433	9818	10862	33	10054.606	9879	10511	43	10030.023	9920	10541	62	10186.081	9865	11115	97	10101.412	9816	10697	79	10206.431	9889	11044	147	10056.381	9203	12244	38	10138.605	9863	11415	72	10008.111	9087	10649	62	10069.097	9846	11066	48	10125.833	9814	10925	91
1319	94	10081.457	9857	10762	67	10097.030	9709	10699	33	10009.788	9887	10260	43	10126.140	9876	10939	62	10102.017	9815	11048	97	10118.175	9849	11403	79	10218.189	9800	11517	147	10081.707	9879	11046	38	10110.500	9876	11156	72	10057.986	9901	10516	62	10011.451	9865	10399	48	10027.979	9889	10488	91
1320	94	10138.330	9838	10855	67	10105.508	9839	11062	33	10032.394	9895	10558	43	10073.023	9804	10826	62	10086.000	9891	10692	97	10157.062	9826	11159	79	10286.886	9902	11429	147	10109.089	9895	12131	38	10176.868	9897	11301	72	10044.723	9873	11095	62	10110.064	9827	11001	48	10017.833	9914	10434	91
1321	94	10210.957	9815	11358	67	10126.403	9900	10740	33	10076.363	9901	10672	43	10004.581	9893	10457	62	10200.339	9774	11341	97	10073.453	9788	10670	79	10326.519	9742	11677	147	10195.592	9811	11715	38	10054.289	9891	10603	72	10071.861	9904	10835	62	10040.113	9901	10503	48	10064.917	9879	10740	91
1322	94	10119.394	9842	11306	67	10059.328	9854	10575	33	10089.424	9920	11265	43	10107.279	9887	11096	62	10130.274	9872	11108	97	10163.783	9800	11447	79	10353.443	9785	11994	147	10070.694	9864	11100	38	10125.000	9902	10874	72	10074.973	9901	10733	62	10097.951	9857	10807	48	10031.417	9923	10496	91
1323	94	10085.053	9804	11143	67	10162.940	9831	11310	33	10050.758	9877	10498	43	10077.813	9909	11001	62	10051.274	9872	10823	97	10093.402	9526	10907	79	10369.620	9736	11954	147	10109.904	9865	11262	38	10030.289	9854	10543	72	10043.875	9887	10631	62	10084.242	9785	11139	48	10083.229	9898	10765	91
1324	94	10116.809	9865	10926	67	10088.672	9902	10622	33	10005.849	9892	10423	43	10128.396	9894	12287	62	10116.936	9902	10610	97	10103.928	9851	10881	79	10337.240	9877	12861	147	10184.558	9869	11497	38	10141.079	9842	11110	72	10006.125	9909	10454	62	10073.613	9892	11378	48	10131.438	9859	10778	91
1325	94	10183.659	9740	11321	67	10058.388	9895	10577	33	10090.909	9837	10994	43	10185.209	9872	10832	62	10177.436	9888	11196	97	10113.021	9908	10952	79	10203.658	9816	11558	147	10123.721	9884	11364	38	10067.289	9890	11026	72	10039.611	9890	10792	62	10008.774	9773	10635	48	10103.542	9839	10806	91
1326	94	10133.074	9854	10970	67	10077.313	9847	10577	33	10039.970	9899	10532	43	10121.512	9837	10727	62	10177.113	9709	11050	97	10063.093	9870	10654	79	10325.987	9853	11716	147	10068.871	9849	10738	38	10045.237	9842	10625	72	10027.875	9904	10595	62	10095.597	9896	10778	48	10101.375	9851	10560	91
1327	94	10085.851	9700	11089	67	10079.269	9772	11088	33	10049.849	9903	10512	43	10045.325	9871	10430	62	10110.451	9892	11289	97	10042.031	9809	10638	79	10333.658	9922	12012	147	10063.300	9801	11089	38	10124.895	9916	11654	72	10061.014	9877	11182	62	10068.290	9871	10917	48	10020.938	9854	10489	91
1328	94	10183.372	9831	11248	67	10096.344	9854	10954	33	10023.697	9909	10278	43	10095.372	9883	11087	62	10190.049	9872	11946	97	10103.360	9841	11035	79	10299.760	9883	11567	147	10127.422	9835	11465	38	10090.237	9894	10859	72	10088.819	9880	11440	62	10057.726	9858	10743	48	10083.062	9910	10908	91
1329	94	10155.798	9821	11483	67	10072.851	9883	10497	33	10128.000	9823	10897	43	10083.651	9803	10778	62	10148.403	9890	11129	97	10103.969	9769	11117	79	10223.140	9762	11813	147	10073.306	9808	10650	38	10100.421	9830	10651	72	10035.777	9624	10709	62	10092.774	9891	11238	48	10063.542	9882	10773	91
1330	94	10132.479	9851	11177	67	10056.522	9871	10616	33	10103.272	9841	10864	43	10102.581	9913	11094	62	10100.774	9832	11186	97	10117.289	9774	10816	79	10317.291	9847	12208	147	10125.653	9837	10975	38	10002.974	9860	10378	72	10100.542	9694	11525	62	10044.968	9910	10898	48	10144.542	9903	11048	91
1331	94	10133.553	9849	11042	67	10112.522	9827	10856	33	10108.091	9905	10859	43	10092.813	9905	10809	62	10123.322	9858	10867	97	10117.052	9843	11104	79	10198.380	9824	11891	147	10153.762	9852	11580	38	10135.895	9915	10995	72	10027.389	9748	10509	62	10063.017	9853	10683	48	10106.500	9899	11281	91
1332	94	10154.904	9845	10908	67	10186.344	9886	10830	33	10088.546	9794	10891	43	10043.116	9885	10514	62	10082.161	9853	10917	97	10110.608	9867	10964	79	10126.569	9819	10980	147	10118.707	9836	11260	38	10050.737	9833	10983	72	10078.098	9855	10707	62	10045.919	9863	10594	48	10093.750	9876	10850	91
1333	94	10201.191	9808	11714	67	10074.836	9883	11025	33	10015.546	9890	10172	43	10115.860	9848	10533	62	10145.451	9849	10955	97	10083.711	9912	11032	79	10367.177	9780	11831	147	10069.932	9853	10720	38	10065.895	9935	10489	72	10036.681	9867	10839	62	10048.629	9920	10540	48	10081.542	9903	10686	91
1334	94	10159.053	9847	11000	67	10123.687	9908	10799	33	10037.788	9873	10298	43	10166.396	9900	11371	62	10141.678	9764	11216	97	10167.104	9800	11328	79	10390.494	9744	11338	147	10094.089	9787	11271	38	10159.658	9881	11167	72	10018.736	9913	10466	62	10033.032	9846	10538	48	10104.688	9886	10649	91
1335	94	10085.139	9854	10842	67	10171.672	9817	11011	33	10044.484	9900	10837	43	10123.953	9907	11365	62	10116.774	9809	11494	97	10065.835	9896	10908	79	10277.987	9805	11653	147	10081.149	9818	10574	38	10228.263	9794	10966	72	10002.069	9747	10418	62	9987.129	9402	10813	48	10037.938	9837	10476	91
1336	94	10114.915	9881	10900	67	10072.000	9826	10927	33	10018.970	9907	10347	43	10067.419	9273	10833	62	10085.419	9868	11052	97	10059.402	9889	11010	79	10236.240	9870	11173	147	10123.184	9779	11341	38	10122.289	9899	10920	72	10027.527	9866	10782	62	10111.322	9874	10684	48	10099.021	9827	11459	91
1337	94	10188.330	9878	11139	67	10137.970	9747	11005	33	10037.606	9902	10438	43	10074.279	9819	10792	62	10128.081	9863	11366	97	10169.145	9899	12191	79	10357.671	9806	11622	147	10144.184	9865	11150	38	10066.632	9867	10570	72	10034.402	9197	10547	62	10170.774	9785	12352	48	10104.875	9913	10687	91
[truncated: 10,407 more rows]
[truncated: 51 more columns]
