# Supplementary material for: Functional neuronal circuits emerge in the absence of developmental activity
Source: Nat Commun. 2024 Jan 8;15:364. doi: 10.1038/s41467-023-44681-2 (PMC10774424; doi:10.1038/s41467-023-44681-2)
Supplement: Supplementary file 9 — Source Data [file 41467_2023_44681_MOESM9_ESM.zip › SourceData/Figure4_LifetimeTricaineData/Feb17_LargeLong/LR_measurements.csv]

	Area1	Mean1	Min1	Max1	Area2	Mean2	Min2	Max2	Area3	Mean3	Min3	Max3	Area4	Mean4	Min4	Max4	Area5	Mean5	Min5	Max5	Area6	Mean6	Min6	Max6	Area7	Mean7	Min7	Max7	Area8	Mean8	Min8	Max8	Area9	Mean9	Min9	Max9	Area10	Mean10	Min10	Max10	Area11	Mean11	Min11	Max11	Area12	Mean12	Min12	Max12	Area13
1	72	10016.458	9627	10662	77	10121.779	9830	11056	113	10120.159	9754	11564	91	10134.571	9869	12099	85	10089.541	9887	11069	65	10126.000	9914	10804	59	10026.779	9887	10452	82	10036.927	9849	10787	43	10053.163	9901	10464	108	10249.852	9805	11769	55	10231.454	9853	11143	57	10154.895	9898	11022	66
2	72	10071.083	9874	10899	77	10070.792	9811	10695	113	10228.566	9703	11471	91	10197.462	9856	11867	85	10139.400	9838	11013	65	10051.938	9897	11124	59	10176.949	9754	11603	82	10069.280	9608	10652	43	10090.187	9913	10725	108	10123.130	9735	11426	55	10249.000	9850	11478	57	10187.842	9855	10904	66
3	72	10059.736	9880	10570	77	10099.883	9873	11060	113	10080.806	9668	11040	91	10144.989	9738	10772	85	10180.424	9823	10975	65	10161.016	9830	10887	59	10080.560	9841	10973	82	10046.817	9917	10899	43	10074.977	9890	10705	108	10211.963	9840	11504	55	10290.764	9881	11483	57	10130.333	9904	10516	66
4	72	10110.764	9833	11360	77	10214.078	9824	12163	113	10072.761	9828	11287	91	10228.846	9785	11671	85	10179.788	9833	11761	65	10121.938	9764	10794	59	10011.848	9908	10327	82	10117.488	9883	11308	43	10062.163	9858	10661	108	10172.454	9833	11775	55	10207.637	9838	11535	57	10263.877	9888	11872	66
5	72	10093.083	9878	11054	77	10087.312	9833	10806	113	10156.310	9786	11620	91	10109.143	9856	11050	85	10107.706	9882	11159	65	10072.016	9866	11009	59	10082.237	9769	10832	82	10022.366	9868	10474	43	10045.325	9841	10445	108	10206.898	9808	12185	55	10378.582	9553	11505	57	10081.912	9775	10814	66
6	72	10163.444	9698	11712	77	10112.182	9830	10983	113	10172.690	9809	11134	91	10226.132	9900	11370	85	10148.529	9882	11112	65	10041.292	9913	10609	59	10032.813	9845	10864	82	10119.622	9890	10919	43	10049.419	9922	10587	108	10176.723	9814	11093	55	10195.272	9617	11080	57	10199.685	9824	11037	66
7	72	10167.402	9869	11627	77	10088.987	9712	11016	113	10126.062	9873	10999	91	10185.791	9870	10991	85	10072.400	9834	11181	65	10087.016	9855	10911	59	10065.576	9847	10732	82	10135.805	9864	10941	43	10009.163	9831	10355	108	10089.676	9824	10968	55	10276.363	9817	11013	57	10180.298	9873	11714	66
8	72	10056.223	9878	10894	77	10187.714	9763	12103	113	10153.026	9815	11796	91	10238.604	9842	11754	85	10183.235	9813	11288	65	10100.677	9878	10901	59	10092.933	9911	10996	82	10059.122	9884	10967	43	10036.791	9882	10573	108	10179.787	9775	11354	55	10297.854	9789	11347	57	10249.720	9727	11405	66
9	72	10025.764	9835	10892	77	10132.312	9839	11342	113	10108.743	9774	11357	91	10235.791	9796	11517	85	10128.494	9824	10960	65	10022.077	9881	10348	59	10056.949	9845	10719	82	10039.536	9877	10778	43	10122.604	9905	10805	108	10239.352	9814	11950	55	10199.928	9820	11194	57	10174.018	9596	10856	66
10	72	10030.152	9808	10693	77	10117.052	9881	10942	113	10112.239	9829	10891	91	10227.165	9821	11457	85	10218.718	9838	11247	65	10074.308	9841	10880	59	9996.560	9888	10292	82	10104.183	9869	11236	43	10240.187	9821	11901	108	10122.407	9810	11280	55	10115.109	9887	11221	57	10153.421	9894	11280	66
11	72	10037.931	9814	10565	77	10030.961	9294	10714	113	10219.098	9814	12217	91	10254.726	9613	13875	85	10214.494	9811	11845	65	10065.877	9851	10844	59	10063.830	9881	10467	82	10126.366	9798	10924	43	10187.209	9783	11532	108	10104.277	9849	11099	55	10143.127	9912	10885	57	10258.824	9855	12198	66
12	72	10059.306	9877	11346	77	10070.740	9876	10655	113	10116.486	9901	10908	91	10170.330	9805	11687	85	10092.506	9885	11106	65	10029.046	9870	10462	59	10126.830	9885	10707	82	10091.231	9837	10808	43	10071.837	9859	10984	108	10097.241	9220	11518	55	10325.437	9844	11484	57	10229.789	9794	11031	66
13	72	10082.277	9885	10868	77	10064.623	9667	11064	113	10083.026	9805	10736	91	10136.736	9886	11492	85	10149.847	9840	11541	65	10051.000	9898	10916	59	10084.203	9845	11180	82	10004.988	9543	10710	43	10177.116	9842	10963	108	10272.814	9792	11247	55	10107.964	9856	10570	57	10237.018	9785	11344	66
14	72	10022.625	8834	10740	77	10140.039	9879	11049	113	10142.522	9723	11263	91	10212.813	9896	12264	85	10204.377	9773	11331	65	10052.169	9856	11171	59	10070.610	9834	10568	82	10021.049	9826	10803	43	10063.047	9916	10463	108	10096.157	9857	10727	55	10305.400	9852	11646	57	10142.403	9826	10875	66
15	72	10011.611	9853	10586	77	10112.000	9868	11072	113	10087.018	9858	11337	91	10198.626	9896	11486	85	10252.953	9803	11920	65	10156.615	9892	10855	59	10126.509	9863	11164	82	10126.280	9780	11289	43	10176.232	9849	11517	108	10198.759	9836	11087	55	10161.218	9881	10730	57	10203.193	9900	11434	66
16	72	10097.361	9639	10821	77	10145.363	9880	11116	113	10096.876	9839	10945	91	10154.615	9902	12342	85	10109.364	9852	10765	65	10019.723	9887	10449	59	10096.017	9866	10705	82	10030.488	9796	10613	43	10047.325	9908	10446	108	10226.537	9796	11082	55	10250.091	9845	10898	57	10278.754	9842	11127	66
17	72	10103.514	9904	10973	77	10122.571	9844	11060	113	10104.345	9737	11016	91	10123.758	9872	11164	85	10106.400	9851	11008	65	10168.677	9868	10863	59	10059.864	9890	10853	82	10136.012	9868	11308	43	10149.093	9848	11119	108	10163.130	9866	11135	55	10292.582	9908	11188	57	10187.789	9888	10964	66
18	72	10127.250	9866	11135	77	10273.676	9901	11729	113	10122.717	9837	11075	91	10176.418	9821	12666	85	10190.494	9855	11450	65	10018.262	9875	10520	59	10055.152	9881	10853	82	10114.512	9881	11338	43	10049.419	9896	10611	108	10210.991	9836	11570	55	10258.164	9858	11026	57	10098.053	9832	10754	66
19	72	10080.652	9861	10987	77	10091.064	9798	10846	113	10082.628	9884	11345	91	10130.209	9853	11358	85	10148.506	9804	11036	65	10078.784	9868	10803	59	10020.390	9879	10647	82	10056.000	9866	10788	43	10076.628	9894	10793	108	10164.157	9862	11309	55	10256.709	9171	11629	57	10280.526	9857	11618	66
20	72	10053.348	9889	10696	77	10194.857	9914	11632	113	10131.806	9875	11038	91	10214.989	9820	11715	85	10071.765	9615	10920	65	10058.292	9884	10585	59	10053.695	9880	10780	82	10056.878	9808	10814	43	10080.559	9873	10582	108	10237.556	9836	11495	55	10195.909	9907	10960	57	10152.579	9866	10911	66
21	72	10037.194	9916	10715	77	10075.286	9877	10503	113	10109.726	9871	10846	91	10190.726	9782	11150	85	10155.153	9835	10961	65	10043.954	9863	10556	59	10138.424	9863	11232	82	10009.036	9889	10483	43	10060.396	9935	10696	108	10134.694	9885	11645	55	10209.637	9832	11761	57	10197.298	9840	10860	66
22	72	10073.167	9855	11128	77	10049.922	9911	10815	113	10134.610	9878	11571	91	10239.561	9837	11419	85	10105.847	9892	10897	65	10111.139	9852	11560	59	10112.949	9864	10892	82	10073.036	9899	10708	43	10083.093	9888	10521	108	10188.287	9815	11578	55	10147.945	9920	10624	57	10096.018	9876	11061	66
23	72	10138.569	9885	11492	77	10146.649	9870	10847	113	10191.274	9808	11324	91	10208.066	9841	11129	85	10206.588	9886	11486	65	10089.923	9862	10909	59	10026.000	9887	10819	82	10088.073	9857	10692	43	10110.325	9850	10910	108	10083.630	9666	11003	55	10330.218	9804	11422	57	10106.771	9871	10811	66
24	72	10025.861	9879	10612	77	10164.792	9839	10794	113	10112.610	9857	10859	91	10258.274	9876	11308	85	10073.671	9844	10745	65	10110.246	9875	11110	59	10062.152	9902	10568	82	10084.098	9867	10837	43	10099.465	9860	11179	108	10127.796	9814	11317	55	10350.473	9776	12224	57	10144.562	9803	10797	66
25	72	10039.542	9571	10861	77	10132.870	9796	11312	113	10070.000	9871	10571	91	10145.308	9834	10894	85	10151.847	9861	11091	65	10051.169	9874	10875	59	10109.542	9892	10766	82	10077.122	9645	10981	43	10004.441	9897	10384	108	10115.537	9618	11147	55	10111.400	9909	10774	57	10242.280	9774	11248	66
26	72	10077.417	9876	11357	77	10148.454	9852	11101	113	10097.655	9822	11208	91	10164.527	9882	11175	85	10137.988	9683	11945	65	10146.323	9904	11198	59	10117.237	9876	10619	82	10085.988	9841	11463	43	10305.303	9864	11703	108	10184.306	9754	12317	55	10184.928	9823	11214	57	10070.562	9854	10691	66
27	72	10077.417	9790	11966	77	10102.247	9807	11061	113	10162.593	9710	11031	91	10253.923	9867	11765	85	10137.941	9872	11215	65	10076.708	9894	10920	59	10143.491	9837	11156	82	10059.573	9661	10971	43	10049.372	9815	10771	108	10159.213	9800	11162	55	10226.055	9863	11483	57	10116.720	9880	10715	66
28	72	10054.361	9891	10784	77	10155.753	9856	11277	113	10120.876	9838	11413	91	10178.330	9901	11672	85	10188.623	9887	11223	65	10087.031	9838	11294	59	10006.491	9912	10369	82	10071.366	9123	11126	43	10060.465	9867	10412	108	10217.056	9861	11345	55	10119.764	9824	11100	57	10132.263	9838	11056	66
29	72	10073.361	9396	11088	77	10113.532	9874	10931	113	10065.708	9706	11138	91	10165.308	9843	11286	85	10187.153	9812	11725	65	10127.661	9802	11285	59	10082.983	9917	10848	82	10088.305	9865	11746	43	10056.093	9891	11004	108	10216.223	9807	11538	55	10070.146	9849	10370	57	10180.667	9865	10762	66
30	72	10052.986	9871	10700	77	10053.844	9890	10473	113	10088.098	9901	10893	91	10260.571	9906	12588	85	10160.647	9875	11070	65	10157.246	9893	11212	59	10049.118	9868	11083	82	10117.731	9879	11102	43	10030.675	9899	10612	108	10130.657	9891	11373	55	10060.854	9827	10917	57	10093.789	9856	10715	66
31	72	10137.583	9786	11112	77	10132.936	9893	11467	113	10099.788	9810	10778	91	10176.198	9890	11448	85	10183.235	9898	11233	65	10170.738	9845	11192	59	10125.407	9914	10882	82	10048.439	9880	11053	43	9979.791	9885	10081	108	10152.574	9756	11377	55	10232.109	9859	11313	57	10172.141	9852	11149	66
32	72	10038.319	9317	10954	77	10184.649	9829	11169	113	10181.752	9869	11213	91	10241.956	9780	12224	85	10161.353	9847	11167	65	10189.938	9915	11581	59	10063.136	9909	10705	82	10090.878	9872	11048	43	10002.303	9909	10255	108	10183.213	9839	11311	55	10203.818	9822	10802	57	10180.965	9740	11120	66
33	72	10133.848	9851	11217	77	10130.156	9821	10817	113	10140.637	9837	11342	91	10213.362	9760	11366	85	10077.965	9740	10685	65	10056.154	9842	10696	59	10103.525	9853	10777	82	10136.183	9892	11213	43	10095.279	9911	10640	108	10142.444	9872	11153	55	10122.527	9886	11045	57	10229.123	9872	11115	66
34	72	10127.889	9838	10996	77	10180.091	9801	10879	113	10206.682	9912	12149	91	10178.615	9867	11013	85	10155.706	9899	11173	65	10156.262	9861	11314	59	10067.000	9911	11850	82	10111.524	9881	11143	43	9997.163	9208	10826	108	10172.843	9813	11504	55	10046.600	9917	10473	57	10145.070	9613	10812	66
35	72	10133.111	9839	11687	77	10099.571	9847	10654	113	10072.301	8681	11168	91	10244.956	9826	11688	85	10168.424	9825	11071	65	10061.877	9876	10463	59	10108.763	9890	11552	82	10099.500	9891	11422	43	10033.628	9894	10380	108	10134.473	9784	10899	55	10247.454	9802	11835	57	10174.368	9828	10805	66
36	72	10039.902	9850	10964	77	10076.870	9878	10676	113	10150.699	9100	11149	91	10305.253	9850	12426	85	10189.377	9902	11219	65	10024.831	9893	10443	59	10034.475	9855	10528	82	10090.024	9877	11017	43	10025.279	9859	10215	108	10185.491	9906	12302	55	10210.836	9862	11583	57	10201.491	9883	11456	66
37	72	10114.598	9887	11466	77	10070.441	9825	10969	113	10125.664	9858	10924	91	10181.165	9847	10847	85	10084.377	9820	11051	65	10121.692	9847	10745	59	10115.271	9255	11093	82	10055.793	9864	10709	43	10004.187	9891	10723	108	10219.713	9470	11850	55	10150.363	9894	11106	57	10167.123	9894	10942	66
38	72	10036.639	9849	10504	77	10080.039	9891	10718	113	10072.425	9844	11134	91	10108.110	9893	11727	85	10084.788	9837	11532	65	10127.846	9859	11096	59	10031.898	9823	10638	82	10082.866	9755	10727	43	10169.813	9828	11291	108	10143.926	9511	11239	55	10287.109	9896	11329	57	10230.877	9854	11104	66
39	72	10116.583	9637	11280	77	10133.598	9875	10761	113	10045.806	9769	10753	91	10319.638	9796	12310	85	10138.835	9893	10959	65	10084.646	9825	11069	59	10082.949	9914	10731	82	10079.609	9871	11071	43	10103.325	9899	10915	108	10186.333	9711	11222	55	10320.928	9928	11551	57	10137.491	9829	11124	66
40	72	10102.598	9844	10698	77	10090.559	9892	10718	113	10062.930	9772	11174	91	10209.615	9853	11862	85	10100.636	9820	11124	65	10082.031	9796	10788	59	10076.170	9788	10604	82	10103.427	9829	11100	43	10125.000	9914	11092	108	10260.148	9859	11989	55	10259.836	9901	12049	57	10140.246	9832	10618	66
41	72	10100.625	9716	10843	77	10090.948	9910	10581	113	10119.593	9790	11322	91	10118.670	9852	10823	85	10137.200	9825	11061	65	10060.107	9858	10912	59	10113.271	9907	11056	82	10128.024	9886	11484	43	10091.512	9877	10750	108	10150.083	9808	11024	55	10063.454	9918	10331	57	10159.176	9781	11471	66
42	72	10083.694	9908	10860	77	10162.013	9809	11639	113	10122.841	9346	10987	91	10184.527	9811	11018	85	10122.823	9871	10845	65	10041.508	9841	10788	59	10082.390	9798	10565	82	10087.744	9883	11539	43	10003.116	9849	10780	108	10190.861	9843	11980	55	10332.800	9846	11657	57	10200.421	9872	11242	66
43	72	10053.181	9881	10809	77	10195.091	9804	11607	113	10133.018	9849	11463	91	10163.374	9781	11151	85	10086.459	9894	10898	65	10114.400	9887	10915	59	10035.458	9902	10565	82	10091.220	9899	11021	43	10046.768	9890	10427	108	10264.157	9885	13339	55	10302.000	9856	11759	57	10086.123	9925	10510	66
44	72	10151.875	9785	11664	77	10118.961	9880	10952	113	10102.682	9862	11367	91	10156.396	9783	11015	85	10091.941	9881	10954	65	10163.031	9811	11037	59	10070.491	9877	10553	82	10058.805	9904	10919	43	10066.163	9859	10784	108	10192.148	9847	11049	55	10159.255	9759	10741	57	10268.859	9774	11732	66
45	72	10141.708	9850	11290	77	10037.740	9872	10693	113	10215.956	9802	12132	91	10277.714	9835	11925	85	10159.224	9665	11501	65	10152.770	9876	11189	59	10101.034	9841	11389	82	10103.231	9890	11563	43	10085.791	9836	11126	108	10173.991	9853	11219	55	10132.473	9847	11844	57	10183.263	9834	11106	66
46	72	10089.402	9748	11487	77	10216.559	9863	11038	113	10083.841	9891	10942	91	10174.022	9831	11127	85	10220.600	9858	11328	65	10058.277	9896	11238	59	10067.542	9859	10692	82	10072.085	9811	11018	43	10103.419	9745	10746	108	10135.546	9792	10981	55	10215.327	9865	10965	57	10163.526	9848	11554	66
47	72	10162.598	9894	10734	77	10146.753	9838	10697	113	10182.301	9726	11297	91	10111.055	9851	11089	85	10159.741	9768	10913	65	10093.369	9796	10839	59	10076.271	9821	10745	82	10043.329	9887	10578	43	10018.768	9784	10764	108	10141.473	9857	10967	55	10143.291	9892	11115	57	10210.912	9806	10952	66
48	72	10109.889	9838	11275	77	10055.026	9895	10680	113	10063.133	9865	11019	91	10090.527	9877	11023	85	10187.482	9849	11592	65	10122.677	9844	10841	59	10121.813	9862	10947	82	10041.024	9899	10906	43	10115.884	9840	10747	108	10222.064	9701	11916	55	10329.255	9819	11713	57	10187.754	9841	11100	66
49	72	10013.986	9907	10661	77	10051.000	9881	10955	113	10103.761	9728	10838	91	10168.648	9901	10809	85	10202.529	9847	11210	65	10123.984	9781	11208	59	10106.187	9845	10479	82	10175.585	9790	11480	43	10084.791	9888	10867	108	10121.814	9868	11194	55	10172.146	9869	11097	57	10187.965	9641	11215	66
50	72	10151.333	9845	11000	77	10176.324	9730	11587	113	10061.920	9871	10639	91	10132.956	9808	11310	85	10114.671	9869	11117	65	10144.969	9830	10763	59	10144.187	9823	11530	82	10065.183	9854	10660	43	10103.837	9874	11304	108	10183.676	9861	11504	55	10256.764	9849	11470	57	10026.491	9051	10609	66
51	72	10040.556	9876	10435	77	10086.454	9886	11092	113	10069.673	9852	10733	91	10134.318	9839	11554	85	10105.494	9116	11556	65	10117.431	9856	11369	59	10088.000	9884	11040	82	10134.536	9911	11199	43	10154.813	9803	11333	108	10282.731	9795	11533	55	10237.055	9860	11260	57	10205.211	9907	12422	66
52	72	10085.625	9849	11104	77	10080.441	9865	10936	113	10108.451	9870	10841	91	10296.857	9789	12344	85	10129.965	9744	11075	65	10088.523	9863	10773	59	10058.779	9905	10584	82	10017.683	9878	10550	43	10034.488	9898	10579	108	10110.527	9902	10796	55	10356.690	9915	11365	57	10219.193	9811	11188	66
53	72	10083.236	9874	11310	77	10240.454	9854	11253	113	10165.212	9812	11315	91	10144.077	9801	10898	85	10056.506	9879	10601	65	10153.339	9792	11059	59	10060.118	9892	10699	82	10078.866	9293	11109	43	10124.140	9762	11082	108	10186.917	9836	11554	55	10313.255	9920	11963	57	10170.035	9836	11555	66
54	72	10042.973	9853	10630	77	10141.584	9865	11463	113	10082.115	9670	10691	91	10203.857	9623	11223	85	10066.906	9831	10618	65	10018.846	9431	10544	59	10091.848	9905	10958	82	10119.354	9865	11128	43	10118.372	9882	11504	108	10158.426	9824	11077	55	10163.019	9810	11122	57	10275.702	9774	11954	66
55	72	10032.694	9884	10686	77	10122.662	9763	11110	113	10175.142	9641	11071	91	10142.561	9848	11413	85	10258.023	9901	11750	65	10089.446	9838	11283	59	10126.712	9825	10803	82	10072.951	9862	11311	43	10017.907	9893	10322	108	10196.880	9860	11609	55	10277.654	9861	11183	57	10167.053	9820	11458	66
56	72	10060.875	9890	10652	77	10162.208	9840	10955	113	10040.947	9750	10713	91	10224.110	9853	12094	85	10126.788	9798	11236	65	10119.477	9866	10958	59	10174.203	9868	11220	82	10109.220	9855	11181	43	10090.303	9865	10892	108	10223.454	9845	11401	55	10140.109	9898	10928	57	10091.403	9912	10525	66
57	72	10105.736	9771	10771	77	10114.039	9739	12039	113	10137.133	9853	11122	91	10334.396	9771	11425	85	10122.753	9821	10828	65	10117.000	9855	10850	59	10136.966	9891	10971	82	10043.134	9294	10761	43	10072.813	9892	10654	108	10192.417	9809	11920	55	10227.473	9882	11256	57	10241.035	9889	11249	66
58	72	10089.986	9867	11133	77	10153.559	9812	11686	113	10103.098	9835	10873	91	10167.726	9610	10985	85	10135.094	9398	10801	65	10024.246	9846	10683	59	10086.983	9838	11391	82	10087.622	9841	10859	43	10024.697	9903	10695	108	10243.389	9847	11674	55	10188.146	9923	11337	57	10130.859	9856	11376	66
59	72	10130.708	9831	11093	77	10143.532	9897	11806	113	10119.628	9857	11356	91	10258.780	9882	11755	85	10126.436	9869	11176	65	10082.492	9734	11346	59	10051.118	9891	10998	82	10057.280	9868	11394	43	10023.931	9552	10448	108	10135.889	9839	10961	55	10144.964	9902	11008	57	10173.088	9897	11496	66
60	72	10043.527	9838	11232	77	10080.130	9799	10826	113	10168.486	9631	11343	91	10159.582	9136	11503	85	10158.105	9836	11137	65	10081.600	9876	11287	59	10190.102	9792	12205	82	10020.317	9862	10556	43	10052.907	9904	10728	108	10144.250	9906	10939	55	10246.291	9869	11781	57	10060.685	9866	10605	66
61	72	10045.986	9880	10666	77	10134.571	9842	11136	113	10163.434	9675	11109	91	10173.604	9875	11157	85	10144.765	9868	11624	65	10090.554	9840	11238	59	10056.221	9821	10790	82	10104.927	9834	10876	43	10085.768	9851	10719	108	10252.223	9839	11633	55	10216.382	9893	11086	57	10220.403	9854	11024	66
62	72	10027.931	9846	10322	77	10208.637	9872	10917	113	10078.699	9724	10947	91	10249.648	9821	11481	85	10100.459	9862	11227	65	10083.230	9836	10445	59	10096.848	9873	11728	82	10088.098	9873	11286	43	10099.791	9838	11191	108	10289.648	9832	11559	55	10142.891	9851	10926	57	10168.035	9758	11151	66
63	72	10078.208	9825	11090	77	10123.857	9875	10938	113	10140.495	9881	11456	91	10197.406	9834	11418	85	10127.835	9883	11027	65	10112.400	9848	11878	59	10041.440	9856	10515	82	10093.146	9847	11069	43	10170.628	9840	11291	108	10170.306	9858	11021	55	10294.036	9887	12098	57	10090.667	9871	10863	66
64	72	10051.098	9868	10639	77	10143.402	9756	12196	113	10172.902	9850	11799	91	10297.561	9879	12123	85	10098.142	9885	11487	65	10129.369	9840	11691	59	10086.254	9772	10989	82	10127.036	9775	11243	43	10131.884	9870	10807	108	10193.973	9889	11752	55	10165.654	9825	11036	57	10192.000	9698	11584	66
65	72	10069.181	9904	11299	77	10159.247	9873	11092	113	10151.743	9893	11572	91	10253.396	9812	11456	85	10202.400	9820	11367	65	10067.139	9770	11799	59	10036.491	9901	10693	82	10040.634	9870	11174	43	10091.559	9889	10935	108	10121.223	9897	11102	55	10067.036	9835	10717	57	10111.947	9877	10744	66
66	72	10166.417	9880	11460	77	10109.390	9827	11487	113	10081.345	9879	11045	91	10192.538	9839	11660	85	10124.741	9894	10830	65	10017.123	9507	10438	59	10063.560	9886	10923	82	10081.085	9881	11731	43	10097.721	9877	10738	108	10122.556	9839	11103	55	10316.019	9731	11311	57	10145.070	9935	10744	66
67	72	10105.611	9919	10973	77	10112.441	9861	10887	113	10076.778	9886	10810	91	10221.242	9340	11928	85	10124.823	9785	11351	65	10081.216	9758	10773	59	10053.017	9871	10814	82	10062.536	9792	11128	43	10137.791	9881	11043	108	10188.361	9881	12132	55	10233.109	9866	11345	57	10060.771	9898	10667	66
68	72	10054.625	9782	10996	77	10062.857	9810	10929	113	10037.575	9862	10904	91	10147.033	9798	11680	85	10161.988	9787	11345	65	10055.246	9541	10904	59	10103.576	9866	10659	82	10045.098	9784	11003	43	10068.628	9843	10718	108	10087.991	9906	11156	55	10097.019	9902	10724	57	10142.246	9902	11099	66
69	72	10067.750	9883	10686	77	10039.104	9896	10700	113	10212.478	9856	11344	91	10282.198	9841	11912	85	10097.847	9841	11076	65	10083.000	9908	10801	59	10076.645	9790	10603	82	10087.464	9784	10951	43	10097.628	9822	11538	108	10180.370	9805	11264	55	10206.728	9832	11440	57	10227.947	9827	11165	66
70	72	10119.027	9911	10897	77	10100.194	9878	10960	113	10126.832	9891	11215	91	10121.450	9861	11316	85	10145.529	9774	10938	65	10074.754	9849	11017	59	10139.000	9787	11087	82	10149.476	9672	11380	43	10073.419	9901	11068	108	10113.398	9862	11019	55	10280.382	9889	10988	57	10161.509	9891	11121	66
71	72	10104.917	9883	10930	77	10105.546	9900	10857	113	10072.469	9878	10992	91	10162.209	9803	12033	85	10069.858	9781	10711	65	10080.846	9870	10803	59	10063.440	9883	10740	82	10153.231	9849	11363	43	10088.791	9848	10451	108	10148.611	9798	11339	55	10233.637	9865	11356	57	10268.859	9861	11389	66
72	72	10146.000	9850	11360	77	10110.936	9855	10882	113	10078.044	9858	10966	91	10149.462	9783	11084	85	10130.047	9850	11141	65	10218.216	9833	11429	59	10145.779	9807	11512	82	10081.391	9909	11515	43	10103.023	9887	10673	108	10168.194	9752	11659	55	10157.146	9856	10971	57	10178.438	9665	11536	66
73	72	10106.402	9877	11314	77	10113.091	9599	11349	113	10159.575	9863	11030	91	10190.352	9861	12823	85	10189.047	9808	11910	65	10193.846	9842	11385	59	10084.475	9908	10609	82	10088.098	9824	11177	43	10045.419	9782	10742	108	10099.343	9884	11193	55	10204.310	9856	11568	57	10167.000	9874	10961	66
74	72	10019.500	9894	10482	77	10181.130	9786	11115	113	10111.531	9397	11001	91	10122.352	9831	11089	85	10189.130	9853	12452	65	10057.661	9856	10763	59	10070.645	9881	10689	82	10143.183	9856	11262	43	10040.651	9904	10402	108	10161.852	9838	11273	55	10280.582	9839	11119	57	10193.315	9778	11366	66
75	72	10050.431	9894	10745	77	10239.520	9884	11478	113	10154.752	9776	11389	91	10166.132	9850	11169	85	10109.812	9799	11027	65	10101.246	9887	10800	59	10068.729	9811	10882	82	10050.134	9869	10617	43	10078.977	9899	10813	108	10184.314	9758	11085	55	10192.728	9807	11256	57	10274.771	9850	11376	66
76	72	10117.736	9876	10963	77	10138.948	9809	10983	113	10092.381	9839	10681	91	10187.209	9829	11828	85	10080.424	9782	11341	65	10140.139	9878	11493	59	10068.542	9819	11000	82	10064.402	9851	11500	43	10034.512	9884	10466	108	10217.963	9749	11690	55	10193.818	9847	11011	57	10087.263	9892	10839	66
77	72	10110.444	9882	11111	77	10161.182	9807	11176	113	10127.752	9787	11229	91	10204.692	9800	11552	85	10147.412	9860	11158	65	10018.354	9878	10731	59	10024.525	9892	10395	82	10041.720	9889	10740	43	10041.651	9857	10579	108	10133.537	9813	11299	55	10258.800	9902	11587	57	10134.877	9772	10858	66
78	72	10135.181	9861	11042	77	10064.818	9811	10941	113	10098.026	9885	10634	91	10238.692	9927	11731	85	10194.977	9805	11336	65	10186.800	9826	11691	59	10084.560	9863	10728	82	10349.098	9674	12437	43	9984.419	9461	10353	108	10213.186	9883	11493	55	10101.964	9159	11119	57	10240.333	9815	11373	66
79	72	10132.042	9870	10909	77	10048.753	9687	10653	113	10131.372	9045	10803	91	10246.791	9783	11313	85	10152.177	9877	10767	65	10089.861	9615	10701	59	10069.729	9748	10889	82	10124.000	9844	11079	43	10048.372	9838	10924	108	10121.130	9859	10848	55	10139.146	9885	11141	57	10232.562	9824	11163	66
80	72	10152.473	9848	11425	77	10114.091	9874	11138	113	10140.089	9809	11921	91	10234.791	9789	11714	85	10168.317	9852	11162	65	10159.200	9874	11523	59	10056.458	9852	10922	82	10033.866	9846	10848	43	10107.349	9916	10716	108	10179.759	9774	12031	55	10237.690	9865	11084	57	10248.526	9827	11036	66
81	72	10124.139	9805	10989	77	10087.767	9822	11048	113	10111.177	9905	11087	91	10130.374	9817	11359	85	10152.329	9861	11469	65	10079.446	9890	11023	59	10016.864	9888	11149	82	10117.171	9852	11315	43	10137.535	9880	11686	108	10207.870	9600	12047	55	10102.491	9876	11154	57	10198.965	9913	11288	66
82	72	10092.027	9886	11068	77	10075.091	9871	11233	113	10101.168	9886	10746	91	10242.978	9767	11036	85	10229.765	9842	11173	65	10100.877	9861	11425	59	10144.525	9814	11133	82	10061.036	9818	10962	43	10041.069	9900	10467	108	10216.611	9830	11421	55	10096.637	9861	10526	57	10170.947	9885	10886	66
83	72	10097.625	9869	11156	77	10167.454	9841	11413	113	10098.602	9778	11327	91	10222.901	9898	11565	85	10163.765	9764	11117	65	10079.200	9899	10907	59	10089.645	9878	11064	82	10161.976	9781	11537	43	10156.349	9865	11255	108	10227.973	9833	11879	55	10247.654	9885	11624	57	10354.491	9766	11493	66
84	72	10063.611	9888	10656	77	10094.936	9880	11049	113	10069.070	9848	10940	91	10208.703	9851	11816	85	10199.282	9897	11245	65	10163.262	9908	11204	59	10118.560	9886	10913	82	10112.817	9877	11391	43	10097.325	9870	10703	108	10154.639	9850	11055	55	10147.673	9856	10871	57	10067.211	9848	10584	66
85	72	10091.527	9889	11203	77	10106.416	9630	11112	113	10103.673	9855	11122	91	10156.099	9779	11605	85	10144.482	9877	10946	65	10096.431	9748	11128	59	10091.118	9863	10825	82	10091.842	9904	10849	43	10064.977	9919	10522	108	10214.046	9878	11748	55	10223.782	9828	11781	57	10124.667	9856	10858	66
86	72	10112.098	9897	10792	77	10262.091	9898	11355	113	10078.743	9847	11066	91	10217.868	9813	11662	85	10177.800	9829	10846	65	10013.385	9880	10247	59	10071.864	9901	10546	82	10096.280	9803	10687	43	10043.396	9885	10655	108	10132.889	9856	10978	55	10159.272	9858	10762	57	10157.526	9840	11402	66
87	72	10083.042	9891	11106	77	10113.532	9898	12032	113	10118.257	9839	11023	91	10179.780	9892	11669	85	10174.753	9848	11130	65	10031.200	9882	10451	59	10030.678	9801	10700	82	10030.464	9851	10547	43	10085.907	9837	10470	108	10089.037	9834	11342	55	10225.491	9867	11078	57	10047.685	9898	10711	66
88	72	10008.417	9897	10254	77	10128.039	9812	10795	113	10128.974	9855	11890	91	10269.220	9877	11956	85	10066.506	9846	10933	65	10008.508	9882	10237	59	10124.779	9812	10814	82	10144.366	9805	11108	43	10111.140	9880	10588	108	10156.000	9886	11668	55	10142.491	9900	10925	57	10283.912	9855	11234	66
89	72	10114.889	9866	10782	77	10160.584	9920	11052	113	10078.266	9835	10900	91	10219.099	9915	11660	85	10072.212	9837	10719	65	10113.477	9904	10910	59	10072.237	9904	10701	82	10066.036	9869	10658	43	10140.744	9804	10888	108	10102.537	9812	11670	55	10147.690	9898	11234	57	10190.368	9825	10886	66
90	72	10060.389	9875	10718	77	10145.883	9844	10986	113	10143.965	9859	11376	91	10276.670	9844	11562	85	10058.718	9829	10862	65	10045.216	9858	10674	59	10088.067	9796	10737	82	10181.244	9850	11409	43	10052.232	9913	10393	108	10196.537	9893	10852	55	10233.473	9826	11926	57	10200.509	9871	11107	66
91	72	10034.694	9826	10485	77	10181.806	9828	11322	113	10109.770	9884	10870	91	10207.396	9817	11859	85	10136.564	9836	11506	65	10064.877	8775	10752	59	10094.542	9866	10716	82	10072.256	9865	11128	43	10036.651	9785	10414	108	10135.741	9801	11724	55	10214.546	9899	11146	57	10118.333	9813	10904	66
92	72	10045.250	9893	10645	77	10120.779	9755	11358	113	10207.478	9455	11139	91	10257.770	9815	11509	85	10132.611	9900	11075	65	10119.354	9909	11300	59	10097.407	9889	10980	82	10072.720	9844	10939	43	10106.023	9869	11090	108	10127.343	9852	11225	55	10220.673	9845	11216	57	10210.298	9862	11196	66
93	72	10063.986	9888	10600	77	10082.078	9870	10572	113	10192.974	9861	11919	91	10222.770	9804	11061	85	10224.459	9858	10983	65	10040.400	9351	10753	59	10038.170	9879	10495	82	10035.561	9886	10489	43	10043.303	9878	10707	108	10059.204	9882	11745	55	10134.346	9640	11425	57	10089.280	9885	11013	66
94	72	10006.098	9870	10408	77	10119.637	9822	11149	113	10144.266	9859	11035	91	10191.703	9631	11735	85	10116.659	9899	11432	65	10120.677	9814	10845	59	10087.610	9899	10780	82	10054.109	9891	11023	43	10074.791	9895	10450	108	10204.926	9603	11228	55	10063.109	9892	10795	57	10161.229	9210	11620	66
95	72	10059.444	9824	10888	77	10128.598	9851	11378	113	10072.495	9869	10725	91	10352.868	9870	11949	85	10228.765	9876	12326	65	10031.139	9710	10407	59	10165.813	9867	11502	82	10080.049	9836	10803	43	10046.279	9869	10872	108	10135.602	9819	10991	55	10222.618	9870	11315	57	10256.842	9784	11754	66
96	72	10033.514	9860	10551	77	10102.312	9891	10783	113	10101.416	9795	11215	91	10117.396	9898	11107	85	10202.518	9891	12592	65	10118.169	9905	11229	59	10115.407	9831	10901	82	10054.256	9877	10670	43	10071.768	9855	10615	108	10184.167	9879	11482	55	10405.363	9882	12300	57	10095.193	9876	11090	66
97	72	10034.681	9890	10801	77	10073.233	9871	10830	113	10159.018	9710	11405	91	10184.473	9901	11009	85	10175.765	9874	11040	65	10041.354	9886	10561	59	10025.051	9912	10377	82	10088.939	9895	11519	43	10056.907	9889	10970	108	10135.833	9819	10835	55	10220.036	9835	11560	57	10160.176	9894	10696	66
98	72	10061.375	9258	10604	77	10167.091	9814	10808	113	10171.469	9875	11238	91	10238.945	9865	11446	85	10089.200	9866	11069	65	10063.969	9888	10641	59	10082.339	9885	11503	82	10010.878	9903	10413	43	10129.791	9742	11642	108	10090.704	9864	11006	55	10129.346	9853	10916	57	10143.211	9840	10857	66
99	72	10119.806	9860	11246	77	10108.818	9854	10989	113	10165.982	9881	11083	91	10123.396	9885	11375	85	10115.400	9842	11007	65	10036.123	9888	10616	59	10050.645	9781	10980	82	10120.024	9554	10783	43	10092.813	9883	10837	108	10088.436	9839	10687	55	10179.454	9627	11153	57	10189.632	9838	10650	66
100	72	10141.611	9756	11381	77	10120.740	9837	10702	113	10097.646	9900	11200	91	10188.110	9797	11410	85	10164.271	9899	11395	65	10047.369	9878	10737	59	10102.254	9685	10739	82	10028.415	9866	11175	43	10036.813	9881	10444	108	10153.843	9859	12052	55	10089.072	9894	11073	57	10118.088	9906	10505	66
101	72	10095.083	9879	11243	77	10087.324	9923	10647	113	10089.726	9873	10635	91	10203.638	9886	11499	85	10202.235	9899	11600	65	10075.400	9877	10729	59	10095.610	9885	10605	82	10062.866	9840	11144	43	10239.884	9770	11267	108	10133.750	9857	11050	55	10131.363	9856	11455	57	10156.807	9855	10754	66
102	72	10102.223	9873	11389	77	10105.728	9856	11271	113	10147.974	9832	11164	91	10168.571	9907	11119	85	10174.506	9845	11773	65	10044.661	9892	10513	59	10041.933	9911	10599	82	10108.744	9841	11091	43	10021.675	9806	11035	108	10211.667	9812	11897	55	10189.546	9836	10996	57	10153.229	9870	10718	66
103	72	10125.986	9887	10788	77	10121.818	9866	11096	113	10104.823	9851	11357	91	10136.956	9901	10918	85	10177.623	9826	11196	65	10120.292	9863	11084	59	10046.390	9846	10707	82	10086.964	9887	10762	43	10067.768	9845	10862	108	10174.648	9836	11102	55	10260.109	9742	11791	57	10187.456	9855	11197	66
104	72	10091.833	9709	10984	77	10224.857	9846	10890	113	10081.911	9838	10910	91	10210.165	9827	12299	85	10132.436	9881	11024	65	10008.216	9871	10719	59	10099.729	9832	10801	82	10058.085	9829	10841	43	10114.232	9844	10967	108	10162.241	9805	11670	55	10178.255	9730	11275	57	10177.298	9782	11634	66
105	72	10058.431	9890	10967	77	10234.091	9857	11473	113	10180.398	9829	12015	91	10193.011	9865	11737	85	10141.329	9878	11103	65	10103.000	9828	11083	59	10117.645	9872	10998	82	10106.171	9839	11225	43	10096.140	9898	10989	108	10131.676	9815	10813	55	10121.873	9694	11051	57	10128.018	9884	10961	66
106	72	10044.458	9864	11072	77	10127.156	9838	11096	113	10177.841	9759	11532	91	10227.330	9845	11089	85	10147.177	9792	11120	65	10122.139	9909	10670	59	10128.830	9288	11197	82	10145.878	9834	11027	43	10049.512	9914	10478	108	10192.556	9791	11324	55	10175.491	9872	11115	57	10135.526	9807	11210	66
107	72	10056.236	9850	10956	77	10162.507	9874	11142	113	10066.053	9865	10971	91	10174.462	9803	11584	85	10152.729	9891	10853	65	10084.431	9905	10588	59	10070.576	9933	10834	82	10105.049	9889	11113	43	10203.093	9833	11318	108	10064.454	9392	10896	55	10062.019	9919	10389	57	10255.315	9870	11185	66
108	72	10011.806	9859	10596	77	10220.454	9789	11430	113	10084.832	9786	11132	91	10230.561	9798	11539	85	10116.529	9818	11279	65	10072.585	9893	10738	59	10085.933	9889	10825	82	10064.817	9866	10770	43	10163.931	9878	11306	108	10180.769	9828	11709	55	10250.709	9636	11351	57	10069.491	9832	10660	66
109	72	10059.792	9863	10670	77	10128.078	9798	11027	113	10107.514	9853	11253	91	10171.121	9876	11337	85	10204.459	9884	10819	65	10078.339	9842	11339	59	10006.864	9920	10299	82	10135.146	9843	10928	43	10100.813	9886	11056	108	10190.574	9878	11495	55	10185.236	9849	11221	57	10218.807	9916	11585	66
110	72	10066.444	9835	10835	77	10134.013	9695	11206	113	10183.628	9819	11101	91	10192.396	9929	11449	85	10114.294	9843	10901	65	10042.800	9409	10763	59	10068.305	9861	10923	82	10056.964	9879	10695	43	10040.791	9896	10892	108	10139.407	9831	11502	55	10246.127	9825	11490	57	10259.562	9867	11334	66
111	72	10112.473	9879	10962	77	10070.936	9843	10828	113	10131.823	9867	10951	91	10142.770	9817	11305	85	10173.941	9738	11079	65	10090.723	9902	11104	59	10084.067	9835	11925	82	10098.634	9883	10600	43	10026.232	9908	10572	108	10106.519	9561	11034	55	10236.437	9840	11118	57	10123.509	9866	11057	66
112	72	10152.167	9882	11493	77	10084.961	9858	10797	113	10148.797	9856	11480	91	10280.989	9798	12338	85	10151.494	9875	10603	65	10053.185	9885	10724	59	10037.221	9904	10705	82	10042.695	9832	10551	43	10238.768	9850	11491	108	10202.027	9874	11502	55	10244.055	9862	11404	57	10375.280	9800	11392	66
113	72	10016.583	9519	10602	77	10173.767	9854	11331	113	10145.407	9877	11101	91	10201.253	9839	11671	85	10141.400	9760	11328	65	10071.123	9783	10605	59	10084.424	9877	10756	82	10122.256	9767	10993	43	10043.791	9870	10428	108	10151.250	9516	11061	55	10155.109	9888	10957	57	10158.807	9842	11167	66
114	72	10065.652	9850	10779	77	10158.792	9823	11009	113	10121.558	9858	11342	91	10224.330	9809	12590	85	10180.823	9848	11149	65	10033.446	9892	10684	59	10079.355	9812	11437	82	10014.695	9606	10326	43	10102.093	9884	10850	108	10118.814	9818	11713	55	10095.146	9888	10548	57	10114.211	9871	11014	66
115	72	10109.333	9828	10788	77	10054.948	9911	11144	113	10150.894	9762	11424	91	10176.923	9841	11066	85	10065.706	9880	10583	65	10099.262	9828	10479	59	10101.560	9852	10885	82	10054.220	9742	10494	43	10087.419	9882	10691	108	10120.676	9855	11136	55	10235.200	9820	10904	57	10247.842	9918	11516	66
116	72	10022.431	9716	10466	77	10098.520	9875	10801	113	10141.372	9766	11052	91	10177.154	9852	11200	85	10184.377	9898	11430	65	10093.877	9834	10827	59	10092.813	9862	10802	82	10040.109	9864	10935	43	10100.349	9868	11078	108	10173.889	9777	11565	55	10251.200	9909	11170	57	10145.526	9869	10908	66
117	72	10094.652	9876	10916	77	10091.767	9247	11023	113	10106.549	9821	11238	91	10223.626	9808	11914	85	10205.553	9843	11323	65	10036.954	9842	10498	59	10099.136	9774	10765	82	10101.476	9843	10843	43	10075.931	9868	10896	108	10153.861	9797	10923	55	10135.437	9862	10762	57	10296.754	9832	10986	66
118	72	10153.361	9829	11247	77	10062.312	9908	10587	113	10107.416	9855	10952	91	10198.802	9850	11614	85	10192.847	9800	11002	65	10109.861	9891	11374	59	10079.542	9794	11593	82	10053.158	9886	10791	43	10089.791	9848	10625	108	10134.806	9739	11679	55	10201.072	9769	10930	57	10071.386	9892	10801	66
119	72	10047.194	9877	10727	77	10165.194	9838	11396	113	10146.301	9863	11068	91	10157.385	9922	11182	85	10096.765	9882	10730	65	10077.077	9894	11562	59	10035.475	9198	11069	82	10037.683	9732	10717	43	10093.256	9857	11392	108	10189.500	9759	11304	55	10130.055	9855	11046	57	10155.771	9826	11339	66
120	72	10033.667	9829	10791	77	10118.351	9865	11022	113	10149.035	9862	10933	91	10167.934	9889	11399	85	10155.400	9094	11838	65	10028.369	9862	11100	59	10032.915	9891	10478	82	10122.598	9834	11029	43	10070.303	9894	10359	108	10216.139	9869	10923	55	10354.400	9926	11209	57	10141.176	9842	10964	66
121	72	10108.708	9869	10849	77	10120.429	9782	10755	113	10081.460	9845	11101	91	10241.418	9866	12019	85	10218.377	9890	11479	65	10135.585	9878	10845	59	10112.848	9849	10783	82	10155.854	9894	11199	43	10029.209	9897	10725	108	10132.593	9814	10929	55	10122.945	9865	11049	57	10218.685	9549	11303	66
122	72	10129.361	9885	11005	77	10202.676	9822	11459	113	10099.734	9870	11106	91	10249.230	9869	11894	85	10151.683	9871	11106	65	10096.277	9897	10780	59	10097.882	9907	10479	82	10050.780	9800	10928	43	10086.000	9857	10631	108	10094.630	9906	10867	55	10291.745	9838	11384	57	10128.088	9873	10902	66
123	72	10120.431	9829	11057	77	10123.623	9833	10770	113	10099.566	9852	11612	91	10292.462	9816	12234	85	10158.436	9803	11141	65	10010.754	9853	10528	59	10136.898	9820	11085	82	10058.207	9880	10501	43	10097.837	9904	11201	108	10134.139	9853	11323	55	10304.218	9743	11418	57	10182.685	9782	11402	66
124	72	10059.958	9817	10641	77	10093.623	9842	10838	113	10118.850	9889	11176	91	10249.736	9405	12575	85	10134.341	9861	11013	65	10040.815	9884	10510	59	10063.898	9856	10759	82	10103.866	9894	10944	43	10032.488	9898	10488	108	10121.500	9850	11729	55	10206.637	9872	11424	57	10215.018	9832	11829	66
125	72	10137.333	9861	10851	77	10112.247	9780	11580	113	10179.212	9861	11978	91	10216.659	9898	11869	85	10135.988	9872	12111	65	10079.508	9876	10951	59	10140.491	9880	10845	82	10158.891	9894	11337	43	10099.232	9880	11432	108	10203.759	9764	11273	55	10180.509	9843	10954	57	10159.141	9746	11528	66
126	72	10035.458	9866	11037	77	10168.857	9837	11181	113	10088.832	9826	11222	91	10211.879	9831	12189	85	10128.953	9797	10844	65	10110.446	9868	11149	59	10066.898	9874	10617	82	10046.439	9235	10652	43	10145.768	9887	11725	108	10139.417	9895	11336	55	10190.854	9925	11349	57	10058.421	9884	10744	66
127	72	10098.319	9872	11304	77	10136.299	9882	10976	113	10053.584	9901	10560	91	10281.726	9792	12278	85	10090.494	9367	10984	65	10105.554	9901	11072	59	10059.661	9841	10650	82	10041.829	9879	10533	43	10142.441	9851	10655	108	10055.686	9855	10493	55	10200.836	9899	10972	57	10208.912	9832	10955	66
128	72	10145.792	9864	10899	77	10160.987	9813	11265	113	10055.062	9873	11286	91	10242.780	9831	12193	85	10189.494	9907	11965	65	10050.385	9905	10850	59	10115.254	9911	10727	82	10029.012	9568	10684	43	10003.093	9915	10291	108	10130.074	9806	11001	55	10167.764	9803	11226	57	10089.035	9846	10674	66
129	72	10130.264	9825	11486	77	10137.936	9872	11326	113	10069.080	9852	10661	91	10130.780	9824	10916	85	10120.965	9806	10988	65	10043.385	9879	10608	59	10074.848	9905	10644	82	10068.561	9838	11272	43	10033.465	9875	10442	108	10223.759	9805	11729	55	10123.164	9873	10810	57	10303.193	9832	11543	66
130	72	10044.056	9879	10525	77	10112.402	9859	10929	113	10126.390	9609	11169	91	10158.978	9819	11379	85	10142.047	9825	11174	65	10039.492	9872	10977	59	10069.983	9859	11238	82	10074.439	9906	10911	43	10014.372	9891	10475	108	10178.231	9873	10914	55	10200.310	9880	11135	57	10182.895	9841	11137	66
131	72	10071.306	9838	11437	77	10139.104	9902	11051	113	10068.806	9827	10763	91	10186.406	9881	11065	85	10133.718	9877	10910	65	10072.569	9858	10807	59	10137.813	9682	11076	82	10130.927	9833	11131	43	10132.860	9862	10594	108	10116.973	9768	10997	55	10202.272	9846	11109	57	10182.211	9853	10719	66
132	72	10074.473	9895	10789	77	10108.078	9901	10956	113	10213.522	9786	11991	91	10153.802	9787	11529	85	10114.165	9820	11795	65	10070.492	9870	11004	59	10130.509	9882	11209	82	10062.939	9856	11878	43	10105.441	9906	10748	108	10242.454	9152	12027	55	10152.473	9793	11234	57	10073.737	9906	10650	66
133	72	10027.500	9822	10644	77	10072.610	9830	10946	113	10126.142	9907	11039	91	10165.099	9822	12054	85	10074.706	9896	10966	65	10045.123	9920	10620	59	10124.933	9884	11171	82	10032.085	9894	10788	43	10138.512	9914	10757	108	10191.213	9766	11932	55	10249.509	9848	11070	57	10260.842	9812	11725	66
134	72	10119.667	9830	11379	77	10088.974	9892	11015	113	10107.310	9641	10872	91	10162.758	9740	11608	85	10203.094	9801	12149	65	10029.492	9876	10449	59	10075.390	9820	11185	82	10115.342	9867	11478	43	10128.651	9905	10719	108	10296.000	9811	11616	55	10127.654	9762	10746	57	10127.895	9889	11844	66
135	72	10102.194	9892	10835	77	10112.688	9839	11254	113	10115.310	9745	11190	91	10189.374	9862	11219	85	10235.412	9752	11701	65	10037.385	9901	10493	59	10160.102	9811	11179	82	10082.695	9862	10565	43	10013.209	9881	10258	108	10135.167	9833	10877	55	10317.055	9808	11564	57	10264.491	9899	11304	66
136	72	10123.181	9876	10972	77	10063.909	9831	11204	113	10058.584	9844	10550	91	10327.110	9763	11801	85	10112.094	9817	11166	65	10187.538	9878	10997	59	10003.882	9922	10279	82	10054.536	9889	10896	43	10198.140	9867	11153	108	10073.880	9570	11064	55	10175.745	9877	11060	57	10112.544	9859	10774	66
137	72	10056.486	9875	10804	77	10081.338	9840	10837	113	10149.690	9823	11639	91	10171.318	9828	11317	85	10156.765	9834	11420	65	10088.877	9905	10787	59	10166.051	9864	11259	82	10070.391	9879	11492	43	10015.907	9894	10342	108	10138.361	9812	10744	55	10116.363	9917	10664	57	10140.579	9798	11173	66
138	72	10105.944	9757	10786	77	10074.936	9885	10871	113	10192.407	9780	11338	91	10220.736	9767	11122	85	10122.553	9901	11611	65	10125.369	9794	10999	59	10027.254	9878	10510	82	10063.842	9888	10950	43	10091.675	9903	10694	108	10197.027	9496	11202	55	10202.400	9888	11155	57	10083.229	9845	10576	66
139	72	10077.431	9876	10856	77	10073.091	9884	10764	113	10113.655	9862	10800	91	10153.330	9871	11507	85	10092.623	9783	11134	65	10112.800	9824	11199	59	10103.915	9881	10717	82	10020.024	9722	10611	43	10014.813	9870	10370	108	10234.814	9866	11584	55	10179.563	9790	11096	57	10297.930	9814	11253	66
140	72	10266.264	9824	11900	77	10147.728	9876	11220	113	10117.682	9762	11049	91	10181.385	9578	11726	85	10177.529	9878	11097	65	10054.339	9908	11253	59	10172.882	9790	10932	82	10072.561	9896	10839	43	10044.419	9849	10358	108	10191.769	9848	11526	55	10371.346	9936	11150	57	10264.229	9925	11445	66
141	72	10050.306	9894	10671	77	10145.818	9853	11524	113	10053.655	9820	10650	91	10252.044	9795	10992	85	10181.941	9858	10895	65	10094.062	9759	10827	59	10127.373	9829	10694	82	10110.915	9798	10814	43	10030.860	9823	10505	108	10194.648	9825	11254	55	10184.909	9837	10614	57	10140.246	9805	11321	66
142	72	10129.833	9775	11055	77	10064.312	9886	10455	113	10096.920	9777	11183	91	10186.550	9768	11825	85	10129.082	9831	11514	65	10051.154	9893	10620	59	10079.864	9877	10821	82	10051.207	9779	10987	43	10092.465	9906	10988	108	10198.556	9797	11833	55	10384.291	9785	11848	57	10135.859	9830	11481	66
143	72	10064.792	9903	10674	77	10133.598	9837	10687	113	10086.345	9683	11035	91	10186.033	9796	11937	85	10115.306	9751	11191	65	10068.907	9857	10696	59	10104.322	9851	10623	82	10124.354	9802	10908	43	10017.047	9852	10625	108	10172.667	9792	11217	55	10223.928	9865	11143	57	10148.386	9752	11603	66
144	72	10065.027	9848	10473	77	10118.676	9887	11005	113	10122.540	9822	10993	91	10203.527	9811	12129	85	10116.741	9875	11396	65	10114.800	9871	11155	59	10084.542	9869	10642	82	10101.244	9891	10771	43	10102.325	9896	10536	108	10113.064	9868	10989	55	10244.764	9777	11178	57	10172.667	9806	10739	66
145	72	10089.319	9795	10790	77	10128.559	9850	10918	113	10135.053	9762	11773	91	10153.868	9864	11499	85	10051.623	8642	10932	65	10107.431	9905	10921	59	10075.779	9834	10649	82	10059.220	9863	11023	43	10105.744	9885	10723	108	10126.769	9830	11502	55	10232.600	9883	11329	57	10253.280	9884	10838	66
146	72	10106.083	9880	11266	77	10106.961	9851	11884	113	10115.841	9751	11321	91	10149.770	9843	11606	85	10090.400	9788	11385	65	10002.431	9882	10388	59	10082.288	9914	11591	82	10065.171	9894	11548	43	10103.023	9899	11399	108	10156.694	9855	11037	55	10223.673	9891	11075	57	10118.771	9690	10808	66
147	72	10027.833	9777	10855	77	10085.546	9906	10446	113	10133.850	9912	11616	91	10238.429	9851	12068	85	10161.282	9883	11032	65	10096.400	9838	10907	59	10170.966	9825	11521	82	10164.231	9865	11771	43	10162.256	9894	11091	108	10143.750	9867	11042	55	10283.400	9850	11567	57	10325.579	9905	11498	66
148	72	10104.389	9904	11109	77	10179.961	9775	11105	113	10072.514	9751	10672	91	10140.538	9849	11663	85	10067.105	9865	11168	65	10010.523	9892	10261	59	10166.898	9763	11152	82	10046.549	9893	11065	43	10182.465	9864	11183	108	10199.333	9844	11499	55	10170.310	9890	10808	57	10215.737	9770	11194	66
149	72	10066.833	9853	11257	77	10086.974	9732	11452	113	10119.212	9885	10800	91	10213.594	9811	11554	85	10038.588	9882	10634	65	10114.339	9886	11413	59	10071.491	9888	10702	82	10055.793	9766	10647	43	10061.744	9883	10829	108	10136.731	9628	10647	55	10256.964	9825	10915	57	10313.088	9818	11584	66
150	72	10079.902	9898	10649	77	10104.961	9853	10957	113	10118.310	9827	10718	91	10161.791	9780	11669	85	10081.729	9831	10651	65	10100.246	9877	10951	59	10217.678	9758	11328	82	10062.171	9883	10937	43	10252.325	9764	11295	108	10187.241	9839	11056	55	10242.600	9849	11142	57	10196.771	9829	10888	66
151	72	10195.875	9762	11747	77	10072.792	9899	10645	113	10100.274	9801	11564	91	10204.099	9854	11081	85	10055.482	9847	10706	65	10098.046	9746	11111	59	10060.322	9796	11395	82	10104.171	9015	11156	43	10126.256	9829	11032	108	10194.157	9806	11135	55	10235.473	9789	11218	57	10101.562	9906	10882	66
152	72	10074.625	9844	10717	77	10097.052	9789	11690	113	10092.274	9851	10887	91	10224.318	9795	11470	85	10103.858	9478	11045	65	10158.107	9866	10919	59	10118.915	9838	10729	82	10096.536	9881	10745	43	10059.116	9815	10619	108	10166.064	9648	12111	55	10183.310	9937	11014	57	10233.193	9900	10873	66
153	72	10173.000	9820	11785	77	10190.013	9853	11080	113	10096.009	9821	11252	91	10217.473	9755	11840	85	10102.447	9845	10914	65	10034.277	9864	10895	59	10111.305	9809	11287	82	10015.915	9873	10643	43	10031.396	9892	10545	108	10215.954	9849	11359	55	10107.091	9774	10799	57	10130.246	9890	10660	66
154	72	10050.181	9881	10617	77	10111.104	9889	11023	113	10117.283	9829	11482	91	10140.165	9879	11025	85	10208.412	9697	11390	65	10030.907	9860	10338	59	10062.152	9822	10406	82	10038.000	9839	10573	43	10081.325	9846	10761	108	10196.602	9841	11792	55	10309.818	9912	12101	57	10233.438	9828	11847	66
155	72	10050.527	9908	10488	77	10100.377	9876	10764	113	10028.203	9679	10591	91	10114.000	9821	10955	85	10087.494	9880	10882	65	10111.815	9883	10911	59	10022.712	9848	10632	82	10106.512	9454	11218	43	10167.140	9850	10866	108	10200.657	9879	11834	55	10201.000	9878	11522	57	10155.229	9890	11241	66
156	72	10142.986	9890	11297	77	10133.948	9897	10893	113	10191.460	9819	11205	91	10175.846	9812	11370	85	10093.447	9781	11113	65	9989.000	9867	10345	59	10066.118	9853	11008	82	10092.549	9813	10626	43	10034.721	9848	10184	108	10173.750	9887	11109	55	10212.055	9838	11235	57	10144.333	9674	11266	66
157	72	10084.848	9883	10744	77	10015.974	9891	10364	113	10097.009	9894	11269	91	10187.638	9782	12022	85	10087.436	9802	10924	65	10093.262	9881	10995	59	10083.237	9798	10638	82	10028.671	9896	10460	43	10223.512	9903	11260	108	10193.481	9823	11727	55	10151.218	9853	11299	57	10101.509	9885	10788	66
158	72	10158.569	9867	10751	77	10068.130	9765	10978	113	10044.018	9864	11025	91	10114.318	9858	11641	85	10126.977	9902	11302	65	10176.615	9836	11428	59	10056.661	9842	10661	82	10024.756	9907	10381	43	10221.187	9863	11323	108	10175.787	9810	10899	55	10081.637	9849	10560	57	10254.263	9837	11246	66
159	72	10056.000	9924	10708	77	10084.208	9723	10707	113	10156.991	9660	11264	91	10162.483	9790	10968	85	10079.506	9884	10682	65	10082.861	9830	11180	59	10114.813	9831	10797	82	10049.927	9781	11582	43	10110.023	9881	10668	108	10140.380	9742	11557	55	10166.454	9718	11265	57	10116.088	9877	11022	66
160	72	10025.500	9845	10391	77	10239.818	9847	11342	113	10096.115	9732	10829	91	10171.286	9810	11886	85	10138.047	9876	11016	65	10076.292	9864	10916	59	10137.797	9876	10988	82	10008.854	9877	10674	43	10154.860	9791	10933	108	10132.593	9855	11187	55	10228.055	9861	11577	57	10183.263	9790	10699	66
161	72	10059.667	9847	10630	77	10104.299	9864	10907	113	10066.619	9288	10926	91	10261.000	9845	11840	85	10194.776	9789	11444	65	10039.661	9868	10647	59	10050.627	9920	11372	82	10070.317	9894	10618	43	10106.465	9872	11210	108	10150.593	9858	11904	55	10116.527	9896	11254	57	10093.193	9885	11144	66
162	72	10103.014	9846	10723	77	10239.064	9718	11188	113	10106.177	9688	11058	91	10164.033	9867	12154	85	10108.918	9825	10849	65	10101.969	9884	10985	59	10087.542	9757	11336	82	10099.451	9834	10792	43	10053.744	9896	10500	108	10208.398	9749	11540	55	10326.600	9871	11367	57	10023.771	9888	10556	66
163	72	10069.667	9782	11087	77	10126.416	9863	10835	113	10106.186	9847	10918	91	10184.110	9817	11661	85	10058.930	9866	10928	65	10089.738	9902	11226	59	9997.221	9766	10206	82	10076.598	9813	10977	43	10114.697	9822	10952	108	10147.296	9812	11089	55	10163.873	9748	12040	57	10156.947	9248	11668	66
164	72	10056.277	9859	10563	77	10140.156	9869	11652	113	10087.885	9861	10943	91	10176.857	9867	11132	85	10077.000	9286	11230	65	10092.969	9889	10846	59	10085.882	9906	11412	82	10034.171	9823	10527	43	10027.512	9901	10859	108	10232.889	9866	11850	55	10356.981	9818	11535	57	10170.105	9733	11224	66
165	72	10181.152	9846	11162	77	10092.064	9837	10813	113	10051.318	9745	11427	91	10100.230	9293	11133	85	10126.412	9884	11291	65	10074.954	9458	11468	59	10032.712	9882	10824	82	10033.366	9896	10457	43	10040.977	9903	10317	108	10127.741	9896	11353	55	10188.400	9892	11080	57	10191.474	9823	10990	66
166	72	10058.361	9854	10760	77	10177.649	9612	11816	113	10090.930	9858	11014	91	10145.582	9358	11766	85	10098.082	9881	10695	65	10105.846	9534	11427	59	10093.661	9879	10983	82	10090.793	9818	10739	43	10180.441	9746	11021	108	10084.527	9856	11361	55	10256.981	9937	11265	57	10134.176	9884	10844	66
167	72	10086.402	9734	12005	77	10188.429	9827	10794	113	10029.363	9874	10698	91	10207.615	9604	12000	85	10161.130	9914	10954	65	10061.369	9552	10761	59	9995.254	9900	10199	82	10108.951	9875	10746	43	10108.604	9189	10852	108	10192.296	9845	10955	55	10109.327	9866	10521	57	10198.754	9881	10744	66
168	72	10029.208	9872	10683	77	10071.493	9878	10591	113	10143.549	9365	11978	91	10150.857	9818	10807	85	10162.341	9873	11133	65	10065.554	9756	10885	59	10013.712	9891	10749	82	10048.805	9881	10578	43	10091.953	9868	10791	108	10213.981	9842	11177	55	10267.690	9787	11057	57	10121.509	9789	11568	66
169	72	10165.236	9874	11413	77	10105.649	9830	11088	113	10133.425	9844	11195	91	10224.308	9838	12161	85	10134.224	9887	10916	65	10101.277	9898	11613	59	10184.271	9766	11138	82	10058.598	9829	11065	43	10034.396	9841	10909	108	10191.176	9876	11133	55	10203.818	9854	11030	57	10137.211	9798	10709	66
170	72	10035.681	9889	11100	77	10144.870	9820	10793	113	10038.602	9885	10675	91	10231.956	9842	11911	85	10126.683	9858	10967	65	10011.062	9867	10427	59	10098.695	9814	10942	82	10050.256	9820	10456	43	10073.047	9864	10701	108	10202.556	9787	11172	55	10072.127	9840	10827	57	10162.368	9766	11392	66
171	72	10064.514	9850	10756	77	10100.390	9854	11324	113	10089.018	9878	10923	91	10148.758	9781	11948	85	10205.259	9516	11394	65	10059.770	9853	10674	59	10096.576	9829	11263	82	10117.402	9821	11290	43	10104.581	9906	10646	108	10141.509	9808	11115	55	10150.981	9898	10608	57	10254.771	9872	11473	66
172	72	10060.208	9915	10528	77	10131.194	9784	10920	113	10118.009	9824	11093	91	10133.901	9850	11155	85	10038.177	9871	10496	65	10043.646	9746	10786	59	10094.152	9804	10922	82	10050.305	9849	10675	43	9988.953	9567	10362	108	10191.111	9806	11206	55	10148.945	9897	11013	57	10164.702	9761	10920	66
173	72	10053.527	9840	10735	77	10141.948	9686	10983	113	10055.186	9531	10757	91	10219.362	9807	11322	85	10161.529	9880	11061	65	10050.708	9818	10467	59	10070.898	9880	10765	82	10043.476	9868	11020	43	10190.768	9830	11025	108	10178.157	9913	11525	55	10151.563	9860	11044	57	10161.562	9799	10975	66
174	72	10016.361	9885	10721	77	10156.714	9854	10827	113	10074.788	9832	10816	91	10120.055	9881	10909	85	10104.906	9884	11083	65	10179.354	9832	11957	59	10141.729	9801	11057	82	10063.439	9812	11324	43	9981.675	9803	10144	108	10220.277	9896	10951	55	10183.745	9828	11834	57	10223.315	9877	11443	66
175	72	10180.458	9852	11959	77	10131.688	9835	11358	113	10095.345	9585	10772	91	10279.462	9806	11614	85	10206.142	9716	11406	65	10108.185	9765	11109	59	10091.882	9692	10677	82	10133.609	9770	11793	43	10098.977	9907	11373	108	10240.639	9859	11737	55	10195.818	9814	11123	57	10108.000	9787	10639	66
176	72	10101.694	9811	11143	77	10200.468	9823	11193	113	10121.124	9840	11476	91	10155.274	9735	11789	85	10137.130	9807	12043	65	10076.631	9881	11198	59	10067.678	9819	10701	82	10047.683	9898	10442	43	10057.441	9810	10707	108	10221.694	9852	11678	55	10257.019	9913	11164	57	10270.176	9889	11160	66
177	72	10003.902	9866	10397	77	10092.312	9880	10942	113	10115.673	9844	11198	91	10136.670	9844	11302	85	10167.694	9749	11097	65	10149.415	9759	11428	59	10048.560	9806	10842	82	10138.183	9812	10859	43	10165.093	9802	10844	108	10235.981	9749	12252	55	10222.146	9753	11157	57	10153.018	9928	10797	66
178	72	10092.348	9914	11022	77	10149.312	9870	11003	113	10071.070	9857	10843	91	10110.527	9881	10991	85	10149.883	9893	10950	65	10039.400	9879	10632	59	10101.882	9854	11029	82	10090.927	9833	10748	43	10141.000	9864	10819	108	10314.926	9694	12491	55	10223.981	9762	11364	57	10152.912	9803	10765	66
179	72	10086.083	9834	10902	77	10114.662	9883	11020	113	10097.717	9685	11097	91	10179.055	9885	11233	85	10105.753	9870	10935	65	10123.031	9151	11652	59	10030.576	9808	10643	82	10039.646	9851	10707	43	10068.837	9786	10520	108	10202.694	9789	11658	55	10119.363	9877	10790	57	10278.965	9918	11140	66
180	72	10004.319	9890	10631	77	10144.948	9881	11487	113	10045.522	9862	10618	91	10162.088	9894	11126	85	10101.235	9834	11482	65	10077.861	9874	11433	59	10031.661	9901	10652	82	10067.146	9835	10775	43	9980.721	9896	10082	108	10160.963	9801	11322	55	10174.527	9830	10702	57	10180.176	9816	10790	66
181	72	10073.944	9893	10886	77	10081.610	9887	10714	113	10086.257	9884	11133	91	10117.726	9811	11007	85	10126.753	9837	11198	65	10078.815	9894	10539	59	10038.729	9909	10815	82	10116.964	9802	12219	43	10067.860	9901	10491	108	10196.814	9883	11519	55	10182.454	9830	11073	57	10152.280	9850	11093	66
182	72	10035.264	9896	10906	77	10135.013	9881	11030	113	10088.239	9899	11104	91	10214.989	9759	12844	85	10060.447	9789	10843	65	10147.200	9925	10828	59	10203.390	9875	11445	82	10012.646	9894	10698	43	10106.488	9895	10567	108	10148.704	9852	11280	55	10201.745	9870	11641	57	10231.685	9841	11292	66
183	72	10049.069	9829	10830	77	10197.156	9868	11384	113	10121.044	9844	10951	91	10122.187	9848	10635	85	10149.282	9855	11598	65	10148.339	9881	11177	59	10052.763	9821	10834	82	10050.415	9874	10525	43	10056.303	9881	10772	108	10156.667	9841	11176	55	10042.728	9884	11002	57	10096.982	9858	10808	66
184	72	10047.069	9503	10795	77	10095.416	9909	11221	113	10126.752	9871	11237	91	10243.538	9258	11791	85	10096.588	9901	10942	65	10075.784	9827	11373	59	10047.339	9825	10654	82	10121.976	9886	11648	43	10121.884	9872	11016	108	10323.973	9776	11516	55	10057.109	9866	10652	57	10451.315	9849	12717	66
185	72	10087.042	9857	10874	77	10146.130	9774	11290	113	10138.089	9866	11202	91	10217.770	9811	11465	85	10198.153	9901	11413	65	10031.046	9884	10513	59	10143.288	9822	11195	82	10046.329	9875	10728	43	10086.721	9878	10923	108	10182.611	9877	11335	55	10200.055	9918	12521	57	10044.456	9863	10696	66
186	72	10050.833	9887	10792	77	10079.221	9477	10940	113	10225.425	9747	11469	91	10145.362	9830	11217	85	10113.953	9875	11422	65	10034.754	9906	10373	59	10033.695	9894	10600	82	10054.598	9876	10785	43	10036.349	9657	10687	108	10223.000	9869	12175	55	10145.272	9855	11085	57	10176.368	9792	10802	66
187	72	10103.750	9881	10885	77	10183.974	9800	12266	113	10094.106	9717	10658	91	10203.506	9891	11249	85	10212.883	9850	11627	65	10090.246	9831	10628	59	10116.542	9843	10794	82	10055.695	9880	10847	43	10110.907	9845	10569	108	10120.991	9828	11255	55	10095.618	9847	10943	57	10237.597	9826	11372	66
188	72	10138.875	9833	11524	77	10087.441	9786	10746	113	10146.133	9820	10967	91	10150.682	9856	11876	85	10194.765	9888	11043	65	10160.800	9842	11728	59	9965.915	9091	10512	82	10064.220	9839	10552	43	10141.441	9855	10822	108	10228.194	9861	12081	55	10177.363	9798	11294	57	10126.737	9758	10750	66
189	72	10044.514	9887	10539	77	10174.480	9821	11609	113	10092.416	9890	11032	91	10159.396	9852	12763	85	10125.518	9825	10779	65	10124.508	9891	10803	59	10101.678	9838	10867	82	10075.769	9804	11268	43	10098.512	9883	11004	108	10186.880	9808	10958	55	10149.854	9854	10890	57	10220.579	9829	10911	66
190	72	10091.806	9864	11046	77	10103.052	9880	10911	113	10174.451	9840	11447	91	10162.165	9869	11582	85	10167.282	9840	11236	65	10031.692	9586	11085	59	10066.355	9880	10529	82	10138.256	9726	11355	43	10023.768	9902	10705	108	10184.139	9864	11257	55	10171.709	9903	10933	57	10169.614	9803	11182	66
191	72	10062.056	9849	10765	77	10242.948	9818	11139	113	10134.292	9719	12523	91	10135.011	9661	11222	85	10145.895	9787	11202	65	10051.169	9703	10674	59	10092.000	9838	10715	82	10075.707	9895	10895	43	10057.512	9860	10477	108	10241.037	9724	11645	55	10148.491	9860	10684	57	10118.702	9817	11403	66
192	72	10096.611	9875	10909	77	10181.143	9760	11257	113	10131.026	9873	11354	91	10162.747	9784	11307	85	10156.200	9808	10969	65	10030.523	9703	10548	59	10146.797	9853	11854	82	10055.269	9729	10867	43	10051.256	9079	11141	108	10271.176	9855	11517	55	10101.582	9887	11153	57	10085.877	9750	11006	66
193	72	10036.402	9861	10913	77	10140.688	9855	11063	113	10063.602	9829	10748	91	10185.429	9686	11932	85	10251.317	9807	11492	65	10063.385	9884	10793	59	10084.576	9856	10908	82	9991.134	9898	10223	43	10080.488	9898	10411	108	10238.796	9783	11822	55	10235.945	9852	10918	57	10182.614	9866	11137	66
194	72	10046.098	9861	10456	77	10124.117	9876	11110	113	10118.867	9838	10907	91	10250.890	9840	11703	85	10155.035	9882	10797	65	10105.339	9734	11317	59	10170.593	9894	11302	82	10065.366	9877	10842	43	10074.023	9838	10818	108	10149.833	9802	11138	55	10065.527	9845	10744	57	10120.807	9898	10961	66
195	72	10198.389	9841	10925	77	10169.402	9786	11234	113	10108.203	9840	11003	91	10110.187	9620	11338	85	10163.564	9840	10801	65	10025.508	9897	10445	59	10080.525	9847	10610	82	10078.634	9866	10817	43	10114.372	9906	10621	108	10171.231	9842	11530	55	10201.673	9847	10993	57	10113.720	9883	11186	66
196	72	10132.306	9798	10906	77	10094.390	9805	10603	113	10163.540	9775	11498	91	10226.341	9800	11418	85	10181.306	9906	11350	65	10092.738	9881	11391	59	10020.797	9802	10497	82	10030.329	9864	10971	43	10084.396	9918	10636	108	10214.389	9810	11154	55	10281.782	9826	11406	57	10099.053	9854	10556	66
197	72	10062.208	9791	10634	77	10162.701	9862	11345	113	10100.398	9816	10964	91	10157.659	9883	12837	85	10185.765	9880	11332	65	10054.277	9834	11021	59	10090.933	9879	11095	82	10071.476	9859	10564	43	10150.604	9928	11354	108	10195.843	9701	11341	55	10197.346	9794	11102	57	10153.526	9824	11066	66
198	72	10059.402	9882	10352	77	9961.728	8964	10746	113	10058.407	9891	10782	91	10097.890	9876	11101	85	10182.000	9874	11560	65	10057.631	9905	10840	59	10089.407	9824	11130	82	10064.646	9853	10908	43	10063.651	9920	10484	108	10221.370	9821	11435	55	10102.218	9824	10926	57	10238.018	9665	12105	66
199	72	10047.723	9829	11132	77	10130.779	9863	10837	113	10135.478	9852	11602	91	10147.450	9872	11105	85	10112.364	9855	10795	65	10083.031	9870	10481	59	10051.102	9877	10414	82	10105.573	9809	10906	43	10170.628	9842	10999	108	10192.936	9852	11938	55	10160.236	9792	11528	57	10168.632	9760	10976	66
200	72	10115.819	9875	10777	77	10190.857	9773	11035	113	10120.584	9857	10897	91	10211.626	9539	11995	85	10135.364	9847	11249	65	10085.893	9900	11027	59	10073.576	9863	10897	82	10084.439	9890	11650	43	10091.488	9888	11013	108	10279.648	9870	11843	55	10145.582	9903	10930	57	10097.315	9896	11104	66
201	72	10022.236	9884	10670	77	10196.286	9840	10924	113	10119.009	9858	11413	91	10238.770	9796	11591	85	10161.389	9839	11289	65	10111.385	9895	11191	59	10077.458	9857	10630	82	10013.427	9895	10715	43	10102.256	9882	11871	108	10158.027	9849	11062	55	10165.019	9817	10895	57	10220.141	9836	11089	66
202	72	10188.375	9878	11566	77	10117.480	9796	10866	113	10165.230	9893	10908	91	10152.506	9840	11208	85	10102.117	9864	10778	65	10046.200	9919	10662	59	10099.017	9929	11047	82	10017.500	9853	10525	43	10056.047	9893	10687	108	10140.019	9831	10929	55	10319.473	9861	12095	57	10176.667	9829	11182	66
203	72	10119.194	9785	11336	77	10143.143	9870	11408	113	10201.514	9846	11676	91	10107.879	9850	10868	85	10096.070	9829	11190	65	10118.969	9841	10944	59	10155.864	9758	11685	82	10123.915	9882	10877	43	10037.093	9813	10899	108	10314.463	9690	11778	55	10164.690	9790	10726	57	10158.632	9880	10872	66
204	72	10104.569	9808	11224	77	10169.078	9356	10946	113	10094.301	9765	11113	91	10240.956	9617	11912	85	10149.329	9889	11383	65	10040.692	9896	10523	59	10118.729	9886	10653	82	10101.366	9875	11059	43	10047.187	9855	10642	108	10218.981	9781	11144	55	10278.346	9852	10806	57	10190.421	9862	11035	66
205	72	10040.986	9878	10626	77	10171.701	9890	10862	113	10207.628	9781	11743	91	10190.066	9880	11507	85	10105.047	9878	10874	65	10011.907	9260	10553	59	10088.051	9805	10659	82	10103.988	9839	10861	43	10105.163	9892	10738	108	10288.343	9719	13759	55	10210.400	9913	11270	57	10168.474	9831	10770	66
206	72	10089.611	9879	11590	77	10211.182	9900	11088	113	10052.956	9856	10663	91	10080.143	9833	10583	85	10056.165	9876	11046	65	10042.938	9691	10511	59	10117.610	9795	10789	82	10057.061	9861	10650	43	10186.419	9840	11614	108	10174.880	9787	11139	55	10156.509	9830	11031	57	10167.754	9895	10913	66
207	72	10076.319	9877	11661	77	10171.987	9895	11270	113	10091.000	9912	10723	91	10187.770	9719	11382	85	10109.918	9883	11069	65	10074.369	9770	10673	59	10147.864	9897	10778	82	10196.231	9877	11145	43	10050.116	9914	10486	108	10095.917	9836	10833	55	10153.346	9785	11054	57	10124.720	9866	10571	66
208	72	10035.277	9915	10626	77	10126.078	9892	11265	113	10146.850	9851	11116	91	10180.033	9798	11489	85	10273.788	9631	11886	65	10073.538	9790	10561	59	10173.322	9856	12003	82	10200.280	9784	11117	43	10048.187	9867	10995	108	10202.546	9797	11208	55	10142.019	9862	10999	57	10172.035	9859	10893	66
209	72	10125.750	9836	11065	77	10096.637	9814	10815	113	10126.531	9864	11248	91	10201.538	9858	11573	85	10178.389	9858	10911	65	10102.139	9864	10647	59	10127.983	9851	10849	82	10101.146	9873	11112	43	10198.860	9905	11261	108	10135.824	9855	11324	55	10045.272	9877	10586	57	10157.035	9862	11262	66
210	72	10087.931	9888	11486	77	10152.013	9854	11148	113	10092.602	9871	11460	91	10146.220	9832	10792	85	10102.012	9797	11030	65	10168.492	9890	10841	59	10125.118	9814	11060	82	10062.842	9875	10829	43	10132.047	9875	10938	108	10216.537	9853	11462	55	10150.164	9851	11222	57	10166.965	9854	10875	66
211	72	10082.556	9654	11126	77	10099.351	9816	10745	113	10119.850	9772	11149	91	10142.857	9887	11464	85	10160.941	9848	11320	65	10096.893	9837	10840	59	10030.933	9869	10609	82	10042.158	9863	11213	43	9994.069	9329	10358	108	10110.064	9788	10987	55	10350.255	9798	11795	57	10106.614	9869	10909	66
212	72	10165.444	9885	11457	77	10134.767	9859	11206	113	10113.469	9858	10789	91	10176.868	9880	11698	85	10228.212	9892	11440	65	10116.077	9905	11958	59	10065.661	9736	11022	82	10015.342	9796	10624	43	10044.325	9918	10319	108	10157.898	9825	10903	55	10138.454	9879	10973	57	10142.982	9837	10858	66
213	72	10056.458	9826	10631	77	10068.130	9897	10738	113	10085.009	9870	11017	91	10177.198	9901	11309	85	10037.718	9576	10751	65	10070.385	9817	11159	59	10122.051	9327	11231	82	10051.134	9886	10630	43	10038.860	9919	10332	108	10185.564	9803	11409	55	10109.164	9885	10748	57	10122.597	9862	10805	66
214	72	10190.069	9842	11276	77	10261.039	9890	11120	113	10162.690	9816	12168	91	10226.802	9870	11177	85	10075.105	9832	10630	65	10046.123	9851	10574	59	10109.560	9755	11251	82	10021.524	9805	10417	43	10078.279	9907	10613	108	10167.074	9811	11194	55	10196.109	9878	10739	57	10070.912	9807	10999	66
215	72	10057.306	9837	10699	77	10159.247	9752	11014	113	10135.911	9801	10706	91	10126.571	9822	11356	85	10157.623	9869	11151	65	10015.200	9854	10569	59	10108.407	9868	11011	82	10043.061	9856	10920	43	10092.697	9839	10548	108	10250.509	9864	11631	55	10090.473	9891	11115	57	10080.632	9903	10804	66
216	72	10121.500	9862	11731	77	10073.637	9869	11087	113	10155.575	9815	11031	91	10083.945	9765	11646	85	10217.459	9698	11815	65	10070.846	9853	10768	59	10077.000	9867	10922	82	10116.720	9858	11058	43	10082.604	9864	10729	108	10232.944	9868	11889	55	10233.690	9861	11078	57	10156.877	9872	11013	66
217	72	10090.444	9824	10879	77	10061.208	9897	10418	113	10145.354	9856	10935	91	10188.934	9863	11040	85	10151.788	9810	11119	65	10107.754	9883	10887	59	10047.542	9895	10503	82	10093.988	9803	10953	43	10039.232	9854	10983	108	10142.973	9882	11094	55	10172.909	9915	10748	57	10195.351	9724	11489	66
218	72	10080.236	9823	11081	77	10074.870	9858	10600	113	10099.797	9856	10927	91	10183.956	9702	11353	85	10126.459	9855	11203	65	10111.770	9842	10783	59	10122.254	9848	11166	82	10082.073	9880	11250	43	10056.419	9913	10374	108	10212.139	9676	12162	55	10229.582	9855	11330	57	10141.018	9907	10860	66
219	72	10075.194	9898	10825	77	10186.896	9826	11611	113	10128.920	9870	11244	91	10129.121	9869	11078	85	10101.188	9888	11037	65	10072.954	9876	10707	59	10091.915	9841	10894	82	10059.085	9883	10637	43	10141.581	9910	10784	108	10332.389	9797	11173	55	10194.509	9866	11150	57	10214.088	9783	11420	66
220	72	10120.306	9892	11302	77	10225.441	9765	10985	113	10169.850	9820	11261	91	10179.802	9746	11432	85	10101.576	9709	11449	65	10060.062	9797	10955	59	10015.221	9922	10338	82	10024.598	9855	10467	43	10061.069	9871	10666	108	10270.750	9313	11987	55	10242.164	9855	11382	57	10258.351	9901	11221	66
221	72	10114.792	9855	10836	77	10095.740	9890	11344	113	10139.920	9865	11548	91	10091.561	9882	10882	85	10187.389	9859	10973	65	10095.385	9874	10648	59	10065.560	9890	10545	82	10079.280	9805	10637	43	10025.372	9857	10295	108	10303.027	9829	12904	55	10120.546	9902	10811	57	10128.351	9843	10912	66
222	72	10028.694	9904	10538	77	10183.233	9874	11166	113	10088.266	9869	11152	91	10188.989	9866	11377	85	10099.177	9818	10860	65	10019.907	9878	10340	59	10048.305	9903	10497	82	10073.658	9889	11556	43	10014.791	9902	10257	108	10249.111	9772	11633	55	10127.382	9868	10526	57	10119.368	9893	10729	66
223	72	10058.652	9784	11410	77	10075.844	9759	11147	113	10132.274	9851	10884	91	10156.242	9817	11359	85	10070.142	9816	10743	65	10086.754	9904	10687	59	10112.779	9773	11021	82	10046.293	9901	10769	43	10148.931	9870	10901	108	10221.444	9841	11760	55	10168.491	9889	11008	57	10130.018	9869	11460	66
224	72	10041.764	9855	10934	77	10128.194	9864	11184	113	10097.345	9871	11337	91	10124.022	9878	11384	85	10145.142	9829	11285	65	10129.139	9912	11244	59	10040.491	9888	10407	82	10071.842	9894	10690	43	10016.163	9878	10387	108	10190.093	9652	11557	55	10122.600	9813	10930	57	10120.263	9870	10774	66
225	72	10035.833	9857	10897	77	10196.649	9907	12514	113	10169.142	9721	11367	91	10178.132	9898	11054	85	10101.623	9887	11004	65	10040.477	9853	10922	59	10076.034	9918	10998	82	10094.329	9340	11263	43	10144.023	9901	11101	108	10178.120	9819	11295	55	10109.673	9869	10488	57	10199.176	9820	11366	66
226	72	10025.458	9680	10682	77	10056.844	9851	10904	113	10029.522	9846	10760	91	10173.682	9881	11538	85	10079.518	9610	11222	65	10095.692	9885	11247	59	10014.254	9889	10521	82	10040.231	9898	10860	43	10227.163	9849	11391	108	10169.657	9719	11830	55	10169.527	9808	11131	57	10144.632	9724	10908	66
227	72	10043.542	9864	10861	77	10126.260	9874	11019	113	10117.920	9878	11546	91	10125.582	9895	10855	85	10157.694	9792	11322	65	10107.523	9837	10692	59	10114.797	9808	11092	82	10188.854	9492	11929	43	10030.140	9897	10511	108	10242.787	9837	11437	55	10190.036	9848	11219	57	10184.720	9848	10983	66
228	72	10063.250	9863	11339	77	10183.688	9838	11301	113	10146.168	9594	11300	91	10249.813	9777	12216	85	10116.035	9802	10744	65	10176.477	9810	11062	59	10037.695	9898	10695	82	10102.098	9842	11400	43	10095.419	9917	10858	108	10321.389	9859	11539	55	10309.836	9848	11595	57	10185.947	9892	10854	66
229	72	10029.583	9899	10774	77	10164.961	9836	10851	113	10129.938	9590	11563	91	10187.418	9795	11698	85	10129.353	9748	11237	65	10154.462	9818	10994	59	10047.661	9797	10722	82	10067.500	9873	10520	43	10066.697	9917	10395	108	10205.509	9747	11967	55	10205.582	9472	11520	57	10160.141	9782	11012	66
230	72	10117.652	9824	11005	77	10135.637	9773	10742	113	10102.575	9826	11362	91	10151.110	9890	10735	85	10133.623	9871	11495	65	10005.139	9840	10510	59	10060.203	9534	11044	82	10124.744	9745	11078	43	10070.907	9833	10851	108	10258.389	9197	12146	55	10205.382	9831	11341	57	10177.982	9886	11192	66
231	72	10086.639	9807	11156	77	10116.416	9843	11358	113	10047.390	9875	10978	91	10167.638	9779	11460	85	10084.436	9890	10657	65	10025.770	9865	10619	59	10079.440	9917	10892	82	10088.878	9758	11871	43	10059.372	9890	10561	108	10284.574	9813	12750	55	10223.200	9883	11520	57	10218.333	9750	11295	66
232	72	10086.458	9743	10671	77	10143.779	9882	10925	113	10141.938	9818	10972	91	10153.956	9844	11021	85	10148.447	9838	10849	65	10022.246	9814	10398	59	10121.746	9514	11424	82	10048.329	9767	11266	43	10156.651	9839	10788	108	10167.602	9770	11349	55	10187.836	9880	10869	57	10219.579	9906	11862	66
233	72	10072.375	9867	10990	77	10110.064	9906	11149	113	10159.486	9814	11591	91	10095.121	9902	11242	85	10144.177	9747	11783	65	10091.492	9871	10676	59	10072.000	9860	10731	82	10135.329	9837	11081	43	10098.837	9836	10670	108	10220.852	9859	11339	55	10132.873	9898	12035	57	10296.229	9885	11526	66
234	72	10141.723	9902	11483	77	10122.806	9778	11266	113	10119.283	9816	11229	91	10128.527	9887	11691	85	10124.659	9840	10813	65	10169.969	9846	11367	59	10026.288	9888	10584	82	10090.964	9857	11072	43	10134.535	9788	10736	108	10198.731	9692	11771	55	10157.418	9813	10900	57	10053.158	9898	10815	66
235	72	10152.611	9898	11583	77	10268.169	9898	12108	113	10149.514	9861	11023	91	10097.406	9883	10940	85	10116.965	9880	10941	65	10047.016	9888	10840	59	10061.102	9905	10848	82	10098.280	9824	11459	43	10094.116	9888	10595	108	10233.973	9799	12015	55	10164.782	9852	10759	57	10101.702	9850	11013	66
236	72	10197.098	9591	12349	77	10063.546	9370	10890	113	10104.009	9846	11180	91	10141.791	9781	10880	85	10101.377	9866	10813	65	10069.631	9841	10609	59	10111.051	9917	10817	82	10068.439	9860	10880	43	10192.023	9888	11688	108	10193.657	9841	11254	55	10141.909	9854	11175	57	10250.491	9825	11758	66
237	72	10157.152	9803	11050	77	10115.416	9818	10817	113	10087.540	9895	10816	91	10205.978	9870	12085	85	10184.412	9860	11500	65	10059.615	9872	10734	59	10092.288	9873	10757	82	10155.109	9850	12058	43	10298.419	9795	11441	108	10152.704	9811	11099	55	10207.200	9875	11525	57	10286.193	9838	11895	66
238	72	10068.514	9852	10688	77	10073.701	9842	11488	113	10105.832	9669	11853	91	10217.527	9862	11537	85	10096.471	9871	10991	65	10021.508	9901	10758	59	10089.678	9816	10942	82	10053.183	9886	10588	43	10122.140	9916	10440	108	10134.880	9860	10973	55	10216.091	9827	10922	57	10148.315	9884	11030	66
239	72	10065.875	9845	11334	77	10084.052	9740	10540	113	10096.053	9768	11482	91	10213.462	9911	11121	85	10165.364	9826	11494	65	10065.723	9933	10781	59	10099.322	9866	11429	82	10016.109	9857	10536	43	10087.977	9875	11027	108	10171.500	9831	11167	55	10141.836	9901	11252	57	10137.579	9887	10792	66
240	72	10025.598	9905	10593	77	10245.169	9812	11522	113	10163.965	9754	11137	91	10229.406	9684	11480	85	10088.082	9221	11267	65	10164.446	9855	11328	59	10061.898	9888	10790	82	10047.536	9543	11097	43	10159.303	9782	11338	108	10200.426	9862	12513	55	10061.527	9813	10590	57	10156.070	9834	11161	66
241	72	10090.694	9860	11540	77	10080.052	9876	10885	113	10119.177	9876	11302	91	10178.341	9853	10837	85	10250.282	9857	11204	65	10066.600	9845	10975	59	10067.187	9850	10859	82	10021.829	9852	10495	43	10156.140	9856	11314	108	10177.417	9860	11699	55	10103.928	9888	10690	57	10130.088	9893	10958	66
242	72	10121.708	9825	10981	77	10196.117	9839	11077	113	10141.053	9740	10985	91	10119.362	9868	11093	85	10150.353	9786	11390	65	10152.046	9823	11183	59	10139.390	9885	11211	82	10110.305	9888	11186	43	10044.325	9921	10853	108	10105.667	9882	10891	55	10219.800	9868	11499	57	10233.649	9882	11290	66
243	72	10109.681	9883	11536	77	10094.870	9897	10891	113	10056.168	9602	10971	91	10225.868	9870	11550	85	10113.070	9843	11098	65	10168.585	9832	11517	59	10089.000	9906	10590	82	10073.622	9832	10736	43	10035.023	9911	10381	108	10211.527	9866	11214	55	10290.036	9789	11638	57	10145.438	9778	11301	66
244	72	10016.111	9880	10850	77	10108.870	9870	10897	113	10080.239	9860	11019	91	10178.879	9789	11310	85	10106.683	9890	11241	65	10103.492	9873	11106	59	10107.848	9889	11008	82	10148.329	9887	11270	43	10088.931	9872	11422	108	10165.473	9679	11347	55	10190.363	9593	10690	57	10228.930	9803	11432	66
245	72	10160.889	9844	11026	77	10256.000	9860	11098	113	10067.832	9878	10836	91	10225.473	9800	11729	85	10103.329	9714	10842	65	10113.107	9844	11065	59	10086.933	9862	11034	82	10106.464	9853	10847	43	10183.279	9903	10791	108	10215.833	9518	12125	55	10127.563	9854	11070	57	10238.158	9898	11927	66
246	72	10028.973	9899	10610	77	10147.182	9786	11202	113	10094.930	9843	11118	91	10186.517	9645	11276	85	10154.424	9901	11073	65	10022.292	9895	10601	59	10072.000	9761	11108	82	10077.391	9874	10884	43	10000.628	9344	10610	108	10181.259	9819	11234	55	10211.454	9809	10916	57	10105.351	9893	11132	66
247	72	10141.042	9844	11282	77	10189.857	9757	10768	113	10082.894	9634	10844	91	10100.274	9876	11097	85	10092.553	9864	10611	65	10049.492	9890	10749	59	10082.322	9892	10586	82	10047.769	9815	10641	43	10146.977	9844	10799	108	10246.064	9866	11740	55	10196.109	9856	10693	57	10115.456	9785	11028	66
248	72	10079.736	9833	11470	77	10153.584	9823	11051	113	10139.203	9881	11153	91	10199.527	9733	12548	85	10086.436	9827	10945	65	10095.677	9775	10786	59	10144.525	9804	11267	82	10054.134	9885	10800	43	10128.163	9937	10680	108	10239.861	9847	11866	55	10159.164	9878	11114	57	10210.685	9879	10862	66
249	72	10070.167	9891	11346	77	10046.026	9768	10764	113	10104.797	9840	11093	91	10263.802	9840	11459	85	10177.070	9806	11344	65	10094.308	9875	11093	59	10060.525	9876	10637	82	10091.769	9888	11296	43	9996.325	9826	10265	108	10147.213	9835	11156	55	10130.945	9788	10650	57	10277.754	9676	12026	66
250	72	10122.277	9857	10801	77	10084.493	9886	11021	113	10012.734	9771	10735	91	10124.406	9847	11022	85	10113.541	9839	10960	65	10043.646	9895	10540	59	10055.797	9770	11272	82	10073.561	9153	11144	43	10165.279	9877	11599	108	10207.398	9833	11530	55	10227.582	9846	11039	57	10274.403	9832	12205	66
251	72	10078.652	9626	10941	77	10143.208	9815	11087	113	10134.098	9838	11262	91	10237.791	9796	11518	85	10085.600	9300	11600	65	10081.800	9852	11195	59	10053.373	9874	10637	82	10100.842	9855	11304	43	10070.813	9845	10805	108	10174.186	9856	11122	55	10258.854	9892	11601	57	10117.474	9866	10948	66
252	72	10150.083	9895	11845	77	10073.520	9850	11167	113	10113.566	9816	11215	91	10187.670	9867	12175	85	10154.471	9839	11948	65	10125.893	9877	11346	59	10104.475	9899	10929	82	10101.451	9692	10949	43	10053.441	9828	10875	108	10159.676	9827	11047	55	10137.255	9844	11232	57	10114.877	9847	10853	66
253	72	10109.014	9894	10713	77	10213.000	9842	10884	113	10090.222	8756	11492	91	10140.736	9587	11304	85	10183.765	9859	11025	65	10080.569	9857	10716	59	10157.729	9815	10962	82	10099.744	9845	10692	43	10085.419	9882	10844	108	10130.880	9871	11261	55	10200.836	9847	11492	57	10139.000	9842	11420	66
254	72	10067.792	9881	10837	77	10138.857	9766	10975	113	10112.000	9612	11202	91	10177.473	9878	12115	85	10249.883	9780	11787	65	10101.415	9897	11062	59	10148.373	9834	11482	82	10110.731	9738	10960	43	10108.419	9927	10773	108	10218.296	9835	11206	55	10246.509	9859	11173	57	10033.632	9833	10718	66
255	72	10121.764	9841	11375	77	10150.922	9817	10999	113	10079.372	9824	10969	91	10188.527	9693	12064	85	10185.117	9905	11654	65	10102.492	9895	10909	59	10028.729	9906	10495	82	10083.109	9870	10981	43	10104.140	9886	11322	108	10265.611	9841	12623	55	10100.563	9870	11209	57	10126.685	9908	11073	66
256	72	10121.264	9862	10875	77	10062.000	9876	10481	113	10041.425	9253	10694	91	10234.439	9878	11688	85	10108.153	9884	11031	65	10106.893	9829	10908	59	10088.271	9853	11526	82	10044.634	9890	10722	43	10093.069	9837	11010	108	10196.213	9850	11132	55	10167.728	9876	11389	57	10212.947	9862	11052	66
257	72	10116.181	9908	10977	77	10072.507	9830	10921	113	10138.930	9847	10912	91	10159.934	9830	11179	85	10092.282	9866	11083	65	10035.123	9896	10440	59	10048.830	9898	10471	82	10104.098	9908	10917	43	10140.628	9865	10761	108	10177.648	9885	11201	55	10079.272	9883	11396	57	10239.229	9815	10996	66
258	72	10149.848	9836	11373	77	10157.233	9774	11511	113	10115.920	9854	10861	91	10132.406	9892	11199	85	10114.576	9821	11388	65	10070.569	9899	10917	59	10053.085	9915	11354	82	10039.780	9882	10914	43	10065.372	9863	10510	108	10138.686	9879	10680	55	10259.509	9901	11281	57	10109.280	9885	11082	66
259	72	10037.639	9855	10674	77	10172.026	9762	10891	113	10119.434	9806	11260	91	10174.747	9857	11404	85	10127.000	9842	11121	65	10118.984	9861	11017	59	10137.645	9763	12115	82	10070.305	9862	10882	43	10163.093	9883	10722	108	10174.648	9873	11366	55	10120.690	9847	11094	57	10059.141	9771	10662	66
260	72	10120.611	9831	10989	77	10117.792	9857	10837	113	10158.168	9774	11787	91	10112.176	9872	10855	85	10091.165	9336	10809	65	10091.169	9885	11664	59	10030.440	9893	10768	82	10134.561	9878	11102	43	10120.628	9905	11503	108	10060.167	9859	10766	55	10224.400	9826	11636	57	10109.070	9889	10911	66
261	72	10136.014	9852	10985	77	10198.559	9905	11037	113	10107.505	9837	11158	91	10186.604	9833	11729	85	10069.883	9859	10803	65	10113.016	9898	11708	59	10144.966	9861	11607	82	10070.207	9906	10764	43	10073.512	9889	10555	108	10177.454	9816	11211	55	10119.891	9848	10528	57	10096.632	9879	10652	66
262	72	10256.042	9810	11927	77	10188.507	9803	11102	113	10144.558	9708	11149	91	10235.099	9852	11898	85	10144.541	9826	11419	65	10111.784	9865	11379	59	10097.475	9812	10542	82	10061.231	9873	10941	43	10054.441	9885	10565	108	10139.324	9577	11474	55	10116.964	9896	11080	57	10158.491	9723	11175	66
263	72	10144.458	9864	11875	77	10198.260	9816	11419	113	10116.522	9844	11646	91	10169.033	9825	11267	85	10091.647	9899	10831	65	10041.062	9864	10890	59	10016.560	9880	10536	82	10066.927	9822	11008	43	10117.977	9847	10978	108	10183.176	9874	11085	55	10109.527	9855	11247	57	10070.842	9841	10617	66
264	72	10157.598	9278	11398	77	10110.740	9885	10687	113	10200.089	9890	12071	91	10123.934	9879	11193	85	10163.683	9884	11401	65	10045.815	9851	11102	59	10005.424	9879	10518	82	10043.878	9846	10832	43	10065.140	9885	10431	108	10352.500	9587	12010	55	10174.310	9878	11594	57	10092.403	9880	10542	66
265	72	10267.083	9900	12612	77	10051.143	9891	10476	113	10121.089	9868	11035	91	10187.264	9600	11345	85	10178.294	9749	12843	65	10072.139	9766	11585	59	10061.729	9815	10880	82	10063.695	9652	10763	43	10113.256	9889	11178	108	10277.593	9877	11939	55	10299.400	9804	11157	57	10247.333	9919	11034	66
266	72	10199.944	9884	11378	77	10123.571	9888	11516	113	10133.965	9815	10987	91	10237.648	9773	12017	85	10159.729	9856	11810	65	10098.615	9912	11009	59	10107.898	9889	10875	82	10009.951	9676	10597	43	10094.604	9805	10898	108	10128.852	9854	10771	55	10135.218	9853	10913	57	10219.877	9758	12427	66
267	72	10127.681	9860	11301	77	10216.377	9804	11538	113	10086.142	9832	11241	91	10192.308	9834	11682	85	10242.623	9821	12117	65	10091.754	9843	11303	59	10060.254	9849	10647	82	10085.488	9879	11330	43	10059.372	9676	10656	108	10192.870	9823	11426	55	10325.127	9917	11415	57	10147.176	9902	11016	66
268	72	10116.167	9868	11443	77	10149.247	9853	11358	113	10064.558	9783	10669	91	10225.736	9847	11722	85	10097.659	9844	11333	65	10128.677	9899	11377	59	10072.440	9859	11016	82	10087.573	9897	11561	43	10161.744	9777	11548	108	10131.963	9803	11035	55	10200.690	9840	11487	57	10206.456	9836	11060	66
269	72	10189.223	9816	11435	77	10116.753	9865	11078	113	10083.982	9844	10579	91	10147.418	9806	10833	85	10181.153	9882	11001	65	10120.107	9820	10849	59	10081.254	9862	10488	82	10031.634	9867	10521	43	10073.325	9872	10471	108	10289.111	9808	12318	55	10330.127	9879	11598	57	10198.649	9921	10811	66
270	72	10161.750	9923	10991	77	10133.493	9874	10795	113	10143.610	9686	11210	91	10193.494	9821	12071	85	10087.447	9891	10988	65	10105.369	9890	11265	59	10053.560	9880	10400	82	10061.634	9879	10615	43	10065.721	9848	10629	108	10125.019	9851	11443	55	10101.072	9911	10832	57	10157.859	9907	11557	66
271	72	10145.944	9884	11993	77	10267.286	9876	11406	113	10093.655	9789	10809	91	10210.418	9861	12660	85	10112.623	9901	10887	65	10048.815	9886	10859	59	10073.525	9825	11794	82	10077.342	9922	11352	43	10025.512	9662	10790	108	10136.426	9851	11007	55	10164.400	9889	11369	57	10142.667	9850	11038	66
272	72	10250.667	9880	13787	77	10150.792	9763	11742	113	10067.266	9618	10934	91	10242.374	9896	11692	85	10081.494	9890	10899	65	10059.677	9873	11886	59	10158.746	9859	10836	82	10092.634	9871	10630	43	10150.884	9826	10959	108	10136.204	9793	11194	55	10197.690	9885	11129	57	10101.544	9202	11220	66
273	72	10104.639	9896	11400	77	10157.143	9839	10921	113	10143.743	9888	11553	91	10151.550	9858	11185	85	10125.718	9878	10888	65	10131.292	9818	10928	59	10067.882	9804	10750	82	10079.366	9839	10794	43	10036.209	9808	10425	108	10097.917	9846	11019	55	10185.200	9892	10790	57	10282.105	9858	12280	66
274	72	10127.167	9792	11253	77	10193.286	9904	11461	113	10131.274	9775	10675	91	10223.055	9883	11744	85	10101.412	9881	10813	65	10042.107	9666	10643	59	10045.830	9861	10784	82	10067.024	9871	10960	43	10108.512	9883	11129	108	10134.870	9865	10945	55	10064.454	9872	10460	57	10015.912	9837	10400	66
275	72	10124.667	9879	11006	77	10136.728	9827	10921	113	10193.788	9885	11513	91	10207.396	9749	12038	85	10052.835	9888	10926	65	10107.661	9868	10772	59	10122.085	9901	11521	82	10032.244	9870	10688	43	10127.396	9858	10924	108	10132.537	9851	11208	55	10215.854	9840	11960	57	10234.403	9905	11172	66
276	72	10191.125	9859	11793	77	10120.870	9844	11371	113	10150.814	9843	10874	91	10126.450	9872	10797	85	10139.317	9892	11210	65	10138.631	9775	11631	59	10104.440	9816	10473	82	10138.695	9747	11379	43	10055.140	9867	10370	108	10205.436	9780	11265	55	10279.055	9823	11334	57	10118.509	9835	10892	66
277	72	10031.000	9899	10826	77	10119.338	9813	10691	113	10182.761	9785	11475	91	10237.626	9857	12041	85	10133.317	9854	11518	65	10049.677	9888	10831	59	10112.661	9868	11036	82	10098.780	9862	11133	43	10099.441	9855	10600	108	10175.204	9876	11657	55	10232.327	9851	11737	57	10142.982	9830	10956	66
278	72	10100.639	9908	10798	77	10119.909	9882	11537	113	10087.797	9861	10902	91	10098.550	9589	10814	85	10202.259	9780	11016	65	10053.692	9557	10819	59	10056.237	9835	10747	82	10060.658	9849	10523	43	10119.256	9841	10682	108	10226.620	9888	11354	55	10123.836	9899	11039	57	10229.491	9894	11000	66
279	72	10153.264	9873	11188	77	10229.571	9661	11053	113	10115.150	9766	11285	91	10202.198	9500	12705	85	10110.023	9901	11009	65	10088.262	9874	10751	59	10032.102	9888	10655	82	10022.671	9853	11441	43	10062.931	9880	11071	108	10154.944	9879	11495	55	10186.527	9858	11176	57	10217.263	9869	11858	66
280	72	10068.139	9878	11163	77	10111.520	9915	11212	113	10089.797	9874	11084	91	10148.726	9821	10851	85	10129.389	9810	11259	65	10051.462	9850	11189	59	10015.593	9876	10630	82	10142.500	9882	10864	43	10007.303	9035	10741	108	10152.806	9861	11259	55	10115.218	9837	10887	57	10125.018	9863	10922	66
281	72	10121.027	9844	11261	77	10087.182	9892	10812	113	10151.434	9440	11701	91	10128.330	9825	10774	85	10118.235	9873	11134	65	10156.446	9868	10839	59	10057.458	9884	10933	82	10090.817	9683	11057	43	10201.884	9868	11283	108	10130.546	9852	10887	55	10136.909	9804	10594	57	10196.386	9879	11740	66
282	72	10084.417	9889	11061	77	10122.767	9857	11325	113	10148.372	9862	11021	91	10097.330	9875	11322	85	10178.117	9849	11177	65	10115.446	9859	10976	59	10072.271	9769	11327	82	10043.769	9803	10814	43	10064.140	9844	10545	108	10166.473	9839	11126	55	10114.637	9809	10909	57	10222.930	9870	11405	66
283	72	10149.361	9895	11312	77	10112.806	9883	11067	113	10063.469	9619	11338	91	10158.286	9803	11633	85	10111.506	9876	10717	65	10082.046	9893	10498	59	10085.610	9868	10753	82	10067.756	9834	11033	43	10113.675	9895	10635	108	10259.537	9780	11908	55	10251.654	9798	10960	57	10251.877	9710	12146	66
284	72	10063.973	9777	11182	77	10117.610	9819	11127	113	10123.637	9854	11153	91	10130.714	9850	11213	85	10134.765	9482	11346	65	10121.523	9452	10954	59	10091.271	9881	10913	82	10034.427	9899	10519	43	10027.721	9876	10451	108	10180.611	9874	11103	55	10121.582	9852	10870	57	10251.982	9896	11209	66
285	72	10117.000	9834	10997	77	10164.623	9732	11522	113	10069.531	9838	10942	91	10153.330	9860	11722	85	10137.023	9886	11428	65	10056.415	9883	10583	59	10028.848	9905	10450	82	10049.720	9881	10601	43	9983.697	9791	10251	108	10169.694	9803	10868	55	10219.310	9630	10814	57	10158.053	9872	11505	66
286	72	10149.958	9858	11558	77	10095.429	9878	11254	113	10153.752	9824	11028	91	10091.143	9881	11076	85	10126.788	9859	11203	65	10007.400	9677	10565	59	10112.254	9876	10840	82	10062.220	9900	10898	43	10042.512	9839	10477	108	10165.223	9849	11357	55	10145.800	9533	10784	57	10145.141	9913	11253	66
287	72	10117.694	9794	11581	77	10197.324	9797	11776	113	10222.867	9851	11863	91	10124.385	9875	11331	85	10122.765	9895	11567	65	10066.969	9891	11240	59	10101.373	9667	11153	82	10083.951	9890	10873	43	10099.953	9596	10698	108	10197.167	9855	11573	55	10073.709	9813	10745	57	10156.386	9588	10964	66
288	72	10063.889	9842	11259	77	10146.936	9753	11033	113	10109.930	9531	10853	91	10169.406	9870	11334	85	10169.447	9863	12619	65	10067.046	9889	11404	59	10127.966	9592	10939	82	10085.061	9806	10853	43	10060.581	9917	10595	108	10156.537	9810	11308	55	10222.437	9859	10966	57	10251.509	9872	11832	66
289	72	10072.361	9843	10981	77	10237.870	9884	11175	113	10078.549	9743	11171	91	10196.473	9861	12031	85	10117.212	9856	11095	65	10146.538	9904	11663	59	10034.746	9907	10495	82	10055.256	9826	11162	43	10202.744	9855	11709	108	10180.204	9719	10846	55	10143.072	9827	10825	57	10278.368	9794	10960	66
290	72	10024.625	9902	10775	77	10078.649	9898	10805	113	10191.770	9750	11631	91	10207.571	9888	11191	85	10238.895	9926	11151	65	10067.369	9902	10735	59	10086.288	9857	10866	82	10082.536	9856	10970	43	10100.837	9831	10707	108	10084.037	9822	10892	55	10207.127	9855	11193	57	10159.597	9833	11480	66
291	72	10104.598	9874	10812	77	10137.806	9833	11340	113	10177.372	9867	11370	91	10159.659	9916	11313	85	10147.694	9813	10978	65	10053.508	9903	10796	59	10075.254	9877	10568	82	10016.134	9868	10518	43	10040.023	9843	10887	108	10144.611	9801	10987	55	10145.818	9733	11045	57	10167.667	9801	10914	66
292	72	10097.750	9890	11033	77	10111.818	9895	11415	113	10194.699	9863	11284	91	10124.626	9775	11028	85	10176.424	9869	11405	65	10052.969	9887	10851	59	10012.848	9882	10574	82	10045.183	9895	11104	43	10095.441	9620	10899	108	10076.436	9886	10821	55	10257.146	9942	11030	57	10100.176	9810	11132	66
293	72	10079.361	9828	11066	77	10132.649	9908	11410	113	10153.505	9872	11129	91	10035.945	9876	10384	85	10165.235	9764	11020	65	10135.815	9864	10929	59	10027.949	9858	10473	82	10134.256	9794	10857	43	10071.931	9888	10567	108	10270.806	9783	11539	55	10129.091	9878	11091	57	10180.737	9860	10895	66
294	72	10115.973	9905	10890	77	10149.402	9856	10916	113	10157.974	9822	11074	91	10255.099	9783	11746	85	10163.436	9835	10904	65	10046.062	9817	10448	59	10024.339	9791	10449	82	10048.122	9861	10861	43	10041.837	9870	10579	108	10231.194	9846	11353	55	10309.690	9803	11735	57	10141.246	9842	10704	66
295	72	10107.986	9877	10946	77	10097.987	9855	10859	113	10161.628	9884	11663	91	10301.703	9862	11833	85	10119.153	9759	11504	65	10100.708	9934	10765	59	10147.034	9842	10968	82	10120.342	9773	11302	43	10074.069	9905	11073	108	10192.657	9816	11360	55	10227.745	9840	11029	57	10205.403	9875	10925	66
296	72	10071.319	9899	10946	77	10119.753	9872	11311	113	10085.000	9886	11068	91	10107.934	9867	11539	85	10180.671	9766	11330	65	10063.462	9826	10765	59	10100.237	9884	10799	82	10076.988	9863	10895	43	10109.232	9872	12008	108	10141.769	9829	10933	55	10149.782	9831	10989	57	10174.737	9803	11145	66
297	72	10160.694	9707	11149	77	10033.078	9906	10592	113	10121.292	9844	11007	91	10140.143	9836	11355	85	10202.636	9809	10918	65	10170.385	9843	10736	59	10140.915	9842	11396	82	10203.902	9851	11215	43	10028.907	9873	10452	108	10238.417	9801	11081	55	10159.981	9918	10765	57	10147.789	9840	11132	66
298	72	10034.681	9806	10705	77	10058.896	9851	10504	113	10137.044	9897	11528	91	10224.736	9667	11340	85	10227.459	9794	11449	65	10038.477	9830	10775	59	10110.983	9890	10893	82	10178.598	9834	11027	43	10262.581	9907	11502	108	10247.417	9831	11418	55	10239.690	9723	11578	57	10186.667	9838	11195	66
299	72	10089.819	9871	11061	77	10211.714	9883	11245	113	10105.956	9823	11027	91	10150.758	9834	11229	85	10194.282	9891	11612	65	10065.093	9833	11216	59	10074.610	9617	11245	82	10091.744	9872	11327	43	10047.093	9896	10573	108	10085.407	9783	10910	55	10213.019	9860	11197	57	10187.158	9908	11705	66
300	72	10055.931	9807	10927	77	10072.169	9887	10848	113	10173.637	9741	11647	91	10199.165	9892	11404	85	10236.800	9821	11309	65	10109.062	9802	11204	59	10052.576	9841	11224	82	10053.256	9875	10839	43	10129.860	9885	11327	108	10106.213	9868	11451	55	10155.873	9863	10794	57	10189.526	9863	12040	66
301	72	10063.139	9833	10968	77	10045.532	9845	10753	113	10156.797	9753	11585	91	10154.154	9874	11089	85	10078.329	9835	10993	65	10147.139	9893	11146	59	10011.067	9201	10788	82	10086.756	9865	11107	43	10025.953	9835	10533	108	10154.269	9860	11010	55	10185.164	9850	11374	57	10238.351	9850	11798	66
302	72	10091.764	9849	11237	77	10145.156	9835	11467	113	10150.478	9807	11496	91	10178.956	9888	11044	85	10149.812	9900	10992	65	10012.093	9870	10454	59	10004.475	9892	10472	82	10068.927	9786	11293	43	10096.187	9888	10826	108	10130.417	9804	11668	55	10221.546	9767	11189	57	10240.211	9889	11474	66
303	72	10044.694	9825	11069	77	10100.909	9814	10907	113	10121.690	9893	11204	91	10158.967	9888	10909	85	10102.847	9837	11225	65	10063.846	9308	11116	59	10094.729	9853	10680	82	10139.829	9860	11110	43	10139.977	9807	10882	108	10188.083	9871	11332	55	10224.782	9844	11132	57	10216.141	9716	11072	66
304	72	10078.348	9894	10696	77	10144.883	9859	11005	113	10147.372	9882	11561	91	10194.341	9836	11959	85	10192.235	9863	11328	65	10080.492	9877	10840	59	10085.746	9812	10612	82	10062.317	9891	10728	43	10096.651	9900	10974	108	10180.723	9727	11200	55	10114.854	9817	11386	57	10242.438	9773	11293	66
305	72	10144.764	9891	10937	77	10054.156	9687	11360	113	10095.478	9882	11019	91	10238.209	9717	12261	85	10173.906	9834	11120	65	10119.400	9826	10994	59	10074.475	9836	10678	82	10112.878	9751	10759	43	10040.884	9540	10587	108	10169.546	9850	11350	55	10243.236	9831	12226	57	10130.123	9825	10864	66
306	72	10060.861	9857	11333	77	10122.909	9862	11316	113	10095.778	9814	10752	91	10270.406	9837	11035	85	10246.177	9864	11198	65	10123.800	9872	10753	59	10044.067	9868	10911	82	10069.049	9670	11037	43	10090.187	9851	11012	108	10089.824	9751	10869	55	10161.164	9824	11588	57	10125.123	9890	10807	66
307	72	10145.611	9889	11069	77	10158.714	9698	11976	113	10165.274	9778	11357	91	10196.318	9887	12413	85	10126.494	9791	11479	65	10047.246	9878	11246	59	10143.170	9875	10825	82	10118.854	9919	10750	43	10169.628	9782	11431	108	10175.407	9850	11421	55	10202.019	9887	11191	57	10118.807	9832	10957	66
308	72	10045.708	9809	10929	77	10146.792	9891	10821	113	10095.902	9864	11153	91	10201.406	9892	11624	85	10214.729	9884	11464	65	10159.954	9801	11087	59	10022.813	9859	10495	82	10105.915	9857	10883	43	10046.256	9875	10612	108	10244.963	9763	11686	55	10192.019	9882	10971	57	10173.088	9814	11101	66
309	72	10111.027	9875	11183	77	10135.637	9836	11079	113	10053.726	9854	11000	91	10160.879	9816	11868	85	10167.070	9857	11457	65	10096.046	9898	11037	59	10090.136	9857	10714	82	10076.634	9882	10945	43	10075.140	9878	10469	108	10194.333	9901	11223	55	10178.964	9827	11127	57	10284.403	9860	11579	66
310	72	10030.889	9864	10609	77	10194.649	9863	11225	113	10155.434	9848	11701	91	10194.506	9851	11188	85	10240.776	9877	11733	65	10145.292	9775	11021	59	10118.864	9844	11197	82	10131.780	9861	11944	43	10021.325	9848	10642	108	10149.223	9858	11043	55	10270.891	9880	11246	57	10065.438	9848	10662	66
311	72	10058.777	9815	10571	77	10093.987	9786	10863	113	10121.682	9838	10886	91	10151.110	9899	11712	85	10218.718	9837	11824	65	10094.323	9899	11162	59	10006.864	9797	10763	82	10069.561	9845	10726	43	10104.396	9815	10718	108	10185.833	9773	11270	55	10219.909	9867	11034	57	10059.982	9904	10774	66
312	72	10116.611	9777	11139	77	10162.767	9788	11665	113	10160.867	9854	11044	91	10104.286	9821	11092	85	10195.706	9877	11474	65	10109.770	9841	10937	59	10073.678	9904	11475	82	10027.342	9897	10606	43	10048.000	9875	10556	108	10220.527	9716	11708	55	10198.563	9844	11174	57	10157.193	9896	11091	66
313	72	10114.569	9879	10962	77	10099.182	9872	10877	113	10099.062	9859	10964	91	10205.462	9905	11184	85	10135.424	9612	11900	65	10067.815	9895	10470	59	10080.000	9873	10525	82	10075.549	9860	10999	43	10109.744	9873	10999	108	10238.852	9854	11421	55	10084.673	9715	11546	57	10249.877	9893	10964	66
314	72	10168.750	9863	11256	77	10111.857	9828	10772	113	10151.336	9833	11027	91	10281.462	9857	11637	85	10128.259	9889	10797	65	10118.123	9703	10915	59	10080.933	9845	11128	82	10096.231	9851	11235	43	10148.093	9915	11147	108	10132.694	9682	11519	55	10077.909	9878	10831	57	10156.123	9900	10972	66
315	72	10028.361	9910	10666	77	10073.312	9886	10767	113	10097.734	9842	10902	91	10263.362	9864	12064	85	10170.400	9817	11451	65	10066.369	9896	10729	59	10104.491	9887	10583	82	10146.609	9745	11354	43	10294.465	9900	11135	108	10158.723	9848	11149	55	10188.637	9773	10770	57	10244.368	9845	11660	66
316	72	10058.694	9765	11417	77	10201.429	9835	11170	113	10159.814	9837	11173	91	10139.857	9847	11314	85	10131.765	9844	10767	65	10029.877	9802	10571	59	10056.848	9885	11016	82	10085.317	9891	10946	43	10080.512	9902	10678	108	10137.389	9760	12081	55	10211.563	9904	11610	57	10163.842	9856	10968	66
317	72	10087.139	9728	11274	77	10092.064	9868	10866	113	10164.514	9850	11047	91	10125.022	9387	11813	85	10184.906	9865	11181	65	10029.907	9769	10761	59	10109.864	9890	10847	82	10140.817	9631	11397	43	10139.651	9887	10944	108	10319.814	9891	11955	55	10201.637	9889	10918	57	10341.614	9879	12041	66
318	72	10067.042	9869	10619	77	10094.740	9827	10771	113	10083.699	9828	10857	91	10170.550	9795	11364	85	10252.329	9846	11615	65	10115.954	9070	10962	59	10061.322	9756	10679	82	10162.146	9798	10907	43	10075.768	9878	10949	108	10151.574	9877	11288	55	10177.418	9876	10951	57	10231.246	9867	10937	66
319	72	10128.777	9842	11162	77	10181.000	9785	11353	113	10154.486	9793	11275	91	10096.978	9866	11180	85	10226.588	9799	11274	65	10044.893	9461	10570	59	10122.661	9850	11177	82	10104.109	9774	11633	43	10026.860	9913	10366	108	10175.398	9574	11175	55	10224.346	9804	11069	57	10182.649	9849	11160	66
320	72	10029.111	9850	10452	77	10185.637	9844	11164	113	10151.363	9842	11326	91	10220.989	9804	11284	85	10197.142	9832	11835	65	10043.969	9904	10711	59	10039.102	9864	10398	82	10151.598	9781	11054	43	10331.860	9849	12132	108	10114.389	9877	11535	55	10196.072	9727	11262	57	10119.877	9882	10902	66
321	72	10055.986	9860	10883	77	10182.767	9858	10856	113	10173.053	9833	11286	91	10208.506	9878	11482	85	10217.130	9834	11677	65	10093.692	9865	10837	59	10099.000	9895	10523	82	10038.146	9725	10765	43	10075.651	9880	10804	108	10178.954	9829	11588	55	10192.836	9804	11456	57	10133.544	9882	10994	66
322	72	10067.542	9869	10927	77	10163.454	9896	11217	113	10183.867	9865	11454	91	10236.088	9750	12057	85	10115.059	9882	11086	65	10020.139	9877	10323	59	10090.085	9881	11316	82	10136.744	9865	11529	43	10102.349	9888	10632	108	10181.639	9835	11248	55	10194.036	9823	11330	57	10179.947	9852	11388	66
323	72	10054.736	9847	10771	77	10109.974	9884	11521	113	10100.788	9819	11322	91	10161.066	9851	11032	85	10160.588	9868	11304	65	10121.923	9898	11187	59	10055.645	9889	10652	82	10042.049	9831	10553	43	10145.465	9851	11158	108	10179.583	9849	10809	55	10243.600	9453	11869	57	10101.333	9827	11034	66
324	72	10023.098	9860	10565	77	10122.468	9883	11354	113	10162.345	9876	11137	91	10178.648	9833	11457	85	10196.600	9854	11643	65	10082.339	9889	10741	59	10088.542	9847	11059	82	10079.951	9809	10864	43	10058.675	9857	10496	108	10159.814	9867	11205	55	10125.745	9800	10728	57	10209.912	9735	11900	66
325	72	10118.014	9850	11000	77	10061.169	9843	10677	113	10151.000	9839	11360	91	10166.978	9782	11127	85	10142.930	9758	10708	65	10187.107	9900	11430	59	10059.678	9865	10389	82	10172.585	9751	12318	43	10279.441	9886	11364	108	10190.620	9856	11227	55	10147.146	9759	11831	57	10166.930	9887	10939	66
326	72	10106.723	9746	11534	77	10167.156	9833	11001	113	10145.390	9802	10968	91	10344.220	9850	11622	85	10040.459	9527	10736	65	10075.200	9896	10627	59	9995.067	9735	10210	82	10138.378	9839	11056	43	10078.559	9882	10371	108	10154.389	9777	11073	55	10197.964	9806	10953	57	10086.649	9844	10779	66
327	72	10182.333	9913	11231	77	10092.429	9817	10988	113	10150.150	9840	11240	91	10208.879	9853	11274	85	10080.082	9803	10917	65	10129.123	9800	10928	59	10165.067	9889	12057	82	10126.134	9874	11670	43	10088.279	9859	11321	108	10188.231	9870	11349	55	10176.418	9701	11659	57	10156.912	9891	11047	66
328	72	10090.958	9867	10959	77	10166.208	9853	12109	113	10150.850	9844	11205	91	10070.517	9877	10932	85	10108.623	9784	11301	65	10140.154	9879	11545	59	10141.407	9540	11818	82	10059.939	9874	10858	43	10041.651	9890	10529	108	10182.509	9842	10883	55	10198.654	9851	11307	57	10092.141	9863	10904	66
329	72	10101.333	9889	10985	77	10078.221	9896	11048	113	10114.894	9794	11213	91	10187.571	9854	11100	85	10223.459	9782	11442	65	10100.200	9874	10681	59	10063.254	9867	10729	82	10162.158	9879	10903	43	10054.209	9894	10455	108	10149.527	9809	11291	55	10244.764	9805	11413	57	10196.000	9835	11126	66
330	72	10118.764	9866	11102	77	10154.064	9919	11595	113	10115.575	9882	11108	91	10176.682	9806	11148	85	10055.600	9869	10506	65	10130.523	9853	10933	59	10030.034	9835	10959	82	10035.354	9859	10761	43	10080.349	9880	10626	108	10228.787	9841	11269	55	10235.964	9886	10856	57	10174.947	9830	11024	66
331	72	10102.417	9852	11002	77	10067.728	9894	10983	113	10165.080	9846	10960	91	10089.879	9837	10886	85	10160.082	9870	11772	65	10093.831	9877	11160	59	10109.254	9852	10659	82	10111.536	9596	11022	43	10147.675	9854	10843	108	10171.574	9691	11382	55	10231.019	9786	11497	57	10181.720	9866	11009	66
332	72	10120.819	9843	11270	77	10064.026	9866	10809	113	10129.593	9821	10832	91	10184.044	9718	12186	85	10237.047	9401	11469	65	10156.277	9802	12140	59	10114.576	9806	10954	82	10051.293	9870	10858	43	10170.837	9843	10974	108	10211.723	9745	11185	55	10113.437	9820	11137	57	10208.789	9824	10919	66
333	72	10101.069	9575	11120	77	10128.363	9761	10824	113	10144.080	9858	11190	91	10256.286	9823	11309	85	10145.541	9705	10970	65	10115.031	9887	12068	59	10210.118	9921	11384	82	10056.731	9880	10858	43	10156.721	9909	11573	108	10266.880	9672	11564	55	10275.454	9840	11332	57	10158.877	9828	10988	66
334	72	10055.042	9836	10948	77	10126.883	9880	11772	113	10081.212	9823	11006	91	10143.253	9879	12109	85	10264.389	9843	11556	65	10155.631	9833	11172	59	10142.576	9776	11015	82	9983.280	9286	10343	43	10043.441	9874	10733	108	10110.194	9894	11320	55	10232.055	9867	11665	57	10136.351	9814	11245	66
335	72	10116.652	9279	11051	77	10133.143	9858	11089	113	10076.203	9868	10750	91	10174.659	9732	11308	85	10148.459	9795	11506	65	10082.185	9872	10540	59	10049.678	9920	10736	82	10162.536	9878	11595	43	10040.675	9886	10520	108	10202.723	9817	10974	55	10200.600	9818	11212	57	10058.368	9855	10848	66
336	72	10017.902	9826	10413	77	10069.441	9873	11244	113	10171.398	9879	11380	91	10228.945	9790	12057	85	10151.012	9873	10745	65	10106.846	9812	10841	59	10061.152	9902	10485	82	10050.524	9778	10628	43	10094.279	9854	10626	108	10204.019	9909	10906	55	10075.782	9856	10897	57	10098.842	9916	10508	66
337	72	10062.833	9889	10831	77	10092.429	9870	11079	113	10055.425	9824	11005	91	10198.527	9872	11342	85	10131.282	9823	10976	65	10045.907	9883	10772	59	10085.339	9856	10649	82	10071.451	9897	11158	43	10036.093	9907	10289	108	10278.064	9764	11809	55	10334.745	9851	11152	57	10165.070	9820	10924	66
338	72	10086.917	9877	10833	77	10121.507	9886	10837	113	10120.876	9852	11055	91	10156.264	9832	11979	85	10144.600	9839	11602	65	10123.093	9886	11505	59	10100.949	9877	11628	82	10114.683	9646	10898	43	10057.465	9882	10332	108	10273.148	9815	11005	55	10258.236	9850	11849	57	10156.649	9900	11697	66
339	72	10088.375	9874	10850	77	10107.767	9852	11070	113	10177.956	9766	11640	91	10187.770	9729	12039	85	10201.094	9738	11541	65	10062.062	9906	10518	59	10067.898	9826	11013	82	10046.000	9843	10614	43	10099.279	9859	10649	108	10162.000	9893	11581	55	10259.255	9908	10943	57	10160.842	9885	11311	66
340	72	10102.848	9925	10684	77	10081.429	9814	10815	113	10181.009	9835	11111	91	10189.066	9835	11654	85	10172.200	9783	11400	65	10074.246	9916	10988	59	10180.067	9866	11154	82	10065.891	9813	10919	43	10039.953	9834	10439	108	10268.083	9833	11606	55	10089.200	9858	10599	57	10200.351	9810	11484	66
341	72	10050.167	9869	10708	77	10127.091	9778	11075	113	10103.053	9331	11248	91	10211.143	9769	11288	85	10100.623	9814	10897	65	10110.877	9843	10893	59	10099.576	9826	10638	82	9999.842	9836	10457	43	10098.953	9819	11090	108	10182.556	9798	11509	55	10126.509	9858	10613	57	10121.579	9111	10818	66
342	72	10142.473	9889	11565	77	10095.922	9709	10682	113	10044.938	9399	11111	91	10152.385	9849	11872	85	10216.059	9784	12173	65	10110.615	9826	10945	59	10139.933	9856	10817	82	10056.927	9893	10622	43	10021.256	9890	10497	108	10114.037	9894	11456	55	10262.618	9216	12172	57	10128.123	9839	10673	66
343	72	10094.069	9779	11346	77	10123.922	9864	11253	113	10120.699	9823	11075	91	10143.198	9886	11520	85	10137.518	9870	11442	65	10097.154	9773	11280	59	10069.797	9648	10772	82	10057.207	9883	10755	43	10029.604	9832	10428	108	10143.833	9389	11637	55	10287.091	9709	12034	57	10181.421	9840	11000	66
344	72	10102.167	9830	10800	77	10098.247	9845	10746	113	10141.991	9884	11023	91	10169.176	9882	11054	85	10224.647	9849	11678	65	10084.354	9873	10891	59	10030.221	9915	10304	82	10119.391	9290	11904	43	10009.488	9922	10294	108	10136.833	9411	11488	55	10137.873	9874	10812	57	10215.737	9934	11452	66
345	72	10082.250	9769	10865	77	10134.039	9882	11063	113	10110.655	9829	11074	91	10263.099	9822	11536	85	10240.977	9607	11727	65	10018.861	9859	10605	59	10064.509	9767	10983	82	10094.171	9888	10948	43	10084.163	9867	10505	108	10193.759	9727	11042	55	10305.800	9846	11042	57	10100.035	9859	10856	66
346	72	10069.625	9813	11872	77	10056.194	9885	10973	113	10142.628	9785	11445	91	10209.154	9870	11196	85	10096.636	9293	11287	65	10083.154	9882	10806	59	10023.458	9852	10367	82	10069.220	9826	10732	43	10026.559	9853	10336	108	10281.527	9821	12302	55	10340.255	9804	12312	57	10253.509	9662	11406	66
347	72	10071.083	9564	10709	77	10222.312	9813	11593	113	10126.257	9782	10962	91	10128.253	9887	11412	85	10225.329	9761	11478	65	10055.831	9886	10459	59	10058.254	9859	10630	82	10066.317	9874	10828	43	10091.744	9883	10989	108	10128.250	9591	11500	55	10158.546	9881	10786	57	10079.053	9888	10998	66
348	72	10051.444	9851	10703	77	10135.091	9799	11295	113	10175.531	9855	11063	91	10230.209	9632	12153	85	10092.188	9881	10711	65	10107.369	9869	10997	59	10109.712	9889	11102	82	10022.622	9882	10524	43	10117.535	9874	10981	108	10186.064	9821	11711	55	10245.909	9878	11159	57	10111.456	9895	10956	66
349	72	10145.306	9888	10901	77	10141.571	9827	10954	113	10139.664	9866	10772	91	10299.033	9856	11757	85	10187.930	9783	11494	65	10124.492	9877	11345	59	10031.136	9899	10838	82	10038.207	9891	10839	43	10073.535	9809	11097	108	10141.361	9903	11346	55	10140.728	9893	10861	57	10245.351	9781	11307	66
350	72	10099.250	9811	11024	77	10226.922	9858	11502	113	10176.708	9852	11246	91	10375.638	9878	13136	85	10157.424	9925	11233	65	10142.923	9784	11458	59	10123.067	9900	11189	82	10131.427	9887	11288	43	10052.325	9769	10609	108	10083.000	9836	10739	55	10292.418	9897	11099	57	10161.263	9866	11025	66
351	72	10051.042	9901	10727	77	10182.104	9837	11243	113	10069.363	9867	10713	91	10111.473	9788	12088	85	10123.788	9857	10990	65	10170.446	9796	11392	59	10098.610	9886	11325	82	10121.280	9858	11041	43	10010.187	9873	10442	108	10173.806	9764	12139	55	10102.600	9806	10540	57	10160.579	9781	11102	66
352	72	10145.402	9889	11817	77	10232.857	9936	11359	113	10135.690	9900	11500	91	10161.890	9554	11599	85	10082.070	9790	10718	65	10095.262	9867	10768	59	10035.051	9869	10565	82	10051.927	9891	10716	43	10022.187	9787	10691	108	10152.759	9882	10894	55	10324.928	9818	11751	57	10149.438	9854	11223	66
353	72	10102.431	9855	11040	77	10151.571	9833	11093	113	10161.106	9814	12021	91	10090.594	9476	10916	85	10163.576	9805	10928	65	10070.139	9891	10738	59	10051.475	9887	10682	82	10038.512	9867	10689	43	10037.697	9859	10905	108	10189.314	9839	11440	55	10227.546	9860	11576	57	10135.930	9871	11180	66
354	72	10061.417	9832	10480	77	10120.194	9883	10597	113	10092.257	9841	10657	91	10211.209	9811	11765	85	10212.341	9833	11152	65	10052.000	9875	10870	59	10021.355	9887	10545	82	10069.707	9852	10861	43	10041.604	9898	10435	108	10058.583	9886	10774	55	10067.272	9887	10552	57	10229.158	9903	11333	66
355	72	10053.306	9882	11490	77	10074.584	9789	11579	113	10148.469	9504	11205	91	10290.692	9852	11597	85	10125.377	9844	11186	65	10108.262	9898	11520	59	10063.627	9912	10636	82	10083.231	9893	11191	43	10042.721	9865	10975	108	10131.019	9811	10748	55	10236.109	9773	11242	57	10193.141	9804	10974	66
356	72	10044.527	9861	11191	77	10050.480	9877	11346	113	10199.814	9733	11212	91	10187.132	9856	10902	85	10103.377	9895	10952	65	10061.984	9870	10626	59	10094.339	9880	10471	82	10066.488	9847	10753	43	10001.953	9862	10378	108	10171.287	9823	11267	55	10247.909	9787	12161	57	10167.105	9282	11185	66
357	72	10099.486	9868	11259	77	10184.806	9842	10930	113	10158.549	9887	11704	91	10295.791	9833	12648	85	10105.541	9791	10746	65	10072.723	9885	10635	59	10075.067	9878	10869	82	10084.817	9745	10812	43	9998.441	9894	10234	108	10222.593	9814	11253	55	10284.182	9871	11104	57	10113.000	9810	11274	66
358	72	10037.750	9886	10728	77	10148.091	9871	11017	113	10112.726	9872	11260	91	10214.527	9869	11374	85	10154.353	9770	11262	65	10069.954	9845	10932	59	10178.848	9894	11244	82	10085.134	9863	10804	43	10108.604	9838	10733	108	10191.556	9739	11161	55	10146.255	9802	10677	57	10175.982	9895	10712	66
359	72	10083.694	9890	11234	77	10126.559	9872	11037	113	10118.602	9763	11899	91	10116.362	9775	11053	85	10198.918	9833	11676	65	10110.770	9643	10692	59	10168.170	9809	10985	82	10023.866	9320	10795	43	9993.977	9894	10270	108	10173.269	9831	11076	55	10149.127	9893	10756	57	10173.035	9871	11785	66
360	72	10074.639	9878	11079	77	10180.909	9809	11388	113	10124.956	9461	11452	91	10234.956	9684	12626	85	10176.000	9847	11026	65	10070.508	9653	10549	59	10106.695	9849	11081	82	10016.671	9763	10703	43	10140.907	9876	10707	108	10217.981	9837	11275	55	10052.945	9902	10349	57	10105.193	9908	10858	66
361	72	10099.542	9843	10998	77	10187.507	9902	11811	113	10098.248	9828	11474	91	10238.066	9692	11527	85	10151.506	9896	11418	65	10088.446	9677	10720	59	10080.560	9871	11085	82	10104.280	9855	11359	43	10211.721	9765	11075	108	10188.380	9883	10966	55	10131.690	9889	10806	57	10272.544	9862	11305	66
362	72	10065.514	9859	11018	77	10142.078	9780	11160	113	10096.566	9675	11278	91	10095.362	9798	11585	85	10077.541	9883	11046	65	10031.954	9870	10442	59	10138.118	9711	11376	82	10078.317	9872	10887	43	10068.813	9898	11050	108	10270.509	9840	11129	55	10131.928	9844	10911	57	10211.579	9864	11026	66
363	72	10023.792	9844	11070	77	10043.416	9864	10398	113	10134.894	9761	11344	91	10235.318	9811	12062	85	10202.741	9793	11225	65	10132.277	9835	11775	59	10060.491	9869	10662	82	10057.476	9296	10913	43	10100.837	9853	11389	108	10257.148	9815	11582	55	10119.072	9839	10651	57	10190.947	9867	11278	66
364	72	10068.708	9861	11237	77	10128.870	9886	11072	113	10066.212	9847	11916	91	10186.879	9766	11361	85	10186.482	9684	12390	65	10028.154	9920	10438	59	10054.170	9839	11311	82	10090.634	9864	11122	43	10023.628	9855	10628	108	10180.639	9813	11898	55	10198.782	9911	11638	57	10125.280	9892	10855	66
365	72	10101.514	9792	11114	77	10186.117	9834	11646	113	10099.920	9857	11076	91	10238.418	9839	11428	85	10188.012	9833	11685	65	10134.323	9748	11856	59	10101.813	9839	11144	82	10155.817	9854	11160	43	10063.187	9216	11295	108	10161.889	9834	11729	55	10255.873	9907	11202	57	10130.859	9831	11566	66
366	72	10086.277	9884	11277	77	10104.272	9887	10887	113	10091.823	9577	11465	91	10232.176	9613	11300	85	10180.506	9870	11121	65	10108.723	9781	11349	59	10045.645	9907	10478	82	10084.598	9865	11162	43	10030.791	9880	10585	108	10169.917	9806	10856	55	10209.072	9755	11655	57	10055.176	9792	10571	66
367	72	10057.944	9874	10510	77	10090.078	9789	10941	113	10012.124	9848	10659	91	10184.692	9712	11456	85	10106.588	9847	10749	65	10092.523	9809	10624	59	10077.322	9869	10882	82	10083.707	9873	11756	43	10095.953	9849	10853	108	10168.287	9728	11506	55	10350.327	9854	11479	57	10129.229	9891	11059	66
368	72	10102.486	9819	10830	77	10107.753	9882	11298	113	10113.619	9875	11330	91	10183.297	9851	11121	85	10193.636	9815	10829	65	10174.415	9832	11476	59	10047.355	9857	10917	82	10074.512	9860	10748	43	10014.279	9844	10671	108	10136.037	9812	11452	55	10294.236	9784	11180	57	10120.597	9862	11721	66
369	72	10073.306	9861	11080	77	10143.363	9805	11366	113	10155.743	9254	11385	91	10120.022	9778	10890	85	10103.977	9810	11613	65	10051.308	9848	10868	59	10058.712	9882	10848	82	10093.329	9881	11340	43	10082.209	9810	10988	108	10232.787	9784	11944	55	10187.109	9800	11074	57	10076.912	9875	10941	66
370	72	10095.875	9789	11574	77	10158.792	9839	11205	113	10178.000	9807	11280	91	10099.802	9882	10787	85	10158.294	9911	11446	65	10071.923	9845	10957	59	10019.221	9890	10524	82	10108.964	9918	11269	43	10077.325	9729	10637	108	10189.167	9720	11647	55	10314.709	9845	11293	57	10159.456	9879	11105	66
371	72	10117.681	9795	10950	77	10219.324	9738	11451	113	10188.106	9807	11467	91	10268.659	9796	12349	85	10125.177	9750	11118	65	10048.907	9880	10582	59	10105.915	9875	10686	82	10107.634	9838	11059	43	10060.325	9922	10866	108	10208.667	9837	11500	55	10128.527	9870	11594	57	10183.474	9891	11317	66
372	72	10115.167	9818	11223	77	10090.221	9737	11736	113	10145.911	9894	11295	91	10171.308	9895	11052	85	10260.847	9802	11960	65	10093.615	9499	11409	59	10088.491	9779	10757	82	10050.061	9876	10706	43	10087.187	9871	10659	108	10206.852	9861	11449	55	10229.363	9880	11564	57	10096.035	9917	10688	66
373	72	10127.069	9836	10858	77	10093.377	9843	10916	113	10092.902	9875	10823	91	10107.110	9811	11258	85	10205.800	9470	11057	65	10014.893	9887	10596	59	10052.440	9857	10545	82	10099.793	9809	11076	43	10073.187	9856	10941	108	10214.064	9868	11614	55	10110.582	9917	11006	57	10207.211	9838	11274	66
374	72	10140.736	9853	11169	77	10105.936	9917	11182	113	10114.381	9775	11015	91	10247.736	9804	11190	85	10107.518	9888	10913	65	10085.230	9804	11052	59	10013.339	9854	10778	82	10107.158	9830	10893	43	10031.604	9877	10305	108	10198.861	9759	11234	55	10207.782	9821	11162	57	10242.421	9904	11781	66
375	72	10101.027	9835	10691	77	10168.039	9820	11567	113	10125.558	9847	11315	91	10170.857	9786	11103	85	10076.494	9872	10809	65	10092.169	9882	10992	59	10004.966	9885	10878	82	10063.439	9837	10871	43	10191.768	9798	11475	108	10097.111	9284	11278	55	10313.218	9862	11210	57	10169.491	9326	11394	66
376	72	10149.069	9862	11787	77	10202.779	9858	11563	113	10077.823	9865	11234	91	10244.857	9773	11442	85	10179.941	9819	10969	65	10106.369	9803	10936	59	10069.678	9870	10863	82	10075.207	9884	10586	43	10050.256	9894	10536	108	10168.194	9718	10883	55	10216.618	9775	10899	57	10131.649	9845	10938	66
377	72	10111.223	9866	11471	77	10207.194	9898	11686	113	10132.575	9812	11317	91	10222.857	9548	12685	85	10133.753	9840	11084	65	10117.754	9892	10921	59	10081.525	9896	11241	82	10095.024	9890	11798	43	10062.953	9898	10716	108	10319.056	9847	11371	55	10169.745	9865	11603	57	10189.895	9904	11311	66
378	72	10077.277	9872	10970	77	10132.961	9871	11517	113	10067.248	9829	10674	91	10207.989	9704	12151	85	10094.094	9854	10947	65	10061.585	9735	10750	59	10158.458	9820	11074	82	10110.793	9428	10945	43	10074.163	9800	10782	108	10213.639	9784	11219	55	10231.964	9819	11079	57	10116.333	9824	10971	66
379	72	10088.306	9901	10581	77	10117.936	9895	10950	113	10115.778	9825	10919	91	10184.868	9805	10947	85	10121.294	9893	11051	65	10137.123	9841	10966	59	10128.627	9824	11087	82	10121.085	9895	12201	43	9969.023	9865	10118	108	10262.056	9877	11628	55	10157.928	9868	11335	57	10265.456	9781	11079	66
380	72	10111.000	9876	10932	77	10105.454	9843	10705	113	10063.876	9389	10975	91	10145.538	9742	11072	85	10059.364	9819	11069	65	10117.354	9836	10817	59	10167.797	9823	10971	82	10199.085	9611	13226	43	10049.953	9864	10610	108	10165.907	9842	10947	55	10174.836	9900	10812	57	10208.526	9844	11811	66
381	72	10064.764	9854	10732	77	10118.961	9861	11105	113	10124.133	9821	10819	91	10224.758	9869	11124	85	10149.765	9897	11154	65	10095.815	9862	12031	59	10068.288	9849	10535	82	10047.183	9933	10550	43	10028.697	9840	10625	108	10207.537	9809	11146	55	10207.709	9815	10892	57	10104.368	9702	10609	66
382	72	10153.723	9909	11291	77	10206.909	9806	11258	113	10094.035	9849	11112	91	10199.517	9847	11669	85	10079.823	9861	10954	65	10016.569	9835	10536	59	10121.203	9895	11232	82	10031.524	9877	10490	43	10095.419	9885	11794	108	10140.731	9886	10778	55	10171.836	9779	10883	57	10133.597	9837	10777	66
383	72	10034.292	9899	10429	77	10052.351	9861	11343	113	10153.363	9826	11165	91	10175.022	9885	11266	85	10175.895	9848	11239	65	10030.277	9898	10512	59	10067.221	9843	10824	82	10066.305	9859	10798	43	10101.907	9829	11201	108	10220.954	9847	11110	55	10147.836	9861	10920	57	10120.438	9935	11073	66
384	72	10057.723	9861	10532	77	10174.441	9767	11483	113	10087.124	9872	10761	91	10220.527	9833	11725	85	10169.177	9755	11289	65	10049.185	9680	10673	59	10103.746	9844	10638	82	10094.439	9753	11049	43	10065.907	9868	10692	108	10137.186	9810	11004	55	10240.255	9795	11666	57	10215.088	9916	11314	66
385	72	9988.931	9886	10251	77	10169.194	9870	11642	113	10201.469	9813	12246	91	10345.439	9807	11945	85	10117.765	9889	10777	65	10079.784	9885	10807	59	10048.254	9866	10632	82	10072.939	9900	11029	43	10098.140	9858	10562	108	10165.027	9854	11098	55	10229.928	9844	11323	57	10141.895	9567	11180	66
386	72	10060.458	9787	10644	77	10134.000	9769	11303	113	10155.788	9798	12392	91	10155.099	9063	11601	85	10195.918	9860	10977	65	10059.031	9803	11170	59	10091.763	9880	11212	82	10077.012	9845	11097	43	10027.768	9813	10528	108	10170.556	9912	11408	55	10220.800	9808	11066	57	10113.263	9879	10788	66
387	72	10154.889	9805	11236	77	10055.623	9893	10815	113	10104.514	9876	11418	91	10197.670	9745	11476	85	10117.412	9882	10663	65	10121.169	9829	10782	59	10113.221	9781	10987	82	10114.098	9862	10771	43	10146.791	9795	10880	108	10268.111	9865	11467	55	10255.327	9915	11457	57	10229.824	9791	11813	66
388	72	10069.056	9852	10917	77	10112.714	9873	11711	113	10099.354	9891	10894	91	10242.330	9851	12399	85	10091.224	9869	11243	65	10108.923	9854	11247	59	10098.407	9876	11189	82	10081.878	9851	10869	43	10148.697	9855	10804	108	10234.519	9881	11843	55	10133.873	9832	11023	57	10174.088	9894	11031	66
389	72	10133.402	9900	11316	77	10133.363	9791	11365	113	10080.425	9863	10951	91	10205.582	9880	12325	85	10113.941	9827	10990	65	10104.462	9848	10807	59	10098.271	9847	10852	82	10151.769	9872	10886	43	10056.907	9886	10895	108	10191.630	9885	11572	55	10215.637	9911	11099	57	10151.859	9859	10951	66
390	72	10064.333	9850	10605	77	10105.324	9878	11158	113	10176.186	9875	11171	91	10109.978	9850	11320	85	10141.247	9895	11166	65	10101.831	9881	10870	59	10045.102	9908	10649	82	10191.036	9796	11277	43	10096.232	9888	10903	108	10154.889	9890	10984	55	10152.109	9823	11514	57	10120.000	9884	10828	66
391	72	10036.819	9869	10859	77	10081.390	9728	10865	113	10077.593	9878	11240	91	10246.791	9824	11408	85	10149.623	9894	11430	65	10074.477	9478	10948	59	10149.440	9797	11376	82	10036.231	9890	10413	43	10000.396	9903	10228	108	10244.704	9834	11471	55	10229.418	9838	11069	57	10190.771	9869	11225	66
392	72	10013.583	9874	10720	77	10216.272	9884	11489	113	10143.850	9841	11808	91	10172.594	9875	10932	85	10204.918	9832	10849	65	10074.615	9857	10859	59	10142.509	9845	10937	82	10087.049	9816	11059	43	10204.488	9870	11675	108	10130.954	9838	11456	55	10233.236	9923	11134	57	10207.438	9879	11707	66
393	72	10035.848	9853	11030	77	10102.454	9867	11245	113	10072.486	9887	10881	91	10146.703	9581	11566	85	10280.506	9822	11253	65	10160.585	9870	11087	59	10134.085	9863	11202	82	10086.902	9846	10868	43	10093.349	9901	11241	108	10133.824	9801	10779	55	10220.854	9822	11090	57	10163.123	9904	10718	66
394	72	10087.375	9873	11234	77	10132.429	9800	11143	113	10080.266	9847	10766	91	10134.352	9740	10732	85	10168.741	9695	11640	65	10164.754	9840	11028	59	10143.000	9860	11201	82	10045.476	9904	11005	43	10093.813	9897	11644	108	10151.473	9835	10880	55	10386.818	9743	11918	57	10161.859	9803	11463	66
395	72	10104.848	9849	10805	77	10128.714	9878	11742	113	10109.186	9869	11094	91	10109.901	9844	12028	85	10158.200	9883	11536	65	10113.446	9872	11173	59	10128.933	9826	10822	82	10184.500	9879	11169	43	10119.559	9866	10595	108	10166.444	9804	11664	55	10200.036	9857	11755	57	10176.877	9861	11045	66
396	72	10013.306	9883	10432	77	10090.312	9883	10935	113	10143.230	9675	11235	91	10236.890	9849	12479	85	10140.718	9881	11426	65	10108.000	9883	11825	59	10000.322	9860	10314	82	10183.805	9857	11593	43	10101.535	9827	11704	108	10238.296	9776	11167	55	10285.563	9925	11109	57	10208.438	9843	11092	66
397	72	10098.444	9852	11332	77	10155.169	9854	11006	113	10064.416	9826	10592	91	10256.341	9733	13204	85	10190.506	9812	11495	65	9965.462	9531	10590	59	10061.187	9868	10910	82	10119.744	9886	11189	43	10115.279	9885	11192	108	10188.500	9850	11248	55	10194.673	9889	11106	57	10227.229	9893	11317	66
398	72	10147.306	9890	11482	77	10140.233	9594	10889	113	10071.018	9419	10870	91	10143.912	9277	12497	85	10191.588	9865	12304	65	10038.477	9815	10769	59	10081.221	9846	10708	82	9994.695	9902	10369	43	10216.116	9843	12227	108	10192.750	9883	11191	55	10152.437	9897	11045	57	10223.912	9863	11180	66
399	72	10166.819	9786	11385	77	10196.987	9875	11271	113	10125.070	9872	10908	91	10212.418	9826	11665	85	10215.212	9899	11394	65	10080.000	9367	11303	59	9983.983	9665	10307	82	10038.109	9842	10691	43	10115.441	9790	11025	108	10209.120	9814	12009	55	10124.854	9455	10991	57	10196.632	9825	11101	66
400	72	10044.083	9850	11037	77	10133.390	9883	10881	113	10128.398	9900	11575	91	10133.406	9839	10920	85	10251.142	9854	11184	65	10034.123	9869	10764	59	10022.051	9753	10461	82	10102.536	9790	10865	43	10115.697	9874	10775	108	10189.954	9739	11550	55	10245.491	9812	11516	57	10099.403	9423	10929	66
401	72	10019.777	9843	10714	77	10124.831	9829	10925	113	10138.009	9833	10774	91	10250.418	9906	11837	85	10175.271	9868	11965	65	10120.292	9536	11154	59	10095.610	9859	10714	82	10109.195	9889	11044	43	10049.651	9901	10366	108	10194.870	9753	11250	55	10240.782	9849	11197	57	10229.053	9804	11068	66
402	72	10025.208	9887	10685	77	10089.169	9760	11155	113	10120.646	9793	11065	91	10183.418	9890	11339	85	10163.588	9793	11022	65	10121.907	9872	11030	59	10110.661	9888	11088	82	10042.902	9898	10623	43	10058.256	9793	11011	108	10153.463	9839	11848	55	10243.873	9900	10942	57	10192.229	9875	10849	66
403	72	10049.000	9866	11378	77	10119.584	9866	11103	113	10123.142	9839	10967	91	10135.341	9822	10904	85	10224.835	9864	11259	65	10215.861	9788	11766	59	10135.966	9874	10848	82	10071.585	9854	11379	43	10037.187	9921	10442	108	10129.926	9781	11249	55	10227.473	9896	11238	57	10247.229	9917	11309	66
404	72	10078.542	9226	11005	77	10126.987	9641	10918	113	10063.947	9867	10922	91	10265.934	9787	12231	85	10090.718	9918	10867	65	10111.230	9868	10951	59	10055.915	9863	10905	82	10137.939	9876	11151	43	10050.744	9690	10646	108	10135.314	9805	11182	55	10159.418	9798	10908	57	10188.754	9824	11327	66
405	72	10044.306	9848	11250	77	10139.052	9796	11407	113	10109.345	9846	10931	91	10280.802	9707	11985	85	10190.153	9903	11557	65	10224.615	9805	11285	59	10028.152	9699	10945	82	10087.476	9858	11280	43	10046.884	9910	10542	108	10133.148	9838	10982	55	10379.164	9825	12122	57	10221.509	9879	10811	66
406	72	10124.625	9841	11208	77	10118.948	9857	11103	113	10157.514	9745	11860	91	10207.110	9814	11383	85	10180.000	9821	11181	65	10054.984	9823	10645	59	10053.576	9387	11490	82	10036.829	9830	10544	43	10135.441	9877	10886	108	10136.917	9642	11844	55	10267.764	9843	10923	57	10091.000	9883	11025	66
407	72	10077.194	9888	10769	77	10124.520	9844	11027	113	10071.584	9772	10843	91	10235.912	9697	12101	85	10168.576	9906	11117	65	10113.369	9901	11364	59	10061.221	9862	10463	82	10179.134	9870	11168	43	10036.140	9900	10601	108	10250.944	9803	11136	55	10144.127	9797	11148	57	10181.597	9854	11311	66
408	72	10059.292	9885	10906	77	10163.961	9802	11295	113	10080.832	9885	11481	91	10160.648	9860	11278	85	10224.776	9883	11667	65	10061.200	9874	10954	59	10040.661	9878	10735	82	10127.427	9820	11192	43	10234.721	9908	11205	108	10245.352	9845	11437	55	10226.600	9851	11200	57	10141.807	9871	10918	66
409	72	10040.500	9816	10768	77	10114.000	9882	10795	113	10143.788	9872	11301	91	10220.868	9816	11904	85	10258.259	9821	11408	65	10024.477	9832	10911	59	10162.627	9817	10902	82	10065.280	9837	10690	43	10138.069	9854	10985	108	10157.546	9708	11820	55	10121.891	9849	10708	57	10340.649	9830	11515	66
410	72	10123.875	9831	11201	77	10101.857	9873	10854	113	10161.044	9819	10952	91	10286.330	9629	12810	85	10134.047	9821	11008	65	10016.077	9879	10419	59	10066.729	9838	10725	82	10111.085	9859	11337	43	10072.953	9870	10937	108	10206.398	9792	11426	55	10202.109	9827	10952	57	10145.386	9837	10764	66
411	72	10180.361	9908	11665	77	10206.221	9799	11431	113	10125.070	9878	11006	91	10135.758	9835	11089	85	10218.082	9761	11100	65	10045.139	9839	10606	59	10019.779	9867	10419	82	10197.098	9789	11227	43	10074.140	9828	10711	108	10156.527	9848	11124	55	10213.928	9641	11201	57	10092.193	9829	10626	66
412	72	10087.583	9826	11172	77	10051.806	9882	10888	113	10143.372	9819	11238	91	10216.736	9880	11477	85	10209.800	9808	11480	65	10106.661	9823	11888	59	10053.271	9224	10724	82	10073.171	9865	11103	43	10013.303	9906	10318	108	10142.380	9893	11163	55	10125.182	9890	10823	57	10232.298	9714	11444	66
413	72	10064.917	9857	11114	77	10095.753	9836	10927	113	10087.930	9777	11277	91	10198.791	9793	12130	85	10126.718	9658	11050	65	10125.615	9852	10726	59	10023.475	9870	10532	82	10108.598	9887	11890	43	10127.907	9864	11072	108	10152.102	9114	11474	55	10109.800	9880	10932	57	10188.246	9895	11048	66
414	72	10029.931	9831	10485	77	10111.429	9844	10786	113	10162.682	9854	11294	91	10144.000	9859	11311	85	10062.012	9843	10490	65	10065.216	9895	10420	59	10141.966	9847	11255	82	10079.012	9854	11136	43	10176.209	9879	11701	108	10150.176	9882	11141	55	10139.255	9884	11110	57	10089.491	9795	10986	66
415	72	10082.083	9867	10820	77	10150.728	9861	11064	113	10095.610	9838	10918	91	10125.418	9858	10749	85	10195.835	9912	11495	65	10056.923	9883	10690	59	10029.203	9896	10475	82	10086.391	9796	11140	43	10073.140	9880	10618	108	10161.630	9873	11374	55	10220.928	9824	10890	57	10145.859	9890	10852	66
416	72	10077.750	9792	11147	77	10106.117	9730	11599	113	10110.673	9887	11116	91	10199.835	9870	12001	85	10211.636	9755	11617	65	10156.200	9636	11228	59	10017.746	9890	10411	82	10006.609	9798	10498	43	10123.279	9898	10861	108	10202.750	9747	11652	55	10253.437	9828	11164	57	10167.211	9898	10654	66
417	72	10065.667	9845	10496	77	10110.078	9875	10877	113	10114.089	9789	11308	91	10194.857	9843	11570	85	10179.623	9867	11295	65	10137.369	9886	11087	59	10092.102	9839	10875	82	10100.500	9865	10944	43	10107.069	9897	10827	108	10079.120	9472	11277	55	10247.310	9886	11594	57	10247.123	9891	11305	66
418	72	10098.319	9814	11044	77	10041.233	9583	10689	113	10171.646	9793	11227	91	10311.945	9858	12496	85	10105.647	9861	10891	65	10103.292	9849	10906	59	10050.136	9887	10977	82	10062.720	9897	10667	43	10102.047	9831	11191	108	10182.806	9790	11259	55	10224.909	9808	11154	57	10248.667	9811	11925	66
419	72	10075.806	9422	10982	77	10139.546	9864	11091	113	10177.770	9845	12103	91	10312.604	9783	11797	85	10164.000	9876	10757	65	10121.877	9854	10879	59	10061.898	9847	10509	82	10072.464	9650	10573	43	10050.675	9763	10731	108	10180.843	9755	11642	55	10130.019	9871	11231	57	10132.053	9878	10829	66
420	72	10128.236	9867	11436	77	10159.468	9850	11179	113	10176.965	9838	10880	91	10235.396	9899	11213	85	10192.858	9575	11484	65	10060.477	9877	10728	59	10079.000	9875	10637	82	10011.780	9433	10584	43	10026.581	9669	10635	108	10128.777	9812	10898	55	10214.690	9813	12033	57	10130.632	9840	10859	66
421	72	10082.889	9882	10747	77	10131.143	9775	10891	113	10076.938	9835	10685	91	10184.000	9844	11360	85	10148.105	9838	10959	65	10168.954	9898	11276	59	10043.390	9888	10482	82	10085.488	9735	11969	43	10105.116	9851	11195	108	10149.223	9751	11453	55	10342.091	9809	11614	57	10267.965	9793	11664	66
422	72	10057.056	9886	10802	77	10142.688	9870	11860	113	10097.514	9895	12031	91	10200.406	9874	11722	85	10231.636	9901	11491	65	10109.600	9825	11331	59	10023.576	9889	10588	82	10070.073	9882	10994	43	9971.768	9834	10058	108	10188.027	9839	10838	55	10149.291	9339	11238	57	10136.368	9882	11274	66
423	72	10136.111	9792	11195	77	10155.182	9583	11117	113	10117.381	9869	11171	91	10250.923	9799	11087	85	10222.235	9887	11252	65	10089.815	9860	10752	59	10045.118	9856	11285	82	10117.512	9838	11347	43	10147.163	9873	11091	108	10161.731	9823	11059	55	10419.836	9796	11904	57	10109.614	9896	11310	66
424	72	10052.473	9863	11392	77	10166.767	9900	12098	113	10203.186	9792	12951	91	10153.286	9826	11779	85	10181.753	9866	10941	65	10133.200	9834	11198	59	10002.355	9810	10288	82	10072.744	9869	11167	43	10048.419	9877	10519	108	10109.176	9837	11199	55	10155.764	9717	11230	57	10293.842	9839	11227	66
425	72	10085.056	9845	11263	77	10105.480	9886	11622	113	10057.292	9772	10716	91	10219.615	9822	11460	85	10129.400	9890	10658	65	10162.323	9837	10817	59	10101.661	9654	11142	82	10060.902	9747	10672	43	10095.931	9921	10966	108	10181.186	9811	11077	55	10279.310	9945	11160	57	10224.211	9894	11677	66
426	72	10075.125	9811	10618	77	10089.948	9895	11025	113	10040.318	9876	10597	91	10130.802	9887	11822	85	10072.895	9212	11008	65	10097.969	9878	10781	59	10100.085	9871	11031	82	10107.573	9898	11303	43	10101.349	9898	10934	108	10165.880	9867	11353	55	10257.418	9887	11387	57	10250.421	9816	11372	66
427	72	10096.819	9865	11293	77	10175.688	9814	11220	113	10104.602	9815	10799	91	10179.000	9829	11273	85	10180.835	9779	11392	65	10016.292	9878	10533	59	10118.339	9824	10965	82	10109.634	9800	11185	43	10065.419	9913	10818	108	10142.777	9784	11293	55	10237.509	9885	11317	57	10139.685	9794	11083	66
428	72	10081.875	9896	10862	77	10130.961	9893	11200	113	10065.902	9861	11033	91	10213.176	9891	12382	85	10135.377	9911	11220	65	10170.523	9899	11862	59	10153.593	9905	11217	82	10090.451	9832	10755	43	10191.581	9863	11929	108	10187.750	9877	10904	55	10277.164	9884	11060	57	10233.509	9912	11558	66
429	72	10055.264	9851	10614	77	10089.039	9846	10732	113	10116.080	9824	11138	91	10190.956	9882	11421	85	10117.953	9867	10886	65	10180.292	9919	11904	59	10099.779	9885	11196	82	10047.756	9847	10714	43	10174.187	9828	11695	108	10141.139	9811	11022	55	10411.182	9826	11310	57	10162.105	9791	11645	66
430	72	10094.306	9803	10524	77	10049.312	9880	10747	113	10100.301	9862	10818	91	10173.868	9688	10961	85	10137.858	9866	11175	65	10071.446	9849	10663	59	10080.593	9839	11030	82	10162.098	9792	10941	43	10039.651	9903	10799	108	10195.944	9804	11356	55	10349.618	9696	12606	57	10211.544	9893	10935	66
431	72	10089.598	9844	11086	77	10152.857	9904	10914	113	10146.947	9894	11581	91	10136.714	9872	11504	85	10161.895	9853	11567	65	10097.000	9816	11178	59	10046.118	9804	11410	82	10145.842	9851	11350	43	10122.791	9882	11064	108	10168.806	9846	11699	55	10107.637	9882	11048	57	10108.474	9761	11105	66
432	72	10059.639	9874	10827	77	10109.662	9274	11171	113	10150.920	9797	11408	91	10170.571	9833	11714	85	10152.364	9867	10812	65	10185.861	9795	10989	59	10236.983	9789	11093	82	9982.476	8666	10577	43	10117.441	9799	11538	108	10185.102	9881	11084	55	10384.036	9910	11971	57	10172.544	9893	11044	66
433	72	10133.583	9827	11839	77	10122.896	9820	11238	113	10077.734	9866	11176	91	10128.418	9859	10994	85	10150.953	9273	11572	65	10135.139	9881	10798	59	10062.067	9874	10854	82	10156.780	9824	11662	43	10074.721	9830	11195	108	10125.417	9894	10972	55	10250.236	9842	11204	57	10239.859	9818	11430	66
434	72	10090.333	9873	10790	77	10137.169	9893	10899	113	10125.593	9898	10939	91	10161.099	9826	11272	85	10168.895	9779	11336	65	10046.216	9853	10992	59	10061.627	9874	10802	82	10099.183	9777	10735	43	10080.604	9878	10851	108	10161.796	9903	11678	55	10091.728	9892	10737	57	10254.070	9841	11660	66
435	72	10076.389	9904	10796	77	10173.194	9874	11369	113	10141.398	9887	11147	91	10151.110	9825	11075	85	10103.953	9850	10958	65	10189.508	9822	11539	59	10079.424	9808	11276	82	10086.658	9906	10976	43	10195.931	9877	10931	108	10155.667	9760	11402	55	10178.546	9855	10983	57	10154.018	9837	11062	66
436	72	10060.223	9863	11515	77	10161.363	9773	11113	113	10154.806	9737	11288	91	10179.176	9847	11582	85	10050.576	9809	11132	65	10080.154	9877	11321	59	10079.339	9835	10978	82	10040.134	9867	10850	43	10112.837	9886	11281	108	10237.380	9810	11807	55	10161.728	9829	11247	57	10068.403	9864	11743	66
437	72	10047.694	9829	10998	77	10054.571	9884	10601	113	10072.610	9837	10872	91	10189.473	9859	10808	85	10119.706	9886	11193	65	10067.984	9839	10823	59	9976.458	9601	10315	82	10062.171	9856	10838	43	10095.047	9925	11361	108	10171.889	9838	11588	55	10210.509	9820	11117	57	10264.176	9904	11586	66
438	72	10087.069	9882	10679	77	10214.584	9849	11376	113	10165.239	9841	11413	91	10212.868	9889	11759	85	10127.988	9877	11090	65	10015.107	9891	10434	59	10110.763	9831	11367	82	10066.964	9853	10594	43	10117.047	9903	10910	108	10138.361	9742	10647	55	10227.928	9717	11369	57	10172.842	9875	10589	66
439	72	10132.723	9780	11498	77	10089.272	9807	10886	113	10098.150	9880	11373	91	10153.209	9841	10873	85	10040.883	9840	10703	65	10046.770	9859	10487	59	10066.678	9795	11257	82	10025.561	9895	10527	43	9993.140	9897	10190	108	10122.870	9731	11337	55	10275.964	9885	11547	57	10134.421	9866	10708	66
440	72	10093.667	9827	10789	77	10044.662	9821	10732	113	10062.142	9723	11041	91	10193.747	9856	11687	85	10075.835	9817	10660	65	10140.585	9883	11050	59	10084.645	9865	11033	82	10020.207	9887	10573	43	10163.931	9851	11846	108	10173.917	9852	11767	55	10242.272	9864	11701	57	10202.474	9907	11177	66
441	72	10027.083	9898	10560	77	10063.468	9895	10678	113	10105.708	9811	11370	91	10331.770	9875	12261	85	10089.212	9874	10841	65	10084.031	9878	11238	59	10154.797	9905	11451	82	10069.731	9900	10750	43	10126.791	9845	10869	108	10131.454	9870	11310	55	10310.618	9931	10906	57	10152.930	9875	11199	66
442	72	10099.473	9914	10719	77	10098.714	9840	10692	113	10166.230	9887	11349	91	10239.165	9859	11305	85	10085.047	9843	10658	65	10139.431	9813	11191	59	10047.797	9902	10761	82	10021.805	9839	10609	43	10084.069	9877	10988	108	10099.352	9768	10968	55	10289.055	9777	11838	57	10153.456	9869	10749	66
443	72	10043.277	9896	10775	77	10131.987	9828	10726	113	10136.434	9811	11002	91	10166.230	9863	10999	85	10116.883	9891	11705	65	10004.846	9886	10710	59	10072.848	9838	11568	82	10119.744	9925	10929	43	10102.744	9889	11078	108	10175.407	9809	11202	55	10239.418	9888	11632	57	10164.895	9907	11544	66
444	72	10108.181	9650	11050	77	10099.753	9861	11230	113	10113.778	9884	11123	91	10212.770	9841	11367	85	10198.235	9776	12300	65	10024.262	9865	10729	59	10169.491	9839	10837	82	10102.195	9785	11093	43	10195.093	9923	11538	108	10118.287	9524	11273	55	10180.437	9834	11494	57	10115.685	9909	10913	66
445	72	10165.236	9825	11163	77	10118.974	9857	10703	113	10136.558	9864	10972	91	10244.967	9849	11934	85	10125.847	9613	11116	65	10107.723	9793	11068	59	10144.424	9904	10808	82	10031.939	9481	10754	43	10096.441	9920	10460	108	10211.314	9636	12124	55	10345.164	9742	11641	57	10207.667	9908	11043	66
446	72	10028.652	9850	10508	77	10148.637	9771	11196	113	10139.911	9788	11628	91	10223.230	9884	11496	85	10125.094	9767	11250	65	10037.661	9887	10533	59	10077.830	9831	10547	82	10147.561	9726	11361	43	10011.279	9813	10388	108	10239.611	9871	12109	55	10189.072	9852	11141	57	10120.158	9874	10897	66
447	72	10106.152	9893	11388	77	10153.208	9876	11474	113	10089.239	9873	10777	91	10262.726	9830	11489	85	10061.895	9843	10847	65	10089.477	9828	10933	59	10090.848	9889	10935	82	9998.866	9520	10386	43	10094.000	9901	10700	108	10169.852	9876	11617	55	10404.836	9802	11672	57	10087.930	9858	10784	66
448	72	10129.042	8907	11107	77	10129.104	9895	11336	113	10135.505	9861	11700	91	10204.341	9829	10979	85	10182.212	9862	11547	65	10103.246	9844	11033	59	10121.118	9872	11020	82	10184.269	9779	11215	43	10162.116	9810	11190	108	10231.500	9794	11756	55	10246.327	9931	11256	57	10102.456	9898	11092	66
449	72	10110.500	9810	10892	77	10144.182	9861	11311	113	10123.522	9788	10975	91	10224.626	9724	12255	85	10145.706	9855	11119	65	10182.415	9879	11602	59	10051.949	9879	10990	82	10063.207	9871	10801	43	10186.187	9841	11094	108	10232.917	9774	10909	55	10221.091	9856	10971	57	10048.859	9871	10511	66
450	72	10087.069	9903	11158	77	10113.740	9790	11293	113	10137.301	9864	11373	91	10153.934	9853	10777	85	10099.776	9861	10857	65	10111.000	9903	10724	59	10045.102	9864	10596	82	10120.231	9859	10819	43	10113.349	9932	11078	108	10079.648	9811	10797	55	10216.836	9712	11577	57	10135.315	9924	10694	66
451	72	10066.958	9879	11192	77	10106.078	9814	11302	113	10142.575	9809	11516	91	10142.099	9849	10703	85	10084.389	9373	10862	65	10170.615	9853	11138	59	10064.882	9881	11156	82	10082.695	9909	10900	43	10222.512	9917	11331	108	10086.824	9860	10603	55	10101.363	9847	10765	57	10166.720	9843	10617	66
452	72	10111.111	9901	10969	77	10278.961	9891	11309	113	10133.381	9817	10965	91	10164.638	9855	11012	85	10182.518	9889	11024	65	10089.477	9811	10857	59	10103.966	9868	10546	82	10138.536	9859	11964	43	10106.697	9912	10747	108	10193.491	9880	11234	55	10254.109	9853	11313	57	10244.859	9768	11133	66
453	72	10128.306	9889	11120	77	10025.143	9858	10461	113	10132.876	9851	10827	91	10136.571	9908	10859	85	10079.883	9893	10847	65	10161.415	9860	11350	59	10049.102	9873	10672	82	10024.964	9878	10581	43	10075.465	9837	10794	108	10098.241	9880	10934	55	10110.945	9894	10987	57	10076.702	9818	10702	66
454	72	10147.111	9877	11638	77	10069.701	9857	10908	113	10123.089	9860	11360	91	10218.308	9820	12077	85	10149.776	9868	10940	65	10092.323	9905	11072	59	10157.797	9935	11138	82	10050.378	9886	10858	43	10109.860	9922	10845	108	10197.296	9785	11201	55	10233.654	9757	11637	57	10029.421	9054	10502	66
455	72	10027.167	9877	10757	77	10101.143	9873	10856	113	10105.628	9742	10832	91	10245.506	9806	11235	85	10187.012	9815	11262	65	10110.631	9828	11110	59	10109.864	9879	10926	82	10042.488	9844	10626	43	10047.303	9898	10671	108	10231.611	9591	11454	55	10132.363	9855	10864	57	10192.158	9843	11551	66
456	72	10066.986	9877	10736	77	10169.468	9855	11230	113	10201.965	9910	11333	91	10269.824	9738	11832	85	10138.082	9882	11605	65	10156.615	9732	11483	59	10031.712	9894	10759	82	10075.598	9853	11266	43	10165.837	9757	11701	108	10222.583	9831	11257	55	10091.582	9923	10706	57	10126.105	9878	10921	66
457	72	10154.431	9621	11149	77	10153.026	9815	11482	113	10126.381	9867	11203	91	10169.879	9864	11013	85	10112.471	9867	11120	65	10074.046	9865	10643	59	10087.593	9886	10673	82	10038.109	9340	10654	43	9999.140	9843	10598	108	10160.898	9341	12044	55	10185.618	9907	11225	57	10093.702	9897	10507	66
458	72	10008.598	9890	10965	77	10081.000	9824	10801	113	10158.770	9741	11126	91	10113.857	9766	10706	85	10083.059	9243	11046	65	10048.369	9845	10662	59	10112.712	9843	10906	82	10124.146	9894	11364	43	10053.396	9881	10619	108	10180.824	9787	11176	55	10236.182	9942	11565	57	10175.947	9839	10967	66
459	72	10085.777	9870	10819	77	10053.818	9818	11095	113	10121.673	9812	10989	91	10247.033	9845	11346	85	10152.459	9802	11034	65	10143.554	9857	10626	59	10107.288	9866	10812	82	10130.658	9669	11092	43	10171.396	9885	11239	108	10183.231	9873	10843	55	10194.272	9847	10972	57	10228.176	9881	10998	66
460	72	10152.152	9709	12312	77	10141.922	9879	10982	113	10194.310	9829	11253	91	10177.264	9867	11252	85	10209.683	9863	11606	65	10143.431	9820	11141	59	10175.933	9724	11617	82	10066.561	9884	10632	43	10146.535	9880	10669	108	10178.296	9861	11197	55	10179.019	9843	11855	57	10120.158	9834	11014	66
461	72	10067.931	9831	10861	77	10140.221	9812	11759	113	10079.106	9713	11186	91	10097.242	9818	10758	85	10054.059	9873	10916	65	10155.585	9865	11328	59	10091.779	9829	11099	82	10126.598	9552	11233	43	10052.931	9848	10561	108	10190.223	9741	11248	55	10257.310	9865	11383	57	10299.824	9790	11076	66
462	72	10132.973	9894	11169	77	10137.338	9903	10936	113	10153.318	9886	11116	91	10118.033	9716	11386	85	10124.906	9897	11288	65	10107.708	9740	11117	59	10207.118	9793	11245	82	10134.671	9778	11619	43	10053.512	9895	10461	108	10231.639	9854	11615	55	10257.236	9804	11569	57	10094.474	9676	10748	66
463	72	10088.431	9871	11034	77	10153.870	9866	11046	113	10139.142	9837	11362	91	10251.011	9809	11909	85	10126.436	9777	11009	65	10180.354	9898	11195	59	10057.966	9839	10478	82	10171.391	9853	11625	43	10074.396	9873	10539	108	10150.981	9877	11290	55	10190.637	9802	11250	57	10245.720	9879	11753	66
464	72	10114.444	9861	10793	77	10090.961	9852	10830	113	10154.381	9862	11367	91	10222.154	9715	11768	85	10087.306	9914	10597	65	10171.415	9910	10647	59	10058.695	9884	10699	82	10058.951	9877	11221	43	10013.209	9899	10331	108	10168.361	9886	11746	55	10161.109	9929	11838	57	10206.597	9911	10833	66
465	72	10064.750	9857	10621	77	10153.662	9908	11102	113	10146.266	9734	11218	91	10094.385	9714	10848	85	10105.741	9828	10827	65	10050.692	9838	10781	59	10084.221	9878	11393	82	10104.561	9806	10906	43	10149.628	9896	10985	108	10155.083	9801	10879	55	10327.600	9734	12260	57	10070.614	9841	10688	66
466	72	10022.152	9902	10846	77	10197.637	9770	12054	113	10077.734	9813	10736	91	10145.934	9836	11338	85	10144.718	9876	11128	65	10044.246	9874	10759	59	10102.560	9875	11504	82	10069.561	9889	11096	43	10035.419	9812	10434	108	10229.944	9751	11339	55	10119.036	9886	11728	57	10077.018	9799	10707	66
467	72	10158.402	9825	11227	77	10170.052	9904	11298	113	10045.832	9468	10533	91	10214.253	9837	11320	85	10121.459	9852	10783	65	10075.262	9860	10981	59	10128.187	9814	10683	82	10052.976	9894	10603	43	10169.396	9881	10663	108	10261.120	9782	11971	55	10256.673	9910	11628	57	10270.807	9849	11533	66
468	72	10121.375	9869	11003	77	10234.468	9840	11808	113	10112.150	9810	11918	91	10172.626	9810	11214	85	10109.823	9908	11167	65	10105.646	9847	10787	59	10013.271	9878	10294	82	10035.512	9876	10704	43	10148.931	9789	10731	108	10205.148	9838	11144	55	10206.127	9866	11723	57	10195.403	9880	11325	66
469	72	10071.139	9773	11883	77	10123.507	9859	11073	113	10145.682	9870	11305	91	10163.318	9888	11808	85	10084.070	9841	10857	65	10022.846	9867	10283	59	10053.712	9919	11007	82	10110.658	9887	11177	43	10036.187	9908	10432	108	10140.176	9803	10807	55	10258.146	9833	11307	57	10034.211	9311	10736	66
470	72	10085.056	9858	10893	77	10056.922	9870	10776	113	10128.778	9825	11285	91	10212.450	9677	12303	85	10129.718	9264	11030	65	10232.585	9887	11339	59	10147.848	9832	11180	82	10088.402	9864	10886	43	10073.187	9873	10808	108	10193.593	9881	11942	55	10319.563	9896	11473	57	10107.438	9845	11035	66
471	72	10080.333	9880	10870	77	10058.208	9887	10892	113	10154.310	9872	11333	91	10205.121	9509	11708	85	10172.035	9853	11161	65	10087.477	9629	10887	59	10120.576	9885	10991	82	10124.073	9839	11324	43	10062.884	9904	11453	108	10210.981	9828	10929	55	10204.964	9828	11676	57	10167.263	9877	10718	66
472	72	10010.208	9878	10457	77	10105.194	9639	10811	113	10142.797	9825	11485	91	10143.967	9475	11521	85	10166.953	9842	11271	65	10112.754	9848	10803	59	10093.678	9859	11123	82	10039.939	9895	10878	43	10196.093	9818	11345	108	10114.777	9807	10523	55	10201.200	9741	11215	57	10170.351	9852	11396	66
473	72	10095.264	9867	10829	77	10073.233	9890	10811	113	10203.911	9784	11662	91	10158.780	9617	11424	85	10130.212	9884	11022	65	10016.677	9558	10511	59	10018.712	9890	10549	82	10075.391	9922	10967	43	10056.675	9146	11359	108	10245.130	9815	11406	55	10217.928	9748	11406	57	10211.229	9874	10858	66
474	72	10073.152	9905	10640	77	10177.909	9867	11271	113	10083.584	9431	11416	91	10272.439	9852	12409	85	10088.729	9862	11229	65	10056.969	9820	10989	59	10150.187	9858	11098	82	10145.561	9874	11105	43	10064.628	9864	10914	108	10155.759	9837	11146	55	10227.454	9781	11160	57	10162.579	9928	11169	66
475	72	10049.681	9887	10666	77	10147.441	9783	11630	113	10131.788	9879	11476	91	10301.406	9766	12585	85	10138.659	9839	10871	65	10055.723	9883	10642	59	10219.542	9895	11913	82	10134.695	9857	11735	43	10150.000	9868	10966	108	10197.167	9826	12353	55	10285.291	9825	11234	57	10250.579	9864	11911	66
476	72	10120.292	9848	11055	77	10194.260	9903	11412	113	10084.398	9836	10729	91	10138.538	9901	11412	85	10110.271	9902	10967	65	10016.770	9818	11154	59	10048.288	9896	10615	82	10102.158	9823	11347	43	10057.628	9876	10679	108	10163.046	9885	11862	55	10232.127	9845	11293	57	10201.456	9827	11019	66
477	72	10042.889	9812	10618	77	10040.714	9899	10488	113	10151.363	9754	11327	91	10138.110	9872	10999	85	10109.447	9764	10731	65	10067.692	9814	10686	59	10191.355	9866	11536	82	10056.354	9845	11102	43	10174.441	9811	11112	108	10092.546	9821	10687	55	10184.818	9843	11353	57	10224.509	9889	10891	66
478	72	10197.486	9871	11401	77	10109.753	9824	10756	113	10167.318	9806	11102	91	10174.483	9828	10833	85	10175.870	9854	11344	65	10107.123	9795	10785	59	10079.203	9887	11093	82	10118.378	9869	10709	43	10023.791	9844	10484	108	10146.843	9858	11109	55	10140.563	9821	11167	57	10061.421	9932	10546	66
479	72	10086.667	9858	11443	77	10151.441	9767	11124	113	10082.628	9337	11133	91	10274.033	9804	12250	85	10188.835	9848	11045	65	10094.938	9813	10674	59	10012.152	9892	10560	82	10137.220	9848	11323	43	10134.768	9797	10975	108	10271.936	9837	11301	55	10136.000	9872	10772	57	10157.176	9824	10761	66
480	72	10103.000	9835	10861	77	10086.091	9888	11161	113	10084.806	9808	10682	91	10219.011	9688	11749	85	10251.424	9780	11381	65	10125.123	9861	10982	59	10036.695	9860	10763	82	10107.122	9884	11138	43	10041.488	9604	10576	108	10200.481	9891	11204	55	10149.255	9670	11125	57	10187.947	9854	11316	66
481	72	10115.652	9822	11001	77	10072.182	9845	11347	113	10029.867	8854	10870	91	10124.044	9815	11078	85	10123.047	9791	11105	65	10180.523	9831	10759	59	10055.915	9700	10740	82	10098.549	9841	11790	43	10116.093	9891	11483	108	10222.676	9810	11419	55	10171.728	9934	11108	57	10075.807	9808	10858	66
482	72	10105.181	9855	11175	77	10137.896	9893	10917	113	10029.876	9877	10437	91	10104.736	9888	11001	85	10101.588	9851	10981	65	10141.107	9820	10782	59	10046.254	9884	10734	82	10055.683	9900	10939	43	10004.977	9892	10337	108	10140.361	9794	11668	55	10100.891	9900	10916	57	10164.333	9926	11243	66
483	72	10042.444	9828	10816	77	10132.272	9866	11053	113	10069.018	9853	11023	91	10183.967	9862	11558	85	10132.023	9829	10783	65	10039.369	9881	10634	59	10095.779	9879	10972	82	10155.561	9857	12053	43	10143.884	9869	10659	108	10195.194	9738	11634	55	10200.055	9908	11041	57	10134.263	9792	10970	66
484	72	10041.542	9841	10526	77	10114.559	9870	10891	113	10072.726	9891	10918	91	10245.022	9818	11331	85	10126.294	9831	11118	65	10109.369	9897	10755	59	10094.339	9936	11014	82	10135.207	9794	11709	43	10079.512	9885	10957	108	10137.611	9848	11060	55	10073.236	9877	10532	57	10209.193	9882	11252	66
485	72	10076.500	9888	10704	77	10135.688	9891	11169	113	10094.416	9876	10866	91	10156.374	9884	11797	85	10156.694	9891	12086	65	10062.954	9029	10900	59	10040.067	9834	10724	82	10055.842	9871	11084	43	10011.232	9590	10491	108	10165.954	9830	10886	55	10164.600	9890	10915	57	10194.720	9755	11438	66
486	72	10086.708	9881	10922	77	10126.233	9825	10906	113	10106.858	9837	10996	91	10206.209	9770	11484	85	10080.059	9891	11057	65	10131.200	9880	11059	59	10022.203	9817	10848	82	10063.769	9860	10823	43	10089.675	9893	10680	108	10198.686	9844	10916	55	10224.400	9891	11246	57	10151.105	9850	11115	66
487	72	10158.236	9860	11629	77	10163.104	9873	11169	113	10121.354	9848	10978	91	10274.462	9873	11934	85	10085.117	9881	11001	65	10103.893	9811	11198	59	10122.576	9814	11078	82	10074.231	9882	10972	43	10135.023	9862	11174	108	10209.556	9813	11359	55	10138.854	9817	10867	57	10128.315	9826	10691	66
488	72	10128.208	9857	10976	77	10174.584	9837	11030	113	10117.549	9810	11367	91	10216.385	9833	10938	85	10086.294	9897	11100	65	10076.492	9910	10949	59	10065.118	9907	10527	82	10173.939	9873	11514	43	10099.651	9837	10594	108	10201.269	9780	11141	55	10204.218	9881	10750	57	10276.789	9900	11050	66
489	72	10045.556	9897	10700	77	10058.363	9776	10662	113	10064.124	9855	11056	91	10274.594	9679	11783	85	10178.023	9862	11076	65	10267.585	9873	11479	59	10138.237	9725	11693	82	10051.842	9863	10680	43	10156.325	9845	11524	108	10165.926	9768	11764	55	10125.055	9848	11272	57	10175.298	9794	11386	66
490	72	10061.431	9712	10616	77	10078.169	9821	11623	113	10106.778	9809	10888	91	10066.330	9525	10849	85	10135.729	9875	10819	65	10062.169	9871	10652	59	10081.915	9824	11083	82	10127.061	9812	11149	43	10169.837	9807	11311	108	10232.407	9807	11455	55	10128.072	9781	10788	57	10170.333	9811	11169	66
491	72	10072.348	9851	10590	77	10119.039	9798	10880	113	10124.514	9812	11382	91	10157.297	9842	11477	85	10095.694	9903	11462	65	10063.154	9816	10767	59	10062.475	9889	10826	82	10115.109	9876	11151	43	10148.628	9904	10889	108	10189.814	9796	11349	55	10191.582	9759	11543	57	10268.333	9917	10972	66
492	72	10052.014	9893	10763	77	10080.402	9171	10914	113	10097.885	9492	10907	91	10090.868	9817	10897	85	10172.353	9821	11827	65	10076.646	9838	10903	59	10080.254	9854	10677	82	10124.061	9825	11161	43	10065.953	9670	10629	108	10113.093	9874	10646	55	10177.200	9875	10979	57	10275.895	9898	11696	66
493	72	10064.736	9820	11167	77	10140.883	9865	10869	113	10048.159	9385	11018	91	10189.165	9778	11326	85	10102.364	9876	11475	65	10133.246	9878	11325	59	10017.848	9894	10298	82	10145.585	9824	11169	43	10069.535	9881	10764	108	10152.713	9792	11484	55	10135.618	9867	10741	57	10290.720	9827	11251	66
494	72	10037.486	9866	10784	77	10176.546	9827	11168	113	10231.486	9867	11975	91	10183.198	9909	11576	85	10063.518	9883	10762	65	10042.969	9826	10601	59	10020.458	9307	10827	82	10045.220	9877	10635	43	10098.349	9825	11140	108	10254.509	9809	11383	55	10187.818	9890	10946	57	10257.965	9150	11700	66
495	72	10126.027	9757	11124	77	10120.961	9841	11138	113	10145.026	9751	11018	91	10216.352	9786	11436	85	10209.965	9750	12044	65	10095.031	9820	10936	59	10124.118	9825	10842	82	10116.366	9828	10843	43	10109.512	9827	10849	108	10099.139	9836	11292	55	10224.255	9890	11476	57	10155.491	9904	11318	66
496	72	10127.181	9850	11576	77	10141.571	9864	11376	113	10061.053	9905	10951	91	10168.890	9825	11073	85	10045.718	9827	10709	65	10033.230	9895	10511	59	10159.830	9784	11119	82	10042.964	9897	10787	43	10123.931	9846	10943	108	10256.917	9820	11192	55	10176.563	9886	10989	57	10193.491	9904	10824	66
497	72	10046.375	9907	11153	77	10056.468	9680	10798	113	10066.115	9813	11732	91	10152.318	9801	10841	85	10115.906	9904	10956	65	10056.277	9858	11280	59	10068.187	9914	10407	82	10098.829	9904	10973	43	10114.931	9858	10961	108	10125.176	9809	11445	55	10205.218	9862	11017	57	10113.685	9866	10811	66
498	72	10064.750	9911	10803	77	10128.091	9886	10536	113	10150.212	9891	11709	91	10191.286	9894	11484	85	10091.070	9816	11038	65	10108.154	9856	10511	59	10035.254	9884	10826	82	10092.512	9887	11294	43	10056.977	9816	10669	108	10141.046	9699	11427	55	10113.800	9896	10786	57	10179.597	9888	10882	66
499	72	10031.917	9872	10782	77	10244.468	9801	11124	113	10074.885	9878	10636	91	10137.561	9750	11258	85	10118.553	9847	11292	65	10084.308	9881	10780	59	10101.390	9890	10835	82	10050.512	9881	10895	43	10059.349	9849	10748	108	10151.657	9847	11713	55	10235.400	9886	11754	57	10347.053	9914	12279	66
500	72	10026.681	9849	10511	77	10128.117	9804	10805	113	10089.682	9863	11072	91	10158.670	9853	11845	85	10154.623	9892	11056	65	10160.262	9868	11705	59	10117.797	9888	10991	82	10090.427	9868	10989	43	10058.372	9864	10777	108	10162.936	9666	11008	55	10211.272	9832	11100	57	10178.280	9892	10991	66
501	72	10104.556	9859	11678	77	10072.390	9874	10686	113	10150.743	9813	10938	91	10222.439	9861	12227	85	10218.459	9881	11132	65	10108.554	9748	11565	59	10001.933	9879	10391	82	10036.451	9854	10633	43	10131.163	9838	10789	108	10141.564	9818	11270	55	10213.000	9815	11577	57	10189.895	9861	11145	66
502	72	10032.277	9852	10805	77	10049.961	9893	10778	113	10186.823	9844	11070	91	10239.143	9857	11643	85	10105.259	9811	11228	65	10207.400	9896	11212	59	10048.949	9856	10857	82	10051.915	9889	11066	43	10056.512	9879	10701	108	10178.963	9852	11066	55	10183.563	9805	10658	57	10168.754	9848	11141	66
503	72	10070.764	9817	11399	77	10119.000	9909	10981	113	10075.832	9848	10962	91	10135.033	9884	11001	85	10146.364	9844	11265	65	10102.000	9863	10860	59	10175.695	9778	11078	82	10140.976	9851	11402	43	10068.256	9804	10746	108	10183.130	9804	11662	55	10188.109	9869	11137	57	10198.877	9863	11945	66
504	72	10075.819	9854	10837	77	10041.052	9623	10754	113	10127.398	9892	11172	91	10134.571	9819	11459	85	10193.611	9887	11679	65	10145.893	9906	11399	59	10018.882	9833	11041	82	10054.976	9838	10757	43	10091.325	9931	10587	108	10217.564	9744	11893	55	10182.363	9835	11204	57	10134.526	9898	10893	66
505	72	10110.667	9852	10819	77	10099.091	9877	10617	113	10146.806	9720	11392	91	10174.879	9889	12133	85	10190.858	9923	12094	65	10045.893	9830	10732	59	10043.170	9891	10455	82	10076.317	9842	10771	43	10102.232	9910	11008	108	10220.898	9830	11052	55	10326.382	9832	11634	57	10233.211	9833	11243	66
506	72	10041.152	9904	10739	77	10081.039	9891	10893	113	10152.425	9843	11157	91	10202.011	9744	11981	85	10153.059	9828	11063	65	10104.907	9816	10679	59	10117.237	9768	10830	82	10183.915	9843	10974	43	10041.325	9870	10432	108	10172.074	9828	11472	55	10076.036	9895	10537	57	10396.771	9730	11377	66
507	72	10068.736	9839	10522	77	10100.623	9879	11075	113	10049.248	9873	10873	91	10114.330	9777	11076	85	10048.741	9775	11381	65	10189.016	9796	11227	59	10166.966	9889	11690	82	10062.391	9885	10790	43	10122.977	9863	10944	108	10134.102	9789	10871	55	10269.091	9699	11558	57	10148.035	9858	11020	66
508	72	10075.598	9842	10418	77	10148.818	9835	11608	113	10096.053	9886	10902	91	10232.439	9893	11840	85	10051.835	9852	10667	65	10102.169	9879	11519	59	10090.373	9872	11096	82	10079.683	9866	10905	43	10018.000	9879	10615	108	10155.907	9817	11043	55	10247.491	9744	11520	57	10232.053	9911	11336	66
509	72	10045.667	9827	10566	77	10096.896	9855	11352	113	10173.230	9810	11864	91	10103.835	9855	11472	85	10109.906	9860	11414	65	10059.538	9885	10719	59	10165.509	9870	11164	82	10155.707	9879	11418	43	10061.325	9866	10760	108	10213.000	9829	11516	55	10188.382	9812	10980	57	10180.614	9912	11559	66
510	72	10114.361	9860	10756	77	10143.818	9506	11383	113	10159.965	9800	11647	91	10212.758	9867	11813	85	10187.800	9842	11749	65	10103.031	9281	11170	59	10084.797	9874	10628	82	10068.269	9879	11180	43	10020.441	9871	10488	108	10223.648	9821	11523	55	10280.728	9638	12104	57	10328.456	9699	12198	66
511	72	10131.792	9795	11180	77	10176.441	9782	11479	113	10072.619	9706	10922	91	10187.055	9828	11943	85	10200.282	9806	11676	65	10060.262	9801	10606	59	10022.661	9876	10466	82	10024.817	9887	10546	43	10211.279	9857	11456	108	10171.213	9832	11763	55	10153.418	9883	11194	57	10194.930	9819	11027	66
512	72	10113.361	9865	10878	77	10032.571	9896	10747	113	10140.194	9813	11964	91	10103.220	9807	11016	85	10237.941	9899	11239	65	10108.462	9874	11162	59	10184.271	9880	10987	82	10121.866	9857	11270	43	10163.232	9884	10829	108	10216.889	9872	11257	55	10269.055	9424	11978	57	10247.035	9798	11220	66
513	72	10076.861	9913	11088	77	10179.351	9866	11668	113	10170.867	9872	11023	91	10192.726	9845	12827	85	10166.412	9850	11031	65	10090.861	9856	10916	59	10029.136	9608	10711	82	10052.134	9897	11088	43	10090.047	9905	11299	108	10235.843	9893	12422	55	10150.618	9866	10821	57	10237.421	9871	11038	66
514	72	10081.736	9829	11062	77	10126.363	9878	11832	113	10066.965	9865	11481	91	10240.978	9782	11682	85	10155.142	9861	11046	65	10078.984	9856	10920	59	10023.864	9850	11083	82	10081.269	9863	10576	43	10102.907	9816	11182	108	10252.991	9854	11577	55	10153.909	9892	10881	57	10143.176	9869	10642	66
515	72	10021.152	9737	10831	77	10113.039	9899	10680	113	10089.699	9871	11282	91	10133.890	9824	10865	85	10200.436	9854	11068	65	10104.907	9871	10935	59	10090.373	9852	11495	82	10194.036	9746	11620	43	10078.721	9845	10724	108	10240.963	9818	11359	55	10170.019	9876	10906	57	10135.158	9908	10750	66
516	72	10095.639	9885	11037	77	10072.870	9824	10593	113	10092.575	9832	10893	91	10175.088	9831	12185	85	10153.165	9873	11533	65	10099.646	9868	10634	59	10044.373	9851	10792	82	10053.891	9867	10494	43	10044.512	9831	10561	108	10251.361	9876	11394	55	10280.764	9823	11420	57	10085.824	9861	11034	66
517	72	10045.792	9124	11085	77	10166.701	9326	10799	113	10124.398	9823	11238	91	10145.473	9789	11162	85	10156.753	9915	11465	65	10107.308	9861	11435	59	10065.000	9871	10809	82	10078.707	9855	10866	43	9999.396	9518	10272	108	10130.843	9766	11212	55	10228.546	9717	11622	57	10231.597	9843	11075	66
518	72	10130.750	9873	11311	77	10140.272	9792	11448	113	10127.522	9800	10978	91	10077.527	9904	10809	85	10189.259	9878	10977	65	10112.200	9884	10804	59	10026.305	9765	10710	82	10062.464	9876	11174	43	10134.023	9884	10940	108	10197.259	9715	11859	55	10266.964	9632	11697	57	10131.035	9931	11241	66
519	72	10087.694	9867	11727	77	10111.753	9809	10751	113	10106.301	9875	10818	91	10166.143	9800	11591	85	10168.412	9817	11066	65	10079.523	9849	10832	59	10027.525	9520	10601	82	10090.976	9865	10942	43	10120.325	9876	10751	108	10316.694	9616	12087	55	10100.800	9870	10791	57	10254.368	9925	11547	66
520	72	10090.361	9881	10940	77	10080.546	9860	11210	113	10161.398	9885	11480	91	10135.121	9818	11129	85	10104.636	9815	11066	65	10077.000	9857	10739	59	10079.848	9912	10981	82	10101.878	9840	11253	43	10089.837	9884	11009	108	10258.324	9805	11413	55	10096.454	9919	10725	57	10182.965	9846	11811	66
521	72	10045.027	9865	10726	77	10196.571	9814	11542	113	10144.610	9859	11066	91	10230.550	9887	11555	85	10115.553	9889	11096	65	10061.523	9899	10867	59	10108.085	9769	10927	82	10130.609	9849	11399	43	10109.163	9877	10699	108	10223.686	9854	11311	55	10167.582	9919	11186	57	10211.771	9830	10870	66
522	72	10149.708	9868	11399	77	10125.857	9838	10889	113	10147.956	9833	11344	91	10244.901	9845	11411	85	10165.070	9805	10942	65	10026.277	9879	10509	59	10036.645	9886	10611	82	10072.488	9828	10840	43	10027.628	9904	10379	108	10253.694	9856	11357	55	10156.836	9873	11444	57	10100.737	9881	10575	66
523	72	10111.042	9854	11197	77	10200.260	9890	11064	113	10117.673	9836	11110	91	10184.571	9793	10948	85	10103.529	9861	10867	65	10064.385	9898	10635	59	10077.525	9854	10749	82	10070.378	9852	10782	43	10142.581	9821	11323	108	10200.667	9852	11671	55	10182.000	9908	11380	57	10108.105	9877	11116	66
524	72	10242.806	9744	11420	77	10085.260	9815	11084	113	10108.478	9864	11402	91	10159.857	9804	12744	85	10223.895	9873	11528	65	10128.062	9867	11384	59	10076.203	9911	10672	82	10033.109	9738	11214	43	10051.744	9866	10823	108	10140.241	9808	11242	55	10160.782	9849	11158	57	10168.614	9890	10846	66
525	72	10162.389	9721	11861	77	10158.233	9860	10909	113	10151.053	9836	11534	91	10142.154	9617	12330	85	10205.988	9831	11643	65	10040.354	9834	10655	59	10047.509	9891	10727	82	10023.342	9861	10546	43	10052.488	9911	10790	108	10230.463	9828	11908	55	10171.764	9878	11173	57	10269.315	9841	11222	66
526	72	10108.583	9694	10883	77	10219.896	9830	11678	113	10153.708	9823	11420	91	10145.780	9887	10853	85	10066.671	9616	10768	65	10069.246	9853	10726	59	10091.933	9881	10779	82	10119.158	9896	11484	43	10035.651	9777	11049	108	10212.694	9152	11540	55	10216.055	9831	11327	57	10229.562	9888	11264	66
527	72	10148.444	9855	11183	77	10137.130	9887	11522	113	10131.593	9780	11426	91	10255.286	9868	11641	85	10151.895	9876	11258	65	10146.770	9897	11338	59	10039.933	9857	10722	82	10099.634	9851	10948	43	10020.069	9861	10532	108	10232.870	9840	12144	55	10167.618	9855	11413	57	10090.035	9857	10718	66
528	72	10069.542	9867	10697	77	10217.571	9725	12644	113	10106.637	9860	11681	91	10168.912	9720	11749	85	10116.706	9852	11258	65	10082.246	9823	10897	59	10056.102	9907	10484	82	10101.646	9828	11249	43	10030.535	9886	10577	108	10102.777	9848	11326	55	10172.036	9851	12031	57	10125.000	9913	10839	66
529	72	10055.361	9794	11251	77	10087.156	9815	10921	113	10171.203	9847	11086	91	10166.176	9767	11575	85	10112.729	9723	11552	65	10034.230	9852	10961	59	10040.525	9881	10497	82	10049.891	9862	10687	43	10045.047	9809	10922	108	10202.241	9792	11388	55	10222.964	9830	11418	57	10137.912	9908	10908	66
530	72	10093.611	9841	10800	77	10197.987	9795	11064	113	10063.026	9850	10819	91	10165.912	9890	11253	85	10163.564	9866	11042	65	10051.400	9832	10627	59	10039.355	9908	10890	82	10043.951	9871	10944	43	10012.187	9899	10315	108	10172.519	9408	11969	55	10143.146	9823	11097	57	10253.842	9879	11518	66
531	72	10086.111	9450	10657	77	10193.091	9820	11339	113	10127.283	9874	11065	91	10184.396	9834	11263	85	10127.847	9815	11992	65	10176.230	9864	11072	59	10072.830	9852	10589	82	10050.854	9774	11117	43	10020.581	9865	10366	108	10227.444	9880	12741	55	10198.618	9915	10833	57	10138.509	9832	10815	66
532	72	10024.792	9733	10575	77	10083.468	9862	10641	113	10140.797	9823	11164	91	10151.670	9904	11266	85	10128.906	9704	11211	65	10044.308	9871	11175	59	10097.966	9868	10671	82	10036.427	9880	10417	43	10151.813	9846	10798	108	10286.417	9849	11287	55	10106.945	9837	11342	57	10161.824	9893	11697	66
533	72	10122.667	9859	11630	77	10125.390	9870	11538	113	10108.797	9848	11352	91	10209.318	9882	11974	85	10214.436	9873	11457	65	10101.538	9874	11022	59	10148.221	9824	12825	82	10098.109	9444	11564	43	10102.047	9909	10895	108	10222.806	9777	11853	55	10129.654	9798	11186	57	10133.403	9853	10818	66
534	72	10012.833	9860	10329	77	10227.676	9783	11379	113	10099.947	9596	10865	91	10173.582	9865	11909	85	10118.412	9844	10927	65	10107.907	9843	11671	59	10128.187	9869	11070	82	10098.658	9878	10942	43	10074.465	9874	11137	108	10182.389	9872	11091	55	10137.582	9868	11272	57	10120.491	9837	11117	66
535	72	10040.833	9810	10482	77	10112.117	9895	10764	113	10122.194	9477	11407	91	10270.561	9920	12340	85	10178.271	9872	11886	65	10042.554	9872	10921	59	10133.560	9855	10919	82	10093.415	9875	11155	43	10077.721	9896	10736	108	10180.981	9759	11032	55	10297.272	9539	12762	57	10235.035	9850	11203	66
536	72	10025.973	9859	10674	77	10051.363	9751	10643	113	10141.549	9833	11612	91	10184.604	9889	11280	85	10192.941	9826	12273	65	10018.016	9830	10301	59	10141.390	9510	11103	82	10032.854	9838	10545	43	10088.047	9867	10702	108	10109.389	9770	10980	55	10224.600	9857	11147	57	10097.000	9845	10645	66
537	72	10093.694	9868	10991	77	10174.324	9746	11415	113	10123.646	9874	11356	91	10232.264	9858	11492	85	10100.329	9837	11099	65	10139.600	9799	10783	59	10194.051	9786	11103	82	10115.854	9811	11008	43	10087.023	9868	10878	108	10207.731	9851	11922	55	10243.509	9872	11082	57	10118.211	9788	10792	66
538	72	10063.319	9186	10750	77	10123.688	9856	11388	113	10132.070	9849	11362	91	10128.462	9897	11813	85	10123.482	9896	11910	65	10137.938	9793	11461	59	10134.779	9346	10855	82	10095.464	9676	11212	43	10020.628	9862	10488	108	10155.027	9734	11505	55	10218.745	9881	11573	57	10179.474	9812	11155	66
539	72	10086.694	9800	11014	77	10020.416	9873	10795	113	10114.540	9845	10809	91	10164.703	9865	11327	85	10063.623	9229	11257	65	10068.446	9849	10810	59	10027.797	9877	10496	82	10028.207	9844	10455	43	10326.813	9841	11988	108	10195.611	9842	11614	55	10303.272	9920	11442	57	10138.685	9871	11385	66
540	72	10117.931	9899	10966	77	10189.520	9788	12040	113	10081.974	9855	11046	91	10157.154	9860	11170	85	10130.424	9881	11313	65	10068.400	9868	10826	59	10158.949	9877	10860	82	10086.012	9860	11103	43	10163.187	9879	11381	108	10253.333	9703	11667	55	10280.272	9845	11175	57	10111.333	9820	10704	66
541	72	10058.458	9873	11132	77	10235.493	9869	11529	113	10119.390	9753	11273	91	10200.824	9891	11293	85	10174.447	9780	11519	65	10143.938	9860	11782	59	10095.390	9920	11517	82	10106.183	9855	11321	43	10131.396	9876	10882	108	10267.148	9800	12053	55	10260.909	9855	11639	57	10198.035	9901	11192	66
542	72	10069.027	9563	10847	77	10229.714	9776	12083	113	10085.902	9848	10989	91	10284.780	9855	11281	85	10220.094	9823	11466	65	10095.262	9870	10665	59	10072.830	9859	10850	82	10046.769	9860	10726	43	10055.232	9875	10686	108	10106.389	9839	10890	55	10257.310	9845	11422	57	10149.877	9904	10962	66
543	72	10089.986	9915	10623	77	10204.806	9901	11486	113	10132.142	9912	10901	91	10179.594	9879	11552	85	10132.188	9876	11140	65	10071.000	9893	10823	59	10050.051	9842	10828	82	10127.671	9824	11450	43	10130.349	9826	10703	108	10226.667	9881	11345	55	10069.437	9849	10542	57	10127.895	9846	10878	66
544	72	10059.208	9871	10659	77	10077.701	9874	10709	113	10067.965	9814	11230	91	10160.242	9823	10847	85	10099.553	9885	10747	65	10117.046	9888	10678	59	10125.355	9854	11121	82	10053.622	9892	11013	43	10102.209	9840	11051	108	10146.361	9878	11117	55	10285.091	9871	11332	57	10190.491	9848	11270	66
545	72	10118.306	9845	10967	77	10114.091	9456	11030	113	10136.761	9782	11453	91	10187.527	9839	11135	85	10114.459	9880	11087	65	10158.815	9843	11381	59	10071.509	9894	10782	82	10088.280	9878	11098	43	10110.047	9874	11312	108	10185.454	9857	11726	55	10271.928	9823	11018	57	10135.229	9834	10814	66
546	72	10127.777	9861	10916	77	10199.026	9867	11655	113	10052.089	9867	11256	91	10236.703	9774	12124	85	10123.459	9072	11044	65	10070.523	9900	10696	59	10021.458	9888	10753	82	10065.939	9874	11064	43	10074.187	9888	10648	108	10134.926	9852	10897	55	10319.346	9822	11602	57	10132.280	9876	10804	66
547	72	10073.986	9855	10628	77	10193.753	9880	12107	113	10148.655	9869	11060	91	10247.824	9708	12776	85	10083.247	9805	10675	65	10110.984	9838	10880	59	10122.322	9908	11237	82	10094.756	9886	11424	43	10065.441	9886	10914	108	10138.333	9820	10921	55	10214.236	9827	10723	57	10135.438	9893	11215	66
548	72	10124.542	9889	10899	77	10143.078	9872	10855	113	10077.212	9856	10807	91	10157.989	9873	10924	85	10175.788	9879	11598	65	10237.062	9870	12102	59	10031.576	9892	10558	82	10068.634	9915	10907	43	10068.860	9900	10656	108	10198.824	9821	11545	55	10195.782	9869	10931	57	10189.859	9789	11095	66
549	72	10162.152	9865	11140	77	10165.831	9888	11133	113	10138.690	9786	11431	91	10249.330	9764	12085	85	10119.459	9758	11518	65	10136.646	9899	11389	59	10136.627	9855	11344	82	10059.012	9846	10562	43	10064.140	9867	10746	108	10204.324	9799	11219	55	10336.745	9662	11562	57	10174.597	9865	10805	66
550	72	10005.389	9855	10545	77	10130.272	9893	11431	113	10115.495	9831	11097	91	10210.132	9859	11537	85	10207.142	9883	11201	65	10149.861	9840	11691	59	10038.237	9889	10509	82	10064.976	9850	11040	43	10042.396	9905	11102	108	10185.120	9854	11224	55	10216.019	9847	11455	57	10335.737	9908	12273	66
551	72	10066.625	9889	11076	77	10146.948	9860	10673	113	10133.398	9887	10765	91	10196.341	9881	12691	85	10161.047	9850	11526	65	10045.339	9879	10942	59	10094.898	9855	11516	82	10081.756	9856	10951	43	10112.744	9892	10537	108	10224.444	9843	11577	55	10174.091	9858	11216	57	10184.158	9825	11280	66
552	72	10021.569	9865	10567	77	10159.272	9902	12057	113	10103.505	9887	10813	91	10230.824	9663	11559	85	10183.459	9893	11482	65	10128.538	9902	11191	59	10071.407	9867	11240	82	10075.598	9828	11893	43	10072.023	9341	11302	108	10178.889	9809	11564	55	10257.218	9862	11134	57	10231.982	9797	11319	66
553	72	10128.431	9876	11062	77	10120.806	9881	10790	113	10033.991	9562	10948	91	10254.044	9736	12596	85	10128.212	9873	11098	65	10169.339	9866	11241	59	10075.933	9863	10667	82	10062.305	9761	10909	43	10036.581	9902	10905	108	10283.861	9874	12263	55	10285.654	9705	11256	57	10145.368	9913	11064	66
554	72	10048.500	9806	11111	77	10120.402	9890	11310	113	10120.505	9860	10902	91	10125.274	9872	11482	85	10154.835	9911	11976	65	10131.600	9901	10923	59	10019.102	9860	10357	82	10025.146	9895	10684	43	9996.441	9910	10413	108	10259.759	9828	11429	55	10155.563	9888	11098	57	10163.859	9914	10922	66
555	72	10111.277	9863	10720	77	10116.844	9876	11190	113	10123.540	9792	11412	91	10160.044	9877	11737	85	10116.588	9849	10990	65	10114.523	9872	10757	59	10062.695	9895	10534	82	10146.536	9866	11526	43	10073.140	9893	10823	108	10232.009	9486	11365	55	10205.818	9819	11033	57	10209.193	9913	11194	66
556	72	10132.792	9872	10988	77	10111.936	9889	10926	113	10088.602	9832	10771	91	10254.703	9874	11534	85	10182.636	9900	11799	65	10050.077	9862	11039	59	10104.797	9899	10967	82	10014.805	9241	10725	43	10012.279	9900	10303	108	10174.074	9795	10899	55	10178.310	9873	11289	57	10079.105	9814	10524	66
557	72	10127.792	9818	11198	77	10121.052	9842	11504	113	10076.062	9845	11327	91	10203.802	9859	11673	85	10127.671	9877	11239	65	10058.400	9888	11126	59	10065.933	9832	10828	82	10071.524	9856	10680	43	10018.232	9880	10345	108	10148.361	9856	10817	55	10179.000	9794	11283	57	10174.229	9829	11732	66
558	72	10104.389	9805	11162	77	10219.013	9882	11162	113	10050.266	9872	10674	91	10171.077	9878	11261	85	10176.870	9849	11463	65	10076.062	9820	10787	59	10054.355	9896	10753	82	10150.488	9635	11330	43	10092.047	9908	11164	108	10114.019	9868	10587	55	10200.945	9826	11173	57	10130.737	9836	10880	66
559	72	10082.819	9885	11112	77	10154.299	9867	10835	113	10115.336	8916	10972	91	10227.110	9682	11357	85	10160.142	9779	10798	65	10191.123	9874	10732	59	10102.221	9925	11439	82	10037.707	9841	10609	43	10066.256	9893	10694	108	10159.037	9850	11332	55	10206.310	9869	11273	57	10152.141	9861	11152	66
560	72	10062.083	9911	10636	77	10167.688	9738	11015	113	10064.390	9599	11057	91	10173.912	9867	12138	85	10114.259	8712	11329	65	10191.139	9857	11294	59	10100.237	9841	10781	82	10030.976	9832	10424	43	10046.488	9883	10546	108	10178.223	9856	11042	55	10315.400	9889	11942	57	10069.965	9779	10689	66
561	72	10085.014	9553	10752	77	10140.909	9867	11353	113	10209.115	9800	11440	91	10166.890	9767	11202	85	10175.518	9797	11349	65	10069.615	9854	10872	59	10128.830	9826	10809	82	10080.244	9837	10626	43	10029.953	9893	10291	108	10173.027	9811	11359	55	10233.527	9807	11053	57	10246.842	9828	11263	66
562	72	10183.848	9921	12242	77	10195.676	9817	10949	113	10069.619	9466	11020	91	10141.066	9819	10894	85	10213.776	9770	11238	65	10054.815	9884	10323	59	10057.525	9890	10574	82	10119.561	9748	11512	43	10098.581	9859	10895	108	10188.936	9888	11498	55	10288.818	9795	11487	57	10165.105	9866	11416	66
563	72	10064.111	9867	11221	77	10189.961	9901	10777	113	10080.930	9866	10696	91	10200.286	9840	11558	85	10089.776	9707	11682	65	10140.123	9763	11149	59	10085.593	9862	10681	82	10075.000	9874	10790	43	10170.279	9864	10821	108	10221.898	9821	11093	55	10184.327	9857	10822	57	10092.526	9828	10585	66
564	72	10086.931	9848	11263	77	10246.571	9872	11677	113	10090.885	9841	10961	91	10161.418	9820	11080	85	10152.529	9635	11249	65	10087.292	9819	11149	59	10037.576	9879	11094	82	10139.988	9901	11016	43	10042.441	9918	11127	108	10108.833	9823	11049	55	10176.146	9820	11416	57	10302.754	9772	11550	66
565	72	10057.361	9900	11261	77	10159.312	9836	11262	113	10107.894	9820	11180	91	10239.429	9830	11970	85	10158.706	9850	11730	65	10122.907	9663	10784	59	10051.509	9793	10988	82	10072.451	9858	10644	43	10139.628	9848	10953	108	10121.500	9815	10877	55	10234.127	9842	11307	57	10158.474	9914	11295	66
566	72	10069.181	9848	11093	77	10089.013	9825	10964	113	10133.885	9830	11398	91	10167.736	9788	11530	85	10132.212	9782	11047	65	10046.554	9890	10652	59	10228.475	9896	11819	82	10058.976	9871	10868	43	10047.604	9821	11132	108	10135.936	9807	11065	55	10450.654	9748	12545	57	10230.912	9871	11617	66
567	72	10066.208	9872	10911	77	10131.221	9823	11077	113	10103.106	9841	11022	91	10229.934	9799	11410	85	10185.224	9832	11248	65	10085.400	9896	10904	59	10192.051	9834	11682	82	10062.231	9884	11251	43	10078.000	9882	10740	108	10114.064	9914	11142	55	10161.255	9891	11776	57	10156.720	9823	10642	66
568	72	10047.723	9909	10958	77	10077.052	9853	11036	113	10149.053	9851	11050	91	10142.165	9798	11331	85	10158.659	9853	11146	65	10112.339	9825	11344	59	10110.187	9687	10689	82	10108.220	9879	11079	43	10016.791	9814	10654	108	10125.870	9364	11177	55	10260.546	9727	11449	57	10229.158	9846	11165	66
569	72	10092.083	9863	10631	77	10157.312	9877	11162	113	10039.708	9812	11052	91	10195.297	9800	11443	85	10223.683	9819	10899	65	10125.415	9894	10955	59	10088.610	9861	10910	82	10064.536	9855	11429	43	10072.396	9915	10581	108	10209.194	9798	11261	55	10162.036	9857	10638	57	10112.720	9920	10749	66
570	72	10136.931	9371	11457	77	10174.429	9908	11431	113	10210.806	9841	11612	91	10237.044	9824	11711	85	10104.412	9892	10729	65	10167.031	9840	11510	59	10144.729	9891	11101	82	10062.915	9909	10717	43	10125.721	9908	10853	108	10176.111	9854	11262	55	10218.236	9918	11599	57	10080.421	9867	10809	66
571	72	10154.777	9765	11712	77	10223.091	9875	11132	113	10059.478	9867	10864	91	10123.264	9635	10979	85	10264.130	9735	12677	65	10109.415	9859	10771	59	10154.966	9813	11147	82	10069.634	9415	10796	43	10100.907	9877	11122	108	10166.564	9807	11524	55	10267.582	9868	11303	57	10095.438	9884	10575	66
572	72	10037.125	9845	10906	77	10134.883	9834	10815	113	10087.531	9895	11054	91	10229.187	9679	11915	85	10156.659	9899	11646	65	10040.770	9842	10610	59	10040.525	9901	10775	82	10142.024	9881	11397	43	9979.791	9911	10113	108	10219.473	9807	11478	55	10144.745	9851	11002	57	10139.982	9813	11002	66
573	72	10084.083	9840	10955	77	10189.676	9898	11033	113	10118.575	9845	10852	91	10181.648	9880	11707	85	10137.412	9886	11127	65	10125.277	9850	10870	59	10066.203	9800	10851	82	10115.549	9821	11234	43	10093.604	9671	10650	108	10115.074	9826	11202	55	10131.891	9869	10861	57	10175.053	9818	11282	66
574	72	10077.389	9853	10774	77	10242.233	9792	11324	113	10121.115	9794	11016	91	10163.626	9899	12544	85	10197.012	9887	11290	65	10021.400	9859	10657	59	10215.067	9811	11981	82	10040.427	9620	10562	43	10074.512	9898	10850	108	10155.907	9872	11317	55	10201.873	9835	11710	57	10184.246	9902	11720	66
575	72	10080.861	9890	11141	77	10134.831	9854	11128	113	10127.098	9853	11939	91	10268.088	9887	12137	85	10117.364	9866	11097	65	10072.770	9785	10960	59	10065.898	9864	10832	82	10179.146	9839	11880	43	10182.675	9853	10945	108	10144.833	9810	10924	55	10151.745	9845	10785	57	10147.544	9624	10854	66
576	72	10037.139	9910	10436	77	10132.441	9850	11325	113	10104.593	9487	11545	91	10212.429	9881	11946	85	10196.977	9842	11205	65	10102.770	9887	11554	59	10092.695	9876	10754	82	10196.609	9896	11514	43	10262.023	9803	12174	108	10240.759	9891	12345	55	10200.310	9836	11253	57	10230.088	9901	12556	66
577	72	10082.611	9851	11030	77	10070.688	9873	10828	113	10123.150	9788	12412	91	10199.176	9784	11504	85	10079.447	9897	11146	65	10035.815	9762	10564	59	10090.695	9809	10706	82	10004.658	9863	10575	43	10055.860	9657	10914	108	10173.380	9890	11532	55	10222.964	9910	11188	57	10095.333	9893	10865	66
578	72	10107.875	9855	11072	77	10195.948	9827	11169	113	10075.150	9613	11676	91	10247.154	9707	11196	85	10161.341	9790	11678	65	10047.216	9906	10450	59	10067.593	9848	10946	82	10082.280	9842	11256	43	10029.860	9877	10349	108	10125.667	9832	10721	55	10322.072	9687	11658	57	10102.807	9850	10556	66
579	72	10077.167	9876	10726	77	10095.194	9881	11294	113	10208.194	9836	11545	91	10208.956	9722	11736	85	10089.576	9832	11117	65	10105.585	9594	11180	59	10035.034	9886	10608	82	10077.988	9858	10808	43	10118.768	9792	11574	108	10271.324	9774	11893	55	10126.418	9833	10861	57	10189.386	9900	11588	66
580	72	10064.556	9843	11107	77	10041.637	9841	10640	113	10078.000	9448	10852	91	10205.780	9840	11190	85	10101.105	9846	10832	65	10155.554	9819	11235	59	10138.390	9848	11347	82	10106.683	9814	11123	43	10047.535	9869	10779	108	10140.667	9836	11053	55	10261.509	9930	11400	57	10146.438	9878	11169	66
581	72	10149.556	9868	11251	77	10272.156	9865	11971	113	10096.053	9814	11069	91	10239.945	9815	11225	85	10124.389	9868	10712	65	10236.585	9874	11503	59	10078.949	9858	10642	82	10098.964	9836	11118	43	10028.465	9886	10442	108	10160.556	9838	11033	55	10237.310	9841	11328	57	10177.105	9861	10904	66
582	72	10189.444	9836	11611	77	10133.286	9914	11478	113	10089.257	9843	10819	91	10201.638	9758	11267	85	10206.212	9827	11596	65	10065.984	9888	11673	59	10163.221	9857	11028	82	10099.915	9894	11831	43	10146.047	9807	11036	108	10175.223	9861	11408	55	10131.200	9823	11264	57	10255.438	9828	11747	66
583	72	10088.152	9887	10735	77	10133.896	9842	10883	113	10118.035	9852	11155	91	10202.121	9813	11958	85	10117.082	9322	10749	65	10139.661	9860	10880	59	10085.864	9834	11012	82	10061.464	9888	10851	43	10040.813	9924	10491	108	10202.777	9908	11475	55	10227.310	9886	11258	57	10192.298	9823	11255	66
584	72	10133.917	9884	10968	77	10136.896	9790	11062	113	10176.841	9906	11476	91	10107.670	9200	11162	85	10168.823	9846	11685	65	10147.277	9589	11075	59	10140.051	9780	11789	82	10073.817	9857	11060	43	10247.349	9856	11083	108	10162.759	9763	11154	55	10225.509	9790	11394	57	10206.877	9822	11378	66
585	72	10037.208	9838	11055	77	10228.857	9686	11069	113	10102.575	9823	11192	91	10151.483	9567	11215	85	10175.200	9772	10998	65	10133.400	9840	10898	59	10018.170	9833	10599	82	10083.012	9902	11068	43	10078.465	9899	10620	108	10057.777	9831	11119	55	10155.072	9854	10872	57	10146.456	9906	10945	66
586	72	10166.389	9888	11597	77	10187.520	9877	11939	113	10085.266	9888	11017	91	10141.494	9858	11011	85	10104.541	9839	10971	65	10129.446	9888	10701	59	9996.288	9902	10465	82	10150.756	9870	10782	43	10018.651	9507	10581	108	10169.046	9772	11555	55	10169.509	9901	11064	57	10229.246	9874	11330	66
587	72	10088.306	9860	11396	77	10151.026	9846	11148	113	10107.363	9842	11039	91	10192.890	9868	11440	85	10072.012	9813	10736	65	10108.446	9835	10748	59	10016.136	9919	10468	82	10097.500	9894	11385	43	10093.163	9868	11050	108	10226.083	9862	11414	55	10170.873	9818	11517	57	10097.947	9838	10787	66
588	72	10195.681	9854	11871	77	10172.091	9870	11482	113	10073.743	9836	10981	91	10170.989	9894	11300	85	10160.000	9827	11219	65	10062.538	9891	10613	59	10224.288	9845	11296	82	10118.902	9857	11311	43	10021.325	9869	10367	108	10076.481	9893	11074	55	10259.327	9799	11130	57	10210.263	9836	10886	66
589	72	10067.306	9867	10881	77	10192.767	9838	10877	113	10101.142	9873	11323	91	10228.868	9794	11488	85	10202.659	9858	11658	65	10131.354	9884	11148	59	10058.627	9889	11193	82	10077.658	9847	11119	43	10108.675	9886	11129	108	10209.009	9823	12036	55	10209.618	9815	10965	57	10247.562	9820	11332	66
590	72	10064.681	9789	10835	77	10116.974	9893	10821	113	10116.168	9891	11143	91	10125.362	9830	11722	85	10052.718	9872	11305	65	10139.692	9406	10993	59	10040.170	9869	10484	82	10144.280	9867	10908	43	10180.768	9804	11202	108	10089.630	9869	10925	55	10280.981	9771	10970	57	10121.298	9832	11087	66
591	72	10106.402	9866	11144	77	10076.064	9744	10879	113	10201.505	9749	11907	91	10126.352	9471	11083	85	10106.611	9870	11088	65	10062.016	9709	10699	59	10052.339	9840	10722	82	10106.195	9797	11015	43	10056.441	9806	10656	108	10236.361	9799	11528	55	10161.109	9890	10713	57	10121.912	9896	10956	66
592	72	10129.889	9799	11131	77	10112.208	9827	10801	113	10113.841	9793	11389	91	10166.692	9889	11435	85	10151.000	9807	11134	65	10054.615	9300	10664	59	10131.509	9816	10952	82	10124.769	9865	10835	43	10076.465	9896	10568	108	10136.056	9836	11135	55	10074.509	9573	10699	57	10151.018	9876	10712	66
593	72	10021.819	9839	10903	77	10117.676	9904	10849	113	10161.318	9862	11087	91	10204.209	9872	11429	85	10151.165	9906	11185	65	10077.738	9884	10899	59	10049.491	9763	10590	82	10104.269	9868	11410	43	10095.279	9693	11234	108	10177.954	9817	11252	55	10379.473	9745	12118	57	10200.123	9137	10949	66
594	72	10135.958	9806	11007	77	10174.233	9837	12336	113	10127.425	9568	11042	91	10165.550	9886	11582	85	10101.353	9883	11454	65	10127.123	9872	11476	59	10086.610	9540	10742	82	10130.305	9897	11875	43	10105.023	9920	10713	108	10180.639	9772	11189	55	10353.363	9914	11755	57	10162.386	9918	11310	66
595	72	10101.486	9899	11202	77	10128.610	9787	11159	113	10152.080	9841	10940	91	10178.824	9880	11621	85	10107.636	9861	11001	65	10115.385	9924	10996	59	10078.000	9846	11072	82	10078.012	9882	10945	43	10031.349	9912	10332	108	10201.176	9876	11933	55	10188.836	9828	11541	57	10070.824	9814	10671	66
596	72	10099.444	9882	10537	77	10076.870	9869	11068	113	10169.531	9890	11673	91	10201.670	9816	10860	85	10156.977	9861	11496	65	10072.492	9824	10654	59	10119.407	9756	10886	82	10132.183	9852	11033	43	10100.488	9866	10952	108	10211.991	9834	11090	55	10182.909	9895	11125	57	10169.176	9891	10931	66
597	72	10156.598	9844	11217	77	10150.091	9892	11291	113	10105.283	9854	11244	91	10110.055	9893	11397	85	10156.059	9899	10894	65	10098.815	9897	11277	59	10059.187	9875	10909	82	10118.427	9859	11404	43	10143.047	9810	11316	108	10147.926	9777	11178	55	10153.346	9750	11292	57	10105.368	9883	10901	66
598	72	10055.458	9893	10751	77	10125.922	9702	10933	113	10156.947	9850	11037	91	10191.879	9873	11075	85	10091.117	9844	10821	65	10069.354	9896	10687	59	10006.221	9887	10266	82	10051.536	9829	10816	43	10032.325	9782	10363	108	10105.306	9815	11244	55	10262.182	9851	11173	57	10128.877	9879	12509	66
599	72	10073.458	9826	11029	77	10059.896	9889	10895	113	10093.797	9682	11404	91	10207.692	9852	11915	85	10084.259	9895	10931	65	10168.277	9912	11201	59	10156.339	9711	10844	82	10119.329	9849	11099	43	10082.303	9896	10777	108	10268.611	9811	10975	55	10095.818	9791	10743	57	10101.035	9898	10803	66
600	72	10096.500	9900	10738	77	10132.844	9807	10814	113	10210.062	9800	11183	91	10099.758	9883	10962	85	10175.130	9847	11158	65	10112.846	9883	10705	59	10067.102	9832	10632	82	10047.609	9850	10605	43	10095.559	9846	10837	108	10176.769	9770	12493	55	10248.019	9876	10941	57	10268.526	9891	12126	66
601	72	10022.694	9882	10584	77	10078.936	9869	10979	113	10234.035	9801	11696	91	10124.967	9891	10606	85	10050.529	9854	10841	65	10132.615	9844	10931	59	10107.170	9811	11002	82	10148.366	9869	11266	43	10124.000	9921	10719	108	10205.269	9788	11039	55	10195.800	9788	10863	57	10178.158	9866	10907	66
602	72	10060.764	9907	10568	77	10134.753	9901	11234	113	10147.522	9817	11219	91	10160.726	9878	10970	85	10140.611	9849	11412	65	10073.846	9888	10758	59	10078.424	9811	10814	82	10159.744	9834	11215	43	10086.931	9858	11045	108	10116.444	9787	11060	55	10150.764	9838	10730	57	10109.141	9887	10607	66
603	72	10099.125	9798	11265	77	10122.559	9884	10727	113	10097.390	9855	11069	91	10160.561	9844	11838	85	10137.895	9820	11905	65	10087.677	9875	11098	59	10039.491	9857	10704	82	10087.244	9876	11623	43	10197.675	9813	11159	108	10185.444	9734	12344	55	10282.618	9853	11556	57	10198.842	9822	11030	66
604	72	10050.902	9889	10927	77	10154.143	9888	10832	113	10091.168	9900	11122	91	10249.341	9838	11653	85	10216.364	9868	11310	65	10064.431	9834	10885	59	10071.966	9844	10961	82	10110.878	9833	10876	43	10047.465	9882	10593	108	10268.213	9886	11706	55	10180.382	9744	11764	57	10143.298	9860	11174	66
605	72	10042.792	9853	10582	77	10169.857	9826	11310	113	10101.717	9881	11232	91	10188.726	9832	11158	85	10128.235	9874	10881	65	10086.246	9830	10650	59	10046.864	9275	11078	82	10048.146	9866	10821	43	10042.628	9912	10627	108	10117.037	9864	11152	55	10121.454	9858	10833	57	10274.088	9908	11410	66
606	72	10072.139	9868	10805	77	10194.740	9861	11957	113	10139.619	9830	10920	91	10253.483	9867	12347	85	10096.023	9878	10824	65	10118.077	9902	11532	59	10120.542	9863	10934	82	10121.951	9865	12163	43	10064.000	9913	10699	108	10089.750	9842	10875	55	10189.764	9731	11538	57	10182.702	9833	11346	66
607	72	10057.181	9873	10956	77	10171.637	9906	11233	113	10153.486	9799	11141	91	10191.220	9862	11316	85	10143.729	9857	11629	65	10043.431	9857	10587	59	10085.610	8710	11292	82	10093.646	9898	12026	43	10076.303	9931	10635	108	10159.000	9847	10718	55	10208.928	9838	10839	57	10051.579	9878	10667	66
608	72	10041.056	9892	10606	77	10118.039	9888	11189	113	10090.637	9773	11010	91	10170.362	9889	11391	85	10161.294	9812	10935	65	10115.954	9848	11422	59	10033.966	9817	11091	82	10118.317	9861	11314	43	10186.441	9884	11098	108	10185.093	9841	10956	55	10218.091	9831	11012	57	10139.579	9882	11011	66
609	72	10105.556	9879	11166	77	10108.324	9834	10957	113	10095.310	9869	10985	91	10195.956	9798	12124	85	10257.576	9840	11408	65	10143.846	9144	11423	59	10088.576	9847	10661	82	10064.731	9859	10861	43	10031.768	9844	10385	108	10150.333	9771	11414	55	10231.418	9905	11015	57	10259.930	9880	11267	66
610	72	10094.708	9885	10676	77	10109.649	9832	11075	113	10096.982	9846	11562	91	10170.604	9540	11164	85	10130.082	9861	10757	65	10097.984	9888	10724	59	10073.288	9836	11141	82	10092.793	9883	10808	43	10104.559	9899	10723	108	10139.380	9749	11064	55	10134.382	9877	10790	57	10279.842	9832	12055	66
611	72	10119.417	9887	11191	77	10078.779	9703	11036	113	10072.089	9824	10915	91	10167.022	9763	10984	85	10104.718	9863	10501	65	10154.615	9857	10910	59	10091.170	9820	10681	82	10089.109	9825	10786	43	10188.303	9763	11056	108	10205.194	9878	11303	55	10194.873	9861	12281	57	10198.474	9929	11207	66
612	72	10011.333	9331	10707	77	10160.194	9845	11200	113	10124.850	9876	10805	91	10132.890	9793	11312	85	10097.812	9850	11228	65	10075.431	9837	10622	59	10102.491	9881	10917	82	10089.964	9811	11091	43	10041.303	9914	10498	108	10201.130	9653	11002	55	10230.327	9906	11302	57	10293.035	9879	11659	66
613	72	10087.027	9517	11325	77	10190.936	9801	11550	113	10157.486	9813	11187	91	10211.406	9795	11568	85	10116.718	9816	11069	65	10132.477	9867	10994	59	10145.339	9879	11369	82	10045.415	9844	11129	43	10132.884	9892	10957	108	10115.777	9836	11172	55	10150.327	9840	11174	57	10234.438	9845	11660	66
614	72	10090.417	9804	10848	77	10174.507	9861	11610	113	10144.646	9851	11337	91	10165.868	9815	10939	85	10145.518	9804	10982	65	10140.661	9866	11244	59	10064.407	9908	10611	82	10063.098	9861	10853	43	10137.325	9872	10898	108	10210.796	9896	11775	55	10179.728	9910	11102	57	10228.141	9859	10926	66
615	72	10028.042	9801	11018	77	10123.208	9857	11964	113	10067.965	9845	10886	91	10198.297	9845	12382	85	10090.588	9854	10969	65	10045.292	9859	10943	59	10098.085	9805	11218	82	10088.598	9826	10634	43	10038.093	9826	10667	108	10168.417	9794	11129	55	10332.728	9857	11597	57	10100.824	9843	11390	66
616	72	10088.986	9860	11082	77	10178.792	9886	11456	113	10081.974	9885	10913	91	10198.297	9910	11310	85	10217.776	9872	12427	65	10094.677	9907	10920	59	10004.373	9838	10287	82	10115.683	9882	11765	43	10012.744	9900	10952	108	10120.269	9835	11093	55	10156.019	9851	10686	57	10207.614	9846	12113	66
617	72	10101.250	9906	10748	77	10225.649	9884	11541	113	10106.186	9717	11018	91	10185.297	9901	11219	85	10077.941	9843	11028	65	10071.062	9771	10878	59	9994.118	9854	10785	82	10063.976	9862	10531	43	10036.279	9897	10238	108	10232.657	9687	11437	55	10238.945	9663	11665	57	10106.351	9918	10602	66
618	72	10026.861	9851	10523	77	10068.312	9870	11127	113	10079.460	9855	10614	91	10128.429	9887	11179	85	10188.636	9861	11399	65	10135.907	9881	11435	59	10073.763	9738	10736	82	10125.927	9790	11366	43	10069.303	9851	10657	108	10162.519	9816	12032	55	10272.928	9794	11008	57	10162.807	9892	11278	66
619	72	10061.042	9771	10978	77	10160.194	9774	11650	113	10143.982	9809	11410	91	10387.813	9678	12293	85	10107.070	9812	11185	65	10240.646	9835	11461	59	10106.848	9899	10812	82	10102.476	9849	10626	43	10158.837	9820	11499	108	10213.564	9849	11159	55	10325.709	9868	11572	57	10144.246	9871	11293	66
620	72	10128.208	9885	11674	77	10089.546	9829	10787	113	10087.505	9847	10862	91	10233.209	9838	11426	85	10118.953	9847	10935	65	10117.093	9832	11009	59	10072.610	9910	10577	82	10068.402	9844	10949	43	10074.675	9893	10407	108	10126.352	9865	10878	55	10278.618	9848	11372	57	10156.562	9893	10886	66
621	72	10041.486	9853	10508	77	10084.688	9876	11128	113	10123.593	9820	11046	91	10282.318	9897	12088	85	10150.424	9822	11146	65	10091.538	9847	11102	59	10030.475	9823	10557	82	10067.536	9780	11906	43	10204.349	9817	11136	108	10140.667	9875	11299	55	10258.945	9913	11021	57	10220.351	9870	11482	66
622	72	10090.569	9870	10913	77	10253.064	9787	11575	113	10145.778	9902	11104	91	10255.374	9879	11773	85	10071.353	9866	10833	65	10018.185	9885	10443	59	10130.661	9852	10672	82	10068.573	9902	10856	43	10104.953	9842	10681	108	10146.102	9879	10939	55	10303.473	9860	11361	57	10228.280	9892	11276	66
623	72	10155.681	9792	11368	77	10111.324	9659	11057	113	10198.407	9819	11552	91	10228.659	9735	11111	85	10111.364	9892	10841	65	10038.492	9859	10575	59	10050.067	9899	10686	82	10164.780	9853	12189	43	10076.535	9894	10691	108	10115.777	9873	10919	55	10382.491	9802	11368	57	10130.421	9886	11086	66
624	72	10006.583	9892	10858	77	10147.026	9897	11277	113	10153.514	9859	11104	91	10278.561	9810	11460	85	10132.753	9871	10986	65	10054.661	9904	11126	59	10076.288	9839	10863	82	10055.451	9888	10833	43	10104.837	9878	10764	108	10178.083	9834	10862	55	10208.382	9878	11227	57	10268.895	9759	11781	66
625	72	10036.125	9817	10674	77	10085.870	9335	10721	113	10145.814	9725	11219	91	10249.956	9788	12430	85	10156.200	9800	11687	65	10002.800	9912	10342	59	10101.593	9891	10734	82	10130.109	9387	11692	43	10077.116	9882	10853	108	10137.037	9745	11352	55	10244.454	9851	11127	57	10127.667	9821	11279	66
626	72	10177.264	9629	11186	77	10106.598	9854	10860	113	10141.566	9877	11803	91	10170.011	9858	11775	85	10061.541	8716	10923	65	10204.738	9771	11081	59	10109.102	9848	10830	82	10049.085	9888	10961	43	10240.559	9872	11324	108	10175.870	9877	11089	55	10183.928	9927	11098	57	10126.333	9873	11624	66
627	72	10120.792	9883	11861	77	10160.598	9869	11325	113	10072.814	9878	11036	91	10190.187	9742	12096	85	10105.424	9822	10976	65	10181.569	9831	11028	59	10053.830	9814	10693	82	10091.158	9865	10955	43	10191.768	9833	10927	108	10237.102	9835	11666	55	10275.182	9888	11056	57	10233.053	9823	11218	66
628	72	10061.694	9868	10765	77	10090.883	9826	10915	113	10077.982	9868	10707	91	10181.758	9913	11524	85	10142.471	9787	11239	65	10106.861	9856	11127	59	10176.933	9714	11445	82	10074.207	9866	11433	43	10195.697	9854	11000	108	10223.777	9897	11230	55	10268.036	9857	11118	57	10199.720	9798	11680	66
629	72	10139.931	9842	11191	77	10061.610	9894	10559	113	10173.974	9877	12099	91	10190.550	9874	11538	85	10047.105	9787	10684	65	10115.708	9826	10853	59	10020.712	9891	10361	82	10083.671	9803	11176	43	10483.279	9911	11524	108	10163.500	9856	11533	55	10306.709	9800	11979	57	10164.158	9880	10870	66
630	72	10083.861	9781	10827	77	10123.233	9837	11740	113	10149.531	9838	11399	91	10245.406	9778	12195	85	10167.671	9888	11396	65	10103.477	9813	11992	59	10004.576	9398	10410	82	10113.573	9857	11098	43	10203.907	9842	11156	108	10228.389	9858	11985	55	10313.473	9939	11568	57	10110.632	9759	11031	66
631	72	10036.681	9881	10867	77	10070.338	9832	11174	113	10077.080	9865	11601	91	10327.099	9890	13294	85	10150.447	9856	11576	65	10123.169	9814	11343	59	10121.085	9898	10756	82	10059.231	9866	10933	43	10173.419	9809	11634	108	10150.769	9863	11154	55	10198.109	9571	12269	57	10260.737	9888	11536	66
632	72	10119.500	9797	10862	77	10128.052	9869	10916	113	10151.381	9853	11664	91	10228.594	9805	11687	85	10022.977	9414	10887	65	10053.893	9887	11277	59	10065.542	9755	10441	82	10080.707	9839	11191	43	10140.860	9836	10879	108	10196.093	9742	11279	55	10195.546	9894	10950	57	10103.544	9904	11066	66
633	72	10029.569	9905	10582	77	10076.363	9900	10837	113	10136.115	9846	11067	91	10162.473	9869	11141	85	10093.564	9877	11126	65	10076.123	9854	10732	59	10063.949	9829	10777	82	10037.658	9866	10520	43	10098.860	9836	11104	108	10149.259	9817	11150	55	10189.836	9749	10931	57	10282.789	9867	12137	66
634	72	10107.223	9930	10866	77	10187.260	9831	11069	113	10071.947	9770	11071	91	10223.022	9780	11512	85	10140.165	9860	11438	65	10110.369	9823	10636	59	10067.763	9650	11163	82	10047.793	9880	10566	43	10219.047	9900	10926	108	10132.676	9864	11147	55	10306.527	9851	11024	57	10113.193	9796	11006	66
635	72	10116.750	9804	10973	77	10092.896	9880	10905	113	10063.797	9784	11103	91	10260.912	9810	11347	85	10142.788	9795	11764	65	10117.569	9731	11870	59	10101.440	9925	10990	82	10051.342	9755	10808	43	10143.209	9857	10834	108	10219.620	9775	12616	55	10136.745	9883	10944	57	10102.667	9871	10644	66
636	72	10099.208	9821	10691	77	10084.156	9855	11230	113	10119.920	9838	11171	91	10302.561	9860	11824	85	10102.847	9799	10836	65	10093.369	9892	10745	59	10058.475	9898	10848	82	10057.829	9866	11011	43	10026.813	9876	10565	108	10210.148	9625	11423	55	10152.527	9876	11264	57	10078.123	9942	10436	66
637	72	10111.681	9580	11102	77	10140.169	9816	11526	113	10154.150	9842	11025	91	10118.154	9881	11878	85	10137.306	9787	11140	65	10096.400	9862	10663	59	10059.678	9866	10855	82	10081.671	9760	11227	43	10122.488	9891	11486	108	10146.583	9808	11104	55	10202.836	9835	10932	57	10169.158	9885	11759	66
638	72	10124.208	9770	11566	77	10113.532	9853	10688	113	10063.699	9852	11326	91	10168.506	9882	11518	85	10049.788	9690	11106	65	10186.907	9914	11240	59	10097.949	9806	11050	82	10051.488	9871	10858	43	10025.069	9837	10706	108	10152.186	9870	11783	55	10264.127	9869	11687	57	10154.509	9869	11654	66
639	72	10055.277	9461	11110	77	10241.779	9809	11447	113	10108.717	9828	11002	91	10249.253	9849	11819	85	10121.000	9749	10860	65	10087.831	9904	10918	59	10129.763	9901	11278	82	10097.683	9840	11049	43	10096.488	9793	10568	108	10159.343	9722	11284	55	10203.473	9822	10821	57	10104.597	9848	10892	66
640	72	10081.736	9859	11333	77	10209.468	9917	11163	113	10051.318	9797	10672	91	10195.318	9834	11602	85	10132.023	9922	11232	65	10113.754	9883	11211	59	10066.373	9854	10893	82	10076.695	9298	11032	43	10111.116	9895	10610	108	10126.639	9887	11582	55	10239.310	9853	11182	57	10193.579	9763	11348	66
641	72	10056.042	9247	11264	77	10175.688	9800	10960	113	10095.867	9774	10858	91	10277.868	9874	12333	85	10136.541	9854	11808	65	10151.062	9834	11021	59	10089.271	9727	11922	82	10084.293	9881	11079	43	10093.163	9899	11289	108	10318.398	9863	11617	55	10218.072	9862	12055	57	10237.789	9872	11738	66
642	72	10144.208	9767	12193	77	10167.948	9865	11281	113	10110.646	9892	10720	91	10255.110	9878	11812	85	10180.070	9850	11082	65	10086.631	9885	10769	59	10125.390	9848	10754	82	10067.707	9773	11407	43	10111.721	9780	11740	108	10230.564	9814	11140	55	10335.582	9862	12016	57	10149.456	9889	10895	66
643	72	10100.250	9889	11052	77	10135.064	9856	10992	113	10074.575	9808	10897	91	10171.638	9891	11988	85	10168.035	9836	11015	65	10087.292	9853	10905	59	10048.661	9908	10603	82	10100.622	9855	10783	43	10048.721	9870	10803	108	10127.324	9836	11130	55	10462.382	9751	12395	57	10117.965	9888	10866	66
644	72	10060.027	9896	10847	77	10112.701	9836	11099	113	10100.053	9860	10968	91	10254.912	9848	12044	85	10072.800	9863	11297	65	10070.016	9883	10909	59	10128.949	9849	10948	82	10087.891	9759	10782	43	10109.396	9885	10872	108	10220.611	9795	11167	55	10205.981	9886	10801	57	10199.685	9887	10855	66
645	72	10045.223	9883	10886	77	10147.416	9862	11272	113	10133.956	9771	11151	91	10265.923	9707	11201	85	10101.117	9784	11267	65	10165.646	9873	10914	59	10083.509	9885	10694	82	10112.171	9888	10899	43	10138.000	9888	10942	108	10205.231	9819	11721	55	10203.272	9856	11328	57	10221.141	9828	11220	66
646	72	10053.333	9899	10735	77	10178.818	9818	10971	113	10204.363	9847	11280	91	10234.638	9822	11345	85	10114.177	9767	11401	65	10018.492	9903	10326	59	10035.136	9880	10676	82	10118.098	9770	11746	43	10030.535	9368	10670	108	10200.880	9837	12333	55	10195.218	9854	11576	57	10142.438	9903	10999	66
647	72	10035.223	9877	11009	77	10139.182	9888	10744	113	10076.168	9306	10755	91	10064.879	9873	10725	85	10150.235	9818	12130	65	10135.062	9829	10901	59	10132.882	9862	10945	82	10055.634	9866	10776	43	10078.628	9884	10507	108	10148.936	9812	11853	55	10156.582	9914	10806	57	10111.105	9316	11315	66
648	72	10087.542	9909	11315	77	10166.662	9867	10881	113	10105.469	9692	10994	91	10222.747	9855	11482	85	10163.636	9732	11133	65	10091.230	9838	10871	59	10039.949	9889	10655	82	10127.122	9856	11055	43	10072.953	9888	10547	108	10182.213	9773	10999	55	10187.055	9685	10903	57	10128.982	9923	11310	66
649	72	10058.777	9858	10862	77	10057.987	9840	10940	113	10168.425	9821	11210	91	10230.198	9829	11549	85	10099.377	9825	10866	65	10117.431	9821	10741	59	10011.407	9218	10455	82	10087.524	9831	10894	43	10068.837	9897	10840	108	10150.777	9685	10772	55	10308.709	9825	11929	57	10249.859	9818	11072	66
650	72	10058.375	9873	10767	77	10166.507	9900	11461	113	10137.540	9792	11148	91	10205.604	9828	11294	85	10184.271	9837	11322	65	10131.339	9752	11389	59	10114.509	9858	11156	82	10086.671	9418	11359	43	10140.279	9870	10967	108	10171.777	9747	11241	55	10108.055	9852	10593	57	10224.685	9858	11620	66
651	72	10037.806	9758	10785	77	10077.104	9897	11090	113	10109.505	9808	11244	91	10192.978	9820	11771	85	10020.177	9296	10953	65	10071.323	9872	10855	59	10074.305	9859	10550	82	10116.744	9871	11035	43	10137.441	9893	11161	108	10216.686	9750	10886	55	10192.400	9816	11211	57	10240.579	9850	12198	66
652	72	10083.819	9861	10604	77	10131.806	9848	10863	113	10063.372	9806	10696	91	10266.692	9764	11566	85	10064.988	9547	11294	65	10052.969	9852	11081	59	10109.339	9850	11035	82	10114.207	9788	10957	43	10188.907	9843	10961	108	10211.333	9836	11511	55	10146.055	9837	11112	57	10166.597	9865	11218	66
653	72	10076.569	9632	10846	77	10227.637	9842	12199	113	10100.062	9856	11026	91	10304.209	9849	11482	85	10148.729	9850	11434	65	10076.292	9827	11000	59	10112.797	9799	11524	82	10070.269	9898	10852	43	10067.349	9878	11255	108	10129.750	9824	11174	55	10161.654	9904	10754	57	10152.333	9856	10830	66
654	72	10125.431	9875	11108	77	10056.208	9884	10662	113	10121.885	9413	11426	91	10188.274	9866	11953	85	10165.988	9916	11707	65	10093.077	9858	10908	59	10028.491	9886	10544	82	10185.012	9869	11407	43	10052.651	9853	10572	108	10151.639	9786	11056	55	10214.800	9780	11438	57	10169.702	9844	11100	66
655	72	10059.431	9885	11053	77	10147.753	9846	11653	113	10107.858	9850	11592	91	10208.670	9803	11199	85	10037.294	9882	10573	65	10098.692	9921	11025	59	10126.542	9881	12211	82	10070.964	9870	10645	43	10176.093	9904	11887	108	10177.824	9821	11041	55	10215.728	9827	10904	57	10148.491	9861	10886	66
656	72	10122.027	9872	11336	77	10133.429	9884	11403	113	10134.080	9878	11331	91	10192.110	9860	11239	85	10188.847	9869	10940	65	10127.846	9812	10973	59	10048.017	9850	10694	82	10084.622	9824	11263	43	10130.325	9868	11036	108	10167.064	9841	11385	55	10379.272	9913	11908	57	10144.544	9854	10874	66
657	72	10019.931	9884	10551	77	10282.441	9861	11213	113	10169.469	9812	11080	91	10257.770	9871	11469	85	10031.706	9713	10564	65	10037.462	9777	10768	59	10059.746	9892	10936	82	10018.634	9864	10422	43	10148.023	9893	11465	108	10245.556	9859	11835	55	10090.582	9904	10744	57	10105.632	9847	11150	66
658	72	10081.152	9876	10659	77	10187.792	9893	11098	113	10081.133	9887	11340	91	10149.274	9855	12021	85	10075.765	9880	10833	65	10067.569	9898	10593	59	10068.882	9881	10616	82	10059.915	9866	10645	43	10040.977	9784	10446	108	10132.973	9893	11539	55	10084.146	9851	10792	57	10191.667	9870	11124	66
659	72	10038.027	9847	10814	77	10214.831	9762	11589	113	10118.274	9829	11227	91	10194.165	9833	11183	85	10087.235	9851	10796	65	10041.893	9863	10889	59	10008.475	9906	10450	82	10050.891	9878	10924	43	10216.465	9881	11140	108	10082.444	9852	10703	55	10217.981	9894	11081	57	10045.509	9867	10722	66
660	72	10043.194	9890	10686	77	10139.779	9888	11220	113	10111.894	9738	11255	91	10163.362	9743	12070	85	10095.977	9881	11022	65	10102.200	9818	10513	59	10040.170	9877	10528	82	10093.036	9917	11275	43	10143.512	9831	11150	108	10166.417	9826	10909	55	10181.400	9840	10738	57	10133.789	9859	10728	66
661	72	10162.833	9832	11785	77	10145.156	9874	11041	113	10119.089	9807	11005	91	10213.055	9822	11462	85	10166.130	9852	11195	65	10189.123	9849	11446	59	10068.864	9862	10665	82	10175.695	9756	11112	43	10155.907	9800	11053	108	10153.027	9865	10896	55	10257.473	9712	11616	57	10159.649	9882	10814	66
662	72	10121.139	9748	10951	77	10134.598	9894	10641	113	10115.257	9777	11946	91	10203.396	9890	10897	85	10155.482	9832	11731	65	10103.246	9821	10753	59	10145.560	9813	11260	82	10233.500	9867	12376	43	10147.209	9903	11267	108	10147.019	9862	11357	55	10203.200	9894	11396	57	10201.070	9539	11498	66
663	72	10074.181	9907	10763	77	10155.377	9890	10973	113	10120.230	9876	11251	91	10203.506	9885	12177	85	10118.800	9521	10759	65	10124.492	9886	11157	59	10080.983	9881	11230	82	10078.769	9896	11680	43	10113.209	9876	10799	108	10163.019	9832	10918	55	10188.310	9833	10807	57	10168.842	9833	11233	66
664	72	10109.208	9868	11133	77	10100.390	9884	11702	113	10060.478	9860	10724	91	10291.022	9692	12841	85	10080.953	9815	10865	65	10159.538	9823	11302	59	10133.424	9908	10940	82	10160.573	9844	11687	43	10145.697	9888	11332	108	10206.176	9869	11595	55	10326.690	9888	12118	57	10163.842	9685	10978	66
665	72	10128.264	9877	11297	77	10070.143	9873	10524	113	10119.212	9890	11182	91	10089.253	9250	11607	85	10089.494	9856	10655	65	10016.400	9650	10616	59	10119.933	9859	10889	82	10057.220	9872	10817	43	10188.349	9762	11767	108	10121.741	9915	10988	55	10129.400	9900	10975	57	10218.105	9865	11255	66
666	72	10134.750	9800	10619	77	10173.936	9844	11394	113	10153.956	9794	11532	91	10208.538	9766	11197	85	10218.741	9835	11198	65	10071.107	9279	10881	59	10070.390	9878	10595	82	10150.622	9897	11077	43	10235.488	9899	11171	108	10198.370	9840	10836	55	10235.400	9843	10984	57	10198.298	9930	10999	66
667	72	10143.319	9907	11108	77	10172.169	9866	10686	113	10088.009	9743	11028	91	10208.297	9899	11341	85	10144.776	9874	11143	65	10062.230	9881	11026	59	10044.898	9862	10685	82	10093.854	9810	10994	43	10179.604	9868	11027	108	10216.981	9796	11577	55	10169.327	9854	11009	57	10110.807	9837	11034	66
668	72	10025.958	9853	10690	77	10111.676	9863	11516	113	10114.637	9711	11949	91	10287.517	9871	11914	85	10095.941	9911	10847	65	10129.139	9747	11464	59	10096.645	9911	10977	82	10085.976	9858	11083	43	10225.256	9930	11315	108	10310.463	9860	11742	55	10125.000	9875	12117	57	10078.105	9886	10561	66
669	72	10080.625	9845	10587	77	10088.792	9881	10567	113	10102.044	9766	10852	91	10168.066	9882	11670	85	10146.988	9874	11197	65	10078.139	9824	11140	59	10037.102	9853	10626	82	10034.183	9485	10927	43	10193.953	9875	10953	108	10196.991	9856	10976	55	10278.600	9903	11315	57	10172.842	9894	11144	66
670	72	10137.611	9771	10954	77	10072.571	9882	10898	113	10151.194	9837	11601	91	10238.318	9892	12865	85	10086.389	9261	11008	65	10094.877	9906	10873	59	10192.627	9887	11414	82	10100.866	9896	11067	43	10070.187	9867	11125	108	10222.426	9876	11864	55	10167.509	9798	11926	57	10187.649	9788	11331	66
671	72	10120.306	9842	11057	77	10109.818	9911	11276	113	10168.035	9834	11288	91	10167.967	9821	10878	85	10129.070	9819	11917	65	10035.385	9847	11108	59	10154.949	9855	11271	82	10145.585	9764	11282	43	10262.931	9362	11408	108	10170.750	9827	11060	55	10260.673	9885	11437	57	10201.702	9901	11181	66
672	72	10080.083	9861	10682	77	10154.974	9860	10921	113	10105.257	9359	11008	91	10101.286	9837	10947	85	10124.212	9895	11674	65	10095.431	9884	11276	59	10139.390	9836	10728	82	10083.976	9879	10769	43	10115.907	9855	11135	108	10195.676	9839	11431	55	10205.327	9863	10944	57	10114.807	9768	11636	66
673	72	10080.889	9871	11019	77	10077.520	9854	11078	113	10149.159	9820	11189	91	10100.362	9879	11587	85	10089.471	9895	10866	65	10132.831	9914	10728	59	10107.000	9885	10999	82	10181.049	9872	11377	43	10111.441	9910	11150	108	10178.287	9745	11666	55	10138.182	9841	11070	57	10159.737	9908	11172	66
674	72	10014.264	9836	10390	77	10139.104	9840	11448	113	10056.416	9797	10655	91	10268.143	9869	11744	85	10161.776	9873	11124	65	10092.123	9836	10856	59	10144.390	9886	11033	82	10080.329	9883	11462	43	10150.419	9895	11487	108	10179.777	9828	11184	55	10169.363	9894	11040	57	10157.035	9705	10934	66
675	72	10127.736	9862	10920	77	10180.013	9825	10760	113	10113.434	9855	11222	91	10152.626	9826	11317	85	10241.341	9897	11600	65	10144.107	9776	11127	59	10031.525	9887	10368	82	10061.744	9892	10677	43	10166.209	9905	11327	108	10109.269	9866	11038	55	10230.236	9884	11427	57	10176.895	9909	10968	66
676	72	10053.125	9878	10709	77	10153.260	9906	11187	113	10156.575	9903	11272	91	10185.462	9845	11576	85	10160.858	9827	11391	65	10022.523	9789	10647	59	10105.237	9878	11202	82	10089.622	9860	11276	43	10069.465	9795	10573	108	10228.731	9885	11582	55	10150.346	9815	11173	57	10144.193	9851	11445	66
677	72	10101.000	9903	10887	77	10188.532	9900	11212	113	10099.726	9851	10826	91	10227.341	9869	11204	85	10178.883	9839	11454	65	10016.185	9897	10589	59	10039.678	9881	10472	82	10108.439	9887	11027	43	10090.093	9938	10560	108	10255.463	9880	11586	55	10320.164	9812	11193	57	10158.807	9845	10927	66
678	72	10066.208	9875	10592	77	10085.714	9845	11218	113	10069.434	9835	10775	91	10158.626	9823	11604	85	10103.941	9922	10867	65	10093.308	9623	10828	59	10055.152	9870	10492	82	10074.476	9885	11148	43	10066.187	9914	11092	108	10147.509	9870	11328	55	10185.728	9862	11527	57	10095.877	9898	10787	66
679	72	10041.223	9791	11234	77	10137.429	9832	10804	113	10077.894	9862	10780	91	10157.758	9829	11311	85	10135.400	8565	11547	65	10095.230	9882	11261	59	10159.221	9835	11069	82	10079.964	9862	11273	43	10142.325	9846	10850	108	10170.027	9891	10893	55	10180.509	9862	11069	57	10099.930	9897	10759	66
680	72	10132.625	9872	10756	77	10094.584	9882	10799	113	10147.982	9835	11370	91	10150.648	9860	10737	85	10203.235	9818	10859	65	10132.246	9839	10882	59	10078.355	9840	10721	82	10097.646	9900	11188	43	10108.768	9849	10743	108	10140.787	9858	11381	55	10200.873	9914	11471	57	10141.088	9877	10894	66
681	72	10023.348	9893	10353	77	10149.818	9906	11864	113	10066.858	9884	11168	91	10200.143	9791	11494	85	10167.659	9823	11565	65	10177.523	9879	11322	59	10123.915	9772	11628	82	10089.024	9838	10796	43	10157.512	9855	11324	108	10194.324	9455	10953	55	10352.618	9824	11438	57	10134.211	9766	11548	66
682	72	10043.181	9884	10465	77	10047.896	9839	10543	113	10158.212	9815	10861	91	10231.692	9649	12412	85	10128.918	9867	11072	65	10151.462	9860	11036	59	10058.390	9852	10650	82	10090.598	9838	10581	43	10159.675	9798	11170	108	10237.287	9829	11430	55	10208.873	9866	10907	57	10159.930	9881	11100	66
683	72	10061.556	9821	10951	77	10129.117	9798	11750	113	10105.053	9886	10981	91	10189.318	9537	11588	85	10117.235	9876	10776	65	10088.477	9857	10779	59	10072.949	9855	10872	82	10087.317	9857	10575	43	10052.768	9896	10770	108	10211.527	9862	11409	55	10317.019	9804	11895	57	10225.667	9874	11183	66
684	72	10064.944	9880	10646	77	10081.598	9878	10678	113	10083.876	9866	10966	91	10224.385	9628	11674	85	10130.506	9827	11337	65	10167.631	9768	11087	59	10055.779	9911	11020	82	10086.927	9452	10985	43	10133.116	9902	11205	108	10254.500	9830	11572	55	10111.818	9868	11141	57	10104.053	9873	10856	66
685	72	10088.819	9827	10596	77	10056.156	9476	10954	113	10160.345	9868	10880	91	10257.297	9841	11936	85	10162.729	9833	11184	65	10107.446	9850	10714	59	10119.271	9912	11482	82	10057.366	9869	11086	43	10057.953	9794	10820	108	10176.120	9746	11536	55	10292.800	9776	11558	57	10067.280	9921	11120	66
686	72	10066.723	9893	10997	77	10204.441	9851	11333	113	10158.026	9347	11190	91	10214.550	9794	10893	85	10160.105	9871	11520	65	10033.292	9884	10507	59	10103.118	9863	10899	82	10129.951	9849	11088	43	10142.931	9910	10997	108	10198.796	9905	11945	55	10191.310	9857	11200	57	10126.597	9905	11015	66
687	72	10062.264	9890	10884	77	10088.728	9873	11021	113	10089.858	9856	11008	91	10145.011	9865	12599	85	10182.424	9924	11379	65	10134.538	9859	10980	59	10117.288	9801	11110	82	10172.073	9889	11662	43	10046.628	9882	10610	108	10196.723	9798	11288	55	10180.582	9880	10775	57	10085.544	9326	10750	66
688	72	10033.889	9789	11876	77	10229.909	9747	11302	113	10126.363	9847	11015	91	10198.330	9878	11981	85	10169.212	9861	11236	65	10160.308	9805	11414	59	10087.915	9852	10870	82	10059.598	9866	10860	43	10120.860	9878	10567	108	10193.852	9881	11836	55	10267.618	9884	11493	57	10317.754	9898	11690	66
689	72	10082.500	9827	11022	77	10186.676	9855	11363	113	10075.354	9854	11253	91	10189.802	9820	11686	85	10170.636	9802	11616	65	10105.646	9864	10989	59	10102.525	9870	10647	82	10107.158	9911	10652	43	10029.023	9821	10484	108	10214.593	9810	11259	55	10205.854	9907	11311	57	10180.720	9921	11089	66
690	72	10071.736	9895	10816	77	10086.883	9788	11163	113	10097.053	9873	11568	91	10343.274	9867	12409	85	10136.588	9852	11041	65	10114.723	9744	11015	59	10060.915	9882	10517	82	10085.280	9859	10871	43	10146.465	9831	10827	108	10121.019	9861	11291	55	10149.310	9749	11262	57	10120.351	9850	10691	66
691	72	10052.431	9890	10740	77	10189.091	9823	11381	113	10068.876	9607	10853	91	10201.638	9808	12132	85	10202.105	9864	11167	65	10099.738	9754	10834	59	10139.763	9868	11167	82	10119.134	9917	10986	43	10191.349	9937	10823	108	10190.777	9864	11282	55	10173.091	9805	10909	57	10139.456	9857	10797	66
692	72	10202.361	9905	11085	77	10076.091	9890	10900	113	10191.434	9830	11176	91	10120.132	9852	10799	85	10216.741	9826	11167	65	10128.185	9866	11349	59	10058.475	9913	10652	82	10102.415	9844	11658	43	10167.325	9757	10776	108	10282.593	9808	11195	55	10191.127	9845	10941	57	10213.070	9828	11145	66
693	72	10135.014	9805	11520	77	10089.714	9825	10934	113	10138.806	9692	12364	91	10224.538	9802	11284	85	10137.776	9842	10897	65	10202.385	9877	11277	59	10047.221	9877	10373	82	10080.915	9818	10602	43	10090.069	9798	10856	108	10126.824	9685	11127	55	10257.400	9799	11234	57	10071.579	9892	10918	66
694	72	10077.889	9903	10828	77	10078.026	9847	10558	113	10125.743	9808	11843	91	10230.077	9692	11742	85	10152.070	9859	10920	65	10090.462	9921	11088	59	10137.187	9913	11180	82	10033.524	9891	10556	43	10119.813	9786	11030	108	10185.361	9750	11311	55	10098.854	9880	10702	57	10168.229	9859	12426	66
695	72	10161.167	9780	11489	77	10129.792	9848	11045	113	10145.664	9818	10940	91	10217.879	9780	11561	85	10106.212	9881	10945	65	10081.784	9928	10778	59	10144.390	9783	11396	82	10090.731	9910	10788	43	10070.163	9874	10810	108	10259.676	9866	11600	55	10201.291	9920	10910	57	10065.685	9889	10928	66
696	72	10118.667	9853	11096	77	10188.520	9785	11206	113	10110.451	9782	11350	91	10246.209	9871	12070	85	10124.988	9785	11897	65	10193.569	9840	11387	59	10085.763	9863	10891	82	10083.476	9831	10785	43	10166.953	9836	11212	108	10249.991	9854	11785	55	10151.272	9851	11844	57	10074.877	9883	10752	66
697	72	10081.236	9802	11108	77	10021.026	9592	10411	113	10188.761	9849	11148	91	10121.274	9537	10840	85	10111.306	9899	10692	65	10068.339	9727	10509	59	10171.203	9837	11243	82	10042.439	9845	10706	43	10080.465	9887	11450	108	10166.973	9817	11760	55	10271.327	9863	11522	57	10212.280	9897	10942	66
698	72	10099.639	9748	11066	77	10145.441	9885	11006	113	10132.062	9882	11518	91	10197.780	9813	11443	85	10129.706	9858	11206	65	10015.139	9893	10458	59	10170.915	9872	11193	82	10077.195	9782	11204	43	10064.860	9899	10503	108	10238.713	9850	11921	55	10337.527	9785	12020	57	10194.544	9686	11379	66
699	72	10141.792	9914	11599	77	10153.610	9857	11440	113	10152.407	9838	11490	91	10184.791	9768	11841	85	10091.105	9842	11184	65	10102.631	9887	10720	59	10023.593	9864	10653	82	10085.842	9839	11057	43	10046.279	9863	10989	108	10290.407	9763	11379	55	10182.654	9879	11334	57	10109.263	9845	10742	66
700	72	10089.194	9839	11054	77	10058.351	9842	10773	113	10154.938	9862	10892	91	10208.989	9840	12013	85	10126.636	9893	11132	65	10084.385	9865	11112	59	10116.779	9866	10921	82	10112.451	9900	11225	43	10231.093	9854	11702	108	10216.056	9828	12029	55	10171.836	9825	11264	57	10034.579	9890	10401	66
701	72	10136.083	9804	11117	77	10100.922	9853	10651	113	10120.177	9845	11405	91	10262.462	9892	11410	85	10162.247	9857	11459	65	10096.415	9883	10785	59	10097.017	9912	10808	82	10129.476	9857	11119	43	10096.187	9856	10904	108	10256.648	9794	11938	55	10259.363	9846	11133	57	10165.720	9899	11419	66
702	72	10070.069	9838	10834	77	10106.312	9880	11364	113	10071.345	9819	11351	91	10178.692	9716	12195	85	10111.494	9877	10666	65	10142.508	9861	10866	59	10071.593	9862	10850	82	10142.536	9784	11184	43	10015.907	9898	10395	108	10160.473	9795	11020	55	10178.200	9790	10924	57	10230.649	9907	11666	66
703	72	10127.598	9868	11207	77	10119.922	9901	10896	113	10136.301	9824	11204	91	10196.022	9831	11512	85	10165.130	9855	11283	65	10137.723	9575	11347	59	10090.000	9831	10965	82	10156.171	9851	11884	43	10080.791	9853	10640	108	10264.926	9837	11566	55	10191.690	9760	11249	57	10127.229	9864	10841	66
704	72	10091.527	9903	10671	77	10188.272	9740	11244	113	10112.876	9457	11312	91	10165.517	9499	11402	85	10172.988	9854	11196	65	10089.277	9871	10707	59	10088.271	9815	10552	82	10108.427	9753	11660	43	10080.000	9900	10569	108	10215.787	9853	11507	55	10249.891	9882	11311	57	10091.211	9898	10622	66
705	72	10065.542	9852	11069	77	10185.052	9902	11702	113	10116.089	9798	11255	91	10138.396	9872	11047	85	10134.224	9880	11091	65	10156.000	9858	10968	59	10066.560	9813	10626	82	10070.927	9875	10718	43	10091.325	9921	10691	108	10222.157	9786	11542	55	10161.509	9711	10905	57	10276.526	9803	11482	66
706	72	10150.208	9827	10815	77	10075.182	9823	10597	113	10137.540	9872	11239	91	10179.912	9783	11823	85	10052.729	9894	10795	65	10180.907	9839	11025	59	10182.712	9846	11546	82	10100.464	9890	11311	43	10196.744	9852	11359	108	10172.806	9910	11058	55	10340.000	9912	11812	57	10162.000	9615	11128	66
707	72	10050.223	9901	10622	77	10061.480	9891	11076	113	10174.911	9845	11587	91	10172.615	9900	11663	85	10169.600	9876	11340	65	10070.815	9852	10661	59	10110.593	9841	11088	82	10111.256	9881	10558	43	10119.512	9906	11184	108	10174.000	9808	11400	55	10137.945	9865	10795	57	10173.018	9878	10941	66
708	72	10067.764	9833	10640	77	10094.299	9822	10836	113	10078.124	9878	11071	91	10230.297	9792	11255	85	10147.271	9855	10929	65	10069.600	9853	11104	59	10048.627	9879	10952	82	10049.451	9909	10862	43	10127.744	9866	11311	108	10120.056	9865	10737	55	10332.055	9878	11117	57	10178.141	9849	11436	66
709	72	10094.931	9845	10809	77	10116.714	9840	11238	113	10131.089	9862	11033	91	10160.297	9871	11289	85	10171.659	9825	11448	65	10121.631	9823	11126	59	10031.610	9869	10721	82	10128.391	9852	10884	43	10035.860	9903	10375	108	10228.027	9841	11043	55	10097.346	9864	10780	57	10063.649	9881	10525	66
710	72	10076.917	9390	10924	77	10108.078	9880	10783	113	10089.222	9907	11076	91	10166.242	9889	11354	85	10091.659	9868	11201	65	10118.893	9888	10970	59	10089.152	9818	11390	82	10082.061	9889	10763	43	10007.419	9475	10393	108	10212.296	9762	11388	55	10132.109	9740	12417	57	10109.877	9851	10794	66
711	72	10123.458	9828	11459	77	10162.078	9856	11326	113	10212.026	9888	11289	91	10207.703	9868	11081	85	10115.671	9838	10737	65	10155.354	9779	10966	59	10030.779	9721	10848	82	10143.024	9876	11282	43	10194.093	9866	10940	108	10201.843	9845	10941	55	10135.291	9828	10879	57	10194.368	9853	11012	66
712	72	10132.375	9792	11993	77	10077.338	9904	10726	113	10068.274	9781	11196	91	10171.154	9891	11565	85	10164.436	9872	11130	65	10121.077	9861	12250	59	10020.491	9810	10657	82	10076.634	9879	11136	43	10063.069	9904	10499	108	10216.213	9609	12341	55	10224.981	9866	11386	57	10162.315	9870	10871	66
713	72	10086.750	9785	10842	77	10161.701	9833	11351	113	10149.920	9886	11308	91	10224.198	9862	11983	85	10233.918	9886	12353	65	10138.369	9840	11041	59	10007.933	9782	10628	82	10084.695	9832	11115	43	10045.488	9905	10347	108	10104.019	9794	11357	55	10142.109	9898	11221	57	10288.246	9855	11223	66
714	72	10092.917	9892	10896	77	10158.987	9900	11233	113	10097.823	9852	10855	91	10245.659	9832	10925	85	10160.918	9890	11598	65	10053.154	9890	10610	59	10015.475	9894	10494	82	10187.134	9770	11438	43	10111.931	9888	11124	108	10260.723	9823	11696	55	10133.764	9837	11151	57	10284.105	9908	12732	66
715	72	10078.194	9778	10775	77	10171.507	9830	11101	113	10170.947	9842	11429	91	10247.396	9834	11518	85	10170.282	9822	11280	65	10215.631	9865	11404	59	10101.305	9820	10870	82	10138.731	9888	11072	43	10143.441	9860	10844	108	10239.064	9836	12015	55	10189.091	9863	10844	57	10134.123	9863	10702	66
716	72	10197.973	9854	11352	77	10181.169	9844	11335	113	10156.089	9816	11230	91	10262.835	9801	11934	85	10169.941	9865	11633	65	10058.907	9847	10821	59	10107.322	9820	11246	82	10105.476	9828	10957	43	10151.209	9880	10648	108	10153.314	9780	11653	55	10268.346	9838	11711	57	10217.597	9839	10971	66
717	72	10082.417	9855	11236	77	10127.078	9806	11282	113	10113.495	9778	11342	91	10252.659	9595	12840	85	10192.977	9789	11410	65	10130.292	9821	11170	59	10099.882	9845	10743	82	10179.195	9839	11888	43	10020.907	9862	10440	108	10208.657	9799	10980	55	10143.964	9822	11208	57	10202.018	9826	11043	66
718	72	10117.625	9855	11409	77	10060.728	9877	10479	113	10080.584	9830	10709	91	10217.033	9841	11630	85	10163.294	9849	11280	65	10074.770	9866	11015	59	10074.322	9795	11019	82	10043.293	9879	11080	43	10131.697	9862	10993	108	10193.259	9644	11968	55	10281.109	9876	11541	57	10180.158	9915	11390	66
719	72	10155.806	9835	11664	77	10115.922	9841	10985	113	10102.372	9892	10793	91	10265.187	9889	11712	85	10174.459	9879	11522	65	10154.185	9887	11113	59	10102.136	9849	10806	82	10038.671	9862	10681	43	10178.209	9836	10805	108	10151.509	8966	11376	55	10128.546	9827	11136	57	10091.824	9873	10604	66
720	72	10039.583	9829	10578	77	10105.286	9865	10927	113	10128.486	9787	10866	91	10241.923	9884	12191	85	10126.706	9859	11231	65	10111.831	9858	11077	59	9993.933	9755	10499	82	10046.415	9920	11056	43	10264.279	9898	11358	108	10161.741	9687	12109	55	10247.473	9876	11108	57	10095.754	9837	10894	66
721	72	10114.167	9825	11384	77	10107.299	9863	10885	113	10081.610	9822	11112	91	10279.506	9858	13720	85	10139.059	9868	10971	65	10073.877	9870	11052	59	10072.203	9796	10945	82	10074.415	9902	11270	43	10018.884	9857	10497	108	10096.167	9864	12015	55	10149.272	9883	10663	57	10310.702	9913	11758	66
722	72	10082.902	9866	10895	77	10078.909	9410	10879	113	10083.460	9779	11364	91	10122.726	9817	10799	85	10192.153	9829	11538	65	10073.077	9742	11060	59	10075.830	9846	11185	82	10120.049	9803	11256	43	10222.675	9910	11392	108	10267.667	9694	11454	55	10188.854	9866	10831	57	10162.280	9890	10972	66
723	72	10050.681	9875	10745	77	10105.818	9845	11133	113	10147.283	9834	10894	91	10234.934	9758	12055	85	10133.823	9829	10767	65	10057.323	9879	10475	59	10156.882	9848	11596	82	10063.878	9892	11365	43	10084.441	9859	10583	108	10207.314	9601	11676	55	10122.728	9888	11334	57	10293.263	9891	11462	66
724	72	10061.667	9902	10833	77	10086.013	9682	11064	113	10138.230	9868	11261	91	10214.868	9827	11579	85	10192.870	9837	11286	65	10077.770	9898	10975	59	10048.152	9852	10738	82	10039.634	9812	10873	43	10051.628	9903	10467	108	10102.546	9902	11194	55	10096.072	9791	10460	57	10137.315	9769	11501	66
725	72	10161.083	9876	10902	77	10176.936	9779	11198	113	10097.478	9818	10827	91	10214.033	9863	11409	85	10163.883	9767	11401	65	10080.415	9824	11029	59	10162.136	9873	11242	82	10113.305	9900	11168	43	10086.396	9916	11415	108	10166.944	9799	11697	55	10164.818	9845	11474	57	10156.456	9850	10984	66
726	72	10067.000	9867	10764	77	10137.662	9785	11004	113	10084.806	9856	10925	91	10144.517	9798	10972	85	10149.235	9601	11476	65	10057.784	9827	10645	59	10083.763	9882	10673	82	10052.342	9146	10988	43	10136.349	9893	10817	108	10201.398	9814	11410	55	10200.563	9805	11768	57	10186.912	9848	11167	66
727	72	10131.014	9880	11207	77	10069.454	9906	11221	113	10103.610	9838	11349	91	10145.385	9820	11405	85	10193.953	9839	11348	65	10109.400	9851	10728	59	10063.152	9895	10407	82	10051.769	9899	10450	43	10095.279	9936	11122	108	10093.676	9828	10903	55	10182.382	9903	10927	57	10178.000	9731	11434	66
728	72	10131.792	9876	10899	77	10090.909	9891	10946	113	10159.495	9816	11317	91	10246.901	9900	11531	85	10119.059	9874	11145	65	10109.323	9857	11049	59	10124.458	9811	11145	82	10160.439	9908	11066	43	10081.559	9856	10999	108	10218.973	9795	11393	55	10257.363	9150	11849	57	10124.105	9926	11043	66
729	72	10103.027	9829	11247	77	9996.402	9081	10520	113	10133.646	9588	10999	91	10107.000	9892	11372	85	10094.847	9904	11047	65	10183.677	9914	11215	59	10127.288	9857	10961	82	10071.146	9824	10942	43	10042.396	9884	10258	108	10175.231	9707	11174	55	10183.327	9796	11489	57	10100.070	9863	10722	66
730	72	10082.056	9813	11016	77	10104.598	9912	11249	113	10103.841	9867	11104	91	10118.165	9854	11220	85	10157.247	9865	11028	65	10064.692	9887	10785	59	10013.593	9767	10339	82	10072.342	9874	10787	43	10111.140	9833	11435	108	10097.241	9785	11277	55	10110.000	9825	10514	57	10190.579	9811	11374	66
731	72	10127.125	9868	10682	77	10170.546	9876	11406	113	10181.911	9851	11466	91	10144.341	9887	11321	85	10181.165	9868	11317	65	10070.846	9874	10691	59	10101.136	9081	10964	82	10044.305	9723	10928	43	10164.931	9845	10773	108	10172.389	9719	12241	55	10063.291	8726	11257	57	10065.491	9899	10480	66
732	72	10116.694	9884	11112	77	10162.013	9895	10946	113	10082.717	9869	11819	91	10233.033	9808	11450	85	10136.494	9114	11670	65	10116.938	9858	10727	59	10137.966	9817	10864	82	10129.512	9778	10911	43	10040.349	9836	11141	108	10149.556	9842	11408	55	10298.146	9796	11609	57	10259.298	9857	11638	66
733	72	10106.431	9876	10895	77	10122.468	9839	11110	113	10175.301	9832	10944	91	10176.154	9897	12432	85	10166.000	9900	11030	65	10066.477	9864	10736	59	10063.560	9897	10727	82	10144.073	9797	11150	43	10050.187	9906	10487	108	10165.269	9829	11329	55	10281.182	9880	11213	57	10122.035	9222	11004	66
734	72	10091.181	9903	10991	77	10075.961	9904	10443	113	10090.009	9830	11095	91	10226.341	9766	11347	85	10143.553	9845	11199	65	10075.123	9843	11762	59	10124.170	9890	10809	82	10055.866	9827	10819	43	10212.837	9833	11692	108	10159.176	9831	11227	55	10244.945	9839	12113	57	10116.035	9808	11466	66
735	72	10067.777	9813	10573	77	10168.299	9909	11419	113	10144.655	9829	11696	91	10224.274	9788	11633	85	10097.823	9816	10554	65	10053.077	9843	10570	59	10148.610	9871	11004	82	10066.195	9878	11190	43	10210.884	9853	10969	108	10160.046	9878	11573	55	10179.582	9732	11527	57	10103.298	9841	10717	66
736	72	10047.056	9874	10568	77	10129.546	9820	11898	113	10201.018	9824	11589	91	10155.758	9773	10830	85	10184.671	9796	11157	65	10085.738	9859	10643	59	10217.882	9841	11509	82	10061.622	9853	10928	43	10123.651	9815	11758	108	10145.481	9885	11708	55	10256.454	9899	11925	57	10056.842	9879	10393	66
737	72	10080.736	9860	10773	77	10191.857	9897	11468	113	10226.000	9820	11413	91	10220.989	9859	11562	85	10108.835	9846	11094	65	10053.431	9891	10736	59	10073.813	9863	10745	82	10072.988	9876	11130	43	10074.860	9894	10790	108	10165.833	9893	11504	55	10212.291	9927	11418	57	10105.088	9896	10733	66
738	72	10037.973	9877	10458	77	10098.740	9754	10820	113	10093.514	9777	11037	91	10195.330	9819	12460	85	10266.941	9791	11840	65	10138.216	9884	10944	59	10078.034	9884	10744	82	10053.622	9599	10875	43	10125.232	9899	10827	108	10191.157	9889	11452	55	10297.728	9874	11500	57	10077.246	9904	10721	66
739	72	10114.973	9853	10960	77	10175.532	9731	12430	113	10195.133	9873	12321	91	10181.055	9880	11426	85	10113.800	9660	10937	65	10115.677	9870	10932	59	9998.542	9905	10238	82	10062.269	9890	10759	43	10097.303	9861	10916	108	10186.593	9853	11743	55	10160.400	9883	11065	57	10212.141	9894	11085	66
740	72	10068.708	9889	10708	77	10082.286	9836	10906	113	10115.823	9797	10776	91	10241.198	9844	11491	85	10064.541	9875	11021	65	10117.046	9878	10899	59	10096.424	9882	11592	82	10022.183	9719	10809	43	10070.931	9859	10716	108	10120.213	9859	11143	55	10191.109	9864	11041	57	10128.895	9856	10862	66
741	72	10065.069	9872	10872	77	10138.429	9732	11784	113	10126.619	9879	11149	91	10238.747	9817	11390	85	10124.177	9867	10945	65	10197.339	9825	11235	59	10065.542	9876	10598	82	10076.769	9877	10875	43	10122.651	9848	11122	108	10121.361	9839	11463	55	10374.000	9807	11338	57	10098.491	9887	11509	66
742	72	10051.931	9851	10571	77	10132.130	9856	12719	113	10188.053	9768	11218	91	10133.934	9889	11181	85	10196.471	9814	11275	65	10032.508	9912	10408	59	10086.017	9925	11165	82	10074.231	9886	10714	43	10223.187	9895	12135	108	10155.991	9784	10898	55	10174.928	9913	11043	57	10217.158	9910	11400	66
743	72	10034.056	9879	10804	77	10155.948	9905	11150	113	10064.345	9878	10965	91	10150.406	9861	11438	85	10114.636	9853	10626	65	10166.062	9808	11323	59	10224.491	9842	11235	82	10061.976	9910	11102	43	10126.187	9844	11049	108	10136.843	9837	11111	55	10129.836	9829	10973	57	10101.859	9907	10776	66
744	72	10088.264	9879	10677	77	10137.532	9887	11245	113	10163.159	9786	11206	91	10226.956	9818	11445	85	10149.389	9742	11279	65	10100.554	9889	10945	59	10095.339	9844	10975	82	10073.195	9906	10958	43	10207.140	9881	11201	108	10183.723	9471	11394	55	10215.836	9831	10941	57	10144.491	9917	10965	66
745	72	10075.944	9857	10730	77	10159.806	9843	11340	113	10080.637	9847	11032	91	10202.824	9799	11666	85	10084.835	9813	11003	65	10063.661	9898	10780	59	10111.949	9840	10749	82	10022.012	9855	10543	43	10156.279	9854	11041	108	10206.583	9741	11791	55	10130.272	9878	11012	57	10207.315	9846	10895	66
746	72	10142.514	9879	11297	77	10112.767	9865	11141	113	10046.407	9514	10621	91	10267.483	9805	11801	85	10115.282	9853	11067	65	10072.661	9819	10667	59	10073.051	9874	10982	82	10054.158	9733	12257	43	10007.768	9694	10856	108	10111.037	9896	11366	55	10114.055	9466	11011	57	10322.562	9843	11735	66
747	72	10047.361	9861	10899	77	10166.233	9821	11488	113	10177.239	9755	11355	91	10249.517	9829	11336	85	10106.694	9859	10607	65	10143.954	9856	11044	59	10048.593	9866	11080	82	10068.122	9877	10732	43	10142.187	9868	10733	108	10165.723	9891	11851	55	10349.728	9876	11600	57	10304.386	9909	11339	66
748	72	10034.361	9869	10660	77	10069.623	9910	10915	113	10081.514	9859	11058	91	10428.274	9863	13364	85	10132.506	9833	11151	65	10203.831	9789	11268	59	10115.407	9908	11486	82	10067.451	9891	11032	43	10057.372	9895	10566	108	10106.000	9676	11359	55	10105.382	9834	10524	57	10111.368	9859	10871	66
749	72	10050.431	9818	11073	77	10229.532	9899	12194	113	10210.982	9774	12215	91	10300.274	9851	11542	85	10112.553	9851	10762	65	10097.031	9839	10752	59	10126.322	9902	11171	82	10121.195	9836	11022	43	10059.697	9877	10971	108	10336.436	9879	11877	55	10131.673	9879	11311	57	10163.386	9898	11860	66
750	72	10066.875	9770	10748	77	10078.909	9869	11140	113	10149.044	9853	11330	91	10170.626	9833	11193	85	10198.611	9813	11514	65	10048.000	9906	10871	59	10072.542	9863	11644	82	10051.902	9841	11218	43	10134.279	9897	11247	108	10219.973	9666	12398	55	10177.690	9784	10845	57	10313.982	9807	11998	66
751	72	10111.973	9881	10920	77	10075.714	9840	10713	113	10147.619	9841	11239	91	10163.220	9842	11898	85	10216.741	9730	11645	65	10140.569	9904	10990	59	10066.271	9860	11091	82	10140.354	9571	11444	43	10086.209	9851	11011	108	10212.426	9859	11446	55	10402.527	9942	12243	57	10306.965	9790	11676	66
752	72	10068.014	9920	10696	77	10112.792	9892	10760	113	10089.044	9795	11123	91	10257.473	9579	13681	85	10167.847	9823	11102	65	10082.954	9881	11008	59	10147.645	9816	11108	82	10073.439	9863	10491	43	10056.232	9762	10918	108	10153.120	9850	11062	55	10144.782	9839	11128	57	10201.930	9833	11460	66
753	72	10143.250	9843	11171	77	10088.480	9859	10924	113	10096.894	9815	10930	91	10135.571	9916	11073	85	10203.177	9841	11157	65	10154.477	9790	11241	59	10133.933	9893	11157	82	10066.793	9726	10816	43	10076.303	9861	10526	108	10174.806	9804	11360	55	10221.019	9735	11904	57	10189.438	9865	11044	66
754	72	10050.486	9412	10609	77	10207.623	9808	11441	113	10109.044	9864	11126	91	10212.341	9862	10873	85	10087.788	9865	10873	65	10153.631	9901	10685	59	10065.152	9904	10919	82	10104.671	9880	10948	43	10125.628	9893	11053	108	10250.731	9850	11554	55	10240.673	9765	11601	57	10209.229	9845	11381	66
755	72	10070.181	9864	10871	77	10111.480	9795	12152	113	10130.327	9747	11728	91	10318.604	9810	11926	85	10090.870	9850	11076	65	10121.262	9801	11780	59	10088.746	9914	10655	82	10117.622	9829	11365	43	10195.209	9861	10901	108	10211.870	9885	12145	55	10172.418	9862	11050	57	10196.053	9917	11829	66
756	72	10073.639	9884	10786	77	10238.637	9900	11322	113	10090.177	9796	11364	91	10200.813	9785	11179	85	10147.977	9827	11219	65	10110.077	9821	11048	59	10126.661	9827	11154	82	10021.085	9893	10465	43	10018.187	9872	10264	108	10093.630	9861	10857	55	10159.382	9876	11103	57	10119.614	9795	10735	66
757	72	10122.819	9855	12241	77	10229.623	9873	11253	113	10123.159	9844	11141	91	10206.714	9827	12032	85	10098.329	9839	10651	65	10067.754	9893	11161	59	10062.576	9885	11066	82	10110.183	9882	11072	43	10091.232	9920	11212	108	10214.639	9818	11332	55	10149.891	9829	10762	57	10097.632	9878	10768	66
758	72	10052.152	9799	10649	77	10178.194	9695	11437	113	10225.699	9826	12520	91	10262.561	9839	11515	85	10150.200	9723	11210	65	10077.692	9882	10852	59	10051.102	9842	10501	82	10083.146	9886	10903	43	10078.907	9906	10726	108	10235.824	9846	11465	55	10211.346	9815	11724	57	10224.597	9840	11278	66
759	72	10049.944	9867	10406	77	10162.312	9808	11350	113	10090.531	9853	11124	91	10262.230	9787	11817	85	10107.800	9883	11151	65	10038.554	9907	10460	59	10038.678	9871	10435	82	10095.317	9858	10866	43	10199.768	9779	11012	108	10202.657	9889	11204	55	10310.437	9881	12327	57	10045.614	9913	10587	66
760	72	10112.417	9856	11149	77	10102.559	9868	11308	113	10086.991	9895	10779	91	10210.165	9826	12370	85	10140.117	9898	11384	65	10141.185	9845	11198	59	10105.882	9787	11647	82	10057.756	9885	11482	43	10142.465	9905	11180	108	10135.593	9834	11281	55	10255.310	9800	11008	57	10181.685	9834	11017	66
761	72	10075.292	9733	11393	77	10138.169	9879	11150	113	10155.372	9779	10997	91	10152.550	9804	11202	85	10063.317	9895	10835	65	10072.846	9897	10810	59	10106.152	9776	11556	82	10053.671	9883	10706	43	10061.256	9887	10688	108	10167.157	9040	12259	55	10284.310	9780	12859	57	10099.141	9875	10705	66
762	72	10135.944	9752	10945	77	10120.753	9895	11401	113	10124.495	9821	11407	91	10152.220	9829	11570	85	10048.235	9821	10859	65	10198.016	9831	11398	59	10126.034	9914	11521	82	10159.158	9880	11208	43	10132.069	9815	10891	108	10237.723	9846	11391	55	10283.473	9877	11601	57	10113.351	9800	10736	66
763	72	10076.750	9887	10928	77	10136.909	9851	11327	113	10113.044	9885	11053	91	10118.945	9798	11195	85	10126.377	9815	10975	65	10072.677	9874	10771	59	10069.525	9882	10824	82	10115.195	9599	11656	43	10046.372	9896	10645	108	10167.259	9617	11434	55	10402.437	9826	11227	57	10172.333	9932	11149	66
764	72	10067.625	9874	10638	77	10207.688	9760	11472	113	10123.053	9858	11232	91	10178.110	9724	11582	85	10102.847	9885	11235	65	10099.046	9885	10937	59	10045.424	9890	10772	82	10047.731	9865	11308	43	10070.093	9914	10600	108	10244.806	9602	11390	55	10101.782	9886	10810	57	10125.474	9755	11208	66
765	72	10056.375	9902	10746	77	10138.520	9823	11615	113	10208.186	9880	11985	91	10144.264	9808	11202	85	10145.059	9862	11118	65	10064.508	9887	10856	59	10085.237	9905	10633	82	10085.927	9720	11287	43	10092.581	9897	10610	108	10152.491	9905	11350	55	10355.019	9873	11527	57	10089.526	9896	10712	66
766	72	10115.111	9759	11319	77	10129.363	9836	11159	113	10088.089	9885	11725	91	10193.308	9852	11900	85	10098.436	9903	10867	65	10125.893	9876	10799	59	10076.355	9883	10551	82	10049.439	9886	10584	43	10078.791	9881	10715	108	10113.981	9819	11034	55	10185.382	9897	10865	57	10215.298	9858	10956	66
767	72	10095.042	9825	11003	77	10148.818	9842	11220	113	10156.894	9748	11027	91	10220.857	9784	11068	85	10166.906	9785	11143	65	10125.200	9796	10911	59	10078.645	9831	10839	82	10108.524	9565	11211	43	10059.581	9863	10935	108	10205.324	9878	11288	55	10201.310	9821	11181	57	10117.771	9853	10929	66
768	72	10077.027	9851	10481	77	10176.351	9877	11477	113	10173.283	9823	11374	91	10318.780	9838	12291	85	10139.988	9823	11162	65	10095.446	9854	11078	59	10046.848	9909	10490	82	10133.634	9818	11316	43	10259.744	9860	10870	108	10251.009	9754	11468	55	10140.546	9866	10765	57	10190.438	9845	11051	66
769	72	10151.875	9881	11608	77	10115.416	9859	10761	113	10128.292	9645	11087	91	10244.494	9839	11714	85	10141.447	9777	10858	65	10084.230	9797	11115	59	10112.355	9900	10842	82	10045.464	9892	10769	43	10108.884	9859	10560	108	10170.277	9906	11992	55	10215.818	9832	11559	57	10292.141	9893	12073	66
770	72	10058.889	9863	11311	77	10148.792	9871	10754	113	10178.434	9865	11842	91	10220.187	9854	11316	85	10120.082	9867	11326	65	10105.169	9823	11112	59	10132.440	9876	11196	82	10114.964	9860	11531	43	10092.140	9892	10699	108	10259.824	9797	11428	55	10263.437	9882	11007	57	10151.526	9814	10770	66
771	72	10159.944	9872	11109	77	10088.416	9583	10903	113	10214.974	9845	11191	91	10173.077	9645	12511	85	10073.459	9793	10768	65	10198.077	9838	11313	59	10057.933	9880	10602	82	10136.939	9840	10854	43	10097.279	9899	10633	108	10182.926	9796	11255	55	10292.764	9816	11661	57	10130.685	9864	10798	66
772	72	10083.181	9817	10642	77	10213.598	9647	11416	113	10249.026	9865	11345	91	10250.055	9709	12267	85	10109.718	9789	11280	65	10138.508	9891	11187	59	10154.813	9873	10984	82	10101.269	9888	10919	43	10104.372	9891	10759	108	10136.250	9900	11102	55	10122.182	9822	10804	57	10188.544	9853	10885	66
773	72	10079.277	9797	11544	77	10137.857	9849	10876	113	10104.743	9425	11090	91	10158.088	9905	11129	85	10148.518	9804	11031	65	10133.415	9864	11609	59	10075.051	9887	11015	82	10096.439	9880	11186	43	10153.721	9904	10958	108	10214.796	9774	11372	55	10150.818	9882	10943	57	10247.105	9817	11446	66
774	72	10073.902	9861	11648	77	10123.546	9817	11089	113	10100.318	9814	11119	91	10165.989	9895	11320	85	10125.895	9830	10863	65	10053.200	9865	10887	59	10111.525	9861	11291	82	10053.622	9856	10962	43	10056.093	9909	10729	108	10133.787	9789	11528	55	10205.728	9889	11060	57	10082.298	9773	10621	66
775	72	10112.777	9842	10929	77	10067.818	9834	11052	113	10164.292	9826	11595	91	10285.308	9852	12100	85	10088.153	9846	10827	65	10068.415	9876	10519	59	10116.118	9834	11140	82	10104.231	9747	10893	43	10097.116	9924	10754	108	10242.389	9804	11115	55	10272.854	9746	11419	57	10216.176	8722	11530	66
776	72	10137.444	9793	11702	77	10061.078	9861	10957	113	10096.841	9864	11356	91	10171.483	9897	12330	85	10057.224	9053	11200	65	10048.954	9867	10546	59	10128.983	9813	11059	82	10121.402	9821	11463	43	10098.628	9886	10766	108	10310.000	9803	12124	55	10245.382	9837	11313	57	10083.263	9878	11292	66
777	72	10027.777	9915	10644	77	10117.728	9746	12076	113	10131.911	9785	11006	91	10160.066	9797	10701	85	10086.012	9872	10815	65	10126.369	9827	10773	59	10016.695	9853	10720	82	10084.939	9890	10944	43	10238.907	9770	12034	108	10146.926	9827	11303	55	10154.873	9867	10794	57	10046.895	9892	11074	66
778	72	10107.958	9825	11295	77	10193.000	9834	10945	113	10154.053	9832	11583	91	10108.571	9698	11499	85	10104.847	9881	10871	65	10065.369	9866	10563	59	10068.152	9851	10633	82	10049.939	9832	10546	43	10026.256	9902	10277	108	10176.269	9857	11036	55	10170.473	9819	10820	57	10159.526	9819	11318	66
779	72	10166.264	9724	11251	77	10116.182	9839	11207	113	10097.230	9830	10975	91	10184.220	9858	11465	85	10114.459	9866	10792	65	10003.923	9809	10704	59	10042.407	9913	10463	82	10067.500	9840	11328	43	10014.396	9711	10731	108	10193.593	9849	11767	55	10109.109	9901	11196	57	10136.720	9832	11031	66
780	72	10065.848	9844	10538	77	10176.806	9817	11596	113	10133.222	9797	11302	91	10109.791	9845	11667	85	10118.447	9857	11342	65	10065.462	9835	10769	59	10070.424	9880	10854	82	10070.707	9879	10689	43	10067.837	9904	11058	108	10196.546	9866	11252	55	10209.709	9873	11079	57	10182.562	9871	11221	66
781	72	10124.569	9892	11355	77	10092.728	9835	10685	113	10102.726	9856	11370	91	10198.099	9864	11380	85	10103.765	9811	10720	65	10125.046	9861	10897	59	10111.187	9845	11041	82	10111.366	9870	11541	43	10097.116	9817	10670	108	10130.620	9883	11116	55	10144.836	9843	10924	57	10157.176	9754	11093	66
782	72	10109.014	9874	10686	77	10170.441	9862	11342	113	10165.133	9833	10965	91	10181.571	9691	12239	85	10107.506	9879	11056	65	10029.954	9884	10386	59	10097.610	9780	11079	82	10108.061	9795	11126	43	10062.697	9878	10630	108	10144.259	9881	10940	55	10228.928	9873	11354	57	10139.123	9881	10820	66
783	72	10134.402	9767	11310	77	10139.870	9905	10849	113	10169.894	9849	11395	91	10204.868	9902	11434	85	10094.753	9021	11955	65	10026.477	9922	10488	59	10064.593	9786	11176	82	10089.683	9874	11486	43	10066.581	9888	10991	108	10155.814	9875	12025	55	10131.709	9785	10723	57	10156.333	9888	11218	66
784	72	10124.000	9806	10959	77	10041.493	9863	10599	113	10067.938	9844	10984	91	10254.802	9776	12097	85	10137.847	9806	11599	65	10012.969	9757	10496	59	10080.017	9803	11046	82	10058.366	9870	10651	43	10068.931	9829	10753	108	10142.343	9895	11457	55	10180.000	9904	11050	57	10113.246	9902	10814	66
785	72	10112.958	9803	11092	77	10232.286	9884	11415	113	10119.133	9792	11342	91	10187.802	9838	11100	85	10114.564	9852	10993	65	10111.861	9786	11275	59	10127.034	9865	11431	82	10081.476	9909	10765	43	10080.000	9855	10374	108	10251.194	9815	11328	55	10119.055	9812	10785	57	10228.474	9819	11634	66
786	72	10119.848	9850	10802	77	10080.961	9731	10959	113	10199.566	9826	11186	91	10246.714	9889	11744	85	10142.471	9853	11274	65	10076.615	9850	11070	59	10033.067	9880	10489	82	10102.293	9854	11007	43	10013.768	9876	10536	108	10110.991	9879	11335	55	10272.072	9906	11302	57	10156.842	9914	10948	66
787	72	10108.833	9836	10760	77	10132.701	9867	11083	113	10086.894	9294	11083	91	10190.318	9880	11658	85	10111.588	9854	10868	65	10065.093	9812	10896	59	10025.763	9710	10584	82	10067.024	9869	10843	43	10076.372	9901	10527	108	10233.648	9823	11479	55	10104.382	9843	10830	57	10127.158	9872	10638	66
788	72	10116.694	9869	11095	77	10201.480	9883	11410	113	10131.797	9842	10956	91	10247.813	9793	12227	85	10126.765	9902	11070	65	10070.800	9897	11000	59	10028.254	9880	10412	82	10129.317	9858	11100	43	10048.232	9826	10526	108	10112.593	9804	11179	55	10102.473	9836	10670	57	10208.807	9862	11081	66
789	72	10066.569	9858	11036	77	10093.728	9891	10852	113	10046.867	9902	10779	91	10125.396	9807	11066	85	10182.035	9864	11060	65	10112.861	9870	10662	59	10076.221	9872	10769	82	10150.109	9820	11415	43	10116.069	9837	11509	108	10116.750	9867	11129	55	10213.200	9932	11767	57	10269.807	9881	11627	66
790	72	10044.764	9879	10640	77	10113.740	9852	11223	113	10130.797	9835	11133	91	10194.923	9820	11685	85	10088.105	9839	10715	65	10092.538	9828	10848	59	10063.458	9901	10777	82	10088.817	9873	10893	43	10109.488	9918	11254	108	10174.973	9895	11353	55	10302.382	9868	11529	57	10097.771	9931	10942	66
791	72	10105.958	9854	11038	77	10161.182	9709	11488	113	10199.194	9901	11666	91	10217.000	9725	12220	85	10099.895	9830	10927	65	10044.569	9270	10840	59	10080.695	9853	10633	82	10092.476	9828	10948	43	10019.303	9537	10507	108	10236.130	9871	11374	55	10271.218	9894	11733	57	10081.562	9894	11140	66
792	72	10081.264	9904	11333	77	10169.532	9851	10925	113	10097.044	9846	11027	91	10213.626	9905	11345	85	10076.506	9871	10859	65	10059.907	9831	10654	59	10160.576	9843	10982	82	10080.207	9821	10623	43	10105.559	9884	10602	108	10245.889	9819	11320	55	10209.272	9813	11099	57	10169.333	9859	11114	66
793	72	10046.598	9870	10948	77	10067.662	9879	10652	113	10095.814	9762	11030	91	10165.374	9800	11219	85	10192.188	9759	11428	65	10151.354	9870	11116	59	10069.882	9705	10553	82	10083.342	9858	10662	43	10083.953	9885	10490	108	10197.926	9852	11504	55	10260.582	9808	11270	57	10184.649	9766	11309	66
794	72	10082.514	9874	11089	77	10025.662	9888	10357	113	10135.478	9856	11878	91	10165.923	9859	11522	85	10149.094	9819	11335	65	10076.046	9842	10805	59	10108.678	9899	11185	82	10059.305	9851	11182	43	10062.069	9878	10838	108	10305.027	9811	11774	55	10252.473	9841	10952	57	10102.930	9892	10727	66
795	72	10158.264	9774	11044	77	10146.532	9862	11024	113	10146.673	9775	11477	91	10161.308	9882	11644	85	10164.659	9891	10986	65	10059.462	9903	10654	59	10090.882	9874	10750	82	10118.585	9837	11091	43	10144.000	9885	11065	108	10282.333	9886	11576	55	10324.981	9822	11466	57	10161.333	9874	11366	66
796	72	10106.931	9168	11562	77	10072.000	9872	10449	113	10109.575	9864	11764	91	10142.143	9344	11107	85	10160.765	9863	11482	65	10032.846	9897	10753	59	10064.661	9849	10753	82	10023.378	9841	10499	43	10076.884	9811	10796	108	10283.463	9763	11862	55	10307.709	9838	11851	57	10149.824	9866	11202	66
797	72	10065.083	9878	11382	77	10144.143	9881	11000	113	10079.540	9886	11239	91	10236.088	9854	12831	85	10193.353	9868	11727	65	10078.292	9864	10989	59	10070.915	9850	10721	82	10074.622	9900	12092	43	10030.140	9888	10817	108	10241.527	9823	12079	55	10260.000	9498	11531	57	10098.229	9881	11330	66
798	72	10103.348	9791	11193	77	10076.143	8995	11370	113	10146.009	9881	11325	91	10170.297	9819	10916	85	10142.317	9890	11938	65	10052.339	9885	11093	59	10029.983	9525	10363	82	10113.317	9882	11462	43	10171.488	9772	11062	108	10123.389	9815	10913	55	10213.546	9874	11070	57	10176.895	9858	11108	66
799	72	10033.236	9834	10342	77	10169.546	9850	11060	113	10090.938	9539	10938	91	10192.099	9836	11399	85	10236.870	9826	11326	65	10080.646	9882	10862	59	10072.017	9878	10738	82	10078.415	9851	10498	43	10259.232	9889	11543	108	10168.676	9826	11225	55	10146.836	9849	10831	57	10077.737	9898	10761	66
800	72	10085.402	9870	10646	77	10132.637	9877	11030	113	10098.841	9888	10811	91	10259.154	9825	11852	85	10075.694	9864	10974	65	10077.907	9900	10840	59	10069.373	9580	10942	82	10068.793	9869	10771	43	10029.279	9877	10628	108	10199.870	9799	11608	55	10263.582	9810	11326	57	10216.035	8957	11162	66
801	72	10030.806	9858	10478	77	10125.883	9863	11159	113	10103.540	9865	11033	91	10201.682	9794	11693	85	10135.636	9786	10967	65	10168.369	9867	11374	59	10199.610	9833	10986	82	10068.793	9857	10879	43	10069.907	9846	10606	108	10134.102	9850	11638	55	10181.382	9838	10855	57	10213.438	9848	10951	66
802	72	10064.361	9873	10893	77	10106.351	9782	11393	113	10114.416	9874	11095	91	10136.714	9854	11454	85	10061.588	9895	10782	65	10107.877	9676	11079	59	10071.746	9776	11505	82	10104.342	9885	10766	43	10082.837	9857	10913	108	10261.537	9878	11672	55	10271.728	9853	11107	57	10141.176	9762	11364	66
803	72	10118.958	9871	10891	77	10097.064	9658	11209	113	10146.381	9883	10895	91	10162.121	9776	11503	85	10213.306	9743	11228	65	10110.585	9800	10620	59	10106.237	9878	10841	82	10176.122	9880	11420	43	10100.791	9896	10844	108	10186.389	9873	11667	55	10172.673	9870	10920	57	10214.597	9885	11500	66
804	72	10118.402	9825	11271	77	10082.662	9882	10855	113	10138.690	9790	11092	91	10141.494	9854	12053	85	10168.105	9868	11221	65	10096.400	9654	11023	59	10107.627	9815	11183	82	10080.769	9852	11656	43	10071.000	9921	10529	108	10209.370	9579	11223	55	10258.072	9838	11955	57	10091.632	9840	11067	66
805	72	10142.292	9863	11016	77	10065.883	9899	10610	113	10121.920	9854	11191	91	10284.066	9837	11848	85	10116.671	9780	11134	65	10191.169	9771	11196	59	10175.221	9841	10914	82	10108.854	9846	11089	43	10148.116	9881	10469	108	10194.343	9531	10977	55	10141.473	9878	10967	57	10139.229	9878	11342	66
806	72	10057.931	9899	10568	77	10146.936	9829	11499	113	10139.018	9832	10979	91	10242.923	9809	11132	85	10151.000	9853	11937	65	10149.107	9852	11158	59	10010.678	9907	10466	82	10074.098	9860	10828	43	10089.047	9862	11207	108	10140.509	9794	11124	55	10196.981	9832	11145	57	10084.526	9807	10900	66
807	72	10057.319	9894	10380	77	10116.701	9911	11132	113	10103.416	9888	11005	91	10096.726	9828	11075	85	10134.694	9859	11190	65	10057.169	9862	11285	59	10042.882	9879	10943	82	10206.036	9704	11967	43	10089.000	9866	10921	108	10201.259	9776	11287	55	10219.745	9798	11083	57	10200.667	9929	11186	66
808	72	10057.819	9902	10863	77	10177.194	9836	11010	113	10118.673	9814	11176	91	10161.330	9813	11318	85	10051.683	9885	10480	65	10129.246	9923	10642	59	10060.373	9846	10934	82	10089.720	9814	10864	43	10126.604	9830	11077	108	10209.973	9849	11600	55	10166.800	9832	10875	57	10278.982	9863	11289	66
809	72	10024.167	9805	10614	77	10200.351	9831	11239	113	10078.257	9852	11034	91	10216.473	9692	11860	85	10143.471	9868	11811	65	10170.354	9800	10798	59	10088.678	9829	11131	82	10080.902	9883	11466	43	10129.396	9896	11313	108	10203.064	9833	11144	55	10250.618	9900	11022	57	10093.614	9840	10642	66
810	72	10072.889	9880	10806	77	10084.416	9443	11158	113	10130.743	9843	11244	91	10217.527	9818	11255	85	10181.000	9858	11293	65	10056.154	9883	11457	59	10077.645	9891	10632	82	10054.927	9871	10945	43	10073.675	9860	10452	108	10192.389	9836	11504	55	10339.690	9799	11151	57	10202.070	9891	11388	66
811	72	10106.652	9810	11056	77	10146.818	9809	10773	113	10191.850	9778	11237	91	10149.802	9819	11494	85	10124.224	9742	11875	65	10170.723	9854	11229	59	10133.355	9754	11406	82	10107.488	9760	11580	43	10076.209	9898	10589	108	10158.648	9798	11059	55	10249.491	9770	11089	57	10085.386	9861	10772	66
812	72	10037.223	9815	10636	77	10071.078	9908	11356	113	10188.664	9867	11008	91	10274.726	9893	11797	85	10111.895	9853	11399	65	10081.031	9903	11221	59	10087.187	9731	10957	82	10077.658	9741	11632	43	10136.884	9792	11025	108	10163.630	9789	11544	55	10130.637	9824	11201	57	10200.368	9794	11441	66
813	72	10094.958	9857	10803	77	10190.272	9705	11615	113	10153.416	9873	11340	91	10267.362	9873	11368	85	10096.424	9836	10650	65	10109.123	9840	10902	59	10059.729	9829	10653	82	10150.451	9855	11380	43	10124.000	9893	10879	108	10238.361	9765	11008	55	10124.981	9850	10759	57	10279.403	9921	11274	66
814	72	10061.736	9895	10724	77	10143.117	9747	11513	113	10161.726	9866	10846	91	10182.945	9836	11689	85	10143.835	9888	11048	65	10017.000	9894	10478	59	10146.610	9829	11281	82	10113.305	9838	10726	43	10209.209	9851	11195	108	10161.027	9859	10834	55	10171.854	9808	10919	57	10127.438	9835	10819	66
815	72	10103.736	9848	11177	77	10085.767	9878	10717	113	10108.469	9879	11266	91	10265.033	9841	12072	85	10106.741	9870	11192	65	10056.646	9891	10728	59	10086.763	9754	11155	82	10096.720	9860	11106	43	10043.325	9836	10483	108	10242.704	9733	11306	55	10327.582	9891	11142	57	10063.597	9883	10734	66
816	72	10099.986	9814	10944	77	10098.039	9327	11162	113	10175.070	9872	11765	91	10263.318	9857	12467	85	10198.306	9823	11563	65	10067.123	9269	11214	59	10094.067	9836	10810	82	10150.061	9895	10901	43	10117.209	9883	10792	108	10217.981	9822	11282	55	10228.291	9864	10752	57	10206.000	9859	11698	66
817	72	10087.819	9826	10866	77	10138.272	9856	11088	113	10100.531	9876	11096	91	10136.967	9880	11167	85	10048.329	9892	10872	65	10122.861	9862	10863	59	10082.763	9841	11124	82	10081.536	9903	10677	43	10244.187	9885	11172	108	10172.907	9205	11369	55	10196.127	9818	11120	57	10294.491	9908	11900	66
818	72	10074.848	9878	10919	77	10114.363	9887	11113	113	10161.372	9835	11456	91	10290.857	9859	11701	85	10155.706	9862	11506	65	10041.339	9804	10612	59	10132.339	9833	11305	82	10129.780	9822	11441	43	10118.675	9869	11560	108	10154.667	9759	11046	55	10294.764	9786	11788	57	10157.632	9867	11165	66
819	72	10065.361	9888	10764	77	10136.064	9892	11459	113	10124.743	9737	10900	91	10119.055	9638	11525	85	10117.870	9867	10879	65	10123.123	9853	11019	59	10096.593	9857	11013	82	10071.280	9835	11069	43	10097.837	9808	10916	108	10153.426	9758	11066	55	10198.945	9887	11265	57	10226.474	9884	11606	66
820	72	10062.194	9862	10711	77	10052.532	9852	10707	113	10143.336	9823	11173	91	10193.561	9814	11700	85	10209.553	9822	11133	65	10114.754	9719	10800	59	10088.067	9871	11195	82	10036.817	9902	10763	43	10064.465	9886	10547	108	10130.944	9860	11120	55	10383.382	9907	11935	57	10140.246	9820	11805	66
821	72	10069.819	9749	10676	77	10089.767	9843	11950	113	10074.274	9868	10725	91	10180.187	9799	11805	85	10121.259	9872	11649	65	10154.139	9876	11690	59	10081.915	9871	10789	82	10142.342	9856	11125	43	10164.768	9729	11485	108	10133.361	9852	11899	55	10141.454	9906	10813	57	10086.351	9864	10806	66
822	72	10048.723	9875	10794	77	10141.480	9905	11249	113	10133.018	9852	11058	91	10134.406	9886	11047	85	10178.647	9801	11447	65	10066.277	9892	10859	59	10041.983	9869	10632	82	10095.220	9881	10721	43	10069.256	9903	10688	108	10184.027	9800	12669	55	10186.618	9834	11106	57	10196.509	9852	11069	66
823	72	10039.583	9629	10903	77	10224.208	9369	11527	113	10195.070	9798	11801	91	10132.736	9788	11745	85	10226.683	9891	12758	65	10041.600	9907	11103	59	10038.525	9534	10434	82	10179.122	9804	11492	43	10133.325	9668	10954	108	10120.889	9903	10837	55	10326.800	9868	11264	57	10130.123	9716	10844	66
824	72	10207.750	9894	11706	77	10186.324	9778	11728	113	10147.274	9811	11316	91	10277.692	9813	11481	85	10146.965	9852	11332	65	10098.477	9838	10576	59	10160.322	9703	11862	82	10157.720	9817	11252	43	10132.813	9923	10931	108	10191.213	9859	11445	55	10248.418	9350	11363	57	10193.018	9824	12171	66
825	72	10181.486	9841	11277	77	10111.974	9842	10898	113	10110.628	9842	10854	91	10190.615	9828	11054	85	10187.953	9695	11035	65	10046.800	9873	10493	59	10058.576	9314	11463	82	10087.207	9867	11494	43	10172.372	9781	10897	108	10174.380	9852	11430	55	10258.437	9861	11555	57	10204.491	9872	11710	66
826	72	10129.819	9889	10789	77	10091.247	9891	10837	113	10168.495	9876	11033	91	10252.506	9817	11564	85	10147.623	9784	11096	65	10085.661	9830	10564	59	10051.882	9878	10837	82	10008.439	9812	10441	43	10193.559	9882	11800	108	10180.463	9880	12616	55	10152.272	9876	11136	57	10199.246	9882	10974	66
827	72	10095.223	9900	11187	77	10134.753	9894	11279	113	10114.372	9853	11226	91	10155.561	9875	11393	85	10181.729	9887	11282	65	10095.708	9895	11185	59	10113.983	9857	10939	82	10045.012	9893	10868	43	10174.372	9887	11075	108	10136.231	9828	11243	55	10155.673	9823	11245	57	10130.333	9875	11027	66
828	72	10158.944	9832	10887	77	10136.507	9851	11169	113	10043.610	9825	10639	91	10264.538	9809	11980	85	10286.636	9836	11219	65	10142.861	9882	10912	59	10107.848	9845	10736	82	10012.171	9846	10644	43	10144.419	9916	10834	108	10178.648	9869	11383	55	10239.709	9917	11159	57	10162.842	9887	10843	66
829	72	10081.875	9812	11246	77	10059.598	9848	10644	113	10198.478	9768	11524	91	10340.682	9882	13495	85	10097.412	9849	10692	65	10105.369	9902	11026	59	10097.051	9864	10660	82	10030.622	9880	10390	43	10052.884	9874	10644	108	10222.102	9778	12260	55	10270.618	9880	11053	57	10056.562	9890	11348	66
830	72	10129.542	9869	10940	77	10077.390	9845	10765	113	10114.425	9860	10977	91	10295.450	9577	12244	85	10066.553	9848	11434	65	10047.169	9893	10735	59	10062.187	9899	11059	82	10051.524	9838	10854	43	10093.768	9902	11171	108	10130.583	9718	11204	55	10333.582	9868	11647	57	10234.246	9899	11180	66
831	72	10114.375	9775	12854	77	10171.831	9880	11321	113	10156.761	9786	11449	91	10161.429	9839	12143	85	10192.623	9816	11564	65	10077.323	9887	10636	59	10088.915	9870	10767	82	10061.451	9820	10591	43	10227.697	9888	11482	108	10235.963	9915	11600	55	10231.418	9915	11334	57	10259.474	9875	11913	66
832	72	10069.583	9820	10544	77	10116.649	9873	11212	113	10189.974	9784	11431	91	10219.726	9904	11741	85	10105.765	9820	10946	65	10050.893	9902	10682	59	10081.542	9863	11084	82	10008.391	9841	10272	43	10144.488	9876	11227	108	10167.176	9596	12166	55	10292.055	9929	11489	57	10154.842	9922	10969	66
833	72	10107.014	9878	10704	77	10098.909	9840	10773	113	10174.009	9856	11552	91	10138.187	9837	11215	85	10075.529	9855	10789	65	10197.093	9843	11370	59	10009.288	9842	10298	82	10085.220	9873	11162	43	10095.279	9902	10899	108	10166.194	9843	11706	55	10291.019	9681	11925	57	10149.947	9834	10865	66
834	72	10108.889	9747	10842	77	10183.922	9820	11148	113	10108.124	9827	10914	91	10196.901	9834	11923	85	10140.224	9836	11450	65	10111.477	9870	11466	59	10033.848	9906	10441	82	10153.609	9878	10844	43	10143.884	9809	10935	108	10156.130	9798	11110	55	10242.109	9895	11302	57	10144.315	9860	10799	66
835	72	10104.500	9857	10852	77	10072.987	9567	10821	113	10070.018	9864	10769	91	10171.615	9847	11499	85	10112.105	9868	11091	65	10156.784	9782	12015	59	10089.424	9854	10688	82	10113.378	9796	11268	43	10098.256	9852	10543	108	10229.963	9801	11397	55	10394.563	9843	11730	57	10224.807	9889	11396	66
836	72	10076.473	9825	10789	77	10077.740	9882	10706	113	10111.000	9793	11632	91	10127.791	9789	11229	85	10145.353	9854	10835	65	10125.277	9865	10856	59	10168.830	9817	11348	82	10072.329	9816	10767	43	10111.303	9882	10844	108	10212.723	9227	11588	55	10149.800	9919	11212	57	10175.877	9882	11014	66
837	72	10170.792	9913	10709	77	10153.441	9889	12425	113	10144.814	9864	11045	91	10192.362	9872	11964	85	10226.353	9884	12731	65	10078.169	9863	10956	59	10107.898	9851	10968	82	10125.207	9779	11238	43	10064.884	9866	10415	108	10203.343	9882	12016	55	10148.091	9870	10897	57	10406.754	9911	11870	66
838	72	10119.944	9827	11103	77	10130.441	9904	11776	113	10100.956	9874	10881	91	10157.714	9864	11412	85	10061.188	9766	11099	65	10051.154	9869	10542	59	10054.576	9896	10548	82	10169.146	9851	11326	43	10135.559	9892	10997	108	10212.213	9849	11245	55	10273.600	9844	10960	57	10206.421	9894	11659	66
839	72	10051.402	9856	10696	77	10055.221	9828	10556	113	10115.398	9845	11042	91	10206.352	9765	11446	85	10115.812	9864	11004	65	10085.631	9850	10664	59	10068.458	9892	11189	82	10018.329	9748	10782	43	10062.628	9903	10672	108	10138.444	9802	11835	55	10181.728	9891	10993	57	10172.807	9787	11109	66
840	72	10075.875	9864	10687	77	10097.493	9814	10963	113	10094.053	9654	10818	91	10168.978	9843	11063	85	10111.788	9894	11190	65	10117.277	9819	10758	59	10091.170	9877	10970	82	10118.878	9894	11055	43	10075.860	9883	10922	108	10188.287	9847	11235	55	10397.873	9815	11868	57	10170.456	9832	11268	66
841	72	10023.556	9883	11060	77	10090.429	9869	11205	113	10125.575	9735	10792	91	10198.176	9827	11288	85	10152.529	9844	10935	65	10144.169	9857	10907	59	10069.593	9843	10594	82	10012.598	9902	10286	43	9999.907	9888	10249	108	10156.370	9871	12070	55	10225.618	9815	11538	57	10050.229	9917	11129	66
842	72	10050.625	9850	10892	77	10143.208	9897	11137	113	10136.637	9859	11176	91	10218.198	9850	11355	85	10154.200	9825	11260	65	10024.508	9736	10478	59	10038.627	9162	10771	82	10062.878	9811	10859	43	10008.535	9891	10327	108	10131.907	9541	10942	55	10276.200	9781	12098	57	10187.491	9904	10976	66
843	72	10078.514	9898	10852	77	10109.429	9872	11028	113	10053.797	9868	10700	91	10188.747	9870	12169	85	10176.035	9873	11358	65	10045.277	9888	11017	59	10049.966	9913	10591	82	10072.561	9819	10810	43	10080.791	9919	10849	108	10216.417	9843	11528	55	10202.891	9886	10957	57	10116.456	9823	10920	66
844	72	10110.902	9857	11043	77	10174.740	9837	11249	113	10144.133	9797	11274	91	10227.264	9803	11219	85	10152.247	9864	11418	65	10142.200	9828	11084	59	10085.355	9875	10839	82	10038.878	9871	10982	43	10089.860	9786	11429	108	10153.926	9780	11649	55	10259.164	9889	11083	57	10173.018	9878	11700	66
845	72	10113.458	9909	10895	77	10145.637	9855	11245	113	10084.894	9753	10665	91	10200.879	9895	12049	85	10115.883	8902	11592	65	10079.754	9896	10916	59	10056.102	9886	11259	82	10108.951	9860	10960	43	10048.535	9847	10790	108	10151.713	9852	11194	55	10310.981	9888	11400	57	10294.176	9920	11600	66
846	72	10119.333	9877	10600	77	10104.272	9783	11157	113	10131.327	9795	10843	91	10273.923	9756	12258	85	10224.282	9837	12344	65	10111.200	9896	11280	59	10109.254	9880	11013	82	10120.183	9889	11343	43	10100.675	9893	11268	108	10084.750	8814	11016	55	10318.854	9914	11101	57	10259.246	9878	11407	66
847	72	10079.583	9874	10683	77	10111.831	9842	11347	113	10130.699	9873	11203	91	10252.506	9825	11957	85	10127.965	9856	11093	65	10137.431	9867	10920	59	10139.203	9851	11012	82	10075.171	9878	11072	43	10029.651	9911	10311	108	10172.880	9778	11351	55	10332.272	9748	11398	57	10190.702	9870	11457	66
848	72	10106.500	9803	11023	77	10097.169	9884	10794	113	10132.451	9839	11283	91	10240.604	9766	11467	85	10102.047	9895	10856	65	10046.046	9864	10591	59	10108.627	9845	11055	82	10227.402	9859	11458	43	10079.628	9900	10728	108	10152.824	9758	11536	55	10210.981	9766	11357	57	10086.141	9838	10845	66
849	72	10071.681	9898	10901	77	10075.857	9826	10605	113	10081.965	9840	11127	91	10166.726	9759	11745	85	10040.683	9895	10894	65	10125.923	9877	11025	59	10068.034	9847	10724	82	10093.939	9845	11060	43	10134.093	9892	10892	108	10144.064	9838	11634	55	10209.072	9910	12203	57	10133.509	9888	11154	66
850	72	10041.069	9843	10531	77	10107.039	9813	10981	113	10172.283	9838	11392	91	10194.055	9880	11171	85	10120.611	9788	10983	65	10078.216	9861	11260	59	10129.051	9902	11367	82	10127.951	9890	12248	43	10017.163	9857	10497	108	10199.176	9846	11598	55	10326.291	9810	11389	57	10263.141	9835	11282	66
851	72	10086.402	9884	10738	77	10067.728	9338	11139	113	10119.248	9794	11512	91	10182.517	9864	12014	85	10098.729	9899	12128	65	10087.615	9841	11262	59	10037.915	9910	10476	82	10068.220	9884	10719	43	10060.604	9877	10607	108	10128.324	9836	11071	55	10214.836	9865	11134	57	10118.229	9843	10798	66
852	72	10085.027	9888	10707	77	10145.480	9764	12080	113	10081.743	9740	11564	91	10103.736	9837	11113	85	10152.389	9701	11071	65	10083.661	9899	10621	59	10107.830	9878	11192	82	10149.744	9621	11114	43	10009.349	9856	10379	108	10186.973	9885	11231	55	10202.673	9889	11567	57	10264.280	9360	11834	66
853	72	10162.208	9815	11138	77	10134.909	9866	10917	113	10060.752	9881	10645	91	10197.066	9882	11387	85	10136.188	9868	11055	65	10095.923	9873	11067	59	10067.576	9877	11031	82	10121.402	9805	11272	43	10105.000	9904	11126	108	10174.602	9832	11059	55	10174.109	9831	11365	57	10122.386	9937	11133	66
854	72	10076.861	9850	11674	77	10063.896	9868	10671	113	10067.274	9701	11371	91	10161.726	9850	11070	85	10148.306	9712	11754	65	10144.462	9770	11511	59	10152.576	9792	11223	82	10108.293	9846	11746	43	10005.023	9894	10269	108	10136.333	9859	11120	55	10490.600	9876	12134	57	10090.544	9903	10804	66
855	72	10031.973	9902	10812	77	10139.974	9781	11628	113	10210.956	9789	12049	91	10414.297	9919	12463	85	10230.000	9892	11530	65	10025.600	9885	10572	59	10038.746	9882	10429	82	10064.134	9890	11122	43	10182.791	9842	11327	108	10186.944	9812	11387	55	10128.764	9863	10719	57	10140.614	9879	10885	66
856	72	10057.083	9837	10586	77	10093.637	9896	11065	113	10170.239	9751	11434	91	10189.132	9804	11605	85	10029.012	9882	10845	65	10193.877	9808	10939	59	10127.983	9883	11082	82	10053.536	9831	10764	43	10174.279	9878	11718	108	10105.426	9780	11329	55	10187.000	9832	11410	57	10103.176	9911	10951	66
857	72	10086.652	9898	10628	77	10060.351	9845	10767	113	10113.682	9730	11685	91	10207.450	9823	11701	85	10068.847	9852	11024	65	10018.000	9903	10452	59	10060.085	9892	10834	82	10096.731	9889	11208	43	10034.232	9890	10749	108	10163.954	9821	11510	55	10328.164	9906	11737	57	10131.211	9830	11093	66
858	72	10094.611	9845	11271	77	10070.169	9883	11278	113	10186.938	9845	11275	91	10203.813	9747	11781	85	10113.224	9835	11321	65	10034.538	9893	11141	59	10048.407	9901	10465	82	10069.183	9860	11400	43	10057.697	9782	10552	108	10153.343	9852	11273	55	10265.363	9916	11101	57	10115.088	9875	11546	66
859	72	10053.333	9809	10847	77	10182.078	9835	11036	113	10083.000	9598	10759	91	10151.418	9785	10796	85	10107.482	9826	10769	65	10093.093	9894	10605	59	10127.712	9859	11197	82	10163.585	9813	11215	43	10040.187	9894	10662	108	10170.314	9887	10898	55	10244.091	9871	11460	57	10154.789	9933	10941	66
860	72	10098.348	9890	11209	77	10051.338	9885	10894	113	10173.257	9856	11192	91	10219.110	9836	11648	85	10099.447	9850	10945	65	10110.169	9892	10963	59	10095.542	9771	10597	82	10036.439	9845	10734	43	10057.023	9894	10519	108	10142.120	9879	11217	55	10150.745	9897	11077	57	10170.211	9806	11294	66
861	72	10090.000	9854	11152	77	10153.363	9876	11148	113	10055.619	9705	11121	91	10173.824	9864	11341	85	10089.094	9887	11005	65	10132.523	9897	11419	59	10097.221	9781	10886	82	10094.915	9855	11077	43	10143.303	9873	10954	108	10160.583	9623	10891	55	10190.728	9887	10811	57	10096.930	9916	11167	66
862	72	10055.277	9867	10828	77	10129.351	9835	10661	113	10141.938	9870	11207	91	10253.747	9826	12176	85	10136.835	9915	10747	65	10033.246	9802	10745	59	10093.610	9872	11587	82	10067.256	8891	10935	43	10105.047	9898	10698	108	10130.269	9836	11227	55	10213.437	9864	11071	57	10204.474	9837	10832	66
863	72	10110.208	9915	11310	77	10161.649	9886	11181	113	10125.062	9884	11795	91	10201.945	9716	11550	85	10120.436	9437	11465	65	10147.062	9859	11145	59	10065.797	9871	10396	82	10125.098	9802	11061	43	10054.813	9886	10879	108	10259.491	9897	11173	55	10175.091	9881	11360	57	10195.597	9869	11443	66
864	72	10099.583	9879	10617	77	10177.156	9921	11382	113	10085.708	9854	10976	91	10195.418	9867	11406	85	10114.459	9772	10676	65	10091.462	9820	10847	59	10100.390	9864	10944	82	10079.391	9596	11152	43	10173.581	9887	10850	108	10106.481	9766	10677	55	10233.745	9849	11043	57	10079.632	9799	11451	66
865	72	10031.208	9876	10516	77	10135.598	9886	11233	113	10144.168	9656	11310	91	10076.703	9464	11340	85	10221.271	9873	11301	65	10140.738	9821	10676	59	10059.034	9873	10408	82	10076.305	9914	10642	43	10049.977	9828	10634	108	10158.852	9848	10860	55	10168.454	9887	11015	57	10147.667	9817	11625	66
866	72	10041.569	9779	11206	77	10046.390	9827	10816	113	10114.203	9685	11427	91	10360.945	9859	12373	85	10120.177	9543	10793	65	10052.677	9905	10727	59	10036.933	9883	10546	82	10119.866	9849	10724	43	10147.675	9917	10945	108	10240.000	9876	12348	55	10215.055	9923	11160	57	10142.930	9868	10810	66
867	72	10063.527	9889	10498	77	10122.338	9855	11446	113	10237.354	9776	12030	91	10114.330	9802	11252	85	10074.518	9898	11177	65	10234.185	9890	11147	59	10041.560	9875	10901	82	10045.695	9821	10870	43	10077.813	9830	10834	108	10156.269	9810	11613	55	10164.236	9887	11127	57	10168.824	9883	11183	66
868	72	10088.598	9822	10697	77	10180.194	9900	11532	113	10064.655	9263	10978	91	10162.846	9766	11793	85	10142.918	9794	12113	65	10053.323	9903	10631	59	10110.221	9910	11601	82	10111.415	9825	11291	43	10124.093	9803	11086	108	10188.019	9863	10783	55	10152.527	9894	10975	57	10179.982	9836	11279	66
869	72	10102.819	9878	11144	77	10055.247	9874	10777	113	10088.345	9871	10992	91	10193.450	9847	11504	85	10171.718	9855	11257	65	10087.538	9792	11103	59	10116.424	9918	10781	82	9999.756	9903	10443	43	10064.187	9921	10714	108	10175.019	9778	11277	55	10352.618	9765	11840	57	10196.035	9937	11176	66
870	72	10029.181	9906	10658	77	10127.272	9881	11203	113	10079.575	9827	11106	91	10164.626	9899	11931	85	10099.636	9457	11271	65	10077.923	9900	10821	59	10118.152	9863	11168	82	10074.207	9916	10849	43	10043.907	9854	10583	108	10128.380	9842	10870	55	10171.600	9903	11049	57	10087.824	9871	11116	66
871	72	10161.375	9886	11089	77	10129.728	9818	11009	113	10122.841	9846	11582	91	10214.154	9875	11705	85	10170.765	9844	11327	65	10066.831	9727	10699	59	10036.203	9859	10561	82	10145.220	9833	11381	43	10102.651	9876	10669	108	10209.546	9831	12873	55	10225.818	9900	11319	57	10181.649	9877	11097	66
872	72	10006.750	9890	10426	77	10091.493	9811	10798	113	10080.026	9847	10909	91	10136.868	9877	11329	85	10160.776	9719	11023	65	10117.123	9865	10696	59	10120.627	9817	11039	82	10019.951	9872	10493	43	10010.465	9862	10647	108	10124.898	9842	11120	55	10316.291	9860	11561	57	10269.053	9876	11412	66
873	72	10087.292	9844	10953	77	10109.363	9884	10765	113	10122.850	9812	11175	91	10157.824	9813	11477	85	10130.447	9870	11898	65	10080.462	9330	11094	59	10103.373	9785	11143	82	10096.158	9894	10893	43	10012.907	9895	10471	108	10147.296	9874	11114	55	10139.091	9888	10781	57	10233.842	9877	11832	66
874	72	10015.833	9894	10252	77	10083.493	9874	10879	113	10135.000	9859	10932	91	10289.638	9853	12440	85	10147.529	9817	11469	65	10017.815	9873	10552	59	10026.610	9808	10674	82	10085.000	9874	10981	43	10008.488	9905	10223	108	10193.564	9880	12244	55	10224.654	9863	11196	57	10105.965	9828	11487	66
875	72	10035.111	9893	10896	77	10149.649	9865	11116	113	10131.283	9771	11093	91	10145.209	9860	11358	85	10108.317	9871	11198	65	10126.339	9907	10918	59	10046.440	9885	10933	82	10056.720	9839	10895	43	10085.559	9911	10614	108	10225.380	9858	11504	55	10204.745	9884	11340	57	10216.386	9744	11518	66
876	72	10106.917	9892	10937	77	10125.143	9890	10955	113	10194.372	9695	11975	91	10251.506	9895	11963	85	10217.729	9851	12197	65	10020.216	9881	10545	59	10197.407	9848	11151	82	10028.061	9882	10889	43	10019.069	9905	10277	108	10112.759	9472	11377	55	10316.563	9846	11167	57	10142.123	9901	10977	66
877	72	10058.473	9911	10713	77	10112.922	9863	10963	113	10077.381	9838	10723	91	10167.362	9803	11304	85	10146.706	9901	11446	65	10072.216	9839	10607	59	10196.305	9838	11132	82	10067.720	9463	10953	43	10031.372	9918	10478	108	10201.574	9778	11126	55	10114.400	9837	10860	57	10159.474	9810	11134	66
878	72	10091.167	9896	10970	77	10096.117	9881	11052	113	10130.274	9853	11244	91	10258.945	9813	11459	85	10150.317	9848	11022	65	10050.569	9858	10516	59	10081.458	9833	10836	82	10192.036	9848	13948	43	10137.628	9910	10872	108	10178.186	9837	11767	55	10165.854	9924	11174	57	10159.035	9909	11554	66
879	72	10033.139	9816	11105	77	10122.610	9880	11210	113	10094.752	9819	11140	91	10216.341	9783	11733	85	10133.023	9787	11446	65	10172.538	9871	11094	59	10069.390	9897	10668	82	10130.720	9901	10969	43	10127.581	9788	10858	108	10145.917	9903	11452	55	10153.527	9919	10917	57	10160.877	9893	10978	66
880	72	10131.083	9774	10816	77	10152.480	9801	11309	113	10078.363	9672	11093	91	10184.527	9913	11962	85	10133.023	9897	11204	65	10132.800	9884	11097	59	10050.288	9887	10533	82	10042.109	9604	10984	43	10149.675	9892	11275	108	10145.473	9727	11427	55	10318.400	9826	11787	57	10110.789	9876	10764	66
881	72	10160.777	9840	10754	77	10130.143	9887	11121	113	10102.655	9825	10978	91	10107.429	9904	11065	85	10088.130	9906	10844	65	10127.938	9836	11076	59	10125.102	9775	11695	82	10147.036	9849	10874	43	10074.721	9893	10768	108	10189.648	9892	11777	55	10185.291	9874	11089	57	10112.141	9773	11362	66
882	72	10100.277	9874	10865	77	10122.143	9863	11095	113	10099.743	9721	11438	91	10118.000	9847	11719	85	10185.412	9904	11085	65	10040.446	9884	10776	59	10065.525	9898	10924	82	10092.646	9901	10971	43	10110.837	9929	10832	108	10174.936	9825	11260	55	10202.873	9847	11048	57	10159.597	9829	11086	66
883	72	10107.973	9858	11236	77	10136.194	9915	10975	113	10199.142	9721	11942	91	10224.604	9860	12539	85	10096.895	9861	10974	65	10128.800	9787	11108	59	10111.882	9901	11216	82	10083.842	9867	10893	43	10025.907	9229	10432	108	10160.787	9862	12227	55	10322.981	9822	11636	57	10135.386	9915	10786	66
884	72	10097.723	9880	11374	77	10084.000	9742	11293	113	10118.142	9495	10973	91	10141.571	9820	11316	85	10097.835	9845	11155	65	10217.446	9778	11281	59	10149.237	9882	10799	82	10046.085	9836	10676	43	10056.512	9826	10771	108	10281.027	9848	11904	55	10244.600	9858	11309	57	10161.965	9539	11212	66
885	72	10063.723	9854	10729	77	10088.363	9846	10885	113	10142.930	9850	11249	91	10236.264	9814	12319	85	10092.941	9919	11018	65	10067.431	9808	11009	59	10048.322	9913	10552	82	10082.720	9861	10786	43	10096.396	9816	11024	108	10212.611	9838	11606	55	10339.945	9899	11477	57	10272.614	9895	11369	66
886	72	10094.236	9831	10914	77	10124.728	9834	11353	113	10165.991	9782	11417	91	10152.077	9808	10939	85	10123.353	9874	11187	65	10121.523	9848	11360	59	10020.373	9703	10887	82	10098.573	9862	11224	43	10072.512	9912	11179	108	10262.389	9864	11539	55	10179.272	9815	11022	57	10156.263	9889	10764	66
887	72	10047.014	9816	10602	77	10208.507	9895	11419	113	10165.442	9765	11704	91	10208.582	9874	11713	85	10153.694	9861	11619	65	10171.523	9655	11840	59	10065.322	9797	10571	82	10071.951	9870	10902	43	10041.187	9897	10286	108	10276.843	9839	11434	55	10172.146	9897	11114	57	10232.351	9832	11203	66
888	72	10081.014	9866	10604	77	10058.182	9903	10936	113	10095.743	9775	11353	91	10195.132	9859	11453	85	10112.094	9902	11211	65	10056.554	9914	10812	59	10105.136	9880	10777	82	10155.598	9895	11019	43	10004.349	9902	10278	108	10130.620	9826	11449	55	10300.945	9832	11858	57	10122.789	9891	11086	66
889	72	10104.111	9836	10871	77	10032.233	9858	10649	113	10045.486	9846	11006	91	10175.703	9870	11443	85	10075.647	9663	11089	65	10108.815	9842	11266	59	10114.424	9796	11073	82	10085.061	9888	10739	43	10174.372	9875	11022	108	10240.648	9917	12063	55	10231.945	9774	11071	57	10133.474	9893	11062	66
890	72	10051.667	9874	10890	77	10106.299	9871	10811	113	10158.522	9851	11177	91	10142.220	9772	11460	85	10085.212	9899	11013	65	10044.723	9828	10604	59	10028.848	9902	10299	82	10104.366	9899	11004	43	10060.559	9896	10688	108	10208.639	9698	11145	55	10173.346	9845	11212	57	10108.491	9886	10758	66
891	72	10027.181	9904	10669	77	10147.480	9810	10823	113	10156.920	9852	11733	91	10160.626	9587	11654	85	10183.082	9792	11092	65	10088.692	9834	10918	59	10025.017	9871	10382	82	10088.646	9870	10841	43	10084.187	9896	10822	108	10097.463	9843	11159	55	10212.745	9911	11214	57	10179.789	9877	11584	66
892	72	10090.111	9830	11303	77	10139.909	9856	11044	113	10136.734	9832	11634	91	10241.538	9813	11781	85	10148.564	9866	11743	65	10073.415	9884	10847	59	10077.203	9901	11248	82	10096.902	9859	10994	43	10009.140	9331	10535	108	10135.750	9775	11396	55	10210.473	9858	10992	57	10117.597	9907	11147	66
893	72	10107.902	9847	10894	77	10136.896	9835	10904	113	10076.266	9789	10922	91	10116.341	9875	11124	85	10098.212	9870	11069	65	10042.893	9889	11030	59	10170.322	9660	10956	82	10247.854	9856	11309	43	10041.163	9877	10746	108	10142.426	9842	10926	55	10165.618	9855	11751	57	10156.386	9898	11138	66
894	72	10104.681	9791	11223	77	10091.571	9851	11092	113	10072.938	9818	10931	91	10097.176	9848	11011	85	10184.812	9856	11794	65	10236.230	9863	11289	59	10135.305	9823	11231	82	10086.098	9875	11154	43	10076.837	9815	10699	108	10137.000	9827	11136	55	10266.327	9839	11508	57	10060.965	9881	10361	66
895	72	10141.527	9675	11379	77	10114.324	9897	11277	113	10087.044	9910	10888	91	10170.439	9912	11501	85	10239.165	9894	11638	65	10084.046	9876	10808	59	10006.712	9893	10444	82	10071.244	9878	10773	43	10097.953	9879	10730	108	10253.463	9806	12125	55	10120.055	9880	10948	57	10082.597	9918	10417	66
896	72	10178.111	9802	11289	77	10137.000	9903	11103	113	10062.734	9862	11196	91	10216.703	9880	11221	85	10096.906	9813	10983	65	10041.339	9903	10386	59	10040.288	9858	10754	82	10116.280	9826	10831	43	10035.000	9897	10745	108	10172.241	9841	11044	55	10253.981	9816	10972	57	10209.053	9912	11448	66
897	72	10067.014	9852	10939	77	10070.883	9752	11011	113	10139.495	9810	11267	91	10321.726	9803	12107	85	10178.353	9846	11238	65	10131.246	9890	11326	59	10082.645	9887	11016	82	10054.158	9878	10844	43	10107.325	9856	10813	108	10114.500	9906	11294	55	10390.255	9880	11469	57	10303.614	9843	11494	66
898	72	10058.208	9856	10448	77	10110.792	9858	11016	113	10146.407	9851	11357	91	10208.835	9867	11305	85	10099.177	9865	10797	65	10107.615	9740	11090	59	10025.645	9873	10461	82	10203.891	9863	11421	43	10188.628	9896	10855	108	10279.806	9850	11710	55	10252.800	9091	11408	57	10217.526	9772	10888	66
899	72	10068.902	9810	10905	77	10221.039	9906	11487	113	10133.363	9863	11904	91	10174.989	9874	11503	85	10101.341	9897	11060	65	10153.339	9881	11158	59	10176.221	9870	11184	82	10193.366	9892	11707	43	10063.209	8528	10709	108	10158.723	9778	11626	55	10211.563	9832	10908	57	10169.158	9433	11174	66
900	72	10076.514	9835	11009	77	10056.546	9857	10477	113	10113.053	9379	11150	91	10256.450	9893	11692	85	10132.494	9842	11156	65	10100.123	9718	11198	59	10101.085	9879	10941	82	10089.731	9894	11310	43	10036.279	9910	10571	108	10186.074	9860	11297	55	10275.563	9913	11635	57	10298.597	9877	11762	66
901	72	10115.194	9758	11142	77	10091.520	9898	10845	113	10105.761	9880	10887	91	10387.341	9804	13107	85	10167.105	9863	11176	65	10131.077	9893	10974	59	10106.933	9839	10862	82	10114.244	9893	11369	43	10060.023	9858	10592	108	10184.639	9837	11021	55	10325.127	9877	11891	57	10226.579	9868	11261	66
902	72	10056.652	9713	10900	77	10104.039	9815	11865	113	10069.301	9849	10556	91	10295.121	9839	12708	85	10252.294	9886	11127	65	10069.815	9882	11508	59	10046.763	9877	10835	82	10129.109	9821	11356	43	10027.884	9898	10401	108	10266.936	9855	11399	55	10287.981	9742	11213	57	10198.456	9853	11630	66
903	72	10095.736	9876	11189	77	10071.480	9861	10984	113	10095.637	9813	12069	91	10117.736	9858	11355	85	10077.611	9843	10935	65	10076.323	9909	10859	59	10068.525	9872	10588	82	10068.269	9871	10568	43	10126.488	9927	10894	108	10245.139	9861	11451	55	10251.291	9793	11215	57	10161.807	9829	10776	66
904	72	10097.444	9876	10564	77	10102.286	9840	11015	113	10178.363	9846	11377	91	10289.659	9871	11890	85	10078.471	9852	10979	65	10086.615	9897	10946	59	10087.882	9856	11056	82	10106.317	9728	11038	43	10129.349	9793	10623	108	10244.991	9811	11149	55	10159.728	9872	10707	57	10325.824	9906	11423	66
905	72	10090.277	9878	11171	77	10119.454	9877	11062	113	10125.257	9798	10852	91	10216.967	9777	12883	85	10107.082	9830	11229	65	10142.554	9897	11011	59	10124.152	9846	10680	82	10145.598	9781	10858	43	10143.093	9913	10884	108	10186.723	9751	11274	55	10243.255	9928	11014	57	10145.895	9753	11333	66
906	72	10118.902	9865	10871	77	10085.169	9868	10924	113	10146.292	9752	11214	91	10202.473	9874	12154	85	10085.812	9898	11028	65	10082.907	9875	11513	59	10034.034	9779	10686	82	10147.488	9832	12180	43	10024.465	9890	10708	108	10197.389	9824	11155	55	10143.891	9913	10855	57	10162.158	9917	11282	66
907	72	10162.236	9773	11332	77	10121.714	9790	10678	113	10062.797	9878	10628	91	10235.494	9881	13303	85	10155.353	9860	11232	65	10172.600	9810	11139	59	10115.746	9851	10692	82	10185.671	9762	11431	43	10068.675	9894	10798	108	10242.667	9875	12292	55	10268.109	9857	11190	57	10107.789	9847	10728	66
908	72	10114.569	9888	10814	77	10140.623	9896	11086	113	10123.053	9859	11423	91	10128.527	9872	11719	85	10207.177	9868	11357	65	10122.677	9860	11232	59	10060.034	9863	10703	82	10265.293	9718	12322	43	10067.884	9900	10849	108	10192.917	9712	11806	55	10185.109	9803	11352	57	10230.000	9872	11129	66
909	72	10066.223	9807	10741	77	10066.169	9830	10692	113	10139.053	9860	11194	91	10251.220	9832	12141	85	10159.130	9863	11439	65	10103.415	9789	11656	59	10148.542	9898	10965	82	10384.658	9781	11964	43	10103.931	9845	10603	108	10196.574	9833	12087	55	10397.836	9885	14216	57	10133.315	9847	11769	66
910	72	10099.027	9836	10827	77	10109.961	9844	11089	113	10142.345	9723	11201	91	10203.022	9840	11162	85	10105.564	9846	11150	65	10096.831	9864	11015	59	10045.305	9901	10553	82	10275.415	9833	11760	43	10201.581	9858	11497	108	10203.352	9904	11457	55	10294.854	9705	11296	57	10177.403	9855	11240	66
911	72	10150.069	9835	11114	77	10139.701	9912	11008	113	10163.628	9783	11469	91	10218.462	9858	11790	85	10098.659	9886	10968	65	10143.277	9852	11439	59	10133.525	8726	11641	82	10212.854	9893	11180	43	10110.604	9852	11040	108	10198.907	9847	11191	55	10192.563	9917	12302	57	10132.018	9926	11142	66
912	72	10065.681	9862	10865	77	10137.740	9893	11136	113	10174.425	9865	11318	91	10289.648	9837	12098	85	10055.706	9894	10719	65	10057.907	9840	10568	59	10063.390	9905	10940	82	10235.731	9878	11543	43	10158.721	9900	11143	108	10194.814	9842	11098	55	10179.836	9886	10862	57	10152.649	9909	11116	66
913	72	10022.098	9847	10625	77	10139.857	9894	11604	113	10235.098	9762	11289	91	10235.561	9904	11668	85	10123.317	9861	10767	65	10122.954	9902	11079	59	10039.475	8823	11086	82	10049.927	9888	10843	43	10151.559	9902	10943	108	10259.398	9898	11276	55	10264.745	9846	11559	57	10073.263	9888	10722	66
914	72	10086.527	9832	11170	77	10051.728	9883	10757	113	10122.080	9841	10730	91	10198.604	9912	12853	85	10156.800	9817	11171	65	10133.893	9901	11073	59	10049.221	9879	10538	82	10175.231	9738	11830	43	10107.488	9885	11452	108	10186.509	9876	11357	55	10250.127	9814	11297	57	10233.105	9841	11127	66
915	72	10069.750	9856	10675	77	10131.676	9896	10905	113	10151.717	9834	10830	91	10113.352	9837	11146	85	10100.506	9754	11271	65	10039.016	9351	11081	59	10078.898	9880	10837	82	10160.902	9791	11466	43	10207.488	9821	12213	108	10190.824	9797	12649	55	10164.673	9912	11230	57	10080.947	9907	11125	66
916	72	10057.167	9892	10625	77	10107.117	9785	11316	113	10127.920	9908	11123	91	10121.703	9823	11232	85	10093.188	9860	10869	65	10091.046	9853	10907	59	10032.305	9853	10677	82	10245.549	9874	11510	43	10114.372	9870	10818	108	10091.176	9672	11236	55	10181.437	9847	11376	57	10147.579	9889	11124	66
917	72	10081.375	9859	11194	77	10114.013	9833	11078	113	10088.425	9865	11553	91	10262.230	9883	12346	85	10137.611	9878	11208	65	10153.646	9279	11134	59	10166.458	9853	11241	82	10041.854	9869	10850	43	10112.279	9844	10891	108	10140.769	9839	11005	55	10215.236	9867	11227	57	10452.315	9865	11910	66
918	72	10033.736	9317	11172	77	10064.649	9873	11455	113	10166.566	9811	11102	91	10189.176	9913	11942	85	10078.776	9830	11151	65	10062.831	9873	11345	59	10090.898	9818	10936	82	10059.158	9875	10913	43	10113.069	9859	11046	108	10108.306	9659	10944	55	10146.363	9852	11034	57	10298.632	9575	11558	66
919	72	10079.056	9888	11021	77	10068.416	9897	10685	113	10068.062	9878	10695	91	10216.824	9871	11796	85	10088.012	9877	10973	65	10078.216	9851	10626	59	10134.373	9881	10879	82	10120.793	9891	11123	43	10223.721	9842	10882	108	10180.954	9830	11995	55	10141.109	9883	11097	57	10338.754	9806	11857	66
920	72	10123.694	9816	10946	77	10118.299	9814	10891	113	10186.522	9836	11110	91	10224.824	9869	11959	85	10116.788	9864	10929	65	10087.770	9915	10891	59	10092.034	9848	11132	82	10112.439	9827	11520	43	10230.884	9877	11525	108	10205.657	9853	11063	55	10260.000	9916	11435	57	10170.649	9880	11895	66
921	72	10059.833	9829	10664	77	10131.637	9867	11638	113	10132.584	9789	11002	91	10130.055	9789	11449	85	10184.329	9840	11500	65	10110.738	9843	10977	59	10061.254	9826	10913	82	10149.976	9892	11838	43	10034.535	9890	10496	108	10158.500	9869	11196	55	10159.291	9872	10654	57	10183.474	9919	11076	66
922	72	10141.777	9853	10895	77	10053.637	9347	10501	113	10128.770	9740	11691	91	10190.318	9880	11418	85	10146.094	9879	11247	65	10107.615	9843	10868	59	10019.712	9901	10678	82	10220.500	9885	11411	43	10127.187	9880	11107	108	10221.981	9792	11001	55	10227.546	9758	11384	57	10186.842	9908	11017	66
923	72	10033.194	9795	10522	77	10065.909	9845	11272	113	10140.832	9828	11222	91	10159.890	9877	11459	85	10076.706	9896	11194	65	10082.139	9913	10657	59	10028.627	9797	10687	82	10148.354	9886	12027	43	9994.953	9826	10232	108	10244.963	9814	11805	55	10129.909	9773	11127	57	10308.859	9842	11430	66
924	72	10059.236	9888	10589	77	10073.363	9873	10979	113	10158.876	9867	10984	91	10180.736	9830	11847	85	10214.741	9894	12949	65	10077.139	9851	10861	59	10085.390	9889	10754	82	10109.536	9884	10860	43	10112.279	9895	10997	108	10134.602	9853	10951	55	10120.909	9470	11047	57	10206.176	9842	11317	66
925	72	10039.777	9893	10344	77	10065.701	9880	10647	113	10113.965	9843	10999	91	10165.362	9842	11624	85	10095.870	9830	11236	65	10130.339	9738	11437	59	10081.424	9835	10983	82	10077.146	9887	10930	43	10044.675	9885	10508	108	10267.148	9874	11883	55	10300.310	9937	11308	57	10226.912	9783	11343	66
926	72	10095.917	9888	10919	77	10115.806	9820	10534	113	10091.222	9844	11562	91	10180.341	9846	11403	85	10173.965	9834	11164	65	10154.323	9823	11202	59	10128.627	9838	10771	82	10194.500	9755	11133	43	10093.396	9877	10994	108	10214.027	9743	11372	55	10278.236	9858	11602	57	10119.333	9506	11514	66
927	72	10060.931	9867	10551	77	10162.857	9839	11210	113	10153.549	9782	11851	91	10098.835	9880	10944	85	10072.165	9859	10522	65	10115.815	9847	11024	59	10097.407	9867	11003	82	10115.342	9886	10745	43	10058.116	9874	10581	108	10183.019	9752	12191	55	10425.527	9771	11301	57	10220.193	9603	11409	66
928	72	10115.277	9733	10715	77	10033.156	9859	11240	113	10126.974	9821	11008	91	10112.088	9745	11543	85	10147.800	9868	10866	65	10047.123	9843	10658	59	10035.288	9846	10473	82	10152.585	9817	10820	43	10139.187	9880	10826	108	10163.861	9848	11025	55	10301.236	9861	11386	57	10220.456	9874	11279	66
929	72	10099.473	9871	10861	77	10099.831	9414	11033	113	10158.752	9825	11059	91	10199.352	9398	12404	85	10163.059	9887	11390	65	10043.308	9879	10793	59	10069.085	9884	10681	82	10112.402	9792	11435	43	10126.953	9920	11271	108	10135.787	9858	11250	55	10283.382	9800	11685	57	10194.614	9803	11178	66
930	72	10090.083	9821	10941	77	10129.610	9857	11308	113	10116.823	9850	11022	91	10188.550	9829	12122	85	10150.471	9800	10816	65	10124.508	9808	10986	59	10089.882	9797	10969	82	10061.171	9845	10703	43	10283.163	9786	11417	108	10180.574	9309	11203	55	10243.146	9766	11510	57	10209.141	9892	11338	66
931	72	10174.486	9835	11328	77	10162.584	9611	11161	113	10127.841	9846	10929	91	10235.132	9800	11370	85	10143.977	9855	10860	65	10041.169	9893	10611	59	10042.933	9887	10576	82	10040.780	9235	10814	43	10158.768	9862	10941	108	10211.917	9834	11606	55	10223.764	9933	10841	57	10250.737	9893	11228	66
932	72	10081.667	9820	10749	77	10078.987	9872	10853	113	10123.920	9874	11220	91	10205.308	9849	12103	85	10059.753	9726	10640	65	10075.477	9789	10821	59	10091.203	9870	11116	82	10082.171	9868	11284	43	10144.116	9924	11825	108	10242.102	9852	11658	55	10167.964	9882	10793	57	10278.088	9899	11441	66
933	72	10111.402	9895	10680	77	10053.104	9888	10738	113	10079.858	9878	10548	91	10188.726	9806	11127	85	10136.965	9867	11675	65	10067.277	9878	10725	59	9993.288	9904	10382	82	10190.256	9850	11149	43	10124.744	9902	10867	108	10070.417	9793	10814	55	10186.236	9878	11028	57	10144.105	9806	10857	66
934	72	10029.139	9682	10641	77	10073.728	9893	10608	113	10144.797	9851	11031	91	10116.055	9903	11136	85	10142.400	9864	11799	65	10108.631	9895	11221	59	10039.830	9886	10430	82	10122.976	9817	10830	43	10213.023	9854	11210	108	10205.731	9840	11101	55	10277.072	9889	11924	57	10096.877	9777	10647	66
935	72	10101.708	9827	10890	77	10080.806	9874	10774	113	10130.584	9864	12550	91	10196.198	9773	12608	85	10081.070	9752	11180	65	10121.861	9830	10860	59	10126.882	9862	11138	82	10125.500	9901	11545	43	10239.303	9839	11600	108	10196.936	9859	11192	55	10204.218	9783	11126	57	10160.544	9812	11097	66
936	72	10095.611	9881	10821	77	10119.974	9883	11201	113	10242.726	9757	11751	91	10277.594	9803	11773	85	10138.883	9877	11181	65	10094.477	9859	10743	59	10174.339	9750	11653	82	10091.269	9856	11045	43	10208.023	9845	11472	108	10144.686	9886	11470	55	10294.964	9928	11564	57	10195.298	9898	10878	66
937	72	10130.417	9834	11035	77	10054.546	9886	10733	113	10115.505	9836	11246	91	10173.318	9854	10948	85	10135.117	9789	11027	65	10119.800	9869	10999	59	10035.355	9876	10901	82	10112.085	9875	10708	43	10038.140	9909	10523	108	10220.824	9834	11320	55	10160.690	9858	11002	57	10123.105	9862	10909	66
938	72	10078.333	9878	10977	77	10117.676	9878	11806	113	10128.682	9869	11865	91	10227.813	9822	12939	85	10042.847	9641	11335	65	10170.523	9883	11586	59	10044.848	9872	10663	82	10102.195	9896	11775	43	10102.860	9860	11116	108	10150.407	9830	11743	55	10110.981	9894	10588	57	10270.158	9911	12399	66
939	72	10050.694	9880	10860	77	10067.402	9880	10724	113	10139.628	9761	10967	91	10266.747	9748	11856	85	10074.294	9831	10649	65	10087.508	9893	11481	59	10028.645	9875	10570	82	10070.451	9826	10740	43	10143.953	9733	11564	108	10185.611	9866	12487	55	10265.055	9516	11281	57	10028.263	9912	10267	66
940	72	10044.764	9851	10628	77	10074.649	9863	10834	113	10124.505	9661	11154	91	10158.857	9883	11505	85	10148.953	9912	11244	65	10028.831	9853	10505	59	10167.746	9891	11614	82	10043.609	9872	11004	43	10118.931	9897	10799	108	10242.546	9781	11157	55	10135.346	9896	10807	57	10218.579	9856	11216	66
941	72	10040.014	9889	10651	77	10068.974	9808	10981	113	10142.486	9842	11419	91	10255.318	9880	12393	85	10072.212	9842	10868	65	10100.062	9874	10756	59	10086.237	9830	11032	82	10105.891	9843	10923	43	10033.000	9911	10326	108	10118.741	9710	11094	55	10177.291	9899	10973	57	10229.965	9873	11252	66
942	72	10129.694	9850	10926	77	10176.493	9860	11174	113	10156.062	9863	11658	91	10301.165	9870	11810	85	10060.895	9837	10807	65	10078.462	9874	10885	59	10139.661	9905	10832	82	10117.683	9898	11032	43	10078.744	9861	10874	108	10202.148	9841	11208	55	10262.854	9829	12107	57	10332.562	9896	12280	66
943	72	10064.500	9753	10743	77	10114.351	9872	10800	113	10131.098	9864	11227	91	10212.879	9895	12133	85	10072.035	9906	10934	65	10055.216	9859	10927	59	10005.898	9887	10352	82	10079.231	9668	11359	43	10181.628	9846	10920	108	10220.537	9803	11711	55	10196.546	9794	11065	57	10254.280	9880	11656	66
944	72	10115.444	9786	11329	77	10117.221	9791	11238	113	10092.150	9824	11066	91	10244.418	9878	11739	85	10055.988	9675	10818	65	10145.154	9820	11127	59	10047.034	9902	10659	82	10154.976	9878	11123	43	10074.488	9904	10851	108	10147.102	9851	11262	55	10278.673	9948	11248	57	10116.737	9821	10565	66
945	72	10047.458	9837	10464	77	10137.208	9779	10767	113	10198.327	9842	11920	91	10329.506	9891	11477	85	10202.412	9879	11792	65	10058.631	9831	10602	59	10075.610	9847	11164	82	10076.280	9479	11700	43	10167.279	9859	10972	108	10173.676	9868	11119	55	10212.382	9855	10953	57	10179.877	9837	10789	66
946	72	10127.500	9862	10950	77	10095.831	9847	10648	113	10149.159	9811	11226	91	10199.385	9749	11288	85	10115.035	9874	11086	65	10088.185	9844	11092	59	10029.017	9903	10498	82	10120.744	9625	11522	43	10055.187	9865	10896	108	10192.491	9864	11827	55	10318.363	9862	11479	57	10164.211	9847	11191	66
947	72	10044.098	9418	10589	77	10126.767	9898	11035	113	10138.080	9753	11358	91	10226.450	9816	11278	85	10084.718	9867	11011	65	10098.569	9861	10691	59	10071.339	9892	11059	82	10078.391	9871	11099	43	10159.187	9854	11692	108	10143.269	9862	11195	55	10273.072	9836	11176	57	10198.070	9914	10902	66
948	72	10045.458	9884	10511	77	10149.324	9820	11343	113	10133.814	9891	11249	91	10247.462	9886	12132	85	10183.930	9858	11629	65	10102.784	9873	10836	59	10122.067	9867	11460	82	10032.512	9898	11146	43	10065.325	9868	10936	108	10186.936	9902	11182	55	10165.981	9924	11404	57	10266.246	9866	11204	66
949	72	10039.458	9875	10564	77	10122.753	9846	10754	113	10056.646	9873	10605	91	10138.659	9878	11617	85	10104.518	9897	11436	65	10098.123	9892	11161	59	10103.017	9900	10830	82	10098.598	9876	11691	43	10081.813	9864	11051	108	10202.564	9894	11751	55	10270.673	9863	11538	57	10128.789	9896	11087	66
950	72	10044.152	9598	10636	77	10062.351	9775	10649	113	10113.327	9851	11295	91	10125.780	9861	11217	85	10044.858	9300	10748	65	10104.969	9889	11151	59	10087.661	9849	10818	82	10114.036	9798	10891	43	10039.441	9896	10558	108	10129.667	9895	11469	55	10215.109	9890	11800	57	10226.105	9844	11275	66
951	72	10088.514	9833	10635	77	10210.468	9751	11299	113	10135.363	9811	11248	91	10205.274	9853	11877	85	10114.694	9837	11410	65	10098.723	9897	10739	59	10157.424	9911	10931	82	10087.695	9899	11037	43	10048.907	9922	10580	108	10162.407	9838	11107	55	10230.127	9820	11246	57	10203.386	9822	11372	66
952	72	10039.861	9814	10738	77	10081.324	9897	10968	113	10128.894	9895	11111	91	10136.000	9764	11402	85	10143.788	9793	11004	65	10064.984	9817	11023	59	10065.118	9865	10500	82	10072.707	9818	10964	43	9982.349	9550	10820	108	10148.389	9865	10754	55	10319.272	9763	12649	57	10179.263	9885	11349	66
953	72	10119.861	9821	11041	77	10083.896	9871	10946	113	10066.478	9018	11208	91	10195.835	9836	11219	85	10119.000	9850	10973	65	10136.554	9878	11563	59	10000.407	9882	10371	82	10036.524	9849	10678	43	10070.721	9875	10920	108	10230.870	9776	11443	55	10235.690	9849	11289	57	10254.298	9875	11240	66
954	72	10142.569	9804	10884	77	10112.844	9830	11093	113	10071.142	9275	11626	91	10240.780	9868	12048	85	10139.683	9861	11282	65	10091.661	9901	11013	59	10078.813	9854	10543	82	10071.342	9847	10858	43	10238.931	9863	11105	108	10127.370	9864	11337	55	10285.909	9833	11353	57	10198.912	9810	11463	66
955	72	10073.167	9865	10586	77	10135.779	9840	11456	113	10115.619	9896	11250	91	10202.341	9817	12434	85	10062.047	9876	10553	65	10067.292	9876	10994	59	10144.610	9436	11167	82	10098.342	9836	11221	43	10034.116	9838	10675	108	10097.436	8813	11297	55	10267.854	9890	11300	57	10134.315	9847	10789	66
956	72	10026.056	9884	10376	77	10074.026	9828	10556	113	10184.655	9869	11022	91	10260.857	9888	12528	85	10093.059	9865	11290	65	10125.770	9854	10699	59	10097.491	9885	11049	82	10139.244	9821	11062	43	10064.581	9886	10749	108	10211.000	9422	11970	55	10198.563	9907	10816	57	10097.088	9833	10848	66
957	72	10058.152	9517	10987	77	10120.922	9886	11147	113	10097.549	9857	10916	91	10219.483	9892	11550	85	10226.965	9791	10956	65	10139.615	9784	10975	59	10099.593	9814	11012	82	10070.902	9828	10865	43	10151.163	9805	10871	108	10160.556	9745	11303	55	10168.964	9910	10964	57	10177.562	9868	11068	66
958	72	10065.431	9864	10800	77	10059.286	9849	10683	113	10114.310	9793	10794	91	10155.418	9740	11348	85	10056.177	9770	11094	65	10053.631	9878	10730	59	10113.339	9802	10852	82	10147.402	9812	11385	43	10197.232	9880	10895	108	10101.027	9851	11229	55	10271.745	9848	10864	57	10184.614	9889	11231	66
959	72	10147.958	9765	11272	77	10135.026	9852	11525	113	10082.248	9882	10878	91	10244.198	9833	11515	85	10110.035	9771	11331	65	10218.723	9886	12295	59	10000.830	9871	10259	82	10054.451	9865	10792	43	10118.837	9787	11069	108	10087.759	9688	11009	55	10238.563	9924	11091	57	10146.123	9825	11418	66
960	72	10054.986	9910	10519	77	10121.584	9832	11009	113	10114.159	9828	11225	91	10211.824	9852	11426	85	10048.883	9844	10978	65	10054.369	9830	10855	59	10024.915	9847	10466	82	10052.244	8929	10832	43	10082.488	9823	10831	108	10199.194	9889	11092	55	10217.891	9816	11385	57	10181.403	9783	11105	66
961	72	10064.194	9889	10902	77	10150.870	9879	11328	113	10141.540	9857	11873	91	10161.538	9823	11556	85	10194.377	9851	12329	65	10128.600	9872	11188	59	10110.695	9827	11405	82	10126.366	9882	11025	43	10078.232	9908	10631	108	10157.037	9872	11922	55	10240.673	9909	11765	57	10179.789	9876	11168	66
962	72	10099.181	9844	10709	77	10125.312	9904	11130	113	10096.991	9845	11302	91	10182.945	9786	11141	85	10221.553	9899	11632	65	10214.077	9845	11626	59	10100.610	9872	10752	82	10048.573	9876	10979	43	10155.023	9905	10802	108	10238.723	9901	11294	55	10278.418	9865	11334	57	10272.930	9870	11660	66
963	72	10229.736	9753	11707	77	10115.728	9872	10911	113	10069.867	9850	10836	91	10187.670	9811	11119	85	10082.200	9647	11212	65	10067.984	9823	10626	59	10139.067	9862	10938	82	10101.695	9791	11489	43	10068.232	9898	11074	108	10240.370	9781	11626	55	10312.072	9797	11289	57	10169.263	9885	10820	66
964	72	10111.694	9859	11350	77	10065.377	9850	10944	113	10183.035	9831	11503	91	10165.659	9811	11579	85	10066.294	9795	10526	65	10127.323	9854	10874	59	10105.034	9891	10783	82	10121.829	9809	11131	43	10029.279	9655	11065	108	10216.324	9846	11067	55	10216.382	9787	11062	57	10025.246	9888	10403	66
965	72	10051.444	9890	10769	77	10143.883	9776	10902	113	10126.000	9783	11362	91	10178.264	9808	11191	85	10104.130	9739	10799	65	10099.139	9827	10598	59	10058.475	9852	10608	82	10136.220	9822	11254	43	10284.488	9761	11495	108	10137.074	9861	11018	55	10208.654	9879	11082	57	10125.333	9838	10628	66
966	72	10105.042	9853	10573	77	10141.338	9858	11160	113	10193.752	9851	11215	91	10269.066	9839	11758	85	10098.741	9824	10943	65	10153.569	9790	11044	59	10102.983	9841	10851	82	10082.415	9851	10930	43	10080.279	9847	10896	108	10132.074	9892	11049	55	10211.164	9893	11462	57	10143.123	9893	11155	66
967	72	10080.375	9882	10690	77	10147.052	9780	11383	113	10173.283	9805	11777	91	10238.439	9894	11621	85	10092.224	9864	10907	65	10094.893	9905	10634	59	10139.882	9895	10860	82	10135.415	9843	11073	43	10098.000	9835	10766	108	10195.769	9683	11531	55	10185.055	9852	11209	57	10094.771	9871	10727	66
968	72	10116.306	9849	10757	77	10084.429	9881	10858	113	10102.628	9836	11893	91	10152.033	9847	11375	85	10091.812	9870	11228	65	10121.569	9834	11326	59	10015.407	9839	11041	82	10109.842	9898	11275	43	10054.209	9897	11093	108	10207.833	9883	11532	55	10169.019	9867	11152	57	10095.438	9606	10623	66
969	72	10084.236	9861	10802	77	10077.208	9850	10878	113	10188.505	9773	11436	91	10205.253	9829	11730	85	10061.847	8864	10926	65	10117.861	9857	11211	59	9982.746	9886	10108	82	10107.769	9904	10755	43	10269.349	9917	11496	108	10162.093	9842	12135	55	10147.854	9808	10961	57	10136.333	9852	10934	66
970	72	10127.542	9897	10898	77	10146.688	9862	11520	113	10143.310	9882	10931	91	10150.615	9852	11586	85	10049.353	9746	10728	65	10014.538	9892	10367	59	10029.237	9898	10888	82	10033.476	9840	10656	43	10097.559	9880	10930	108	10115.213	9872	11330	55	10219.745	9926	11758	57	10013.035	9808	10423	66
971	72	10066.125	9913	10642	77	10157.623	9858	11554	113	10133.177	9845	10897	91	10180.857	9650	12090	85	10144.188	9765	11831	65	10179.523	9858	11106	59	10039.966	9796	10517	82	10098.793	9395	11693	43	10104.535	9835	10875	108	10219.564	9766	11560	55	10195.236	9901	11749	57	10169.141	9861	11224	66
972	72	10092.723	9903	10884	77	10227.571	9839	11662	113	10110.469	9883	11158	91	10239.550	9662	12126	85	10078.941	9864	11081	65	10017.431	9393	10888	59	10100.407	9860	11140	82	10061.207	9881	10682	43	10069.256	9917	11012	108	10220.898	9889	11347	55	10259.310	9904	11114	57	10120.368	9920	10763	66
973	72	10040.473	9850	10533	77	10031.714	9848	10318	113	10086.956	9871	10902	91	10185.385	9840	12640	85	10117.953	9910	11342	65	10071.415	9592	11356	59	10071.933	9908	10696	82	10080.964	9866	11115	43	10230.116	9865	11453	108	10154.343	9889	11519	55	10292.836	9869	11730	57	10182.193	9898	11179	66
974	72	10089.500	9837	10840	77	10100.676	9784	11047	113	10077.911	9777	10961	91	10293.934	9800	12982	85	10082.377	9896	10495	65	10152.523	9835	10814	59	10101.813	9859	11015	82	10062.476	9817	10859	43	10251.441	9846	11239	108	10148.380	9871	11735	55	10153.000	9885	10888	57	10144.579	9843	11011	66
975	72	10138.750	9799	11207	77	10191.896	9843	11203	113	10124.974	9853	11748	91	10256.594	9824	12868	85	10041.400	9773	10701	65	10146.877	9897	11463	59	10051.695	9861	10836	82	10124.634	9271	10854	43	10066.232	9895	10530	108	10183.296	9893	11416	55	10285.800	9874	12127	57	10295.229	9935	11397	66
976	72	10088.250	9868	10989	77	10050.883	9866	10650	113	10115.717	9834	10921	91	10207.868	9913	11116	85	10079.000	9872	10645	65	10054.200	9892	11004	59	10089.271	9854	11292	82	10141.280	9875	11581	43	10006.675	9876	10330	108	10187.852	9884	11339	55	10236.582	9866	11477	57	10157.421	9863	10746	66
977	72	10068.723	9846	10789	77	10141.013	9860	11185	113	10079.655	9886	11202	91	10171.550	9718	11517	85	10111.035	9884	11009	65	10062.431	9897	10399	59	10110.118	9798	11183	82	10144.342	9901	11423	43	10169.907	9746	10992	108	10179.074	9853	11010	55	10146.800	9900	10954	57	10153.807	9907	11707	66
978	72	10131.375	9826	10889	77	10061.896	9335	10895	113	10143.106	8869	11089	91	10181.726	9733	11762	85	10108.988	9804	10990	65	10121.523	9829	11212	59	10040.322	9863	10644	82	10174.098	9846	11118	43	10048.303	9868	10967	108	10180.370	9823	11068	55	10249.000	9799	11806	57	10121.246	9823	10868	66
979	72	10100.958	9890	10791	77	10039.169	9822	10337	113	10081.194	9819	10892	91	10299.638	9800	12414	85	10092.247	9515	11142	65	10156.431	9827	11472	59	10032.678	9886	10570	82	10069.451	9878	11161	43	10066.488	9900	10918	108	10215.398	9812	11588	55	10249.891	9874	11110	57	10150.403	9889	11793	66
980	72	10160.083	9833	10900	77	10175.701	9713	11744	113	10153.318	9775	11651	91	10178.450	9891	11855	85	10132.294	9843	10985	65	10102.646	9930	10969	59	10099.645	9862	11292	82	10117.658	9848	11034	43	10135.651	9870	11061	108	10271.120	9826	11465	55	10145.000	9847	11044	57	10114.667	9831	10840	66
981	72	10031.194	9896	10785	77	10070.272	9863	10773	113	10146.451	9865	11168	91	10130.055	9743	10954	85	10101.294	9823	10868	65	10096.861	9906	10880	59	10021.203	9851	10479	82	10198.805	9813	11268	43	10119.977	9832	10817	108	10211.064	9835	11369	55	10219.618	9941	11134	57	10185.807	9861	11919	66
982	72	10050.583	9901	10904	77	10096.896	9806	11036	113	10086.806	9788	11054	91	10259.604	9874	11926	85	10178.588	9866	10966	65	10089.077	9894	10714	59	10098.390	9879	10711	82	10091.573	9864	10680	43	10106.488	9847	10872	108	10124.064	9818	10789	55	10107.310	9888	11360	57	10200.965	9890	11061	66
983	72	10104.806	9852	10818	77	10109.208	9904	11536	113	10086.832	9872	10749	91	10152.758	9840	10951	85	10073.247	9852	10987	65	10084.077	9910	11118	59	10063.661	9907	10591	82	10058.134	9797	10872	43	10024.651	9899	10655	108	10184.981	9825	12029	55	10171.310	9879	10946	57	10192.667	9905	11377	66
984	72	10061.098	9881	10447	77	10199.936	9899	12075	113	10080.230	9842	10609	91	10376.110	9831	12331	85	10119.235	9864	11056	65	9982.200	9259	11090	59	10097.271	9803	10714	82	10071.256	9884	10791	43	10092.744	9891	10772	108	10227.870	9860	11485	55	10222.509	9862	11307	57	10239.105	9762	11343	66
985	72	10062.625	9855	10604	77	10117.532	9881	11449	113	10085.168	9850	10986	91	10169.692	9700	11561	85	10171.271	9808	11453	65	10220.354	9878	11603	59	10026.813	9903	10674	82	10125.195	9926	11111	43	10050.953	9852	10810	108	10175.694	9884	11094	55	10145.363	9865	10897	57	10158.842	9897	11405	66
986	72	10116.389	9866	11073	77	10136.169	9870	10823	113	10253.478	9828	11338	91	10331.890	9764	12553	85	10149.212	9834	11263	65	10035.262	9649	11179	59	10062.170	9869	11360	82	10079.561	9874	11190	43	10167.675	9878	10946	108	10206.611	9774	11121	55	10246.509	9782	11028	57	10125.438	9859	10849	66
987	72	10077.306	9826	11333	77	10154.948	9878	11430	113	10157.266	9828	11645	91	10182.692	9895	11517	85	10137.282	9751	11489	65	10119.107	9861	11268	59	10097.560	9853	10981	82	10129.109	9849	11152	43	10121.069	9874	10872	108	10165.056	9812	11121	55	10240.873	9905	11014	57	10171.667	9791	10989	66
988	72	10088.306	9859	10913	77	10035.520	9876	10711	113	10119.832	9790	11054	91	10315.209	9819	12589	85	10176.506	9782	11056	65	10111.062	9877	11023	59	10070.203	9859	11218	82	10054.793	9842	11372	43	10083.488	9895	10661	108	10165.204	9840	11288	55	10355.854	9950	11200	57	10160.842	9874	10913	66
989	72	10122.777	9814	11150	77	10162.039	9895	11188	113	10129.575	9804	11100	91	10203.791	9494	11830	85	10132.529	9892	11140	65	10052.692	9892	10565	59	10077.797	9878	10987	82	10074.512	9800	10691	43	10089.907	9886	10454	108	10101.861	9875	10999	55	10341.310	9830	11500	57	10179.368	9861	11119	66
990	72	10088.473	9744	10716	77	10072.909	9781	11213	113	10073.425	9788	11040	91	10181.945	9721	11917	85	10141.600	9829	11460	65	10168.907	9858	11213	59	10052.525	9855	10518	82	10057.573	9833	10946	43	10088.768	9880	11466	108	10171.676	9779	11429	55	10211.854	9850	10935	57	10162.509	9722	11538	66
991	72	10077.223	9903	10853	77	10086.493	9739	10933	113	10075.425	9920	11049	91	10259.022	9904	11605	85	10118.294	9885	11186	65	10137.107	9834	11219	59	10071.017	9845	10752	82	10086.122	9829	11458	43	10067.209	9830	10907	108	10105.657	9874	10836	55	10203.964	9816	11051	57	10127.211	9883	11152	66
992	72	10073.125	9837	10569	77	10086.493	9788	10931	113	10097.372	9591	10977	91	10186.385	9665	11463	85	10193.436	9854	11872	65	10170.446	9875	11606	59	10122.813	9876	11101	82	10117.512	9904	11173	43	10073.069	9903	10586	108	10201.269	9863	11760	55	10301.800	9882	11436	57	10173.614	9916	11081	66
993	72	10128.777	9881	10980	77	10148.546	9768	11124	113	10098.372	9876	11098	91	10289.318	9869	11741	85	10242.306	9819	11905	65	10052.677	9882	10688	59	10043.933	9684	11290	82	10080.939	9870	10800	43	10197.535	9851	11573	108	10217.000	9810	11545	55	10204.109	9854	11735	57	10179.474	9899	10834	66
994	72	10069.598	9905	10903	77	10143.961	9806	11033	113	10161.690	9874	10857	91	10206.517	9704	11788	85	10166.188	9828	12101	65	10039.077	9848	10827	59	9999.882	9919	10196	82	10124.695	9903	11048	43	10077.604	9899	10800	108	10229.111	9883	12184	55	10314.000	9945	11625	57	10181.368	9899	11808	66
995	72	10212.723	9844	11137	77	10071.221	9882	11058	113	10139.062	9827	11560	91	10241.538	9828	12320	85	10084.224	9872	11080	65	10221.385	9845	12152	59	10094.305	9853	10975	82	10052.073	9877	10808	43	10089.047	9863	10804	108	10211.241	9779	11323	55	10390.709	9833	11408	57	10063.088	9910	11052	66
996	72	10073.902	9786	10614	77	10078.701	9792	10812	113	10096.876	9848	11077	91	10231.483	9731	12652	85	10186.188	9917	11703	65	10099.046	9691	10891	59	10138.864	9849	10878	82	10201.829	9782	11306	43	10120.023	9892	10713	108	10227.370	9892	11681	55	10203.527	9733	11442	57	10139.702	9818	11053	66
997	72	10106.223	9798	11730	77	10075.844	9783	10854	113	10041.699	9030	10690	91	10195.198	9826	11249	85	10126.070	9818	10872	65	10200.631	9615	11549	59	10071.661	9593	11096	82	10110.402	9872	11028	43	10297.791	9832	11450	108	10208.398	9769	11362	55	10309.745	9757	11162	57	10127.842	9912	11271	66
998	72	10140.389	9856	11538	77	10086.351	9820	10996	113	10124.035	9847	11227	91	10207.055	9829	11312	85	10118.941	9846	10856	65	10153.569	9868	10919	59	10128.864	9876	11078	82	10093.842	9884	11089	43	10146.791	9847	10956	108	10278.417	9792	11276	55	10227.036	9832	11402	57	10261.720	9846	11228	66
999	72	10063.042	9788	10560	77	10145.740	9877	11663	113	10144.222	9841	11204	91	10258.055	9819	11973	85	10190.564	9792	11063	65	10094.246	9816	11137	59	10182.221	9885	10969	82	10131.024	9788	10914	43	10089.465	9894	11148	108	10102.630	9668	12080	55	10162.000	9850	11161	57	10175.193	9842	10715	66
1000	72	10117.056	9881	10845	77	10176.806	9825	10911	113	10103.159	9807	11589	91	10140.594	9838	11242	85	10136.988	9851	11006	65	10106.831	9803	11447	59	10076.187	9808	10690	82	10136.891	9896	11148	43	10093.559	9890	10776	108	10097.361	9868	10787	55	10185.981	9916	11075	57	10201.246	9931	11138	66
1001	72	10088.000	9826	10833	77	10039.728	9845	10648	113	10135.460	9884	11162	91	10316.396	9871	13231	85	10132.906	9838	11005	65	10098.770	9909	10864	59	10175.203	9907	10802	82	10154.342	9859	11786	43	10130.069	9827	10847	108	10103.277	9735	11580	55	10203.164	9911	12360	57	10104.315	9817	11443	66
1002	72	10110.806	9873	11557	77	10104.792	9873	11435	113	10111.310	9817	11137	91	10230.670	9820	11553	85	10154.023	9838	11207	65	10101.415	9908	11114	59	10083.661	9893	10572	82	10081.402	9872	10933	43	10059.907	9888	10508	108	10232.769	9832	11473	55	10104.690	9899	10672	57	10127.368	9854	11003	66
1003	72	10045.652	9844	10623	77	10027.117	9468	10635	113	10162.566	9837	11585	91	10258.571	9897	12383	85	10056.341	9887	10652	65	10109.815	9876	10796	59	10042.661	9839	11032	82	10226.146	9802	12007	43	10127.163	9762	10915	108	10159.324	9814	11706	55	10207.673	9836	11524	57	10136.824	9828	11771	66
1004	72	10076.931	9889	11262	77	10071.441	9831	11668	113	10178.257	9894	12091	91	10284.714	9723	12060	85	10111.977	9808	11562	65	10078.831	9887	10839	59	10108.830	9841	11010	82	10050.073	9834	10524	43	10110.860	9879	10798	108	10122.473	9817	11071	55	10114.527	9705	10776	57	10215.456	9818	11164	66
1005	72	10077.014	9841	10704	77	10201.974	9860	11069	113	10093.098	9880	10914	91	10213.330	9750	11091	85	10173.812	9850	11229	65	10068.031	9901	11142	59	10020.560	9819	10751	82	10124.231	9858	12270	43	10141.325	9850	10962	108	10139.981	9854	10758	55	10254.618	9868	11268	57	10127.315	9878	10955	66
1006	72	10150.000	9875	10877	77	10099.507	9888	11255	113	10147.266	9882	11318	91	10239.956	9844	11743	85	10133.671	9865	10935	65	10155.339	9732	11903	59	10096.560	9893	11358	82	10077.720	9870	11279	43	10096.256	9871	10849	108	10272.583	9887	11569	55	10209.728	9842	11212	57	10121.597	9894	10641	66
1007	72	10124.444	9889	11055	77	10099.961	9797	11295	113	10162.009	9881	11394	91	10304.187	9757	13533	85	10080.459	9834	11261	65	10124.046	9871	11119	59	10048.424	9885	10972	82	10107.609	9878	11225	43	10140.303	9860	11112	108	10209.500	9762	12110	55	10275.255	9744	12535	57	10173.877	9856	11551	66
1008	72	10152.223	9753	11036	77	10112.610	9868	10931	113	10227.194	9848	11374	91	10133.077	9837	11285	85	10158.718	9870	11288	65	10067.369	9921	10712	59	10063.813	9907	11191	82	10074.780	9817	11277	43	10052.860	9920	10816	108	10197.694	9806	11275	55	10139.146	9858	10725	57	10191.982	9873	12534	66
1009	72	10082.042	9753	11005	77	10088.857	9835	10988	113	10137.558	9838	12035	91	10267.187	9742	12051	85	10208.671	9875	11399	65	10048.462	9536	10801	59	10096.983	9889	11197	82	10080.231	9801	10954	43	10250.977	9892	12124	108	10152.593	9904	11083	55	10221.164	9869	11319	57	10123.229	9892	11007	66
1010	72	10122.444	9834	12050	77	10047.390	9804	10411	113	10118.000	9798	11013	91	10117.571	9319	11594	85	10115.906	9879	11448	65	10067.907	9919	11141	59	10042.136	9883	10762	82	10030.976	9897	10784	43	10058.023	9865	10603	108	10137.824	9792	11371	55	10239.182	9821	11330	57	10143.403	9855	11042	66
1011	72	10087.931	9899	10829	77	10090.792	9850	10974	113	10123.098	9873	10980	91	10186.110	9802	11464	85	10161.576	9824	11324	65	10146.784	9841	10886	59	10025.339	9759	11286	82	10061.171	9877	10492	43	10138.000	9886	11000	108	10077.861	9900	10992	55	10283.310	9895	11629	57	10104.579	9854	10803	66
1012	72	10055.777	9794	10870	77	10070.598	9889	10754	113	10123.089	9863	10824	91	10163.703	9840	11351	85	10162.070	9805	12449	65	10282.661	9857	11677	59	10112.355	9906	10550	82	10093.915	9876	10802	43	10226.907	9817	11131	108	10197.444	9489	11763	55	10162.854	9864	11118	57	10344.824	9879	11297	66
1013	72	10078.486	9813	11028	77	10137.806	9866	11704	113	10117.593	9839	11042	91	10226.318	9718	11185	85	10168.800	9833	11090	65	10126.723	9799	10828	59	10049.102	9889	11144	82	10151.109	9849	11484	43	10169.372	9893	11032	108	10218.083	9823	12505	55	10118.019	9858	10755	57	10144.193	9854	11141	66
1014	72	10079.486	9869	10846	77	10090.507	9904	11047	113	10136.186	9847	11121	91	10249.429	9883	13007	85	10092.941	9865	10964	65	10070.031	9839	10921	59	10043.034	9867	11482	82	10101.427	9899	11184	43	10156.559	9866	11462	108	10150.454	9875	10643	55	10191.509	9676	11537	57	10140.368	9850	11011	66
1015	72	10065.708	9802	11301	77	10061.377	9905	10488	113	10115.239	9800	10930	91	10227.385	9889	12157	85	10125.788	9892	10877	65	10066.093	9838	10866	59	10055.882	9827	11253	82	10116.951	9871	11548	43	10147.000	9911	11104	108	10230.186	9776	12303	55	10181.654	9852	11048	57	10176.614	9820	11575	66
1016	72	10113.889	9930	11554	77	10190.233	9798	11188	113	10050.486	9764	11074	91	10125.703	9883	11127	85	10172.906	9874	11357	65	10104.661	9883	10947	59	10092.305	9904	10933	82	10153.598	9870	10961	43	10071.931	8935	11645	108	10286.926	9880	11558	55	10165.491	9860	11427	57	10239.403	9835	11366	66
1017	72	10053.277	9861	10952	77	10248.936	9684	11438	113	10084.593	9835	10913	91	10212.517	9795	11870	85	10110.941	9821	10977	65	10129.784	9832	10993	59	10048.830	9859	10628	82	10129.609	9607	11183	43	10172.023	9743	11210	108	10235.787	9843	11534	55	10267.873	9300	11462	57	10268.614	9876	12037	66
1018	72	10116.598	9819	11177	77	10126.623	9897	11132	113	10074.080	9869	10844	91	10249.396	9757	11788	85	10144.930	9730	11614	65	10073.169	9896	10700	59	10079.187	9870	10970	82	10125.622	9832	10764	43	10086.303	9872	10455	108	10180.861	9822	11115	55	10282.164	9870	11741	57	10111.895	9794	11839	66
1019	72	10143.223	9792	10667	77	10076.987	9881	10674	113	10156.911	9753	11240	91	10135.989	9903	11863	85	10190.623	9855	12407	65	10109.631	9866	11038	59	10023.051	9840	10660	82	10054.573	9823	10772	43	10018.559	9898	10627	108	10188.194	9819	11026	55	10315.091	9851	11535	57	10194.491	9896	11253	66
1020	72	10065.723	9869	10753	77	10163.039	9875	11969	113	10072.920	9827	10695	91	10225.747	9856	11770	85	10141.930	9910	11049	65	10144.815	9794	12086	59	10028.254	9888	10397	82	10138.305	9848	10834	43	10120.813	9923	10631	108	10222.509	9835	11350	55	10259.382	9870	10966	57	10145.685	9885	11296	66
1021	72	10108.264	9870	10603	77	10085.493	9862	10868	113	10071.690	9845	10941	91	10252.714	9911	11466	85	10167.553	9781	11522	65	10120.861	9778	10893	59	10074.152	9848	10705	82	10057.476	9823	10929	43	10079.023	9898	10505	108	10211.046	9827	12140	55	10196.745	9536	11243	57	10186.403	9892	10755	66
1022	72	10087.125	9795	10527	77	10049.208	9836	10883	113	10134.115	9860	10979	91	10226.242	9868	12017	85	10188.329	9887	11417	65	10051.661	9833	10679	59	10047.933	9596	11002	82	10123.878	9881	11080	43	10054.791	9846	10879	108	10219.963	9705	11446	55	10305.036	9884	11408	57	10219.597	9908	11923	66
1023	72	10067.208	9883	10884	77	10130.013	9922	10869	113	10058.168	9772	11218	91	10265.956	9860	11397	85	10100.035	9882	10703	65	10119.969	9795	10708	59	10087.102	9784	11552	82	10129.158	9782	11623	43	10030.721	9927	10592	108	10233.648	9816	11717	55	10259.236	9892	11407	57	10131.193	9907	10895	66
1024	72	10026.236	9782	10569	77	10093.351	9900	10951	113	10107.646	9890	12026	91	10278.088	9874	12681	85	10105.671	9898	11381	65	10130.339	9854	11330	59	10046.729	9862	10873	82	10142.829	9869	11332	43	10069.860	9902	11091	108	10165.481	9757	11049	55	10169.600	9863	11097	57	10132.070	9867	10949	66
1025	72	10031.417	9881	10468	77	10075.662	9896	11330	113	10167.203	9825	11521	91	10259.692	9841	11853	85	10116.977	9830	10669	65	10075.800	9858	10631	59	10109.593	9820	10790	82	10063.878	9911	11448	43	10031.581	9823	10555	108	10130.657	9747	11074	55	10192.909	9750	10928	57	10212.947	9824	11663	66
1026	72	10079.861	9882	10707	77	10165.194	9796	10994	113	10167.186	9849	11732	91	10158.802	9908	11265	85	10074.683	9851	11162	65	10245.708	9923	11193	59	10108.813	9889	10967	82	10159.464	9903	11395	43	10045.396	9876	10396	108	10167.954	9883	12070	55	10272.818	9936	11103	57	10166.614	9870	11169	66
1027	72	10134.833	9843	11016	77	10080.402	9881	11142	113	10103.495	9856	10747	91	10190.692	9896	11702	85	10147.282	9807	10863	65	10073.893	9876	10382	59	10102.203	9868	10805	82	10113.622	9880	11178	43	10010.768	9862	10371	108	10155.723	9818	11642	55	10211.400	9879	11913	57	10120.824	9894	10959	66
1028	72	10030.473	9752	10646	77	10087.156	9054	11204	113	10060.850	9857	11886	91	10201.638	9877	11156	85	10112.094	9783	10888	65	10124.185	9555	12149	59	9994.525	9903	10631	82	10133.098	9872	11497	43	10102.069	9918	10731	108	10154.333	9891	11457	55	10190.255	9879	11663	57	10168.229	9875	11146	66
1029	72	10073.958	9826	10762	77	10123.896	9871	11710	113	10089.628	9832	11479	91	10139.956	9878	11536	85	10078.706	9880	10902	65	10131.462	9897	11001	59	10007.813	9891	10535	82	10129.085	9891	11855	43	10107.093	9848	11073	108	10246.667	9776	12383	55	10301.764	9828	11847	57	10111.438	9901	11447	66
1030	72	10074.069	9065	11075	77	10090.507	9758	10878	113	10115.354	9855	11344	91	10134.000	9853	12006	85	10168.683	9903	12320	65	10126.893	9871	10906	59	10043.136	9907	10602	82	10052.683	9840	10902	43	10075.559	9882	10609	108	10157.936	9874	11354	55	10224.272	9867	11865	57	10210.315	9875	10818	66
1031	72	10056.958	9785	10523	77	10088.390	9890	11641	113	10102.770	9850	10977	91	10187.846	9872	11923	85	10056.105	9880	11480	65	10077.615	9811	10873	59	10191.560	9871	11112	82	10140.378	9817	12000	43	10025.325	9916	10223	108	10173.981	9848	11252	55	10193.055	9869	11202	57	10213.088	9929	11582	66
1032	72	10169.681	9737	11673	77	10114.688	9826	11024	113	10145.770	9849	11289	91	10293.747	9651	11091	85	10166.812	9876	11117	65	10066.523	9885	10777	59	10191.000	9798	11119	82	10073.683	9143	11450	43	10199.116	9841	11325	108	10165.231	9877	11758	55	10252.709	9862	11017	57	10139.176	9781	10994	66
1033	72	10144.111	9895	11468	77	10109.649	9878	11149	113	10100.257	9895	10871	91	10250.330	9856	12794	85	10160.564	9890	11045	65	10083.877	9908	10648	59	10027.034	9880	10551	82	10130.464	9789	11043	43	10036.232	9899	10638	108	10214.861	9805	11434	55	10173.527	9898	10975	57	10155.176	9817	11087	66
1034	72	10078.958	9804	11027	77	10125.987	9870	10750	113	10199.177	9888	12756	91	10218.714	9737	12115	85	10133.153	9920	10891	65	10177.646	9911	11686	59	10084.221	9811	11301	82	10172.024	9894	10941	43	10061.279	9856	10666	108	10232.287	9839	11170	55	10248.873	9755	11737	57	10139.333	9922	10992	66
1035	72	10103.306	9836	10745	77	10083.662	9747	10725	113	10097.708	9833	10681	91	10186.813	9881	11434	85	10143.364	9852	11007	65	10136.569	9740	11836	59	9992.645	9903	10154	82	10074.720	9863	10832	43	10048.884	9789	10588	108	10111.843	9873	10851	55	10278.091	9886	11979	57	10159.912	9916	11968	66
1036	72	10059.056	9900	10498	77	10038.194	9902	10965	113	10135.743	9847	10836	91	10177.044	9841	11903	85	10079.212	9887	10905	65	10022.031	9865	10579	59	10020.034	9859	10604	82	10078.536	9826	10991	43	10216.349	9889	10892	108	10134.593	9823	10864	55	10090.127	9708	10792	57	10162.947	9915	11093	66
1037	72	10063.708	9653	10548	77	10115.013	9846	11256	113	10088.345	9820	10861	91	10082.626	9854	10838	85	10181.424	9883	11009	65	10159.770	9810	10925	59	10113.864	9609	10895	82	10098.280	9806	11123	43	10116.047	9838	10859	108	10144.083	9566	10990	55	10194.546	9879	11018	57	10287.053	9873	11419	66
1038	72	10036.125	9809	10619	77	10180.272	9832	11216	113	10117.797	9861	11266	91	10236.385	9859	12337	85	10178.823	9790	11078	65	10059.738	9860	10535	59	10038.560	9632	10975	82	10076.329	9880	10977	43	10068.953	9868	10704	108	10196.593	9848	11447	55	10238.546	9852	11360	57	10194.263	9892	11329	66
1039	72	10098.361	9827	11022	77	10079.299	9887	11058	113	10111.469	9533	11232	91	10122.341	9871	10862	85	10149.776	9860	11340	65	10047.800	9912	10501	59	10020.848	9883	10437	82	10075.342	9780	11644	43	10027.349	9911	10366	108	10193.843	9750	11228	55	10234.509	9874	11405	57	10052.579	9543	11172	66
1040	72	10079.083	9884	10771	77	10145.909	9893	11235	113	10106.381	9891	11471	91	10285.758	9680	11964	85	10151.212	9890	11089	65	10171.016	9907	10844	59	10081.933	9867	10774	82	10120.500	9808	10885	43	10059.512	9868	10840	108	10138.620	9837	11409	55	10258.891	9774	11084	57	10163.176	9916	10809	66
1041	72	10058.583	9826	11563	77	10015.922	9873	10464	113	10171.018	9804	11711	91	10226.682	9807	11422	85	10128.482	9804	10941	65	10079.554	9820	10845	59	10062.355	9818	11491	82	10049.109	9832	10991	43	10122.860	9866	10649	108	10156.167	9891	11197	55	10162.582	9911	11029	57	10272.667	9837	11783	66
1042	72	10067.556	9788	10999	77	10044.091	9851	10695	113	10121.894	9875	11014	91	10242.099	9893	11611	85	10142.953	9889	11157	65	10067.400	9894	10940	59	10082.627	9767	11142	82	10042.391	9629	10822	43	10047.604	9900	10518	108	10175.296	9882	12850	55	10295.109	9921	12441	57	10123.720	9862	10738	66
1043	72	10116.806	9872	10796	77	10127.377	9855	11187	113	10085.062	9881	11182	91	10220.967	9908	11636	85	10149.564	9889	11618	65	10060.677	9889	11040	59	10041.237	9863	10751	82	10041.573	9819	10544	43	10080.931	9922	12070	108	10150.111	9875	10921	55	10148.236	9889	10612	57	10141.685	9830	11165	66
1044	72	10097.569	9819	10910	77	10114.402	9544	11323	113	10044.239	9836	10733	91	10194.945	9779	11058	85	10132.341	9651	11684	65	10188.062	9868	11271	59	10102.221	9790	10975	82	10081.609	9821	10811	43	10132.813	9812	11076	108	10211.343	9857	11546	55	10145.109	9852	10700	57	10220.280	9883	11159	66
1045	72	10085.056	9830	10609	77	10115.831	9861	11331	113	10190.965	9894	11166	91	10141.901	9884	11477	85	10152.012	9624	11227	65	10196.107	9866	11471	59	10039.034	9886	10565	82	10123.598	9859	11007	43	10099.140	9883	10580	108	10170.037	9884	10869	55	10433.509	9921	11304	57	10221.895	9733	11731	66
1046	72	10091.292	9867	11340	77	10155.857	9893	10900	113	10092.655	9850	10958	91	10211.868	9809	11838	85	10072.224	9880	10779	65	10060.800	9835	10759	59	10017.763	9889	10646	82	10111.866	9802	11579	43	10159.303	9887	10716	108	10043.704	9877	10962	55	10306.928	9910	11744	57	10110.702	9878	10726	66
1047	72	10035.764	9827	10421	77	10089.507	9838	10647	113	10136.778	9835	11406	91	10175.406	9880	11445	85	10084.000	9860	10930	65	10154.677	9752	11490	59	10126.966	9811	10827	82	10071.866	9790	11384	43	10077.884	9878	10866	108	10156.639	9839	10843	55	10304.964	9823	11465	57	10082.421	9901	11332	66
1048	72	10116.375	9816	11030	77	10154.247	9877	10886	113	10182.080	9634	11447	91	10212.978	9773	11395	85	10095.177	9838	10749	65	10091.846	9908	10970	59	10157.864	9735	11008	82	10051.817	9862	10507	43	10097.209	9854	10655	108	10126.186	9896	11051	55	10191.218	9913	10971	57	10146.491	9810	10835	66
1049	72	10050.000	9870	10426	77	10096.454	9778	10741	113	10058.274	9836	11029	91	10157.264	9862	11605	85	10097.812	9891	10860	65	10134.046	9851	11397	59	10092.830	9866	10908	82	10094.951	9871	11019	43	10112.768	9855	11116	108	10153.806	9761	12005	55	10112.400	9897	10540	57	10172.632	9887	11204	66
1050	72	10029.652	9804	10835	77	10091.883	9764	11237	113	10100.974	9784	11035	91	10237.055	9837	12590	85	10159.918	9705	11588	65	10055.661	9872	10773	59	10134.813	9872	11610	82	10077.695	9880	11251	43	10123.953	9885	11403	108	10148.046	9891	11449	55	10346.109	9847	12632	57	10169.474	9926	11318	66
1051	72	10037.569	9905	10950	77	10068.896	9834	10869	113	10119.584	9830	10957	91	10161.978	9785	11368	85	10079.683	9888	11267	65	10051.216	9903	10438	59	10111.949	9831	10779	82	10163.988	9809	10797	43	10144.372	9897	11565	108	10191.686	9889	11352	55	10228.618	9927	11369	57	10180.351	9874	11512	66
1052	72	10071.098	9871	10991	77	10081.818	9783	11417	113	10087.257	9742	11308	91	10264.978	9711	12370	85	10094.247	9903	10839	65	10151.938	9846	10792	59	10043.610	9875	10433	82	10028.207	9837	11077	43	10152.488	9890	10827	108	10081.269	9874	10650	55	10169.673	9831	10971	57	10135.193	9822	11174	66
1053	72	10122.875	9866	10870	77	10114.143	9861	11238	113	10114.168	9748	10978	91	10153.923	9775	11533	85	10143.247	9816	11165	65	10083.216	9755	10820	59	10148.373	9838	11364	82	10106.244	9812	11688	43	10022.768	9891	10722	108	10181.509	9844	11522	55	10224.218	9858	10855	57	10129.105	9859	11341	66
1054	72	10062.125	9869	10793	77	10150.753	9851	11173	113	10202.186	9892	11467	91	10219.000	9857	11596	85	10130.235	9925	10794	65	10065.815	9896	10562	59	10119.813	9879	10947	82	10143.817	9889	11228	43	10084.604	9893	10798	108	10124.936	9405	11602	55	10259.146	9820	11439	57	10022.123	9405	10889	66
1055	72	10132.694	9871	11435	77	10112.896	9883	10841	113	10078.655	9827	10778	91	10196.506	9802	12235	85	10128.377	9864	11982	65	10120.492	9888	11212	59	10096.322	9818	11036	82	10110.280	9863	10949	43	10014.465	9914	10205	108	10190.861	9851	11279	55	10160.019	9871	11328	57	10248.509	9892	11415	66
1056	72	10042.625	9410	10855	77	10134.221	9875	11010	113	10065.336	9827	10733	91	10303.429	9717	11782	85	10124.847	9842	11020	65	10126.784	9848	10833	59	10138.746	9846	11138	82	10172.342	9836	11545	43	10121.116	9901	11139	108	10138.750	9879	10919	55	10280.272	9873	11482	57	10239.544	9812	11545	66
1057	72	10058.500	9850	10436	77	10048.480	9777	10568	113	10062.610	9821	10863	91	10211.297	9902	11816	85	10111.317	9298	11231	65	10124.661	9847	10970	59	10073.797	9908	10737	82	10069.769	9595	10750	43	10072.953	9923	11103	108	10135.213	9784	11792	55	10219.745	9904	11401	57	10113.035	9862	11351	66
1058	72	10078.833	9806	10907	77	10112.818	9871	11117	113	10100.478	9862	11624	91	10245.857	9450	11358	85	10064.812	9870	11060	65	10037.107	9893	10475	59	10055.593	9866	10705	82	10079.951	9639	10869	43	10013.581	9713	10336	108	10170.787	9814	11966	55	10166.418	9902	10839	57	10202.088	9927	11292	66
1059	72	10054.125	9874	10814	77	10101.623	9861	10646	113	10133.911	9751	11452	91	10197.088	9856	11682	85	10103.611	9601	11130	65	10033.185	9902	10674	59	10096.949	9900	10540	82	10109.549	9842	10693	43	10064.559	9904	10588	108	10100.593	9810	11137	55	10183.146	9894	11095	57	10114.965	9902	10860	66
1060	72	10025.723	9864	10366	77	10058.623	9785	10535	113	10120.407	9809	11050	91	10254.934	9858	11376	85	10043.823	9864	10487	65	10193.200	9793	11016	59	10105.407	9890	11002	82	10113.598	9859	11181	43	10211.396	9899	11793	108	10123.064	9900	11048	55	10171.218	9920	11006	57	10120.877	9878	10854	66
1061	72	10121.277	9834	11625	77	10047.649	9847	10616	113	10113.522	9273	11064	91	10210.736	9845	11708	85	10150.235	9876	11835	65	10171.815	9880	11266	59	10074.797	9877	10907	82	10074.646	9851	10942	43	10040.069	9850	10561	108	10149.269	9847	11391	55	10260.527	9859	11097	57	10207.702	9760	11317	66
1062	72	10125.152	9894	10621	77	10092.870	9834	11369	113	10158.062	9846	11627	91	10147.230	9855	11287	85	10068.823	9911	10969	65	10094.477	9862	10671	59	10095.882	9899	10730	82	10145.720	9852	11216	43	10046.069	9891	10720	108	10129.019	9829	10928	55	10113.036	9853	11159	57	10164.930	9855	11080	66
1063	72	10058.861	9845	10910	77	10133.922	9905	11124	113	10128.540	9798	11302	91	10153.571	9872	11068	85	10185.870	9870	11220	65	10119.492	9892	10924	59	10054.983	9868	10514	82	10100.891	9767	11090	43	10135.279	9864	10844	108	10145.473	9829	10965	55	10153.728	9879	10774	57	10175.702	9869	11507	66
1064	72	10045.723	9886	10675	77	10192.260	9874	12116	113	10054.212	9886	10753	91	10133.066	9801	11639	85	10087.576	9876	11096	65	10079.216	9861	10778	59	10061.221	9871	10518	82	10096.244	9824	10768	43	10096.791	9860	11011	108	10190.861	9809	11402	55	10137.891	9865	11106	57	10252.579	9250	13023	66
1065	72	10100.667	9860	10983	77	10090.260	9787	11059	113	10116.823	9827	11835	91	10198.506	9426	11635	85	10127.023	9830	11268	65	10139.846	9849	10949	59	10035.305	9877	10528	82	10075.902	9902	10751	43	10068.559	9661	11190	108	10173.796	9841	11598	55	10153.000	9754	11288	57	10142.438	9853	11091	66
1066	72	10010.319	9862	11007	77	10067.728	9894	10885	113	10060.274	9619	11033	91	10266.099	9723	11519	85	10046.953	9876	10532	65	10025.369	9409	10579	59	10125.339	9776	11226	82	10064.695	9885	10758	43	10189.931	9933	11310	108	10213.769	9754	11799	55	10302.454	9887	11135	57	10183.141	9899	11339	66
1067	72	10112.556	9753	11145	77	10114.299	9881	11193	113	10163.053	9883	11071	91	10208.220	9808	11235	85	10095.988	9836	11371	65	10147.107	9821	11520	59	10022.678	9903	10501	82	10048.024	9895	10794	43	10036.907	9836	10870	108	10116.352	9843	10889	55	10090.563	9893	10585	57	10273.333	9855	11839	66
1068	72	10071.848	9831	10792	77	10141.831	9854	10882	113	10149.168	9856	11414	91	10192.209	9804	11603	85	10139.306	9819	11529	65	10123.354	9857	11424	59	10024.966	9881	10293	82	10225.549	9803	11216	43	10091.931	9885	10723	108	10145.352	9858	11255	55	10130.418	9885	11583	57	10128.824	9872	10972	66
1069	72	10057.152	9860	10595	77	10080.637	9785	11381	113	10077.832	9863	11011	91	10107.648	9886	11293	85	10082.941	9900	10945	65	10026.277	9862	10645	59	10067.424	9855	11007	82	10153.915	9796	11642	43	9983.140	9849	10172	108	10178.907	9856	12012	55	10257.673	9830	11392	57	10259.807	9897	12161	66
1070	72	10025.861	9747	10698	77	10160.013	9819	10928	113	10110.000	9862	11232	91	10193.550	9696	11316	85	10090.870	9897	10965	65	10129.339	9279	12005	59	10096.560	9848	11693	82	10103.976	9872	11195	43	10046.907	9851	10888	108	10191.463	9918	10900	55	10224.981	9908	11792	57	10244.912	9866	11167	66
1071	72	10057.931	9855	10583	77	10084.299	9903	10815	113	10081.486	9817	10897	91	10107.308	9856	11212	85	10048.636	9859	10528	65	10147.292	9890	10925	59	10055.152	9929	10505	82	10080.391	9761	11520	43	10052.977	9872	10664	108	10189.296	9839	11015	55	10290.782	9826	11260	57	10161.702	9856	10870	66
1072	72	10066.139	9893	10794	77	10136.844	9811	11207	113	10138.752	9803	10869	91	10207.450	9860	12140	85	10212.282	9813	11237	65	10069.738	9818	11000	59	10061.509	9898	10726	82	10094.000	9751	10672	43	10090.465	9916	10836	108	10102.380	9849	11214	55	10237.019	9889	11298	57	10163.193	9875	11265	66
1073	72	10047.152	9860	10588	77	10075.169	9826	10923	113	10072.416	8836	11207	91	10204.934	9833	12164	85	10162.611	9868	11422	65	10074.538	9847	10869	59	10087.983	9823	11061	82	10102.646	9671	11093	43	10141.907	9849	10876	108	10046.352	9890	10746	55	10162.728	9867	11021	57	10148.509	9823	11041	66
1074	72	10097.958	9859	10791	77	10055.598	9863	10541	113	10123.212	9883	10760	91	10154.791	9868	12270	85	10190.447	9807	12030	65	10076.339	9859	10757	59	10062.136	9837	11329	82	10042.427	9808	10642	43	10174.419	9909	11004	108	10134.306	9865	11040	55	10244.200	9884	11917	57	10106.123	9786	10831	66
1075	72	10093.223	9861	10890	77	10082.363	9783	10735	113	10079.133	9810	10930	91	10162.176	9854	11863	85	10084.659	9670	11162	65	10123.708	9896	11401	59	10057.898	9894	10715	82	10088.805	9853	10997	43	10101.931	9861	10746	108	10135.713	9872	11420	55	10228.363	9855	11110	57	10225.685	9897	11789	66
1076	72	10105.819	9842	11442	77	10098.779	9819	10901	113	10100.000	9832	10971	91	10175.483	9852	11726	85	10098.706	9859	10840	65	10027.139	9819	10877	59	10064.610	9895	11069	82	10155.902	9837	11554	43	10163.675	9895	11573	108	10183.963	9865	11380	55	10214.637	9847	11114	57	10182.211	9881	10837	66
1077	72	10078.708	9870	10809	77	10046.143	9434	10878	113	10073.911	9600	10787	91	10176.088	9798	11397	85	10115.047	9876	11242	65	10136.615	9803	10932	59	10036.237	9838	11017	82	10080.646	9885	10858	43	10069.953	9868	11689	108	10182.046	9829	11259	55	10130.600	9549	11075	57	10203.105	9906	11136	66
1078	72	10005.973	9888	10265	77	10110.714	9857	10856	113	10125.372	9827	11230	91	10197.648	9816	12619	85	10104.718	9864	11202	65	10107.016	9721	11139	59	10095.424	9893	11107	82	10097.061	9871	11510	43	10116.559	9867	11804	108	10141.833	9852	11012	55	10231.182	9904	11485	57	10264.930	9891	11499	66
1079	72	10036.000	9853	11028	77	10049.831	9903	11007	113	10074.575	9864	11075	91	10213.209	9893	11609	85	10113.918	9894	11563	65	10081.754	9850	11074	59	10038.898	9854	10428	82	10038.171	9784	10944	43	10060.559	9905	11353	108	10225.686	9815	11204	55	10218.964	9806	11411	57	10158.947	9821	11790	66
1080	72	10163.042	9803	11129	77	10138.546	9812	11443	113	10046.850	9901	10915	91	10201.406	9861	11592	85	10149.847	9808	11369	65	10126.631	9873	10838	59	10138.746	9776	10995	82	10082.073	9863	10923	43	10021.721	9856	10677	108	10166.750	9842	11760	55	10247.527	9904	10914	57	10174.947	9875	11149	66
1081	72	10056.777	9869	10603	77	10093.260	9814	10855	113	10039.734	9859	11445	91	10135.374	9851	12518	85	10132.718	9818	11092	65	10073.169	9865	10854	59	10119.966	9898	11111	82	10174.878	9778	11084	43	10172.069	9917	11021	108	10203.973	9904	11140	55	10267.509	9843	12138	57	10185.438	9629	11029	66
1082	72	10102.514	9842	11122	77	10121.078	9788	11009	113	10054.982	9885	10478	91	10250.352	9846	11694	85	10164.012	8994	11299	65	10136.154	9891	11987	59	10138.017	9734	11326	82	10098.769	9859	11366	43	10124.604	9784	10649	108	10093.907	9878	10929	55	10143.091	9785	11246	57	10078.456	9888	10747	66
1083	72	10126.723	9811	11344	77	10081.610	9880	10687	113	10075.372	9855	11095	91	10178.517	9811	12737	85	10100.611	9846	10678	65	10094.538	9842	10855	59	10082.067	9841	10998	82	10123.561	9845	11265	43	10063.559	9918	10686	108	10100.843	9869	11213	55	10156.964	9830	11081	57	10216.246	9782	11144	66
1084	72	10062.139	9884	10531	77	10057.779	9689	10559	113	10121.495	9814	11861	91	10211.033	9584	12533	85	10071.259	9873	10661	65	10032.861	9888	10416	59	10027.645	9847	10389	82	10150.536	9846	10855	43	10193.813	9926	11356	108	10114.269	9861	11369	55	10251.055	9928	11117	57	10170.280	9928	11177	66
1085	72	10114.681	9816	11043	77	10144.208	9845	11424	113	10110.823	9816	11099	91	10121.011	9837	10944	85	10066.353	9891	10589	65	10167.708	9900	11344	59	10045.509	9890	11083	82	10100.927	9906	11482	43	10072.884	9735	10600	108	10110.204	9838	11356	55	10287.072	9848	11474	57	10227.386	9914	10761	66
1086	72	10028.431	9893	10316	77	10040.000	9898	10380	113	10117.070	9808	11469	91	10175.121	9876	11302	85	10072.611	9881	10902	65	10057.246	9855	10734	59	10142.458	9702	11911	82	10131.988	9790	11213	43	10063.187	9865	10476	108	10163.241	9866	11498	55	10319.709	9856	12292	57	10205.562	9853	12117	66
1087	72	10045.708	9758	10477	77	10087.064	9850	10970	113	10126.575	9789	11277	91	10169.187	9859	12237	85	10160.941	9841	11193	65	10114.523	9783	11555	59	10146.509	9799	10805	82	10196.073	9809	11096	43	10082.465	9898	10694	108	10232.194	9832	11065	55	10193.818	9852	11219	57	10160.403	9904	11232	66
1088	72	10073.569	9852	10611	77	10189.728	9881	11220	113	10063.283	9864	10743	91	10221.615	9791	11311	85	10220.247	9880	11369	65	10068.677	9834	10597	59	10081.779	9896	10706	82	10164.061	9883	11297	43	10085.000	9875	10857	108	10139.574	9855	11462	55	10059.182	9847	10537	57	10158.754	9889	11212	66
1089	72	10121.458	9859	11074	77	10094.091	9900	10841	113	10102.690	9843	11203	91	10154.506	9771	11598	85	10162.482	9865	11225	65	10088.200	9785	10638	59	10109.187	9826	11469	82	10157.707	9881	11171	43	10112.000	9839	10842	108	10111.741	9879	11022	55	10080.473	9865	10763	57	10230.315	9871	11162	66
1090	72	10116.264	9813	10787	77	10075.610	9826	11446	113	10154.778	9884	11099	91	10218.362	8965	12386	85	10140.165	9816	12475	65	10172.093	9805	11257	59	10037.695	9903	10660	82	10105.878	9901	10806	43	10024.697	9882	10348	108	10180.611	9873	11111	55	10191.272	9888	11477	57	10174.141	9861	11356	66
1091	72	10074.402	9869	10627	77	10075.338	9878	10837	113	10153.495	9810	11322	91	10188.330	9797	11736	85	10070.271	9886	11079	65	10170.585	9060	11350	59	10175.152	9914	10649	82	10219.951	9859	11668	43	10178.675	9859	11109	108	10161.296	9821	11090	55	10249.127	9852	11708	57	10121.632	9862	10849	66
1092	72	10143.917	9792	11305	77	10024.676	9850	11303	113	10125.026	9914	12051	91	10294.099	9746	11925	85	10173.623	9845	11109	65	10111.523	9877	10757	59	10090.695	9840	11126	82	10103.231	9882	10763	43	10067.093	9892	10764	108	10189.583	9840	11455	55	10281.363	9878	11143	57	10198.491	9881	11292	66
1093	72	10092.486	9814	11359	77	10108.623	9842	10946	113	10185.390	9715	11394	91	10158.099	9880	11644	85	10080.059	9820	10988	65	10027.385	9784	10499	59	10100.729	9881	10754	82	10134.744	9879	11784	43	10180.535	9902	11091	108	10137.389	9874	11201	55	10261.437	9861	11378	57	10196.685	9808	11368	66
1094	72	10032.236	9812	10729	77	10129.584	9850	10716	113	10094.070	9882	11300	91	10234.692	9795	11239	85	10159.823	9839	11123	65	10098.200	9890	11325	59	10113.390	9890	10889	82	10120.549	9863	11482	43	10181.791	9929	10997	108	10212.352	9873	11510	55	10213.964	9864	11775	57	10162.509	9844	11407	66
1095	72	10149.625	9895	10951	77	10099.714	9886	11230	113	10124.991	9837	11172	91	10130.374	9756	11184	85	10128.588	9790	11302	65	10045.216	9551	11286	59	10061.203	9859	10759	82	10047.866	9834	10575	43	10053.604	9865	10707	108	10161.250	9879	11042	55	10195.709	9930	11117	57	10105.649	9897	10934	66
1096	72	10082.667	9870	10928	77	10097.429	9831	11455	113	10119.708	9893	11166	91	10183.473	9827	11169	85	10058.306	9832	10899	65	10096.585	9898	10742	59	10031.830	9866	10448	82	10088.878	9841	10580	43	10039.953	9895	10648	108	10184.546	9612	11306	55	10199.673	9856	11131	57	10128.053	9885	11008	66
1097	72	10052.056	9905	10844	77	10041.377	9137	11113	113	10098.664	9852	11305	91	10157.132	9867	12116	85	10158.671	9803	10834	65	10101.723	9759	11243	59	10118.152	9830	11694	82	10105.183	9796	11647	43	10064.581	9889	10993	108	10218.102	9797	11736	55	10220.836	9852	10944	57	10086.526	9900	11111	66
1098	72	10080.473	9853	11319	77	10087.390	9863	11321	113	10083.885	9870	11027	91	10173.176	9891	11299	85	10201.977	9827	11660	65	10114.846	9728	11090	59	10120.288	9883	10935	82	10132.720	9755	11101	43	10004.628	9910	10370	108	10095.148	9802	10863	55	10197.146	9786	10972	57	10170.579	9825	12390	66
1099	72	10108.764	9848	11325	77	10074.169	9865	10701	113	10032.186	9887	10569	91	10355.099	9762	12392	85	10117.200	9859	10645	65	10129.631	9819	10961	59	10033.645	9891	10488	82	10055.122	9886	10725	43	10010.559	9664	10432	108	10172.250	9832	10949	55	10194.109	9881	11601	57	10168.474	9839	11195	66
1100	72	10067.625	9884	11139	77	10095.493	9883	11128	113	10103.318	9868	11007	91	10200.110	9908	11165	85	10158.930	9852	11327	65	10148.230	9857	10895	59	10099.102	9892	10964	82	10135.902	9859	11261	43	10088.721	9863	10876	108	10196.027	9784	11395	55	10134.109	9828	11073	57	10269.386	9836	10997	66
1101	72	10144.042	9878	10953	77	10195.688	9842	11118	113	10099.336	9857	11076	91	10215.846	9767	10965	85	10140.353	9882	11259	65	10205.708	9863	11293	59	10148.949	9807	11046	82	10092.744	9892	11247	43	10088.209	9875	10995	108	10241.954	9877	11667	55	10159.782	9887	10800	57	10129.351	9892	10755	66
1102	72	10040.723	9777	10585	77	10096.064	9796	11261	113	10110.699	9826	10965	91	10182.253	9886	11333	85	10132.082	9894	11399	65	10302.308	9898	12317	59	10031.915	9872	10949	82	10105.854	9877	11563	43	10062.860	9865	10719	108	10200.046	9865	11502	55	10256.382	9867	11097	57	10083.315	9904	10624	66
1103	72	10112.431	9860	11063	77	10134.169	9874	11171	113	10078.257	9780	11699	91	10230.274	9825	12079	85	10050.105	9895	10417	65	10194.139	9831	11374	59	10082.373	9660	11022	82	10042.866	9889	10580	43	10063.209	9859	10599	108	10182.314	9804	10841	55	10170.400	9850	11112	57	10155.930	9850	11101	66
1104	72	10055.598	9881	10788	77	10071.792	9831	11263	113	10108.947	9851	11269	91	10252.604	9867	11369	85	10125.059	9823	12524	65	10155.339	9886	10967	59	10047.627	9798	10868	82	10037.061	9893	10762	43	10141.651	9910	10913	108	10059.777	9887	10537	55	10217.546	9863	11733	57	10214.771	9871	11558	66
1105	72	10023.973	9857	10671	77	10119.584	9892	10879	113	10140.655	9892	11215	91	10257.374	9871	12058	85	10087.529	9844	11406	65	10228.062	9903	11361	59	10079.882	9872	10727	82	10096.902	9890	10890	43	10179.232	9852	11151	108	10092.519	9900	11477	55	10141.818	9252	11032	57	10204.842	9814	10929	66
1106	72	10121.417	9849	11106	77	10096.610	9860	10863	113	10087.850	9752	11069	91	10081.077	9862	11008	85	10097.611	9829	11060	65	10329.969	9874	12436	59	10088.661	9662	10890	82	10127.769	9853	11096	43	10079.813	9925	10734	108	10095.954	9830	11256	55	10245.873	9897	11440	57	10184.912	9925	11177	66
1107	72	10050.583	9844	10788	77	10142.987	9827	11486	113	10099.124	9857	11618	91	10151.901	9884	10864	85	10098.883	9894	11552	65	10266.631	9866	12005	59	10030.966	9878	10782	82	10112.573	9851	11503	43	10139.256	9886	11408	108	10192.639	9843	11324	55	10275.782	9892	11536	57	10231.158	9933	10865	66
1108	72	10028.292	9828	10436	77	10085.194	9886	10653	113	10173.699	9816	11447	91	10171.011	9854	12076	85	10060.177	9884	10684	65	10238.815	9789	11418	59	10095.373	9874	10571	82	10090.171	9876	10755	43	10215.000	9892	11542	108	10186.019	9835	11245	55	10209.527	9903	10903	57	10234.141	9800	11281	66
1109	72	10171.819	9811	11363	77	10091.377	9652	10855	113	10094.469	9837	10791	91	10157.418	9368	12115	85	10085.906	9880	11513	65	10143.692	9860	11092	59	10100.695	9871	10995	82	10054.842	9783	11423	43	10046.187	9905	10373	108	10205.269	9779	11817	55	10217.400	9873	10871	57	10272.579	9828	11257	66
1110	72	10096.277	9853	10783	77	10068.831	9834	10935	113	10129.610	9879	11254	91	10134.561	9871	11429	85	10076.094	9880	10987	65	10101.000	9587	10962	59	10098.712	9871	11181	82	10042.098	9895	10665	43	10084.209	9846	10850	108	10100.398	9855	11070	55	10195.182	9859	11296	57	10188.246	9882	11206	66
1111	72	10117.819	9908	10873	77	10100.676	9558	10914	113	10076.664	9859	11269	91	10178.506	9853	11492	85	10092.353	9888	11134	65	10158.216	9775	10828	59	10041.830	9850	10617	82	10158.476	9407	11490	43	10091.535	9905	10745	108	10111.186	9489	11739	55	10163.964	9832	11047	57	10281.859	9812	11328	66
1112	72	10026.194	9560	10680	77	10087.286	9885	11131	113	10097.894	9874	10984	91	10165.736	9781	11150	85	10057.611	9837	10594	65	10202.123	9833	11501	59	10076.254	9880	10699	82	10150.220	9857	10911	43	10188.977	9909	11530	108	10161.436	9770	11527	55	10213.091	9903	10939	57	10168.176	9852	10866	66
1113	72	10081.542	9802	11057	77	10119.714	9807	11303	113	10118.098	9799	11506	91	10199.264	9846	11017	85	10075.988	9793	10534	65	10139.754	9736	11106	59	10081.390	9856	10975	82	10045.744	9675	10856	43	10205.140	9871	11286	108	10178.213	9864	11124	55	10164.109	9901	10950	57	10101.070	9896	10708	66
1114	72	9998.098	9869	10271	77	10077.649	9837	10795	113	10101.035	9826	11515	91	10103.956	9881	10703	85	10135.353	9862	11803	65	10104.893	9835	11161	59	9999.949	9867	10340	82	10093.036	9780	11067	43	10119.209	9879	11247	108	10148.796	9827	11503	55	10157.582	9884	10736	57	10216.982	9912	10936	66
1115	72	10083.542	9855	11520	77	10188.662	9840	11099	113	10071.194	9862	11008	91	10303.626	9899	13030	85	10253.035	9819	11426	65	10213.323	9901	11194	59	10049.712	9907	10711	82	10056.171	9908	10738	43	10102.209	9804	10858	108	10145.186	9808	11521	55	10194.055	9618	11345	57	10122.193	9830	11215	66
1116	72	10071.861	9893	10541	77	10134.961	9826	11698	113	10111.930	9826	11149	91	10279.330	9805	12928	85	10198.600	9791	11289	65	10041.600	9854	10738	59	10047.170	9660	10820	82	10130.366	9842	11700	43	10092.953	9913	10747	108	10161.277	9797	11186	55	10160.310	9866	11015	57	10287.193	9791	12283	66
1117	72	10035.750	9889	10591	77	10126.688	9877	11257	113	10134.053	9828	11535	91	10167.726	9850	11487	85	10111.883	9902	10754	65	10218.708	9871	12108	59	10099.678	9838	10840	82	10073.598	9847	11233	43	10095.396	9868	10721	108	10149.777	9906	11589	55	10198.690	9767	11464	57	10309.667	9756	11225	66
1118	72	10077.569	9826	11072	77	10123.883	9846	10962	113	10055.434	9889	10755	91	10220.318	9857	11514	85	10123.918	9880	11574	65	10151.154	9900	10970	59	10136.271	9754	11005	82	10106.036	9855	11264	43	10122.303	9856	10839	108	10208.370	9721	11258	55	10218.928	9744	11109	57	10182.824	9885	10957	66
1119	72	10094.098	9884	10960	77	10086.922	9804	11159	113	10096.655	9869	11154	91	10090.726	9853	11043	85	10179.659	9839	11750	65	10214.677	9821	11587	59	10062.475	9841	10955	82	10093.171	9844	11683	43	10132.651	9900	11263	108	10154.444	9856	10840	55	10209.346	9859	11243	57	10147.667	9857	11185	66
1120	72	10039.431	9857	10433	77	10057.610	9857	10676	113	10084.434	9723	11065	91	10235.912	9711	12675	85	10176.447	9837	11234	65	10121.754	9853	10649	59	10113.593	9511	11346	82	10155.391	9847	11016	43	10137.813	9923	11253	108	10166.602	9815	11187	55	10108.272	9867	10821	57	10156.771	9771	11293	66
1121	72	10113.583	9805	11161	77	10075.182	9865	10836	113	10108.522	9874	10984	91	10148.813	9889	11113	85	10139.553	9857	11473	65	10242.016	9764	11640	59	10082.525	9869	11482	82	10158.293	9833	11299	43	10150.232	9889	10916	108	10179.723	9849	11293	55	10128.146	9800	10921	57	10145.771	9866	11212	66
1122	72	10082.806	9892	11035	77	10071.169	9538	10837	113	10064.655	9854	10595	91	10330.879	9877	12254	85	10109.165	9818	10621	65	10156.062	9891	10920	59	10059.237	9885	10563	82	10080.609	9870	10890	43	10067.628	9846	10556	108	10151.870	9832	10897	55	10110.637	9842	10509	57	10094.193	9897	10585	66
1123	72	10085.652	9882	11424	77	10110.286	9847	11182	113	10114.514	9819	11554	91	10220.956	9833	11478	85	10158.706	9874	10969	65	10070.615	9883	10766	59	10007.678	9909	10399	82	10074.451	9736	11133	43	10161.116	9899	11716	108	10107.333	9375	10970	55	10321.327	9889	11741	57	10159.526	9849	10890	66
1124	72	10091.875	9840	10709	77	10109.806	9857	11123	113	10125.434	9888	12621	91	10124.374	9834	10932	85	10090.518	9471	11111	65	10175.477	9883	11310	59	10191.915	9712	11079	82	10111.158	9862	10924	43	10229.279	9843	11574	108	10240.093	9868	12335	55	10267.546	9918	11355	57	10262.176	9860	11383	66
1125	72	10030.736	9439	10535	77	10128.468	9904	11134	113	10105.363	9843	11578	91	10334.165	9855	12679	85	10070.659	9667	11304	65	10282.354	9836	11024	59	10085.322	9882	11247	82	10109.415	9884	11192	43	10089.372	9798	11777	108	10152.130	9546	11016	55	10178.072	9888	11391	57	10279.737	9840	11074	66
1126	72	10018.361	9845	10619	77	10046.272	9897	10429	113	10111.133	9867	11000	91	10324.000	9899	12726	85	10124.000	9886	11015	65	10069.784	9859	11326	59	10003.322	9845	10222	82	10079.720	9388	10985	43	10082.396	9834	10499	108	10123.833	9838	10781	55	10092.072	9811	10786	57	10287.544	9817	11385	66
1127	72	10053.861	9564	10824	77	10109.779	9893	11739	113	10065.310	9907	11422	91	10150.418	9829	11021	85	10159.282	9804	11317	65	10055.154	9847	11260	59	10066.779	9875	10739	82	10078.720	9859	11182	43	10099.931	9914	11080	108	10124.861	9734	10904	55	10134.546	9819	11276	57	10209.403	9886	11061	66
1128	72	10082.681	9894	10707	77	10089.416	9821	10862	113	10094.089	9849	11543	91	10190.418	9821	12023	85	10140.070	9870	11339	65	10111.107	9871	10957	59	10060.339	9881	10583	82	10101.256	9845	10890	43	10130.535	9870	10748	108	10152.824	9786	11204	55	10356.728	9758	11324	57	10222.965	9858	11183	66
1129	72	10123.750	9858	10927	77	10172.610	9863	11421	113	10121.514	9827	11349	91	10246.604	9804	12086	85	10097.012	9819	10752	65	10102.200	9902	11147	59	10019.966	9881	10553	82	10097.756	9870	10842	43	10046.931	9881	10806	108	10121.277	9847	11033	55	10244.964	9837	11448	57	10106.720	9866	10870	66
1130	72	10007.458	9899	10397	77	10068.454	9883	11208	113	10096.106	9801	11666	91	10205.901	9839	11856	85	10103.389	9909	11128	65	10068.770	9856	11025	59	10042.813	9918	10483	82	10158.305	9676	11156	43	10102.187	9850	11410	108	10271.037	9844	11255	55	10182.127	9813	11058	57	10261.526	9773	10948	66
1131	72	10044.958	9928	10643	77	10077.351	9847	10669	113	10083.274	9844	10660	91	10268.527	9869	11646	85	10063.200	9693	10574	65	10195.969	9771	11214	59	10085.882	9909	11055	82	10084.476	9887	10915	43	10098.232	9904	10716	108	10233.277	9848	11690	55	10217.509	9860	10749	57	10168.912	9872	11181	66
1132	72	10024.500	9915	10550	77	10164.402	9812	11276	113	10126.354	9889	11470	91	10320.626	9916	12990	85	10114.600	9834	11267	65	10164.139	9716	12375	59	10048.966	9916	10679	82	10139.964	9756	11167	43	10072.860	9890	10618	108	10110.917	9868	11125	55	10195.146	9904	10954	57	10159.176	9875	11111	66
1133	72	10096.819	9858	10936	77	10173.546	9900	11836	113	10209.743	9852	11107	91	10183.857	9856	11395	85	10084.259	9907	10951	65	10092.262	9886	11060	59	10005.830	9883	10183	82	10097.744	9873	11370	43	9986.488	9886	10449	108	10160.241	9848	11036	55	10175.509	9881	10993	57	10228.877	9354	11501	66
1134	72	10114.777	9890	11110	77	10230.520	9836	11449	113	10124.991	9814	11089	91	10236.626	9594	13690	85	10130.212	9829	11212	65	10097.046	9880	10925	59	10056.424	9903	10565	82	10057.549	9883	10519	43	10147.977	9764	11444	108	10189.407	9900	11261	55	10242.964	9936	10935	57	10154.141	9846	10798	66
1135	72	10036.917	9903	10738	77	10138.831	9834	11121	113	10034.106	9857	10865	91	10214.230	9841	11783	85	10095.059	9906	11007	65	10119.354	9846	11054	59	10111.576	9895	10854	82	10110.902	9927	11081	43	10221.768	9891	11250	108	10159.130	9618	11737	55	10238.945	9781	11655	57	10170.965	9582	10973	66
1136	72	10079.083	9896	10770	77	10131.194	9897	11178	113	10094.212	9825	10935	91	10220.561	9849	11265	85	10156.753	9874	11147	65	10056.062	9837	10665	59	10026.966	9851	10417	82	10044.988	9676	10631	43	10130.187	9833	10895	108	10168.259	9540	11221	55	10225.200	9794	11125	57	10108.491	9887	10912	66
1137	72	10026.444	9661	10679	77	10101.598	9898	11097	113	10089.885	9822	10725	91	10175.330	9828	11208	85	10128.953	9774	11198	65	10122.569	9814	11134	59	10071.187	9854	10823	82	10107.731	9868	10816	43	10020.837	9902	10315	108	10177.981	9879	11553	55	10184.437	9889	10938	57	10222.176	9925	11895	66
1138	72	10081.027	9913	11222	77	10199.091	9853	11227	113	10138.770	9814	11369	91	10246.890	9854	11438	85	10102.741	9899	10781	65	10119.954	9886	11039	59	10065.542	9853	11079	82	10127.720	9822	11370	43	10097.721	9879	10836	108	10131.620	9842	11179	55	10223.782	9819	11046	57	10127.263	9813	11196	66
1139	72	10086.777	9881	10842	77	10051.272	9875	10838	113	10132.407	9808	12130	91	10125.264	9838	11140	85	10174.165	9850	11329	65	10077.600	9872	10704	59	10025.542	9893	10584	82	10151.476	9892	11141	43	10202.931	9842	10902	108	10255.991	9800	11513	55	10171.382	9907	10931	57	10159.280	9900	10942	66
1140	72	10071.681	9915	11178	77	10096.338	9847	11271	113	10143.478	9901	10917	91	10205.099	9795	12032	85	10197.541	9885	11158	65	10086.907	9897	10931	59	10035.933	9908	10444	82	10115.488	9899	11803	43	10013.721	9885	10616	108	10071.186	9870	10792	55	10128.546	9843	10930	57	10151.807	9842	10665	66
1141	72	10014.111	9815	10452	77	10065.883	9322	10873	113	10118.390	9732	11680	91	10171.099	9898	11337	85	10150.953	9835	11317	65	10169.400	9818	11549	59	10048.848	9897	11335	82	10118.951	9885	11400	43	10087.163	9881	10624	108	10103.102	9789	10851	55	10436.563	9830	11852	57	10218.789	9907	10993	66
1142	72	10071.236	9863	10583	77	10085.792	9896	10971	113	10082.806	9880	10852	91	10299.187	9762	11842	85	10182.835	9776	11366	65	10072.677	9886	10716	59	10046.898	9823	10860	82	10050.780	9837	10777	43	10025.209	9907	10762	108	10197.407	9814	11054	55	10249.909	9762	11148	57	10230.280	9859	11085	66
1143	72	10070.264	9902	10946	77	10034.402	9816	10590	113	10107.593	9814	11147	91	10268.967	9825	11659	85	10122.212	9867	10844	65	10101.938	9831	10934	59	10059.152	9861	10694	82	10065.158	9785	10707	43	10123.116	9869	10993	108	10136.787	9861	11109	55	10285.964	9828	11004	57	10275.351	9773	11135	66
1144	72	10046.833	9850	10588	77	10098.156	9847	10733	113	10152.690	9881	11589	91	10187.527	9490	11096	85	10093.482	9883	10922	65	10119.077	9894	10624	59	10091.610	9842	11117	82	10116.231	9829	10921	43	10045.884	9922	10491	108	10212.176	9856	11386	55	10283.236	9827	11493	57	10163.947	9858	10803	66
1145	72	10109.458	9840	11292	77	10168.649	9891	11035	113	10088.159	9804	11125	91	10252.406	9834	11602	85	10135.823	9871	10962	65	10103.846	9840	11080	59	10068.170	9773	10864	82	10074.915	9863	10859	43	10041.349	9930	10443	108	10225.287	9862	11651	55	10217.600	9907	11752	57	10112.912	9858	11090	66
1146	72	10039.236	9868	10692	77	10087.390	9838	10629	113	10122.159	9749	11045	91	10285.857	9726	12217	85	10120.400	9861	11245	65	10092.600	9844	10735	59	9998.373	9911	10179	82	10163.878	9832	11504	43	10041.419	9865	10920	108	10121.814	9809	10737	55	10153.437	9884	10724	57	10121.263	9891	10854	66
1147	72	10076.444	9919	10861	77	10216.117	9876	12186	113	10129.035	9732	11620	91	10219.846	9859	11991	85	10048.023	9863	10638	65	10134.154	9882	11215	59	10075.000	9810	10828	82	10113.049	9855	10801	43	10045.907	9891	10477	108	10239.037	9843	11117	55	10494.764	9849	11623	57	10139.035	9559	11060	66
1148	72	10084.333	9865	11128	77	10133.532	9820	11489	113	10092.248	9860	11332	91	10146.044	9877	11411	85	10179.765	9845	11158	65	10070.615	9910	10566	59	10110.525	9875	11166	82	10056.549	9825	11064	43	10066.093	9896	10427	108	10130.657	9808	11916	55	10199.272	9729	11045	57	10148.386	9832	10918	66
1149	72	10131.639	9859	11075	77	10074.117	9846	10481	113	10115.053	9782	11508	91	10121.912	9892	11758	85	10191.177	9545	12075	65	10077.738	9918	10644	59	10015.355	9816	10463	82	10103.183	9861	11999	43	10030.069	9869	10519	108	10084.407	9874	10739	55	10287.218	9848	11931	57	10168.386	9875	11192	66
1150	72	10048.083	9904	10749	77	10100.468	9872	10732	113	10077.522	9815	10919	91	10251.022	9909	11471	85	10117.059	9868	11117	65	10073.446	9853	10924	59	10048.322	9895	10824	82	10079.366	9902	11387	43	10074.232	9872	11361	108	10147.991	9776	11152	55	10101.546	9866	10450	57	10168.579	9804	10963	66
1151	72	10018.902	9878	10500	77	10111.429	9916	11407	113	10098.832	9886	10987	91	10212.670	9604	11991	85	10096.471	9893	10768	65	10046.631	9632	10690	59	10033.525	9903	10670	82	10168.622	9383	11417	43	10105.535	9889	10902	108	10180.954	9835	11495	55	10153.945	9898	11283	57	10225.579	9873	11532	66
1152	72	10009.264	9894	10523	77	10135.676	9907	11427	113	10092.451	9831	11170	91	10167.703	9743	11610	85	10124.706	9893	10972	65	10001.385	9446	10630	59	10127.509	9889	10896	82	10140.744	9801	11567	43	10063.163	9859	11178	108	10245.944	9724	11614	55	10277.964	9845	11680	57	10218.562	9885	11972	66
1153	72	10099.694	9809	10792	77	10092.130	9866	10792	113	10141.026	9869	11468	91	10175.626	9859	11682	85	10104.823	9865	10655	65	10102.708	9893	11258	59	10029.440	9889	10520	82	10152.976	9858	10976	43	10104.651	9824	11084	108	10141.741	9859	11349	55	10314.491	9807	12761	57	10185.386	9794	11338	66
1154	72	10146.223	9859	11033	77	10100.130	9787	11254	113	10121.177	9873	11420	91	10227.659	9843	11459	85	10057.623	9882	10695	65	10093.784	9858	11358	59	10088.102	9836	11230	82	10131.220	9886	12183	43	10065.303	9903	10713	108	10250.694	9825	12125	55	10132.873	9888	11338	57	10097.807	9792	10603	66
1155	72	10069.125	9777	11071	77	10029.377	9893	10698	113	10154.336	9876	11647	91	10157.692	9902	11144	85	10157.424	9870	11130	65	10071.923	9764	11473	59	10149.882	9874	11210	82	10094.573	9698	10920	43	10036.279	9893	10496	108	10185.417	9824	10905	55	10247.000	9814	11350	57	10122.438	9889	10689	66
1156	72	10073.556	9863	10682	77	10116.130	9909	10948	113	10072.486	9839	10978	91	10215.682	9731	11833	85	10022.953	9319	10495	65	10268.631	9790	11876	59	10133.136	9851	10929	82	10073.915	9872	10761	43	10096.675	9861	10687	108	10261.759	9844	11474	55	10264.091	9790	11480	57	10232.298	9904	10891	66
1157	72	10039.402	9761	10645	77	10142.416	9855	11137	113	10098.239	9847	11036	91	10216.846	9858	11637	85	10124.847	9880	10783	65	10119.154	9865	11330	59	10073.237	9881	10778	82	10134.769	9892	10799	43	10146.628	9322	11068	108	10186.750	9890	11622	55	10366.491	9824	11346	57	10251.930	9883	11709	66
1158	72	10107.986	9877	11007	77	10075.728	9791	11001	113	10073.991	9132	11492	91	10133.374	9400	11869	85	10204.023	9739	11075	65	10134.107	9846	11117	59	10073.118	9895	10614	82	10079.415	9871	10737	43	10104.163	9897	10901	108	10196.861	9651	12046	55	10379.363	9781	11137	57	10251.859	9876	11626	66
1159	72	10059.098	9879	10659	77	10091.130	9810	10975	113	10149.062	9865	11049	91	10273.934	9861	11793	85	10161.341	9869	11261	65	10112.216	9899	12187	59	10099.017	9883	11437	82	10102.280	9872	10959	43	10113.465	9925	10718	108	10214.519	9827	11242	55	10201.582	9952	11358	57	10264.315	9839	11290	66
1160	72	10089.861	9810	10716	77	10138.701	9847	10987	113	10128.239	9629	11030	91	10156.934	9843	10960	85	10085.671	9886	10965	65	10104.046	9846	10975	59	10090.102	9846	11084	82	10098.951	9882	11300	43	10000.303	9901	10355	108	10190.750	9886	11196	55	10113.618	9865	11386	57	10063.018	9807	11173	66
1161	72	10072.527	9832	10884	77	10064.091	9856	11015	113	10125.734	9887	11138	91	10140.890	9798	11209	85	10104.812	9809	11278	65	10188.538	9823	11517	59	10125.424	9891	11238	82	10092.073	9895	10689	43	10062.303	9869	11318	108	10184.223	9828	11371	55	10213.546	9879	10863	57	10196.877	9860	12035	66
1162	72	10038.777	9841	10847	77	10150.117	9861	12034	113	10092.761	9867	10853	91	10249.450	9906	12599	85	10078.212	9814	10658	65	10175.938	9747	12479	59	10128.271	9903	11125	82	10101.073	9842	11010	43	10058.768	9764	11528	108	10141.917	9891	10856	55	10257.854	9872	11355	57	10187.702	9806	11133	66
1163	72	10119.208	9828	11293	77	10061.676	9866	10766	113	10109.070	9884	11339	91	10264.330	9886	11982	85	10068.047	9901	11051	65	10071.230	9877	10469	59	10043.067	9912	10791	82	10133.988	9818	11140	43	10072.396	9906	10780	108	10231.620	9840	11679	55	10257.327	9874	11193	57	10155.947	9823	11326	66
1164	72	10063.806	9858	10606	77	10137.064	9835	11110	113	10159.841	9850	11851	91	10169.703	9835	11825	85	10201.600	9896	11426	65	10088.123	9287	11037	59	10117.864	9850	11280	82	10041.512	9897	10830	43	10038.047	9836	10656	108	10157.157	9845	11563	55	10227.964	9862	11122	57	10272.842	9864	11352	66
1165	72	10072.583	9902	11711	77	10098.117	9796	11021	113	10103.416	9817	11388	91	10229.176	9811	11345	85	10103.906	9605	10947	65	10148.784	9813	11362	59	10095.475	9820	10756	82	10063.317	9861	10737	43	10003.535	9883	10468	108	10212.417	9799	11925	55	10156.818	9896	10815	57	10185.351	9833	11234	66
1166	72	10102.569	9891	10575	77	10147.377	9863	11544	113	10107.646	9858	11180	91	10275.308	9851	12008	85	10062.564	9853	10753	65	10124.415	9870	10830	59	10036.221	9879	10577	82	10144.927	9883	11634	43	10058.813	9913	10958	108	10140.398	9881	11712	55	10219.182	9868	11766	57	10258.158	9853	11033	66
1167	72	10019.889	9892	10434	77	10132.493	9857	11199	113	10115.274	9752	11400	91	10205.099	9841	11256	85	10201.776	9901	11221	65	10023.938	9894	10399	59	10114.542	9885	11012	82	10081.451	9770	11104	43	10052.232	9866	10697	108	10101.361	9528	11012	55	10292.563	9870	10987	57	10100.368	9771	11289	66
1168	72	10045.958	9870	10828	77	10098.546	9850	11429	113	10124.106	9840	11435	91	10200.747	9849	13355	85	10108.694	9853	11300	65	10177.831	9818	10944	59	10145.152	9839	10906	82	10112.171	9897	10868	43	10131.721	9868	11020	108	10121.686	9853	10877	55	10231.563	9826	11117	57	10203.211	9875	11186	66
1169	72	10053.069	9831	11047	77	10178.377	9707	11542	113	10112.390	9857	12366	91	10223.561	9831	11975	85	10097.271	9795	11393	65	10173.631	9773	11028	59	10042.542	9874	10647	82	10105.854	9813	10677	43	10140.441	9894	11170	108	10210.333	9759	11215	55	10148.836	9891	10851	57	10199.193	9833	11669	66
1170	72	10090.986	9834	11085	77	10090.870	9810	11112	113	10093.841	9823	11032	91	10161.638	9725	11453	85	10172.400	9904	11090	65	10038.139	9888	10706	59	10090.102	9906	11035	82	10107.964	9528	10992	43	10098.047	9895	10588	108	10096.491	9847	11384	55	10231.909	9917	11576	57	10143.438	9909	10757	66
1171	72	10085.292	9898	10923	77	10093.792	9435	10858	113	10078.734	9880	10751	91	10176.813	9749	11144	85	10133.895	9828	11069	65	10202.216	9761	11728	59	10125.882	9873	10928	82	10093.036	9852	10720	43	10085.232	9659	10582	108	10179.167	9837	11774	55	10170.964	9897	11487	57	10169.877	9726	10875	66
1172	72	10054.652	9770	10778	77	10101.728	9842	10835	113	10076.486	9381	11201	91	10263.901	9870	12101	85	10191.259	9889	11300	65	10023.677	9843	10909	59	10012.695	9876	10899	82	10159.378	9853	11377	43	10116.604	9866	11101	108	10198.750	9854	11228	55	10189.164	9868	11216	57	10105.193	9925	10866	66
1173	72	10095.027	9856	10723	77	10045.493	9881	10778	113	10118.390	9887	10918	91	10107.626	9847	11040	85	10119.611	9897	11608	65	10100.400	9796	11162	59	10055.136	9341	11323	82	10114.817	9899	11190	43	10143.651	9890	11052	108	10184.296	9836	11631	55	10141.036	9781	11400	57	10110.895	9469	11137	66
1174	72	10089.514	9801	10685	77	10104.870	9785	11182	113	10102.318	9807	11082	91	10201.198	9890	11252	85	10137.364	9814	10959	65	10174.969	9882	11436	59	10067.237	9858	10811	82	10117.134	9851	11251	43	10188.931	9844	11203	108	10174.509	9809	11770	55	10141.690	9813	11296	57	10186.685	9911	11261	66
1175	72	10188.583	9851	11271	77	10049.779	9870	10831	113	10071.850	9867	10775	91	10150.967	9854	12263	85	10068.353	9796	10791	65	10051.585	9792	10536	59	10066.203	9863	10813	82	10114.866	9871	10687	43	10121.023	9894	11026	108	10135.759	9860	11394	55	10204.182	9861	11188	57	10161.333	9903	10859	66
1176	72	10055.625	9872	10908	77	10078.779	9844	10815	113	10107.266	9843	11902	91	10147.055	9599	11227	85	10133.294	9860	11055	65	10069.723	9826	10883	59	10082.203	9884	11036	82	10213.524	9864	11777	43	10056.209	9853	10556	108	10137.676	9810	10697	55	10127.854	9877	10636	57	10151.351	9853	11356	66
1177	72	10121.736	9865	10912	77	10134.416	9858	11128	113	10100.194	9866	10930	91	10128.758	9792	10965	85	10094.788	9814	11225	65	10098.770	9666	10882	59	10016.305	9901	10636	82	10084.012	9903	10858	43	10006.465	9917	10185	108	10097.259	9835	10901	55	10268.909	9760	12005	57	10085.474	9878	10642	66
1178	72	10120.625	9896	10847	77	10034.936	9878	11035	113	10139.911	9880	10915	91	10251.561	9594	12038	85	10192.753	9848	11188	65	10087.169	9866	10691	59	10043.170	9878	11131	82	10080.891	9895	10932	43	10066.512	9861	10806	108	10149.787	9897	11145	55	10268.836	9850	11328	57	10053.421	9836	10459	66
1179	72	10167.917	9823	12208	77	10103.714	9871	11165	113	10057.788	9860	10895	91	10235.506	9751	13521	85	10141.412	9828	10972	65	10053.492	9783	10699	59	10098.373	9883	11301	82	10168.366	9839	11309	43	10049.860	9862	10585	108	10167.186	9674	11297	55	10158.255	9805	11156	57	10146.298	9889	11419	66
1180	72	10024.902	9901	10500	77	10087.416	9883	10944	113	10104.186	9789	10900	91	10147.659	9888	11354	85	10207.895	9875	11406	65	10073.554	9828	10588	59	10085.355	9848	10746	82	10082.342	9854	10830	43	10152.441	9908	11328	108	10202.389	9802	12814	55	10162.673	9809	10899	57	10182.649	9850	11580	66
1181	72	10121.931	9878	11049	77	10093.454	9868	10894	113	10058.381	9867	10793	91	10138.747	9886	11506	85	10098.329	9899	10855	65	10176.077	9907	11036	59	10016.542	9886	10299	82	10115.305	9846	10940	43	10074.000	9902	10584	108	10154.204	9862	11210	55	10329.182	9890	12041	57	10190.859	9788	11146	66
1182	72	10067.348	9883	11316	77	10149.818	9823	11077	113	10227.867	9769	11513	91	10217.659	9673	12144	85	10056.776	9889	10830	65	10039.077	9839	10522	59	10126.949	9760	10942	82	10134.244	9887	11374	43	10041.209	9899	10695	108	10167.000	9836	11111	55	10146.146	9823	10970	57	10116.579	9869	10868	66
1183	72	10018.292	9872	10625	77	10032.182	9687	10756	113	10081.974	9872	10853	91	10097.824	9353	11308	85	10106.588	9847	10861	65	10048.800	9882	10261	59	9980.170	9813	10478	82	10104.829	9904	11201	43	10229.396	9889	10761	108	10223.686	9735	11981	55	10199.891	9822	11346	57	10202.842	9789	11529	66
1184	72	10058.556	9765	11802	77	10052.169	9890	10644	113	10053.778	9850	10842	91	10172.022	9838	11189	85	10147.847	9875	10959	65	10186.216	9807	11559	59	10088.797	9877	11132	82	10168.939	9808	11447	43	10077.675	9857	10830	108	10160.241	9774	10757	55	10167.036	9776	10669	57	10195.141	9907	11472	66
1185	72	10058.902	9872	10632	77	10109.104	9849	10809	113	10085.823	9818	11039	91	10122.638	9821	11628	85	10166.623	9820	11444	65	10086.984	9913	11190	59	10036.848	9856	10535	82	10105.780	9867	10895	43	10140.023	9887	10940	108	10206.167	9746	11130	55	10295.291	9829	11393	57	10152.315	9905	10571	66
1186	72	10069.583	9908	10703	77	10079.468	9886	11023	113	10119.894	9885	11283	91	10127.473	9874	10967	85	10056.247	9897	10552	65	10112.708	9847	11059	59	10063.390	9833	10886	82	10057.342	9785	11002	43	10082.512	9896	10925	108	10225.814	9843	11456	55	10196.745	9853	11364	57	10089.509	9903	10798	66
1187	72	10114.861	9901	11284	77	10087.000	9871	10680	113	10070.797	9847	11097	91	10182.362	9847	11412	85	10053.364	9868	11184	65	10078.277	9908	10417	59	10101.288	9854	11003	82	10087.842	9875	10699	43	10117.860	9888	10925	108	10243.148	9830	11621	55	10416.200	9823	12082	57	10213.771	9815	11204	66
1188	72	10107.639	9833	10780	77	10150.493	9861	11402	113	10118.664	9818	11436	91	10212.967	9824	11337	85	10148.671	9816	11347	65	10125.646	9807	11017	59	10065.102	9902	10558	82	10072.207	9795	11380	43	10035.093	9893	10738	108	10185.611	9816	11739	55	10169.437	9805	11095	57	10062.280	9878	10736	66
1189	72	10034.042	9897	10682	77	10123.507	9867	11444	113	10066.911	9816	10891	91	10266.703	9840	11978	85	10108.105	9838	11391	65	10050.969	9371	10597	59	10039.746	9856	10478	82	10086.866	9860	10666	43	10075.163	9910	10543	108	10154.213	9809	11526	55	10145.418	9851	10907	57	10246.754	9885	11340	66
1190	72	10107.902	9865	11011	77	10051.883	9875	10973	113	10104.823	9442	11493	91	10194.659	9587	12442	85	10110.059	9839	11142	65	10129.308	9885	10904	59	10084.288	9850	10634	82	10064.512	9813	10571	43	10033.187	9897	10368	108	10167.426	9827	11304	55	10108.437	9878	10905	57	10160.632	9862	11148	66
1191	72	10161.764	9913	11187	77	10113.312	9870	11165	113	10105.274	9857	10807	91	10236.022	9808	12053	85	10105.835	9858	10975	65	10056.984	9787	11192	59	10031.542	9888	10335	82	10062.842	9872	11391	43	10107.140	9933	11980	108	10190.611	9798	11167	55	10308.945	9818	11042	57	10115.456	9881	10908	66
1192	72	10050.556	9913	10863	77	10039.000	9820	10899	113	10082.292	9858	11071	91	10306.561	9556	12390	85	10120.177	9867	11258	65	10047.031	9873	10585	59	10084.915	9893	10778	82	10117.524	9857	11141	43	10103.465	9809	10923	108	10212.139	9869	11468	55	10126.509	9847	11088	57	10146.018	9683	11033	66
1193	72	10108.223	9864	11327	77	10113.377	9889	11422	113	10101.788	9853	11143	91	10196.868	9759	11378	85	10082.906	9871	11115	65	10038.292	9087	10643	59	10063.000	9879	10770	82	10195.915	9863	12124	43	10021.209	9883	10548	108	10160.537	9853	11162	55	10219.418	9804	11276	57	10071.562	9881	10595	66
1194	72	10060.736	9905	10642	77	10050.532	9902	10924	113	10172.133	9779	11530	91	10189.000	9812	11318	85	10114.200	9812	11199	65	10155.339	9876	11135	59	10099.746	9887	11132	82	10153.976	9686	12335	43	10085.163	9808	10764	108	10222.102	9767	11194	55	10258.382	9842	11421	57	10074.421	9868	10885	66
1195	72	10039.973	9856	10619	77	10115.156	9852	10856	113	10091.115	9804	12223	91	10172.055	9893	11344	85	10119.177	9840	11220	65	10006.230	9859	10729	59	10086.373	9896	10460	82	10091.744	9873	10718	43	10070.604	9893	10484	108	10120.954	9906	11746	55	10303.310	9792	11840	57	10151.421	9897	10805	66
1196	72	10041.458	9859	10844	77	10115.728	9108	10867	113	10183.248	9875	11627	91	10239.044	9883	11047	85	10145.623	9857	11084	65	10052.292	9806	10668	59	10160.203	9740	10987	82	10130.464	9743	11581	43	10063.977	9395	11077	108	10191.064	9723	12270	55	10181.873	9845	10849	57	10132.509	9833	11000	66
1197	72	10081.083	9881	10867	77	10133.753	9823	11066	113	10078.186	9850	10841	91	10214.154	9859	11555	85	10103.729	9883	10752	65	10164.154	9894	11045	59	10089.424	9860	10722	82	10076.585	9819	11007	43	10069.047	9890	10764	108	10143.556	9821	11037	55	10218.182	9355	11223	57	10229.018	9849	11296	66
1198	72	10064.611	9842	10566	77	10037.454	9896	10852	113	10086.726	9881	11097	91	10277.626	9806	12673	85	10165.870	9801	11081	65	10044.554	9876	10668	59	10122.034	9885	11335	82	10078.951	9874	10940	43	10214.140	9808	11069	108	10132.454	9852	10852	55	10086.509	9875	10716	57	10178.386	9933	11072	66
1199	72	10056.639	9872	11204	77	10164.637	9823	11337	113	10195.106	9890	11681	91	10214.758	9871	11864	85	10167.659	9911	11058	65	10094.431	9829	10917	59	10148.237	9889	10899	82	10082.146	9794	10676	43	10055.884	9867	10526	108	10110.481	9868	10825	55	10237.346	9861	10906	57	10123.771	9917	10587	66
1200	72	10127.306	9888	11759	77	10072.429	9854	10985	113	10111.788	9854	11405	91	10107.923	9847	11254	85	10147.823	9844	11248	65	10085.154	9898	10888	59	10101.271	9763	10752	82	10062.378	9852	11344	43	10070.791	9908	10567	108	10197.454	9863	11458	55	10222.728	9767	12623	57	10184.035	9863	11289	66
1201	72	10024.167	9867	10673	77	10181.701	9819	11299	113	10132.018	9839	11290	91	10156.868	9845	11965	85	10120.647	9761	10917	65	10063.462	9884	10537	59	10064.509	9900	10731	82	10095.720	9886	11090	43	10065.303	9905	10589	108	10150.259	9783	11158	55	10118.491	9784	10602	57	10278.509	9799	12859	66
1202	72	10007.431	9818	10464	77	10132.130	9877	11036	113	10098.522	9853	10978	91	10172.857	9854	11451	85	10161.600	9789	11032	65	10093.615	9833	10922	59	10072.305	9874	11043	82	10105.402	9848	10991	43	10025.372	9850	10430	108	10165.194	9700	11123	55	10126.382	9916	10612	57	10261.123	9893	11201	66
1203	72	10035.583	9859	10610	77	10168.194	9847	11140	113	10078.372	9876	10921	91	10255.626	9897	11795	85	10061.306	9903	11015	65	10033.046	9894	10597	59	10117.542	9894	10906	82	10141.769	9812	11004	43	10192.000	9888	11037	108	10134.657	9878	11051	55	10239.945	9874	10957	57	10006.771	9845	10177	66
1204	72	10094.723	9897	11394	77	10042.351	9887	10674	113	10190.248	9881	11829	91	10219.945	9833	11771	85	10155.212	9832	11265	65	10088.938	9895	10966	59	10101.813	9897	11109	82	10109.085	9842	11001	43	10122.535	9921	10923	108	10188.593	9827	10820	55	10161.454	9862	10961	57	10211.333	9903	11808	66
1205	72	10083.000	9881	10915	77	10137.169	9833	11185	113	10087.451	9878	10927	91	10150.604	9869	11053	85	10061.518	9574	10916	65	10114.723	9899	11501	59	10099.645	9909	10701	82	10133.415	9786	11457	43	10116.232	9828	11650	108	10149.954	9529	11074	55	10232.873	9874	11363	57	10237.632	9753	11224	66
1206	72	10110.125	9870	11545	77	10142.936	9892	10936	113	10128.203	9789	11555	91	10162.341	9828	12055	85	10122.389	9789	11588	65	10109.877	9843	10828	59	10100.390	9914	10905	82	10077.891	9860	11538	43	10077.813	9897	11026	108	10119.194	9913	11391	55	10306.546	9801	11436	57	10063.403	9844	10734	66
1207	72	10074.389	9897	11035	77	10128.493	9827	10988	113	10106.690	9782	11703	91	10164.594	9846	10949	85	10122.306	9807	11385	65	10052.308	9864	10701	59	10083.763	9870	10689	82	10073.646	9781	11048	43	10010.116	9885	10352	108	10142.852	9811	11283	55	10280.091	9854	11284	57	10142.403	9884	11109	66
1208	72	10084.598	9860	10906	77	10079.143	8900	11191	113	10164.823	9831	11479	91	10094.638	9877	11440	85	10190.965	9788	11164	65	10103.216	9870	10827	59	10080.237	9874	10646	82	10165.024	9865	11716	43	10243.721	9881	11575	108	10210.064	9869	11630	55	10192.382	9853	10931	57	10154.193	9820	11075	66
1209	72	10121.694	9847	11904	77	10156.532	9911	11425	113	10132.442	9852	11094	91	10206.770	9793	11473	85	10174.200	9892	11569	65	10143.400	9846	11055	59	10111.203	9927	10999	82	10079.109	9913	11146	43	10136.349	9898	11456	108	10129.194	9860	10728	55	10269.072	9694	11153	57	10133.965	9862	10811	66
1210	72	10044.556	8641	11000	77	10104.143	9831	11499	113	10072.363	9849	11039	91	10243.187	9801	11850	85	10047.553	9839	10628	65	10061.046	9900	10901	59	10061.712	9899	11101	82	10071.805	9875	11939	43	10104.396	9861	10760	108	10187.889	9849	11327	55	10252.109	9906	11100	57	10165.649	9781	11418	66
1211	72	10058.139	9652	11633	77	10048.194	9884	10617	113	10097.655	9818	11821	91	10242.703	9804	13320	85	10025.977	9872	10907	65	10156.123	9884	11379	59	10063.067	9851	11265	82	10059.756	9886	10998	43	10158.279	9830	11237	108	10204.417	9896	11392	55	10147.091	9878	11092	57	10249.912	9823	11953	66
1212	72	10124.986	9880	10957	77	10151.402	9849	11122	113	10093.664	9831	11657	91	10154.527	9845	11238	85	10168.259	9834	11186	65	10066.969	9846	10618	59	10091.882	9901	11028	82	10055.183	8918	11028	43	10254.675	9896	11503	108	10141.907	9855	11414	55	10178.836	9765	10637	57	10136.421	9892	10755	66
1213	72	10052.167	9889	11148	77	10123.610	9865	11078	113	10091.930	9857	11370	91	10333.473	9786	12018	85	10218.600	9835	11342	65	10131.770	9754	11181	59	10062.645	9899	10665	82	10167.866	9839	11129	43	10079.047	9928	10867	108	10124.148	9873	11014	55	10102.363	9887	10705	57	10102.720	9807	10669	66
1214	72	10048.167	9884	10686	77	10110.260	9819	10953	113	10095.053	9546	11290	91	10377.274	9858	11957	85	10178.000	9857	11290	65	10174.846	9847	11492	59	10118.576	9798	11575	82	10149.720	9811	11254	43	10133.116	9875	11235	108	10160.667	9814	11591	55	10124.019	9248	10876	57	10091.614	9829	10691	66
1215	72	10087.986	9856	11011	77	10144.324	9882	10823	113	10150.044	9702	12226	91	10318.648	9867	12141	85	10133.459	9893	10996	65	10037.339	9828	10809	59	10067.373	9257	11134	82	10083.231	9879	11294	43	10104.559	9867	10820	108	10122.583	9764	11128	55	10123.473	9905	11050	57	10187.930	9805	11311	66
1216	72	10036.598	9889	10562	77	10156.324	9908	10903	113	10070.778	9844	10745	91	10158.638	9857	11149	85	10188.611	9850	11256	65	10051.554	9887	10896	59	10073.491	9890	11182	82	10118.293	9719	10916	43	10046.325	9862	10657	108	10248.806	9874	11584	55	10122.618	9487	10842	57	10174.315	9874	11418	66
1217	72	10046.986	9710	11924	77	10181.974	9907	11049	113	10160.726	9824	11658	91	10261.736	9869	11419	85	10112.000	9780	11694	65	10064.800	9883	10482	59	10081.729	9333	11000	82	10090.573	9753	11104	43	10127.163	9878	10672	108	10129.324	9552	11316	55	10174.236	9876	10909	57	10192.403	9890	10968	66
1218	72	10070.875	9864	11280	77	10074.402	9842	10827	113	10085.230	9886	11359	91	10277.594	9793	13271	85	10076.224	9375	11262	65	10124.846	9754	11418	59	10124.830	9897	10853	82	10094.220	9848	10764	43	10134.047	9899	10761	108	10166.611	9773	11383	55	10138.255	9883	10973	57	10202.088	9847	10997	66
1219	72	10086.444	9893	11013	77	10067.324	9869	10986	113	10123.124	9771	11319	91	10174.418	9868	11013	85	10119.647	9810	10724	65	10173.815	9848	10927	59	10084.390	9911	10618	82	10099.354	9840	11363	43	10056.047	9799	10810	108	10175.083	9805	12381	55	10195.618	9788	11781	57	10117.474	9592	10860	66
1220	72	10035.375	9886	10474	77	10109.728	9892	10867	113	10112.168	9866	10980	91	10232.758	9770	11398	85	10175.177	9740	11154	65	10108.277	9877	10767	59	10129.678	9826	10837	82	10253.817	9813	11280	43	10183.093	9798	11137	108	10150.667	9875	10999	55	10184.709	9904	11550	57	10188.807	9934	11270	66
1221	72	10170.042	9865	11131	77	10133.728	9837	11166	113	10116.850	9752	11423	91	10161.198	9777	11666	85	10089.977	9876	11205	65	10127.216	9844	12014	59	10047.390	9895	10584	82	10137.391	9854	11393	43	10101.232	9896	10547	108	10154.148	9843	11155	55	10245.400	9872	11482	57	10142.947	9808	11851	66
1222	72	10081.348	9883	10851	77	10181.676	9876	10927	113	10141.930	9869	11315	91	10173.879	9866	11702	85	10100.364	9875	11133	65	10099.538	9892	11050	59	10023.645	9906	10492	82	10143.476	9892	11733	43	10062.953	9896	10381	108	10096.444	9828	10749	55	10160.782	9785	10765	57	10117.930	9860	10720	66
1223	72	10077.083	9882	10595	77	10122.026	9866	11118	113	10120.637	9832	11356	91	10176.692	9826	11109	85	10192.870	9827	11546	65	10068.462	9877	10729	59	10003.491	9906	10229	82	10100.049	9801	10954	43	10102.488	9904	10835	108	10112.704	9841	10897	55	10202.127	9796	11062	57	10115.579	9813	10856	66
1224	72	10074.848	9887	10584	77	10115.402	9604	11294	113	10147.301	9842	11097	91	10241.154	9672	12523	85	10097.518	9825	11184	65	10158.031	9829	11082	59	10083.203	9803	10683	82	10083.646	9903	10756	43	10123.860	9898	10554	108	10193.723	9821	11165	55	10134.563	9874	11036	57	10253.544	9850	11686	66
1225	72	10058.417	9835	11098	77	10091.623	9891	10650	113	10148.398	9795	12099	91	10156.857	9861	10998	85	10086.600	9502	11037	65	10156.815	9935	10960	59	10027.509	9862	10538	82	10127.500	9771	11199	43	10099.396	9847	10857	108	10160.167	9800	11264	55	10315.164	9842	11946	57	10273.053	9861	11443	66
1226	72	10087.875	9856	11208	77	10099.818	9866	10767	113	10125.682	9786	11650	91	10122.330	9808	11403	85	10098.706	9862	10915	65	10131.831	9914	11157	59	10192.458	9821	11631	82	10092.549	9917	11002	43	10077.628	9904	10574	108	10220.473	9866	11268	55	10215.382	9895	11515	57	10223.298	9871	11659	66
1227	72	10084.069	9885	11123	77	10111.740	9889	10953	113	10159.098	9918	11485	91	10270.318	9739	12116	85	10043.389	9865	10983	65	10114.831	9886	12068	59	10016.067	9841	10311	82	10122.988	9817	11297	43	9988.396	9910	10089	108	10148.564	9796	11191	55	10323.654	9914	11412	57	10190.421	9874	11729	66
1228	72	10038.958	9896	10632	77	10004.559	9873	10298	113	10130.230	9848	11389	91	10204.264	9672	11996	85	10136.424	9797	11040	65	10088.631	9845	11038	59	10199.797	9862	11754	82	10123.158	9814	11264	43	10057.953	9908	10324	108	10129.444	9803	10784	55	10205.310	9833	10771	57	10144.912	9879	10922	66
1229	72	10060.819	9832	10574	77	10092.676	9838	11926	113	10139.469	9884	11049	91	10183.835	9881	13503	85	10100.436	9887	11480	65	10122.661	9824	11109	59	10117.915	9842	10977	82	10107.195	9882	10865	43	10130.535	9921	11388	108	10164.083	9876	11541	55	10130.527	9874	11076	57	10149.053	9872	11507	66
1230	72	10112.402	9873	11452	77	10054.480	9888	10465	113	10139.301	9866	11011	91	10166.132	9908	11342	85	10133.529	9658	11354	65	10088.677	9847	12134	59	10082.678	9882	10820	82	10068.061	9890	11066	43	10078.116	9910	10504	108	10186.491	9919	11217	55	10134.981	9885	11104	57	10183.632	9881	11280	66
1231	72	10071.125	9822	10928	77	10169.208	9819	11203	113	10083.894	9858	10950	91	10138.099	9799	11295	85	10052.529	9894	11115	65	10090.984	9873	10952	59	10031.509	9855	10798	82	10105.964	9868	11417	43	10117.000	9871	10780	108	10079.186	9907	11213	55	10257.981	9868	11075	57	10174.368	9837	11400	66
1232	72	10124.931	9876	11108	77	10175.169	9882	11684	113	10093.514	9551	11099	91	10169.934	9807	11316	85	10149.776	9893	11116	65	10095.538	9870	10855	59	10035.305	9816	10421	82	10143.549	9795	11497	43	10166.419	9920	11095	108	10104.389	9875	10857	55	10181.690	9862	11273	57	10200.859	9874	11264	66
1233	72	10048.944	9863	10623	77	10039.598	9869	10553	113	10063.867	9866	10644	91	10210.132	9896	11287	85	10140.165	9896	11412	65	10141.262	9738	11408	59	10093.136	9877	11396	82	10106.109	9835	11463	43	10101.791	9884	11124	108	10189.074	9868	11663	55	10191.818	9889	11406	57	10086.474	9863	10620	66
1234	72	10048.736	9847	10682	77	10059.610	9886	10739	113	10071.133	9829	11162	91	10207.594	9825	11145	85	10101.765	9889	11036	65	10176.615	9899	11031	59	10018.627	9915	10807	82	10162.964	9878	11246	43	10090.884	9890	11082	108	10203.880	9425	12173	55	10123.055	9874	10625	57	10197.123	9790	11584	66
1235	72	10089.958	9897	10982	77	10135.013	9852	11432	113	10136.354	9812	11127	91	10197.264	9808	11223	85	10149.082	9772	10929	65	10096.907	9841	11378	59	10053.491	9894	11076	82	10057.622	9522	10817	43	10175.860	9896	11099	108	10100.741	9866	10968	55	10125.690	9795	11133	57	10133.947	9880	10857	66
1236	72	10058.902	9670	11037	77	10018.909	9841	10621	113	10111.098	9862	11028	91	10127.439	9884	11159	85	10111.541	9894	11060	65	10070.262	9833	10550	59	10034.017	9825	10673	82	10079.854	9831	11016	43	10197.116	9922	11469	108	10126.824	9853	11199	55	10140.709	9836	11860	57	10172.685	9916	11378	66
1237	72	10111.027	9847	10951	77	10136.610	9892	11279	113	10079.239	9887	10952	91	10117.330	9812	11276	85	10081.094	9820	11001	65	10091.169	9836	11044	59	10066.576	9872	11009	82	10094.183	9526	10930	43	10290.396	9906	11443	108	10109.630	9791	11112	55	10178.310	9845	11241	57	10249.035	9841	11769	66
1238	72	10029.806	9890	10354	77	10103.194	9794	10824	113	10091.584	9696	10952	91	10169.934	9283	11126	85	10169.094	9828	11429	65	10081.262	9854	10654	59	10034.051	9882	10908	82	10160.329	9755	11019	43	10131.209	9783	11158	108	10221.436	9891	11549	55	10186.019	9910	11194	57	10131.088	9893	11088	66
1239	72	10067.056	9876	10813	77	10065.584	9870	10676	113	10062.416	9817	11196	91	10135.747	9881	11718	85	10119.564	9347	11524	65	10183.954	9880	11623	59	10080.221	9901	11097	82	10109.793	9877	11381	43	10170.279	9854	11152	108	10103.843	9907	10922	55	10250.255	9851	11542	57	10266.667	9898	11407	66
1240	72	10051.723	9866	11019	77	10024.013	9885	11013	113	10137.602	9850	11383	91	10185.770	9836	11407	85	10149.200	9883	11122	65	10130.738	9889	11096	59	10031.746	9893	10555	82	10195.842	9876	11415	43	10089.768	9884	10912	108	10081.176	9805	11338	55	10328.981	9751	11593	57	10199.965	9881	11145	66
1241	72	10056.319	9840	11144	77	10187.441	9848	11420	113	10152.177	9627	11110	91	10112.890	9867	11055	85	10152.412	9831	11591	65	10157.846	9814	10912	59	10042.237	9860	10735	82	10102.244	9867	10932	43	10059.047	9779	10736	108	10159.120	9861	11146	55	10177.418	9900	11094	57	10235.947	9838	10972	66
1242	72	10113.833	9834	11701	77	10134.493	9821	10868	113	10095.451	9859	10894	91	10228.594	9834	11558	85	10138.776	9851	10897	65	10073.431	9872	10866	59	10196.593	9842	11816	82	10023.780	9867	10723	43	10111.604	9893	11005	108	10196.564	9786	10995	55	10114.964	9778	10756	57	10167.965	9878	10943	66
1243	72	10062.986	9856	11210	77	10112.338	9839	11490	113	10159.699	9818	11990	91	10201.220	9904	12771	85	10178.706	9816	10937	65	10163.523	9889	11005	59	10022.136	9871	10875	82	10096.634	9805	10785	43	10154.116	9939	10722	108	10187.759	9886	11397	55	10260.382	9912	11688	57	10197.824	9893	12554	66
1244	72	10014.500	9830	10399	77	10089.156	9844	11007	113	10130.788	9822	11252	91	10163.198	9735	11492	85	10077.070	9895	10626	65	10152.569	9871	11182	59	10062.237	9884	11628	82	10133.049	9858	11225	43	10150.000	9882	10697	108	10128.046	9793	11077	55	10234.964	9819	10834	57	10150.474	9695	11833	66
1245	72	10022.833	9856	10382	77	10054.520	9842	10735	113	10060.885	9873	11064	91	10163.846	8711	12729	85	10108.858	9889	11187	65	10144.815	9869	10791	59	10122.560	9846	10678	82	10131.000	9835	11055	43	10132.209	9909	11209	108	10191.223	9817	11917	55	10131.836	9821	11239	57	10182.632	9864	11396	66
1246	72	10123.777	9854	10962	77	10118.948	9839	11528	113	10163.930	9782	11803	91	10123.726	9854	11176	85	10132.506	9901	10769	65	10121.385	8838	11261	59	10065.779	9806	10638	82	10125.305	9894	11932	43	10122.604	9897	10753	108	10235.796	9860	11294	55	10220.854	9862	11431	57	10150.859	9865	11207	66
1247	72	10051.583	9868	10810	77	10113.974	9868	11411	113	10098.752	9854	10980	91	10191.923	9699	11003	85	10165.941	9838	11060	65	10078.954	9883	10881	59	10066.966	9876	10807	82	10193.866	9827	11119	43	10148.884	9898	10631	108	10130.917	9870	10783	55	10224.127	9836	11296	57	10179.579	9791	11371	66
1248	72	10018.319	9829	10463	77	10071.831	9840	11055	113	10077.956	9837	11262	91	10194.780	9824	11569	85	10191.518	9891	11500	65	10131.308	9840	11242	59	10211.322	9854	11531	82	10218.915	9815	11250	43	10056.837	9815	10651	108	10112.250	9854	10764	55	10204.491	9852	11357	57	10132.597	9880	10790	66
1249	72	10103.848	9864	10829	77	10119.610	9817	11099	113	10087.106	9907	11013	91	10149.318	9907	11063	85	10110.953	9821	10889	65	10224.369	9846	11621	59	10108.966	9829	11011	82	10205.244	9876	11580	43	10102.232	9872	10777	108	10148.380	9865	11287	55	10258.200	9827	11150	57	10198.895	9903	11172	66
1250	72	10032.125	9793	10841	77	10205.806	9890	11189	113	10090.089	9821	11102	91	10062.450	9695	10796	85	10092.436	9894	10823	65	10168.784	9868	11264	59	10088.627	9784	11281	82	10094.427	9866	11074	43	10024.372	9812	10681	108	10280.027	9445	11184	55	10202.945	9756	11142	57	10158.035	9913	11115	66
1251	72	10036.458	9888	10415	77	10121.221	9784	11307	113	10074.363	9903	10693	91	10170.912	9888	12028	85	10146.377	9921	11101	65	10085.508	9887	10907	59	10102.237	9894	10889	82	10181.134	9829	11613	43	10063.000	9799	10680	108	10127.907	9886	11581	55	10184.637	9820	11157	57	10161.912	9864	10789	66
1252	72	10059.152	9875	10771	77	10078.987	9840	11158	113	10089.947	9836	11054	91	10148.692	9802	11193	85	10192.918	9878	11734	65	10072.369	9902	10679	59	10067.525	9906	10738	82	10112.769	9903	11100	43	10097.209	9877	10968	108	10100.852	9846	11035	55	10163.327	9859	10880	57	10111.562	9862	10715	66
1253	72	10061.764	9890	10465	77	10125.416	9805	11475	113	10137.575	9739	10973	91	10148.385	9805	11364	85	10157.706	9846	11588	65	10113.062	9717	11942	59	10086.424	9835	10657	82	10080.549	9814	10709	43	10062.907	9876	10829	108	10190.574	9854	11025	55	10190.909	9846	11918	57	10189.720	9814	11570	66
1254	72	10134.458	9886	10729	77	10087.987	9836	10849	113	10071.743	9839	10633	91	10208.945	9884	12689	85	10148.259	9888	11435	65	10111.230	9867	10859	59	10144.729	9887	11257	82	10135.512	9904	11356	43	10121.721	9890	11735	108	10161.806	9877	11385	55	10190.509	9850	11826	57	10144.263	9802	11502	66
1255	72	10047.958	9867	10676	77	10100.559	9851	11361	113	10123.327	9854	11292	91	10210.000	9748	11775	85	10143.623	9864	11882	65	10160.262	9859	11201	59	10118.034	9850	11031	82	10045.305	9889	10835	43	10119.581	9871	10917	108	10265.019	9772	11860	55	10132.327	9922	10700	57	10191.614	9888	11211	66
1256	72	10027.764	9838	10599	77	10054.338	9862	10694	113	10105.070	9794	11170	91	10196.000	9785	11496	85	10072.341	9855	10828	65	10069.877	9885	10879	59	10016.170	9838	10834	82	10120.720	9795	11018	43	10110.140	9824	10730	108	10209.723	9777	11403	55	10260.218	9790	11507	57	10111.298	9888	11034	66
1257	72	10026.611	9864	10520	77	10150.247	9690	11365	113	10124.956	9587	11875	91	10128.176	9829	11516	85	10058.259	9864	11621	65	10133.738	9858	11124	59	10068.407	9900	10565	82	10115.609	9908	10764	43	10094.256	9913	10924	108	10140.130	9872	11522	55	10226.600	9902	11268	57	10158.403	9904	11129	66
1258	72	10065.444	9897	10584	77	10090.961	9787	11008	113	10061.761	9873	10658	91	10175.230	9911	12017	85	10129.023	9890	11335	65	10135.308	9798	11245	59	10150.915	9899	10984	82	10180.195	9866	11166	43	10161.837	9881	11256	108	10166.880	9842	11551	55	10272.418	9905	11135	57	10195.912	9858	11191	66
1259	72	10080.417	9829	10852	77	10081.208	9857	10878	113	10124.717	9853	11251	91	10221.318	9856	11423	85	10091.835	9841	10933	65	10147.784	9793	11166	59	10074.983	9654	10882	82	10084.695	9885	10834	43	10110.581	9885	11761	108	10179.241	9675	12238	55	10315.964	9743	11092	57	10162.930	9868	11293	66
1260	72	10056.194	9871	10881	77	10076.831	9824	11314	113	10097.850	9871	11200	91	10191.154	9800	11104	85	10078.636	9851	10848	65	10244.093	9814	11303	59	10065.288	9884	10951	82	10116.244	9864	11182	43	10077.349	9922	10532	108	10126.259	9854	11114	55	10305.382	9897	11641	57	10216.632	9821	11171	66
1261	72	10042.973	9885	10595	77	10039.117	9903	10669	113	10044.203	9868	11039	91	10136.802	9875	10750	85	10063.165	9864	10697	65	10185.093	9765	11301	59	10068.000	9891	11006	82	10138.049	9869	11717	43	10143.604	9915	11318	108	10184.843	9703	12134	55	10239.491	9878	10812	57	10220.632	9851	11195	66
1262	72	10095.708	9801	10871	77	10132.662	9831	11255	113	10132.930	9753	11167	91	10140.187	9865	10770	85	10144.835	9718	10921	65	10113.262	9879	10889	59	10123.424	9831	10889	82	10203.671	9883	12060	43	10179.628	9831	11504	108	10167.667	9866	11104	55	10207.072	9823	11767	57	10155.298	9858	10780	66
1263	72	10032.333	9879	10383	77	10086.480	9884	11127	113	10138.646	9855	11477	91	10170.824	9835	11770	85	10128.235	9891	11222	65	10069.938	9863	10530	59	10003.933	9861	10324	82	10114.939	9852	12330	43	10123.628	9867	10717	108	10176.750	9765	11261	55	10303.854	9844	11136	57	10188.771	9825	11430	66
1264	72	10109.806	9831	10890	77	10113.247	9735	11029	113	10052.894	9805	10883	91	10251.879	9549	11996	85	10187.188	9839	11851	65	10045.169	9867	10459	59	10045.288	9921	10767	82	10108.731	9898	11109	43	10034.697	9898	10321	108	10130.991	9876	11195	55	10380.164	9674	13384	57	10229.474	9898	11217	66
1265	72	10152.723	9782	10948	77	10107.559	9844	10955	113	10101.858	9842	11314	91	10138.011	9880	10997	85	10064.858	9837	10928	65	10120.062	9854	10925	59	10033.949	9870	10477	82	10096.024	9828	10643	43	10070.651	9781	10704	108	10185.556	9844	11383	55	10245.400	9895	11187	57	10233.263	9881	11799	66
1266	72	10143.277	9824	11444	77	10172.143	9716	11802	113	10146.797	9842	11033	91	10109.638	9900	10879	85	10079.165	9882	10769	65	10050.723	9857	10717	59	10062.203	9818	10734	82	10189.256	9847	11164	43	10142.651	9900	11005	108	10143.926	9831	11158	55	10126.437	9784	10768	57	10128.246	9883	11012	66
1267	72	10086.944	9845	12534	77	10103.169	9880	11137	113	10129.823	9875	11330	91	10112.638	9831	10839	85	10152.941	9823	11292	65	10078.169	9909	10497	59	10037.560	9822	11070	82	10164.329	9841	11357	43	10073.349	9729	10969	108	10121.704	9749	11774	55	10204.673	9743	11043	57	10252.649	9900	11592	66
1268	72	10178.583	9840	11319	77	10063.104	9855	10663	113	10087.345	9885	10921	91	10117.538	9786	11269	85	10198.130	9893	11770	65	10049.723	9871	10778	59	10063.458	9899	10430	82	10047.891	9797	10721	43	10043.303	9818	10688	108	10184.064	9787	11298	55	10118.127	9846	10656	57	10190.754	9923	11596	66
1269	72	10091.833	9831	10936	77	10092.714	9859	10699	113	10157.911	9812	11519	91	10207.066	9860	11920	85	10152.953	9893	11080	65	10121.292	9895	11209	59	10079.491	9890	11457	82	10031.646	9897	10751	43	10132.931	9853	11099	108	10113.556	9893	11434	55	10135.800	9859	11067	57	10259.597	9848	12076	66
1270	72	10035.667	9893	10388	77	10150.052	9827	11177	113	10174.044	9832	11569	91	10163.758	8958	11543	85	10087.636	9903	11128	65	10085.185	9798	11785	59	10105.915	9908	11148	82	10087.707	9916	11003	43	10072.953	9909	10412	108	10091.861	9847	10906	55	10150.491	9872	10879	57	10129.088	9901	11429	66
1271	72	10065.723	9885	10666	77	10089.728	9903	12039	113	10079.991	9865	11027	91	10165.582	9787	12614	85	10117.529	9875	10814	65	10106.185	9902	10550	59	10099.898	9866	10847	82	10163.805	9839	11284	43	10097.721	9920	10776	108	10145.917	9741	11222	55	10124.945	9725	11456	57	10219.754	9900	11432	66
1272	72	10072.014	9802	11164	77	10029.571	9818	10593	113	10106.566	9862	11695	91	10242.615	9729	12160	85	10058.212	9858	10689	65	10123.846	9888	11228	59	10120.813	9826	11001	82	10121.658	9874	11076	43	10098.791	9892	10524	108	10110.074	9782	11101	55	10245.473	9890	11305	57	10164.614	9868	10987	66
1273	72	10074.277	9857	10779	77	10158.182	9836	11690	113	10067.283	9565	11153	91	10236.703	9779	11882	85	10173.659	9849	10952	65	10059.139	9841	10830	59	10077.560	9875	10889	82	10070.146	9687	10978	43	10027.163	9876	10331	108	10120.527	9853	11218	55	10188.800	9864	10886	57	10135.246	9874	10816	66
1274	72	10133.777	9826	11083	77	10127.740	9847	10896	113	10081.363	9842	10951	91	10168.022	9826	11045	85	10146.494	9798	11889	65	10185.446	9780	10976	59	10014.627	9875	10644	82	10156.317	9803	11326	43	10165.721	9908	11201	108	10190.120	9759	11691	55	10320.582	9906	11328	57	10264.649	9839	11318	66
1275	72	10111.806	9697	10946	77	10041.416	9845	10536	113	10088.133	9850	11326	91	10145.802	9769	11036	85	10158.282	9823	11246	65	10124.230	9874	10908	59	10058.271	9888	10532	82	10195.976	9829	11116	43	10161.325	9828	11324	108	10153.556	9866	11231	55	10290.981	9872	11294	57	10157.263	9903	11306	66
1276	72	10067.611	9854	10741	77	10111.429	9822	10600	113	10101.098	9902	10806	91	10237.483	9835	11766	85	10126.823	9863	11176	65	10078.692	9779	10821	59	10157.678	9881	11704	82	10234.231	9824	11741	43	10026.209	9887	10580	108	10177.981	9863	11239	55	10176.654	9902	11436	57	10103.877	9876	10537	66
1277	72	10136.527	9814	11108	77	10019.221	9308	10709	113	10102.026	9833	10925	91	10116.308	9880	11162	85	10236.412	9831	11808	65	10076.893	9884	11186	59	10019.949	9931	10476	82	10103.585	9867	10861	43	10062.047	9880	10498	108	10106.287	9843	10912	55	10241.873	9794	11364	57	10169.685	9812	11248	66
1278	72	10034.958	9885	10705	77	10144.936	9839	11104	113	10131.628	9865	11539	91	10131.527	9893	11245	85	10060.494	9847	10989	65	10037.800	9914	10424	59	10059.729	9844	10633	82	10074.561	9739	10931	43	10093.860	9842	10466	108	10196.231	9811	11389	55	10344.764	9649	11702	57	10148.579	9916	10937	66
1279	72	10111.973	9852	11151	77	10202.143	9852	10988	113	10179.531	9853	11917	91	10239.670	9889	11685	85	10123.412	9824	11412	65	10167.784	9898	11708	59	10116.034	9875	10881	82	10206.488	9822	11930	43	10153.628	9567	11205	108	10297.731	9833	12301	55	10305.255	9834	11391	57	10133.456	9860	11421	66
1280	72	10061.389	9873	10807	77	10046.182	9886	10541	113	10096.133	9819	10825	91	10151.242	9860	11584	85	10093.977	9883	10725	65	10200.492	9881	10951	59	10064.712	9843	10858	82	10029.731	9869	10418	43	10074.535	9903	11132	108	10134.741	9834	11226	55	10117.200	9890	11068	57	10173.298	9877	11488	66
1281	72	10114.208	9845	11278	77	10031.532	9885	10863	113	10064.354	9864	10601	91	10157.967	9877	11563	85	10175.424	9849	11046	65	10174.600	9891	11440	59	10019.102	9857	10557	82	10075.536	9858	10962	43	10193.628	9843	11107	108	10173.973	9867	11662	55	10185.600	9828	11134	57	10305.526	9873	11340	66
1282	72	10057.681	9632	11126	77	10061.208	9081	10956	113	10074.806	9837	10706	91	10262.824	9252	13149	85	10068.294	9893	10813	65	10037.139	9851	10653	59	10095.848	9873	10693	82	10197.780	9868	11403	43	10101.047	9894	10675	108	10233.769	9844	11529	55	10216.236	9834	11230	57	10204.333	9875	11631	66
1283	72	10109.958	9877	10672	77	10080.091	9887	10577	113	10153.301	9881	11513	91	10139.527	9871	11118	85	10124.177	9897	10969	65	10244.815	9898	11592	59	10076.627	9765	10607	82	10143.293	9860	11337	43	10025.372	9874	10389	108	10134.213	9853	11039	55	10267.437	9793	11700	57	10298.298	9919	11538	66
1284	72	10098.500	9852	10959	77	10162.818	9869	11697	113	10089.000	9737	10680	91	10209.912	9896	11701	85	10083.142	9888	10946	65	10101.400	9891	11558	59	10096.170	9601	10861	82	10091.012	9787	11389	43	10105.721	9845	11420	108	10120.223	9704	11065	55	10150.728	9846	10564	57	10088.982	9906	10730	66
1285	72	10031.389	9853	10452	77	10063.194	9876	11484	113	10148.778	9839	11464	91	10144.165	9860	11075	85	10104.153	9845	10676	65	10183.954	9890	11549	59	10036.170	9890	10502	82	10040.354	9868	10786	43	10105.744	9900	10878	108	10120.167	9880	10885	55	10180.654	9621	11527	57	10220.386	9816	11325	66
1286	72	10032.083	9871	10517	77	10042.233	9871	10721	113	10121.911	9787	11023	91	10250.022	9886	11377	85	10235.317	9779	11684	65	10199.815	9784	11458	59	10052.661	9900	10457	82	10118.134	9752	11351	43	10065.512	9875	10582	108	10164.944	9779	11523	55	10071.000	9922	10827	57	10165.632	9861	11121	66
1287	72	10054.764	9825	10719	77	10141.390	9863	10929	113	10139.044	9825	11531	91	10167.110	9871	11231	85	10113.753	9887	10998	65	10134.692	9810	10830	59	10010.288	9855	10390	82	10041.878	9817	10901	43	10083.209	9908	10856	108	10179.500	9869	11735	55	10152.164	9885	10936	57	10255.403	9868	11339	66
1288	72	10077.250	9665	11056	77	10122.000	9871	11243	113	10118.673	9766	11010	91	10225.594	9789	12432	85	10191.482	9860	11742	65	10173.200	9368	11437	59	10058.152	9884	10863	82	10159.915	9832	11211	43	10148.047	9872	11002	108	10149.407	9874	11560	55	10144.127	9814	11026	57	10263.649	9807	11372	66
1289	72	10158.611	9776	11115	77	10080.922	9774	10730	113	10142.239	9727	11511	91	10136.648	8960	11426	85	10211.835	9911	11122	65	10163.692	9891	11961	59	10089.136	9860	11295	82	10161.012	9814	11383	43	10194.791	9887	11699	108	10258.213	9632	11644	55	10180.109	9896	11966	57	10192.965	9831	11414	66
1290	72	10128.098	9803	11082	77	10097.026	9853	10672	113	10121.584	9886	11407	91	10220.274	9791	11812	85	10072.636	9875	11570	65	10150.646	9700	11249	59	10017.237	9887	10635	82	10077.902	9826	10897	43	10193.581	9879	11334	108	10170.880	9752	11534	55	10192.310	9820	12307	57	10189.280	9830	11451	66
1291	72	10001.389	9782	10378	77	10058.909	9784	11148	113	10105.194	9853	11357	91	10238.846	9870	11541	85	10137.200	9867	11027	65	10088.554	9871	10658	59	10133.288	9863	10950	82	10129.231	9872	11312	43	10107.953	9904	11363	108	10146.926	9433	11626	55	10167.382	9890	10861	57	10210.088	9869	11002	66
1292	72	10131.389	9773	11007	77	10091.390	9863	11342	113	10110.168	9873	11471	91	10172.220	9871	11020	85	10079.683	9889	10956	65	10132.462	9878	11544	59	10104.458	9854	11315	82	10122.415	9806	11620	43	9997.140	9912	10146	108	10156.426	9829	11267	55	10194.218	9813	10967	57	10189.491	9837	11335	66
1293	72	10029.625	9828	10626	77	10063.130	9878	10682	113	10126.778	9819	11296	91	10271.110	9759	11609	85	10064.965	9828	10789	65	10138.354	9814	10860	59	10048.221	9896	10633	82	10107.598	9611	11456	43	10202.163	9819	10696	108	10213.250	9873	11327	55	10281.291	9887	11513	57	10144.667	9785	11112	66
1294	72	10114.708	9832	11164	77	10121.831	9870	11369	113	10073.062	9833	10766	91	10183.901	9768	11184	85	10146.294	9862	10793	65	10092.415	9845	10798	59	10004.848	9909	10328	82	10144.683	9793	11102	43	10057.303	9768	11019	108	10253.713	9725	11470	55	10195.418	9907	11997	57	10164.754	9922	10998	66
1295	72	10072.667	9830	10866	77	10122.194	9890	10820	113	10058.089	9669	10834	91	10267.066	9774	11912	85	10186.105	9812	11071	65	10090.538	9881	10596	59	10079.830	9851	10691	82	10140.512	9779	11566	43	10093.837	9904	11645	108	10251.102	9818	11961	55	10151.745	9545	10945	57	10058.562	9899	10930	66
1296	72	10036.167	9897	10605	77	10075.857	9839	10917	113	10142.407	9869	11592	91	10228.264	9868	11754	85	10113.788	9880	11053	65	10090.784	9852	10542	59	10040.712	9449	11042	82	10074.098	9858	10972	43	10195.768	9877	11217	108	10122.426	9827	11123	55	10299.509	9897	12415	57	10212.333	9916	12041	66
1297	72	10098.333	9878	11186	77	10168.676	9838	10816	113	10150.797	9770	12036	91	10298.418	9773	12158	85	10222.130	9827	11884	65	10129.800	9882	11019	59	10075.645	9872	11097	82	10107.171	9832	11146	43	10141.232	9896	10867	108	10166.139	9380	11238	55	10229.546	9773	11255	57	10120.579	9869	11182	66
1298	72	10020.486	9832	10625	77	10119.767	9842	10883	113	10168.522	9857	11525	91	10161.506	9804	11642	85	10097.000	9853	10733	65	10139.323	9894	11042	59	10075.576	9875	10459	82	10118.891	9864	11087	43	10050.419	9885	10960	108	10212.769	9840	11409	55	10230.091	9888	11212	57	10190.000	9903	11403	66
1299	72	10035.292	9891	10334	77	10081.143	9804	10933	113	10079.283	9447	10786	91	10277.066	9906	12325	85	10119.023	9872	12174	65	10147.508	9821	10844	59	10043.695	9871	10674	82	10118.329	9859	11496	43	10030.604	9908	10750	108	10178.417	9840	11420	55	10192.000	9472	11358	57	10184.053	9857	11376	66
1300	72	10070.139	9824	11132	77	10137.091	9842	10706	113	10049.558	9698	10662	91	10248.835	9872	11899	85	10070.895	9829	10811	65	10149.415	9886	11073	59	10046.170	9836	10670	82	10070.427	9849	11130	43	10208.419	9884	11348	108	10160.676	9890	11109	55	10102.728	9922	10731	57	10185.859	9678	11701	66
1301	72	10056.723	9840	10752	77	10163.078	9901	11236	113	10066.602	9804	10968	91	10226.066	9870	12488	85	10156.930	9898	11379	65	10214.523	9797	11704	59	10066.017	9845	10752	82	10062.939	9890	10705	43	10049.953	9832	10446	108	10230.380	9846	11224	55	10237.728	9810	10950	57	10200.035	9831	11788	66
1302	72	10059.042	9826	10630	77	10148.363	9300	11172	113	10116.318	9797	10867	91	10249.582	9886	12289	85	10111.659	9837	10935	65	10087.600	9878	10811	59	10075.983	9866	10635	82	10104.573	9784	11306	43	10099.023	9887	10644	108	10220.907	9858	11519	55	10150.418	9938	11201	57	10194.053	9925	11622	66
1303	72	10094.194	9846	10846	77	10076.779	9915	10813	113	10122.664	9875	11177	91	10273.055	9777	11994	85	10070.165	9815	10674	65	10112.831	9921	11053	59	10021.067	9910	10362	82	10099.866	9853	11021	43	10123.000	9838	10520	108	10191.519	9274	11162	55	10110.891	9896	10864	57	10087.771	9843	10882	66
1304	72	10059.667	9785	10553	77	10162.857	9833	10929	113	10093.212	9818	11440	91	10215.692	9887	12188	85	10153.023	9171	11902	65	10164.600	9853	11250	59	9995.949	9905	10264	82	10054.720	9872	10715	43	10184.837	9819	11141	108	10227.056	9876	11471	55	10170.072	9826	10885	57	10177.685	9886	10629	66
1305	72	10112.181	9707	11176	77	10145.610	9877	11612	113	10093.584	9869	11182	91	10159.033	9751	12560	85	10146.694	9857	11438	65	10226.262	9814	11177	59	10043.221	9873	10810	82	10092.915	9888	11145	43	10013.953	9898	10349	108	10126.046	9879	10864	55	10104.036	9892	10684	57	10111.053	9895	10634	66
1306	72	10048.583	9800	11063	77	10097.402	9870	10732	113	10087.434	9871	10884	91	10311.791	9881	12023	85	10201.906	9872	11406	65	10131.031	9839	11484	59	10036.509	9857	10325	82	10063.695	8969	10931	43	10158.465	9892	11123	108	10197.324	9869	11895	55	10193.491	9849	11146	57	10232.070	9905	11079	66
1307	72	10022.181	9814	10333	77	10123.091	9895	10681	113	10114.274	9833	11102	91	10262.945	9854	11536	85	10095.471	9820	11011	65	10163.369	9858	11083	59	10102.102	9831	11286	82	10072.085	9863	10903	43	10110.697	9875	10613	108	10212.417	9765	11060	55	10209.600	9822	11023	57	10253.859	9865	11760	66
1308	72	10135.750	9746	11079	77	10157.857	9830	10901	113	10037.451	9474	11203	91	10298.473	9900	12357	85	10137.835	9890	11400	65	10103.846	9868	12630	59	10041.373	9878	11042	82	10194.061	9847	11632	43	10104.697	9883	10995	108	10174.352	9883	11580	55	10186.728	9871	11008	57	10103.421	9808	11017	66
1309	72	10154.917	9823	11164	77	10133.806	9857	10937	113	10074.682	9831	11081	91	10236.692	9905	11210	85	10150.294	9899	11034	65	10089.107	9837	10812	59	10065.830	9876	11410	82	10198.195	9812	11390	43	10064.187	9899	10825	108	10136.824	9831	11015	55	10149.600	9934	10525	57	10204.088	9883	11528	66
1310	72	10072.833	9882	11498	77	10088.753	9910	11195	113	10089.797	9876	10968	91	10213.077	9847	11987	85	10174.553	9685	11646	65	10116.508	9873	10842	59	10056.898	9886	10732	82	10119.073	9850	11465	43	10162.047	9902	11330	108	10242.769	9753	11258	55	10275.255	9886	11323	57	10139.667	9881	10665	66
1311	72	10151.861	9745	11052	77	10118.377	9842	10941	113	10083.442	9869	11008	91	10236.187	9790	11667	85	10214.070	9669	11130	65	10033.246	9887	10483	59	10077.797	9850	11456	82	10111.269	9849	10951	43	10071.837	9863	10825	108	10221.343	9844	11550	55	10199.218	9900	11295	57	10103.965	9880	11509	66
1312	72	10079.375	9743	10775	77	10210.649	9808	10871	113	10151.770	9794	11866	91	10156.638	9858	11829	85	10156.259	9864	11193	65	10045.661	9868	10662	59	10142.509	9879	10984	82	10142.134	9837	11403	43	10043.093	9915	10607	108	10108.527	9785	11229	55	10288.891	9826	11408	57	10135.824	9875	10809	66
1313	72	10072.083	9862	10901	77	10103.779	9826	11042	113	10214.858	9806	11835	91	10246.747	9859	11401	85	10142.694	9902	10961	65	10140.169	9807	11608	59	10063.440	9835	10903	82	10097.354	9877	10949	43	10078.977	9876	10781	108	10120.833	9852	10927	55	10259.473	9852	11349	57	10131.280	8908	11209	66
1314	72	10028.583	9856	10999	77	10093.468	9867	10938	113	10081.637	9865	11015	91	10300.615	9909	12071	85	10124.835	9819	11067	65	10268.369	9867	11740	59	10038.034	9879	10483	82	10064.317	9861	10843	43	10156.977	9905	11064	108	10248.602	9637	12245	55	10363.782	9924	11399	57	10193.614	9882	10978	66
1315	72	10119.848	9882	10836	77	10132.987	9891	11283	113	10111.637	9892	10933	91	10213.242	9753	11326	85	10022.895	9877	10442	65	10159.677	9822	11430	59	10023.610	9836	10603	82	10081.109	9880	10679	43	10115.232	9890	11275	108	10180.074	9745	11253	55	10202.400	9905	11746	57	10310.000	9767	11381	66
1316	72	10134.277	9546	11003	77	10131.182	9851	10947	113	10052.699	9734	10911	91	10194.308	9845	11910	85	10195.659	9897	11464	65	10109.431	9907	11175	59	10153.305	9882	10973	82	10084.207	9601	11159	43	10109.093	9827	11452	108	10089.981	9280	11213	55	10124.928	9894	10747	57	10230.333	9909	11422	66
1317	72	10043.042	9869	10481	77	10213.948	9783	11055	113	10087.930	9805	11430	91	10213.506	9871	12697	85	10148.294	9819	11018	65	10167.230	9843	11374	59	10064.118	9885	11469	82	10200.573	9833	12014	43	10067.604	9919	10781	108	10243.019	9835	11172	55	10234.873	9893	11301	57	10202.368	9841	11044	66
1318	72	10089.458	9889	10948	77	10089.312	9878	11176	113	10166.637	9848	11362	91	10221.110	9814	11410	85	10111.529	9843	11122	65	10082.708	9917	11207	59	10100.187	9865	10821	82	10028.476	9594	10393	43	10012.931	9908	10557	108	10171.204	9861	10946	55	10180.491	9828	11109	57	10075.614	9918	10802	66
1319	72	10045.375	9838	10405	77	10149.454	9861	11287	113	10168.788	9886	11783	91	10189.626	9901	11456	85	10157.482	9858	11643	65	10175.107	9824	11486	59	10084.034	9853	10865	82	10202.769	9822	11503	43	10095.884	9837	10557	108	10148.954	9770	11025	55	10136.218	9840	10683	57	10201.141	9872	11746	66
1320	72	10050.458	9871	11189	77	10046.571	9845	10628	113	10079.460	9742	10743	91	10198.802	9884	11334	85	10128.389	9894	11380	65	10096.738	9912	10962	59	10057.203	9798	11060	82	10149.622	8955	11894	43	10159.512	9855	11484	108	10254.093	9852	11377	55	10183.690	9831	11273	57	10171.965	9880	11276	66
1321	72	10037.611	9907	10735	77	10121.143	9346	10885	113	10101.514	9903	11328	91	10186.362	9762	12403	85	10102.883	9833	11141	65	10079.000	9886	10845	59	10086.560	9911	10910	82	10097.231	9907	10844	43	10102.697	9909	11804	108	10158.277	9860	10964	55	10131.382	9871	10793	57	10172.947	9746	10662	66
1322	72	10059.527	9777	10608	77	10139.714	9889	11695	113	10134.841	9765	11454	91	10188.473	9794	11271	85	10066.600	9845	10706	65	10104.216	9843	10658	59	10057.221	9855	11057	82	10101.012	9886	11167	43	10149.860	9863	10884	108	10132.657	9833	11033	55	10160.800	9867	10951	57	10202.229	9898	11307	66
1323	72	10063.514	9858	11028	77	10183.480	9854	11143	113	10116.938	9906	12411	91	10156.022	9853	11130	85	10136.247	9878	12024	65	10148.523	9856	11102	59	10047.254	9868	10622	82	10100.500	9821	10642	43	10100.000	9888	11094	108	10225.186	9878	11399	55	10189.945	9864	10802	57	10219.720	9892	11210	66
1324	72	10057.777	9870	10583	77	10120.779	9789	10993	113	10042.690	9748	10827	91	10118.385	9434	10908	85	10217.765	9786	11427	65	10113.923	9874	11290	59	10061.390	9845	10554	82	10077.573	9864	10744	43	10074.675	9874	10656	108	10202.833	9880	11822	55	10093.072	9869	10783	57	10121.824	9832	10952	66
1325	72	10067.652	9837	10641	77	10118.416	9748	10914	113	10153.495	9820	10779	91	10369.692	9922	13406	85	10220.389	9822	11230	65	10109.661	9834	11152	59	10069.221	9898	10775	82	10097.988	9873	10912	43	10072.791	9905	10737	108	10114.704	9756	11711	55	10170.745	9866	10919	57	10254.947	9897	11469	66
1326	72	10144.458	9906	11441	77	10176.701	9870	11117	113	10062.310	9706	11096	91	10285.692	9831	12244	85	10133.494	9831	10838	65	10080.107	9868	10766	59	10106.610	9871	11236	82	10140.061	9863	11264	43	10122.232	9830	10709	108	10156.546	9725	11470	55	10085.618	9892	10767	57	10250.947	9822	11488	66
1327	72	10100.486	9841	10749	77	10166.156	9918	11325	113	10086.425	9790	10680	91	10215.901	9746	11517	85	10128.800	9865	10994	65	10135.000	9834	11127	59	10007.118	9893	10305	82	10092.488	9896	10604	43	10176.628	9873	11597	108	10166.204	9789	11450	55	10255.346	9858	11070	57	10172.386	9606	11098	66
1328	72	10034.958	9857	10616	77	10119.299	9795	11280	113	10078.469	9872	10960	91	10216.341	9888	11321	85	10136.729	9888	11048	65	10108.107	9886	11145	59	10083.170	9885	11031	82	10062.231	9864	11190	43	10046.813	9857	10675	108	10116.167	9773	11494	55	10195.854	9872	10988	57	10184.895	9733	10887	66
1329	72	10089.473	9846	11164	77	10139.714	9862	11256	113	10124.106	9894	11804	91	10152.802	9878	12429	85	10100.023	9680	11037	65	10098.169	9874	11207	59	10161.440	9917	11268	82	10125.951	9829	11700	43	10138.140	9905	11500	108	10196.093	9828	11050	55	10156.218	9814	10749	57	10189.771	9896	11153	66
1330	72	10113.973	9807	11430	77	10091.233	9852	10628	113	10101.797	9816	11562	91	10199.033	9865	12068	85	10118.800	9862	11129	65	10063.984	9365	10910	59	10102.661	9856	11555	82	10072.183	9812	11033	43	10091.837	9802	10444	108	10139.046	9716	12290	55	10272.236	9824	11950	57	10224.526	9868	11626	66
1331	72	10088.083	9817	10729	77	10161.441	9763	11063	113	10159.965	9813	10901	91	10073.780	9157	11175	85	10211.683	9878	11803	65	10049.369	9857	10549	59	10064.797	9909	10706	82	10107.805	9834	11180	43	10065.791	9905	10611	108	10074.602	9902	11317	55	10164.146	9862	10716	57	10160.246	9867	10908	66
[truncated: 10,413 more rows]
[truncated: 63 more columns]
