# Supplementary material for: Functional neuronal circuits emerge in the absence of developmental activity
Source: Nat Commun. 2024 Jan 8;15:364. doi: 10.1038/s41467-023-44681-2 (PMC10774424; doi:10.1038/s41467-023-44681-2)
Supplement: Supplementary file 9 — Source Data [file 41467_2023_44681_MOESM9_ESM.zip › SourceData/Figure2_SpotTricaineData/Jan19_LargeLong/OnOff_measurements.csv]

	Area1	Mean1	Min1	Max1	Area2	Mean2	Min2	Max2	Area3	Mean3	Min3	Max3	Area4	Mean4	Min4	Max4	Area5	Mean5	Min5	Max5	Area6	Mean6	Min6	Max6	Area7	Mean7	Min7	Max7	Area8	Mean8	Min8	Max8	Area9	Mean9	Min9	Max9	Area10	Mean10	Min10	Max10	Area11	Mean11	Min11	Max11	Area12	Mean12	Min12	Max12	Area13
1	114	10289.421	9882	11391	125	10093.536	9848	11103	70	10074.314	9902	10684	107	10587.691	9902	13086	68	10163.529	9898	10994	62	10100.354	9883	10639	108	10204.769	9788	12171	140	10131.043	9858	11336	87	10156.816	9801	10923	97	10057.588	9913	10989	80	10569.763	9823	12055	47	10473.255	9933	13340	29
2	114	10348.544	9873	11804	125	10134.728	9858	10772	70	10131.429	9887	10972	107	10446.262	9814	11453	68	10168.250	9813	11128	62	10127.468	9845	10985	108	10144.370	9835	11471	140	10220.250	9815	11129	87	10124.689	9869	10991	97	10083.670	9882	11395	80	10515.412	9907	12351	47	10481.319	9990	11422	29
3	114	10686.667	9675	13513	125	10195.120	9852	11850	70	10172.957	9855	11229	107	10448.598	9864	12485	68	10158.617	9861	11049	62	10168.210	9855	11229	108	10193.223	9882	11410	140	10148.843	9838	10838	87	10265.345	9791	12212	97	10070.124	9891	11321	80	10231.138	9846	11229	47	10520.553	9885	12617	29
4	114	10562.500	9852	13331	125	10295.888	9887	12483	70	10084.357	9829	10880	107	10421.439	9763	11533	68	10136.691	9874	11175	62	10132.049	9897	10873	108	10161.509	9888	11867	140	10177.100	9829	11516	87	10155.414	9856	10908	97	10031.258	9842	10532	80	10346.900	9827	12497	47	10578.787	9759	11950	29
5	114	10632.903	9862	12526	125	10396.912	9745	12314	70	10069.886	9880	10525	107	10462.729	9824	11596	68	10188.191	9862	11122	62	10086.500	9897	10689	108	10206.194	9747	11284	140	10248.429	9837	12996	87	10283.092	9891	11411	97	10094.629	9875	11005	80	10323.400	9820	11749	47	10472.191	9903	13764	29
6	114	10848.912	9697	13378	125	10238.928	9795	11454	70	10187.929	9867	11524	107	10387.607	9847	11626	68	10235.338	9854	11377	62	10109.354	9885	10807	108	10198.000	9862	11062	140	10260.679	9555	12122	87	10252.701	9893	11290	97	10054.629	9906	11080	80	10290.675	9890	11797	47	10449.489	9956	11541	29
7	114	11027.833	9684	14422	125	10245.664	9832	11611	70	10042.643	9891	10369	107	10463.683	9813	12455	68	10172.529	9897	11159	62	10172.936	9897	11177	108	10151.861	9851	10938	140	10137.800	9894	11257	87	10314.827	9886	12222	97	10074.660	9865	10887	80	10238.812	9808	11763	47	10366.659	9830	11370	29
8	114	10743.246	9904	13202	125	10155.816	9882	10783	70	10040.629	9883	10455	107	10316.141	9855	11726	68	10223.985	9867	11594	62	10157.951	9887	11318	108	10137.361	9880	11089	140	10175.314	9802	11612	87	10206.184	9859	11212	97	10048.608	9887	10656	80	10150.987	9889	11263	47	10318.659	9944	10836	29
9	114	10798.623	9923	13816	125	10174.176	9897	11750	70	10162.243	9853	11324	107	10402.337	9835	12343	68	10192.133	9898	10937	62	10105.581	9882	10698	108	10187.139	9873	11148	140	10250.479	9814	11166	87	10353.092	9850	11797	97	10066.887	9906	10831	80	10271.150	9828	11485	47	10347.149	9938	11310	29
10	114	10972.974	9770	13862	125	10199.840	9882	11370	70	10104.214	9846	10757	107	10450.963	9878	12726	68	10124.412	9877	11013	62	10267.193	9889	11607	108	10253.898	9822	12289	140	10169.393	9793	11148	87	10246.816	9776	12194	97	10086.227	9855	11248	80	10300.800	9835	11497	47	10387.532	9780	11647	29
11	114	11160.202	9775	14370	125	10300.152	9853	12123	70	10056.600	9902	10693	107	10402.187	9915	12301	68	10208.177	9853	11320	62	10190.178	9876	11451	108	10228.046	9864	11763	140	10318.078	9864	11979	87	10349.391	9793	11970	97	10016.011	9894	10390	80	10401.125	9825	12008	47	10331.106	9906	11257	29
12	114	11089.868	9857	14285	125	10451.672	9866	12322	70	10171.614	9773	11299	107	10607.813	9905	12203	68	10209.250	9843	11589	62	10209.646	9881	11745	108	10158.769	9828	11008	140	10541.164	9664	13183	87	10307.759	9811	12039	97	10108.082	9877	11484	80	10304.275	9793	11275	47	10524.596	9877	11330	29
13	114	11194.315	9907	15723	125	10359.672	9898	12082	70	10150.942	9933	10870	107	10409.505	9744	11963	68	10213.941	9891	11183	62	10198.193	9912	11952	108	10203.407	9791	11967	140	10600.765	9850	12868	87	10441.759	9862	13285	97	10051.134	9833	11490	80	10517.388	9891	12450	47	10517.468	9797	11381	29
14	114	10929.254	9825	14112	125	10482.576	9803	12909	70	10097.000	9892	10898	107	10464.532	9815	12554	68	10214.471	9866	10895	62	10173.839	9909	10765	108	10070.259	9767	11010	140	10590.229	9870	12953	87	10386.494	9761	11382	97	10046.330	9896	10775	80	10382.550	9866	11935	47	10420.149	9875	12391	29
15	114	11236.044	9987	14522	125	10548.240	9675	13199	70	10084.500	9876	11130	107	10277.859	9856	11608	68	10211.853	9873	11192	62	10088.451	9858	11363	108	10052.426	9882	10745	140	10594.864	9700	12313	87	10498.851	9808	11998	97	10148.464	9790	11149	80	10444.662	9838	12705	47	10566.128	9859	12548	29
16	114	11158.342	9814	15003	125	10589.992	9785	12560	70	10172.786	9869	11039	107	10422.094	9837	12217	68	10194.441	9906	11450	62	10207.517	9745	11910	108	10177.963	9784	11489	140	10534.207	9769	12135	87	10342.747	9895	12084	97	10073.145	9841	10967	80	10376.525	9846	11386	47	10582.639	9979	12899	29
17	114	11021.246	9707	14080	125	10745.096	9717	13325	70	10195.243	9829	11399	107	10423.355	9802	11841	68	10262.647	9761	11987	62	10110.887	9859	10720	108	10151.936	9868	11005	140	10660.036	9732	13277	87	10379.414	9852	13179	97	10062.742	9894	10577	80	10525.112	9867	12271	47	10481.255	9872	12221	29
18	114	11286.842	9873	16422	125	10702.560	9880	14471	70	10207.771	9857	11402	107	10413.645	9844	11553	68	10299.897	9879	11575	62	10173.854	9792	11140	108	10122.704	9848	11121	140	10775.222	9906	13503	87	10357.184	9876	12585	97	10021.124	9896	10377	80	10748.400	9916	15080	47	10497.532	9865	11630	29
19	114	11188.114	9789	14802	125	10706.048	9902	13738	70	10105.657	9869	11011	107	10436.691	9890	11887	68	10450.427	9872	11770	62	10083.532	9848	10788	108	10126.417	9894	11019	140	10751.950	9890	14417	87	10201.046	9829	11035	97	10042.464	9867	10828	80	10666.025	9829	14166	47	10433.574	9974	11826	29
20	114	11225.158	9837	16705	125	10795.672	9687	13439	70	10268.386	9783	11573	107	10400.355	9874	12176	68	10210.088	9891	10871	62	10098.322	9894	10818	108	10132.343	9902	11295	140	10663.100	9791	12170	87	10391.414	9855	11981	97	10063.732	9854	10818	80	10404.725	9829	12342	47	10325.213	9783	11284	29
21	114	11226.298	9718	15184	125	10714.880	9788	12375	70	10260.558	9877	11210	107	10389.486	9734	12008	68	10247.044	9848	11547	62	10111.693	9824	10605	108	10082.407	9766	10906	140	10710.314	9860	12324	87	10391.793	9913	13926	97	10070.722	9883	10874	80	10680.138	9911	14081	47	10462.702	9979	11770	29
22	114	11368.720	9896	15499	125	10890.520	9957	13963	70	10257.028	9806	11770	107	10326.000	9864	12093	68	10288.779	9782	11814	62	10187.274	9900	11297	108	10211.889	9880	12298	140	10649.707	9871	12373	87	10347.781	9827	12061	97	10102.062	9855	11293	80	10639.350	9797	12885	47	10411.979	9894	11300	29
23	114	11416.026	9790	15146	125	10624.608	9917	12933	70	10162.328	9763	11067	107	10485.346	9883	12174	68	10284.044	9877	11315	62	10101.436	9810	11357	108	10139.277	9844	11308	140	10528.036	9855	12951	87	10375.713	9877	11919	97	10082.217	9875	10972	80	10429.037	9775	12555	47	10653.383	9895	11699	29
24	114	11642.842	9901	16524	125	10728.416	9769	13080	70	10178.414	9884	11451	107	10390.430	9878	12121	68	10233.838	9827	11187	62	10161.903	9880	11545	108	10217.936	9914	12609	140	10576.850	9846	13018	87	10363.920	9887	13284	97	10041.011	9858	11047	80	10577.150	9918	12276	47	10402.872	9887	11814	29
25	114	11507.667	9930	18925	125	10603.728	9820	12877	70	10139.286	9810	11672	107	10346.729	9891	11500	68	10168.117	9900	11210	62	10090.758	9878	10606	108	10090.527	9851	10787	140	10698.864	9930	12991	87	10286.759	9919	11653	97	10075.763	9881	11134	80	10636.350	9821	12619	47	10499.702	9877	11968	29
26	114	11465.632	9645	16338	125	10844.224	9818	14251	70	10182.929	9935	11260	107	10305.813	9885	11446	68	10241.059	9872	11015	62	10141.564	9894	11137	108	10146.037	9846	11275	140	10748.257	9867	12649	87	10546.885	9861	12774	97	10073.516	9885	11318	80	10635.600	9904	12730	47	10392.957	9878	11731	29
27	114	11428.176	9867	15789	125	10580.160	9846	11915	70	10236.357	9798	11501	107	10585.859	9914	12720	68	10211.662	9864	11707	62	10076.500	9892	10974	108	10146.314	9894	11076	140	10671.621	9870	12724	87	10320.988	9893	11836	97	10122.360	9864	11568	80	10498.787	9902	13262	47	10616.447	9827	11766	29
28	114	11340.614	9770	16593	125	10701.024	9869	12817	70	10265.328	9791	12034	107	10426.486	9831	12184	68	10288.529	9901	12062	62	10110.839	9870	10743	108	10087.686	9869	10890	140	10931.450	9921	13254	87	10263.839	9839	11138	97	10045.495	9841	10551	80	10552.938	9882	12944	47	10629.063	9787	12671	29
29	114	11389.912	9803	15389	125	10610.608	9845	12720	70	10188.743	9801	11297	107	10413.710	9891	11348	68	10273.294	9915	12547	62	10254.629	9760	11307	108	10137.852	9861	10950	140	10958.536	9837	12770	87	10408.667	9923	11675	97	10057.041	9866	10806	80	10700.275	9789	14193	47	10379.915	9888	11723	29
30	114	11259.737	9848	15435	125	10701.440	9750	14030	70	10132.786	9913	10660	107	10430.561	9870	12372	68	10165.221	9906	10779	62	10191.274	9854	10776	108	10136.657	9882	11123	140	10935.179	9713	13559	87	10473.518	9867	12189	97	10160.989	9912	11341	80	10576.900	9861	13092	47	10455.766	9770	11768	29
31	114	11180.938	9823	15119	125	10698.640	9799	12637	70	10207.357	9893	10934	107	10476.290	9828	11932	68	10220.279	9822	10729	62	10258.936	9911	11517	108	10093.759	9814	10716	140	11051.422	9773	13048	87	10287.241	9857	11764	97	10096.134	9875	11070	80	10588.912	9927	12436	47	10651.787	9758	12191	29
32	114	11221.693	9890	15239	125	10633.376	9810	13186	70	10274.757	9861	11056	107	10364.178	9765	11971	68	10125.838	9877	10813	62	10225.549	9893	11994	108	10121.314	9863	11170	140	10922.407	9764	12955	87	10292.827	9889	11550	97	10181.722	9844	12044	80	10524.362	9922	12494	47	10755.937	9923	12636	29
33	114	11237.141	9735	13920	125	10578.440	9874	12637	70	10235.143	9792	11996	107	10377.262	9818	11645	68	10170.412	9827	10901	62	10259.549	9799	11366	108	10149.731	9820	11334	140	10778.179	9773	12435	87	10312.689	9770	11715	97	10109.145	9870	10971	80	10756.062	9904	13232	47	10749.447	9839	12370	29
34	114	11212.482	9864	16894	125	10503.240	9899	12783	70	10131.942	9869	11368	107	10383.570	9820	12093	68	10159.000	9844	11034	62	10203.371	9811	11504	108	10092.926	9846	11141	140	10844.300	9906	13163	87	10334.896	9784	11682	97	10087.475	9880	10782	80	10763.188	9960	12923	47	10931.383	9749	13411	29
35	114	11036.623	9863	14043	125	10592.080	9810	12499	70	10194.528	9909	10914	107	10366.720	9820	12311	68	10177.603	9800	11184	62	10253.903	9922	11522	108	10026.296	9913	10337	140	10832.379	9854	13556	87	10261.908	9928	11000	97	10030.052	9905	10730	80	10734.312	9815	12599	47	10880.702	9878	12622	29
36	114	11344.553	9857	14774	125	10600.072	9838	12458	70	10171.586	9925	11095	107	10471.393	9916	11999	68	10094.133	9855	11344	62	10109.322	9921	10961	108	10191.000	9788	11443	140	10793.650	9941	12939	87	10319.460	9847	11634	97	10139.330	9843	10803	80	10684.700	9896	13140	47	10593.191	10000	12418	29
37	114	11599.886	9736	15075	125	10571.120	9771	12218	70	10212.200	9849	10891	107	10464.748	9803	11867	68	10290.529	9881	11307	62	10143.483	9894	10920	108	10141.806	9838	10890	140	10869.457	9870	13116	87	10289.528	9840	12285	97	10140.846	9841	11333	80	10604.225	9859	14140	47	10589.915	9852	11515	29
38	114	11234.947	9913	16828	125	10616.120	9823	12117	70	10161.357	9922	11082	107	10388.906	9816	11662	68	10135.088	9888	10612	62	10103.919	9864	10760	108	10129.741	9823	11168	140	10702.558	9929	13247	87	10234.253	9886	11747	97	10176.846	9795	11630	80	10624.662	9910	13057	47	10783.766	9988	13383	29
39	114	11341.158	9789	14772	125	10626.064	9850	13399	70	10177.543	9806	10813	107	10372.094	9895	11905	68	10159.971	9897	11146	62	10143.403	9918	11226	108	10114.194	9905	11451	140	10753.150	9908	12807	87	10411.161	9788	11903	97	10140.093	9787	11175	80	10781.450	9842	13288	47	10825.489	9896	12586	29
40	114	11238.280	9852	16099	125	10742.792	9857	13154	70	10235.929	9916	12152	107	10463.654	9678	12101	68	10266.779	9804	11051	62	10231.017	9916	11411	108	10200.157	9717	12070	140	10652.265	9602	12604	87	10311.299	9849	10994	97	10142.113	9831	11049	80	10536.050	9862	12036	47	10760.681	9835	12518	29
41	114	11056.895	9752	15263	125	10765.520	9799	14267	70	10299.871	9726	11659	107	10419.785	9926	12511	68	10143.471	9887	11369	62	10230.354	9909	11540	108	10090.593	9882	10587	140	10609.321	9805	12391	87	10380.575	9889	12669	97	10267.907	9851	12518	80	10609.713	9780	12967	47	10802.063	9912	12227	29
42	114	11025.132	9772	12966	125	10537.680	9656	13090	70	10078.143	9851	10625	107	10404.832	9909	11832	68	10180.117	9875	10898	62	10118.483	9899	10814	108	10099.519	9860	11052	140	10496.521	9909	11866	87	10367.874	9888	12379	97	10187.907	9883	11954	80	10740.513	9954	13477	47	10746.319	9982	12749	29
43	114	11103.737	9873	15040	125	10505.256	9794	13439	70	10235.157	9846	11438	107	10291.374	9824	11856	68	10219.397	9890	11513	62	10266.710	9817	12180	108	10073.620	9886	10998	140	10669.571	9925	14195	87	10255.931	9901	11534	97	10272.629	9845	12925	80	10618.312	9904	13815	47	10792.511	9896	12659	29
44	114	11034.254	9843	14355	125	10423.104	9890	12156	70	10390.472	9838	11453	107	10315.897	9918	11996	68	10215.309	9676	10941	62	10220.500	9875	11292	108	10115.000	9878	10892	140	10511.157	9834	11879	87	10264.161	9882	11259	97	10197.258	9909	13057	80	10764.287	9797	12840	47	10947.872	9948	12862	29
45	114	10850.395	9830	14034	125	10359.072	9890	12224	70	10218.343	9898	11197	107	10230.262	9919	11191	68	10188.529	9785	11184	62	10209.710	9851	11156	108	10136.973	9839	12619	140	10435.479	9786	12747	87	10265.678	9864	11679	97	10150.196	9852	11193	80	10486.013	9904	12463	47	10892.170	10072	12346	29
46	114	10917.070	9744	13573	125	10372.440	9859	11521	70	10199.442	9883	11404	107	10496.897	9877	13026	68	10267.191	9899	11657	62	10139.951	9896	11333	108	10084.963	9841	10689	140	10362.200	9811	11631	87	10218.195	9862	11458	97	10133.475	9891	12057	80	10580.662	9886	12746	47	10649.021	9905	11801	29
47	114	11004.070	9904	13709	125	10421.456	9833	12088	70	10348.015	9889	11703	107	10345.869	9796	12106	68	10240.559	9867	11172	62	10247.081	9915	11394	108	10094.056	9830	10769	140	10402.321	9902	11958	87	10393.885	9916	12201	97	10148.423	9893	11385	80	10586.138	9905	12589	47	10783.639	10052	11727	29
48	114	11035.903	9748	14151	125	10247.272	9780	11014	70	10159.843	9895	11012	107	10341.822	9870	12012	68	10171.456	9867	11134	62	10173.322	9875	11184	108	10152.250	9758	11519	140	10347.907	9910	11297	87	10381.494	9855	12418	97	10223.835	9831	12414	80	10420.588	9845	11464	47	10557.361	9939	12658	29
49	114	11035.263	9862	15420	125	10363.152	9704	12086	70	10216.429	9862	11303	107	10486.720	9869	13720	68	10191.735	9928	11164	62	10341.097	9728	11773	108	10162.880	9858	11489	140	10472.985	9798	13057	87	10469.138	9861	12096	97	10154.433	9854	11533	80	10351.938	9816	12240	47	10783.766	9889	13148	29
50	114	11166.632	9945	13942	125	10265.680	9891	11852	70	10125.700	9900	11280	107	10364.103	9879	12097	68	10142.912	9904	10900	62	10296.419	9925	11803	108	10190.019	9798	11563	140	10391.364	9749	11556	87	10338.425	9882	12323	97	10126.113	9863	11403	80	10429.525	9910	12179	47	10630.276	9951	12309	29
51	114	10740.956	9787	13231	125	10391.552	9783	12254	70	10336.400	9816	11426	107	10393.010	9920	12311	68	10237.367	9844	11227	62	10236.129	9870	11374	108	10101.880	9915	11009	140	10259.750	9875	11969	87	10219.425	9845	11204	97	10120.876	9837	11253	80	10415.625	9834	12031	47	10675.213	9953	14283	29
52	114	10806.623	9804	12998	125	10219.624	9817	11822	70	10108.528	9876	11129	107	10311.495	9790	11594	68	10175.559	9874	10954	62	10279.032	9825	11987	108	10066.231	9919	10950	140	10337.936	9916	12114	87	10225.908	9922	11721	97	10128.732	9901	12024	80	10418.062	9972	11204	47	10590.915	10042	11521	29
53	114	10819.562	9912	13975	125	10314.768	9837	11839	70	10079.200	9912	10591	107	10383.131	9867	12584	68	10100.073	9852	10861	62	10175.242	9845	11602	108	10114.417	9849	11828	140	10342.836	9831	12651	87	10475.299	9892	11905	97	10205.660	9889	12145	80	10357.787	9838	12363	47	10935.149	9761	12518	29
54	114	10772.167	9741	13338	125	10355.840	9836	12835	70	10125.600	9878	10707	107	10290.767	9821	11341	68	10127.383	9857	11210	62	10214.517	9901	11774	108	10121.861	9738	11306	140	10338.558	9870	11433	87	10260.460	9892	11284	97	10115.959	9871	12426	80	10388.400	9896	11422	47	10702.617	9932	11982	29
55	114	10847.729	9852	13515	125	10221.440	9854	11409	70	10113.686	9894	10716	107	10488.925	9624	12130	68	10107.133	9890	11037	62	10334.613	9898	12191	108	10105.777	9903	10692	140	10350.136	9910	11556	87	10223.080	9910	10944	97	10222.453	9883	12433	80	10394.300	9809	11836	47	10707.809	9701	12142	29
56	114	10709.465	9811	13140	125	10153.624	9850	11106	70	10135.343	9858	10893	107	10416.532	9847	11743	68	10122.353	9890	11059	62	10252.322	9843	11155	108	10179.223	9836	10876	140	10358.936	9876	11309	87	10167.184	9897	11395	97	10129.866	9848	11815	80	10352.425	9860	12440	47	10827.468	9941	13089	29
57	114	10968.000	9913	13755	125	10277.648	9818	11682	70	10172.914	9877	11676	107	10436.645	9851	12084	68	10171.397	9908	11287	62	10234.854	9877	11173	108	10187.981	9882	11008	140	10471.914	9691	12210	87	10268.609	9728	11079	97	10153.495	9861	11594	80	10351.225	9733	12205	47	10780.957	9889	12001	29
58	114	10938.500	9894	14097	125	10256.768	9848	11732	70	10116.400	9765	10973	107	10353.981	9818	11530	68	10130.383	9861	10690	62	10273.483	9893	11470	108	10220.481	9693	11587	140	10455.457	9886	11710	87	10332.655	9830	11741	97	10181.196	9874	11655	80	10336.575	9928	11603	47	10914.085	9924	12317	29
59	114	10693.202	9748	12748	125	10138.984	9810	11223	70	10136.800	9807	10975	107	10369.103	9891	11535	68	10233.029	9812	11066	62	10298.983	9851	11664	108	10122.167	9895	11224	140	10284.321	9855	12061	87	10243.253	9893	10955	97	10165.629	9741	12418	80	10380.600	9794	12072	47	10583.063	10002	11973	29
60	114	10676.158	9807	14261	125	10314.224	9856	12207	70	10063.600	9829	10923	107	10376.094	9727	11933	68	10212.897	9899	11535	62	10244.403	9852	11000	108	10133.694	9824	10935	140	10326.071	9823	11202	87	10258.678	9763	12349	97	10160.525	9846	11451	80	10228.600	9846	10866	47	10593.787	9891	12296	29
61	114	10744.833	9810	12383	125	10282.888	9811	12983	70	10066.571	9898	10773	107	10231.439	9895	11218	68	10154.147	9857	11276	62	10254.758	9902	11169	108	10052.796	9869	11240	140	10271.129	9876	12210	87	10374.689	9899	12891	97	10137.433	9888	11764	80	10314.200	9835	12630	47	10511.276	9941	12151	29
62	114	10686.035	9922	12744	125	10265.680	9921	12726	70	10097.343	9888	10637	107	10380.683	9887	11689	68	10191.177	9868	10998	62	10279.258	9895	11438	108	10130.657	9871	11196	140	10218.650	9857	12392	87	10324.874	9840	12571	97	10239.402	9794	12918	80	10326.838	9909	11685	47	10504.894	9822	12161	29
63	114	10721.229	9789	12247	125	10307.088	9827	12625	70	10093.357	9918	10956	107	10298.589	9849	11901	68	10131.559	9871	11163	62	10298.549	9932	11660	108	10038.269	9741	11192	140	10171.985	9882	11021	87	10201.771	9896	11891	97	10300.217	9894	12645	80	10414.263	9826	11836	47	10536.404	9845	11822	29
64	114	10758.518	9750	14276	125	10219.416	9839	11405	70	10152.957	9896	10861	107	10298.626	9845	11349	68	10139.853	9861	11361	62	10489.113	9831	12462	108	10158.213	9870	11281	140	10175.450	9899	11172	87	10302.540	9702	11576	97	10293.227	9787	12800	80	10396.912	9826	11402	47	10732.809	9949	11956	29
65	114	10824.114	9841	14945	125	10154.776	9896	11313	70	10154.686	9843	10750	107	10256.000	9912	11244	68	10065.059	9833	10593	62	10314.017	9916	11863	108	10149.546	9865	11051	140	10177.979	9895	11556	87	10229.725	9872	11208	97	10205.104	9867	12072	80	10110.188	9910	10863	47	10574.085	9957	11636	29
66	114	10843.018	9897	14892	125	10209.584	9792	11469	70	10185.172	9899	11181	107	10236.430	9847	11241	68	10224.883	9847	11102	62	10321.274	9881	11658	108	10104.213	9861	11135	140	10195.143	9765	11727	87	10254.827	9828	11930	97	10409.959	9779	12978	80	10397.388	9912	12292	47	10594.830	9928	12166	29
67	114	10638.070	9874	12930	125	10249.808	9905	11389	70	10220.600	9886	11464	107	10234.935	9911	11200	68	10171.015	9817	10973	62	10249.790	9820	11447	108	10078.481	9876	10755	140	10198.843	9875	11688	87	10190.805	9866	11589	97	10327.794	9845	12894	80	10222.425	9866	11388	47	10587.681	9951	11529	29
68	114	10755.649	9852	13386	125	10133.888	9919	11018	70	10124.028	9866	10899	107	10407.851	9823	11707	68	10373.883	9913	11751	62	10194.242	9893	11369	108	10146.907	9896	11750	140	10263.886	9805	11474	87	10161.518	9853	10937	97	10291.330	9837	13103	80	10406.550	9872	11754	47	10481.489	9760	12853	29
69	114	10802.877	9894	12606	125	10224.800	9892	11866	70	10091.528	9740	10570	107	10281.869	9857	11320	68	10224.883	9877	11162	62	10201.436	9903	11007	108	10179.324	9889	11543	140	10311.064	9845	11610	87	10393.678	9828	11668	97	10390.021	9886	13999	80	10332.825	9903	12448	47	10460.787	9898	11417	29
70	114	11190.044	9812	15752	125	10277.208	9825	12381	70	10153.942	9915	11080	107	10257.121	9889	11304	68	10214.853	9811	11232	62	10212.307	9903	10962	108	10218.556	9786	11409	140	10399.479	9902	12335	87	10323.678	9886	11929	97	10273.825	9845	12886	80	10423.900	9885	12236	47	10390.809	9777	11115	29
71	114	11028.815	9831	17213	125	10396.584	9868	11720	70	10132.414	9928	11081	107	10513.720	9884	12574	68	10168.897	9789	10912	62	10251.274	9845	11346	108	10069.463	9891	10692	140	10759.343	9887	12988	87	10360.747	9921	11807	97	10404.124	9901	14955	80	10419.612	9789	11509	47	10582.745	9828	11614	29
72	114	11025.280	9646	14064	125	10304.528	9763	11648	70	10228.857	9868	11178	107	10406.355	9749	12530	68	10140.397	9872	10862	62	10374.742	9777	11569	108	10091.454	9834	11251	140	10873.064	9735	13837	87	10438.275	9867	12339	97	10455.093	9854	13671	80	10434.588	9931	12237	47	10519.489	9847	12274	29
73	114	11246.509	9736	15898	125	10396.968	9744	11908	70	10162.429	9811	11443	107	10348.121	9903	12122	68	10261.603	9933	11189	62	10408.354	9802	12240	108	10141.667	9864	11319	140	10938.942	9901	13240	87	10467.874	9894	12017	97	10350.082	9857	13154	80	10418.338	9852	11978	47	10426.830	9961	11231	29
74	114	11203.342	9875	14305	125	10407.184	9653	12098	70	10251.357	9823	11390	107	10287.439	9898	11516	68	10268.073	9887	10975	62	10351.968	9874	12335	108	10106.277	9907	10983	140	10877.707	9809	13663	87	10489.219	9816	11758	97	10308.258	9883	12399	80	10478.237	9892	12309	47	10530.979	9883	12929	29
75	114	11113.298	9785	13564	125	10650.224	9834	13409	70	10172.586	9875	11629	107	10480.663	9891	12519	68	10242.662	9835	11417	62	10243.049	9922	11666	108	10155.241	9729	10956	140	10860.464	9802	13923	87	10437.482	9895	12110	97	10417.082	9855	12789	80	10409.525	9843	11952	47	10488.149	9932	11740	29
76	114	11270.518	9806	13947	125	10606.704	9938	13311	70	10145.472	9892	11077	107	10356.720	9871	11433	68	10314.265	9853	11276	62	10454.242	9880	13417	108	10175.527	9793	11187	140	10852.735	9854	13195	87	10433.391	9877	11813	97	10432.577	9864	12932	80	10492.100	9724	12288	47	10502.681	9899	11505	29
77	114	10993.623	9839	14447	125	10391.088	9829	12038	70	10148.300	9903	11123	107	10401.757	9911	12336	68	10279.221	9890	11057	62	10428.129	9806	11629	108	10105.324	9872	10879	140	10985.836	9654	12697	87	10491.265	9778	11875	97	10455.887	9854	13449	80	10398.987	9868	12575	47	10554.149	9957	11708	29
78	114	11187.553	9690	14662	125	10505.384	9856	12110	70	10284.043	9884	11438	107	10417.047	9760	11907	68	10243.691	9824	11392	62	10394.307	9904	11918	108	10152.167	9872	12049	140	10880.328	9694	14388	87	10517.885	9880	11699	97	10361.711	9869	13304	80	10391.737	9733	11985	47	10561.553	9879	11649	29
79	114	11216.263	9875	15759	125	10517.272	9791	12676	70	10229.515	9918	11796	107	10376.963	9915	13039	68	10332.456	9876	12151	62	10274.081	9924	11481	108	10066.009	9877	11212	140	10793.500	9778	12574	87	10315.253	9851	11315	97	10388.154	9896	13525	80	10442.075	9822	12028	47	10531.639	9956	11667	29
80	114	11320.877	9810	17019	125	10614.424	9735	12893	70	10216.186	9928	11438	107	10366.757	9800	12169	68	10252.515	9818	11794	62	10557.839	9880	11791	108	10108.148	9859	10764	140	10900.393	9900	14393	87	10443.966	9884	12605	97	10311.896	9880	12027	80	10442.312	9901	11886	47	10465.021	9806	12135	29
81	114	11168.298	9862	14573	125	10511.232	9711	12537	70	10097.786	9891	10748	107	10427.495	9850	11838	68	10173.206	9824	10700	62	10335.339	9896	12588	108	10143.870	9864	12005	140	10756.843	9849	12604	87	10517.701	9915	12588	97	10401.041	9872	13545	80	10387.812	9824	12745	47	10486.085	9963	11914	29
82	114	11152.667	9927	14072	125	10477.984	9834	12692	70	10222.357	9919	11776	107	10360.084	9837	11709	68	10321.691	9845	11683	62	10466.983	9872	11664	108	10113.880	9907	10833	140	10624.300	9890	12440	87	10384.379	9838	12347	97	10403.969	9864	13133	80	10402.325	9832	12076	47	10393.276	9860	11933	29
83	114	11222.588	9944	16510	125	10615.080	9826	12510	70	10158.414	9903	11642	107	10470.869	9694	11687	68	10270.677	9866	11411	62	10288.226	9836	11427	108	10088.602	9868	11027	140	10645.064	9720	12777	87	10607.299	9934	11591	97	10315.742	9879	12311	80	10535.250	9881	12313	47	10421.213	9852	11121	29
84	114	11483.298	9775	16798	125	10667.960	9947	12692	70	10151.886	9905	11281	107	10426.925	9874	11970	68	10151.735	9904	11883	62	10223.129	9869	13119	108	10028.426	9898	10736	140	10667.507	9870	12527	87	10589.195	9915	13521	97	10328.825	9815	12480	80	10465.888	9904	12290	47	10434.276	9866	11981	29
85	114	11215.974	9888	15882	125	10596.400	9836	12773	70	10084.672	9903	11475	107	10449.972	9807	12149	68	10298.162	9832	11185	62	10290.242	9868	11515	108	10101.259	9879	11048	140	10724.493	9837	12678	87	10565.460	9913	11585	97	10238.835	9782	13671	80	10423.475	9930	11618	47	10464.191	9895	12187	29
86	114	11185.518	9879	14400	125	10507.032	9938	12310	70	10124.100	9915	11472	107	10405.121	9829	12191	68	10133.353	9891	10997	62	10194.017	9861	10886	108	10094.741	9854	10887	140	10884.078	9683	13530	87	10428.173	9783	12790	97	10236.206	9762	13799	80	10618.662	9916	12721	47	10335.724	9900	11064	29
87	114	11156.956	9825	14154	125	10670.960	9724	14455	70	10180.286	9852	11178	107	10364.598	9872	11834	68	10134.441	9772	10723	62	10238.661	9779	12603	108	10121.194	9844	11219	140	10742.543	9832	12857	87	10625.621	9903	12637	97	10198.247	9861	11602	80	10557.050	9909	13251	47	10468.298	9800	12048	29
88	114	11042.771	9862	15504	125	10454.128	9887	11928	70	10214.957	9934	11054	107	10418.935	9658	11899	68	10267.956	9755	11717	62	10198.483	9843	11249	108	10073.926	9891	10971	140	10847.993	9784	13571	87	10497.482	9966	12019	97	10224.237	9900	12259	80	10502.013	9882	12715	47	10425.085	9744	11770	29
89	114	10931.368	9824	16016	125	10482.544	9831	12079	70	10079.500	9896	10767	107	10289.010	9887	11302	68	10289.000	9812	11721	62	10123.000	9890	10887	108	10111.009	9859	11481	140	10690.371	9893	12673	87	10795.448	9972	12509	97	10166.887	9883	11502	80	10636.938	9791	12276	47	10464.745	9830	11855	29
90	114	11085.079	9812	14132	125	10446.512	9900	13332	70	10137.414	9873	11002	107	10310.028	9887	11677	68	10242.883	9842	11793	62	10236.774	9923	11263	108	10051.314	9876	10947	140	10631.192	9811	12671	87	10453.333	9936	13024	97	10144.443	9875	10956	80	10469.225	9831	11997	47	10392.724	9930	11319	29
91	114	10945.307	9913	14130	125	10420.592	9928	12149	70	10175.028	9884	10980	107	10406.561	9730	12059	68	10250.677	9876	11619	62	10324.161	9854	11870	108	10068.731	9831	10923	140	10713.771	9842	13167	87	10436.506	9870	12147	97	10158.453	9818	11414	80	10711.487	9943	12599	47	10558.447	9834	11722	29
92	114	10966.158	9890	14314	125	10456.944	9854	12495	70	10150.214	9891	10795	107	10294.701	9844	11417	68	10416.633	9863	12081	62	10236.919	9943	11974	108	10086.056	9852	10873	140	10665.500	9847	13188	87	10383.356	9923	13752	97	10226.649	9894	11924	80	10558.750	9890	13892	47	10416.149	9829	11790	29
93	114	10924.711	9905	13060	125	10558.016	9799	12715	70	10112.886	9862	10740	107	10373.290	9902	12086	68	10190.515	9801	11054	62	10344.097	9886	11315	108	10114.027	9886	11234	140	10784.429	9709	13326	87	10447.621	9821	11820	97	10252.753	9676	12746	80	10529.450	9724	12139	47	10470.170	9851	11836	29
94	114	11020.403	9903	15054	125	10485.360	9882	13261	70	10070.172	9844	11239	107	10311.906	9778	12032	68	10268.515	9898	11173	62	10228.742	9934	11142	108	10035.241	9879	10866	140	10700.243	9857	12998	87	10410.609	9853	12562	97	10235.742	9868	12782	80	10598.487	9896	13524	47	10222.170	9829	10789	29
95	114	11239.097	9848	17364	125	10596.104	9886	13243	70	10066.000	9916	10591	107	10294.225	9860	11724	68	10387.735	9911	11291	62	10354.049	9907	11641	108	10118.064	9751	11555	140	10544.765	9893	12962	87	10501.402	9817	12477	97	10200.948	9846	12218	80	10620.400	9761	12813	47	10300.085	9932	11318	29
96	114	11054.333	9782	14549	125	10366.808	9830	12711	70	10171.500	9828	10873	107	10335.037	9907	11805	68	10162.338	9844	11884	62	10151.726	9863	11011	108	10068.723	9891	10984	140	10633.657	9610	13165	87	10396.655	9885	11527	97	10104.021	9885	11514	80	10554.150	9894	12919	47	10449.191	9882	11896	29
97	114	11187.324	9856	14612	125	10508.560	9913	13601	70	10140.714	9744	10853	107	10350.851	9888	11685	68	10286.883	9819	12431	62	10216.113	9920	11441	108	10122.148	9743	11442	140	10746.850	9828	12804	87	10323.839	9777	11219	97	10183.536	9901	11512	80	10671.000	9861	12585	47	10495.766	9963	12052	29
98	114	11162.886	9690	12890	125	10471.336	9770	11947	70	10190.143	9874	11314	107	10335.243	9845	11491	68	10258.617	9869	11447	62	10222.581	9892	11456	108	10096.676	9869	11569	140	10494.414	9885	11968	87	10374.793	9739	11474	97	10233.165	9809	12651	80	10445.325	9810	11907	47	10523.000	9963	11514	29
99	114	11072.605	9857	14739	125	10515.104	9849	12450	70	10153.528	9892	11107	107	10461.196	9861	12041	68	10198.323	9797	11081	62	10142.629	9902	10825	108	10108.870	9913	11396	140	10644.207	9770	11978	87	10401.528	9845	11385	97	10243.618	9885	12244	80	10446.575	9865	12480	47	10287.532	9848	11913	29
100	114	11414.711	9786	17790	125	10420.400	9871	12395	70	10105.286	9913	10872	107	10369.187	9913	12304	68	10247.177	9889	11680	62	10206.517	9876	10911	108	10054.352	9862	10940	140	10588.350	9903	13665	87	10443.448	9923	12316	97	10112.072	9700	12016	80	10408.200	9810	11994	47	10329.617	9947	12714	29
101	114	11095.544	9879	15485	125	10443.592	9844	12883	70	10093.028	9879	11315	107	10251.775	9793	11315	68	10351.809	9788	11687	62	10317.339	9874	11533	108	10176.093	9850	11035	140	10548.229	9829	13033	87	10278.839	9882	11234	97	10148.690	9854	11275	80	10455.525	9865	13000	47	10430.915	9596	11667	29
102	114	10981.658	9844	13730	125	10308.656	9827	11409	70	10094.886	9828	11009	107	10275.056	9850	11008	68	10151.147	9853	11144	62	10157.581	9824	11117	108	10129.019	9782	11467	140	10523.507	9867	12136	87	10395.598	9872	12433	97	10116.360	9906	11171	80	10467.000	9836	11941	47	10255.468	9892	11082	29
103	114	11109.158	9851	14230	125	10440.064	9609	13300	70	10091.914	9896	10788	107	10355.028	9778	11834	68	10170.015	9903	10751	62	10222.807	9897	11362	108	10211.204	9870	11682	140	10448.765	9791	11725	87	10379.265	9882	11671	97	10063.660	9904	10742	80	10546.350	9853	12422	47	10529.191	9893	11790	29
104	114	11092.342	9875	16038	125	10477.512	9812	11847	70	10100.543	9926	10511	107	10318.458	9846	11311	68	10258.750	9882	11566	62	10130.064	9725	11169	108	10160.973	9868	11104	140	10629.371	9880	12722	87	10268.540	9919	11751	97	10230.866	9855	11810	80	10505.225	9763	12567	47	10627.574	9883	12179	29
105	114	11061.685	9954	14819	125	10290.752	9862	11725	70	10165.643	9869	11088	107	10316.673	9819	11885	68	10195.867	9801	10848	62	10244.710	9904	11669	108	10088.019	9882	10514	140	10560.114	9887	12607	87	10327.747	9717	12092	97	10167.443	9773	11896	80	10546.362	9866	12150	47	10384.979	9829	11592	29
106	114	11078.114	9838	15731	125	10269.112	9876	11400	70	10219.828	9855	11885	107	10299.636	9841	11493	68	10261.221	9885	11684	62	10164.919	9918	11062	108	10226.519	9862	11259	140	10445.007	9851	11883	87	10278.667	9854	12263	97	10235.918	9799	12568	80	10383.275	9830	11842	47	10292.809	9820	11400	29
107	114	10716.658	9879	12516	125	10245.032	9837	11452	70	10058.800	9927	10466	107	10363.963	9851	11723	68	10164.323	9927	10926	62	10131.419	9914	11019	108	10228.509	9808	11360	140	10464.800	9798	12642	87	10242.161	9891	11640	97	10175.989	9882	11521	80	10389.588	9739	13158	47	10301.532	9876	11038	29
108	114	10705.921	9834	13643	125	10268.992	9781	11530	70	10045.328	9848	10403	107	10353.103	9845	12024	68	10122.191	9875	10817	62	10203.822	9918	10896	108	10293.361	9901	11271	140	10466.343	9805	12068	87	10321.552	9843	11142	97	10170.423	9900	11357	80	10253.987	9864	11721	47	10386.596	9968	11237	29
109	114	10805.553	9861	13846	125	10270.392	9829	11204	70	10074.929	9873	11163	107	10383.439	9816	11996	68	10165.500	9907	11560	62	10168.387	9904	11147	108	10156.176	9840	11215	140	10392.371	9781	11286	87	10173.069	9838	10980	97	10196.175	9879	11457	80	10300.362	9855	11749	47	10448.298	9647	12108	29
110	114	10920.518	9863	13570	125	10207.448	9850	11197	70	10056.371	9895	10658	107	10327.710	9923	11875	68	10147.867	9937	11075	62	10109.161	9868	11238	108	10260.759	9870	12215	140	10381.985	9836	11918	87	10154.126	9826	11327	97	10208.794	9772	11873	80	10466.763	9748	12584	47	10319.511	9897	11766	29
111	114	10803.403	9777	15315	125	10174.704	9860	12101	70	10152.700	9764	11380	107	10226.757	9825	11364	68	10250.515	9865	11310	62	10250.129	9801	11420	108	10076.723	9879	10971	140	10186.222	9867	11169	87	10230.195	9816	10933	97	10120.052	9874	11639	80	10354.975	9884	12858	47	10409.341	9688	11981	29
112	114	10623.737	9891	14309	125	10127.576	9900	11899	70	10091.714	9888	10847	107	10445.906	9796	11601	68	10194.221	9906	11376	62	10173.436	9929	11226	108	10180.009	9779	11295	140	10282.150	9889	11456	87	10162.173	9906	11302	97	10201.113	9888	11466	80	10311.688	9833	11592	47	10404.979	9809	11003	29
113	114	10496.658	9871	14470	125	10165.016	9815	11117	70	10120.900	9906	11293	107	10298.570	9859	11667	68	10167.633	9861	10831	62	10137.129	9881	10985	108	10113.806	9862	11212	140	10340.907	9886	11949	87	10138.851	9877	10827	97	10216.062	9872	12352	80	10345.500	9964	11551	47	10462.319	9951	12094	29
114	114	10646.377	9865	13209	125	10094.808	9840	10593	70	10110.000	9908	11110	107	10395.729	9827	11545	68	10239.883	9881	11234	62	10238.339	9886	11274	108	10137.436	9878	11497	140	10430.593	9699	12099	87	10302.414	9734	11602	97	10189.237	9810	11743	80	10333.675	9803	11373	47	10257.809	9885	11647	29
115	114	10478.211	9906	12277	125	10140.088	9848	11092	70	10110.200	9838	10717	107	10244.468	9918	11672	68	10208.117	9803	11600	62	10359.951	9727	12032	108	10157.231	9867	11089	140	10241.321	9893	11412	87	10196.322	9802	11205	97	10227.577	9871	11441	80	10308.700	9850	11801	47	10289.851	9862	10954	29
116	114	10639.141	9751	14520	125	10055.120	9893	10816	70	10136.914	9832	10931	107	10305.168	9834	11841	68	10128.515	9835	11007	62	10284.678	9867	11119	108	10238.787	9819	11087	140	10310.629	9774	11713	87	10227.402	9741	12170	97	10371.217	9781	13064	80	10360.987	9738	11712	47	10582.937	9913	12215	29
117	114	10616.176	9824	12528	125	10150.344	9837	11082	70	10157.343	9915	10798	107	10308.458	9865	12085	68	10201.588	9839	11347	62	10200.597	9841	11052	108	10158.454	9844	11177	140	10383.071	9816	12846	87	10279.701	9806	11221	97	10419.237	9817	12532	80	10361.162	9823	11287	47	10485.574	9956	11754	29
118	114	10605.500	9856	12810	125	10120.368	9761	11208	70	10096.857	9897	11004	107	10302.355	9891	11830	68	10219.338	9848	12298	62	10290.113	9834	11594	108	10135.564	9880	11195	140	10253.300	9909	11454	87	10162.920	9805	10890	97	10330.175	9880	12932	80	10404.975	9863	11488	47	10379.553	9860	11291	29
119	114	10690.597	9841	13436	125	10141.848	9880	10995	70	10129.485	9889	10949	107	10260.869	9830	11398	68	10213.721	9910	11990	62	10196.129	9869	10900	108	10177.926	9900	11073	140	10312.507	9854	12179	87	10289.851	9935	11492	97	10266.608	9886	11863	80	10328.500	9920	11602	47	10467.106	9784	11857	29
120	114	10403.035	9893	12804	125	10175.816	9786	11271	70	10099.414	9913	10498	107	10318.103	9821	11800	68	10192.544	9842	11034	62	10184.774	9885	11191	108	10093.277	9827	11386	140	10353.757	9723	12222	87	10212.563	9854	11314	97	10268.237	9886	13292	80	10305.400	9904	11641	47	10557.574	9882	11726	29
121	114	10506.763	9821	12323	125	10111.352	9858	11223	70	10369.243	9736	11787	107	10316.430	9900	11793	68	10234.956	9850	11247	62	10228.387	9843	11004	108	10154.630	9703	12557	140	10259.243	9893	11380	87	10180.506	9786	10883	97	10348.402	9878	11794	80	10225.263	9894	11019	47	10550.702	9866	11478	29
122	114	10640.824	9897	15160	125	10212.960	9822	11329	70	10149.729	9885	11331	107	10230.112	9875	11619	68	10220.441	9867	10769	62	10266.887	9881	11301	108	10182.593	9804	11621	140	10296.229	9852	11640	87	10204.506	9821	11220	97	10341.598	9803	12412	80	10304.412	9904	11742	47	10851.447	10016	12228	29
123	114	10511.605	9835	13620	125	10127.336	9883	11067	70	10195.357	9897	11477	107	10320.673	9886	11525	68	10203.147	9863	11140	62	10308.854	9889	11398	108	10053.194	9910	10686	140	10199.907	9877	11377	87	10194.885	9806	11516	97	10299.670	9833	12497	80	10315.013	9755	11706	47	10612.745	9875	12353	29
124	114	10324.746	9889	11620	125	10233.160	9761	11696	70	10187.828	9831	11087	107	10271.561	9876	11821	68	10302.823	9882	11241	62	10278.064	9894	11222	108	10097.880	9893	10949	140	10258.192	9873	11974	87	10191.632	9892	10927	97	10395.866	9887	13831	80	10198.438	9863	11048	47	10422.361	9947	12052	29
125	114	10517.886	9921	12030	125	10178.360	9912	11456	70	10181.714	9868	11388	107	10220.561	9832	11998	68	10148.397	9898	10776	62	10365.774	9892	11525	108	10181.111	9874	11330	140	10220.828	9847	11212	87	10213.586	9825	11647	97	10201.093	9913	12100	80	10356.225	9898	12320	47	10273.319	9873	11190	29
126	114	10528.386	9883	13585	125	10222.536	9813	11499	70	10259.371	9799	11240	107	10306.112	9891	11516	68	10130.985	9874	11098	62	10431.726	9914	11573	108	10161.704	9906	11111	140	10150.200	9909	11234	87	10170.437	9858	10857	97	10341.371	9849	12796	80	10431.162	9923	12525	47	10260.383	10001	11052	29
127	114	10427.053	9879	12605	125	10205.048	9750	11357	70	10127.086	9896	10799	107	10274.916	9856	11373	68	10270.206	9838	10766	62	10275.871	9883	11602	108	10156.046	9833	11620	140	10206.222	9886	11162	87	10237.518	9851	11255	97	10208.319	9798	11211	80	10323.763	9802	11479	47	10354.724	9778	11961	29
128	114	10514.947	9758	12809	125	10184.544	9795	11540	70	10133.058	9879	11135	107	10352.701	9841	12215	68	10181.073	9885	10964	62	10256.436	9903	11787	108	10148.148	9880	11197	140	10165.278	9817	11404	87	10201.229	9848	11101	97	10296.289	9889	14215	80	10456.188	9796	12959	47	10509.574	9942	11860	29
129	114	10646.693	9733	12643	125	10237.544	9835	11368	70	10156.972	9903	10843	107	10364.159	9815	11805	68	10216.294	9873	11114	62	10194.146	9902	11149	108	10152.148	9843	10891	140	10559.672	9904	12952	87	10151.414	9797	10672	97	10243.175	9758	13167	80	10423.062	9866	12846	47	10498.979	9815	11925	29
130	114	10643.815	9683	14898	125	10346.360	9696	12822	70	10084.643	9866	10975	107	10272.729	9825	11772	68	10149.867	9711	11022	62	10386.419	9916	11483	108	10130.481	9842	11014	140	10623.778	9800	14873	87	10276.885	9879	12194	97	10179.567	9908	11807	80	10484.763	9911	11740	47	10527.553	9848	12026	29
131	114	10759.588	9806	13975	125	10408.896	9767	13180	70	10114.386	9844	11180	107	10277.149	9857	11495	68	10331.544	9825	12740	62	10270.468	9886	11438	108	10068.731	9811	11399	140	10864.007	9898	13708	87	10224.528	9808	11712	97	10151.351	9815	12163	80	10621.362	9819	12904	47	10323.766	9846	11209	29
132	114	10856.026	9788	13521	125	10292.208	9767	11406	70	10158.129	9901	11294	107	10388.468	9848	14029	68	10194.471	9815	11296	62	10207.387	9864	10811	108	10150.064	9865	11019	140	10726.214	9838	12523	87	10144.391	9847	11480	97	10132.618	9852	11552	80	10522.500	9873	12211	47	10566.639	9907	12434	29
133	114	10772.658	9792	13895	125	10371.376	9772	11320	70	10163.657	9840	11193	107	10322.832	9848	11537	68	10234.544	9842	11252	62	10240.968	9874	11292	108	10255.963	9872	11856	140	10993.485	9898	13534	87	10330.080	9800	11635	97	10238.948	9857	11993	80	10540.600	9904	12284	47	10646.426	9798	11897	29
134	114	10808.623	9846	13143	125	10407.136	9792	12026	70	10144.828	9854	10742	107	10720.710	9757	12443	68	10375.956	9798	12332	62	10311.646	9907	11305	108	10187.564	9880	10981	140	10878.464	9839	13362	87	10136.437	9726	10946	97	10368.855	9898	12393	80	10661.388	9838	13256	47	10398.426	9876	11875	29
135	114	10736.070	9795	13305	125	10393.432	9914	11977	70	10266.828	9750	12090	107	10235.402	9908	11371	68	10238.235	9789	11547	62	10483.564	9844	12212	108	10151.343	9855	10853	140	10913.414	9644	13140	87	10168.173	9809	11299	97	10576.062	9881	12064	80	10660.312	9696	12962	47	10763.894	10002	12015	29
136	114	10616.176	9761	12211	125	10389.176	9855	12014	70	10172.828	9752	11667	107	10320.879	9876	12470	68	10174.706	9876	10629	62	10365.983	9844	11974	108	10135.796	9840	11011	140	10839.371	9839	14064	87	10250.839	9924	11473	97	10667.681	9810	14281	80	10705.950	9812	12883	47	10653.043	9867	12295	29
137	114	10502.359	9884	12137	125	10324.096	9842	11872	70	10218.600	9823	11227	107	10231.280	9781	10916	68	10252.044	9881	12044	62	10401.210	9848	11950	108	10166.750	9853	11441	140	10859.336	9737	14016	87	10165.575	9833	10901	97	10447.804	9890	13952	80	10598.787	9934	13563	47	10386.724	9895	11517	29
138	114	10794.702	9846	12980	125	10414.864	9841	12796	70	10251.300	9895	12270	107	10280.906	9892	11398	68	10145.809	9905	10806	62	10373.113	9889	11465	108	10183.120	9844	11253	140	10678.650	9877	12528	87	10249.448	9877	11299	97	10533.505	9719	14252	80	10754.662	9744	12951	47	10630.043	9941	12037	29
139	114	10711.509	9796	13154	125	10311.320	9916	12741	70	10143.586	9806	11188	107	10354.486	9715	11362	68	10212.573	9871	11321	62	10401.000	9823	11778	108	10116.314	9846	11195	140	10902.593	9811	15218	87	10171.425	9837	11182	97	10524.104	9912	13817	80	10810.987	9941	12644	47	10740.341	9966	11874	29
140	114	10750.518	9822	12918	125	10264.344	9787	11708	70	10120.314	9917	10831	107	10346.561	9735	11295	68	10217.117	9931	11528	62	10457.226	9853	11964	108	10160.843	9810	10889	140	10796.871	9899	14234	87	10363.667	9895	11684	97	10591.557	9870	13257	80	10603.263	9744	12692	47	11192.659	10066	13002	29
141	114	10586.412	9845	13702	125	10411.864	9839	12176	70	10095.672	9895	10598	107	10474.346	9703	11597	68	10327.353	9791	11239	62	10327.968	9915	11343	108	10156.398	9787	11544	140	10716.550	9877	13363	87	10290.908	9849	11133	97	10344.113	9873	12861	80	10704.525	9813	13740	47	10865.830	9968	12299	29
142	114	10716.685	9908	13954	125	10309.920	9866	11646	70	10253.429	9812	11819	107	10330.748	9759	11559	68	10207.500	9739	11212	62	10357.129	9793	11682	108	10117.130	9841	10818	140	10827.778	9849	12996	87	10267.805	9782	11802	97	10457.814	9647	13137	80	10635.400	9889	12560	47	11138.979	9840	12368	29
143	114	10617.886	9884	12598	125	10399.480	9811	12072	70	10097.571	9880	10698	107	10325.654	9829	11510	68	10290.147	9816	11371	62	10301.210	9796	11423	108	10123.314	9869	11098	140	10722.643	9882	13825	87	10319.126	9899	11512	97	10380.722	9850	12273	80	10597.525	9826	11924	47	11549.724	9834	14227	29
144	114	10569.851	9829	12591	125	10433.288	9753	11858	70	10119.672	9858	10934	107	10432.916	9776	11699	68	10161.971	9888	11095	62	10338.064	9919	11521	108	10090.019	9869	10753	140	10706.172	9840	12857	87	10215.092	9835	11639	97	10194.475	9886	11762	80	10853.100	9858	12841	47	11323.894	9833	14570	29
145	114	10684.763	9900	13448	125	10413.456	9867	11995	70	10238.600	9922	11826	107	10313.280	9933	11768	68	10135.691	9925	11294	62	10287.919	9828	11171	108	10098.463	9861	11124	140	10846.714	9821	15253	87	10219.747	9894	11198	97	10561.319	9867	13311	80	10726.112	9915	13283	47	11635.149	9971	13418	29
146	114	10789.220	9864	13576	125	10401.352	9824	11890	70	10231.058	9875	11133	107	10271.337	9870	11444	68	10384.309	9848	12540	62	10301.807	9840	11316	108	10155.120	9875	11278	140	10758.293	9825	12819	87	10354.023	9865	12376	97	10377.794	9864	11441	80	10785.112	9910	12585	47	11244.149	10006	13536	29
147	114	10803.421	9876	14264	125	10389.824	9775	12254	70	10233.386	9746	11198	107	10394.523	9760	11716	68	10192.029	9869	11291	62	10235.097	9829	11739	108	10074.704	9903	10971	140	10738.450	9886	13189	87	10248.528	9807	11775	97	10382.319	9772	12242	80	10606.175	9897	12129	47	11247.617	9804	13431	29
148	114	10733.938	9838	12547	125	10302.920	9811	11649	70	10191.214	9872	11447	107	10371.065	9835	11831	68	10356.573	9871	12025	62	10331.081	9887	11473	108	10172.686	9827	11301	140	10794.379	9872	12483	87	10296.862	9779	11184	97	10358.887	9855	12451	80	10538.850	9859	11982	47	11498.639	9806	14568	29
149	114	10583.482	9889	13041	125	10446.792	9715	13035	70	10275.086	9883	11283	107	10433.748	9894	11490	68	10257.088	9822	11899	62	10412.451	9779	12260	108	10184.676	9820	11614	140	10694.321	9857	13561	87	10229.104	9928	12221	97	10259.959	9831	11879	80	10781.225	9840	15451	47	11524.234	9991	13929	29
150	114	10795.079	9840	13118	125	10443.272	9832	12248	70	10159.243	9840	10857	107	10415.851	9805	12350	68	10248.221	9880	11021	62	10336.968	9882	12402	108	10152.454	9769	11153	140	10702.707	9732	13254	87	10160.874	9864	11567	97	10259.918	9909	11741	80	10552.275	9947	12438	47	11647.617	9988	13780	29
151	114	10814.482	9696	14896	125	10387.056	9810	12099	70	10132.371	9937	11066	107	10396.393	9917	11514	68	10197.323	9848	11269	62	10263.354	9814	10735	108	10152.417	9823	11159	140	10523.200	9758	12823	87	10199.793	9892	11968	97	10228.753	9816	11913	80	10534.100	9821	12688	47	11557.021	9997	13193	29
152	114	10878.526	9865	13860	125	10435.544	9880	12999	70	10175.614	9894	11065	107	10354.317	9676	12037	68	10233.397	9847	11426	62	10319.758	9892	11081	108	10068.611	9852	11060	140	10741.179	9898	13039	87	10269.954	9808	11634	97	10133.753	9770	11047	80	10494.162	9803	12812	47	11879.894	10296	16176	29
153	114	10776.570	9753	13870	125	10492.088	9817	12410	70	10228.157	9853	11571	107	10363.047	9827	11644	68	10340.221	9820	11665	62	10409.468	9852	11649	108	10118.963	9881	10818	140	10867.093	9780	13224	87	10258.931	9785	11736	97	10169.175	9875	12198	80	10524.200	9899	12187	47	11432.298	10052	13121	29
154	114	10827.632	9915	13732	125	10420.440	9878	12004	70	10181.786	9806	11106	107	10542.663	9595	12858	68	10175.633	9880	11462	62	10387.419	9911	11842	108	10110.074	9812	11009	140	10691.078	9782	13596	87	10135.920	9851	11279	97	10174.186	9841	11382	80	10375.438	9903	11895	47	11419.213	10004	13512	29
155	114	10778.947	9850	13889	125	10418.632	9744	13259	70	10195.558	9831	11026	107	10423.832	9870	12128	68	10246.706	9879	11310	62	10338.274	9882	12057	108	10146.102	9846	11309	140	10711.007	9814	13453	87	10261.874	9895	11697	97	10119.175	9874	10785	80	10641.000	9928	12675	47	11881.681	10167	13894	29
156	114	10723.815	9739	12867	125	10307.328	9867	11490	70	10196.472	9835	11371	107	10371.775	9864	11560	68	10222.338	9897	11338	62	10294.451	9796	11777	108	10113.037	9874	11484	140	10662.357	9846	12604	87	10207.874	9902	11288	97	10126.753	9884	10709	80	10723.188	9899	12988	47	11909.745	10542	14491	29
157	114	10935.053	9915	15143	125	10302.760	9845	11710	70	10176.528	9897	11093	107	10558.523	9867	12486	68	10151.235	9828	11213	62	10348.387	9888	12766	108	10116.000	9692	11360	140	10712.157	9927	12536	87	10205.966	9900	11268	97	10099.505	9868	12186	80	10494.825	9904	12968	47	11453.063	9977	12794	29
158	114	10778.298	9908	13317	125	10444.160	9854	11982	70	10135.442	9902	11336	107	10399.355	9818	11764	68	10209.544	9910	11444	62	10353.339	9776	11321	108	10108.093	9843	11766	140	10710.371	9892	12779	87	10208.253	9690	11937	97	10106.547	9899	10893	80	10802.787	9869	12789	47	11315.724	9929	14199	29
159	114	10732.614	9804	13811	125	10339.792	9865	11989	70	10207.229	9853	11160	107	10495.056	9865	11864	68	10337.691	9871	11913	62	10325.903	9848	11249	108	10085.519	9895	11080	140	10545.564	9835	13067	87	10178.356	9889	11314	97	10135.608	9883	10702	80	10514.438	9963	12353	47	11383.787	9882	13704	29
160	114	10741.789	9903	13625	125	10269.344	9888	11785	70	10123.871	9702	11227	107	10440.421	9783	12671	68	10160.441	9891	10984	62	10451.290	9865	12249	108	10094.833	9893	11410	140	10526.707	9833	12265	87	10270.781	9833	11956	97	10149.907	9881	11145	80	10746.275	9778	12994	47	11239.021	10182	12747	29
161	114	10574.026	9758	12983	125	10314.480	9866	11677	70	10146.143	9814	10738	107	10477.075	9853	11830	68	10198.412	9933	10934	62	10224.597	9887	11843	108	10100.186	9865	10951	140	10450.950	9766	12103	87	10228.299	9892	11286	97	10100.753	9862	11709	80	10802.600	9918	12654	47	11509.341	10098	14191	29
162	114	10725.220	9841	13943	125	10379.912	9893	12432	70	10239.015	9846	11079	107	10503.299	9716	12480	68	10138.823	9842	10932	62	10320.242	9836	11324	108	10153.973	9780	11067	140	10490.821	9877	11800	87	10399.540	9878	11780	97	10105.165	9868	11324	80	10499.650	9792	12518	47	11146.659	9668	12902	29
163	114	10679.158	9816	13711	125	10343.744	9711	11806	70	10087.843	9837	10845	107	10431.841	9808	12063	68	10251.573	9918	11539	62	10356.983	9839	11998	108	10056.574	9857	10715	140	10450.436	9871	12201	87	10196.988	9888	10957	97	10072.206	9871	10676	80	10483.787	9798	12254	47	11262.617	10028	12962	29
164	114	10576.351	9791	13037	125	10182.048	9829	11181	70	10161.500	9881	10982	107	10464.421	9756	11982	68	10193.765	9844	10856	62	10317.936	9932	11281	108	10102.046	9893	10961	140	10315.743	9862	11647	87	10239.265	9888	11430	97	10010.640	9894	10373	80	10560.412	9869	12105	47	11117.979	10020	12552	29
165	114	10528.053	9764	12587	125	10242.816	9913	11986	70	10124.172	9833	11337	107	10344.767	9898	11524	68	10118.485	9909	10801	62	10460.387	9894	12254	108	10137.204	9873	11540	140	10286.429	9898	11287	87	10286.080	9885	11415	97	10050.660	9887	10686	80	10295.463	9897	11448	47	11072.872	9950	13806	29
166	114	10601.132	9891	12353	125	10238.584	9892	11679	70	10103.771	9882	11050	107	10445.458	9865	11874	68	10152.897	9897	10865	62	10380.354	9912	12173	108	10176.064	9825	11944	140	10311.479	9751	11337	87	10245.241	9894	11231	97	10100.495	9873	10967	80	10423.625	9920	11789	47	11052.213	10012	13054	29
167	114	10567.702	9836	13923	125	10152.320	9898	11289	70	10084.558	9892	10601	107	10365.953	9827	11966	68	10228.927	9768	11816	62	10507.258	9927	12357	108	10217.120	9852	11529	140	10322.800	9793	11477	87	10121.345	9854	11341	97	10153.959	9895	11363	80	10369.438	9829	12489	47	11050.617	10071	12821	29
168	114	10504.324	9819	12526	125	10179.560	9856	11240	70	10136.300	9842	11155	107	10284.019	9720	11411	68	10184.117	9798	10933	62	10502.903	9888	12009	108	10074.186	9891	10726	140	10246.558	9887	11525	87	10185.713	9867	11148	97	10052.011	9858	10758	80	10342.987	9877	12226	47	11042.766	9926	12052	29
169	114	10559.780	9878	13139	125	10249.368	9857	11949	70	10144.300	9866	10839	107	10347.813	9888	11732	68	10220.633	9951	10857	62	10373.451	9931	11453	108	10165.250	9827	11405	140	10244.914	9823	11444	87	10113.482	9887	10814	97	10089.742	9906	10883	80	10409.575	9766	11770	47	11233.489	9890	12598	29
170	114	10383.254	9889	12841	125	10157.552	9846	10992	70	10079.543	9924	10811	107	10453.673	9783	11613	68	10248.750	9822	11381	62	10554.403	9859	13513	108	10150.519	9762	10836	140	10276.950	9851	11724	87	10188.379	9879	11366	97	10096.608	9865	11179	80	10371.850	9723	12662	47	10805.681	9944	13860	29
171	114	10498.377	9799	11942	125	10138.184	9811	10848	70	10034.472	9889	10582	107	10373.767	9909	12019	68	10102.721	9892	11121	62	10429.032	9788	11211	108	10051.583	9866	11196	140	10279.507	9773	11633	87	10163.391	9860	11354	97	10070.340	9863	10765	80	10342.088	9853	11816	47	10629.298	9917	12239	29
172	114	10484.789	9838	12110	125	10228.408	9811	11662	70	10186.643	9876	11014	107	10326.439	9832	11546	68	10189.941	9833	10996	62	10504.597	9843	12779	108	10103.027	9858	10738	140	10190.672	9888	11752	87	10175.713	9809	11020	97	10054.536	9902	10902	80	10375.550	9837	13341	47	10785.830	9917	12359	29
173	114	10454.938	9898	13296	125	10181.144	9861	11102	70	10064.729	9889	10749	107	10423.757	9805	12169	68	10179.544	9864	11226	62	10512.371	9917	12212	108	10115.564	9862	11116	140	10195.121	9877	11500	87	10190.805	9884	11471	97	10056.690	9895	10955	80	10442.188	9829	11575	47	10788.596	9660	12267	29
174	114	10566.237	9814	12885	125	10323.848	9787	11764	70	10050.100	9860	10581	107	10457.252	9866	12597	68	10170.603	9936	11220	62	10327.354	9811	12197	108	10107.694	9864	10903	140	10161.750	9840	11590	87	10335.701	9778	11446	97	10047.948	9896	10335	80	10258.325	9853	11211	47	11033.830	9748	13247	29
175	114	10367.333	9882	12568	125	10230.568	9875	11973	70	10123.429	9830	10976	107	10363.859	9752	11663	68	10394.662	9813	12342	62	10357.919	9866	12274	108	10076.824	9890	10766	140	10146.636	9855	11473	87	10271.425	9883	11461	97	10070.814	9886	10787	80	10494.425	9758	12980	47	10931.191	10008	11966	29
176	114	10431.693	9833	12314	125	10205.880	9874	12151	70	10083.300	9913	10509	107	10406.486	9865	12401	68	10153.412	9894	11284	62	10462.081	9866	12249	108	10162.759	9846	11300	140	10194.386	9738	11179	87	10230.425	9876	11201	97	10081.989	9885	11195	80	10406.875	9900	11852	47	11128.872	9892	12972	29
177	114	10555.720	9833	14046	125	10226.472	9851	11830	70	10170.200	9821	10955	107	10337.159	9836	11809	68	10163.059	9853	11031	62	10440.613	9792	12459	108	10159.777	9839	11289	140	10151.950	9861	11402	87	10353.701	9880	11393	97	10061.371	9864	10539	80	10226.787	9875	11587	47	10701.937	9928	12289	29
178	114	10595.474	9822	13710	125	10173.992	9889	11481	70	10130.900	9883	10977	107	10445.785	9896	12896	68	10171.250	9836	11576	62	10390.064	9901	11721	108	10204.213	9880	11957	140	10178.735	9856	11576	87	10266.805	9886	11516	97	10085.206	9879	11094	80	10277.525	9825	12405	47	10783.639	10069	11953	29
179	114	10526.859	9849	12560	125	10146.888	9864	10936	70	10158.472	9862	10827	107	10460.094	9907	12252	68	10104.529	9900	10715	62	10351.129	9791	12188	108	10115.333	9727	11559	140	10158.043	9905	11329	87	10248.448	9842	11031	97	10059.237	9899	11144	80	10299.775	9855	11633	47	10694.574	9879	11987	29
180	114	10504.009	9884	12896	125	10194.968	9859	10965	70	10074.600	9933	10738	107	10298.589	9863	11677	68	10194.133	9908	11765	62	10394.113	9741	12659	108	10122.769	9854	12072	140	10334.071	9897	11120	87	10232.667	9864	12151	97	10045.938	9907	10924	80	10465.500	9825	11497	47	10883.489	9920	12748	29
181	114	10515.263	9911	12400	125	10161.144	9848	11227	70	10059.286	9896	10559	107	10388.897	9773	12403	68	10126.044	9842	10685	62	10351.661	9808	11466	108	10293.352	9771	11462	140	10311.007	9819	11305	87	10262.781	9856	11392	97	10052.660	9875	10997	80	10235.638	9801	11344	47	10753.915	9888	13010	29
182	114	10469.114	9894	12823	125	10158.976	9749	11483	70	10105.571	9890	10873	107	10389.729	9820	11573	68	10179.265	9889	11140	62	10350.968	9902	13245	108	10137.723	9890	10974	140	10352.600	9871	11499	87	10166.920	9860	10765	97	10081.423	9850	11113	80	10179.688	9872	11181	47	10523.915	9809	11875	29
183	114	10635.185	9840	12978	125	10233.192	9838	11582	70	10115.143	9823	10604	107	10453.299	9763	12258	68	10175.647	9843	11355	62	10459.822	9884	11653	108	10202.527	9875	11685	140	10200.650	9798	11429	87	10402.540	9894	11651	97	10073.175	9828	10980	80	10285.287	9744	12736	47	10798.915	9703	11971	29
184	114	10483.053	9808	12789	125	10141.104	9784	11664	70	10179.400	9846	11138	107	10271.598	9835	11612	68	10287.927	9760	11350	62	10302.581	9832	11935	108	10095.917	9818	11340	140	10291.636	9640	12396	87	10247.333	9817	12097	97	10078.640	9902	11122	80	10222.775	9833	11464	47	10587.063	9844	11808	29
185	114	10347.333	9812	12240	125	10191.696	9877	11304	70	10132.886	9884	11260	107	10428.794	9801	12183	68	10187.677	9869	11213	62	10273.726	9862	11033	108	10148.287	9876	11838	140	10329.636	9896	11758	87	10223.689	9815	11832	97	10153.330	9832	11449	80	10304.525	9940	11423	47	10868.404	9712	12489	29
186	114	10416.149	9831	11975	125	10241.760	9860	11733	70	10075.886	9801	10891	107	10300.552	9874	11553	68	10220.677	9843	10955	62	10331.468	9876	11760	108	10256.064	9859	11544	140	10236.257	9781	11664	87	10141.862	9847	10836	97	10139.464	9864	11098	80	10299.412	9823	11445	47	10732.702	9890	11980	29
187	114	10576.026	9872	13273	125	10246.864	9929	11832	70	10059.528	9864	10407	107	10331.327	9816	11994	68	10280.662	9818	11260	62	10430.903	9920	12659	108	10125.037	9856	11189	140	10351.400	9834	12502	87	10238.425	9944	11440	97	10099.175	9889	11295	80	10332.737	9885	11827	47	10748.830	9937	12073	29
188	114	10622.438	9860	13153	125	10247.208	9799	11416	70	10102.814	9905	11042	107	10302.215	9825	11356	68	10133.779	9890	11160	62	10361.178	9791	12831	108	10077.083	9888	10874	140	10927.278	9894	14295	87	10193.747	9905	13689	97	10105.484	9884	11056	80	10230.775	9841	11418	47	10640.213	9886	11734	29
189	114	10654.298	9826	14473	125	10404.600	9881	12213	70	10224.114	9826	10945	107	10354.458	9822	11873	68	10161.897	9833	10876	62	10440.322	9880	11976	108	10092.991	9867	11074	140	11268.407	9882	15832	87	10302.379	9864	11832	97	10080.082	9795	11273	80	10469.525	9825	12277	47	10581.745	9849	11615	29
190	114	10618.886	9849	12702	125	10345.960	9806	12121	70	10162.286	9863	10959	107	10392.841	9843	11768	68	10274.912	9879	11450	62	10496.226	9843	12243	108	10154.473	9901	11365	140	11307.543	9732	15522	87	10280.299	9916	11657	97	10151.258	9882	11004	80	10503.062	9892	12278	47	10604.532	9888	12831	29
191	114	10651.588	9812	12618	125	10473.752	9907	12402	70	10108.114	9891	11101	107	10373.486	9792	11830	68	10280.500	9844	11772	62	10509.274	9899	12038	108	10122.630	9821	11396	140	11274.578	9887	14874	87	10318.368	9840	11840	97	10108.011	9856	10865	80	10398.088	9876	11718	47	10370.659	9834	11212	29
192	114	10593.298	9857	12775	125	10484.600	9761	12474	70	10204.914	9787	11122	107	10498.552	9771	11968	68	10306.662	9896	11088	62	10681.549	9858	13245	108	10094.936	9785	10722	140	11279.450	9838	15764	87	10468.311	9898	12651	97	10159.196	9843	11289	80	10407.300	9893	11903	47	10712.447	9943	12122	29
193	114	10606.815	9796	12560	125	10482.840	9887	11898	70	10139.371	9873	11005	107	10455.065	9904	11803	68	10299.794	9869	11132	62	10423.097	9803	12567	108	10097.741	9823	10823	140	11372.143	9871	15189	87	10525.528	9932	12053	97	10072.433	9885	10710	80	10480.463	9816	11915	47	10778.787	9974	12352	29
194	114	10777.956	9741	12773	125	10454.048	9837	12648	70	10147.771	9866	10705	107	10480.206	9816	13065	68	10266.867	9885	10911	62	10379.807	9837	11223	108	10121.444	9838	11266	140	11257.900	9814	16067	87	10302.368	9870	11721	97	10280.907	9882	11814	80	10366.787	9856	11854	47	10862.787	9924	12167	29
195	114	10685.632	9813	12797	125	10666.112	9829	13850	70	10139.058	9913	11403	107	10360.206	9828	11452	68	10268.177	9864	11383	62	10442.822	9866	11339	108	10086.917	9837	11093	140	11107.028	9766	14871	87	10240.506	9804	11293	97	10197.547	9890	12352	80	10512.925	9913	12272	47	10875.276	9953	12841	29
196	114	10634.053	9820	13504	125	10494.728	9797	12354	70	10114.357	9813	10725	107	10327.851	9846	11719	68	10343.133	9775	11914	62	10449.613	9929	12559	108	10105.417	9849	11216	140	11021.593	9782	14532	87	10419.241	9823	11761	97	10348.206	9910	12181	80	10365.987	9766	12146	47	10937.191	9742	12452	29
197	114	10583.780	9663	13065	125	10512.656	9843	11906	70	10231.614	9913	11285	107	10269.683	9851	11340	68	10236.338	9844	10966	62	10280.693	9859	11252	108	10201.917	9902	11091	140	11012.607	9873	13940	87	10295.080	9821	11503	97	10316.814	9830	12278	80	10659.912	9897	13255	47	10889.553	9851	12914	29
198	114	10844.886	9931	13269	125	10528.696	9671	12227	70	10134.028	9901	10910	107	10314.785	9827	11815	68	10209.912	9883	11409	62	10331.871	9887	11279	108	10104.296	9838	11140	140	10866.308	9894	13503	87	10333.896	9893	11455	97	10390.969	9899	12784	80	10265.938	9830	11060	47	11378.681	9986	13338	29
199	114	10866.974	9918	13785	125	10513.536	9841	11868	70	10161.371	9941	10727	107	10323.804	9830	12320	68	10237.956	9782	11675	62	10352.226	9833	11702	108	10113.657	9892	11950	140	11044.436	9912	14766	87	10273.701	9785	11602	97	10325.876	9890	12186	80	10563.875	9731	13420	47	11274.341	9883	13315	29
200	114	10772.833	9663	12443	125	10449.520	9676	12018	70	10116.343	9905	10707	107	10290.532	9804	11818	68	10269.927	9934	11288	62	10512.758	9944	12706	108	10148.731	9866	11226	140	11202.250	9634	14539	87	10393.069	9839	12490	97	10337.258	9840	12136	80	10548.013	9863	12758	47	11055.234	9894	13896	29
201	114	10929.842	9902	16616	125	10643.624	9773	12540	70	10091.743	9897	10599	107	10274.953	9923	12676	68	10191.573	9898	10914	62	10378.483	9876	11457	108	10085.204	9860	10993	140	10834.172	9677	13049	87	10352.644	9785	11997	97	10371.433	9900	12643	80	10468.888	9951	11600	47	11329.574	10076	13045	29
202	114	10790.746	9876	15024	125	10444.336	9709	12315	70	10124.957	9900	10763	107	10330.225	9867	12301	68	10175.867	9791	11041	62	10284.339	9885	11201	108	10105.824	9841	10824	140	10900.400	9842	14010	87	10289.931	9910	11602	97	10381.525	9892	12987	80	10686.688	9897	13024	47	11336.043	9803	13981	29
203	114	11072.632	9939	15219	125	10548.280	9895	12518	70	10141.500	9855	11301	107	10352.299	9787	12083	68	10214.823	9784	11603	62	10467.774	9892	11811	108	10144.296	9767	11109	140	10814.407	9839	12677	87	10362.080	9824	11497	97	10152.475	9842	11556	80	10557.188	9861	12421	47	11177.532	10144	12873	29
204	114	10918.737	9798	13692	125	10363.376	9876	12313	70	10151.558	9893	11133	107	10307.617	9773	11519	68	10340.867	9788	12447	62	10356.532	9866	11731	108	10112.093	9894	10892	140	10776.271	9794	12861	87	10403.275	9850	11943	97	10259.711	9846	13314	80	10433.688	9724	13102	47	11105.000	10034	12967	29
205	114	10696.185	9848	13710	125	10398.752	9896	12438	70	10076.543	9904	10654	107	10213.337	9908	11413	68	10131.603	9777	11335	62	10351.936	9817	13695	108	10175.186	9862	11503	140	10898.064	9844	13391	87	10497.161	9593	12512	97	10251.989	9847	12192	80	10753.300	9823	14707	47	11308.894	9984	13202	29
206	114	10841.658	9907	13556	125	10425.496	9816	12136	70	10198.857	9872	11045	107	10447.720	9852	11963	68	10249.927	9838	10943	62	10355.193	9785	11200	108	10149.704	9809	11187	140	10848.336	9931	12730	87	10382.356	9952	11297	97	10265.670	9778	11992	80	10463.013	9820	12479	47	11686.957	10262	14052	29
207	114	10662.965	9701	12324	125	10521.256	9841	13510	70	10245.686	9916	11306	107	10365.084	9753	12122	68	10297.544	9858	11015	62	10380.017	9924	12370	108	10039.436	9877	10685	140	10765.093	9857	13178	87	10299.896	9844	11467	97	10243.969	9869	11762	80	10571.838	9883	13374	47	10976.106	9913	13074	29
208	114	10701.667	9883	13313	125	10505.600	9870	12275	70	10143.129	9839	10952	107	10350.393	9889	11894	68	10089.971	9824	10817	62	10383.339	9809	11473	108	10164.777	9822	10812	140	10760.114	9914	13089	87	10398.816	9870	11900	97	10134.206	9784	11667	80	10563.138	9870	12672	47	11329.106	10008	15695	29
209	114	10779.588	9811	12544	125	10520.624	9823	12142	70	10244.000	9906	11505	107	10340.598	9778	11566	68	10280.250	9845	11297	62	10365.564	9898	12235	108	10098.306	9829	10939	140	10647.729	9838	13035	87	10379.437	9948	12172	97	10303.154	9829	12299	80	10622.037	9753	12564	47	11066.468	9828	13046	29
210	114	10751.509	9744	14114	125	10424.952	9851	12568	70	10117.257	9763	12463	107	10507.094	9892	12452	68	10116.559	9812	10781	62	10386.871	9869	11059	108	10073.564	9909	10740	140	10693.765	9870	12664	87	10333.402	9862	11413	97	10267.268	9830	11838	80	10792.237	9872	12964	47	10951.170	9988	12790	29
211	114	10535.185	9835	12604	125	10445.056	9816	12384	70	10058.028	9886	10762	107	10334.561	9873	12201	68	10184.927	9909	11641	62	10364.936	9832	11907	108	10124.120	9789	11513	140	10672.179	9894	14266	87	10366.954	9863	12389	97	10342.753	9850	12307	80	10601.325	9813	13291	47	11186.979	10156	14049	29
212	114	10489.868	9886	12782	125	10448.688	9875	12414	70	10203.743	9887	11278	107	10320.673	9876	11884	68	10150.367	9846	11517	62	10429.419	9882	11636	108	10146.204	9856	10895	140	10751.550	9703	12358	87	10445.896	9838	12161	97	10367.340	9879	12481	80	10637.412	9921	12904	47	11228.043	9842	13121	29
213	114	10825.815	9781	14009	125	10401.912	9820	11996	70	10209.472	9813	11493	107	10266.477	9897	11908	68	10144.559	9837	10756	62	10337.983	9809	11422	108	10116.186	9830	11290	140	10585.207	9855	13395	87	10374.460	9860	11451	97	10408.475	9820	12318	80	10730.775	9908	12816	47	11208.915	10023	14101	29
214	114	10725.289	9864	12578	125	10430.560	9853	11572	70	10110.800	9914	11310	107	10302.683	9874	11103	68	10151.456	9852	11821	62	10217.113	9896	10932	108	10113.463	9897	10784	140	10556.586	9806	12432	87	10445.598	9900	11575	97	10620.104	9807	13472	80	10523.375	9721	12843	47	11211.361	9985	13275	29
215	114	10644.676	9847	12210	125	10471.168	9842	12993	70	10214.972	9845	11100	107	10260.598	9862	11228	68	10260.471	9803	11919	62	10160.983	9893	10839	108	10133.204	9897	10974	140	10744.886	9798	13203	87	10336.034	9795	11234	97	10683.608	9650	13651	80	10563.800	9880	13307	47	11080.383	9758	12422	29
216	114	10624.518	9887	12705	125	10474.392	9846	12645	70	10240.229	9846	11312	107	10399.317	9917	12286	68	10261.588	9840	11484	62	10309.903	9856	11579	108	10068.954	9695	11990	140	10421.778	9881	12296	87	10307.069	9747	11700	97	10490.011	9804	12237	80	10831.737	9796	12485	47	11061.468	10069	12790	29
217	114	10695.693	9889	13064	125	10444.256	9680	12391	70	10194.357	9814	11269	107	10469.925	9759	11723	68	10276.441	9799	11547	62	10212.193	9876	11422	108	10074.713	9863	10790	140	10505.222	9930	13109	87	10313.402	9799	11424	97	10335.360	9855	12257	80	10541.275	9735	13411	47	11477.021	9798	12980	29
218	114	10672.746	9842	12804	125	10354.536	9882	12101	70	10205.414	9888	11671	107	10324.355	9827	11599	68	10187.367	9830	10827	62	10408.919	9805	11465	108	10128.436	9842	12515	140	10440.771	9746	12285	87	10323.275	9867	11482	97	10452.072	9772	13122	80	10711.138	9871	14136	47	11320.191	10029	12966	29
219	114	10528.482	9915	13429	125	10244.880	9880	11353	70	10246.485	9857	10969	107	10314.851	9870	11373	68	10281.412	9924	11323	62	10265.951	9783	11402	108	10072.009	9789	10792	140	10336.457	9858	11897	87	10258.586	9899	11964	97	10374.206	9744	12150	80	10537.487	9860	12842	47	11305.596	10034	14903	29
220	114	10553.500	9824	11957	125	10377.448	9901	12271	70	10135.485	9895	10786	107	10377.897	9900	11954	68	10252.088	9871	11593	62	10303.161	9885	12132	108	10094.519	9915	11169	140	10397.100	9807	11652	87	10372.701	9844	11482	97	10408.011	9876	13403	80	10555.763	9836	12106	47	11623.681	10132	13831	29
221	114	10521.763	9888	12507	125	10275.048	9902	12314	70	10159.743	9820	11060	107	10397.225	9892	12150	68	10156.823	9840	11321	62	10168.854	9920	10772	108	10150.370	9909	11153	140	10399.429	9838	11483	87	10424.322	9872	11982	97	10405.722	9887	13864	80	10455.725	9825	12053	47	11352.298	10033	13082	29
222	114	10534.974	9811	11750	125	10244.800	9842	12259	70	10077.071	9860	10636	107	10372.065	9805	11240	68	10159.103	9868	11152	62	10137.564	9880	11234	108	10140.509	9792	11179	140	10327.857	9892	11651	87	10174.287	9887	11493	97	10199.896	9831	11278	80	10638.100	9855	12140	47	11763.149	10092	14081	29
223	114	10416.693	9934	12711	125	10135.200	9888	11587	70	10068.614	9901	10928	107	10244.000	9863	11694	68	10201.485	9846	11680	62	10209.049	9844	11072	108	10198.306	9719	11482	140	10221.657	9821	11234	87	10174.034	9865	11398	97	10134.928	9882	11355	80	10411.287	9869	12188	47	11588.766	10165	14370	29
224	114	10530.298	9734	12742	125	10159.232	9829	11145	70	10114.400	9874	10805	107	10309.056	9741	11596	68	10210.383	9798	11375	62	10432.936	9819	12217	108	10231.287	9860	11592	140	10269.364	9878	11519	87	10162.034	9875	11159	97	10224.145	9888	11923	80	10552.463	9844	12089	47	11751.468	10132	13822	29
225	114	10532.097	9748	12078	125	10161.384	9803	11406	70	10163.657	9893	10930	107	10357.851	9800	11475	68	10149.867	9904	10915	62	10262.258	9879	11315	108	10181.991	9872	11741	140	10308.950	9834	12615	87	10088.092	9907	11058	97	10163.907	9901	11471	80	10425.838	9903	12552	47	11310.766	9904	13416	29
226	114	10524.754	9834	12619	125	10243.904	9866	11497	70	10153.243	9837	11032	107	10381.859	9876	12731	68	10156.059	9888	10767	62	10317.887	9815	11586	108	10140.352	9902	11535	140	10274.485	9845	12019	87	10156.816	9864	11198	97	10210.093	9803	11489	80	10409.812	9813	11955	47	11363.724	10040	13632	29
227	114	10474.562	9845	11951	125	10156.504	9881	11544	70	10118.828	9907	11073	107	10348.953	9873	11496	68	10151.367	9903	11239	62	10242.226	9871	10988	108	10212.564	9820	10807	140	10358.229	9877	11715	87	10203.851	9858	11233	97	10103.412	9887	10883	80	10592.388	9882	11964	47	11147.468	9960	13429	29
228	114	10420.315	9885	11764	125	10150.464	9810	11229	70	10133.472	9789	11070	107	10268.309	9718	11688	68	10050.265	9922	10757	62	10270.581	9910	11067	108	10223.074	9785	11170	140	10216.265	9837	11404	87	10244.138	9867	11674	97	10132.516	9888	11275	80	10302.325	9830	11813	47	10914.553	9910	12777	29
229	114	10301.693	9860	12361	125	10165.352	9879	11266	70	10086.700	9823	10926	107	10303.065	9797	11434	68	10201.779	9832	11440	62	10185.354	9884	11688	108	10204.963	9887	11998	140	10251.371	9857	11407	87	10209.862	9880	11271	97	10138.433	9848	12337	80	10455.075	9957	11566	47	10912.063	9975	12980	29
230	114	10408.044	9822	12199	125	10198.064	9886	12251	70	10173.100	9879	10974	107	10245.337	9864	11257	68	10067.177	9893	10771	62	10220.339	9880	11158	108	10253.667	9889	11976	140	10225.993	9753	11396	87	10237.333	9928	11678	97	10155.855	9855	12459	80	10451.625	9848	11853	47	11059.128	10148	13209	29
231	114	10511.018	9804	12126	125	10176.104	9859	12120	70	10131.957	9902	10867	107	10357.626	9842	12054	68	10246.044	9800	11615	62	10243.983	9797	11279	108	10184.167	9861	12387	140	10172.578	9893	11333	87	10123.460	9864	11384	97	10111.392	9802	11248	80	10355.225	9855	12226	47	11309.341	9902	13604	29
232	114	10452.763	9914	12239	125	10180.136	9877	11384	70	10199.043	9828	11280	107	10254.542	9874	11417	68	10100.088	9860	10892	62	10347.064	9856	11352	108	10113.186	9872	11084	140	10258.078	9832	11548	87	10193.012	9835	11235	97	10165.041	9873	11932	80	10374.388	9870	12087	47	11197.532	10054	13030	29
233	114	10536.193	9918	12882	125	10149.952	9855	11207	70	10143.857	9842	11142	107	10316.963	9849	11563	68	10124.000	9891	10913	62	10172.403	9835	10918	108	10123.333	9853	11121	140	10196.293	9770	11670	87	10160.632	9880	11222	97	10071.433	9881	10822	80	10364.675	9924	11902	47	11096.149	10162	12415	29
234	114	10274.289	9861	11539	125	10157.640	9862	11485	70	10116.200	9875	11178	107	10267.486	9812	12181	68	10127.809	9886	10858	62	10161.354	9835	11367	108	10157.723	9846	11321	140	10162.429	9840	11440	87	10151.759	9767	11361	97	10083.722	9858	10796	80	10443.100	9957	11828	47	10956.511	10010	12972	29
235	114	10438.780	9693	12021	125	10204.680	9871	11182	70	10093.515	9887	11181	107	10320.121	9880	12040	68	10160.927	9865	11313	62	10321.403	9773	12045	108	10154.639	9844	11154	140	10157.058	9764	11021	87	10181.414	9808	10742	97	10085.227	9805	10752	80	10390.888	9880	12097	47	11011.639	10074	12712	29
236	114	10313.693	9832	11858	125	10154.280	9794	11398	70	10134.714	9858	11280	107	10419.767	9929	12600	68	10169.383	9926	11107	62	10247.822	9916	11246	108	10072.259	9859	10852	140	10179.578	9817	11405	87	10176.494	9828	11357	97	10080.484	9849	11064	80	10297.225	9866	11412	47	10717.361	9928	12272	29
237	114	10493.649	9911	12128	125	10078.448	9865	11173	70	10069.257	9873	10596	107	10334.233	9841	12293	68	10207.691	9861	11459	62	10094.903	9882	10842	108	10143.880	9824	11272	140	10173.979	9895	10917	87	10160.229	9902	11576	97	10093.175	9881	11075	80	10374.100	9900	11478	47	11019.681	9893	12802	29
238	114	10385.018	9871	12432	125	10166.584	9847	11453	70	10151.528	9904	11007	107	10225.233	9794	11177	68	10185.000	9886	11383	62	10134.403	9886	10870	108	10146.611	9891	10881	140	10477.386	9812	14078	87	10256.725	9796	12007	97	10181.969	9887	11719	80	10299.463	9845	11390	47	10718.255	9926	11633	29
239	114	10313.868	9890	12095	125	10116.072	9875	11125	70	10119.543	9881	10963	107	10270.430	9860	11451	68	10164.867	9895	10740	62	10268.564	9843	11176	108	10204.602	9896	11641	140	10567.071	9856	12198	87	10262.253	9847	11891	97	10129.299	9922	11555	80	10509.287	9856	11619	47	11034.724	9741	13447	29
240	114	10340.237	9844	11122	125	10154.800	9735	11463	70	10107.558	9892	10793	107	10290.514	9859	11512	68	10159.353	9818	10988	62	10339.903	9879	12116	108	10130.973	9774	10871	140	10535.328	9804	12159	87	10309.851	9785	11731	97	10063.753	9868	10744	80	10328.375	9861	11727	47	10985.894	9970	14003	29
241	114	10404.465	9816	11637	125	10149.848	9893	11216	70	10093.414	9839	10571	107	10328.514	9902	11706	68	10162.735	9898	10936	62	10250.742	9834	11119	108	10150.306	9846	10813	140	10518.278	9858	12663	87	10170.908	9900	10994	97	10053.258	9921	10866	80	10363.037	9919	11730	47	10557.659	9966	11961	29
242	114	10374.711	9884	12310	125	10092.008	9891	10917	70	10184.786	9889	11629	107	10333.683	9824	11711	68	10155.809	9836	11271	62	10345.742	9815	11519	108	10157.056	9866	10906	140	10660.222	9812	13620	87	10389.908	9767	12017	97	10109.145	9863	10900	80	10453.537	9928	11991	47	10784.681	10048	12450	29
243	114	10338.720	9951	12238	125	10107.848	9833	10833	70	10116.957	9850	10830	107	10211.897	9795	11044	68	10206.956	9872	10904	62	10236.274	9904	11480	108	10093.814	9732	11129	140	10410.243	9898	11537	87	10231.069	9887	11419	97	10084.887	9845	10884	80	10285.412	9897	11524	47	10996.106	9698	12459	29
244	114	10331.246	9850	12042	125	10131.184	9838	11308	70	10117.114	9938	10643	107	10188.411	9872	11505	68	10081.617	9911	10637	62	10277.178	9895	11818	108	10126.083	9788	11175	140	10389.000	9774	12636	87	10180.195	9904	11650	97	10125.186	9902	11231	80	10417.775	9914	13028	47	10877.170	9836	12331	29
245	114	10260.746	9775	11467	125	10167.024	9845	11053	70	10050.143	9909	10784	107	10285.393	9886	11483	68	10215.471	9887	10941	62	10209.581	9871	11148	108	10084.269	9867	10836	140	10327.150	9859	11169	87	10245.000	9902	11634	97	10049.711	9837	10947	80	10274.725	9878	11467	47	10696.894	9908	11848	29
246	114	10402.324	9854	12097	125	10174.248	9842	11172	70	10113.800	9935	11228	107	10266.121	9856	11847	68	10102.177	9839	11523	62	10252.371	9915	11734	108	10167.473	9909	11377	140	10463.457	9860	11879	87	10176.311	9837	11336	97	10089.887	9881	10851	80	10284.625	9834	11318	47	10868.319	9988	12731	29
247	114	10529.754	9924	11774	125	10188.312	9789	11589	70	10157.414	9929	10847	107	10260.710	9887	11385	68	10204.309	9839	10874	62	10526.193	9853	12094	108	10124.204	9827	11083	140	11117.278	9889	13775	87	10236.862	9770	11331	97	10044.711	9895	10478	80	10292.513	9721	11529	47	10840.000	9936	12152	29
248	114	10533.088	9871	12254	125	10313.928	9909	11938	70	10111.043	9831	10991	107	10189.103	9865	11349	68	10159.029	9882	11108	62	10079.710	9855	11000	108	10138.667	9880	11311	140	11452.778	9872	15220	87	10247.609	9904	11741	97	10070.588	9881	10693	80	10412.463	9910	11544	47	10760.170	9817	12362	29
249	114	10584.018	9918	12326	125	10319.976	9695	11925	70	10160.814	9835	11481	107	10251.495	9868	12459	68	10207.809	9871	11278	62	10284.678	9832	11447	108	10149.444	9847	10932	140	11880.172	9921	17251	87	10190.023	9882	11796	97	10130.031	9864	11319	80	10492.862	9885	11956	47	10950.937	10035	12762	29
250	114	10700.097	9733	13110	125	10357.104	9909	11650	70	10286.672	9793	12723	107	10367.084	9805	12754	68	10228.117	9900	11074	62	10159.354	9900	11108	108	10097.111	9874	10929	140	11965.229	9847	20460	87	10294.954	9853	11669	97	10080.062	9885	10833	80	10329.975	9826	11895	47	10664.149	9866	11945	29
251	114	10406.658	9876	11863	125	10375.880	9864	11998	70	10209.472	9874	11418	107	10349.280	9738	11506	68	10171.279	9929	11337	62	10252.517	9860	11966	108	10121.787	9883	10888	140	11679.328	9647	16890	87	10212.805	9882	11856	97	10111.660	9870	11281	80	10458.438	9914	11510	47	10982.085	9987	12494	29
252	114	10551.315	9882	12411	125	10368.632	9837	12554	70	10186.857	9893	11457	107	10239.532	9832	11473	68	10285.235	9900	11869	62	10179.274	9901	11336	108	10106.167	9876	10826	140	11809.293	9809	18792	87	10352.149	9828	11917	97	10288.433	9896	11744	80	10506.400	9842	12695	47	11108.724	9892	12764	29
253	114	10534.649	9878	12142	125	10329.416	9954	11544	70	10149.143	9817	11164	107	10393.990	9819	12186	68	10197.662	9899	10973	62	10154.549	9842	10765	108	10182.676	9879	11021	140	11691.150	9877	15685	87	10346.034	9872	11938	97	10718.907	9864	12673	80	10718.062	9793	13343	47	10885.915	9921	12233	29
254	114	10500.965	9868	13186	125	10297.168	9752	11378	70	10210.657	9835	10801	107	10420.374	9913	12270	68	10174.500	9872	11241	62	10082.581	9877	10477	108	10150.870	9858	11154	140	11755.836	9661	15403	87	10240.173	9846	11357	97	10551.629	9856	12409	80	10610.062	9882	14013	47	11089.681	9946	12992	29
255	114	10619.641	9840	12340	125	10300.016	9774	11806	70	10391.172	9920	11798	107	10334.645	9913	11807	68	10204.765	9830	11022	62	10224.693	9894	11033	108	10217.963	9720	11376	140	11411.250	9513	16542	87	10191.265	9841	11750	97	10545.959	9928	12780	80	10462.312	9902	12964	47	11663.511	10040	14194	29
256	114	10497.307	9839	12302	125	10390.256	9889	12539	70	10248.686	9897	11110	107	10314.897	9871	12177	68	10436.059	9824	12610	62	10131.839	9919	11592	108	10159.657	9886	10836	140	11459.058	9831	16570	87	10257.161	9746	12127	97	10704.134	9777	12933	80	10654.050	9902	13145	47	11336.447	9752	12973	29
257	114	10543.271	9932	12099	125	10277.680	9843	11395	70	10344.243	9874	12247	107	10319.944	9880	11486	68	10184.338	9819	11131	62	10280.919	9876	11498	108	10133.306	9879	11331	140	11403.864	9835	14431	87	10212.138	9795	11127	97	10714.124	9857	13444	80	10511.000	9853	12052	47	11443.319	10003	13889	29
258	114	10502.229	9469	12980	125	10328.840	9835	12273	70	10350.172	9885	11824	107	10369.495	9869	11762	68	10243.853	9873	11191	62	10247.500	9837	11208	108	10117.981	9843	11352	140	11546.207	9611	15264	87	10218.173	9875	10787	97	10826.371	9750	13136	80	10344.625	9846	11790	47	11482.894	10137	13501	29
259	114	10601.456	9869	12586	125	10267.424	9814	11133	70	10227.500	9785	11321	107	10232.841	9869	11277	68	10187.250	9834	11209	62	10244.951	9918	11314	108	10175.944	9844	11434	140	11756.957	9840	15321	87	10200.275	9833	11386	97	10611.196	9780	14044	80	10395.438	9869	11932	47	11291.213	9869	13610	29
260	114	10581.202	9916	14314	125	10298.232	9860	11212	70	10356.243	9650	12388	107	10244.841	9846	11298	68	10287.383	9872	11397	62	10164.517	9928	11108	108	10167.731	9873	11535	140	11500.485	9947	16935	87	10293.771	9845	11286	97	10537.763	9882	12483	80	10428.325	9874	11830	47	11784.596	9791	13161	29
261	114	10428.903	9885	12393	125	10273.216	9895	12253	70	10194.472	9883	11120	107	10339.683	9868	12053	68	10203.000	9882	11259	62	10346.354	9863	11817	108	10105.473	9743	11169	140	11249.493	9868	14324	87	10209.425	9841	11426	97	10450.876	9891	13134	80	10261.838	9869	11592	47	11609.489	10144	13935	29
262	114	10628.456	9824	12224	125	10257.760	9850	11319	70	10373.200	9822	12245	107	10328.196	9848	11754	68	10214.809	9858	11091	62	10232.081	9834	12136	108	10094.444	9865	11047	140	11248.086	9858	15645	87	10220.586	9895	12348	97	10396.855	9897	11701	80	10487.112	9812	12532	47	11618.489	10003	13343	29
263	114	10549.315	9765	12137	125	10346.776	9816	11478	70	10153.985	9793	11084	107	10433.663	9865	11703	68	10197.794	9812	11444	62	10209.887	9857	11036	108	10130.491	9783	10905	140	11223.657	9746	15334	87	10336.023	9682	12191	97	10445.825	9856	12407	80	10585.088	9746	12739	47	11830.553	9910	14065	29
264	114	10452.685	9775	12508	125	10371.520	9816	12408	70	10225.043	9836	11631	107	10332.337	9816	11617	68	10151.588	9871	10973	62	10366.468	9791	12200	108	10077.898	9880	10569	140	11266.771	9923	13811	87	10381.414	9878	11591	97	10286.598	9817	11870	80	10470.150	9776	12902	47	11937.000	9651	14175	29
265	114	10482.614	9895	12360	125	10450.808	9835	12294	70	10197.700	9929	10927	107	10280.084	9746	11270	68	10174.456	9897	11244	62	10266.983	9859	10928	108	10061.973	9862	10711	140	11479.300	9915	15726	87	10312.069	9830	11467	97	10415.814	9684	12875	80	10609.338	9886	12899	47	11536.043	9849	12979	29
266	114	10574.430	9919	12215	125	10460.752	9762	12232	70	10302.515	9815	11683	107	10328.888	9838	11686	68	10396.735	9811	12523	62	10242.468	9862	11074	108	10158.833	9746	11531	140	11318.765	9869	15257	87	10157.195	9900	11207	97	10200.547	9849	11190	80	10500.963	9734	11713	47	11976.574	10312	13999	29
267	114	10492.685	9912	13408	125	10357.328	9892	11254	70	10359.114	9646	11832	107	10423.327	9799	12353	68	10159.279	9924	11362	62	10242.887	9906	11030	108	10132.667	9846	11237	140	11253.071	9782	13708	87	10246.632	9874	10949	97	10223.670	9843	11375	80	10535.950	9754	12587	47	11836.319	9974	14221	29
268	114	10618.254	9906	12423	125	10363.008	9944	12026	70	10406.229	9845	11693	107	10253.804	9859	11139	68	10062.088	9898	10322	62	10306.549	9883	11641	108	10112.630	9867	10848	140	11404.942	9838	17398	87	10309.229	9764	11542	97	10125.825	9873	11233	80	10630.237	9881	12646	47	11747.872	10398	14384	29
269	114	10439.315	9900	12191	125	10354.432	9816	12355	70	10251.343	9869	11880	107	10353.523	9843	11483	68	10196.147	9911	10886	62	10257.661	9805	11311	108	10078.389	9882	10894	140	11150.850	9922	14708	87	10211.034	9887	11134	97	10167.660	9808	11816	80	10585.487	9786	12208	47	11733.149	10039	13978	29
270	114	10630.412	9907	12865	125	10364.344	9847	12358	70	10240.786	9837	11109	107	10317.720	9674	12277	68	10233.294	9847	11108	62	10195.081	9830	11138	108	10129.731	9854	11065	140	11181.793	9904	16569	87	10246.195	9861	12227	97	10175.062	9752	12344	80	10578.987	9912	12753	47	11612.106	10008	13446	29
271	114	10506.211	9875	12013	125	10433.528	9826	11870	70	10176.114	9834	11245	107	10436.168	9843	11684	68	10253.088	9882	11377	62	10188.854	9836	11105	108	10117.314	9863	10982	140	11000.922	9823	14928	87	10290.229	9867	10950	97	10123.690	9908	11086	80	10591.900	9907	12608	47	11636.787	10023	13063	29
272	114	10774.780	9908	13732	125	10411.096	9879	11607	70	10156.129	9811	10732	107	10315.916	9879	11670	68	10203.235	9870	11084	62	10211.661	9837	11207	108	10115.111	9852	11085	140	11347.743	9694	14537	87	10280.586	9879	12719	97	10101.052	9866	11136	80	10510.638	9769	11620	47	11735.063	10461	13125	29
273	114	10549.763	9811	12530	125	10357.224	9740	11697	70	10221.571	9823	11038	107	10288.869	9920	11895	68	10062.323	9882	10666	62	10223.903	9844	11065	108	10175.787	9786	11422	140	10975.000	9792	13708	87	10228.988	9877	11974	97	10099.011	9805	11286	80	10877.225	9906	12779	47	11235.191	10117	13338	29
274	114	10578.614	9703	12404	125	10380.288	9766	12470	70	10183.857	9842	10765	107	10396.346	9852	12175	68	10117.838	9887	10928	62	10198.178	9914	11055	108	10194.944	9779	11463	140	10974.936	9726	13703	87	10201.195	9860	11186	97	10078.640	9883	11212	80	10480.350	9839	12171	47	11206.383	9940	14373	29
275	114	10652.447	9628	14138	125	10443.424	9818	12625	70	10195.071	9901	11139	107	10350.317	9902	11895	68	10080.250	9835	11405	62	10215.983	9865	11078	108	10103.713	9800	11047	140	10964.778	9834	14458	87	10298.655	9806	10927	97	10149.938	9848	12010	80	10614.338	9881	11898	47	11699.319	10035	14093	29
276	114	10617.947	9809	12941	125	10320.992	9760	12105	70	10173.957	9909	10747	107	10330.019	9748	12054	68	10210.000	9846	11199	62	10222.951	9839	10847	108	10096.269	9774	11310	140	10843.172	9901	14129	87	10254.494	9820	11479	97	10126.742	9770	10959	80	10547.275	9818	12301	47	11217.063	10069	14213	29
277	114	10579.070	9900	13347	125	10312.136	9874	12268	70	10088.386	9823	11034	107	10364.804	9786	12299	68	10225.133	9776	11226	62	10178.517	9863	11034	108	10160.407	9871	11239	140	10769.343	9927	13152	87	10222.402	9776	11349	97	10075.165	9868	10826	80	10502.075	9842	12471	47	11379.404	9623	14337	29
278	114	10290.377	9862	11266	125	10357.992	9877	11920	70	10294.229	9891	11660	107	10257.486	9876	11112	68	10186.412	9889	11026	62	10320.274	9819	11848	108	10090.407	9896	10923	140	10872.735	9854	13540	87	10224.713	9818	11044	97	10089.660	9920	10905	80	10471.000	9856	11510	47	11399.872	10005	13352	29
279	114	10464.000	9885	12255	125	10340.848	9798	12129	70	10233.929	9640	11721	107	10308.859	9876	11480	68	10136.191	9843	10686	62	10229.983	9878	11485	108	10107.223	9842	10696	140	10840.472	9722	13963	87	10201.437	9831	11383	97	10117.918	9830	12196	80	10474.037	9872	12120	47	11011.937	9710	12200	29
280	114	10483.246	9820	11793	125	10227.816	9866	11200	70	10110.100	9893	11465	107	10329.673	9859	11964	68	10307.603	9803	11274	62	10246.742	9856	12392	108	10123.824	9888	11356	140	10802.414	9888	12713	87	10239.518	9786	11208	97	10041.495	9885	10571	80	10579.900	9761	14050	47	11170.574	10022	13002	29
281	114	10321.676	9916	11550	125	10272.016	9761	12026	70	10176.814	9875	11286	107	10215.374	9893	11581	68	10197.117	9924	11141	62	10445.597	9825	11770	108	10200.944	9833	11745	140	10658.321	9887	13098	87	10308.000	9863	12174	97	10106.206	9861	11139	80	10398.513	9861	11793	47	11094.128	10150	12940	29
282	114	10345.430	9827	12130	125	10228.880	9854	11605	70	10153.058	9907	11479	107	10338.131	9780	11823	68	10120.294	9898	10817	62	10231.451	9849	10896	108	10066.231	9866	11156	140	10545.036	9688	12176	87	10208.874	9890	11254	97	10146.690	9871	11061	80	10390.700	9888	11226	47	11300.128	10366	12443	29
283	114	10317.877	9828	11663	125	10207.792	9856	11566	70	10156.942	9859	10849	107	10325.822	9903	11338	68	10157.912	9908	11410	62	10303.307	9881	11590	108	10085.000	9868	10897	140	10420.679	9817	12732	87	10370.173	9894	12319	97	10077.948	9798	11138	80	10462.200	9898	12096	47	11539.681	10032	13358	29
284	114	10429.079	9920	11985	125	10144.792	9885	11119	70	10107.371	9893	10643	107	10296.570	9889	11503	68	10157.617	9917	11159	62	10341.549	9823	12367	108	10236.936	9758	11051	140	10750.778	9866	13544	87	10262.437	9800	11456	97	10099.959	9824	11253	80	10371.862	9952	11150	47	11037.809	9979	12708	29
285	114	10438.176	9930	12105	125	10158.960	9827	10949	70	10149.286	9782	11223	107	10248.243	9823	11142	68	10099.456	9891	10797	62	10395.064	9826	12220	108	10145.824	9851	11642	140	10552.735	9877	12744	87	10228.781	9856	11064	97	10065.640	9902	10778	80	10333.650	9918	12137	47	11336.681	10220	13425	29
286	114	10321.280	9918	11357	125	10108.424	9867	10982	70	10057.286	9883	10966	107	10307.225	9830	11345	68	10319.779	9770	11491	62	10270.097	9716	12055	108	10050.686	9876	10610	140	10686.521	9650	13229	87	10287.851	9817	11410	97	10035.835	9869	10465	80	10355.125	9755	11894	47	10974.447	9776	13149	29
287	114	10285.903	9832	12180	125	10179.080	9878	11240	70	10187.843	9884	11391	107	10206.337	9790	11079	68	10120.603	9875	10921	62	10282.581	9884	12442	108	10148.741	9895	11570	140	10501.350	9770	12461	87	10195.667	9894	11625	97	10071.237	9860	10690	80	10358.362	9810	11427	47	11090.085	10013	12456	29
288	114	10319.667	9864	12208	125	10126.016	9882	11092	70	10133.972	9879	11268	107	10450.327	9780	13743	68	10092.279	9815	10700	62	10232.242	9871	10999	108	10220.787	9883	11851	140	10516.786	9832	12278	87	10213.448	9796	11349	97	10024.722	9857	10318	80	10307.450	9885	11026	47	10776.489	10067	12449	29
289	114	10217.833	9796	11228	125	10247.056	9848	11289	70	10129.714	9910	11024	107	10244.785	9847	11630	68	10253.956	9798	12378	62	10229.919	9890	10915	108	10117.120	9883	10886	140	10568.979	9839	12705	87	10234.173	9830	11169	97	10056.360	9845	11117	80	10355.625	9913	12400	47	10832.872	10009	12003	29
290	114	10368.737	9646	12947	125	10164.312	9845	11675	70	10117.871	9868	10762	107	10346.691	9868	11545	68	10187.309	9883	11411	62	10232.436	9798	11653	108	10130.509	9819	10810	140	10664.571	9802	13105	87	10465.977	9914	11643	97	10112.681	9875	11921	80	10272.975	9839	11761	47	10767.639	9978	12659	29
291	114	10314.097	9843	11738	125	10195.920	9841	11159	70	10040.543	9899	10867	107	10277.888	9883	11550	68	10174.367	9912	11163	62	10277.742	9903	11446	108	10157.491	9850	11499	140	10855.058	9922	14151	87	10364.988	9896	12244	97	10046.640	9845	10496	80	10281.600	9853	11548	47	10794.043	9982	12235	29
292	114	10303.070	9789	11261	125	10255.296	9592	13104	70	10088.442	9911	10765	107	10263.000	9836	11213	68	10085.633	9871	10670	62	10303.710	9790	11592	108	10128.852	9872	11289	140	10873.857	9896	13044	87	10244.356	9884	11266	97	10098.979	9849	10943	80	10263.100	9838	11272	47	10873.724	9993	12988	29
293	114	10295.886	9834	11480	125	10163.608	9847	10905	70	10077.814	9787	10688	107	10289.505	9843	12004	68	10152.279	9898	10923	62	10271.983	9887	11368	108	10129.917	9903	11114	140	10920.414	9829	14089	87	10199.552	9895	11079	97	10165.505	9903	11931	80	10322.162	9772	11672	47	10989.341	10214	13478	29
294	114	10314.526	9804	11430	125	10238.192	9902	11771	70	10104.314	9851	10971	107	10216.439	9851	11439	68	10082.985	9859	10549	62	10141.242	9894	10921	108	10139.546	9838	11443	140	11038.121	9741	14562	87	10251.265	9873	11312	97	10034.124	9888	10687	80	10228.925	9848	11257	47	10658.319	9922	12139	29
295	114	10201.271	9853	11513	125	10263.624	9897	11141	70	10118.157	9824	11021	107	10176.785	9872	11429	68	10125.044	9782	10791	62	10257.500	9892	12040	108	10094.583	9876	11251	140	10734.308	9866	13226	87	10300.425	9893	12015	97	10023.783	9856	10659	80	10207.650	9886	11804	47	10959.404	9837	12575	29
296	114	10248.342	9866	11875	125	10137.520	9835	10959	70	10041.786	9907	10517	107	10254.785	9868	11557	68	10077.573	9899	10782	62	10168.678	9883	11038	108	10092.046	9848	11155	140	10618.179	9804	13101	87	10300.954	9834	11974	97	10097.217	9838	11644	80	10299.150	9800	11620	47	10762.043	9937	12191	29
297	114	10329.438	9877	12197	125	10110.472	9855	11097	70	10124.071	9923	10876	107	10319.355	9909	11622	68	10103.633	9892	10860	62	10528.193	9925	12771	108	10097.148	9865	10902	140	10605.107	9822	12066	87	10247.437	9883	11715	97	10079.557	9875	10831	80	10354.062	9910	12541	47	10833.426	10145	11903	29
298	114	10315.070	9826	11967	125	10103.928	9885	10850	70	10130.400	9890	11749	107	10404.859	9935	12625	68	10163.471	9870	10729	62	10227.854	9890	11160	108	10139.259	9827	11292	140	10392.186	9902	12593	87	10186.862	9886	11585	97	10119.310	9829	11328	80	10238.375	9875	11721	47	10799.745	9955	13572	29
299	114	10286.315	9874	11873	125	10115.728	9815	11463	70	10112.472	9798	11036	107	10208.486	9819	11309	68	10168.912	9902	11018	62	10175.613	9897	12054	108	10178.213	9898	11130	140	10451.692	9844	12046	87	10203.080	9829	11829	97	10074.031	9833	11509	80	10298.088	9932	11434	47	11226.617	10053	13907	29
300	114	10240.518	9767	11321	125	10175.200	9819	11246	70	10098.985	9870	10951	107	10191.131	9882	11001	68	10137.103	9895	10925	62	10386.790	9844	12516	108	10145.556	9846	11492	140	10429.414	9791	11721	87	10208.104	9878	10838	97	10085.382	9853	11211	80	10236.800	9849	11510	47	11005.383	9694	13730	29
301	114	10307.229	9849	12017	125	10133.272	9879	11513	70	10155.500	9909	10988	107	10381.589	9898	12738	68	10108.279	9801	10754	62	10171.354	9725	12243	108	10069.000	9856	11012	140	10521.200	9685	12646	87	10224.023	9867	12024	97	10095.031	9760	11936	80	10300.075	9897	12075	47	10899.128	10129	13179	29
302	114	10302.220	9726	11754	125	10159.200	9745	11306	70	10156.086	9889	11107	107	10198.897	9887	11468	68	10158.412	9723	10939	62	10146.613	9874	11188	108	10118.186	9861	11145	140	10267.871	9826	11478	87	10232.747	9863	11144	97	10142.382	9861	11130	80	10157.400	9838	11245	47	10740.298	9996	12218	29
303	114	10328.158	9923	11897	125	10122.208	9878	11194	70	10113.828	9875	11088	107	10215.019	9888	11276	68	10101.867	9892	11024	62	10250.274	9903	12264	108	10161.102	9865	11624	140	10355.650	9835	11666	87	10151.689	9873	11304	97	10088.031	9874	10680	80	10257.775	9919	11130	47	10756.149	9924	12382	29
304	114	10216.342	9856	11995	125	10032.376	9886	10627	70	10117.400	9910	10885	107	10252.149	9797	11986	68	10104.823	9923	10918	62	10260.951	9835	11296	108	10239.898	9714	11522	140	10250.157	9747	11645	87	10176.942	9908	11400	97	10052.577	9885	11134	80	10171.600	9856	11123	47	10637.979	9864	12615	29
305	114	10443.289	9882	11991	125	10174.312	9821	11123	70	10202.371	9825	11468	107	10272.439	9907	11841	68	10118.515	9934	11066	62	10298.854	9785	11470	108	10188.157	9923	12196	140	10649.808	9889	12645	87	10330.265	9800	12209	97	10104.258	9838	11021	80	10295.638	9882	11224	47	10678.021	9913	13430	29
306	114	10393.430	9864	11738	125	10207.992	9720	11338	70	10079.586	9859	11164	107	10202.944	9770	11163	68	10139.544	9906	11080	62	10331.581	9817	11612	108	10172.936	9818	11582	140	11027.164	9924	14005	87	10242.598	9775	10998	97	10071.681	9900	10976	80	10253.513	9892	11413	47	10641.894	9934	12093	29
307	114	10409.246	9830	12438	125	10158.296	9884	11048	70	10128.543	9890	10877	107	10225.561	9764	11599	68	10125.133	9898	10914	62	10412.597	9841	11876	108	10107.407	9896	10923	140	11205.578	9871	16130	87	10334.195	9858	11613	97	10100.855	9870	11103	80	10406.500	9789	11900	47	10737.426	10109	12118	29
308	114	10445.298	9844	13557	125	10270.512	9827	11426	70	10133.286	9866	11158	107	10231.131	9861	11000	68	10123.412	9847	11049	62	10398.129	9845	11808	108	10141.250	9813	11396	140	11577.936	9806	15615	87	10348.563	9832	11842	97	10105.804	9895	11224	80	10273.037	9865	11417	47	10828.681	9795	12970	29
309	114	10417.807	9923	12120	125	10233.960	9895	11248	70	10168.843	9900	11510	107	10238.206	9899	11550	68	10139.883	9911	10747	62	10501.646	9947	13135	108	10182.519	9790	11378	140	11544.164	9948	17496	87	10469.816	9872	12183	97	10047.031	9876	11035	80	10389.125	9914	12792	47	10892.937	9873	14819	29
310	114	10431.447	9885	12460	125	10287.184	9751	12099	70	10067.643	9893	10753	107	10293.486	9890	11630	68	10251.162	9893	11031	62	10243.017	9852	11289	108	10149.130	9888	11227	140	11533.278	9842	14614	87	10352.104	9768	11331	97	10032.690	9900	10528	80	10345.013	9809	11585	47	11021.383	9945	13888	29
311	114	10443.237	9853	12134	125	10226.872	9812	11987	70	10154.914	9854	11112	107	10334.065	9834	12282	68	10274.633	9896	11175	62	10291.581	9844	12012	108	10110.991	9886	11207	140	11610.050	9931	14755	87	10311.311	9893	12094	97	10053.567	9821	10875	80	10563.700	9908	12368	47	11260.085	10320	13085	29
312	114	10442.579	9709	11996	125	10305.744	9805	11679	70	10182.985	9796	12005	107	10350.542	9648	13002	68	10230.971	9889	11245	62	10429.081	9939	12091	108	10118.370	9823	10912	140	11385.828	9858	15053	87	10540.000	9896	11973	97	10085.402	9895	11507	80	10448.525	9883	11545	47	10954.766	9686	12230	29
313	114	10416.211	9806	11729	125	10366.048	9867	11944	70	10102.942	9900	10910	107	10325.767	9891	11565	68	10130.471	9770	10663	62	10353.597	9907	12519	108	10128.686	9860	11358	140	11307.643	9788	15088	87	10413.069	9861	11872	97	10024.145	9893	10445	80	10444.963	9801	12235	47	10811.298	9966	12396	29
314	114	10418.526	9876	12739	125	10352.760	9781	11946	70	10155.985	9910	11096	107	10256.448	9924	11090	68	10191.427	9878	11136	62	10391.951	9773	11882	108	10070.620	9829	10653	140	11114.507	9808	14584	87	10494.425	9865	12100	97	10048.082	9856	11007	80	10641.875	9782	12753	47	11046.298	9923	12700	29
315	114	10473.298	9920	14322	125	10249.160	9759	11711	70	10103.629	9822	10683	107	10226.262	9842	11293	68	10360.838	9798	11726	62	10154.419	9866	10690	108	10178.593	9887	11223	140	11192.222	9892	14445	87	10488.173	9875	11808	97	10094.124	9898	11203	80	10266.325	9857	12225	47	11111.085	9956	13375	29
316	114	10481.114	9801	12895	125	10323.336	9862	11374	70	10216.314	9857	11033	107	10304.663	9883	11635	68	10221.383	9879	11121	62	10337.936	9851	11912	108	10080.973	9877	10662	140	11230.464	9870	14006	87	10537.173	9867	11606	97	10253.577	9918	11492	80	10507.412	9873	11915	47	11087.085	9619	13049	29
317	114	10530.229	9731	11820	125	10352.640	9785	12156	70	10224.729	9831	11781	107	10329.748	9842	12125	68	10188.250	9846	11367	62	10262.936	9891	11218	108	10165.027	9885	11086	140	11155.536	9946	15478	87	10399.689	9870	11450	97	10239.011	9896	12028	80	10393.100	9858	11406	47	11089.766	9971	13106	29
318	114	10587.167	9747	13351	125	10261.480	9877	11312	70	10228.271	9864	11281	107	10236.411	9887	11021	68	10225.044	9873	11268	62	10427.436	9825	12049	108	10109.463	9856	11554	140	11089.150	9912	13499	87	10290.805	9794	11520	97	10201.876	9884	11480	80	10360.475	9787	11926	47	11280.383	10030	13047	29
319	114	10501.149	9841	12569	125	10311.992	9864	11767	70	10210.828	9755	11137	107	10267.178	9881	11194	68	10190.397	9885	11173	62	10461.613	9933	12062	108	10044.398	9908	10731	140	11012.350	9873	13386	87	10433.586	9875	12267	97	10274.062	9878	12049	80	10495.000	9892	12402	47	11505.511	9986	15076	29
320	114	10598.859	9850	13517	125	10428.120	9880	12707	70	10170.172	9879	11014	107	10265.233	9758	12198	68	10224.015	9862	11582	62	10282.178	9737	11894	108	10103.898	9847	10786	140	10981.735	9878	14439	87	10415.023	9857	12033	97	10176.516	9871	12156	80	10452.463	9858	13128	47	10984.809	9964	12744	29
321	114	10559.570	9907	12322	125	10354.712	9764	12638	70	10229.000	9780	11283	107	10434.738	9834	12354	68	10098.471	9860	10820	62	10286.742	9878	11676	108	10135.973	9912	11242	140	11229.893	9837	14601	87	10413.931	9775	11648	97	10240.104	9900	11899	80	10406.425	9895	11628	47	11250.063	9944	13220	29
322	114	10464.298	9816	12704	125	10431.696	9837	12076	70	10265.058	9776	11059	107	10213.897	9861	11571	68	10192.073	9837	11040	62	10378.839	9795	11988	108	10146.723	9840	11392	140	10974.765	9843	13843	87	10536.977	9928	12367	97	10108.351	9867	12007	80	10502.713	9909	12301	47	11212.830	10110	13380	29
323	114	10700.588	9914	12955	125	10398.232	9881	12636	70	10162.429	9903	11087	107	10249.720	9899	11568	68	10181.103	9864	10671	62	10306.919	9890	11557	108	10084.167	9836	10893	140	11142.357	9917	13517	87	10446.241	9869	12888	97	10242.495	9751	11879	80	10491.938	9856	12339	47	11217.872	9896	13305	29
324	114	10626.315	9825	12529	125	10279.152	9877	11832	70	10233.015	9862	12206	107	10269.178	9824	11522	68	10305.456	9759	11319	62	10264.646	9904	11334	108	10154.602	9852	11149	140	11003.328	9775	13976	87	10398.713	9796	12127	97	10128.577	9765	10951	80	10362.812	9871	13090	47	10864.511	9987	12186	29
325	114	10601.676	9800	14648	125	10446.640	9857	12119	70	10160.528	9898	10773	107	10270.121	9810	11665	68	10146.927	9877	11532	62	10314.032	9911	11188	108	10114.750	9797	11014	140	10981.964	9765	15159	87	10545.448	9835	12077	97	10212.690	9876	11962	80	10677.162	9946	12767	47	11202.234	9975	13467	29
326	114	10672.280	9777	12789	125	10427.232	9844	12241	70	10216.500	9866	11251	107	10241.953	9865	11137	68	10146.323	9874	10800	62	10217.483	9898	11382	108	10179.324	9826	11071	140	10924.093	9846	14144	87	10582.460	9895	12005	97	10245.423	9718	11912	80	10605.050	9825	13364	47	11007.447	9905	13740	29
327	114	10539.903	9901	12494	125	10321.392	9863	12238	70	10317.343	9874	12066	107	10240.552	9802	11675	68	10225.177	9892	11233	62	10352.146	9867	11244	108	10115.657	9851	10850	140	10730.078	9741	12646	87	10626.356	9886	12468	97	10103.618	9889	11284	80	10565.825	9829	12060	47	11433.957	9738	13309	29
328	114	10420.597	9862	12255	125	10328.872	9804	11252	70	10134.143	9849	10871	107	10199.280	9881	11545	68	10204.500	9843	11080	62	10203.322	9851	11375	108	10083.398	9868	10858	140	10821.757	9732	13818	87	10496.885	9797	12295	97	10252.464	9894	12236	80	10556.350	9878	11979	47	11319.298	10107	13612	29
329	114	10312.676	9862	12288	125	10192.112	9862	11591	70	10165.143	9868	10583	107	10319.589	9881	11585	68	10195.367	9899	11080	62	10222.742	9790	11095	108	10144.880	9836	10975	140	10751.021	9889	12456	87	10494.851	9871	11496	97	10122.742	9886	11093	80	10614.050	9863	12184	47	10908.043	9933	12400	29
330	114	10474.018	9818	12581	125	10404.296	9876	12569	70	10152.571	9904	11285	107	10295.364	9835	11212	68	10155.397	9899	11071	62	10232.113	9881	11632	108	10069.463	9901	10613	140	10835.900	9899	14031	87	10606.322	9929	12421	97	10281.186	9762	11657	80	10620.175	9762	12306	47	11178.063	9896	13605	29
331	114	10464.298	9875	12205	125	10362.048	9874	11658	70	10181.886	9774	11286	107	10309.383	9877	11976	68	10174.471	9879	11121	62	10264.258	9894	11266	108	10178.509	9828	10962	140	10709.071	9881	13668	87	10530.609	9863	12658	97	10241.907	9868	13828	80	10625.787	9817	12415	47	11091.724	9989	12998	29
332	114	10398.324	9894	12135	125	10273.136	9876	11788	70	10149.629	9922	10775	107	10371.206	9855	12093	68	10199.823	9869	11254	62	10269.307	9878	11527	108	10132.611	9864	11078	140	10910.414	9875	14600	87	10643.275	9810	12274	97	10425.145	9768	13126	80	10604.763	9836	13546	47	11220.574	9896	13359	29
333	114	10324.526	9889	12201	125	10361.304	9738	11798	70	10128.871	9870	10744	107	10309.393	9831	11816	68	10337.103	9888	11414	62	10178.919	9902	11002	108	10086.981	9913	11129	140	10749.121	9814	14182	87	10568.793	9878	12077	97	10555.041	9871	15974	80	10619.275	9937	12145	47	11337.872	9985	13030	29
334	114	10449.097	9841	12347	125	10310.480	9900	12441	70	10119.100	9884	10988	107	10260.822	9879	11600	68	10108.073	9850	10753	62	10226.113	9846	11652	108	10122.814	9842	11136	140	10673.058	9840	12263	87	10551.299	9922	12355	97	10412.175	9878	12853	80	10639.138	9871	12946	47	11401.851	9962	13425	29
335	114	10448.693	9861	12097	125	10259.528	9728	11939	70	10057.985	9889	10744	107	10324.720	9897	11986	68	10223.177	9868	11442	62	10238.919	9730	12234	108	10147.426	9846	10757	140	10498.250	9784	13102	87	10509.425	9890	12162	97	10390.175	9881	14601	80	10461.487	9872	12101	47	11092.915	9943	13139	29
336	114	10524.324	9858	12010	125	10257.984	9872	11539	70	10145.129	9850	10917	107	10285.047	9782	11417	68	10184.617	9837	11026	62	10197.500	9802	11058	108	10160.769	9794	12181	140	10691.600	9872	12283	87	10507.885	9866	13394	97	10367.475	9844	13876	80	10503.213	9814	13926	47	10836.639	9966	12530	29
337	114	10522.430	9932	12095	125	10225.416	9852	11409	70	10062.600	9923	10842	107	10307.411	9703	11847	68	10136.309	9898	10920	62	10187.581	9808	11826	108	10141.019	9816	10865	140	10533.086	9877	13696	87	10428.931	9800	11720	97	10263.475	9870	13334	80	10548.325	9929	11994	47	10881.468	9906	12620	29
338	114	10243.632	9915	11524	125	10229.312	9796	12878	70	10096.843	9832	11107	107	10340.317	9770	11592	68	10141.662	9898	11004	62	10223.790	9888	11206	108	10058.481	9875	11024	140	10398.386	9864	12823	87	10414.115	9817	11908	97	10317.753	9863	12764	80	10392.412	9863	11870	47	11023.404	10111	12946	29
339	114	10334.553	9830	11764	125	10200.760	9861	11906	70	10146.257	9921	11288	107	10182.851	9860	11740	68	10073.662	9878	10474	62	10231.613	9831	11624	108	10099.814	9869	10987	140	10564.472	9837	12208	87	10553.988	9797	11757	97	10310.072	9696	12550	80	10328.100	9846	11692	47	11136.617	9894	12660	29
340	114	10337.930	9919	12507	125	10187.160	9873	10936	70	10399.600	9920	12418	107	10160.673	9890	11017	68	10172.765	9807	11029	62	10125.193	9803	11593	108	10063.454	9886	10830	140	10600.664	9751	12279	87	10341.275	9841	11278	97	10243.783	9907	12703	80	10442.250	9909	12077	47	11126.383	9770	14123	29
341	114	10354.509	9845	11782	125	10200.984	9872	11893	70	10340.186	9677	11795	107	10287.094	9901	11851	68	10130.500	9906	11035	62	10159.000	9845	10930	108	10200.204	9896	11370	140	10404.192	9776	11445	87	10321.632	9882	11210	97	10207.783	9839	12200	80	10380.850	9870	12763	47	10960.468	10092	13632	29
342	114	10432.342	9782	12106	125	10175.192	9871	11085	70	10235.186	9776	11172	107	10235.785	9857	11371	68	10238.059	9791	11577	62	10140.581	9866	11291	108	10120.750	9882	10940	140	10327.064	9792	11280	87	10324.563	9897	11842	97	10285.433	9826	11453	80	10314.612	9814	11704	47	10554.937	9859	11673	29
343	114	10357.737	9783	12674	125	10195.304	9725	12029	70	10162.472	9813	11633	107	10224.794	9876	11972	68	10132.367	9904	11250	62	10144.032	9903	10947	108	10118.620	9882	11127	140	10302.700	9772	11919	87	10453.034	9869	11607	97	10237.268	9887	12608	80	10279.825	9850	11503	47	10745.106	9999	12307	29
344	114	10366.729	9842	12269	125	10228.360	9869	12584	70	10164.000	9874	11114	107	10339.935	9935	11870	68	10178.662	9885	11135	62	10235.468	9856	12584	108	10095.027	9883	11374	140	10335.121	9781	11776	87	10254.563	9867	11318	97	10189.979	9850	11637	80	10365.987	9879	11615	47	11105.319	9987	12922	29
345	114	10369.702	9801	11749	125	10153.768	9698	10997	70	10297.086	9909	11972	107	10386.953	9792	11827	68	10145.235	9874	11336	62	10168.629	9805	11492	108	10034.954	9890	10583	140	10271.614	9772	12012	87	10325.644	9846	11196	97	10240.310	9923	12012	80	10240.688	9779	12406	47	10761.383	9942	11841	29
346	114	10353.500	9776	11942	125	10178.632	9861	11110	70	10204.243	9898	11325	107	10293.673	9844	11394	68	10115.367	9848	10874	62	10170.758	9878	11832	108	10134.287	9864	11029	140	10237.722	9905	11620	87	10239.735	9825	11132	97	10251.855	9853	12328	80	10143.175	9810	11283	47	10739.128	9902	12010	29
347	114	10230.421	9810	12041	125	10162.744	9684	11999	70	10073.200	9894	10817	107	10263.729	9782	11851	68	10209.103	9869	11284	62	10277.629	9819	11271	108	10066.473	9862	11049	140	10194.157	9839	11482	87	10300.644	9886	11945	97	10169.598	9891	11584	80	10380.638	9888	11357	47	10976.681	10017	12120	29
348	114	10196.500	9829	11349	125	10124.104	9904	11114	70	10076.543	9872	10565	107	10341.439	9827	11261	68	10081.500	9877	10571	62	10305.226	9884	11123	108	10125.694	9907	10867	140	10272.464	9812	11284	87	10275.598	9874	12090	97	10176.773	9876	12701	80	10217.525	9832	11739	47	10750.341	9889	11780	29
349	114	10341.097	9913	11616	125	10134.224	9892	11295	70	10134.472	9866	10975	107	10290.617	9876	11644	68	10196.073	9939	11269	62	10185.322	9856	10955	108	10060.130	9913	10752	140	10254.600	9820	11942	87	10238.414	9871	11366	97	10143.021	9885	12319	80	10117.812	9881	11126	47	10782.468	9888	12828	29
350	114	10382.746	9903	12048	125	10175.416	9857	11237	70	10190.972	9894	11807	107	10186.935	9874	11665	68	10171.956	9830	10975	62	10216.919	9850	11671	108	10077.204	9891	11052	140	10221.914	9767	11844	87	10202.219	9817	11209	97	10171.525	9849	11223	80	10274.037	9882	11300	47	10828.383	9935	12655	29
351	114	10177.193	9849	11481	125	10172.360	9828	11056	70	10072.200	9819	10962	107	10266.869	9802	11397	68	10176.029	9886	11024	62	10330.290	9883	11396	108	10131.583	9870	11481	140	10184.657	9789	11318	87	10243.771	9844	11284	97	10229.948	9862	12027	80	10204.525	9678	11716	47	10714.745	10016	11912	29
352	114	10216.359	9722	11245	125	10093.808	9886	10691	70	10130.800	9900	11121	107	10218.972	9903	11857	68	10224.441	9769	12007	62	10203.049	9884	11309	108	10090.333	9861	11187	140	10202.436	9774	11503	87	10263.988	9804	11233	97	10240.258	9765	13087	80	10252.875	9839	11592	47	10982.000	9884	12902	29
353	114	10363.991	9833	12334	125	10119.984	9851	10834	70	10096.843	9902	11008	107	10273.196	9849	11603	68	10142.500	9901	10936	62	10093.178	9879	11033	108	10105.027	9868	11015	140	10333.800	9836	11883	87	10211.609	9859	11838	97	10195.547	9737	11172	80	10125.850	9890	10813	47	10612.787	9883	12126	29
354	114	10279.176	9920	11439	125	10176.920	9863	11255	70	10137.229	9797	11224	107	10380.383	9832	11810	68	10204.735	9834	11294	62	10279.710	9875	11462	108	10083.509	9840	11035	140	10318.735	9826	11536	87	10183.494	9841	11337	97	10203.464	9855	12283	80	10306.500	9867	11969	47	10618.532	9928	12043	29
355	114	10367.570	9879	12567	125	10111.208	9879	10957	70	10100.886	9905	11239	107	10325.757	9878	11646	68	10157.279	9855	10978	62	10238.097	9837	11332	108	10131.796	9898	11880	140	10375.379	9772	12104	87	10235.241	9801	11836	97	10241.186	9875	11713	80	10227.800	9840	11313	47	10703.617	9869	12235	29
356	114	10380.667	9889	13302	125	10203.280	9769	11776	70	10175.000	9824	10999	107	10314.187	9851	12021	68	10234.559	9805	10934	62	10116.517	9924	10685	108	10180.814	9819	11015	140	10301.543	9763	12017	87	10268.414	9913	11408	97	10199.866	9869	11899	80	10350.013	9835	11413	47	10779.085	9890	11883	29
357	114	10218.026	9853	11153	125	10155.304	9846	11456	70	10043.942	9895	11392	107	10235.738	9811	11110	68	10190.750	9815	10792	62	10249.322	9932	11734	108	10159.824	9873	11666	140	10327.293	9837	12202	87	10229.552	9848	11337	97	10196.866	9903	11571	80	10173.300	9832	11692	47	10432.341	9910	12174	29
358	114	10393.771	9906	12100	125	10176.496	9778	11391	70	10098.814	9846	11102	107	10166.121	9897	11488	68	10172.794	9904	11025	62	10173.371	9886	11125	108	10066.963	9880	10732	140	10316.922	9825	12343	87	10319.518	9839	11702	97	10192.031	9796	11517	80	10203.725	9880	11458	47	10620.255	9955	12051	29
359	114	10490.430	9888	12529	125	10160.560	9903	11335	70	10156.058	9898	11110	107	10251.290	9886	11566	68	10199.617	9885	11117	62	10270.597	9865	11340	108	10170.898	9878	11687	140	10294.614	9728	11787	87	10175.472	9897	10915	97	10213.154	9859	12121	80	10273.400	9871	11173	47	10478.298	9970	13535	29
360	114	10356.895	9916	11738	125	10222.048	9844	11765	70	10089.400	9901	10701	107	10235.317	9745	11695	68	10173.779	9903	11123	62	10205.968	9836	11571	108	10147.954	9860	11186	140	10260.679	9783	11352	87	10140.771	9896	10705	97	10211.948	9861	11818	80	10282.362	9831	11207	47	10589.276	9834	11945	29
361	114	10342.097	9898	11207	125	10137.744	9874	11267	70	10160.886	9816	11147	107	10239.859	9825	11335	68	10153.823	9787	11546	62	10147.517	9854	11086	108	10114.981	9849	11150	140	10263.357	9826	11257	87	10191.023	9823	11260	97	10276.289	9866	12180	80	10148.463	9834	10743	47	10520.745	9808	11776	29
362	114	10263.974	9878	12007	125	10118.992	9852	11357	70	10162.100	9833	11197	107	10226.448	9867	11754	68	10094.088	9831	10862	62	10195.468	9881	11074	108	10148.556	9906	10931	140	10409.808	9806	11632	87	10288.908	9842	11774	97	10204.453	9894	11759	80	10163.138	9758	11570	47	10751.361	9859	11928	29
363	114	10286.079	9841	11957	125	10089.712	9877	10768	70	10101.386	9820	11059	107	10188.859	9854	11629	68	10092.971	9903	10701	62	10272.564	9864	11660	108	10103.889	9751	11142	140	10437.308	9880	12117	87	10235.299	9898	12295	97	10249.196	9862	11999	80	10173.150	9871	11083	47	10490.511	9723	11609	29
364	114	10384.877	9820	12462	125	10097.624	9815	11414	70	10322.286	9858	11762	107	10290.683	9909	11550	68	10139.677	9850	10972	62	10204.532	9892	11441	108	10069.463	9838	11070	140	11113.314	9803	14773	87	10312.173	9854	12737	97	10316.000	9866	12321	80	10209.325	9850	11496	47	10433.851	9904	12190	29
365	114	10493.097	9731	12880	125	10243.344	9792	11391	70	10190.343	9868	11419	107	10267.364	9829	11313	68	10120.617	9869	10947	62	10224.983	9887	11121	108	10163.917	9853	11377	140	11897.472	9779	16906	87	10218.575	9826	11109	97	10156.608	9832	11538	80	10302.625	9841	11691	47	10447.574	9741	11053	29
366	114	10434.859	9850	12824	125	10255.032	9821	11016	70	10202.485	9924	11322	107	10308.888	9915	11880	68	10166.412	9895	11075	62	10184.258	9876	10699	108	10080.463	9848	10759	140	12200.900	9964	16617	87	10270.506	9856	10990	97	10197.918	9883	11286	80	10256.000	9848	11297	47	10655.000	9960	11960	29
367	114	10338.868	9827	11797	125	10289.848	9860	12024	70	10349.771	9849	12156	107	10231.859	9890	10986	68	10184.397	9841	11576	62	10289.274	9882	11413	108	10094.324	9866	10818	140	12174.114	10044	18459	87	10380.839	9798	11994	97	10382.969	9815	13219	80	10359.600	9822	11798	47	10874.489	9848	12813	29
368	114	10408.579	9804	11989	125	10332.200	9779	11450	70	10264.043	9805	11239	107	10297.673	9833	11759	68	10234.779	9885	12045	62	10237.726	9799	10927	108	10103.093	9885	11087	140	12285.993	9848	16495	87	10410.954	9814	11444	97	10420.618	9873	12279	80	10543.825	9834	12473	47	10655.915	10037	12020	29
369	114	10377.500	9775	12203	125	10207.992	9863	11343	70	10262.528	9913	11734	107	10260.141	9855	11850	68	10154.544	9886	10942	62	10168.564	9923	10914	108	10158.389	9776	10994	140	12253.757	9969	16459	87	10335.069	9882	11524	97	10577.525	9874	14538	80	10497.500	9845	12162	47	10790.361	9959	12655	29
370	114	10455.737	9679	12601	125	10262.952	9887	12193	70	10371.357	9888	11362	107	10316.981	9806	11826	68	10090.088	9848	10619	62	10157.371	9866	11081	108	10149.814	9829	10888	140	12088.586	9935	16357	87	10237.184	9853	11129	97	10661.104	9790	13817	80	10363.987	9900	11911	47	11192.149	10004	13737	29
371	114	10528.315	9889	11817	125	10242.952	9905	11380	70	10232.528	9914	11296	107	10234.280	9871	13025	68	10197.794	9837	11615	62	10139.500	9881	10973	108	10113.861	9869	10865	140	12085.357	9918	16936	87	10361.012	9893	12125	97	10882.423	9834	13974	80	10353.888	9768	11214	47	10763.617	9965	12714	29
372	114	10557.570	9874	13367	125	10224.976	9903	11808	70	10426.143	9748	12162	107	10354.981	9835	11859	68	10168.367	9896	11088	62	10118.210	9846	10960	108	10150.731	9721	11295	140	12210.015	9782	18887	87	10310.839	9841	11769	97	10770.753	9766	14192	80	10535.350	9841	12136	47	11000.085	9917	12973	29
373	114	10457.280	9851	12240	125	10156.352	9873	11523	70	10262.186	9897	11437	107	10247.327	9908	11672	68	10174.633	9843	11427	62	10155.049	9889	10898	108	10128.759	9903	11159	140	11768.793	9973	15511	87	10335.472	9819	11415	97	11041.154	9881	13717	80	10471.338	9761	11998	47	10893.659	9921	13185	29
374	114	10440.720	9752	11633	125	10339.952	9813	12617	70	10346.086	9925	11517	107	10289.972	9886	11669	68	10216.735	9913	11293	62	10307.936	9824	11956	108	10176.380	9846	11582	140	11822.442	9962	15759	87	10357.747	9910	11813	97	10948.670	9920	14846	80	10308.188	9818	11780	47	11139.404	9842	13563	29
375	114	10471.771	9847	12484	125	10293.392	9876	12054	70	10451.043	9823	11487	107	10338.225	9828	11846	68	10170.367	9848	11142	62	10326.807	9894	12028	108	10197.676	9868	11086	140	11493.200	9944	14277	87	10387.333	9768	13050	97	10979.299	9689	15117	80	10512.938	9762	12377	47	10624.106	9990	11737	29
376	114	10414.597	9898	11823	125	10297.512	9882	11936	70	10294.843	9906	12096	107	10333.421	9892	11256	68	10084.500	9886	10733	62	10299.468	9919	11402	108	10088.259	9836	10906	140	11444.136	9832	17484	87	10333.161	9858	11627	97	11386.660	9968	15364	80	10308.862	9826	11964	47	10671.979	9834	12556	29
377	114	10499.280	9945	13113	125	10246.448	9922	11450	70	10333.357	9892	11887	107	10582.794	9871	12157	68	10173.544	9828	10977	62	10196.919	9816	11491	108	10197.037	9898	11205	140	11407.500	9812	15312	87	10244.908	9915	11910	97	10984.835	9894	14189	80	10328.688	9794	11212	47	10804.149	9963	13464	29
378	114	10427.588	9903	12757	125	10260.512	9899	11396	70	10305.814	9911	11622	107	10291.738	9842	12287	68	10098.073	9868	11013	62	10169.419	9871	11225	108	10135.389	9780	11129	140	11266.343	9912	17145	87	10280.448	9834	11512	97	10824.896	9939	13427	80	10646.025	9785	12066	47	10672.021	9748	12789	29
379	114	10468.509	9859	12350	125	10447.048	9779	12765	70	10195.700	9879	11121	107	10283.075	9860	11508	68	10108.323	9902	11895	62	10229.758	9835	11323	108	10181.009	9870	11354	140	11116.621	9824	15091	87	10349.425	9869	12380	97	10737.402	9808	12671	80	10679.987	9886	13001	47	10847.489	10112	12414	29
380	114	10557.053	9895	12931	125	10468.352	9779	11790	70	10311.714	9853	10995	107	10272.094	9862	11216	68	10325.617	9702	13236	62	10218.726	9833	11780	108	10114.019	9884	11190	140	11424.243	9883	16186	87	10216.609	9845	11224	97	10551.722	9916	12090	80	10520.800	9872	12387	47	10736.149	9871	12679	29
381	114	10395.105	9906	12443	125	10273.520	9861	12009	70	10322.000	9848	11497	107	10242.215	9872	11308	68	10277.823	9851	11534	62	10224.661	9867	11008	108	10185.333	9875	11312	140	11413.271	9910	15042	87	10330.988	9873	11432	97	11102.547	9611	13944	80	10463.725	9840	12157	47	10769.341	9802	11727	29
382	114	10415.895	9881	13493	125	10336.848	9761	11682	70	10219.643	9817	10914	107	10407.552	9834	11974	68	10314.677	9807	11503	62	10115.790	9876	11043	108	10150.527	9818	11293	140	11157.250	9828	16454	87	10295.138	9913	11573	97	10786.928	9959	14583	80	10575.562	9809	12334	47	10737.553	9871	12929	29
383	114	10384.351	9896	13443	125	10323.712	9790	11954	70	10224.942	9817	11425	107	10247.411	9884	11387	68	10241.088	9826	11740	62	10223.146	9898	11219	108	10135.204	9834	11081	140	11011.722	9773	12748	87	10196.816	9878	11000	97	10698.031	9673	12974	80	10360.787	9785	11759	47	10712.426	9918	11955	29
384	114	10539.711	9936	12099	125	10331.640	9890	11425	70	10272.400	9887	11175	107	10194.673	9850	11094	68	10161.515	9849	11585	62	10179.146	9882	11523	108	10140.723	9843	10950	140	11178.021	9791	13888	87	10227.920	9891	11125	97	10875.608	9736	13385	80	10449.550	9880	11802	47	10694.659	9759	11792	29
385	114	10383.658	9856	12269	125	10291.776	9840	11526	70	10202.429	9883	11423	107	10360.084	9875	12109	68	10153.927	9825	10931	62	10094.307	9849	10836	108	10279.204	9818	12131	140	11372.192	9929	14757	87	10233.219	9873	11126	97	11100.732	9920	14483	80	10745.150	9896	12300	47	10718.341	9952	12242	29
386	114	10359.193	9807	11381	125	10269.040	9879	12324	70	10240.786	9893	11363	107	10397.944	9892	12055	68	10172.647	9875	11465	62	10328.564	9877	11462	108	10119.676	9842	10870	140	11262.028	9885	14769	87	10264.161	9883	11559	97	10793.237	9798	12675	80	10570.013	9820	12012	47	11075.830	9770	12971	29
387	114	10531.491	9687	12066	125	10334.272	9856	12875	70	10277.515	9856	11726	107	10483.617	9876	12547	68	10146.133	9926	10870	62	10281.919	9934	12325	108	10135.398	9867	10898	140	11328.936	9891	14898	87	10403.275	9617	12242	97	10868.876	9855	13448	80	10514.513	9823	11814	47	11062.957	10017	13010	29
388	114	10533.412	9912	11630	125	10353.872	9786	11703	70	10270.743	9854	11612	107	10368.430	9809	11620	68	10239.985	9912	11365	62	10296.483	9864	11241	108	10128.981	9810	11134	140	11098.914	9908	14713	87	10253.126	9794	11341	97	10605.959	9935	12498	80	10394.588	9891	11707	47	10845.894	10003	12583	29
389	114	10275.965	9896	12634	125	10297.472	9795	11510	70	10280.357	9905	11573	107	10328.916	9884	12020	68	10163.735	9808	11326	62	10292.903	9854	11191	108	10213.463	9860	11025	140	10848.229	9934	13047	87	10269.805	9804	12181	97	10603.557	9855	12005	80	10405.763	9901	11579	47	10907.468	10014	13095	29
390	114	10380.842	9851	11843	125	10304.784	9846	11837	70	10191.786	9914	10917	107	10435.990	9805	12745	68	10160.662	9908	10818	62	10302.403	9865	11512	108	10200.370	9869	12064	140	10866.379	9763	13424	87	10305.368	9892	11578	97	10591.732	9871	13115	80	10408.237	9934	11766	47	11160.851	9949	16374	29
391	114	10589.412	9871	12496	125	10291.528	9788	11656	70	10211.800	9828	11002	107	10286.710	9880	11669	68	10238.647	9888	11793	62	10306.936	9834	11851	108	10145.861	9822	10967	140	10838.472	9840	12985	87	10278.609	9827	11712	97	10475.763	9911	12802	80	10672.237	9937	13835	47	11067.894	9997	13146	29
392	114	10409.833	9894	12365	125	10298.776	9780	11733	70	10222.614	9874	11283	107	10319.047	9900	13047	68	10291.338	9718	11364	62	10336.307	9921	11763	108	10045.102	9896	10527	140	10890.664	9888	14135	87	10244.931	9831	11162	97	10308.649	9886	12058	80	10405.725	9731	11547	47	11267.085	10035	13680	29
393	114	10515.412	9778	12769	125	10332.800	9828	11801	70	10241.214	9788	11013	107	10252.065	9882	11729	68	10308.044	9834	11450	62	10238.549	9926	10876	108	10247.333	9885	11081	140	10710.243	9911	12779	87	10332.793	9906	11676	97	10325.052	9891	11909	80	10434.862	9863	11590	47	11098.063	9920	12988	29
394	114	10420.658	9889	12128	125	10138.952	9824	11015	70	10064.886	9917	10767	107	10216.785	9842	11108	68	10143.250	9872	10928	62	10267.726	9904	10989	108	10185.574	9882	11230	140	10701.064	9821	12728	87	10244.046	9802	11105	97	10334.062	9750	11898	80	10532.987	9901	12806	47	11040.489	9962	12521	29
395	114	10373.342	9804	11682	125	10211.984	9742	11282	70	10237.757	9903	11803	107	10338.636	9787	11960	68	10120.103	9869	11123	62	10265.081	9914	11968	108	10154.019	9863	11259	140	10641.071	9670	12327	87	10325.229	9901	11710	97	10221.959	9862	11176	80	10457.638	9864	12398	47	10983.341	9958	12115	29
396	114	10487.280	9798	12248	125	10323.240	9656	13128	70	10161.629	9857	10860	107	10315.233	9804	11477	68	10100.456	9875	10823	62	10345.064	9924	12042	108	10179.380	9744	11419	140	10580.235	9866	12192	87	10198.977	9883	11574	97	10225.773	9889	11592	80	10402.412	9910	11815	47	10933.596	10062	12533	29
397	114	10417.632	9803	13318	125	10213.288	9852	11725	70	10146.972	9902	10751	107	10286.439	9896	11780	68	10105.985	9826	10881	62	10242.226	9912	11452	108	10206.731	9840	11375	140	10486.007	9799	12793	87	10154.494	9849	11309	97	10163.928	9845	11690	80	10416.225	9794	11643	47	11073.383	10009	12984	29
398	114	10353.815	9882	12086	125	10197.256	9849	11146	70	10189.114	9847	11410	107	10366.636	9889	11838	68	10206.000	9853	11101	62	10405.210	9664	11674	108	10128.870	9899	11471	140	10411.964	9900	12250	87	10242.598	9871	11130	97	10251.618	9775	11691	80	10374.700	9893	12405	47	11182.957	9952	13884	29
399	114	10331.711	9720	11743	125	10152.088	9821	11101	70	10105.200	9871	10994	107	10330.514	9911	11690	68	10142.250	9811	11086	62	10166.113	9865	11020	108	10127.277	9859	10858	140	10405.828	9880	12432	87	10246.552	9752	11966	97	10154.206	9837	11521	80	10303.588	9926	11740	47	10838.128	9902	12121	29
400	114	10271.982	9813	11309	125	10167.096	9771	11263	70	10201.472	9893	10818	107	10334.990	9883	11826	68	10186.809	9799	11050	62	10184.274	9873	11435	108	10192.194	9939	11346	140	10387.972	9839	13162	87	10197.345	9852	11353	97	10190.196	9807	10987	80	10389.875	9843	12233	47	11027.830	9937	12891	29
401	114	10263.912	9837	12646	125	10065.240	9872	10710	70	10211.200	9909	11232	107	10251.888	9850	11421	68	10308.265	9894	11312	62	10178.017	9863	11151	108	10162.963	9746	11955	140	10390.793	9741	12035	87	10208.253	9675	11020	97	10163.742	9882	10731	80	10283.812	9833	11235	47	10786.745	9968	13257	29
402	114	10295.263	9894	11658	125	10129.184	9888	10819	70	10114.186	9866	10999	107	10341.505	9694	11784	68	10138.162	9886	11097	62	10158.661	9879	11067	108	10082.686	9909	10882	140	10276.586	9914	11983	87	10287.126	9744	12346	97	10134.021	9866	11341	80	10229.775	9822	10930	47	10664.085	10009	12798	29
403	114	10246.105	9887	11599	125	10162.680	9785	11958	70	10148.543	9896	11118	107	10193.393	9817	11228	68	10116.927	9888	10759	62	10121.419	9915	10606	108	10150.046	9762	11965	140	10322.479	9847	12226	87	10218.402	9886	11391	97	10236.959	9851	11521	80	10302.000	9934	11549	47	10988.489	9870	12264	29
404	114	10242.097	9733	11298	125	10100.168	9880	10821	70	10077.972	9915	10744	107	10285.925	9872	11768	68	10111.015	9908	11049	62	10359.339	9809	12082	108	10161.806	9911	11493	140	10231.172	9821	11276	87	10286.621	9856	11436	97	10117.475	9821	11948	80	10401.662	9903	12397	47	10925.532	9728	12751	29
405	114	10325.553	9892	11976	125	10168.856	9877	11258	70	10081.357	9848	10993	107	10323.859	9814	11461	68	10140.515	9862	11007	62	10215.274	9919	10954	108	10110.352	9907	11063	140	10236.314	9875	11405	87	10249.012	9907	11885	97	10049.134	9886	10502	80	10303.088	9717	11064	47	11043.149	9841	12468	29
406	114	10236.237	9673	11444	125	10193.688	9842	11615	70	10116.114	9874	11229	107	10284.355	9770	11555	68	10098.721	9875	10709	62	10340.146	9900	11779	108	10125.963	9766	10713	140	10215.979	9832	11701	87	10243.552	9826	11939	97	10149.804	9872	11518	80	10562.075	9831	12678	47	10702.170	9867	13231	29
407	114	10294.114	9835	11472	125	10176.376	9799	11457	70	10107.515	9763	10941	107	10293.636	9749	11957	68	10191.309	9879	11364	62	10422.000	9918	13369	108	10173.602	9845	11333	140	10296.157	9862	11516	87	10225.747	9825	11298	97	10095.402	9884	10905	80	10277.450	9879	11602	47	10913.979	9852	12916	29
408	114	10238.438	9830	11364	125	10118.992	9712	11810	70	10134.000	9916	10976	107	10352.935	9901	11937	68	10190.735	9872	10985	62	10328.081	9866	12025	108	10109.000	9838	10987	140	10179.379	9758	11435	87	10276.012	9879	11795	97	10064.382	9901	10998	80	10406.688	9777	12670	47	10834.298	9898	11814	29
409	114	10251.763	9835	11455	125	10114.256	9818	11040	70	10059.200	9909	10746	107	10256.617	9879	11298	68	10188.147	9894	11389	62	10287.854	9828	11688	108	10097.593	9786	11113	140	10174.078	9875	11364	87	10162.287	9845	11177	97	10130.484	9817	11093	80	10269.525	9850	11720	47	10685.702	9980	12146	29
410	114	10161.351	9836	11127	125	10146.168	9803	11111	70	10106.129	9849	10739	107	10351.738	9738	12106	68	10244.573	9901	11306	62	10398.097	9687	13066	108	10104.537	9909	10939	140	10180.578	9818	10880	87	10177.080	9868	11064	97	10090.547	9928	10867	80	10270.938	9760	11260	47	10776.915	9978	12082	29
411	114	10244.746	9849	11506	125	10178.280	9874	10878	70	10074.629	9887	10935	107	10348.757	9907	12391	68	10091.309	9898	10796	62	10274.936	9753	11598	108	10128.194	9916	11253	140	10201.485	9818	11198	87	10232.678	9889	11601	97	10041.855	9870	10548	80	10227.412	9819	12080	47	10559.596	9906	11682	29
412	114	10280.667	9811	11091	125	10041.224	9825	10674	70	10113.957	9879	10787	107	10255.271	9837	11064	68	10192.323	9785	11991	62	10207.436	9812	11547	108	10134.723	9789	11400	140	10211.578	9788	11705	87	10217.689	9861	11362	97	10108.640	9881	11130	80	10355.037	9852	11669	47	10606.596	9980	11816	29
413	114	10325.526	9803	11665	125	10064.824	9751	10987	70	10015.114	9892	10332	107	10278.673	9907	11647	68	10141.206	9854	10861	62	10313.742	9860	11585	108	10116.843	9907	11158	140	10383.564	9789	11972	87	10180.759	9832	11618	97	10071.175	9880	10904	80	10226.662	9918	11537	47	10623.915	9893	12311	29
414	114	10226.315	9793	11510	125	10116.264	9848	11066	70	10118.114	9850	10879	107	10240.906	9876	11127	68	10073.015	9917	10536	62	10160.968	9908	11368	108	10135.444	9857	11198	140	10338.229	9855	12101	87	10132.506	9829	11487	97	10111.412	9811	11129	80	10188.800	9898	11418	47	10868.937	9810	12718	29
415	114	10296.176	9844	12230	125	10134.944	9879	10952	70	10038.672	9906	10467	107	10313.159	9898	11883	68	10150.633	9866	10745	62	10305.307	9885	11591	108	10155.777	9833	11101	140	10382.686	9835	12167	87	10257.713	9706	11376	97	10136.618	9865	11714	80	10218.838	9907	11125	47	10608.915	9997	12130	29
416	114	10283.035	9877	11478	125	10149.168	9895	11480	70	10093.558	9858	10920	107	10226.290	9923	11128	68	10272.677	9863	11157	62	10253.839	9863	12677	108	10144.194	9891	11114	140	10330.457	9848	11529	87	10146.920	9867	10864	97	10106.670	9878	10812	80	10259.763	9874	11364	47	10281.787	9864	11477	29
417	114	10260.315	9925	11699	125	10096.136	9898	10797	70	10070.942	9797	11002	107	10332.112	9906	13590	68	10208.662	9898	10943	62	10412.000	9841	12718	108	10119.102	9902	11206	140	10292.043	9751	11785	87	10111.920	9806	11356	97	10105.031	9801	10840	80	10194.737	9879	10979	47	10626.191	9836	11982	29
418	114	10293.263	9825	11595	125	10097.888	9859	11369	70	10136.942	9737	11479	107	10254.626	9859	11447	68	10127.897	9814	10889	62	10152.339	9870	11474	108	10153.389	9891	11242	140	10344.614	9817	11777	87	10167.781	9790	10826	97	10085.907	9859	11061	80	10229.400	9740	11739	47	10592.511	9799	12261	29
419	114	10257.123	9902	11582	125	10104.056	9899	10832	70	10103.914	9889	10912	107	10223.383	9865	11303	68	10204.883	9871	11328	62	10239.532	9937	11066	108	10185.324	9902	12501	140	10270.114	9828	11237	87	10154.241	9916	11062	97	10046.278	9845	10471	80	10245.475	9739	11476	47	10642.639	9786	12039	29
420	114	10352.000	9891	13340	125	10126.712	9889	11306	70	10118.700	9857	10832	107	10370.888	9820	12595	68	10088.353	9854	10726	62	10242.678	9902	11522	108	10187.852	9842	11098	140	10277.692	9825	11140	87	10165.954	9800	11294	97	10066.629	9843	10892	80	10265.800	9757	11608	47	10528.532	9861	12084	29
421	114	10240.123	9900	11666	125	10080.256	9860	11105	70	10105.015	9820	10916	107	10219.841	9840	11587	68	10084.191	9860	10725	62	10294.839	9877	11325	108	10071.407	9868	10780	140	10265.528	9882	11789	87	10123.793	9896	11601	97	10092.186	9853	10806	80	10216.200	9863	11215	47	10585.979	9889	12268	29
422	114	10473.509	9878	13517	125	10132.880	9875	11314	70	10053.643	9881	10787	107	10321.131	9886	12269	68	10178.853	9814	11150	62	10337.517	9840	11668	108	10163.907	9816	11376	140	10280.686	9871	12197	87	10261.287	9831	11929	97	10068.525	9895	10757	80	10239.100	9861	11740	47	10507.276	9793	11244	29
423	114	10569.693	9878	12405	125	10176.088	9880	11202	70	10108.914	9890	10695	107	10140.767	9907	12097	68	10231.677	9890	10796	62	10315.210	9773	11215	108	10160.380	9803	11738	140	11032.857	9870	15055	87	10218.954	9784	11671	97	10072.567	9870	10684	80	10300.500	9866	11705	47	10467.213	9862	12407	29
424	114	10387.886	9799	11923	125	10193.720	9877	11446	70	10126.015	9850	10969	107	10233.990	9842	11982	68	10084.367	9819	10664	62	10325.517	9900	11733	108	10118.889	9909	10921	140	11354.442	9901	14833	87	10272.482	9838	11166	97	10133.227	9843	11737	80	10211.612	9881	11708	47	10490.553	9939	11393	29
425	114	10355.000	9863	11838	125	10240.288	9891	11402	70	10082.286	9879	10705	107	10367.486	9822	12087	68	10176.250	9916	11050	62	10387.322	9919	12176	108	10096.750	9834	11014	140	11801.907	9869	16690	87	10285.954	9864	11481	97	10079.484	9827	10815	80	10488.650	9719	11925	47	11081.234	9751	13061	29
426	114	10383.991	9711	12276	125	10275.792	9874	11895	70	10125.643	9930	10895	107	10261.468	9896	12262	68	10022.383	9904	10291	62	10458.226	9833	11770	108	10059.991	9881	11310	140	11837.586	9907	19329	87	10329.713	9783	12505	97	10077.134	9893	10809	80	10414.438	9892	12720	47	10803.681	9819	13235	29
427	114	10465.921	9810	12101	125	10365.608	9841	12085	70	10134.786	9881	11414	107	10195.822	9853	11536	68	10125.956	9877	11546	62	10378.354	9814	11806	108	10090.296	9865	11121	140	11916.321	9830	15801	87	10314.908	9877	11241	97	10087.783	9877	10969	80	10459.838	9897	12239	47	10539.319	9839	11786	29
428	114	10376.938	9925	11565	125	10212.832	9885	11295	70	10164.942	9892	11518	107	10145.523	9865	11300	68	10134.677	9735	10658	62	10285.854	9867	11304	108	10108.148	9909	11426	140	11671.500	9905	16409	87	10498.920	9866	12900	97	10114.711	9890	11106	80	10377.938	9851	12903	47	10479.085	9837	11458	29
429	114	10373.509	9789	11557	125	10362.584	9721	11791	70	10104.400	9896	11109	107	10203.486	9808	11593	68	10219.559	9850	11539	62	10638.661	9793	12377	108	10071.593	9890	10705	140	11981.550	9946	15846	87	10413.229	9906	11733	97	10107.217	9856	10907	80	10455.162	9895	12388	47	10562.830	9876	11922	29
430	114	10341.746	9782	12072	125	10350.280	9847	11622	70	10120.271	9839	10716	107	10250.775	9826	11705	68	10193.147	9876	10838	62	10339.258	9881	12045	108	10068.037	9876	11083	140	11772.472	10001	16614	87	10575.173	9835	12306	97	10014.082	9895	10583	80	10409.162	9746	11682	47	10509.915	9826	11584	29
431	114	10371.035	9671	12063	125	10510.920	9689	11787	70	10159.672	9886	10912	107	10182.299	9871	11108	68	10163.515	9862	11252	62	10363.951	9920	12285	108	10089.056	9840	11051	140	11738.771	9809	15454	87	10412.874	9848	11402	97	10065.567	9852	10596	80	10514.950	9841	12675	47	11037.724	10054	12733	29
432	114	10291.403	9873	11852	125	10378.896	9864	11926	70	10167.929	9813	10887	107	10283.280	9923	11188	68	10152.927	9875	10922	62	10437.129	9926	11822	108	10064.574	9851	10755	140	11558.000	9971	15725	87	10519.482	9832	11729	97	10047.938	9841	10656	80	10500.162	9879	12199	47	10792.298	9976	12779	29
433	114	10343.254	9880	12509	125	10302.344	9805	11607	70	10053.900	9890	11005	107	10230.178	9750	11390	68	10114.677	9901	10598	62	10399.936	9698	12662	108	10107.231	9824	10883	140	11437.293	9897	14207	87	10447.012	9939	12217	97	10046.443	9886	10536	80	10505.675	9838	13042	47	11021.489	9858	12951	29
434	114	10335.220	9863	11469	125	10322.920	9820	11469	70	10155.643	9906	10786	107	10254.738	9881	11230	68	10091.927	9854	11111	62	10291.307	9784	11176	108	10176.620	9870	11063	140	11736.550	9632	17924	87	10513.621	9907	11878	97	10098.690	9817	11222	80	10547.025	9870	12669	47	10573.468	9952	11775	29
435	114	10321.026	9886	12020	125	10362.216	9831	12293	70	10083.914	9899	11011	107	10236.252	9856	11927	68	10241.191	9926	11436	62	10248.419	9867	11531	108	10147.509	9796	11882	140	11683.650	9946	14459	87	10464.126	9779	11907	97	10032.773	9866	10639	80	10523.037	9842	11965	47	10689.937	9931	12788	29
436	114	10375.324	9867	11721	125	10345.712	9864	11899	70	10058.857	9913	10855	107	10207.121	9867	11403	68	10256.823	9773	11439	62	10318.178	9896	11631	108	10114.064	9879	11004	140	11519.235	9878	15066	87	10515.528	9874	11743	97	10050.516	9782	11078	80	10553.775	9835	12415	47	10560.426	9958	12282	29
437	114	10352.062	9778	12029	125	10439.760	9774	13429	70	10252.114	9880	11298	107	10218.906	9828	11434	68	10092.883	9896	10618	62	10140.758	9877	11434	108	10095.602	9921	10986	140	11299.186	9723	15119	87	10599.966	9917	12324	97	10027.640	9864	11019	80	10576.338	9846	12604	47	10891.979	9788	12562	29
438	114	10411.070	9747	12146	125	10412.952	9886	12912	70	10311.000	9818	12530	107	10246.411	9825	11012	68	10121.073	9840	11032	62	10204.646	9903	11233	108	10107.111	9883	11143	140	11192.571	9859	14007	87	10643.552	9822	11956	97	10095.835	9852	11499	80	10577.125	9771	12166	47	10533.276	9777	11690	29
439	114	10292.974	9880	12316	125	10203.848	9879	11729	70	10092.328	9847	10719	107	10218.570	9839	11197	68	10253.471	9795	11992	62	10184.000	9887	11347	108	10093.167	9885	10992	140	11323.614	9862	15806	87	10601.839	9871	13339	97	10114.072	9810	11216	80	10595.425	9832	11784	47	10530.915	9936	12546	29
440	114	10400.912	9786	11815	125	10213.056	9903	11491	70	10166.972	9901	11591	107	10345.000	9793	12780	68	10283.779	9861	11273	62	10208.193	9746	10896	108	10106.777	9872	10919	140	11286.321	9915	14664	87	10505.874	9895	12074	97	10134.371	9825	11269	80	10752.312	9893	12750	47	10671.872	9870	12292	29
441	114	10422.062	9903	11606	125	10312.080	9884	11597	70	10117.629	9841	10812	107	10202.309	9873	11117	68	10166.500	9909	11346	62	10315.097	9907	11224	108	10095.231	9819	10940	140	11196.672	9928	14756	87	10441.115	9913	12269	97	10077.278	9894	10754	80	10510.850	9869	11915	47	10473.596	9895	11186	29
442	114	10310.009	9864	11497	125	10342.336	9840	11644	70	10083.600	9771	11495	107	10231.495	9868	11493	68	10155.750	9763	11003	62	10201.436	9908	11284	108	10216.667	9880	11464	140	11203.521	9840	13904	87	10467.988	9807	12087	97	10168.918	9846	11494	80	10688.475	9885	13471	47	10600.915	9921	11982	29
443	114	10417.447	9845	12007	125	10305.360	9738	11986	70	10107.500	9918	11431	107	10196.701	9865	11249	68	10290.662	9840	11299	62	10159.758	9905	11308	108	10153.176	9845	11502	140	11306.814	9865	14922	87	10429.046	9808	11764	97	10191.052	9798	11253	80	10625.338	9933	13704	47	10479.426	9894	11415	29
444	114	10370.947	9886	12583	125	10388.592	9776	11945	70	10136.328	9919	11055	107	10290.794	9747	11337	68	10182.912	9874	11239	62	10191.017	9895	11262	108	10155.194	9817	11274	140	11178.172	9809	14663	87	10595.448	9880	12121	97	10160.773	9912	11823	80	10594.650	9745	12274	47	10582.702	9846	12099	29
445	114	10487.271	9899	12570	125	10369.328	9558	12609	70	10135.629	9892	12184	107	10258.832	9748	11973	68	10132.383	9902	11020	62	10243.403	9866	11662	108	10081.527	9798	10856	140	11147.942	9743	13975	87	10521.058	9859	12335	97	10390.660	9846	12763	80	10608.250	9752	12772	47	10768.000	9881	11879	29
446	114	10525.193	9713	12010	125	10438.856	9810	12444	70	10106.942	9853	10527	107	10188.859	9821	11167	68	10162.441	9834	11146	62	10275.483	9882	11506	108	10127.889	9858	11495	140	11181.472	9791	15569	87	10604.391	9904	11888	97	10300.959	9854	12393	80	10576.100	9816	11901	47	10741.809	9815	12384	29
447	114	10273.824	9803	11584	125	10339.224	9865	11470	70	10209.186	9831	11459	107	10271.888	9866	12812	68	10254.735	9869	11074	62	10278.532	9860	11674	108	10086.314	9887	10743	140	11075.850	9651	13886	87	10395.655	9840	11783	97	10283.660	9911	12394	80	10354.787	9905	12650	47	10290.447	9947	11617	29
448	114	10285.280	9845	11542	125	10284.736	9864	11754	70	10117.086	9866	11114	107	10193.233	9835	11022	68	10112.000	9830	10858	62	10236.678	9795	11588	108	10188.148	9843	11687	140	11194.414	9789	13961	87	10436.229	9834	11921	97	10217.041	9804	12133	80	10467.950	9882	12125	47	10749.191	10029	11574	29
449	114	10362.368	9874	12667	125	10348.696	9856	12182	70	10122.828	9882	10738	107	10264.523	9810	11647	68	10084.221	9892	10710	62	10370.032	9869	11869	108	10140.296	9810	11099	140	11275.222	9840	15396	87	10516.494	9784	12640	97	10329.175	9755	12634	80	10553.175	9821	12324	47	10599.553	9840	11731	29
450	114	10389.079	9855	11544	125	10417.584	9828	12921	70	10179.371	9827	11120	107	10251.757	9897	11802	68	10169.588	9821	11627	62	10298.161	9867	11957	108	10073.194	9890	10841	140	11084.200	9753	13755	87	10431.138	9761	11596	97	10282.763	9587	13255	80	10488.912	9751	12754	47	10705.851	9920	12880	29
451	114	10302.974	9897	11574	125	10240.536	9902	11801	70	10068.485	9794	10715	107	10300.813	9817	11652	68	10312.809	9940	12027	62	10209.451	9761	12080	108	10173.806	9848	11429	140	11017.179	9867	13435	87	10616.563	9870	12431	97	10215.186	9845	11616	80	10708.888	9848	12462	47	10709.128	9805	11823	29
452	114	10295.947	9871	11722	125	10226.568	9911	11437	70	10215.528	9894	11165	107	10211.505	9872	11209	68	10192.779	9883	12280	62	10136.822	9879	11276	108	10113.639	9871	10850	140	10976.107	9822	13593	87	10622.701	9595	13309	97	10221.525	9894	11596	80	10533.838	9915	12774	47	10546.361	9914	12900	29
453	114	10532.447	9768	13041	125	10246.248	9838	11289	70	10122.271	9813	10793	107	10216.701	9763	11455	68	10170.677	9855	11130	62	10217.903	9856	11401	108	10111.620	9857	11050	140	10862.164	9897	12819	87	10486.701	9893	12023	97	10198.165	9825	11274	80	10509.338	9882	12469	47	10731.149	9839	12078	29
454	114	10361.965	9822	11720	125	10227.736	9875	11083	70	10167.200	9859	11090	107	10170.364	9916	11237	68	10086.721	9833	11232	62	10277.274	9875	11581	108	10138.639	9832	11108	140	10673.893	9880	12611	87	10368.528	9891	11224	97	10172.701	9874	11385	80	10466.725	9812	12134	47	10885.915	9917	12274	29
455	114	10424.254	9877	11597	125	10234.152	9801	11734	70	10124.114	9916	11482	107	10304.663	9820	11965	68	10156.633	9780	10880	62	10156.354	9884	10908	108	10170.444	9856	11657	140	10705.336	9707	12911	87	10419.839	9852	12242	97	10234.165	9746	11596	80	10408.888	9769	11956	47	10750.553	9801	12213	29
456	114	10204.377	9815	11071	125	10167.936	9843	11532	70	10181.857	9808	11145	107	10237.374	9779	11631	68	10212.971	9879	11611	62	10321.032	9783	11816	108	10057.843	9870	10981	140	10542.308	9900	12791	87	10329.805	9799	11233	97	10224.340	9869	11167	80	10264.050	9824	11431	47	10514.681	9847	12249	29
457	114	10365.053	9756	11802	125	10167.264	9870	10885	70	10095.800	9852	11132	107	10202.813	9815	11646	68	10110.677	9822	10814	62	10213.532	9904	11177	108	10086.564	9857	10629	140	10599.321	9826	13561	87	10407.080	9903	12042	97	10133.681	9865	11513	80	10445.237	9807	11600	47	10616.787	9841	12098	29
458	114	10278.518	9803	12077	125	10118.976	9878	11584	70	10155.828	9884	11126	107	10156.010	9896	11452	68	10126.794	9928	11036	62	10193.113	9845	11094	108	10102.027	9855	11616	140	10464.114	9799	12304	87	10251.379	9776	10939	97	10152.433	9756	11640	80	10303.037	9814	12001	47	10521.000	9925	11818	29
459	114	10213.263	9905	11103	125	10134.448	9833	10869	70	10076.700	9893	10545	107	10215.552	9747	11978	68	10090.500	9912	11093	62	10167.307	9898	11077	108	10074.213	9779	10627	140	10467.300	9841	12416	87	10243.046	9877	11392	97	10155.640	9813	11620	80	10321.100	9909	11666	47	10680.681	9651	12688	29
460	114	10269.062	9860	11540	125	10108.144	9862	10908	70	10152.672	9874	10852	107	10191.523	9737	11552	68	10138.177	9866	10707	62	10291.936	9807	11795	108	10068.852	9863	10627	140	10324.350	9866	11212	87	10355.115	9651	12162	97	10263.093	9677	13237	80	10452.412	9880	12131	47	10455.128	9879	11379	29
461	114	10326.815	9873	12104	125	10109.744	9854	11023	70	10168.086	9835	10794	107	10286.355	9893	11817	68	10307.353	9883	11386	62	10251.161	9933	11851	108	10099.519	9902	10747	140	10389.664	9821	12148	87	10227.506	9869	11084	97	10225.948	9891	12675	80	10324.312	9895	11866	47	10683.574	9921	11544	29
462	114	10273.421	9825	11314	125	10136.344	9895	10752	70	10062.157	9899	10459	107	10262.290	9842	11669	68	10201.147	9869	11059	62	10282.936	9743	11274	108	10064.704	9901	11485	140	10186.186	9847	11424	87	10288.229	9805	11272	97	10129.681	9795	10819	80	10398.150	9846	11971	47	10340.043	9870	11617	29
463	114	10247.815	9873	11633	125	10084.872	9808	11104	70	10133.357	9923	10922	107	10253.495	9822	11401	68	10101.691	9832	10778	62	10304.403	9870	11436	108	10141.611	9881	10932	140	10213.950	9876	11341	87	10270.472	9751	11534	97	10208.866	9880	11813	80	10431.125	9801	11904	47	10617.979	9953	12226	29
464	114	10329.930	9829	11625	125	10099.288	9850	11103	70	10148.700	9908	10921	107	10221.178	9821	11115	68	10188.617	9863	11874	62	10066.710	9862	10470	108	10102.314	9893	11729	140	10336.308	9861	12540	87	10267.506	9793	11358	97	10268.082	9913	11924	80	10464.763	9948	12213	47	10475.447	9936	11309	29
465	114	10216.263	9821	11322	125	10091.600	9842	11040	70	10128.914	9798	11024	107	10204.514	9832	11062	68	10166.397	9753	11499	62	10294.903	9815	11398	108	10193.426	9885	11137	140	10294.907	9878	11790	87	10174.287	9875	10949	97	10188.217	9843	11744	80	10306.188	9833	11212	47	10657.979	9899	11768	29
466	114	10353.676	9822	11419	125	10139.464	9874	11127	70	10178.800	9891	10812	107	10196.822	9871	12170	68	10125.191	9897	11104	62	10149.500	9922	11978	108	10197.648	9865	11043	140	10251.271	9887	11780	87	10225.184	9838	11103	97	10329.206	9883	12948	80	10363.775	9908	11688	47	10409.915	9937	12004	29
467	114	10325.921	9832	11356	125	10060.552	9858	11022	70	10146.343	9808	11708	107	10280.636	9838	11546	68	10123.147	9841	11220	62	10173.242	9860	11567	108	10134.694	9911	11547	140	10282.679	9854	11974	87	10223.931	9880	11292	97	10185.319	9872	11713	80	10348.300	9819	11612	47	10354.659	9943	11155	29
468	114	10251.114	9836	11760	125	10094.136	9899	10773	70	10203.700	9902	11477	107	10197.832	9898	11005	68	10061.309	9869	10756	62	10190.049	9819	10983	108	10132.111	9825	11113	140	10303.150	9791	11723	87	10182.816	9887	11288	97	10199.402	9853	11900	80	10329.850	9891	11892	47	10357.085	9851	11056	29
469	114	10308.070	9849	11913	125	10146.144	9851	11559	70	10179.429	9901	11447	107	10222.112	9822	11299	68	10121.588	9881	10736	62	10247.726	9884	11850	108	10099.333	9866	11116	140	10241.235	9892	11730	87	10182.771	9921	11140	97	10192.732	9874	11335	80	10316.800	9878	12215	47	10593.724	9891	11755	29
470	114	10257.886	9865	11653	125	10185.856	9820	11562	70	10173.771	9799	10914	107	10254.196	9856	11867	68	10150.103	9900	11042	62	10243.564	9907	11361	108	10137.120	9885	11115	140	10268.985	9856	11337	87	10181.725	9713	11391	97	10127.227	9870	10872	80	10242.438	9855	11413	47	10537.234	9940	12584	29
471	114	10266.202	9866	11733	125	10136.664	9862	11300	70	10084.386	9898	10579	107	10320.430	9804	11770	68	10177.691	9838	10946	62	10144.936	9897	11217	108	10101.046	9903	11537	140	10226.515	9761	11557	87	10165.115	9831	11093	97	10174.690	9859	11838	80	10256.025	9823	11298	47	10567.063	9922	11495	29
472	114	10453.632	9897	12176	125	10105.272	9876	11133	70	10171.942	9841	10571	107	10185.785	9824	11121	68	10221.603	9801	11541	62	10079.581	9883	10781	108	10092.481	9859	10740	140	10227.257	9825	11475	87	10133.931	9780	10861	97	10311.732	9789	12062	80	10245.175	9847	11051	47	10406.106	9878	11530	29
473	114	10282.158	9857	11942	125	10124.704	9856	11267	70	10114.900	9869	10653	107	10182.065	9849	11642	68	10288.015	9863	11348	62	10163.129	9904	11369	108	10072.250	9869	10538	140	10293.750	9789	11745	87	10148.678	9882	12269	97	10186.104	9860	11188	80	10280.562	9876	11758	47	10320.659	9934	11435	29
474	114	10280.685	9856	12458	125	10108.232	9893	11038	70	10105.871	9894	12026	107	10268.720	9876	11281	68	10141.088	9834	10905	62	10225.436	9802	11441	108	10124.027	9900	11062	140	10188.800	9882	11222	87	10238.173	9918	11071	97	10139.402	9883	11365	80	10247.588	9787	11965	47	10418.213	9885	12085	29
475	114	10374.193	9880	12247	125	10075.560	9824	10875	70	10230.386	9841	11449	107	10131.841	9810	10991	68	10128.573	9856	10992	62	10117.451	9857	10868	108	10065.157	9906	10908	140	10171.664	9861	11482	87	10248.667	9689	12115	97	10253.062	9926	11596	80	10328.600	9852	11517	47	10641.149	9906	12657	29
476	114	10301.465	9824	12260	125	10086.224	9808	10686	70	10107.300	9892	10846	107	10176.542	9829	11102	68	10059.823	9906	10799	62	10080.742	9874	10734	108	10095.843	9866	10859	140	10229.743	9772	11547	87	10117.494	9805	11293	97	10257.794	9849	12388	80	10187.875	9906	10764	47	10217.872	9898	11717	29
477	114	10316.185	9815	12372	125	10124.016	9816	10708	70	10148.257	9908	11503	107	10142.252	9863	11896	68	10202.265	9876	11779	62	10153.146	9901	11074	108	10146.463	9844	10883	140	10478.207	9888	12170	87	10230.345	9798	11198	97	10180.206	9904	11953	80	10309.338	9853	11748	47	10386.255	9923	11202	29
478	114	10407.097	9742	12694	125	10117.896	9859	11239	70	10101.071	9860	11096	107	10120.196	9893	11352	68	10170.750	9892	10566	62	10229.968	9916	11782	108	10117.750	9811	11011	140	10477.371	9827	13082	87	10303.195	9898	11790	97	10308.371	9741	12615	80	10191.800	9907	12369	47	10432.255	9893	11835	29
479	114	10256.465	9760	11298	125	10190.208	9858	11167	70	10273.485	9726	11911	107	10244.121	9792	11263	68	10116.529	9909	10964	62	10346.613	9877	11402	108	10151.796	9855	11592	140	10578.172	9834	13265	87	10167.229	9890	11143	97	10239.969	9802	13530	80	10369.162	9857	11506	47	10445.170	9800	11653	29
480	114	10271.877	9664	12221	125	10149.496	9849	11024	70	10192.886	9814	11321	107	10207.561	9816	11235	68	10199.456	9795	11269	62	10178.032	9912	10870	108	10127.852	9879	10972	140	10363.586	9802	11322	87	10231.229	9915	11477	97	10263.918	9893	11816	80	10283.000	9878	11788	47	10356.043	9855	11758	29
481	114	10318.597	9789	11622	125	10127.816	9810	10911	70	10253.729	9704	12691	107	10221.075	9901	11159	68	10096.309	9879	10842	62	10288.790	9814	12066	108	10105.157	9883	10859	140	10916.564	9794	14433	87	10112.735	9888	10918	97	10198.814	9881	11506	80	10307.237	9871	11756	47	10486.404	9867	12424	29
482	114	10350.377	9724	11747	125	10155.800	9827	10854	70	10223.414	9831	10773	107	10113.495	9864	11051	68	10166.617	9871	10882	62	10412.500	9864	11675	108	10219.306	9800	11492	140	11401.757	9880	14920	87	10163.735	9841	11206	97	10198.814	9811	11534	80	10285.438	9875	11683	47	10456.894	9833	11399	29
483	114	10399.438	9813	12256	125	10175.408	9764	11351	70	10207.143	9856	11097	107	10254.309	9882	11438	68	10202.765	9866	10872	62	10189.290	9888	11171	108	10138.509	9890	10813	140	11925.250	9594	16345	87	10323.000	9829	11435	97	10241.382	9926	11982	80	10601.987	9852	11828	47	10349.426	9903	11580	29
484	114	10380.605	9754	12352	125	10205.472	9871	11701	70	10174.643	9895	11124	107	10265.654	9756	11596	68	10317.794	9799	11989	62	10073.742	9920	10672	108	10115.361	9893	10946	140	12099.036	9808	17054	87	10257.575	9869	11470	97	10359.371	9819	12988	80	10447.650	9802	12834	47	10569.894	9914	11464	29
485	114	10502.018	9892	12677	125	10278.376	9782	11867	70	10570.400	9884	11676	107	10212.019	9857	11301	68	10150.735	9846	10766	62	10277.693	9858	11277	108	10181.361	9860	10953	140	12251.985	9934	15286	87	10375.069	9817	11912	97	10399.557	9657	12208	80	10750.250	9811	13897	47	10397.085	9922	11629	29
486	114	10372.386	9815	12148	125	10231.408	9777	11729	70	10192.729	9761	11997	107	10243.981	9886	11586	68	10107.044	9895	11478	62	10224.032	9825	11164	108	10177.194	9831	11289	140	12223.250	9728	16548	87	10371.069	9653	11904	97	10488.165	9852	13590	80	10589.562	9829	12656	47	10681.106	9933	12181	29
487	114	10706.833	9902	13163	125	10399.328	9855	12429	70	10265.000	9851	11886	107	10217.187	9837	11975	68	10282.162	9884	11607	62	10294.113	9931	11023	108	10108.759	9808	11041	140	12228.936	9838	16446	87	10237.689	9773	11369	97	11060.433	9923	13819	80	10538.487	9860	12608	47	10759.276	10010	11890	29
488	114	10541.368	9719	11691	125	10198.488	9847	11165	70	10318.857	9873	11457	107	10353.010	9786	11280	68	10197.485	9856	11422	62	10284.597	9885	11579	108	10198.769	9860	11297	140	11923.278	9903	17442	87	10319.425	9846	11380	97	11312.278	9904	15137	80	10630.675	9773	12358	47	10584.213	9804	11714	29
489	114	10444.763	9817	12402	125	10348.416	9835	12190	70	10425.929	9829	11864	107	10214.468	9875	11290	68	10088.647	9850	10810	62	10217.629	9765	11045	108	10170.787	9842	11330	140	11863.593	9924	15540	87	10351.575	9790	11113	97	11071.783	9991	13093	80	10843.763	9980	14030	47	10596.596	9870	12209	29
490	114	10440.763	9788	12664	125	10214.352	9842	11119	70	10407.929	9637	12067	107	10214.767	9807	11513	68	10156.323	9856	10905	62	10268.226	9889	11167	108	10120.250	9886	11029	140	11816.636	9894	15340	87	10145.023	9905	11583	97	10983.732	9779	13828	80	10621.950	9788	12069	47	10388.915	9827	12495	29
491	114	10367.763	9863	11925	125	10269.800	9886	11573	70	10329.629	9754	11324	107	10315.131	9853	11589	68	10139.794	9885	10957	62	10227.903	9880	11158	108	10152.574	9820	12347	140	11670.422	9781	18400	87	10300.425	9890	12063	97	10902.753	9971	12932	80	10594.600	9836	12325	47	10819.979	9691	13057	29
492	114	10370.053	9757	11605	125	10209.552	9805	11045	70	10355.214	9898	11919	107	10339.738	9824	11681	68	10083.853	9876	10586	62	10261.710	9848	12295	108	10190.694	9874	11282	140	11337.950	9947	14364	87	10317.184	9815	11504	97	10707.783	9913	13365	80	10627.450	9812	12726	47	10440.128	9852	11638	29
493	114	10449.167	9808	12079	125	10266.144	9844	11901	70	10272.000	9857	12150	107	10300.794	9854	11683	68	10235.133	9865	11327	62	10362.742	9814	11725	108	10131.787	9808	10876	140	11294.093	9818	13643	87	10268.092	9833	10878	97	10515.608	9801	11659	80	10595.350	9775	12553	47	10394.979	9979	10964	29
494	114	10422.763	9892	13031	125	10265.112	9776	11574	70	10274.457	9887	11954	107	10276.280	9780	11351	68	10141.177	9874	10809	62	10235.307	9863	12182	108	10143.500	9823	11311	140	11082.757	9914	13808	87	10424.816	9860	11394	97	10537.392	9864	12646	80	10762.500	9813	12494	47	10575.766	9872	11700	29
495	114	10375.185	9902	11555	125	10195.344	9875	11500	70	10233.643	9897	11140	107	10239.701	9872	11713	68	10158.765	9917	10900	62	10173.839	9852	10901	108	10123.148	9879	10871	140	11062.536	9787	15355	87	10356.644	9810	11100	97	10680.124	9901	12830	80	10552.062	9940	12050	47	10583.702	9850	12878	29
496	114	10378.430	9890	11771	125	10151.728	9884	11350	70	10352.271	9883	11567	107	10252.897	9879	11729	68	10223.000	9531	13778	62	10093.354	9866	10754	108	10186.991	9838	11215	140	10952.972	9615	13594	87	10350.689	9896	11306	97	11096.618	9847	14115	80	10518.850	9756	11685	47	10701.404	10010	12369	29
497	114	10391.526	9808	12222	125	10223.720	9851	11214	70	10342.058	9884	11214	107	10343.897	9849	11444	68	10094.117	9868	10939	62	10229.517	9910	11290	108	10179.556	9838	11096	140	11256.814	9873	15398	87	10286.988	9773	11903	97	11041.186	9723	14262	80	10680.775	9952	13172	47	10800.809	9966	12264	29
498	114	10342.553	9870	12218	125	10154.248	9892	10972	70	10356.828	9793	11774	107	10313.421	9822	11388	68	10154.250	9854	11146	62	10153.597	9921	10690	108	10163.713	9814	10898	140	10980.850	9816	13162	87	10206.207	9908	11563	97	10773.722	9908	13171	80	10707.213	9907	13179	47	10524.979	9902	11585	29
499	114	10313.430	9817	12664	125	10202.160	9905	11526	70	10297.257	9932	11019	107	10383.579	9854	11626	68	10260.823	9873	11224	62	10155.839	9909	11733	108	10142.509	9812	11157	140	11160.864	9838	14820	87	10262.540	9879	11426	97	10609.783	9684	12553	80	10777.400	9962	13172	47	10708.149	9993	11876	29
500	114	10608.982	9856	13566	125	10188.784	9763	11631	70	10277.500	9830	11892	107	10361.000	9655	11896	68	10226.956	9887	11454	62	10153.354	9885	10955	108	10181.593	9907	12371	140	10974.064	9880	14276	87	10162.000	9753	11180	97	10837.938	9789	13033	80	10669.213	9930	12597	47	10560.404	9935	11821	29
501	114	10385.780	9895	12185	125	10170.176	9802	11634	70	10218.414	9820	11280	107	10283.037	9908	11744	68	10113.044	9802	10760	62	10063.839	9913	10635	108	10165.527	9896	11596	140	10958.015	9901	14337	87	10305.862	9906	11964	97	10455.896	9894	12244	80	10881.088	9917	12504	47	10877.745	9920	12976	29
502	114	10352.456	9826	12530	125	10234.656	9806	11270	70	10237.314	9789	11390	107	10248.458	9883	11531	68	10175.515	9851	11079	62	10312.000	9843	11378	108	10132.889	9879	11279	140	11033.907	9971	13032	87	10256.920	9888	12147	97	10477.433	9795	13077	80	10668.588	9741	11948	47	10664.659	9966	12256	29
503	114	10397.553	9841	12231	125	10295.128	9822	12758	70	10252.571	9818	11174	107	10317.990	9813	11895	68	10193.294	9897	11230	62	10169.081	9754	11116	108	10128.917	9880	11040	140	10961.808	9788	13843	87	10198.954	9850	11387	97	10287.876	9915	11180	80	10645.088	9928	13349	47	10774.787	9787	12510	29
504	114	10280.562	9915	11826	125	10380.264	9889	12566	70	10287.357	9850	11790	107	10280.355	9757	12381	68	10131.000	9907	11023	62	10155.500	9810	11103	108	10148.926	9895	10906	140	11063.836	9740	13435	87	10287.195	9917	11911	97	10346.887	9832	11933	80	10776.175	9825	12514	47	10491.319	9828	11770	29
505	114	10258.132	9849	11029	125	10341.040	9844	11826	70	10172.600	9884	11055	107	10278.243	9769	11459	68	10213.588	9861	11367	62	10267.032	9863	10990	108	10101.194	9881	10885	140	11124.493	9800	14577	87	10264.195	9790	11289	97	10246.763	9892	11905	80	10911.400	9902	13426	47	10573.447	9864	11354	29
506	114	10241.491	9838	12134	125	10320.088	9714	12016	70	10107.271	9888	10925	107	10277.906	9832	12311	68	10277.883	9863	11206	62	10122.581	9877	11000	108	10220.556	9843	11333	140	11157.235	9744	14558	87	10116.287	9869	10669	97	10293.814	9739	12015	80	10586.775	9853	11988	47	10855.085	10009	13553	29
507	114	10369.395	9919	11614	125	10280.520	9849	11994	70	10228.843	9785	11897	107	10337.542	9869	12945	68	10172.500	9907	11001	62	10140.290	9908	11410	108	10125.194	9859	11162	140	11114.957	9950	13851	87	10182.793	9920	11312	97	10203.382	9839	11054	80	10504.000	9913	12357	47	10818.128	9890	13660	29
508	114	10386.386	9877	12028	125	10365.008	9805	11955	70	10216.229	9830	11105	107	10222.822	9895	13270	68	10221.279	9814	11087	62	10176.871	9840	10946	108	10101.204	9895	10779	140	11043.278	9880	13309	87	10260.229	9854	11204	97	10218.516	9747	11060	80	10595.588	9808	11956	47	10466.276	9932	12442	29
509	114	10468.938	9920	12673	125	10345.776	9917	12607	70	10071.129	9781	10680	107	10226.430	9605	12357	68	10195.367	9919	11911	62	10154.307	9909	11378	108	10208.843	9833	11789	140	11127.578	9883	14089	87	10285.655	9711	12251	97	10187.896	9850	11308	80	10672.912	9900	12673	47	10671.341	10065	12202	29
510	114	10315.702	9803	12405	125	10358.696	9858	11866	70	10181.386	9857	11057	107	10229.037	9878	11648	68	10175.117	9894	11020	62	10084.403	9874	10910	108	10086.704	9804	12554	140	11046.950	9833	13951	87	10252.725	9915	11223	97	10210.433	9810	10973	80	10606.312	9884	12325	47	10598.532	9980	12223	29
511	114	10322.377	9886	11645	125	10323.400	9761	11715	70	10174.985	9833	11128	107	10303.822	9815	11962	68	10045.294	9888	10463	62	10309.129	9829	11996	108	10074.944	9772	11311	140	10966.278	9777	15077	87	10214.609	9883	11101	97	10098.186	9862	10894	80	10642.838	9878	12422	47	10521.255	9891	11367	29
512	114	10391.307	9871	13103	125	10280.384	9905	11968	70	10104.942	9885	10646	107	10250.990	9851	11150	68	10068.427	9828	11036	62	10265.646	9852	12164	108	10068.148	9895	10805	140	10662.558	9850	12576	87	10231.229	9869	10907	97	10209.547	9815	11407	80	10796.862	9813	13200	47	10601.894	9863	12200	29
513	114	10273.868	9862	11385	125	10244.512	9802	11278	70	10175.472	9893	11160	107	10173.953	9873	12027	68	10129.529	9912	10905	62	10512.258	9716	13547	108	10195.713	9891	11033	140	10693.828	9840	12655	87	10157.460	9839	10996	97	10077.711	9833	10900	80	10644.500	9987	12345	47	10732.894	9891	12662	29
514	114	10295.211	9774	11078	125	10239.648	9849	11682	70	10168.143	9828	10862	107	10275.542	9857	11272	68	10208.088	9910	11230	62	10195.371	9870	11482	108	10119.917	9919	10670	140	10549.722	9877	13625	87	10215.012	9909	11609	97	10185.041	9855	11334	80	10528.287	9780	13165	47	10348.596	9909	10873	29
515	114	10331.886	9893	11597	125	10159.536	9875	11016	70	10136.857	9918	11564	107	10196.523	9891	11352	68	10205.765	9838	11109	62	10251.613	9866	11864	108	10173.361	9769	11312	140	10546.058	9921	12137	87	10184.265	9903	11190	97	10125.206	9896	10820	80	10392.800	9766	11626	47	10434.702	9926	11685	29
516	114	10296.614	9840	11412	125	10158.808	9868	11771	70	10112.485	9879	10882	107	10160.019	9872	11441	68	10261.191	9816	10923	62	10180.968	9902	12418	108	10211.500	9862	11600	140	10571.735	9845	12311	87	10259.518	9842	11556	97	10106.577	9836	11953	80	10427.525	9797	12056	47	10581.639	9923	11894	29
517	114	10410.500	9769	12102	125	10181.920	9861	11038	70	10155.757	9903	11023	107	10261.495	9837	11670	68	10249.912	9878	11431	62	10168.629	9883	10951	108	10111.027	9846	10952	140	10411.550	9911	12127	87	10269.896	9899	11910	97	10127.237	9894	10900	80	10493.638	9945	12150	47	10519.383	9768	11539	29
518	114	10303.324	9883	11478	125	10130.904	9873	10930	70	10124.500	9811	11170	107	10304.654	9862	11737	68	10173.471	9828	10746	62	10245.919	9863	11847	108	10144.120	9826	11330	140	10374.321	9766	11537	87	10136.414	9887	11466	97	10089.753	9895	10781	80	10360.350	9879	11863	47	10377.532	9916	11465	29
519	114	10321.079	9863	12092	125	10175.560	9839	11351	70	10094.143	9902	10714	107	10197.393	9855	11219	68	10181.603	9849	11006	62	10250.710	9867	11712	108	10149.741	9859	10946	140	10442.507	9777	12313	87	10211.805	9876	11282	97	10096.773	9881	11258	80	10450.325	9827	12098	47	10353.894	9964	11014	29
520	114	10298.018	9772	11528	125	10178.912	9902	11472	70	10215.743	9881	11373	107	10269.056	9837	11588	68	10218.073	9919	11299	62	10189.032	9851	11589	108	10168.491	9856	10913	140	10350.942	9863	12457	87	10213.229	9824	12077	97	10159.093	9893	11295	80	10389.612	9894	11451	47	10162.063	9922	10714	29
521	114	10327.097	9790	11155	125	10222.776	9790	12412	70	10176.186	9796	11504	107	10280.421	9828	11484	68	10149.221	9842	11265	62	10138.919	9887	11113	108	10155.537	9826	11151	140	10285.893	9860	11574	87	10205.012	9899	11816	97	10117.732	9899	11004	80	10424.650	9915	12529	47	10535.361	9901	11585	29
522	114	10406.789	9915	12412	125	10137.312	9889	11154	70	10150.929	9839	11389	107	10393.477	9856	11957	68	10146.853	9897	11238	62	10278.951	9925	11377	108	10140.546	9809	10976	140	10418.328	9866	12303	87	10151.368	9788	11734	97	10120.618	9902	10969	80	10349.312	9788	11549	47	10363.532	9882	11412	29
523	114	10274.035	9847	11643	125	10155.664	9805	11814	70	10210.271	9798	11546	107	10280.654	9855	11476	68	10048.633	9936	10482	62	10137.178	9893	11291	108	10148.936	9862	11249	140	10336.243	9835	11767	87	10263.563	9841	11782	97	10086.072	9750	12012	80	10282.987	9870	11304	47	10435.553	9861	12228	29
524	114	10378.895	9744	11832	125	10072.544	9879	10655	70	10120.328	9896	11138	107	10299.953	9869	11379	68	10206.617	9903	11143	62	10223.597	9817	11459	108	10268.000	9794	11828	140	10250.786	9869	11895	87	10178.207	9820	10732	97	10111.464	9887	10703	80	10451.562	9818	12219	47	10449.830	9913	11814	29
525	114	10420.842	9878	11877	125	10133.224	9849	10980	70	10075.371	9890	10960	107	10245.953	9856	11621	68	10157.353	9848	11733	62	10207.403	9879	11296	108	10107.241	9794	10776	140	10304.979	9800	12327	87	10172.793	9805	12099	97	10047.536	9877	10650	80	10283.612	9885	11229	47	10322.553	9877	11202	29
526	114	10283.412	9817	11799	125	10081.640	9891	10991	70	10087.500	9908	11153	107	10261.897	9717	12030	68	10048.191	9867	10607	62	10210.000	9913	11908	108	10115.250	9863	11036	140	10262.043	9828	11907	87	10189.460	9809	10827	97	10170.443	9832	11049	80	10197.750	9812	12328	47	10502.639	9955	12814	29
527	114	10427.491	9882	11523	125	10132.224	9808	11040	70	10123.714	9894	11134	107	10207.663	9877	11771	68	10141.133	9921	10949	62	10381.646	9807	11754	108	10100.630	9859	10773	140	10233.814	9844	11585	87	10189.678	9852	11283	97	10128.557	9884	11272	80	10326.287	9895	11858	47	10430.468	9838	11478	29
528	114	10339.947	9789	11796	125	10087.744	9919	10919	70	10121.328	9902	10952	107	10175.683	9763	11222	68	10153.985	9808	11168	62	10163.193	9889	11284	108	10188.139	9842	11127	140	10198.343	9881	12193	87	10190.759	9836	12017	97	10063.072	9884	10709	80	10257.588	9886	11126	47	10350.341	9830	12149	29
529	114	10309.105	9804	11741	125	10165.800	9847	11809	70	10131.058	9744	11476	107	10311.869	9872	11931	68	10098.971	9937	10828	62	10334.322	9801	12296	108	10072.314	9874	10874	140	10241.950	9905	11217	87	10218.368	9901	11583	97	10092.794	9851	10881	80	10262.025	9819	11081	47	10467.489	9904	11525	29
530	114	10365.035	9924	12149	125	10123.200	9843	11106	70	10030.229	9912	10441	107	10252.355	9805	11400	68	10164.603	9879	11087	62	10281.064	9823	11955	108	10161.473	9876	11211	140	10261.407	9899	11547	87	10183.219	9849	11397	97	10074.525	9817	10765	80	10182.912	9835	11052	47	10264.255	9912	11276	29
531	114	10293.324	9819	11821	125	10117.936	9866	10834	70	10123.229	9803	10935	107	10202.075	9844	11055	68	10052.941	9896	10399	62	10344.774	9909	12060	108	10090.407	9875	10889	140	10262.493	9807	12704	87	10177.275	9897	11382	97	10092.351	9843	10904	80	10275.950	9817	11247	47	10336.276	9918	11558	29
532	114	10323.149	9816	11626	125	10050.472	9868	11100	70	10089.015	9897	10670	107	10251.103	9838	11550	68	10277.162	9829	11373	62	10148.936	9815	11250	108	10198.824	9830	11295	140	10227.657	9816	11400	87	10143.058	9836	11029	97	10053.876	9817	10945	80	10264.275	9794	11321	47	10343.447	9856	11620	29
533	114	10291.149	9790	12014	125	10120.616	9889	11176	70	10088.600	9894	11387	107	10209.859	9905	11350	68	10088.544	9879	10985	62	10169.226	9924	11511	108	10101.686	9874	10959	140	10364.050	9782	11607	87	10223.563	9825	11296	97	10110.598	9828	11158	80	10165.900	9841	11758	47	10285.574	9817	10904	29
534	114	10227.544	9894	11126	125	10057.456	9893	10576	70	10056.485	9902	10741	107	10172.710	9803	10800	68	10247.985	9916	11153	62	10245.129	9883	11520	108	10136.657	9829	11278	140	10203.214	9873	11210	87	10216.069	9755	11680	97	10094.804	9807	10865	80	10245.213	9858	11310	47	10175.915	9865	10880	29
535	114	10371.324	9837	11866	125	10181.080	9823	11478	70	10118.071	9902	11065	107	10241.935	9866	11807	68	10146.073	9862	11010	62	10181.661	9856	11721	108	10120.037	9841	10984	140	10298.278	9837	12176	87	10061.482	9920	10499	97	10262.825	9837	11510	80	10142.338	9911	10918	47	10342.617	9891	11853	29
536	114	10337.562	9830	12448	125	10113.288	9861	11691	70	10097.129	9888	10979	107	10229.037	9852	11158	68	10131.927	9864	11157	62	10204.178	9914	11252	108	10097.000	9864	10804	140	10207.629	9808	11449	87	10186.851	9916	11138	97	10127.145	9776	11610	80	10139.362	9886	11137	47	10463.745	9910	11480	29
537	114	10329.141	9889	11372	125	10117.944	9843	10930	70	10197.672	9873	11532	107	10237.748	9864	11427	68	10070.765	9853	10595	62	10139.532	9925	11039	108	10136.213	9816	10921	140	10178.586	9850	11206	87	10087.104	9892	10727	97	10148.640	9883	11031	80	10281.888	9823	11065	47	10149.596	9907	10921	29
538	114	10298.149	9921	11757	125	10139.816	9849	11600	70	10087.343	9896	11101	107	10176.215	9860	11322	68	10087.883	9917	10870	62	10222.854	9891	11108	108	10109.333	9820	11331	140	10306.692	9725	11366	87	10220.621	9880	11721	97	10169.536	9898	11287	80	10182.375	9923	11675	47	10418.596	9918	11942	29
539	114	10324.114	9867	11919	125	10091.536	9807	10650	70	10152.985	9890	11563	107	10301.879	9890	11835	68	10071.294	9897	10952	62	10173.483	9846	10773	108	10085.787	9883	11076	140	10349.064	9900	12293	87	10117.621	9761	10874	97	10134.896	9884	11175	80	10391.050	9808	11750	47	10346.426	9855	11710	29
540	114	10459.395	9668	11455	125	10090.112	9853	10565	70	10215.900	9798	12038	107	10201.206	9792	11344	68	10140.853	9876	11003	62	10276.646	9929	11734	108	10225.000	9898	11749	140	10695.964	9728	12938	87	10245.747	9838	11361	97	10176.299	9902	11858	80	10229.475	9870	11240	47	10302.298	9860	11192	29
541	114	10354.438	9869	11578	125	10088.592	9808	10774	70	10155.071	9877	10863	107	10199.804	9870	11330	68	10171.059	9864	11393	62	10250.500	9881	11345	108	10079.583	9889	11107	140	10962.179	9923	13908	87	10358.862	9882	12611	97	10246.938	9917	11589	80	10391.200	9891	11718	47	10256.149	9663	11335	29
542	114	10476.149	9865	13905	125	10096.056	9897	10831	70	10141.900	9862	10947	107	10277.271	9926	11963	68	10126.162	9893	10804	62	10311.064	9878	11205	108	10130.731	9888	11086	140	11059.379	9952	13344	87	10425.333	9878	12358	97	10153.041	9871	11737	80	10203.700	9874	11449	47	10353.043	9766	11554	29
543	114	10348.044	9828	11572	125	10141.816	9821	10894	70	10081.929	9837	10745	107	10278.327	9807	11983	68	10213.073	9872	11245	62	10372.064	9832	11688	108	10214.639	9871	11769	140	11375.222	9899	14055	87	10423.299	9808	11870	97	10161.598	9824	10945	80	10341.912	9809	11965	47	10488.298	9842	11640	29
544	114	10355.176	9856	11868	125	10182.792	9898	11576	70	10260.114	9851	11282	107	10215.505	9919	11747	68	10127.823	9850	10916	62	10295.936	9906	11122	108	10196.907	9912	11551	140	11441.922	9965	14570	87	10374.115	9817	12411	97	10139.433	9873	11198	80	10463.987	9829	11708	47	10391.596	9925	11594	29
545	114	10329.298	9901	11971	125	10213.216	9873	11505	70	10222.058	9845	11136	107	10139.505	9864	11629	68	10207.015	9886	11778	62	10401.290	9931	12393	108	10095.277	9875	11435	140	11459.321	10027	16954	87	10423.207	9879	13573	97	10101.887	9861	11364	80	10308.162	9823	11318	47	10133.361	9933	11186	29
546	114	10249.912	9738	12008	125	10284.112	9864	12469	70	10204.257	9845	11369	107	10218.897	9913	11585	68	10226.647	9849	10985	62	10363.951	9903	11832	108	10248.667	9845	12294	140	11509.929	9907	14966	87	10354.701	9825	11383	97	10099.351	9887	11112	80	10353.588	9904	11293	47	10174.979	9909	11555	29
547	114	10432.877	9854	12675	125	10300.488	9855	11610	70	10179.900	9865	11507	107	10229.421	9857	11298	68	10290.809	9807	11212	62	10252.564	9922	11924	108	10118.926	9839	11030	140	11424.578	9407	14474	87	10585.667	9812	12900	97	10155.360	9801	11534	80	10459.912	9891	11734	47	10301.106	9827	11000	29
548	114	10366.570	9865	11848	125	10299.528	9802	11748	70	10186.257	9896	11231	107	10180.159	9871	11626	68	10121.059	9897	10702	62	10196.436	9865	11397	108	10069.120	9868	11125	140	11279.436	9895	13454	87	10505.414	9896	11877	97	10103.082	9883	11687	80	10381.013	9875	12498	47	10303.532	9871	11412	29
549	114	10340.851	9833	11849	125	10249.824	9884	13226	70	10177.558	9803	12143	107	10264.112	9863	11210	68	10235.721	9833	11289	62	10318.693	9874	12106	108	10087.139	9893	10789	140	11265.972	9912	13697	87	10641.299	9826	12392	97	10177.701	9881	11134	80	10434.037	9817	11492	47	10136.553	9944	10797	29
550	114	10413.026	9715	11665	125	10279.792	9845	11636	70	10130.043	9898	10891	107	10209.944	9818	11476	68	10188.662	9821	11183	62	10274.242	9893	11764	108	10126.343	9824	11064	140	11344.229	9930	13992	87	10498.299	9877	12974	97	10084.165	9905	11386	80	10628.138	9898	12287	47	10309.894	9885	11512	29
551	114	10406.500	9901	12506	125	10395.360	9819	12369	70	10256.942	9790	11447	107	10231.626	9854	11448	68	10118.309	9857	10877	62	10280.549	9876	11643	108	10152.473	9909	10994	140	11093.107	9848	13202	87	10428.345	9844	11886	97	10128.021	9899	11840	80	10697.675	9802	12293	47	10351.681	9891	11848	29
552	114	10539.167	9749	12808	125	10241.552	9876	10996	70	10143.086	9885	11005	107	10235.663	9842	10856	68	10204.971	9922	12404	62	10348.903	9926	11773	108	10121.796	9893	11020	140	11460.442	9892	14178	87	10382.149	9884	12755	97	10065.640	9870	10923	80	10673.037	9759	12603	47	10280.830	9874	10945	29
553	114	10252.570	9860	11708	125	10271.904	9932	11909	70	10208.200	9800	11089	107	10283.393	9816	12459	68	10107.559	9864	10567	62	10284.436	9924	11843	108	10068.870	9913	10737	140	11509.821	9865	14860	87	10474.644	9850	11649	97	10031.351	9867	10619	80	10588.787	9928	11837	47	10347.085	9840	11312	29
554	114	10318.237	9768	11334	125	10315.768	9784	11700	70	10283.129	9852	11652	107	10211.159	9818	11453	68	10118.883	9921	11306	62	10220.968	9824	10930	108	10175.083	9866	11714	140	11283.879	9778	15194	87	10438.023	9888	11955	97	10141.000	9805	11638	80	10672.112	9829	12749	47	10279.915	9804	11394	29
555	114	10385.280	9802	11783	125	10245.696	9872	12378	70	10175.743	9659	11339	107	10134.215	9887	11141	68	10072.323	9817	10562	62	10203.646	9900	11595	108	10092.370	9879	10924	140	11167.422	9642	14407	87	10398.173	9819	11700	97	10238.124	9855	12328	80	10759.513	9798	13914	47	10147.213	9904	10899	29
556	114	10231.482	9814	12068	125	10249.080	9874	11754	70	10169.472	9857	11398	107	10156.972	9911	11535	68	10181.265	9877	11545	62	10190.919	9931	11177	108	10101.259	9912	10967	140	11181.150	9854	14654	87	10658.942	9835	12724	97	10137.866	9917	10884	80	10663.350	9884	12093	47	10348.468	9898	11474	29
557	114	10308.088	9875	12964	125	10283.376	9824	11462	70	10123.485	9895	11191	107	10318.393	9883	11973	68	10082.162	9868	10833	62	10148.113	9906	11691	108	10101.814	9880	11300	140	11137.286	9861	13802	87	10554.115	9893	12852	97	10152.392	9919	11073	80	10536.763	9828	11572	47	10318.383	9898	11427	29
558	114	10294.570	9864	12008	125	10333.384	9879	11999	70	10187.900	9855	10739	107	10246.075	9889	11658	68	10120.073	9821	11302	62	10392.742	9909	12340	108	10098.574	9839	10868	140	10969.357	9912	13386	87	10605.184	9752	12237	97	10065.371	9870	10729	80	10552.700	9912	12734	47	10451.468	9864	11578	29
559	114	10402.815	9867	11991	125	10293.816	9803	11324	70	10193.886	9867	11181	107	10279.953	9807	11924	68	10108.867	9853	10919	62	10220.871	9858	11273	108	10148.176	9851	11052	140	10790.172	9886	13454	87	10501.793	9913	12956	97	10236.505	9752	11540	80	10747.800	9781	13255	47	10257.085	9736	10988	29
560	114	10453.254	9813	12117	125	10244.080	9865	11548	70	10199.985	9811	11103	107	10177.738	9811	11437	68	10125.059	9882	11381	62	10250.693	9879	11297	108	10096.186	9840	11300	140	11170.864	9840	14423	87	10559.908	9901	12292	97	10457.000	9892	12543	80	10594.025	9840	11645	47	10263.234	9890	10970	29
561	114	10398.070	9824	12536	125	10272.192	9881	12715	70	10077.571	9837	11362	107	10248.636	9842	11725	68	10205.956	9918	11270	62	10166.483	9701	11026	108	10126.602	9882	10778	140	10972.578	9977	12939	87	10743.161	9918	12550	97	10254.392	9862	11754	80	10692.450	9839	12594	47	10162.809	9877	11385	29
562	114	10434.763	9782	11889	125	10296.440	9791	11507	70	10174.157	9867	10850	107	10276.729	9808	11375	68	10237.383	9854	11512	62	10253.613	9895	11533	108	10106.537	9825	11143	140	10869.457	9779	13996	87	10613.333	9968	12261	97	10523.649	9862	12506	80	10776.588	9850	12472	47	10438.574	9928	11096	29
563	114	10435.667	9874	11707	125	10284.872	9678	11718	70	10177.828	9892	10760	107	10194.832	9890	12138	68	10127.662	9906	10750	62	10283.371	9795	11543	108	10181.731	9867	11385	140	10921.871	9790	13503	87	10788.747	9939	13842	97	10726.237	9843	12944	80	10674.612	9838	12256	47	10215.851	9915	11020	29
564	114	10472.044	9769	12382	125	10197.424	9769	11320	70	10137.485	9932	11020	107	10284.000	9833	11891	68	10174.029	9874	11014	62	10322.790	9861	11482	108	10161.991	9882	11398	140	10624.100	9930	12431	87	10526.275	9871	12288	97	10766.031	9709	13210	80	10741.612	9867	12759	47	10348.915	9892	12051	29
565	114	10559.824	9854	11881	125	10212.928	9900	11665	70	10175.129	9846	11102	107	10304.355	9861	12865	68	10268.823	9892	11304	62	10210.146	9932	12859	108	10139.352	9887	10965	140	10557.936	9850	12302	87	10543.482	9898	12226	97	10556.258	9851	13465	80	10790.862	9924	13141	47	10329.191	9887	11438	29
566	114	10435.711	9819	12027	125	10233.976	9812	11979	70	10137.929	9869	11006	107	10234.645	9810	11270	68	10065.191	9875	10868	62	10312.710	9860	11800	108	10119.741	9901	12152	140	10647.821	9838	12612	87	10602.713	9986	12107	97	10619.165	9877	14028	80	10675.487	9840	13775	47	10421.702	9833	11635	29
567	114	10310.842	9517	12352	125	10246.080	9907	11665	70	10117.429	9924	10677	107	10159.317	9879	11169	68	10174.485	9836	11633	62	10256.839	9923	11813	108	10051.686	9841	10777	140	10519.058	9840	12299	87	10549.977	9878	12352	97	10286.423	9935	11897	80	10695.575	9871	12014	47	10204.383	9928	10823	29
568	114	10364.202	9844	12026	125	10324.128	9763	11484	70	10087.314	9892	10507	107	10291.411	9840	11769	68	10187.691	9780	11253	62	10287.419	9886	11946	108	10200.491	9873	11317	140	10520.985	9892	12539	87	10583.034	9849	12109	97	10570.866	9888	12476	80	10752.688	9892	13158	47	10338.937	9963	11165	29
569	114	10363.035	9897	12226	125	10301.576	9924	11524	70	10205.086	9854	11218	107	10242.869	9835	11703	68	10129.456	9906	10749	62	10313.146	9870	11284	108	10062.130	9856	10660	140	10449.071	9686	12603	87	10645.977	9835	13033	97	10478.299	9696	12789	80	10676.775	9808	12661	47	10330.063	9891	10948	29
570	114	10325.702	9674	12328	125	10205.192	9821	11586	70	10103.314	9910	10919	107	10299.710	9805	11725	68	10090.897	9838	10830	62	10222.436	9863	11466	108	10067.898	9884	10831	140	10425.507	9886	11779	87	10500.391	9759	11884	97	10394.453	9802	12250	80	10706.950	9957	12753	47	10273.659	9792	11273	29
571	114	10343.220	9897	11391	125	10283.336	9808	11202	70	10119.200	9914	11216	107	10397.888	9932	13033	68	10218.338	9855	11245	62	10213.774	9807	11120	108	10088.944	9915	11191	140	10390.593	9889	11848	87	10693.460	9892	11925	97	10240.701	9828	11955	80	10523.600	9857	13062	47	10333.106	9918	11293	29
572	114	10310.386	9745	11514	125	10136.576	9798	11061	70	10049.071	9922	10331	107	10345.094	9783	12717	68	10254.721	9780	11269	62	10208.000	9889	11783	108	10110.361	9924	10843	140	10460.429	9729	12615	87	10371.781	9759	11553	97	10286.948	9844	12032	80	10552.175	9727	12261	47	10195.341	9843	10654	29
573	114	10277.421	9830	11955	125	10195.976	9871	11279	70	10117.558	9909	11239	107	10150.859	9909	11387	68	10082.206	9885	10538	62	10163.758	9903	11746	108	10134.296	9881	12057	140	10351.371	9846	11477	87	10407.563	9957	11272	97	10376.722	9703	13088	80	10652.513	9876	13108	47	10206.404	9885	11136	29
574	114	10264.553	9877	11537	125	10218.520	9868	11651	70	10079.442	9842	10886	107	10278.402	9772	11904	68	10218.544	9855	11689	62	10242.517	9896	11006	108	10121.176	9903	11247	140	10482.243	9699	12969	87	10357.827	9827	11384	97	10212.846	9685	11835	80	10648.950	9922	12591	47	10316.702	9866	11289	29
575	114	10391.421	9859	11885	125	10141.288	9864	11612	70	10080.586	9921	10611	107	10243.925	9846	11599	68	10286.441	9929	12015	62	10150.242	9871	10878	108	10156.343	9857	10952	140	10365.985	9823	11322	87	10309.104	9821	11568	97	10249.031	9871	12265	80	10435.912	9843	12566	47	10198.617	9897	11266	29
576	114	10301.974	9898	11649	125	10155.880	9880	11242	70	10006.614	9886	10330	107	10239.439	9894	11592	68	10265.662	9892	11554	62	10144.871	9892	10687	108	10066.667	9885	10770	140	10204.222	9783	11413	87	10266.184	9890	11957	97	10466.165	9868	12829	80	10345.900	9836	11417	47	10327.361	9834	10939	29
577	114	10267.044	9881	12410	125	10124.296	9854	11130	70	10068.071	9838	10965	107	10239.056	9874	11662	68	10097.765	9906	10710	62	10123.693	9873	11132	108	10092.686	9817	11114	140	10291.058	9906	11922	87	10212.735	9901	12297	97	10287.732	9824	12319	80	10508.763	9914	11912	47	10279.553	9823	11700	29
578	114	10332.729	9786	12808	125	10140.752	9835	11484	70	10152.000	9877	10881	107	10164.037	9866	10890	68	10152.721	9861	11271	62	10251.646	9839	11884	108	10058.139	9875	10676	140	10223.629	9841	11487	87	10204.920	9895	11514	97	10267.145	9790	13012	80	10456.650	9784	12062	47	10321.170	9898	11239	29
579	114	10304.176	9866	11537	125	10139.824	9828	11132	70	10111.757	9922	11097	107	10270.683	9834	11539	68	10181.015	9908	11360	62	10139.549	9901	10985	108	10105.806	9884	11203	140	10270.528	9786	11492	87	10199.069	9862	11388	97	10183.866	9841	11522	80	10443.625	9867	13374	47	10253.553	9938	11102	29
580	114	10294.202	9661	11594	125	10067.016	9847	11042	70	10057.472	9903	10491	107	10170.374	9768	11824	68	10119.044	9872	10872	62	10086.468	9856	10830	108	10093.064	9898	11457	140	10185.050	9792	11197	87	10118.241	9894	11212	97	10254.011	9819	11897	80	10491.850	9894	13464	47	10193.702	9841	11294	29
581	114	10250.641	9851	11579	125	10084.968	9917	10894	70	10096.629	9927	10899	107	10158.981	9877	11699	68	10154.544	9845	10981	62	10172.983	9812	11399	108	10102.398	9869	11002	140	10256.722	9845	11574	87	10291.771	9838	12431	97	10283.547	9873	13044	80	10379.100	9864	11838	47	10299.787	9889	11413	29
582	114	10228.447	9830	11255	125	10073.024	9905	10834	70	10102.786	9880	10654	107	10147.121	9893	11055	68	10103.559	9776	10633	62	10286.693	9924	11737	108	10182.333	9843	11492	140	10279.422	9821	11044	87	10194.034	9911	11325	97	10231.134	9871	11774	80	10552.112	9901	13519	47	10188.106	9849	10932	29
583	114	10273.938	9881	11581	125	10072.336	9862	10747	70	10103.942	9853	10886	107	10230.065	9784	11288	68	10050.206	9919	10482	62	10083.064	9898	10640	108	10212.481	9855	11640	140	10303.114	9857	11834	87	10217.149	9834	11114	97	10338.948	9648	12695	80	10252.412	9857	11487	47	10200.063	9882	10652	29
584	114	10237.877	9836	11887	125	10106.232	9888	10787	70	10103.257	9913	11157	107	10204.000	9774	11445	68	10092.603	9866	11371	62	10096.371	9868	10913	108	10136.130	9861	11332	140	10249.000	9789	11739	87	10196.034	9797	11102	97	10355.907	9861	13055	80	10291.888	9816	11419	47	10370.255	9817	11720	29
585	114	10389.807	9848	12149	125	10104.008	9783	10822	70	10160.200	9794	11192	107	10205.084	9898	11889	68	10157.177	9840	11209	62	10128.887	9887	11067	108	10109.204	9874	10898	140	10272.429	9846	11628	87	10318.391	9900	11787	97	10374.021	9791	12202	80	10243.412	9782	11385	47	10122.957	9895	11266	29
586	114	10276.877	9881	11945	125	10103.952	9873	11005	70	10139.814	9909	11593	107	10174.215	9895	12169	68	10124.927	9893	11027	62	10033.983	9879	10493	108	10262.093	9819	11236	140	10270.000	9878	11931	87	10308.460	9820	11601	97	10299.505	9844	12648	80	10342.550	9919	11828	47	10286.574	9907	11326	29
587	114	10311.474	9844	11933	125	10096.096	9866	10607	70	10210.386	9843	10930	107	10187.804	9873	10656	68	10062.647	9881	10547	62	10030.726	9909	10901	108	10220.713	9845	11209	140	10238.793	9833	11687	87	10274.563	9803	11190	97	10329.505	9871	12344	80	10287.412	9919	11854	47	10343.021	9779	11323	29
588	114	10256.491	9890	11973	125	10095.568	9842	10850	70	10125.586	9878	11172	107	10204.925	9737	11177	68	10215.515	9855	11101	62	10085.307	9879	10726	108	10210.574	9780	11194	140	10214.064	9847	11784	87	10217.988	9816	11557	97	10405.753	9887	14450	80	10296.562	9929	11526	47	10139.298	9856	11190	29
589	114	10340.456	9778	12379	125	10160.072	9899	11046	70	10112.571	9932	11080	107	10229.141	9913	11940	68	10196.617	9854	11368	62	10126.646	9890	10825	108	10172.019	9851	11513	140	10210.078	9727	11981	87	10183.954	9884	11359	97	10253.918	9853	12572	80	10301.588	9864	11268	47	10165.639	9846	11126	29
590	114	10360.403	9883	11845	125	10134.144	9826	11682	70	10143.786	9884	10905	107	10149.327	9865	10739	68	10091.927	9889	10686	62	10133.951	9881	10955	108	10114.314	9849	11115	140	10185.972	9868	11031	87	10203.229	9880	11743	97	10295.124	9897	12032	80	10233.600	9921	12220	47	10150.021	9856	10869	29
591	114	10295.614	9793	11669	125	10156.352	9884	11347	70	10106.328	9872	10751	107	10187.813	9901	11734	68	10133.000	9885	11243	62	10154.936	9867	11272	108	10144.102	9884	10991	140	10245.672	9872	11486	87	10380.379	9857	12562	97	10249.464	9874	12059	80	10335.763	9855	12291	47	10073.617	9901	10603	29
592	114	10352.141	9863	12911	125	10112.656	9909	11013	70	10086.485	9937	11004	107	10213.346	9885	11438	68	10169.779	9826	10850	62	10056.919	9907	10501	108	10160.796	9842	11279	140	10157.543	9881	10910	87	10243.069	9847	11968	97	10196.505	9893	11231	80	10288.625	9811	12027	47	10185.894	9894	11093	29
593	114	10351.693	9915	12045	125	10067.096	9880	11257	70	10162.929	9912	10891	107	10199.972	9854	11664	68	10071.383	9936	10802	62	10165.290	9922	11048	108	10188.444	9804	11866	140	10194.836	9863	11655	87	10201.552	9814	12144	97	10222.145	9922	11187	80	10216.963	9888	11142	47	10302.468	9792	11484	29
594	114	10312.324	9885	12542	125	10129.616	9779	11666	70	10078.058	9899	10876	107	10154.972	9866	11416	68	10190.941	9881	11415	62	10236.758	9809	11395	108	10096.444	9839	10803	140	10211.422	9852	10888	87	10210.092	9878	11442	97	10163.855	9878	11604	80	10241.925	9840	11943	47	10213.894	9890	11153	29
595	114	10363.746	9857	12129	125	10063.584	9929	10783	70	10093.015	9898	10948	107	10166.149	9868	11087	68	10203.529	9834	11227	62	10112.017	9903	11365	108	10171.186	9806	12338	140	10235.064	9849	12309	87	10179.689	9876	11128	97	10212.608	9907	11544	80	10244.675	9873	11402	47	10233.319	9903	11131	29
596	114	10258.202	9882	11267	125	10118.808	9877	10803	70	10124.357	9908	11080	107	10242.225	9908	12126	68	10125.617	9825	11205	62	10313.307	9931	11610	108	10116.713	9897	10883	140	10365.464	9889	12210	87	10304.448	9926	11052	97	10296.670	9883	12182	80	10230.500	9820	11986	47	10218.341	9897	11468	29
597	114	10261.026	9814	11376	125	10101.880	9852	10859	70	10076.786	9897	11108	107	10210.505	9870	11305	68	10100.971	9777	10828	62	10157.161	9901	11485	108	10144.564	9895	11564	140	10374.900	9816	11485	87	10250.311	9809	11436	97	10162.959	9865	11296	80	10197.175	9904	11353	47	10129.319	9857	11221	29
598	114	10234.447	9837	11718	125	10122.920	9885	11297	70	10150.800	9906	12152	107	10184.056	9857	11725	68	10170.485	9929	11592	62	10247.678	9816	11340	108	10189.454	9773	11568	140	10319.336	9876	11869	87	10228.518	9713	11307	97	10283.577	9867	11973	80	10203.537	9845	11411	47	10231.128	9775	11219	29
599	114	10323.947	9865	12615	125	10102.800	9852	11146	70	10077.800	9928	10546	107	10166.738	9854	11571	68	10212.735	9915	11226	62	10298.403	9809	12412	108	10122.407	9907	11160	140	10690.186	9838	12735	87	10326.644	9824	12041	97	10306.536	9889	12140	80	10142.588	9834	11070	47	10157.787	9890	11057	29
600	114	10307.947	9795	11818	125	10197.184	9830	12097	70	10159.214	9897	10894	107	10223.775	9829	11484	68	10132.235	9880	10736	62	10154.936	9844	10782	108	10162.389	9879	11510	140	11461.821	9806	15410	87	10210.518	9825	11350	97	10290.360	9841	11723	80	10298.825	9840	12314	47	10231.872	9880	11614	29
601	114	10500.009	9746	12830	125	10215.000	9905	11776	70	10118.058	9887	11419	107	10244.720	9756	11740	68	10240.279	9922	11445	62	10190.436	9901	11851	108	10112.259	9837	11119	140	11470.650	9773	13722	87	10271.104	9911	12157	97	10283.938	9893	12276	80	10489.713	9899	11400	47	10158.021	9817	10919	29
602	114	10353.614	9859	11900	125	10203.752	9877	11457	70	10269.571	9743	11352	107	10237.187	9883	11747	68	10183.367	9902	11145	62	10191.517	9903	11353	108	10196.926	9821	11478	140	11712.343	9911	15501	87	10273.735	9891	11980	97	10409.959	9799	12575	80	10384.525	9765	12100	47	10204.681	9877	10938	29
603	114	10395.746	9898	12265	125	10282.776	9892	12186	70	10182.143	9931	11102	107	10226.094	9896	11703	68	10179.603	9762	11500	62	10328.146	9897	12068	108	10266.287	9790	11912	140	12008.200	9626	17799	87	10320.885	9857	12417	97	10575.547	9797	12193	80	10451.875	9925	11978	47	10526.128	9871	11903	29
604	114	10408.579	9829	11914	125	10265.888	9840	11217	70	10232.043	9933	11317	107	10222.411	9816	11424	68	10127.971	9832	10915	62	10238.419	9744	11429	108	10115.917	9874	10875	140	11972.121	9861	15558	87	10336.126	9885	11871	97	10895.443	9893	13759	80	10612.812	9890	13310	47	10339.957	9875	11165	29
605	114	10470.553	9842	12160	125	10250.848	9835	11308	70	10145.743	9857	10907	107	10320.094	9789	11838	68	10181.515	9881	11701	62	10213.887	9919	11088	108	10145.944	9908	11434	140	12040.350	9872	15839	87	10299.229	9865	11891	97	11257.453	9935	14799	80	10539.400	9901	12385	47	10451.383	9861	11896	29
606	114	10487.114	9855	12224	125	10309.344	9876	11979	70	10188.357	9876	11055	107	10257.636	9916	11870	68	10152.059	9824	10923	62	10264.839	9869	11138	108	10192.917	9866	11263	140	11997.586	9924	15090	87	10279.528	9858	11021	97	11422.516	9929	14648	80	10610.513	9859	11650	47	10284.361	9893	11597	29
607	114	10355.018	9641	11826	125	10284.648	9880	11684	70	10168.143	9905	11195	107	10170.317	9851	10967	68	10189.971	9836	10997	62	10382.436	9782	11443	108	10087.814	9768	11298	140	11541.414	9872	15762	87	10312.747	9786	12257	97	10942.866	9838	13795	80	10472.225	9878	11580	47	10454.553	9810	11823	29
608	114	10453.886	9822	11765	125	10178.496	9907	12253	70	10216.214	9891	11458	107	10205.019	9842	11196	68	10068.397	9863	10452	62	10259.983	9872	11286	108	10165.157	9871	11212	140	11578.528	9884	14843	87	10426.678	9812	11614	97	10958.505	9904	14175	80	10734.125	9704	12317	47	10332.894	9839	11019	29
609	114	10406.868	9868	13112	125	10188.864	9887	11389	70	10162.800	9829	10872	107	10160.355	9838	11293	68	10220.515	9885	11825	62	10175.613	9913	10983	108	10191.991	9846	11479	140	11582.371	9818	16157	87	10403.425	9915	11527	97	11095.186	9917	13996	80	10614.225	9809	12614	47	10292.639	9838	11800	29
610	114	10327.623	9779	12305	125	10287.600	9806	11897	70	10262.714	9876	11093	107	10334.355	9905	11933	68	10124.779	9883	11063	62	10309.032	9692	12290	108	10207.694	9887	11613	140	11624.729	9778	15496	87	10394.506	9810	12329	97	11245.392	9811	14004	80	10650.912	9859	12884	47	10147.234	9887	11017	29
611	114	10361.307	9876	11344	125	10208.352	9833	11024	70	10141.485	9873	11063	107	10225.953	9808	11177	68	10106.059	9797	10985	62	10361.968	9942	11365	108	10164.907	9845	11121	140	11467.864	9881	14183	87	10486.793	9920	12458	97	11007.423	9934	13869	80	10662.062	9923	12042	47	10288.361	9847	11230	29
612	114	10385.123	9873	12113	125	10272.744	9754	11512	70	10238.243	9823	11372	107	10130.233	9824	10985	68	10131.941	9900	11329	62	10379.210	9920	12309	108	10203.991	9894	12792	140	11600.192	9900	14006	87	10370.195	9880	11989	97	10792.011	9990	12505	80	10667.025	9945	12686	47	10268.255	9901	11853	29
613	114	10295.535	9838	12185	125	10258.432	9841	11464	70	10175.957	9906	11149	107	10237.775	9889	11738	68	10227.647	9881	11090	62	10205.517	9871	11478	108	10112.269	9872	10825	140	11507.679	9885	16859	87	10402.000	9874	11785	97	10724.525	9932	12462	80	10664.000	9961	12639	47	10474.659	9944	12453	29
614	114	10345.824	9835	11699	125	10269.624	9880	11414	70	10257.229	9759	12359	107	10139.448	9900	11205	68	10218.485	9874	11226	62	10152.854	9832	10946	108	10183.731	9781	11837	140	11423.321	9763	14363	87	10478.735	9785	11633	97	10788.360	9990	12822	80	10666.188	9844	14488	47	10191.319	9883	10925	29
615	114	10378.229	9914	11399	125	10231.728	9814	12649	70	10190.814	9854	11239	107	10273.047	9817	11673	68	10191.912	9862	11378	62	10251.193	9802	10922	108	10203.269	9735	11659	140	11458.850	9815	14802	87	10433.621	9840	11935	97	10657.577	9902	12764	80	10597.287	9907	13714	47	10260.851	9936	11496	29
616	114	10308.289	9823	11452	125	10220.632	9811	11396	70	10235.985	9880	11424	107	10230.579	9896	11625	68	10114.353	9872	10956	62	10298.807	9952	11862	108	10164.564	9883	11043	140	11175.429	9953	14485	87	10289.460	9859	11228	97	10761.351	9976	12980	80	10824.312	9850	14379	47	10379.894	9904	11881	29
617	114	10373.789	9905	11676	125	10211.192	9894	11695	70	10250.400	9884	11483	107	10250.355	9807	12598	68	10196.103	9811	10884	62	10256.726	9813	11089	108	10202.241	9896	11670	140	11220.922	10022	14131	87	10387.759	9826	11590	97	10877.443	9833	12915	80	10592.737	9833	12359	47	10425.426	9736	11665	29
618	114	10302.114	9876	11712	125	10224.176	9828	11442	70	10201.015	9854	10941	107	10225.075	9896	11178	68	10132.309	9869	10922	62	10178.146	9819	11032	108	10226.380	9816	11745	140	11035.250	9917	14125	87	10556.759	9898	12041	97	10814.258	9879	12831	80	10560.412	9884	11661	47	10297.489	9943	11875	29
619	114	10451.649	9798	11923	125	10238.720	9852	11687	70	10173.414	9859	10872	107	10278.691	9849	11202	68	10206.633	9809	10958	62	10120.758	9896	11089	108	10145.436	9833	10866	140	11038.400	9856	12945	87	10394.586	9857	11918	97	10821.041	9880	12613	80	10728.537	9928	13068	47	10322.085	9820	11709	29
620	114	10243.324	9901	11687	125	10263.224	9810	11613	70	10155.357	9900	11208	107	10226.654	9861	11826	68	10221.250	9836	11044	62	10158.242	9856	11085	108	10149.130	9853	12300	140	11349.886	9962	13812	87	10480.655	9870	11428	97	10699.104	9788	13100	80	10778.425	9628	13287	47	10274.149	9839	11246	29
621	114	10448.412	9837	12608	125	10159.272	9867	11278	70	10209.672	9905	11682	107	10314.243	9892	11354	68	10181.485	9812	11204	62	10169.871	9913	11153	108	10172.954	9743	11743	140	10915.507	9844	13080	87	10435.104	9905	12122	97	10743.124	9704	13002	80	10727.912	9937	14566	47	10467.894	9926	12088	29
622	114	10311.623	9924	11296	125	10243.720	9896	11916	70	10177.442	9892	11185	107	10272.925	9911	12296	68	10134.294	9887	10939	62	10215.951	9863	11045	108	10240.861	9710	12604	140	10810.692	9872	13995	87	10360.265	9885	12550	97	10708.330	9859	13186	80	10778.213	9913	13034	47	10256.043	9868	12047	29
623	114	10343.579	9905	11667	125	10232.824	9873	11168	70	10278.200	9787	11564	107	10323.869	9886	11843	68	10340.956	9852	11533	62	10254.451	9912	11349	108	10101.194	9870	11222	140	10755.172	9919	13002	87	10375.632	9742	11789	97	10561.505	9946	12131	80	10530.475	9552	12598	47	10328.745	9873	11895	29
624	114	10356.711	9905	12138	125	10174.856	9803	11134	70	10272.286	9856	10999	107	10299.972	9734	11716	68	10154.809	9853	11290	62	10305.936	9929	11839	108	10204.306	9571	13089	140	10737.714	9744	13826	87	10456.632	9796	11639	97	10785.814	9772	14185	80	10660.388	9893	12419	47	10281.404	9887	10984	29
625	114	10316.149	9830	11413	125	10175.392	9888	11994	70	10222.700	9906	11321	107	10191.981	9918	11371	68	10133.088	9919	10787	62	10193.983	9838	12493	108	10234.574	9849	11919	140	10814.636	9990	12473	87	10490.942	9869	11991	97	10735.660	9802	12446	80	10547.875	9897	12388	47	10537.468	9985	12433	29
626	114	10502.000	9912	12328	125	10192.464	9830	12032	70	10222.300	9820	11127	107	10306.094	9896	11800	68	10199.235	9917	11184	62	10184.871	9851	11254	108	10112.194	9884	10922	140	10788.900	9875	12615	87	10439.781	9894	12046	97	10772.423	9781	13168	80	10572.838	9871	12245	47	10481.745	9950	11556	29
627	114	10323.185	9834	11520	125	10274.128	9869	11469	70	10165.757	9888	10935	107	10157.131	9802	11441	68	10274.809	9831	11473	62	10223.081	9893	12150	108	10247.157	9880	12359	140	10776.743	9751	13203	87	10487.195	9850	12315	97	10477.175	9897	12497	80	10641.925	9688	13143	47	10440.489	9842	11533	29
628	114	10438.351	9835	11896	125	10208.304	9821	11146	70	10226.028	9808	11461	107	10273.346	9830	11274	68	10222.471	9903	11048	62	10160.193	9840	11251	108	10162.000	9881	11350	140	10753.750	9869	13205	87	10402.000	9889	12062	97	10484.217	9830	11578	80	10723.800	9877	12744	47	10378.830	9661	11701	29
629	114	10333.771	9877	11832	125	10143.976	9879	10968	70	10294.400	9750	11372	107	10198.355	9851	11707	68	10096.412	9897	10601	62	10216.983	9814	11036	108	10236.296	9713	11728	140	10606.485	9910	12737	87	10455.667	9724	12646	97	10462.041	9834	11836	80	10444.400	9936	11535	47	10392.489	9880	11643	29
630	114	10456.605	9811	12968	125	10217.624	9898	11143	70	10233.757	9871	11298	107	10316.094	9849	12028	68	10129.088	9813	10978	62	10319.451	9864	11523	108	10145.426	9815	10851	140	10540.979	9828	12643	87	10455.771	9754	11603	97	10230.711	9883	11195	80	10517.400	9902	12510	47	10407.021	9903	11671	29
631	114	10343.368	9875	11847	125	10148.032	9854	10703	70	10160.500	9852	11508	107	10269.187	9878	12031	68	10183.750	9873	10843	62	10275.178	9876	11676	108	10132.861	9825	11116	140	10508.286	9867	12250	87	10419.058	9929	11360	97	10315.649	9810	11658	80	10546.963	9868	11895	47	10360.724	9847	11749	29
632	114	10467.035	9891	12676	125	10168.200	9845	12392	70	10200.286	9867	11699	107	10235.280	9729	11064	68	10114.823	9868	11390	62	10247.854	9715	11944	108	10140.000	9855	11226	140	10475.657	9862	12369	87	10418.896	9832	11979	97	10259.289	9904	11552	80	10384.862	9878	11770	47	10561.043	9743	12009	29
633	114	10309.070	9838	11774	125	10128.008	9865	11086	70	10198.172	9869	10878	107	10242.411	9825	11118	68	10227.073	9809	11410	62	10245.790	9864	11256	108	10103.686	9928	10882	140	10380.007	9853	11453	87	10406.839	9905	11279	97	10216.134	9826	10915	80	10406.763	9855	11766	47	10301.596	9836	11278	29
634	114	10255.974	9894	12348	125	10160.304	9902	11256	70	10127.886	9874	11471	107	10211.037	9828	11276	68	10171.794	9888	10964	62	10250.210	9882	12021	108	10132.750	9753	11396	140	10372.942	9840	11794	87	10202.528	9804	11126	97	10268.948	9869	11217	80	10447.250	9844	11387	47	10239.128	9957	10629	29
635	114	10283.018	9775	11896	125	10084.032	9892	11016	70	10212.043	9919	11812	107	10266.523	9891	11895	68	10089.441	9889	10634	62	10239.854	9779	11353	108	10177.056	9902	11147	140	10296.050	9813	11868	87	10200.735	9861	10971	97	10237.113	9853	11511	80	10480.350	9904	12035	47	10410.553	9863	11603	29
636	114	10355.246	9889	11227	125	10147.056	9896	11139	70	10127.429	9865	10792	107	10265.280	9885	12155	68	10162.912	9889	10687	62	10319.193	9789	12173	108	10155.463	9913	11177	140	10239.235	9798	11721	87	10233.058	9875	11183	97	10196.392	9890	11142	80	10424.925	9901	12222	47	10277.404	9897	11447	29
637	114	10363.079	9847	12189	125	10112.336	9831	10948	70	10235.515	9892	12057	107	10187.000	9772	11670	68	10178.912	9815	11309	62	10241.161	9845	11129	108	10175.704	9833	11010	140	10258.386	9823	11423	87	10350.908	9885	11448	97	10217.433	9894	11410	80	10370.275	9865	11717	47	10316.341	9918	11135	29
638	114	10310.877	9847	12100	125	10103.448	9855	11353	70	10206.286	9871	11411	107	10177.729	9800	12765	68	10136.015	9874	11557	62	10256.258	9925	11283	108	10103.000	9870	10577	140	10212.043	9873	11624	87	10214.518	9851	11318	97	10122.000	9755	10775	80	10446.287	9686	11782	47	10252.191	9796	11835	29
639	114	10367.263	9864	12232	125	10092.856	9895	11234	70	10076.071	9846	10602	107	10177.683	9808	12005	68	10159.853	9881	10800	62	10289.661	9863	11665	108	10130.417	9799	10971	140	10271.050	9822	11424	87	10411.195	9666	11714	97	10177.360	9879	11657	80	10346.850	9944	11612	47	10269.553	9840	11105	29
640	114	10310.237	9909	11863	125	10106.128	9830	11009	70	10136.371	9889	10657	107	10208.505	9897	12419	68	10142.573	9894	11048	62	10266.274	9765	12162	108	10162.000	9874	11102	140	10197.914	9867	11404	87	10168.345	9893	11495	97	10132.928	9837	10960	80	10325.350	9867	11449	47	10330.553	9953	11479	29
641	114	10229.729	9780	11347	125	10088.328	9869	11296	70	10067.058	9843	10746	107	10192.252	9871	11295	68	10111.588	9820	11205	62	10244.790	9880	11221	108	10124.269	9872	10717	140	10227.879	9799	11182	87	10251.368	9826	11271	97	10112.360	9819	10906	80	10386.013	9913	12006	47	10487.213	9929	11804	29
642	114	10270.438	9867	11795	125	10140.200	9872	11705	70	10122.442	9886	11376	107	10265.617	9919	11981	68	10157.809	9922	11046	62	10211.081	9915	10994	108	10120.704	9831	10944	140	10215.607	9767	11500	87	10210.173	9900	11593	97	10198.928	9749	12319	80	10417.763	9925	12755	47	10401.830	9896	11378	29
643	114	10182.833	9726	11044	125	10109.256	9859	11077	70	10148.600	9918	10995	107	10187.019	9830	11213	68	10125.177	9841	11041	62	10184.322	9876	11096	108	10119.611	9852	11434	140	10249.143	9857	11515	87	10212.104	9859	11939	97	10108.062	9891	10780	80	10404.250	9957	11699	47	10590.724	9801	12044	29
644	114	10375.798	9772	11766	125	10094.304	9856	10661	70	10102.086	9768	11595	107	10202.990	9919	11585	68	10218.235	9891	11185	62	10272.951	9919	11846	108	10133.454	9751	11177	140	10261.793	9818	11835	87	10250.988	9865	11732	97	10106.268	9883	11433	80	10306.925	9844	11821	47	10310.894	9871	11081	29
645	114	10375.324	9873	12152	125	10070.616	9812	10847	70	10239.086	9877	11587	107	10341.561	9658	11780	68	10150.662	9844	11104	62	10240.726	9864	11269	108	10144.936	9843	11089	140	10143.543	9864	11071	87	10128.988	9874	11086	97	10093.608	9889	10955	80	10260.750	9858	11238	47	10357.872	9823	11828	29
646	114	10189.430	9878	11643	125	10106.296	9902	11063	70	10103.942	9886	10659	107	10165.196	9883	11461	68	10058.294	9864	10840	62	10253.613	9858	11438	108	10136.806	9816	11369	140	10167.850	9889	11899	87	10223.345	9826	11899	97	10130.896	9803	11212	80	10195.838	9900	11015	47	10454.702	9867	11950	29
647	114	10404.851	9888	11623	125	10168.864	9883	11323	70	10175.086	9870	11206	107	10219.495	9923	12119	68	10220.456	9869	10789	62	10144.178	9809	11385	108	10132.889	9845	11065	140	10137.300	9877	10931	87	10242.287	9787	11612	97	10049.475	9908	10676	80	10428.525	9773	11834	47	10470.851	9924	11672	29
648	114	10312.035	9911	12459	125	10172.024	9844	11723	70	10076.400	9889	10608	107	10268.383	9878	11895	68	10303.015	9897	11430	62	10271.581	9794	12545	108	10151.611	9899	11295	140	10197.436	9882	11132	87	10163.379	9836	10853	97	10087.547	9895	11185	80	10325.713	9799	11694	47	10379.937	9863	11479	29
649	114	10214.088	9837	11477	125	10074.336	9850	11170	70	10114.629	9808	10958	107	10248.822	9914	12000	68	10128.471	9856	10588	62	10262.661	9920	11752	108	10078.231	9894	11403	140	10139.607	9816	11461	87	10292.988	9862	12650	97	10036.227	9845	11065	80	10306.350	9770	11583	47	10170.937	9867	10997	29
650	114	10356.185	9905	11621	125	10120.664	9858	10781	70	10161.143	9914	11021	107	10211.607	9873	11391	68	10261.441	9861	11392	62	10154.307	9895	10786	108	10216.870	9736	11267	140	10216.150	9897	11668	87	10172.874	9822	11126	97	10069.402	9905	10687	80	10303.713	9848	11504	47	10151.468	9906	11071	29
651	114	10316.324	9824	11147	125	10099.896	9861	11396	70	10084.442	9903	10847	107	10192.645	9839	12311	68	10172.721	9929	11036	62	10218.274	9904	11367	108	10196.361	9894	11398	140	10199.200	9858	11024	87	10257.908	9844	11560	97	10119.113	9874	10830	80	10276.175	9911	11573	47	10276.745	9928	11949	29
652	114	10233.570	9788	11475	125	10112.816	9890	11312	70	10088.600	9873	10575	107	10154.149	9764	11065	68	10168.235	9858	11414	62	10215.307	9944	11949	108	10142.593	9897	11526	140	10179.786	9899	11892	87	10187.460	9857	12712	97	10092.104	9843	10797	80	10306.325	9843	13313	47	10200.319	9899	10970	29
653	114	10290.035	9874	11193	125	10083.016	9792	11054	70	10150.629	9895	12425	107	10214.663	9905	11134	68	10279.029	9913	11826	62	10268.290	9879	11207	108	10178.074	9843	10983	140	10257.786	9903	11912	87	10142.552	9909	11056	97	10162.989	9814	10854	80	10264.700	9914	11287	47	10178.149	9880	10685	29
654	114	10432.509	9710	12425	125	10082.952	9821	10897	70	10155.900	9777	11470	107	10174.579	9892	11653	68	10208.721	9897	11308	62	10333.613	9919	12022	108	10220.741	9873	11593	140	10188.722	9812	11620	87	10321.747	9822	12147	97	10122.835	9729	11351	80	10317.125	9840	11586	47	10358.361	9931	11336	29
655	114	10310.368	9888	12038	125	10060.240	9766	10860	70	10173.143	9825	11043	107	10260.178	9806	11210	68	10193.309	9856	11072	62	10190.500	9857	11458	108	10110.417	9785	10903	140	10343.900	9856	12181	87	10119.977	9891	11166	97	10098.896	9890	11085	80	10255.537	9823	11072	47	10227.085	9788	10711	29
656	114	10283.605	9859	11313	125	10130.624	9851	11049	70	10078.500	9867	11226	107	10179.037	9812	11784	68	10231.677	9839	11096	62	10105.290	9903	11023	108	10098.926	9801	11045	140	10194.015	9851	11014	87	10212.632	9738	11331	97	10153.907	9864	11190	80	10325.625	9877	11804	47	10156.553	9850	10868	29
657	114	10315.421	9786	11581	125	10096.392	9905	11295	70	10139.100	9883	11023	107	10180.047	9778	11411	68	10233.838	9904	11739	62	10212.451	9837	11390	108	10153.648	9763	11081	140	10193.214	9861	12243	87	10162.425	9859	11657	97	10138.608	9857	11053	80	10258.237	9894	11161	47	10185.319	9888	10892	29
658	114	10235.500	9881	11152	125	10162.136	9886	11240	70	10070.886	9858	10462	107	10238.617	9915	11710	68	10140.677	9899	11024	62	10292.871	9748	11704	108	10090.204	9879	11002	140	10579.735	9894	13140	87	10284.598	9867	11984	97	10083.928	9882	10680	80	10266.650	9804	11376	47	10294.830	9926	11506	29
659	114	10286.351	9900	11845	125	10183.744	9831	11629	70	10128.985	9894	11078	107	10184.841	9903	11947	68	10181.147	9878	10800	62	10440.339	9876	11788	108	10157.954	9855	11188	140	11055.786	9887	13871	87	10277.414	9846	11526	97	10138.433	9821	11184	80	10261.975	9872	11384	47	10268.659	9881	11188	29
660	114	10385.053	9607	12163	125	10244.240	9775	11345	70	10137.328	9845	10739	107	10205.505	9843	11234	68	10167.162	9893	10927	62	10304.581	9826	11217	108	10118.880	9846	10794	140	11616.107	9875	17208	87	10369.988	9948	12329	97	10127.567	9887	11528	80	10521.250	9854	11969	47	10416.085	9854	12543	29
661	114	10317.474	9914	12310	125	10160.440	9833	11288	70	10117.300	9905	10676	107	10218.804	9777	11283	68	10168.823	9797	11004	62	10303.290	9901	11403	108	10138.370	9872	11239	140	11599.114	9805	15681	87	10467.219	9911	12277	97	10121.887	9920	11339	80	10426.588	9850	11592	47	10151.596	9857	10842	29
662	114	10264.465	9922	11605	125	10312.736	9855	12466	70	10173.271	9833	11440	107	10234.514	9885	11629	68	10195.500	9840	10866	62	10418.758	9892	11742	108	10172.611	9817	11303	140	11893.058	9908	15343	87	10345.391	9840	11513	97	10119.557	9870	11061	80	10340.638	9864	11946	47	10464.170	9879	12442	29
663	114	10393.737	9873	11976	125	10184.528	9879	11437	70	10137.828	9856	10788	107	10268.131	9809	11410	68	10252.367	9777	11270	62	10179.629	9843	10996	108	10094.064	9878	11510	140	11851.192	9793	18367	87	10616.012	9856	12985	97	10063.608	9869	10833	80	10318.037	9779	11166	47	10322.724	9792	11289	29
664	114	10349.141	9896	11514	125	10328.688	9857	11242	70	10148.743	9741	11066	107	10179.056	9868	11054	68	10197.662	9845	11115	62	10413.500	9887	12166	108	10120.167	9840	11450	140	11796.386	9940	16371	87	10773.368	9913	12958	97	10065.289	9898	10859	80	10420.975	9954	11733	47	10250.255	9913	11028	29
665	114	10336.377	9853	11631	125	10338.888	9757	12214	70	10217.386	9906	11228	107	10177.813	9867	11112	68	10233.206	9786	11191	62	10232.161	9874	11168	108	10094.102	9833	11298	140	11863.422	9907	16737	87	10709.920	9898	12926	97	10200.547	9875	11501	80	10366.325	9871	11894	47	10342.383	9871	11724	29
666	114	10411.956	9851	11710	125	10273.624	9824	11880	70	10185.800	9830	11502	107	10309.710	9889	11697	68	10182.941	9872	11226	62	10325.387	9683	11990	108	10071.444	9892	10720	140	11706.136	9885	15504	87	10502.966	9923	12026	97	10181.154	9839	11287	80	10579.250	9897	12440	47	10191.149	9881	10945	29
667	114	10468.780	9613	12911	125	10198.016	9772	11288	70	10145.814	9870	10863	107	10137.337	9869	10862	68	10116.662	9881	10834	62	10330.790	9731	11523	108	10124.704	9801	11327	140	11818.379	9979	16680	87	10672.494	9880	13602	97	10279.989	9863	11824	80	10504.713	9816	11981	47	10222.745	9879	11069	29
668	114	10341.886	9855	12015	125	10286.464	9879	11543	70	10116.786	9881	11076	107	10190.121	9908	11471	68	10094.927	9884	11105	62	10205.742	9906	11193	108	10125.204	9851	11047	140	11502.257	9724	15613	87	10535.034	9853	12291	97	10297.412	9856	11522	80	10532.838	9864	12567	47	10370.426	9912	11858	29
669	114	10484.947	9851	12348	125	10253.376	9880	11324	70	10128.357	9861	11135	107	10276.617	9790	11855	68	10171.662	9900	10911	62	10319.903	9873	10992	108	10081.777	9876	10939	140	11507.543	9680	15218	87	10784.265	9960	12624	97	10476.989	9776	13498	80	10628.037	9948	12295	47	10384.872	9857	11867	29
670	114	10471.938	9816	11495	125	10210.432	9870	11402	70	10089.886	9850	11002	107	10321.309	9884	11602	68	10238.677	9872	11318	62	10323.968	9897	11462	108	10189.231	9734	11763	140	11678.071	9872	14179	87	10552.506	9918	12346	97	10696.082	9915	13180	80	10486.412	9900	12954	47	10296.298	9850	12067	29
671	114	10435.289	9907	12295	125	10232.960	9872	11845	70	10273.700	9766	11118	107	10356.906	9838	11484	68	10106.927	9902	10791	62	10357.371	9888	12692	108	10178.880	9813	11528	140	11452.243	9783	14964	87	10862.518	9885	12644	97	10836.000	9841	12338	80	10326.412	9788	11836	47	10540.170	9872	11845	29
672	114	10326.912	9844	11689	125	10236.664	9792	11200	70	10186.957	9834	11135	107	10319.935	9857	12358	68	10140.706	9873	11216	62	10222.193	9940	11106	108	10187.259	9853	10960	140	11567.422	9921	15398	87	10665.862	9953	12331	97	11077.484	9783	13878	80	10583.037	9872	12734	47	10318.489	9921	11364	29
673	114	10444.868	9812	12341	125	10219.416	9776	11194	70	10218.015	9821	11099	107	10399.402	9776	12364	68	10230.191	9890	10895	62	10390.790	9855	11788	108	10167.981	9904	11964	140	11426.929	9909	14434	87	10794.494	9935	12956	97	11427.062	10014	14745	80	10514.062	9670	12071	47	10800.341	9734	12287	29
674	114	10436.307	9800	11805	125	10263.784	9916	11224	70	10179.900	9854	11232	107	10286.056	9890	11860	68	10157.662	9858	10763	62	10150.903	9875	11286	108	10061.370	9871	10629	140	11440.886	9996	14652	87	10562.528	9921	12354	97	11396.000	9936	14044	80	10450.575	9804	12172	47	10463.639	9949	13006	29
675	114	10276.685	9844	11308	125	10194.264	9835	11634	70	10350.485	9881	11851	107	10310.841	9801	11818	68	10145.765	9820	11088	62	10193.000	9871	11018	108	10178.426	9841	11167	140	11243.493	9925	14820	87	10589.425	9896	12851	97	11283.072	9917	14133	80	10502.025	9951	12866	47	10603.957	9809	11610	29
676	114	10382.377	9921	11927	125	10266.704	9818	11280	70	10121.942	9826	10860	107	10377.178	9771	12087	68	10177.059	9838	11145	62	10196.451	9846	11097	108	10161.426	9821	11084	140	11110.200	9860	13289	87	10627.655	9875	12673	97	11136.011	9616	14294	80	10669.675	9857	12463	47	10701.489	9983	12137	29
677	114	10382.438	9885	12716	125	10229.432	9853	12153	70	10155.942	9831	10929	107	10303.047	9919	12691	68	10231.633	9856	10931	62	10367.983	9867	11683	108	10206.139	9787	11197	140	11156.664	9903	14084	87	10567.287	9861	12302	97	10882.783	9885	13491	80	10630.412	9868	12495	47	10706.702	9952	11966	29
678	114	10482.412	9771	13358	125	10181.656	9843	11045	70	10198.957	9920	11121	107	10248.542	9864	11375	68	10196.985	9842	11676	62	10157.822	9848	10850	108	10154.426	9789	10986	140	11004.308	9985	12590	87	10695.253	9904	12275	97	10847.289	9923	12870	80	10410.112	9850	11748	47	10873.659	10087	12421	29
679	114	10445.754	9745	13072	125	10302.328	9838	12091	70	10116.157	9871	11000	107	10222.280	9790	11938	68	10175.750	9843	11164	62	10340.210	9831	13279	108	10074.186	9812	11150	140	10835.293	9880	12446	87	10789.046	9984	13010	97	10620.629	9691	12387	80	10654.600	9916	12250	47	11068.702	10003	13189	29
680	114	10368.859	9861	11782	125	10173.248	9894	11118	70	10302.629	9922	11933	107	10242.010	9791	11453	68	10180.338	9897	11623	62	10229.758	9901	11519	108	10079.806	9738	10564	140	10842.100	9911	12807	87	10881.253	9753	13049	97	10636.082	9897	12745	80	10676.912	9960	12167	47	11087.426	9894	12718	29
681	114	10386.447	9913	11641	125	10189.824	9922	11567	70	10069.229	9841	10863	107	10315.542	9806	11660	68	10229.529	9889	11674	62	10161.854	9907	11104	108	10091.324	9894	11143	140	10749.765	9676	13058	87	10679.518	9832	13399	97	10500.711	9890	12029	80	10575.950	9938	12871	47	10797.426	9837	13060	29
682	114	10360.780	9863	11171	125	10260.744	9888	12610	70	10082.729	9858	10718	107	10297.916	9765	12072	68	10112.559	9880	11052	62	10380.161	9813	11478	108	10128.648	9920	11026	140	10607.450	9851	12272	87	10619.920	9970	12322	97	10455.618	9697	11955	80	10750.862	9772	13197	47	10879.872	9972	12577	29
683	114	10310.211	9865	11637	125	10185.576	9853	11092	70	10202.186	9892	11373	107	10298.785	9856	11438	68	10198.338	9873	10816	62	10188.290	9893	11731	108	10121.296	9890	11502	140	10736.114	9865	12677	87	10774.942	10037	12465	97	10426.794	9665	12317	80	10782.338	9792	15644	47	10810.000	9723	12462	29
684	114	10413.342	9888	12103	125	10250.320	9902	11710	70	10209.886	9910	11037	107	10192.495	9918	11344	68	10155.867	9869	10996	62	10176.951	9856	11004	108	10104.009	9883	11171	140	10731.657	9765	12470	87	10711.725	9875	12968	97	10383.783	9728	12469	80	10567.125	9900	11885	47	10609.639	9939	12271	29
685	114	10421.798	9812	11727	125	10209.576	9824	11479	70	10134.071	9847	10837	107	10287.869	9744	12218	68	10322.706	9821	11234	62	10342.839	9831	11868	108	10107.527	9693	11593	140	10732.257	9862	13053	87	10658.195	9775	11986	97	10397.567	9852	12030	80	10569.013	9943	14004	47	10438.404	9858	11215	29
686	114	10440.368	9861	11693	125	10217.640	9839	11507	70	10121.043	9917	10906	107	10246.729	9835	11148	68	10190.853	9828	11679	62	10238.178	9908	12726	108	10147.936	9857	11114	140	10575.235	9860	12019	87	10540.472	9938	11797	97	10308.938	9881	11823	80	10634.737	9608	12497	47	10747.979	9863	12067	29
687	114	10345.386	9913	12130	125	10303.760	9839	12341	70	10204.214	9840	11178	107	10211.094	9855	11727	68	10130.823	9753	10738	62	10217.839	9888	11159	108	10127.602	9829	11146	140	10508.814	9961	12488	87	10540.229	9773	12129	97	10274.237	9795	11915	80	10495.550	9837	12255	47	10482.639	9970	11656	29
688	114	10431.903	9769	11758	125	10133.872	9891	11352	70	10116.429	9891	10740	107	10271.299	9830	11379	68	10167.177	9923	11235	62	10282.403	9892	11905	108	10114.380	9869	11355	140	10649.757	9545	13394	87	10657.747	9947	12813	97	10203.928	9758	13426	80	10460.725	9919	11790	47	10711.128	10087	12150	29
689	114	10378.324	9821	11596	125	10105.088	9866	11033	70	10179.714	9947	10932	107	10223.691	9864	11419	68	10208.147	9843	10923	62	10170.307	9912	10729	108	10081.306	9910	10950	140	10707.379	9849	13585	87	10517.391	9876	12546	97	10164.969	9832	11267	80	10477.862	9823	13134	47	10512.234	9924	11523	29
690	114	10318.807	9853	11432	125	10254.576	9887	11876	70	10185.400	9885	11715	107	10407.206	9746	12623	68	10125.485	9766	11032	62	10130.339	9887	11202	108	10128.157	9888	12220	140	10597.114	9790	11993	87	10394.322	9836	11755	97	10205.011	9863	11234	80	10392.987	9799	11587	47	10527.511	9943	11447	29
691	114	10181.105	9875	11500	125	10206.680	9876	11363	70	10195.914	9885	10751	107	10280.561	9867	11550	68	10164.103	9882	11348	62	10158.936	9873	11072	108	10144.852	9910	11355	140	10390.379	9902	12150	87	10445.678	9894	12254	97	10136.000	9791	10720	80	10386.175	9828	11322	47	10482.341	9930	12059	29
692	114	10191.570	9823	11485	125	10156.984	9868	11577	70	10070.271	9899	10756	107	10302.794	9784	12075	68	10109.117	9919	10721	62	10056.193	9895	10452	108	10160.527	9842	11714	140	10426.664	9847	12218	87	10335.253	9897	11760	97	10105.959	9866	10826	80	10526.125	9843	12489	47	10453.596	9873	11477	29
693	114	10323.430	9853	11209	125	10145.944	9865	11443	70	10172.043	9883	11509	107	10194.626	9822	11303	68	10155.721	9903	11590	62	10199.258	9881	11350	108	10158.944	9914	11472	140	10273.657	9899	11534	87	10435.012	9878	12368	97	10136.567	9847	10836	80	10368.463	9873	11739	47	10460.532	9845	12077	29
694	114	10331.026	9836	11458	125	10114.560	9880	10866	70	10091.771	9827	10786	107	10261.178	9818	12128	68	10192.735	9841	11069	62	10173.629	9838	11088	108	10084.713	9843	10990	140	10264.114	9889	11563	87	10166.414	9873	11237	97	10131.217	9847	10861	80	10440.975	9737	11764	47	10442.276	10008	11209	29
695	114	10313.298	9848	11915	125	10156.216	9877	11137	70	10100.400	9892	11290	107	10211.355	9874	11528	68	10078.191	9879	10802	62	10166.871	9883	10890	108	10151.398	9907	11256	140	10335.900	9801	12117	87	10298.253	9853	11729	97	10134.804	9850	11197	80	10393.763	9935	11804	47	10315.979	9924	11605	29
696	114	10358.368	9850	11693	125	10166.408	9872	12248	70	10179.186	9728	11829	107	10248.552	9902	12056	68	10178.471	9908	11322	62	10187.146	9768	12129	108	10117.639	9887	11186	140	10349.472	9757	12212	87	10301.115	9699	11430	97	10141.536	9902	10943	80	10293.388	9857	11235	47	10593.702	9916	12364	29
697	114	10239.456	9878	11419	125	10103.880	9865	11408	70	10076.643	9882	10650	107	10211.925	9845	11220	68	10168.603	9890	10727	62	10156.436	9876	10978	108	10187.769	9880	11344	140	10319.700	9792	12110	87	10295.356	9840	11264	97	10132.783	9830	11130	80	10477.325	9811	12390	47	10522.872	9809	11903	29
698	114	10349.859	9894	11713	125	10121.048	9876	11220	70	10072.186	9917	10844	107	10288.691	9810	11757	68	10191.897	9901	11405	62	10239.403	9858	11049	108	10050.370	9861	10832	140	10361.078	9751	13612	87	10279.356	9876	11867	97	10127.753	9860	10851	80	10443.062	9853	12180	47	10473.021	9930	11815	29
699	114	10220.307	9879	11811	125	10081.936	9857	10737	70	10070.243	9861	10585	107	10177.589	9892	11613	68	10103.883	9908	10916	62	10321.919	9871	11715	108	10140.564	9880	11122	140	10256.314	9886	12237	87	10201.942	9930	11410	97	10141.031	9854	11043	80	10291.237	9853	11120	47	10551.915	9811	13135	29
700	114	10304.158	9819	11462	125	10122.552	9887	10945	70	10145.929	9822	12040	107	10288.280	9860	11693	68	10156.823	9836	10706	62	10169.646	9820	10919	108	10142.093	9880	11975	140	10203.015	9817	11856	87	10185.713	9905	11513	97	10077.165	9860	10897	80	10270.775	9883	11857	47	10317.830	9814	11450	29
701	114	10266.359	9786	11437	125	10127.208	9892	12068	70	10133.515	9873	10812	107	10164.243	9829	11209	68	10163.823	9875	10741	62	10198.613	9934	11343	108	10142.296	9873	10834	140	10207.350	9860	11351	87	10321.563	9809	11819	97	10050.763	9863	11209	80	10323.275	9823	11977	47	10470.043	9819	11931	29
702	114	10369.271	9831	11569	125	10121.448	9880	11365	70	10140.743	9900	11278	107	10221.888	9843	11235	68	10102.691	9890	10930	62	10222.710	9888	11485	108	10106.667	9866	11128	140	10238.250	9726	11736	87	10200.311	9896	11348	97	10103.351	9886	10578	80	10357.475	9912	12010	47	10458.426	9904	11724	29
703	114	10266.711	9801	11258	125	10155.936	9833	12069	70	10178.528	9814	11311	107	10387.149	9740	11780	68	10261.427	9859	11601	62	10126.339	9913	11025	108	10155.139	9874	11408	140	10153.407	9839	11093	87	10181.494	9850	11014	97	10091.196	9846	10799	80	10506.912	9813	12023	47	10447.361	9879	11301	29
704	114	10271.491	9829	11758	125	10169.976	9853	11014	70	10130.143	9840	11040	107	10163.636	9865	10985	68	10140.015	9887	11359	62	10065.307	9916	10543	108	10115.167	9846	11132	140	10244.843	9792	11333	87	10113.621	9820	11064	97	10114.618	9832	11059	80	10365.000	9919	11982	47	10401.447	9955	11772	29
705	114	10237.176	9855	11571	125	10169.856	9745	11743	70	10157.972	9855	11033	107	10245.094	9801	11477	68	10200.706	9913	11313	62	10143.307	9885	11382	108	10085.241	9872	10850	140	10305.729	9863	12526	87	10155.701	9837	11363	97	10047.516	9895	10584	80	10350.750	9828	12328	47	10551.787	9880	12249	29
706	114	10279.815	9814	11616	125	10086.728	9822	10845	70	10141.429	9882	11600	107	10202.888	9818	12059	68	10145.559	9850	11004	62	10120.242	9915	10904	108	10114.833	9873	10910	140	10398.864	9899	11858	87	10246.586	9794	11153	97	10092.247	9896	10812	80	10266.775	9904	11371	47	10452.937	9985	11613	29
707	114	10348.062	9734	11949	125	10141.304	9877	10976	70	10161.028	9894	10918	107	10310.010	9840	11629	68	10144.529	9870	10868	62	10294.871	9815	11242	108	10126.777	9905	10717	140	10494.614	9852	12170	87	10234.356	9719	12349	97	10189.928	9868	11634	80	10264.037	9857	11164	47	10371.085	9912	11940	29
708	114	10225.763	9934	11042	125	10129.392	9870	10683	70	10126.828	9848	11361	107	10217.552	9852	12049	68	10194.588	9894	11284	62	10122.049	9907	11047	108	10101.139	9868	10901	140	10685.950	9875	14647	87	10195.414	9841	11735	97	10066.804	9896	11084	80	10305.275	9848	12418	47	10401.957	9815	11638	29
709	114	10340.088	9905	12361	125	10093.112	9846	11052	70	10149.015	9881	11482	107	10188.990	9854	11126	68	10398.573	9854	12044	62	10148.710	9848	11197	108	10129.519	9910	11477	140	10718.850	9790	12879	87	10210.896	9749	11315	97	10113.773	9909	11159	80	10188.300	9847	11085	47	10544.894	9899	11913	29
710	114	10253.009	9861	11118	125	10091.440	9856	11045	70	10155.400	9908	10993	107	10133.439	9880	10960	68	10211.941	9881	12019	62	10229.146	9936	11857	108	10133.269	9910	11143	140	10563.172	9802	12746	87	10286.689	9872	11505	97	10075.041	9878	10997	80	10314.075	9801	11682	47	10450.596	9854	11793	29
711	114	10295.229	9803	11750	125	10162.920	9920	11429	70	10181.172	9858	10882	107	10249.355	9808	11721	68	10146.485	9870	11730	62	10195.613	9876	10939	108	10126.314	9873	11169	140	10445.714	9906	12807	87	10231.771	9900	11664	97	10127.247	9858	10821	80	10219.025	9870	11144	47	10497.361	9853	11568	29
712	114	10165.509	9828	11396	125	10133.160	9854	11166	70	10110.015	9888	10810	107	10183.178	9867	11071	68	10114.412	9805	10929	62	10185.549	9888	11115	108	10124.426	9866	11319	140	10527.886	9790	12832	87	10214.115	9865	11200	97	10076.237	9801	11026	80	10395.325	9948	11630	47	10419.639	9878	12433	29
713	114	10404.895	9867	12324	125	10105.960	9840	11061	70	10151.600	9873	10778	107	10230.327	9899	12618	68	10215.809	9816	12190	62	10277.968	9915	11572	108	10085.944	9878	11394	140	10375.571	9855	11480	87	10205.827	9829	11290	97	10108.072	9860	10876	80	10266.263	9874	11809	47	10324.191	9873	11525	29
714	114	10322.737	9806	11928	125	10104.672	9843	11304	70	10155.429	9825	11027	107	10191.532	9839	11489	68	10249.603	9850	11366	62	10101.387	9820	10623	108	10187.527	9868	12282	140	10431.071	9892	12101	87	10264.069	9859	11425	97	10100.382	9884	11482	80	10185.562	9869	10848	47	10300.021	9880	11348	29
715	114	10288.289	9802	11748	125	10122.760	9886	10957	70	10169.472	9878	11295	107	10254.383	9799	11978	68	10089.427	9858	11060	62	10124.483	9832	10955	108	10163.259	9746	11928	140	10368.422	9883	11912	87	10215.713	9852	11499	97	10144.763	9838	11408	80	10138.025	9929	11376	47	10388.596	9928	11620	29
716	114	10319.132	9786	11783	125	10154.456	9820	11365	70	10134.857	9823	11244	107	10197.654	9870	11636	68	10235.500	9852	11212	62	10205.322	9849	11183	108	10194.102	9827	11591	140	10384.786	9838	11857	87	10221.275	9786	11900	97	10080.475	9871	11246	80	10206.850	9834	11361	47	10450.639	9856	11995	29
717	114	10314.771	9875	11652	125	10175.152	9907	11766	70	10081.757	9867	11211	107	10141.402	9907	11729	68	10213.485	9790	12037	62	10225.387	9894	11015	108	10217.648	9869	11398	140	11248.692	9748	16018	87	10292.506	9838	11524	97	10078.464	9886	10774	80	10252.312	9866	11358	47	10570.617	9872	12477	29
718	114	10333.377	9797	12284	125	10152.808	9883	10971	70	10141.058	9874	10832	107	10230.570	9798	13376	68	10212.294	9829	11270	62	10133.483	9881	11139	108	10245.880	9793	11416	140	11459.207	9742	15156	87	10221.275	9904	10842	97	10126.124	9845	10872	80	10298.638	9889	12019	47	10399.596	9859	11165	29
719	114	10459.833	9900	12243	125	10227.624	9882	12518	70	10183.515	9861	11376	107	10210.757	9844	12363	68	10079.250	9888	10751	62	10098.613	9911	10645	108	10137.093	9873	11474	140	11872.343	9791	15566	87	10254.482	9810	11665	97	10100.938	9853	10859	80	10450.213	9979	11961	47	10399.532	9957	11027	29
720	114	10271.079	9841	11400	125	10271.152	9867	11675	70	10186.172	9803	11447	107	10256.879	9871	10963	68	10090.000	9862	10827	62	10125.322	9911	10934	108	10166.102	9850	11316	140	12012.343	9882	16723	87	10298.598	9756	11622	97	10019.732	9907	10489	80	10530.775	9940	12768	47	10537.383	9861	12131	29
721	114	10290.553	9854	11333	125	10204.352	9879	11532	70	10110.386	9841	10783	107	10186.785	9814	11531	68	10122.000	9820	10898	62	10162.468	9840	11278	108	10097.361	9886	10992	140	11919.371	9853	15606	87	10256.265	9843	11764	97	10085.722	9874	11034	80	10521.263	9943	12125	47	10596.745	9898	11801	29
722	114	10241.229	9882	11296	125	10155.488	9890	11070	70	10161.614	9898	11532	107	10241.141	9691	11606	68	10168.206	9811	10934	62	10218.774	9768	11614	108	10177.833	9915	11294	140	12121.672	9845	15653	87	10346.414	9860	11767	97	10158.011	9867	11273	80	10397.362	9904	13026	47	10451.957	9843	11615	29
723	114	10261.623	9887	11969	125	10191.032	9844	11605	70	10136.243	9913	11170	107	10265.906	9890	11970	68	10149.338	9912	10965	62	10169.549	9829	11490	108	10161.704	9775	11402	140	11742.907	9855	14441	87	10347.586	9742	11664	97	10077.495	9873	10960	80	10539.550	9888	12770	47	10472.724	9925	11440	29
724	114	10339.026	9887	12309	125	10162.144	9912	11162	70	10166.614	9918	11539	107	10248.523	9895	11561	68	10142.794	9866	11057	62	10164.210	9856	10790	108	10179.620	9896	11712	140	12127.058	9953	15405	87	10326.173	9738	11650	97	10129.423	9858	10886	80	10694.775	9796	12579	47	10426.404	9816	11574	29
725	114	10409.018	9814	11830	125	10242.192	9813	11765	70	10145.500	9871	10878	107	10331.841	9793	12560	68	10194.603	9855	11202	62	10136.403	9831	10831	108	10155.370	9805	10847	140	12108.643	9958	16286	87	10177.149	9892	11384	97	10395.918	9895	11984	80	10497.938	9780	11956	47	10761.766	9930	12223	29
726	114	10327.623	9819	12467	125	10210.984	9776	11717	70	10074.214	9881	10614	107	10186.495	9864	11447	68	10159.765	9913	11088	62	10182.354	9811	11979	108	10132.324	9882	11111	140	11889.922	9924	16229	87	10338.229	9865	12175	97	10318.794	9880	11692	80	10423.750	9738	11422	47	10673.234	10052	11905	29
727	114	10293.632	9793	12420	125	10200.280	9866	11347	70	10105.871	9863	11011	107	10217.636	9870	11138	68	10166.794	9763	10928	62	10218.000	9854	11641	108	10191.000	9851	11410	140	11791.278	9821	15352	87	10352.851	9805	11752	97	10439.464	9837	11594	80	10448.987	9825	12460	47	10708.937	9888	12299	29
728	114	10331.324	9838	12197	125	10182.120	9895	11086	70	10240.000	9804	11715	107	10281.159	9890	12137	68	10165.338	9814	11978	62	10195.854	9875	11026	108	10252.880	9905	11184	140	11830.586	9692	15186	87	10295.345	9898	11382	97	10441.866	9835	11710	80	10414.062	9815	11774	47	10584.553	9907	11979	29
729	114	10338.903	9865	11281	125	10138.168	9886	11219	70	10199.328	9863	11432	107	10231.233	9888	11645	68	10094.471	9875	10895	62	10222.919	9797	11568	108	10194.269	9841	11949	140	11451.979	10000	15074	87	10238.874	9903	11084	97	10813.392	9843	13885	80	10564.675	9863	12341	47	10502.724	9785	11928	29
730	114	10332.526	9765	11884	125	10246.480	9874	12234	70	10233.400	9863	11075	107	10255.822	9765	11629	68	10247.265	9888	11449	62	10212.822	9859	11003	108	10148.204	9842	11675	140	11561.422	9875	15168	87	10168.735	9908	11131	97	10611.928	9859	13141	80	10605.675	9948	11851	47	11008.298	9885	13113	29
731	114	10417.333	9923	11734	125	10247.640	9854	11766	70	10162.328	9940	11353	107	10180.430	9814	11123	68	10133.044	9901	11102	62	10231.371	9935	11608	108	10168.833	9846	11291	140	11573.328	9915	14662	87	10386.241	9869	13206	97	10986.299	9887	13846	80	10541.700	9788	11857	47	10824.681	9721	12549	29
732	114	10373.307	9870	12697	125	10218.896	9852	11850	70	10189.629	9883	10895	107	10223.589	9848	11409	68	10078.927	9898	11019	62	10193.500	9924	11077	108	10098.139	9880	10919	140	11453.942	9838	14334	87	10259.839	9847	11982	97	10961.516	9899	13466	80	10449.600	9896	11657	47	10855.724	9892	12522	29
733	114	10338.500	9824	11228	125	10193.744	9870	11710	70	10292.214	9846	11587	107	10311.346	9877	12387	68	10193.985	9821	11241	62	10101.339	9879	10692	108	10135.130	9816	11346	140	11422.672	9937	14753	87	10323.874	9862	11426	97	11034.021	9775	13991	80	10379.062	9802	11993	47	10852.979	10031	12275	29
734	114	10349.430	9852	11958	125	10174.800	9865	11018	70	10138.929	9846	11416	107	10243.851	9835	11284	68	10118.691	9889	10871	62	10198.597	9905	11273	108	10132.083	9829	11263	140	11436.814	9942	13600	87	10348.816	9779	11525	97	10830.072	9817	13375	80	10566.025	9811	13125	47	11095.809	10282	13656	29
735	114	10385.412	9777	11822	125	10190.568	9867	11402	70	10244.058	9845	11353	107	10158.981	9906	11306	68	10106.029	9868	10541	62	10116.742	9914	11285	108	10124.046	9905	11870	140	11340.129	9993	15139	87	10370.977	9919	12533	97	10633.392	9907	12903	80	10613.838	9877	12354	47	10973.787	9914	12369	29
736	114	10313.553	9846	11413	125	10263.072	9798	11551	70	10127.157	9842	10787	107	10327.243	9926	11673	68	10159.823	9887	11002	62	10148.451	9873	11217	108	10143.056	9900	11619	140	11226.121	9918	13374	87	10282.391	9882	11160	97	10877.711	9841	13518	80	10570.275	9902	11678	47	10933.298	10012	12343	29
737	114	10352.868	9914	12068	125	10187.344	9855	11238	70	10134.828	9869	10864	107	10282.187	9802	11723	68	10161.015	9835	11083	62	10082.129	9894	10700	108	10082.324	9799	11430	140	11142.550	9942	14384	87	10378.356	9930	12578	97	10469.484	9760	11616	80	10486.362	9870	11304	47	10765.639	10077	12031	29
738	114	10297.298	9936	11344	125	10182.336	9859	11416	70	10132.558	9916	11489	107	10279.458	9878	11353	68	10117.073	9915	11052	62	10248.387	9898	11619	108	10174.481	9831	11358	140	11129.914	9952	13925	87	10312.207	9943	11393	97	10490.649	9622	11606	80	10591.050	9924	12442	47	10886.702	10033	12796	29
739	114	10385.649	9930	11912	125	10258.856	9894	11639	70	10203.485	9766	11520	107	10215.944	9808	12151	68	10233.265	9855	11529	62	10204.307	9846	11110	108	10090.111	9873	11184	140	11050.929	9919	14168	87	10208.701	9859	11260	97	10520.206	9872	12918	80	10605.713	9772	11830	47	11086.234	9991	14017	29
740	114	10422.482	9709	11992	125	10192.624	9911	11331	70	10210.442	9917	11121	107	10251.215	9897	11744	68	10059.794	9884	10571	62	10078.419	9906	10746	108	10181.686	9814	11015	140	11094.550	9653	13439	87	10434.609	9767	11795	97	10456.000	9800	11967	80	10562.050	9886	13708	47	11052.341	9926	12689	29
741	114	10552.676	9973	12091	125	10223.096	9868	11552	70	10279.558	9938	11562	107	10255.906	9874	11781	68	10305.015	9881	11482	62	10208.113	9881	11485	108	10174.491	9897	11229	140	10955.922	9807	13451	87	10466.966	9808	12407	97	10461.948	9887	12951	80	10517.888	9866	13654	47	10866.213	9956	12541	29
742	114	10550.141	9819	11820	125	10186.504	9814	11036	70	10547.271	9726	12632	107	10303.981	9881	11119	68	10119.897	9910	11016	62	10292.726	9834	11616	108	10163.630	9846	11161	140	11102.558	9859	14454	87	10454.747	9764	11791	97	10444.072	9935	12972	80	10736.838	9856	12399	47	10840.979	9897	12348	29
743	114	10470.395	9849	11776	125	10323.384	9836	11431	70	10333.086	9844	12230	107	10309.327	9806	11696	68	10123.073	9910	11256	62	10153.661	9856	11864	108	10171.426	9820	11400	140	11063.600	9919	14705	87	10479.920	9920	11877	97	10423.640	9849	12928	80	10566.013	9888	12124	47	10801.489	9965	12046	29
744	114	10433.421	9901	12765	125	10233.424	9892	11862	70	10278.028	9897	12034	107	10114.439	9855	10805	68	10060.485	9915	10868	62	10098.564	9916	11025	108	10163.843	9791	12298	140	10879.914	9873	13479	87	10461.805	9910	11887	97	10379.887	9723	13269	80	10558.575	9853	13172	47	10771.532	9882	11678	29
745	114	10201.754	9909	11665	125	10227.920	9829	11615	70	10162.186	9751	11588	107	10264.094	9939	11217	68	10129.515	9878	10815	62	10191.597	9852	11031	108	10141.277	9853	10896	140	10874.500	9800	13124	87	10335.713	9879	12111	97	10320.011	9793	11931	80	10616.513	9905	12578	47	10950.106	9897	12815	29
746	114	10391.921	9829	12373	125	10144.848	9932	11134	70	10258.843	9888	11903	107	10261.906	9714	11813	68	10257.250	9796	11021	62	10258.871	9896	11406	108	10164.898	9798	11718	140	10825.078	9890	14493	87	10554.080	9917	12083	97	10327.021	9830	11503	80	10900.763	9741	13466	47	10852.617	9872	11797	29
747	114	10318.132	9872	11473	125	10219.432	9854	11774	70	10163.472	9865	10843	107	10177.552	9881	11073	68	10151.912	9891	10982	62	10052.726	9902	10508	108	10235.639	9678	11952	140	10917.735	9924	12608	87	10401.275	9913	12024	97	10301.783	9890	13506	80	10480.412	9869	11455	47	11176.149	9835	12223	29
748	114	10472.062	9913	12131	125	10242.304	9876	12182	70	10168.472	9903	11646	107	10266.393	9816	11324	68	10236.485	9880	11324	62	10228.678	9911	10891	108	10241.463	9863	11944	140	10667.200	9814	12898	87	10482.701	9872	11803	97	10217.021	9876	12663	80	10609.438	9873	12164	47	10609.979	9813	12153	29
749	114	10373.324	9895	11862	125	10174.544	9895	11231	70	10141.972	9874	10943	107	10277.402	9760	11228	68	10099.559	9859	10665	62	10376.468	9832	11584	108	10173.936	9885	11675	140	10637.093	9908	13732	87	10283.126	9916	11124	97	10222.835	9849	11951	80	10603.350	9718	12102	47	10833.404	9993	13511	29
750	114	10271.000	9765	11640	125	10245.832	9824	11381	70	10122.614	9890	10933	107	10199.925	9929	11357	68	10165.117	9909	11002	62	10191.887	9900	11222	108	10187.241	9862	11267	140	10514.429	9883	12077	87	10304.080	9919	12820	97	10289.371	9869	11960	80	10594.650	9903	12919	47	10855.681	9955	13156	29
751	114	10230.307	9787	11397	125	10270.448	9786	11441	70	10112.957	9887	10673	107	10232.374	9804	11698	68	10164.853	9903	10688	62	10188.451	9908	11683	108	10125.556	9879	10984	140	10419.179	9865	12812	87	10379.667	9831	12441	97	10263.825	9780	11983	80	10495.550	9912	11912	47	10838.532	10014	12861	29
752	114	10269.053	9847	11572	125	10179.680	9846	11236	70	10151.814	9895	11020	107	10147.888	9774	11335	68	10094.883	9919	10982	62	10243.871	9888	11215	108	10119.750	9887	10731	140	10418.064	9842	12160	87	10299.126	9926	12023	97	10195.577	9897	12295	80	10266.862	9903	11781	47	10764.255	9840	12329	29
753	114	10235.053	9907	11156	125	10132.288	9859	11084	70	10229.543	9830	11361	107	10255.729	9773	11632	68	10200.427	9915	11112	62	10255.903	9922	11126	108	10193.389	9867	11237	140	10442.243	9714	11711	87	10387.184	9737	12037	97	10170.835	9891	11531	80	10359.525	9771	12739	47	10705.574	9894	12216	29
754	114	10272.807	9902	11986	125	10116.952	9802	11276	70	10109.657	9873	11457	107	10229.767	9852	11832	68	10263.044	9907	12410	62	10208.854	9895	11381	108	10102.019	9814	11335	140	10287.571	9811	11354	87	10265.414	9880	11432	97	10172.154	9896	11224	80	10344.450	9826	11485	47	10505.404	9921	11748	29
755	114	10376.991	9697	11409	125	10140.528	9840	11024	70	10024.257	9906	10373	107	10198.589	9840	11131	68	10172.221	9894	10886	62	10187.371	9794	11036	108	10127.398	9794	10903	140	10337.571	9859	11457	87	10187.540	9848	10941	97	10162.360	9884	11881	80	10469.487	9938	12511	47	10570.468	9974	11367	29
756	114	10238.009	9896	12242	125	10104.480	9901	11064	70	10192.900	9896	11541	107	10211.168	9885	11432	68	10159.162	9889	11158	62	10234.049	9819	11664	108	10144.009	9875	11368	140	10198.607	9816	11307	87	10216.552	9743	11310	97	10151.360	9895	11796	80	10395.550	9707	12011	47	10819.213	9921	11820	29
757	114	10243.535	9914	11146	125	10128.688	9794	11370	70	10094.429	9892	10664	107	10182.000	9873	11632	68	10223.265	9782	11454	62	10207.274	9907	11185	108	10159.343	9873	11700	140	10215.621	9852	11704	87	10283.793	9878	11388	97	10182.453	9895	11812	80	10408.862	9801	11699	47	10423.532	9912	11257	29
758	114	10282.763	9909	11768	125	10112.496	9854	10789	70	10114.071	9847	11271	107	10254.215	9895	11678	68	10221.309	9924	11884	62	10193.403	9904	11673	108	10159.907	9833	11382	140	10362.929	9843	11790	87	10192.149	9819	11245	97	10237.649	9825	11726	80	10401.612	9865	12782	47	10762.298	9968	12208	29
759	114	10356.035	9843	11607	125	10175.832	9889	11488	70	10172.914	9917	11190	107	10205.673	9849	11280	68	10144.721	9886	11295	62	10175.613	9896	11884	108	10118.843	9842	11041	140	10240.808	9890	11165	87	10103.012	9894	10925	97	10231.289	9889	12095	80	10371.325	9897	11812	47	10755.000	9896	12411	29
760	114	10309.491	9818	11582	125	10117.808	9892	11433	70	10133.457	9845	10813	107	10212.103	9880	11594	68	10230.323	9792	10867	62	10099.049	9870	10628	108	10103.186	9900	11008	140	10411.700	9711	12514	87	10310.931	9798	11517	97	10178.505	9873	10977	80	10418.513	9837	12015	47	10415.617	9911	12071	29
761	114	10378.553	9810	12137	125	10104.608	9863	11005	70	10236.429	9876	11296	107	10148.869	9898	11095	68	10113.985	9881	11036	62	10238.242	9914	11482	108	10134.491	9823	11237	140	10473.786	9957	12085	87	10243.851	9821	11419	97	10303.104	9884	12496	80	10238.250	9895	11631	47	10580.191	9874	12658	29
762	114	10321.720	9861	12492	125	10194.376	9797	12404	70	10226.429	9838	11081	107	10212.963	9827	11678	68	10160.088	9892	11394	62	10217.387	9923	11869	108	10129.481	9850	11484	140	10520.422	9877	12119	87	10140.299	9853	10961	97	10233.289	9868	12942	80	10182.737	9852	11422	47	10592.511	9876	11697	29
763	114	10310.509	9862	11954	125	10111.168	9845	10818	70	10171.129	9915	11055	107	10223.897	9842	11628	68	10247.073	9890	11716	62	10365.081	9945	13338	108	10110.046	9901	10729	140	10659.950	9836	12669	87	10151.425	9846	11057	97	10234.525	9862	11902	80	10231.650	9724	11368	47	10463.128	9821	11815	29
764	114	10242.132	9888	11725	125	10156.680	9889	10955	70	10152.886	9889	11572	107	10181.019	9868	11458	68	10153.367	9909	11152	62	10309.210	9944	11980	108	10141.130	9795	10757	140	10522.800	9890	12248	87	10243.805	9773	11393	97	10164.113	9867	11468	80	10305.862	9871	11712	47	10595.596	9996	12121	29
765	114	10368.614	9789	11601	125	10114.544	9874	11213	70	10130.043	9860	11003	107	10259.990	9845	12017	68	10087.250	9879	10825	62	10218.307	9887	11233	108	10140.917	9822	11229	140	10539.871	9874	12553	87	10193.747	9901	11475	97	10112.536	9834	11370	80	10317.775	9878	11135	47	10327.957	9903	11284	29
766	114	10337.342	9829	11418	125	10188.408	9846	11298	70	10419.257	9872	12146	107	10100.178	9875	11276	68	10160.294	9892	11287	62	10221.871	9914	11236	108	10093.620	9887	11014	140	10586.436	9821	12437	87	10186.805	9929	11009	97	10203.319	9908	11817	80	10424.638	9806	11463	47	10484.787	9599	11825	29
767	114	10304.167	9841	11814	125	10130.432	9839	11468	70	10138.828	9890	11218	107	10267.598	9911	12651	68	10093.015	9879	10962	62	10284.790	9849	12347	108	10178.436	9809	11028	140	10389.793	9892	12023	87	10252.299	9874	11322	97	10215.547	9895	11716	80	10339.112	9876	11838	47	10662.255	9913	12211	29
768	114	10347.035	9808	12083	125	10052.344	9859	10682	70	10171.485	9863	11327	107	10177.710	9888	11937	68	10106.279	9915	10612	62	10327.936	9869	11951	108	10143.936	9898	11635	140	10282.593	9786	11512	87	10232.563	9857	11505	97	10117.773	9888	11032	80	10251.112	9889	11457	47	10517.063	9905	11741	29
769	114	10375.482	9945	11915	125	10127.832	9894	10881	70	10123.686	9879	10970	107	10169.019	9817	11967	68	10263.485	9820	12235	62	10405.242	9863	11995	108	10128.519	9905	11086	140	10377.093	9529	12382	87	10219.827	9798	11039	97	10181.360	9880	11765	80	10304.625	9870	11256	47	10453.298	9821	11911	29
770	114	10312.851	9908	11798	125	10062.328	9866	10732	70	10133.229	9773	11493	107	10196.561	9845	11691	68	10102.338	9820	10880	62	10298.839	9938	11715	108	10158.111	9838	11324	140	10412.457	9790	11788	87	10269.012	9874	11750	97	10142.773	9872	11287	80	10246.287	9832	11088	47	10451.681	9875	11190	29
771	114	10278.009	9896	11617	125	10057.088	9878	10596	70	10110.472	9859	11021	107	10218.990	9870	11552	68	10210.559	9884	11510	62	10182.983	9870	11588	108	10121.917	9873	10850	140	10246.886	9860	11645	87	10246.667	9855	11725	97	10145.928	9801	11160	80	10369.987	9791	11933	47	10386.085	9950	11598	29
772	114	10269.991	9767	11412	125	10057.560	9865	11485	70	10216.300	9908	10893	107	10174.141	9870	11303	68	10185.662	9871	11058	62	10166.032	9892	11090	108	10204.213	9832	10858	140	10304.314	9873	11733	87	10258.345	9763	12537	97	10178.340	9815	11295	80	10180.263	9893	10797	47	10382.639	9883	12066	29
773	114	10286.588	9893	11878	125	10077.512	9826	10685	70	10103.000	9929	11025	107	10200.084	9895	11793	68	10187.750	9903	11184	62	10286.613	9820	11377	108	10117.287	9873	11157	140	10270.765	9742	11460	87	10196.528	9787	11456	97	10120.052	9870	11771	80	10381.188	9793	12075	47	10308.298	9827	11608	29
774	114	10219.421	9829	11913	125	10086.400	9915	10785	70	10117.000	9915	10772	107	10217.103	9843	11642	68	10169.838	9841	11545	62	10107.532	9852	10839	108	10143.648	9899	11515	140	10330.922	9896	11747	87	10184.689	9886	11119	97	10193.618	9738	11736	80	10333.013	9927	12292	47	10629.383	9948	12224	29
775	114	10338.254	9860	11498	125	10100.624	9876	11202	70	10157.414	9879	11344	107	10264.775	9832	11783	68	10104.471	9872	11134	62	10313.161	9876	11671	108	10124.213	9870	11024	140	10481.278	9840	12338	87	10158.345	9891	11244	97	10131.525	9890	11046	80	10235.150	9824	11112	47	10382.021	9882	11231	29
776	114	10235.720	9901	11572	125	10099.856	9810	12000	70	10113.357	9853	10505	107	10167.233	9845	11014	68	10108.088	9895	10891	62	10098.210	9830	10616	108	10168.250	9744	11468	140	10982.114	9916	13155	87	10273.771	9833	11448	97	10116.299	9853	11042	80	10395.650	9779	11605	47	10445.659	9728	11881	29
777	114	10546.667	9749	12652	125	10170.744	9899	11940	70	10106.614	9786	11180	107	10135.458	9797	11348	68	10148.706	9870	11076	62	10345.854	9780	12500	108	10149.676	9906	11006	140	11388.379	9954	16030	87	10404.046	9806	11917	97	10108.567	9845	10920	80	10433.963	9885	11471	47	10449.766	9882	11122	29
778	114	10235.974	9797	11272	125	10173.696	9825	10874	70	10123.143	9882	10739	107	10225.402	9799	11244	68	10118.073	9915	10658	62	10335.936	9857	12101	108	10113.157	9899	11004	140	11671.472	9900	15087	87	10450.552	9862	12256	97	10109.525	9825	11136	80	10236.650	9832	11213	47	10407.745	9731	11252	29
779	114	10289.859	9856	11204	125	10214.088	9771	11335	70	10104.229	9861	10866	107	10175.579	9766	11392	68	10158.573	9890	11530	62	10377.451	9894	11587	108	10119.519	9913	11230	140	11897.400	9868	16205	87	10394.851	9879	11654	97	10064.855	9884	10838	80	10336.000	9890	12105	47	10420.574	9925	11593	29
780	114	10294.903	9736	11746	125	10223.496	9856	11267	70	10391.442	9823	11871	107	10315.935	9817	12560	68	10177.191	9747	11002	62	10315.322	9835	11583	108	10159.657	9862	11683	140	11844.172	9842	17931	87	10542.080	9818	11875	97	10060.701	9852	10802	80	10380.438	9761	11827	47	10372.191	9847	11198	29
781	114	10320.193	9869	11767	125	10134.480	9883	11059	70	10271.071	9891	12296	107	10211.206	9908	11302	68	10214.691	9874	11917	62	10423.387	9814	11749	108	10124.620	9753	11420	140	11765.735	9859	15507	87	10515.827	9797	11776	97	10139.360	9898	11280	80	10393.763	9743	12172	47	10376.191	9899	11135	29
782	114	10428.254	9902	11490	125	10189.408	9875	12332	70	10237.800	9914	11337	107	10233.523	9888	11629	68	10146.883	9876	10876	62	10514.307	9797	12054	108	10123.287	9828	11482	140	11865.942	9914	17139	87	10529.793	9870	12284	97	10399.979	9840	12664	80	10402.675	9788	11887	47	10443.298	9764	11965	29
783	114	10303.280	9894	12254	125	10213.584	9899	11966	70	10236.515	9897	11186	107	10137.953	9811	11028	68	10204.191	9853	11062	62	10358.307	9843	11283	108	10140.593	9882	11417	140	11480.771	9843	15794	87	10608.920	9888	13296	97	10286.732	9776	11794	80	10425.688	9892	11717	47	10348.766	9911	11510	29
784	114	10312.711	9858	11219	125	10303.736	9836	11957	70	10182.686	9855	10809	107	10224.047	9834	11384	68	10210.456	9781	10921	62	10284.936	9871	11899	108	10199.157	9827	11556	140	11657.086	9794	15325	87	10835.632	9861	12816	97	10184.124	9934	11589	80	10392.787	9935	12075	47	10381.915	9855	11332	29
785	114	10322.982	9905	11619	125	10252.000	9857	11818	70	10235.714	9863	11263	107	10177.851	9888	11120	68	10192.588	9867	11125	62	10299.646	9942	11811	108	10085.657	9894	10969	140	11505.450	9781	14787	87	10747.966	9984	12107	97	10294.196	9920	11719	80	10273.213	9925	12844	47	10428.341	9831	11545	29
786	114	10433.053	9857	11746	125	10266.840	9837	12323	70	10239.058	9895	11420	107	10363.859	9884	11869	68	10124.456	9863	11042	62	10186.710	9911	11172	108	10164.620	9750	11652	140	11562.664	9888	15152	87	10750.518	9868	12378	97	10169.783	9889	11126	80	10378.000	9874	11640	47	10428.234	9873	11611	29
787	114	10302.315	9841	11682	125	10233.240	9901	11521	70	10202.843	9722	11275	107	10250.916	9906	11715	68	10258.177	9902	11555	62	10281.226	9892	11423	108	10205.130	9832	11238	140	11608.800	10041	15353	87	10792.781	9940	14154	97	10328.598	9903	11343	80	10506.188	9846	12777	47	10534.830	9937	11540	29
788	114	10385.070	9901	12411	125	10312.256	9820	11685	70	10141.757	9884	10974	107	10183.748	9881	11012	68	10109.471	9812	10812	62	10246.903	9842	11403	108	10142.602	9915	11115	140	11209.414	9772	15465	87	10642.460	9824	12362	97	10569.206	9862	12353	80	10444.350	9911	11981	47	10279.149	9876	11292	29
789	114	10434.780	9909	11877	125	10160.120	9882	11467	70	10200.286	9920	10746	107	10306.654	9816	11428	68	10193.323	9890	10991	62	10305.887	9822	11253	108	10120.870	9921	11626	140	11152.207	10009	13655	87	10623.528	9896	11768	97	10434.247	9872	12497	80	10681.562	9940	12899	47	10617.043	9929	11648	29
790	114	10677.815	9940	12453	125	10183.224	9879	12028	70	10384.657	9876	11130	107	10441.430	9927	12406	68	10181.162	9899	11083	62	10239.064	9906	11117	108	10196.787	9827	11324	140	10864.650	9909	13209	87	10850.644	9720	12914	97	10760.154	9790	12409	80	10591.588	9726	13005	47	10782.404	10003	12565	29
791	114	10528.553	9857	12328	125	10341.824	9851	11660	70	10301.657	9831	12295	107	10345.598	9726	11964	68	10277.133	9873	11336	62	10268.613	9868	11620	108	10168.398	9864	10781	140	10659.007	9873	13509	87	10509.425	9886	12004	97	11095.773	9804	14035	80	10765.088	9926	13012	47	10813.128	9860	12754	29
792	114	10431.114	9904	12101	125	10239.216	9867	11356	70	10361.571	9890	12377	107	10273.505	9884	11291	68	10148.221	9852	11109	62	10270.097	9862	11386	108	10182.889	9900	11339	140	10859.636	9785	13314	87	10809.851	9968	12728	97	10986.722	9895	13387	80	10451.037	9905	11935	47	10782.766	9871	12188	29
793	114	10357.070	9877	11698	125	10282.288	9899	11542	70	10241.286	9890	10835	107	10226.364	9788	11173	68	10171.867	9857	11067	62	10133.468	9915	10832	108	10163.694	9865	11016	140	10824.750	9908	13222	87	10831.506	9760	12993	97	10993.577	9935	13477	80	10864.213	9898	13685	47	11011.468	9750	13057	29
794	114	10305.123	9780	11557	125	10268.216	9888	11650	70	10220.257	9851	11224	107	10304.683	9853	11874	68	10273.147	9788	11256	62	10306.500	9860	11405	108	10183.444	9780	11360	140	10765.479	9943	13195	87	10517.735	9808	11865	97	11069.330	9708	13230	80	10619.263	9855	12194	47	10954.468	9965	12472	29
795	114	10499.185	9886	11931	125	10314.568	9831	11857	70	10182.457	9875	11345	107	10309.439	9801	11540	68	10211.309	9901	11250	62	10384.258	9896	11455	108	10151.167	9820	11324	140	10696.235	9897	13007	87	10710.759	9856	13151	97	11197.629	9970	13808	80	10666.375	9806	12365	47	10657.851	10027	11804	29
796	114	10406.702	9843	11548	125	10270.864	9857	11741	70	10156.543	9830	11340	107	10383.383	9893	11885	68	10200.809	9894	11305	62	10244.822	9820	11837	108	10177.269	9868	11225	140	10835.942	9869	12905	87	10720.472	9889	12971	97	11021.072	9917	13654	80	10682.112	9893	12379	47	10694.468	9892	12486	29
797	114	10343.280	9816	11762	125	10258.160	9759	12282	70	10210.157	9803	11275	107	10318.981	9925	11561	68	10301.779	9813	11518	62	10295.968	9858	11891	108	10170.593	9740	11209	140	11052.400	9936	13323	87	10588.023	9913	11746	97	11033.907	9940	13519	80	10657.075	9834	13249	47	11019.276	10070	12637	29
798	114	10333.351	9841	11518	125	10265.032	9822	11325	70	10081.328	9909	10861	107	10330.187	9700	11740	68	10171.750	9898	11114	62	10267.790	9921	12443	108	10213.509	9793	11459	140	10729.107	9788	12777	87	10709.735	9964	12755	97	10797.516	9871	13161	80	10709.763	9843	13538	47	10828.021	9887	12377	29
799	114	10357.780	9910	11758	125	10152.984	9876	11196	70	10216.172	9875	11508	107	10294.346	9906	11908	68	10234.633	9868	11600	62	10261.597	9819	11328	108	10116.769	9850	10721	140	10727.507	9865	12711	87	10713.046	9926	12405	97	10897.722	9842	13623	80	10656.062	9815	12735	47	11042.319	9971	12914	29
800	114	10435.070	9819	12661	125	10318.656	9728	12398	70	10224.515	9847	11080	107	10249.037	9835	11149	68	10104.323	9852	10972	62	10373.274	9881	13693	108	10221.741	9802	11495	140	10843.765	9881	13280	87	10751.540	9910	12616	97	10693.495	9855	13992	80	10798.963	9853	12980	47	10818.063	9799	12086	29
801	114	10389.333	9865	12646	125	10216.720	9813	11292	70	10184.071	9881	11019	107	10348.963	9801	11959	68	10254.573	9921	11354	62	10294.726	9851	11457	108	10138.389	9846	11097	140	10536.735	9851	12278	87	10677.896	9933	14872	97	10566.093	9855	12639	80	10656.975	9709	13060	47	10964.489	9953	12702	29
802	114	10282.141	9847	11810	125	10203.032	9812	12215	70	10127.172	9832	10706	107	10280.000	9842	11839	68	10102.133	9904	10759	62	10257.678	9889	11218	108	10177.037	9860	11165	140	10698.064	9838	12466	87	10616.414	9892	12518	97	10486.392	9919	12513	80	10586.175	9876	12298	47	11253.851	10027	12776	29
803	114	10571.544	9913	12941	125	10179.128	9875	11607	70	10206.015	9866	11233	107	10322.065	9813	11468	68	10145.471	9866	11011	62	10342.307	9873	12523	108	10141.037	9870	11130	140	10612.442	9728	12769	87	10690.460	9973	13022	97	10343.959	9883	12060	80	10513.125	9865	12024	47	11374.617	10161	13357	29
804	114	10276.632	9801	11194	125	10292.312	9840	11549	70	10070.043	9897	10995	107	10395.532	9805	12715	68	10397.441	9909	11814	62	10358.436	9815	12044	108	10130.936	9885	11544	140	10661.493	9839	13564	87	10778.771	9736	12402	97	10331.598	9893	11722	80	10582.237	9803	12119	47	11120.043	9973	13585	29
805	114	10478.018	9826	12075	125	10325.112	9825	12125	70	10172.114	9868	10820	107	10313.944	9883	11447	68	10254.427	9861	11434	62	10310.193	9905	11662	108	10227.343	9896	11698	140	10674.886	9762	12250	87	10718.299	9809	12274	97	10248.423	9822	11544	80	10688.338	9861	13048	47	10814.957	9720	12469	29
806	114	10410.763	9748	11997	125	10247.456	9899	12930	70	10194.271	9853	11526	107	10272.168	9918	11277	68	10129.221	9629	10813	62	10454.451	9851	11611	108	10170.852	9908	11788	140	10596.664	9858	13319	87	10601.138	9896	12558	97	10255.475	9813	11224	80	10682.500	9994	12591	47	10838.894	10004	13058	29
807	114	10384.711	9896	12005	125	10211.280	9827	11118	70	10151.485	9860	10802	107	10260.738	9846	11505	68	10169.956	9883	10838	62	10399.903	9893	12205	108	10113.130	9920	10926	140	10717.600	9956	13661	87	10699.805	9863	12929	97	10214.247	9892	11392	80	10557.487	9924	12224	47	11135.319	9958	12487	29
808	114	10447.780	9817	11575	125	10181.024	9830	10971	70	10128.942	9886	10933	107	10302.290	9888	11761	68	10162.015	9872	10892	62	10094.532	9874	10528	108	10096.564	9870	11010	140	10654.192	9880	13026	87	10745.678	9899	12942	97	10152.681	9901	11013	80	10679.263	9859	12727	47	10943.851	10036	12208	29
809	114	10333.377	9848	11780	125	10221.472	9872	11982	70	10139.300	9845	11013	107	10317.477	9824	12253	68	10118.103	9884	11385	62	10178.371	9885	11334	108	10101.620	9877	10938	140	10461.836	9861	11738	87	10387.518	9755	11772	97	10189.330	9870	11964	80	10557.862	9925	12964	47	10747.915	9954	12492	29
810	114	10348.114	9875	12077	125	10213.040	9865	11606	70	10192.157	9879	11499	107	10212.084	9832	11406	68	10112.750	9884	11440	62	10151.807	9867	11004	108	10153.527	9848	11127	140	10429.442	9918	11774	87	10488.092	9808	11894	97	10119.319	9896	11162	80	10397.662	9920	11547	47	10603.021	9965	11991	29
811	114	10321.746	9874	11722	125	10124.120	9833	11034	70	10153.371	9884	11003	107	10237.813	9826	13001	68	10199.117	9865	11701	62	10350.178	9940	11514	108	10148.389	9869	11059	140	10339.750	9810	11353	87	10464.540	9821	12125	97	10178.588	9756	13488	80	10528.350	9797	12563	47	11151.447	9959	13334	29
812	114	10289.333	9868	11621	125	10100.544	9812	11043	70	10118.485	9876	10771	107	10252.935	9922	12237	68	10161.250	9800	10861	62	10262.064	9902	11551	108	10102.027	9862	10814	140	10298.800	9718	11619	87	10377.104	9888	11544	97	10124.536	9835	11250	80	10451.388	9898	12253	47	10910.276	10073	12357	29
813	114	10266.359	9748	11318	125	10131.512	9888	11372	70	10157.743	9891	10747	107	10237.149	9910	11620	68	10090.279	9866	10523	62	10219.871	9897	11664	108	10181.898	9896	11678	140	10392.950	9905	11832	87	10256.518	9893	11141	97	10094.124	9892	10837	80	10428.300	9840	11603	47	10998.766	9928	13433	29
814	114	10289.895	9919	11298	125	10117.888	9875	11394	70	10152.457	9880	10807	107	10350.729	9784	12372	68	10188.647	9928	11477	62	10176.258	9907	11440	108	10157.593	9883	11399	140	10283.593	9910	11945	87	10453.472	9867	12908	97	10101.505	9857	11058	80	10443.200	9782	11564	47	10834.596	9845	12277	29
815	114	10330.588	9880	12394	125	10131.336	9808	11113	70	10134.800	9876	10903	107	10196.990	9902	11596	68	10257.103	9851	11254	62	10201.000	9909	11232	108	10136.796	9859	11336	140	10224.765	9853	11506	87	10291.689	9895	11208	97	10070.732	9875	10818	80	10483.037	9919	13242	47	10948.787	9911	12588	29
816	114	10309.430	9832	11706	125	10134.640	9826	11005	70	10116.800	9797	11134	107	10157.888	9902	11218	68	10162.809	9883	10839	62	10289.742	9931	11315	108	10149.389	9820	11497	140	10198.564	9896	11455	87	10306.713	9908	11631	97	10140.763	9895	11294	80	10502.562	9875	11451	47	10796.085	9991	12185	29
817	114	10297.412	9835	11414	125	10075.048	9869	10581	70	10171.343	9883	10769	107	10298.309	9844	11434	68	10174.427	9867	11121	62	10234.113	9869	11770	108	10102.713	9906	10912	140	10258.778	9731	11849	87	10335.437	9906	12328	97	10093.145	9915	10821	80	10375.800	9822	11474	47	10770.830	9722	12461	29
818	114	10334.141	9895	11710	125	10117.232	9872	10977	70	10191.214	9885	11817	107	10243.645	9884	11441	68	10076.338	9913	10997	62	10086.887	9895	10794	108	10187.917	9795	11513	140	10270.735	9857	11417	87	10338.678	9924	11635	97	10062.268	9913	11010	80	10347.812	9886	11261	47	10553.937	9883	11770	29
819	114	10351.526	9854	11885	125	10094.792	9865	10762	70	10096.485	9904	11259	107	10237.206	9875	11553	68	10082.133	9890	10622	62	10260.661	9792	11507	108	10204.648	9827	11101	140	10195.179	9913	11535	87	10172.954	9889	11072	97	10086.000	9863	11114	80	10457.700	9794	12647	47	10563.596	9865	12189	29
820	114	10354.018	9760	11441	125	10119.184	9904	11133	70	10132.786	9902	11332	107	10323.196	9830	11485	68	10087.147	9880	10548	62	10153.210	9897	11444	108	10123.556	9876	11535	140	10241.364	9857	11292	87	10277.908	9871	11285	97	10129.351	9913	11400	80	10610.300	9855	12238	47	10680.234	9948	12030	29
821	114	10363.447	9911	11818	125	10119.688	9834	10972	70	10100.515	9890	10596	107	10281.084	9811	11892	68	10169.412	9914	10946	62	10186.468	9827	11150	108	10139.074	9808	11110	140	10301.064	9850	11340	87	10287.827	9773	11860	97	10036.948	9916	10421	80	10480.125	9906	11680	47	10865.830	10043	12120	29
822	114	10306.535	9876	12137	125	10144.104	9891	11325	70	10294.429	9843	11603	107	10216.206	9909	11577	68	10212.765	9876	11401	62	10160.629	9884	11452	108	10153.777	9816	10980	140	10526.722	9797	12304	87	10326.575	9900	11379	97	10088.846	9815	11148	80	10334.600	9888	12051	47	10662.851	9950	11843	29
823	114	10352.105	9747	11963	125	10154.840	9852	11173	70	10200.500	9879	11414	107	10241.607	9864	11428	68	10168.559	9928	10919	62	10152.290	9858	11427	108	10143.130	9877	11403	140	10675.578	9887	13116	87	10177.229	9779	11114	97	10203.134	9800	11944	80	10391.888	9878	11959	47	10714.213	9833	12235	29
824	114	10299.026	9901	12085	125	10113.512	9869	11348	70	10120.028	9890	10786	107	10250.617	9737	12310	68	10119.544	9904	11035	62	10160.807	9899	11088	108	10185.963	9752	11314	140	10471.914	9732	12632	87	10297.356	9862	11302	97	10162.154	9914	11567	80	10358.700	9899	11490	47	10592.213	9992	11879	29
825	114	10394.737	9783	12030	125	10133.136	9893	12357	70	10104.472	9922	11089	107	10143.000	9895	10991	68	10219.838	9876	11294	62	10185.097	9864	11150	108	10204.417	9770	11604	140	10407.207	9877	11745	87	10308.586	9876	12316	97	10165.557	9828	11088	80	10358.350	9848	11601	47	10712.106	9801	12461	29
826	114	10401.202	9799	11629	125	10076.448	9892	11164	70	10095.757	9862	10789	107	10239.579	9888	11408	68	10241.133	9865	11062	62	10154.549	9875	11687	108	10214.407	9872	11026	140	10371.271	9891	12244	87	10280.425	9907	11446	97	10142.360	9882	11104	80	10407.737	9824	11262	47	10460.489	9825	11963	29
827	114	10573.185	9880	12179	125	10107.824	9903	10830	70	10146.371	9863	11102	107	10362.897	9774	11658	68	10169.029	9861	11047	62	10228.403	9895	11121	108	10196.583	9744	11299	140	10261.071	9824	11702	87	10248.621	9922	12381	97	10097.711	9911	10745	80	10244.250	9831	11858	47	10589.787	9899	11888	29
828	114	10357.149	9888	13007	125	10122.568	9817	11181	70	10127.643	9812	10802	107	10241.355	9790	11390	68	10211.617	9837	11305	62	10133.049	9832	11148	108	10214.620	9871	11349	140	10408.922	9852	12114	87	10267.586	9814	11302	97	10132.247	9885	11356	80	10267.013	9916	11563	47	10595.702	9849	11843	29
829	114	10370.158	9927	12378	125	10150.520	9889	11368	70	10076.015	9915	10883	107	10197.187	9892	11191	68	10208.323	9803	11246	62	10143.646	9886	11327	108	10086.186	9884	11310	140	10259.186	9798	11725	87	10282.275	9892	11432	97	10153.640	9886	11899	80	10271.362	9886	11968	47	10721.617	9965	12327	29
830	114	10302.938	9876	11708	125	10068.776	9914	10767	70	10112.786	9916	10841	107	10264.178	9807	11767	68	10132.588	9822	10844	62	10216.354	9902	11344	108	10164.777	9867	10887	140	10351.414	9908	11956	87	10172.092	9891	11312	97	10095.588	9874	11654	80	10255.388	9807	11183	47	10493.298	9948	12032	29
831	114	10250.553	9876	11644	125	10142.600	9815	11280	70	10164.957	9884	11605	107	10128.767	9895	11279	68	10162.000	9839	10931	62	10136.113	9936	11058	108	10127.064	9872	11288	140	10329.521	9845	12112	87	10208.632	9821	11737	97	10090.217	9814	11129	80	10320.425	9758	11768	47	10446.021	9904	11666	29
832	114	10324.729	9881	11772	125	10069.368	9868	11083	70	10075.714	9894	10588	107	10283.598	9857	11253	68	10128.956	9895	11005	62	10201.178	9901	11256	108	10167.398	9895	11973	140	10296.814	9867	12046	87	10111.368	9806	10915	97	10117.753	9868	11480	80	10237.875	9895	11584	47	10461.404	9904	12086	29
833	114	10337.447	9843	11893	125	10064.048	9879	10845	70	10116.300	9835	10929	107	10238.897	9822	11194	68	10104.794	9874	10803	62	10175.290	9908	11136	108	10126.814	9865	11377	140	10287.985	9802	11356	87	10145.885	9770	10879	97	10068.062	9896	10671	80	10390.800	9754	11903	47	10389.745	9814	11548	29
834	114	10378.632	9735	11402	125	10159.960	9892	11115	70	10066.286	9861	10846	107	10212.047	9762	11421	68	10162.750	9888	11013	62	10213.290	9812	11281	108	10179.723	9893	11238	140	10595.850	9902	12453	87	10248.058	9826	11456	97	10173.629	9854	11460	80	10236.888	9795	11272	47	10411.255	9928	11422	29
835	114	10403.097	9874	12540	125	10242.784	9863	11298	70	10127.328	9910	10892	107	10330.673	9651	12649	68	10149.265	9850	10904	62	10127.226	9901	10830	108	10243.398	9919	11375	140	11242.200	9931	14478	87	10238.494	9839	11113	97	10062.681	9875	10649	80	10206.088	9805	10907	47	10413.659	9852	11565	29
836	114	10417.912	9902	11590	125	10173.152	9748	11080	70	10165.700	9849	10808	107	10286.916	9860	11877	68	10146.088	9917	10787	62	10105.839	9881	11324	108	10190.287	9788	11482	140	11672.321	9954	14298	87	10273.034	9875	11243	97	10129.588	9844	10970	80	10477.325	9852	11467	47	10403.021	9928	11429	29
837	114	10417.176	9872	11900	125	10258.472	9901	12100	70	10147.743	9891	12140	107	10269.654	9859	12540	68	10236.883	9910	11548	62	10132.436	9917	11213	108	10086.056	9834	11099	140	12051.043	9623	15713	87	10300.046	9895	11512	97	10095.124	9880	10804	80	10457.925	9822	11964	47	10530.000	9928	11518	29
838	114	10377.780	9752	11864	125	10159.936	9865	11655	70	10097.386	9907	10848	107	10249.477	9886	11179	68	10229.573	9916	11530	62	10132.983	9906	10947	108	10169.009	9891	10912	140	11968.164	9947	15860	87	10200.173	9843	11417	97	10127.134	9863	10874	80	10660.162	9811	12523	47	10514.085	9877	11578	29
839	114	10442.553	9865	12020	125	10225.872	9767	11844	70	10192.015	9857	11553	107	10250.729	9893	11600	68	10101.867	9862	10621	62	10247.807	9912	11598	108	10169.593	9879	11592	140	12055.900	10000	15852	87	10275.402	9873	11361	97	10241.711	9862	11046	80	10532.250	9857	12072	47	10520.213	9753	11617	29
840	114	10483.535	9830	11956	125	10246.032	9787	11415	70	10148.472	9875	11748	107	10183.879	9832	11156	68	10210.588	9888	11303	62	10208.790	9857	11235	108	10143.833	9835	10827	140	11610.950	9843	15262	87	10190.012	9888	11270	97	10330.732	9868	11599	80	10551.112	9843	11611	47	10625.191	9990	11706	29
841	114	10292.605	9889	11724	125	10236.360	9898	11371	70	10118.328	9902	10661	107	10132.710	9848	11430	68	10169.441	9901	10987	62	10215.726	9831	10879	108	10205.991	9863	11645	140	11804.229	10014	15917	87	10356.356	9903	12166	97	10638.165	9897	12541	80	10469.650	9830	11725	47	10730.213	9819	12612	29
842	114	10421.430	9875	12387	125	10176.608	9817	11544	70	10216.528	9915	11014	107	10196.683	9832	11985	68	10121.647	9767	11108	62	10280.564	9830	11406	108	10302.037	9873	11555	140	11574.078	9963	13759	87	10331.518	9854	11883	97	10583.165	9871	12444	80	10715.775	9780	12954	47	10724.532	9772	12262	29
843	114	10405.053	9809	11871	125	10280.512	9878	12531	70	10183.414	9880	11525	107	10304.010	9834	11544	68	10295.662	9930	11289	62	10182.049	9863	10860	108	10209.527	9851	11401	140	11614.050	9783	15144	87	10260.138	9872	11565	97	10613.021	9856	12929	80	10606.975	9893	12495	47	10716.809	9912	12193	29
844	114	10247.859	9843	11432	125	10167.224	9919	11333	70	10245.857	9917	11097	107	10245.785	9837	11561	68	10172.633	9853	11318	62	10166.500	9878	10997	108	10165.259	9808	11588	140	11962.922	9757	17079	87	10353.287	9897	11489	97	10713.175	9882	12968	80	10868.350	9819	12488	47	10954.341	9888	12653	29
845	114	10372.789	9844	12070	125	10178.088	9817	11166	70	10296.400	9781	11798	107	10291.056	9857	12208	68	10287.235	9889	11807	62	10184.774	9825	11309	108	10203.564	9815	11162	140	11766.336	9770	14578	87	10363.058	9912	11910	97	10877.113	9874	14385	80	10599.812	9791	13457	47	10986.319	9723	12496	29
846	114	10384.271	9804	11696	125	10316.888	9843	12662	70	10156.672	9865	10840	107	10267.729	9898	11416	68	10182.985	9840	11186	62	10170.307	9807	10948	108	10183.898	9904	10930	140	11716.036	9872	15089	87	10500.311	9751	12160	97	10861.629	9680	12638	80	10712.175	9744	12585	47	11078.341	10024	13363	29
847	114	10392.185	9918	11855	125	10220.400	9888	11274	70	10083.442	9928	10740	107	10354.879	9889	11388	68	10099.912	9827	11112	62	10291.517	9932	11878	108	10133.407	9883	11205	140	11570.192	9801	16632	87	10329.954	9866	11298	97	10808.402	9863	12846	80	10701.213	9910	12563	47	11269.915	9818	13774	29
848	114	10325.202	9885	12571	125	10284.664	9898	12281	70	10248.015	9826	12453	107	10299.589	9914	13845	68	10094.500	9889	10581	62	10081.758	9903	11509	108	10136.583	9866	11285	140	11641.350	9868	17004	87	10272.287	9867	11671	97	10996.011	9829	13251	80	10621.300	9760	13482	47	11019.234	9933	13135	29
849	114	10345.315	9867	11425	125	10244.680	9769	11419	70	10321.043	9873	11896	107	10345.626	9903	11557	68	10182.221	9870	11682	62	10163.678	9872	11692	108	10181.593	9840	11235	140	11480.672	10013	13562	87	10329.115	9729	11421	97	11152.258	9877	13748	80	10571.375	9859	12082	47	10838.957	10050	12561	29
850	114	10409.229	9863	12322	125	10267.584	9860	11523	70	10213.643	9912	11394	107	10394.645	9904	11912	68	10139.485	9867	10791	62	10172.678	9804	11461	108	10154.814	9866	11302	140	11592.500	9888	14551	87	10341.092	9775	11898	97	11159.763	9935	13414	80	10565.862	9897	12558	47	10926.276	9984	12251	29
851	114	10349.746	9882	11741	125	10241.392	9828	11615	70	10212.814	9899	11034	107	10257.794	9844	11086	68	10150.059	9858	10847	62	10111.936	9859	10996	108	10161.611	9838	11097	140	11738.771	9819	16188	87	10315.299	9873	11107	97	10985.959	9776	13709	80	10698.950	9814	12798	47	10795.255	10002	12199	29
852	114	10410.114	9883	11748	125	10278.832	9747	11917	70	10256.086	9783	11427	107	10276.654	9855	11930	68	10143.162	9850	11083	62	10248.339	9922	10866	108	10193.750	9914	11419	140	11470.179	9903	14595	87	10342.126	9868	12084	97	10774.938	9776	13383	80	10759.150	9922	15136	47	10923.511	9843	12181	29
853	114	10399.421	9875	12156	125	10233.904	9877	11690	70	10188.343	9843	11139	107	10363.963	9824	12035	68	10209.427	9809	11944	62	10191.661	9901	10958	108	10165.111	9884	11153	140	11370.836	9797	13874	87	10233.460	9910	11468	97	10620.928	9853	12687	80	10706.350	9883	12759	47	10956.276	9799	12179	29
854	114	10548.430	9902	13245	125	10286.816	9892	11717	70	10237.028	9870	11280	107	10222.757	9886	12240	68	10201.617	9910	11199	62	10037.629	9900	10476	108	10181.861	9811	11317	140	11569.036	10000	16482	87	10308.345	9829	12019	97	10638.196	9790	12032	80	10533.138	9668	11718	47	10776.681	9840	12479	29
855	114	10438.720	9877	12581	125	10294.952	9898	12882	70	10154.186	9890	11105	107	10265.645	9756	12330	68	10123.867	9882	10755	62	10195.129	9862	12565	108	10166.769	9874	11499	140	11271.879	9920	13923	87	10433.069	9885	11876	97	10462.928	9767	11960	80	10745.463	9865	13563	47	10908.000	9833	12230	29
856	114	10345.044	9836	11666	125	10244.752	9882	12509	70	10219.828	9889	11700	107	10274.047	9874	11454	68	10100.617	9908	11042	62	10211.049	9885	11226	108	10162.796	9844	11645	140	11281.179	9761	14277	87	10415.448	9865	11268	97	10512.918	9781	13706	80	10916.650	9931	13993	47	10875.128	10053	12238	29
857	114	10460.474	9825	11631	125	10217.952	9874	11939	70	10201.286	9853	11191	107	10461.804	9804	12129	68	10178.397	9904	10961	62	10191.629	9902	11243	108	10110.019	9912	11079	140	11057.614	9852	13848	87	10235.253	9870	11170	97	10499.608	9857	12110	80	10666.800	9867	12962	47	10793.957	9935	12912	29
858	114	10463.982	9867	11933	125	10184.848	9885	11415	70	10231.229	9827	11912	107	10308.309	9848	12310	68	10190.985	9892	11336	62	10193.936	9839	11343	108	10211.731	9867	11211	140	11628.993	9957	15983	87	10313.472	9882	11756	97	11103.062	9909	13057	80	11175.662	9912	14763	47	11204.106	10152	12934	29
859	114	10299.921	9832	11496	125	10246.304	9807	11267	70	10286.100	9895	11439	107	10293.149	9909	11351	68	10101.927	9821	10569	62	10165.290	9884	10988	108	10293.231	9781	12424	140	11257.093	9806	15251	87	10483.311	9803	11644	97	11155.351	9888	13278	80	10658.112	9835	12611	47	11103.957	10052	12758	29
860	114	10430.280	9849	11894	125	10177.248	9817	11220	70	10274.757	9941	11920	107	10323.355	9793	12829	68	10344.706	9854	11700	62	10218.936	9847	11063	108	10215.639	9900	11893	140	11027.543	9837	13203	87	10351.253	9910	12077	97	10926.969	9858	13878	80	11011.275	10047	14094	47	11320.404	10318	14409	29
861	114	10550.114	9914	12439	125	10179.440	9893	11254	70	10250.871	9826	11687	107	10333.458	9826	11859	68	10273.971	9862	11613	62	10228.017	9891	11011	108	10134.343	9905	11278	140	11140.643	9972	14788	87	10579.575	9937	13249	97	10630.670	9927	13181	80	10883.775	9719	12811	47	11344.149	10154	12957	29
862	114	10456.930	9864	11623	125	10275.360	9729	11618	70	10437.743	9733	11421	107	10375.458	9902	11981	68	10194.309	9914	11019	62	10189.968	9806	11074	108	10149.741	9860	11307	140	11251.550	9918	15664	87	10307.402	9846	11464	97	10550.525	9863	12660	80	10820.487	9953	13621	47	11403.383	9920	13648	29
863	114	10379.000	9698	12773	125	10193.328	9826	11380	70	10180.957	9890	11215	107	10342.065	9649	12375	68	10155.677	9867	10794	62	10183.854	9908	10968	108	10138.463	9880	11646	140	11090.793	9925	13507	87	10404.402	9899	12172	97	10559.577	9814	12412	80	10945.987	9887	13146	47	11473.106	10196	14352	29
864	114	10488.658	9893	11626	125	10238.552	9845	11439	70	10292.071	9935	11476	107	10206.448	9909	11220	68	10048.441	9907	10519	62	10251.742	9856	11769	108	10186.407	9661	12020	140	11020.636	9353	14809	87	10385.644	9822	12232	97	10380.237	9860	11919	80	10691.362	9802	13251	47	11408.596	10051	14657	29
865	114	10371.377	9874	12222	125	10165.488	9869	12207	70	10216.886	9905	11464	107	10284.159	9862	11292	68	10090.221	9870	10710	62	10252.693	9796	10909	108	10106.917	9811	10803	140	10755.200	9935	13010	87	10421.839	9892	12909	97	10300.567	9830	11533	80	10726.175	9839	12399	47	11674.085	10164	14136	29
866	114	10387.263	9879	12163	125	10186.208	9923	11232	70	10124.729	9853	10785	107	10353.794	9824	11670	68	10277.441	9919	11706	62	10225.451	9810	11459	108	10042.546	9894	10336	140	10833.808	9924	13101	87	10293.414	9904	11264	97	10455.516	9821	11756	80	10512.475	9884	12125	47	11711.213	10532	13361	29
867	114	10332.544	9772	11529	125	10219.776	9875	11461	70	10357.814	9846	12315	107	10255.094	9871	11277	68	10327.941	9732	11569	62	10249.226	9863	11189	108	10178.241	9814	12269	140	10670.507	9888	13148	87	10206.138	9857	11261	97	10381.093	9707	11964	80	10740.213	9853	13696	47	11681.489	10107	13766	29
868	114	10341.202	9874	11641	125	10154.240	9723	12329	70	10188.558	9886	11112	107	10241.804	9884	10954	68	10134.956	9882	11106	62	10218.193	9767	11710	108	10164.611	9899	11195	140	10611.015	9935	13191	87	10255.149	9862	11528	97	10298.330	9789	11235	80	10702.888	9724	12551	47	12434.659	10456	19319	29
869	114	10497.289	9899	12147	125	10198.144	9869	11530	70	10282.886	9877	12104	107	10256.953	9810	11696	68	10119.706	9889	10706	62	10156.758	9891	10914	108	10168.064	9884	11150	140	10530.043	9893	13274	87	10260.046	9905	12354	97	10286.052	9781	12176	80	10643.388	9808	12660	47	11393.617	10190	12942	29
870	114	10344.000	9878	11904	125	10123.776	9739	11099	70	10209.657	9886	10991	107	10237.393	9770	12081	68	10127.309	9823	11005	62	10291.161	9924	11432	108	10120.769	9893	11067	140	10453.778	9871	11703	87	10313.472	9897	12477	97	10205.011	9781	11503	80	10597.000	9930	14654	47	11432.106	10016	14856	29
871	114	10384.333	9826	12679	125	10192.296	9760	11593	70	10177.043	9886	11302	107	10294.579	9839	11739	68	10098.883	9828	10885	62	10154.290	9902	11304	108	10233.426	9837	11427	140	10444.271	9917	12457	87	10217.851	9850	11442	97	10177.969	9873	11390	80	10580.800	9880	12954	47	11663.341	9930	14151	29
872	114	10298.254	9798	11767	125	10091.184	9828	11227	70	10261.729	9838	10986	107	10356.037	9840	12308	68	10076.412	9907	10914	62	10125.629	9938	10681	108	10111.027	9819	10887	140	10366.157	9831	12181	87	10343.333	9879	11430	97	10098.340	9865	11446	80	10606.425	10001	11871	47	11408.404	10220	13034	29
873	114	10292.500	9746	11368	125	10106.016	9805	11044	70	10272.157	9824	11377	107	10305.056	9802	11847	68	10168.897	9886	10960	62	10279.371	9914	12558	108	10120.509	9830	11313	140	10374.214	9809	11746	87	10222.575	9735	11693	97	10147.855	9854	11187	80	10472.763	9822	12401	47	11874.894	10676	13310	29
874	114	10237.824	9877	11139	125	10196.656	9822	11044	70	10108.929	9846	10948	107	10299.748	9851	11753	68	10067.191	9896	10610	62	10333.000	9701	12930	108	10078.704	9890	11043	140	10415.286	9908	12676	87	10189.333	9757	12078	97	10124.196	9858	11063	80	10669.412	9919	12366	47	11347.468	10143	12993	29
875	114	10405.833	9778	12264	125	10106.456	9894	10707	70	10193.286	9834	11941	107	10318.421	9855	12495	68	10220.383	9918	10931	62	10254.532	9707	11687	108	10188.130	9803	11076	140	10244.043	9729	11218	87	10285.207	9829	11356	97	10092.104	9873	10732	80	10402.862	9867	11568	47	11348.128	10133	13513	29
876	114	10329.588	9860	11887	125	10132.136	9865	11522	70	10207.058	9773	11017	107	10273.813	9838	12648	68	10121.985	9892	11115	62	10170.983	9873	10906	108	10195.231	9788	11544	140	10332.429	9667	11827	87	10220.988	9862	11554	97	10074.866	9880	10630	80	10459.312	9879	12119	47	11497.574	10014	13396	29
877	114	10323.518	9846	12370	125	10084.264	9849	11218	70	10186.843	9907	10912	107	10308.280	9840	11312	68	10101.809	9932	10732	62	10077.710	9894	11242	108	10121.611	9806	11055	140	10271.521	9802	11345	87	10225.345	9870	11093	97	10071.062	9909	10806	80	10453.975	9717	12323	47	11409.979	9968	13559	29
878	114	10262.149	9812	11264	125	10132.736	9831	11322	70	10123.328	9842	11586	107	10301.243	9912	12205	68	10145.103	9866	11119	62	10239.581	9847	11412	108	10152.954	9850	11502	140	10232.250	9857	11851	87	10188.069	9907	11428	97	10104.154	9876	10913	80	10342.037	9835	11520	47	11646.383	9992	15409	29
879	114	10411.185	9827	12657	125	10087.584	9803	11823	70	10091.657	9894	10841	107	10241.523	9838	11558	68	10186.853	9813	11075	62	10141.951	9848	11015	108	10115.176	9911	11004	140	10239.586	9829	11274	87	10231.735	9918	11484	97	10105.918	9817	10972	80	10237.825	9899	11437	47	11565.298	9885	14622	29
880	114	10285.035	9784	11706	125	10108.048	9894	10901	70	10131.357	9877	11630	107	10252.178	9827	11634	68	10228.956	9816	10965	62	10188.532	9791	11118	108	10193.120	9859	12421	140	10251.664	9838	11601	87	10161.207	9835	10885	97	10083.124	9817	11299	80	10404.600	9896	11848	47	11450.149	10270	13459	29
881	114	10252.105	9897	12012	125	10110.816	9921	10908	70	10138.543	9880	11119	107	10264.075	9885	11446	68	10219.073	9891	11316	62	10104.339	9872	10770	108	10168.306	9861	12216	140	10251.192	9886	12016	87	10203.689	9916	11322	97	10036.640	9877	10711	80	10347.662	9936	11473	47	11520.617	9907	14335	29
882	114	10306.851	9756	11909	125	10057.456	9872	10897	70	10197.100	9848	10877	107	10151.346	9925	11132	68	10091.794	9924	11202	62	10170.549	9790	11761	108	10130.314	9903	12092	140	10249.100	9825	11647	87	10222.827	9821	11306	97	10041.525	9902	10649	80	10247.300	9786	11137	47	11263.596	10058	14261	29
883	114	10410.605	9894	12462	125	10106.032	9892	10966	70	10214.186	9841	11737	107	10187.972	9902	11339	68	10099.059	9852	10867	62	10133.726	9910	10910	108	10085.833	9905	10655	140	10240.093	9786	11842	87	10193.713	9905	11157	97	10119.567	9866	11153	80	10323.800	9841	11683	47	11203.128	9972	13593	29
884	114	10293.789	9830	12047	125	10168.888	9806	11234	70	10175.800	9874	11055	107	10357.879	9810	11532	68	10194.367	9868	12051	62	10162.597	9819	11235	108	10095.814	9833	10986	140	10170.664	9918	11253	87	10348.528	9876	12722	97	10081.516	9872	11100	80	10408.425	9858	12161	47	11361.830	10241	12827	29
885	114	10396.263	9873	11532	125	10093.744	9871	10946	70	10119.643	9941	10715	107	10240.869	9898	11519	68	10158.588	9875	11329	62	10210.968	9788	11608	108	10057.954	9897	10545	140	10183.007	9845	11468	87	10250.149	9793	11049	97	10090.484	9891	10681	80	10398.412	9902	11605	47	11536.426	10045	13306	29
886	114	10212.456	9861	11436	125	10110.232	9899	11326	70	10137.028	9918	11268	107	10301.439	9833	12779	68	10131.044	9871	11174	62	10099.451	9824	10824	108	10134.936	9893	10904	140	10250.286	9874	12549	87	10138.874	9915	11136	97	10076.825	9853	10700	80	10252.763	9882	11508	47	11175.532	9939	13237	29
887	114	10180.421	9921	11330	125	10096.056	9885	11110	70	10175.186	9906	11625	107	10251.206	9856	11487	68	10105.735	9840	10941	62	10199.936	9867	11450	108	10154.787	9856	11028	140	10132.800	9872	11164	87	10192.241	9907	11068	97	10129.536	9873	11740	80	10317.737	9746	11281	47	11735.787	10187	15092	29
888	114	10214.018	9836	12091	125	10046.992	9879	10817	70	10078.586	9857	10542	107	10363.215	9701	13020	68	10152.971	9920	11001	62	10236.710	9835	11185	108	10175.481	9866	11008	140	10245.314	9900	11795	87	10135.931	9914	10807	97	10038.660	9887	10797	80	10335.750	9800	11449	47	11194.383	10155	13355	29
889	114	10342.438	9803	11761	125	10101.632	9888	11113	70	10127.485	9841	11081	107	10310.374	9850	12004	68	10186.633	9745	11516	62	10233.419	9843	11192	108	10182.074	9826	11127	140	10261.536	9899	11893	87	10160.781	9884	11101	97	10096.484	9897	10881	80	10388.562	9842	12084	47	11171.213	9853	13266	29
890	114	10291.974	9831	12160	125	10050.136	9887	11089	70	10158.300	9897	11408	107	10206.972	9899	11782	68	10170.853	9851	10822	62	10166.517	9916	11002	108	10136.527	9897	10795	140	10209.636	9856	12189	87	10222.494	9841	11405	97	10080.237	9874	10955	80	10276.062	9797	11235	47	11152.639	9802	12743	29
891	114	10322.158	9922	12218	125	10086.032	9885	10850	70	10046.942	9880	10746	107	10172.944	9816	11400	68	10160.177	9893	11786	62	10107.646	9865	11105	108	10130.194	9869	11777	140	10149.871	9899	11113	87	10224.874	9840	11411	97	10088.247	9843	10699	80	10335.112	9920	11830	47	11156.872	9907	13194	29
892	114	10355.298	9859	11529	125	10094.336	9868	11047	70	10159.200	9907	10942	107	10335.075	9894	12381	68	10122.073	9920	11112	62	10217.049	9907	11129	108	10122.019	9897	10864	140	10257.571	9811	11213	87	10219.563	9907	12238	97	10116.825	9888	11310	80	10227.550	9835	11409	47	11219.553	9842	14330	29
893	114	10318.956	9801	11391	125	10241.592	9738	11333	70	10197.543	9882	11952	107	10274.523	9777	12287	68	10193.015	9889	11442	62	10194.290	9897	10914	108	10185.991	9895	11535	140	10570.814	9906	12095	87	10326.759	9929	11957	97	10078.041	9871	10972	80	10359.175	9874	11670	47	11090.489	10030	13131	29
894	114	10342.877	9882	11971	125	10241.040	9827	11716	70	10080.558	9883	10881	107	10264.748	9805	11350	68	10219.353	9896	11119	62	10189.646	9895	10953	108	10133.491	9852	11295	140	11080.164	9900	13599	87	10351.954	9901	11784	97	10171.154	9826	11507	80	10292.412	9949	11709	47	10924.957	9889	12957	29
895	114	10385.693	9815	11075	125	10167.472	9826	12168	70	10119.100	9890	11187	107	10206.317	9683	12004	68	10196.573	9845	11733	62	10182.258	9946	11431	108	10091.889	9889	11341	140	11490.436	9961	17139	87	10423.563	9888	11939	97	10124.670	9858	11003	80	10418.963	9792	11433	47	10962.532	9845	13080	29
896	114	10339.202	9781	12100	125	10245.272	9695	11330	70	10208.629	9854	11123	107	10189.832	9819	11868	68	10133.573	9903	10867	62	10278.678	9877	11956	108	10119.352	9905	11361	140	11748.250	9961	15644	87	10354.781	9867	12703	97	10126.928	9867	11173	80	10498.487	9871	12280	47	10609.659	9922	11561	29
897	114	10370.623	9772	11892	125	10192.864	9804	11348	70	10275.200	9891	13209	107	10197.131	9734	11399	68	10171.353	9847	11112	62	10312.387	9900	12211	108	10169.963	9840	11462	140	12023.172	9873	16571	87	10403.219	9851	11807	97	10081.299	9858	10950	80	10635.450	9843	12057	47	11378.511	10044	13757	29
898	114	10326.921	9798	11527	125	10322.120	9821	11507	70	10078.571	9888	10541	107	10179.168	9889	11254	68	10123.206	9910	10755	62	10340.774	9853	11686	108	10151.343	9913	11423	140	11850.143	9604	15740	87	10401.115	9870	12817	97	10029.247	9859	10379	80	10450.625	9788	12868	47	11017.787	10043	13079	29
899	114	10315.132	9874	11957	125	10364.240	9782	11923	70	10130.543	9858	11034	107	10186.869	9901	11771	68	10231.471	9854	11052	62	10206.581	9900	11517	108	10166.806	9839	11532	140	12116.528	9889	16408	87	10551.080	9924	12214	97	10083.588	9902	10875	80	10441.150	9826	11618	47	11027.957	9973	12794	29
900	114	10476.771	9865	12750	125	10255.640	9789	11685	70	10213.914	9842	10865	107	10343.065	9912	12815	68	10151.133	9882	10832	62	10196.661	9901	11189	108	10143.194	9853	11576	140	11977.143	10040	16937	87	10516.781	9918	12288	97	10089.804	9885	11067	80	10543.463	9887	11670	47	11019.383	10056	13328	29
901	114	10251.254	9841	11048	125	10210.224	9752	11991	70	10234.657	9859	11088	107	10263.065	9842	11995	68	10215.338	9860	11597	62	10352.854	9879	11489	108	10140.370	9880	11377	140	11964.515	9930	15281	87	10707.667	9897	13840	97	10059.382	9901	11097	80	10606.862	9956	13610	47	10960.639	9863	13649	29
902	114	10377.982	9873	12350	125	10192.448	9811	11100	70	10217.214	9787	11226	107	10186.897	9892	12113	68	10165.353	9855	11093	62	10198.936	9902	12046	108	10136.676	9874	11174	140	11893.250	9944	15157	87	10653.345	9906	13322	97	10115.525	9824	10945	80	10634.200	9780	13422	47	10523.809	9933	11800	29
903	114	10318.114	9806	11808	125	10159.336	9881	11001	70	10306.172	9862	11656	107	10303.439	9864	11853	68	10173.750	9905	11248	62	10337.549	9801	11388	108	10158.463	9803	11350	140	11806.250	9871	15149	87	10677.506	9980	12490	97	10119.299	9870	11332	80	10778.812	9947	12931	47	10982.426	9866	12467	29
904	114	10320.947	9762	11278	125	10164.264	9894	11386	70	10134.243	9905	11340	107	10201.206	9781	11274	68	10184.956	9864	11021	62	10418.774	9798	12891	108	10156.973	9760	11813	140	11925.093	10001	15696	87	10758.644	9839	12212	97	10216.887	9819	11384	80	10549.375	9761	12557	47	10761.085	9935	12163	29
905	114	10472.921	9858	12349	125	10230.640	9838	12108	70	10061.143	9890	10577	107	10208.701	9858	12770	68	10206.823	9866	11315	62	10255.274	9871	11229	108	10133.046	9908	11185	140	11720.485	9849	15520	87	10815.678	9877	12765	97	10211.433	9814	11206	80	10630.375	9905	12767	47	10761.447	9961	12121	29
906	114	10394.720	9913	12879	125	10269.712	9809	11402	70	10121.643	9866	11262	107	10273.729	9829	11564	68	10188.206	9909	11508	62	10363.210	9777	11358	108	10222.046	9860	11426	140	11699.114	9883	15599	87	10608.563	9846	11707	97	10213.979	9868	11783	80	10747.138	10014	12879	47	10868.766	9921	12853	29
907	114	10464.220	9785	12274	125	10352.792	9857	12236	70	10322.743	9918	12445	107	10206.112	9809	11117	68	10084.794	9906	10863	62	10281.129	9942	11912	108	10108.759	9897	10722	140	11633.036	9943	15945	87	10895.816	9977	13272	97	10241.021	9900	11824	80	10733.675	9838	13265	47	10740.043	9991	12561	29
908	114	10476.482	9735	12084	125	10180.936	9878	11467	70	10269.300	9903	11978	107	10193.645	9883	11190	68	10113.088	9909	10600	62	10174.146	9884	10921	108	10158.973	9878	11288	140	11333.558	9859	14927	87	10775.586	9948	12396	97	10291.979	9903	11708	80	10842.438	9898	12844	47	10945.489	9822	12224	29
909	114	10282.729	9841	11651	125	10232.624	9871	12749	70	10237.843	9952	11063	107	10256.701	9840	12537	68	10223.559	9831	11418	62	10113.146	9891	10946	108	10128.324	9874	10889	140	11407.857	9949	13945	87	10851.771	9798	12238	97	10281.773	9773	11741	80	10851.713	9830	13011	47	10995.851	9985	12858	29
910	114	10386.746	9910	12008	125	10322.496	9882	11596	70	10155.929	9910	11279	107	10224.495	9860	11585	68	10300.323	9911	11280	62	10317.726	9910	11390	108	10108.417	9837	11211	140	11206.093	9936	14301	87	10700.805	9777	12368	97	10285.938	9874	11930	80	10682.588	9927	12369	47	10872.617	9936	12309	29
911	114	10362.614	9790	11483	125	10355.072	9763	11936	70	10206.357	9837	10972	107	10221.225	9862	11190	68	10276.397	9872	11658	62	10245.807	9846	11004	108	10060.417	9853	10583	140	11334.007	9666	14288	87	10671.229	9858	11944	97	10298.804	9909	11592	80	10601.650	9929	13974	47	11126.681	9894	12729	29
912	114	10311.202	9808	12078	125	10323.384	9890	12401	70	10239.229	9902	11226	107	10196.990	9857	11167	68	10261.823	9851	11541	62	10383.549	9786	11590	108	10154.704	9871	11143	140	11178.400	9758	14737	87	10864.448	9986	12580	97	10242.959	9879	11851	80	10782.138	9990	12413	47	10896.426	9906	13001	29
913	114	10415.158	9866	11802	125	10175.520	9754	11597	70	10161.472	9901	10807	107	10217.972	9866	11362	68	10082.073	9907	10412	62	10181.807	9930	10969	108	10155.963	9885	11539	140	11135.107	9906	14208	87	10883.402	9936	13026	97	10271.402	9840	11734	80	10915.400	9893	13625	47	10965.511	9823	12649	29
914	114	10519.395	9647	13367	125	10327.232	9900	11419	70	10147.586	9909	11266	107	10307.981	9915	11796	68	10221.073	9866	11233	62	10186.500	9844	10724	108	10079.454	9898	10853	140	10926.015	9859	13248	87	10564.598	9980	13667	97	10506.124	9868	12908	80	10863.850	9755	13597	47	10959.213	9996	13642	29
915	114	10456.729	9874	12026	125	10308.840	9854	11359	70	10187.114	9851	11611	107	10232.346	9869	11508	68	10162.647	9802	11082	62	10172.983	9869	10839	108	10081.861	9916	10842	140	10913.707	9872	14558	87	10746.839	9916	12985	97	10341.052	9757	11634	80	10727.513	9772	12570	47	11219.021	10001	12786	29
916	114	10371.815	9686	11969	125	10373.792	9821	11970	70	10146.143	9849	10849	107	10211.402	9853	11731	68	10137.309	9846	10849	62	10307.968	9859	12279	108	10202.620	9892	11752	140	11107.521	9902	14220	87	10766.229	9861	13524	97	10328.093	9846	11803	80	10949.162	9935	13917	47	10822.574	9909	13021	29
917	114	10419.614	9816	11959	125	10208.032	9833	11341	70	10125.243	9887	11241	107	10209.233	9910	11333	68	10200.750	9788	11142	62	10183.983	9923	11436	108	10162.556	9841	11011	140	10797.393	9925	12532	87	10612.839	9781	13590	97	10298.475	9928	12931	80	10765.075	9924	12143	47	10930.255	9796	14025	29
918	114	10396.597	9902	11738	125	10288.480	9824	11998	70	10237.429	9818	11933	107	10197.178	9824	11572	68	10205.103	9724	11425	62	10097.646	9891	10870	108	10098.454	9864	10932	140	10905.864	9919	13232	87	10731.966	9829	12999	97	10317.690	9774	11357	80	10801.912	9589	13943	47	10943.957	9910	12065	29
919	114	10399.474	9833	11672	125	10297.208	9900	12083	70	10267.957	9880	11284	107	10223.944	9844	11846	68	10232.985	9918	11139	62	10159.274	9858	10968	108	10129.889	9906	11312	140	10872.093	9883	13028	87	10502.414	9895	12058	97	10234.423	9863	12004	80	10740.263	9854	12595	47	11048.851	9742	13184	29
920	114	10446.824	9894	12690	125	10241.336	9796	11796	70	10120.229	9827	10739	107	10249.589	9852	11633	68	10170.956	9843	12086	62	10188.419	9885	11128	108	10110.074	9811	10916	140	10828.485	9709	14432	87	10800.771	9919	14265	97	10311.701	9837	11828	80	10574.662	9908	12231	47	10983.234	9945	12426	29
921	114	10334.009	9850	13312	125	10267.432	9722	11140	70	10151.257	9929	11125	107	10285.879	9819	12658	68	10295.912	9838	11081	62	10206.387	9922	11572	108	10055.037	9905	11275	140	10706.207	9824	12903	87	10719.345	9854	13290	97	10315.525	9907	11699	80	11040.975	9758	13190	47	11078.766	9942	12462	29
922	114	10383.386	9771	12050	125	10291.416	9878	12098	70	10170.186	9800	11164	107	10187.243	9902	11246	68	10213.941	9866	11110	62	10258.178	9942	11621	108	10151.102	9805	11235	140	10781.686	9837	14083	87	10575.437	9925	12323	97	10326.382	9921	11724	80	10861.013	9929	13447	47	11072.489	9926	12529	29
923	114	10355.324	9800	11945	125	10352.904	9905	11847	70	10234.300	9865	11377	107	10187.383	9895	11213	68	10268.338	9913	11144	62	10113.146	9849	10658	108	10064.361	9844	10777	140	10759.957	9811	13026	87	10837.793	9830	14109	97	10395.145	9908	12370	80	10679.025	9606	13173	47	11249.724	10119	14030	29
924	114	10308.368	9810	12052	125	10279.744	9899	11886	70	10140.672	9872	11098	107	10254.832	9887	11494	68	10238.809	9885	11120	62	10401.871	9835	12155	108	10208.583	9892	11343	140	10700.371	9933	13262	87	10646.472	9958	12906	97	10286.516	9874	10993	80	10597.412	9912	11929	47	10966.298	9726	12685	29
925	114	10339.938	9871	11302	125	10261.864	9791	11365	70	10173.071	9850	11324	107	10256.935	9866	12143	68	10218.647	9871	11053	62	10170.322	9890	11253	108	10120.519	9906	11077	140	10664.879	9766	12760	87	10675.000	9765	12633	97	10357.866	9860	12140	80	10774.400	9858	12009	47	10801.574	9844	12426	29
926	114	10327.447	9892	11441	125	10228.632	9857	11428	70	10120.657	9887	11222	107	10248.645	9925	11656	68	10216.735	9838	11151	62	10065.339	9898	10622	108	10253.944	9860	11967	140	10560.015	9883	12509	87	10479.678	9726	11702	97	10238.495	9822	12304	80	10694.763	9991	13318	47	10841.000	9967	11985	29
927	114	10473.737	9863	13065	125	10259.808	9808	11578	70	10097.271	9832	11060	107	10272.141	9807	11654	68	10150.779	9896	10728	62	10191.419	9836	11634	108	10149.148	9883	11448	140	10428.729	9943	12736	87	10304.540	9972	11460	97	10199.062	9904	11152	80	10573.362	9945	12557	47	10939.468	9952	12265	29
928	114	10296.903	9815	11517	125	10178.280	9890	10940	70	10134.828	9786	11281	107	10249.056	9867	11303	68	10133.853	9873	10666	62	10181.790	9890	11142	108	10122.527	9791	11266	140	10382.821	9899	12094	87	10487.793	9922	12928	97	10249.351	9632	12747	80	10566.263	9846	12739	47	10799.426	9900	12864	29
929	114	10257.614	9783	11337	125	10143.336	9838	10910	70	10101.914	9863	10895	107	10188.673	9889	11480	68	10142.265	9892	10907	62	10267.951	9798	11061	108	10184.213	9848	11300	140	10376.293	9736	11937	87	10362.058	9866	11882	97	10203.392	9882	12041	80	10461.525	9896	12486	47	10783.681	9877	12426	29
930	114	10259.702	9869	11483	125	10133.872	9845	11061	70	10155.200	9814	11343	107	10178.963	9836	11379	68	10151.750	9796	11257	62	10125.661	9913	11420	108	10154.176	9750	10804	140	10339.071	9883	11496	87	10384.368	9862	11663	97	10251.855	9737	11780	80	10422.700	9831	11446	47	10620.532	9695	12200	29
931	114	10265.289	9799	11279	125	10167.328	9836	11308	70	10150.400	9842	11559	107	10264.916	9883	11684	68	10150.015	9900	10983	62	10107.581	9861	10945	108	10162.704	9850	12220	140	10358.735	9853	11845	87	10509.563	9925	12789	97	10191.773	9823	11732	80	10418.550	9883	12855	47	10616.639	9950	11924	29
932	114	10327.105	9870	11355	125	10117.384	9887	11240	70	10181.457	9898	12060	107	10207.299	9876	11407	68	10179.015	9900	11707	62	10176.468	9867	11017	108	10189.944	9818	11568	140	10246.729	9797	11484	87	10364.552	9800	12162	97	10325.351	9810	12520	80	10543.112	9943	12999	47	10766.617	9915	12914	29
933	114	10317.246	9863	11421	125	10147.536	9874	11171	70	10199.229	9886	11362	107	10194.337	9896	11202	68	10296.338	9848	11387	62	10076.436	9827	10700	108	10163.546	9870	10996	140	10302.379	9761	12197	87	10228.667	9896	11519	97	10171.278	9820	11641	80	10474.425	9790	12017	47	10692.957	9813	11608	29
934	114	10307.815	9833	11218	125	10107.384	9834	11680	70	10126.985	9851	11286	107	10285.813	9815	11957	68	10129.867	9888	10712	62	10183.064	9927	11100	108	10101.102	9866	10687	140	10325.536	9877	11936	87	10341.931	9667	11676	97	10235.742	9846	12328	80	10427.638	9828	11713	47	10746.170	9747	11844	29
935	114	10255.518	9879	11769	125	10114.088	9852	11245	70	10046.857	9856	10616	107	10205.561	9837	11041	68	10105.206	9894	10573	62	10118.274	9807	11117	108	10131.361	9849	10931	140	10259.257	9860	11870	87	10211.333	9887	11337	97	10218.206	9893	11455	80	10527.550	9931	13179	47	10649.000	9726	12069	29
936	114	10347.579	9771	11436	125	10207.216	9842	11591	70	10157.985	9843	11049	107	10182.430	9894	11696	68	10157.397	9883	11593	62	10187.581	9928	11295	108	10147.056	9790	10883	140	10226.121	9809	12623	87	10327.023	9837	12256	97	10158.660	9836	11625	80	10335.450	9890	12333	47	10658.383	9901	12022	29
937	114	10375.824	9875	11807	125	10148.952	9827	11520	70	10112.871	9841	10795	107	10181.626	9874	11032	68	10118.485	9919	11263	62	10177.549	9827	10602	108	10069.454	9848	10633	140	10342.771	9886	11507	87	10276.195	9877	12131	97	10186.588	9798	11238	80	10364.037	9834	11823	47	10731.894	9825	11573	29
938	114	10265.176	9868	12039	125	10112.008	9855	10773	70	10055.058	9868	10974	107	10219.654	9746	11026	68	10148.735	9907	11047	62	10106.517	9874	10588	108	10109.741	9885	10947	140	10293.036	9893	11833	87	10264.781	9887	11087	97	10160.041	9829	10992	80	10436.787	9757	11786	47	10945.979	9868	12321	29
939	114	10329.746	9730	11872	125	10156.640	9855	11002	70	10138.314	9870	10876	107	10238.822	9801	11840	68	10130.427	9867	11137	62	10170.807	9894	10860	108	10142.407	9829	11315	140	10281.821	9842	11680	87	10271.472	9869	11412	97	10189.547	9891	12872	80	10452.225	9886	11498	47	10787.298	9869	12204	29
940	114	10324.842	9906	11678	125	10133.560	9885	10991	70	10095.942	9836	10700	107	10174.607	9714	11193	68	10157.809	9893	11146	62	10181.564	9835	11136	108	10155.824	9763	11441	140	10253.771	9900	11814	87	10289.552	9907	11507	97	10156.134	9831	11132	80	10407.100	9830	11941	47	10846.234	10038	12062	29
941	114	10301.579	9871	11338	125	10075.840	9864	10761	70	10133.114	9885	11100	107	10242.916	9888	11082	68	10083.456	9892	10982	62	10235.758	9723	11571	108	10144.361	9676	12282	140	10274.700	9870	12106	87	10215.345	9917	11606	97	10146.938	9865	12311	80	10347.688	9847	11194	47	10772.489	9959	11925	29
942	114	10318.868	9870	12158	125	10178.368	9841	11363	70	10150.629	9735	11169	107	10296.775	9837	12289	68	10096.338	9920	10559	62	10245.839	9850	11620	108	10145.407	9885	10935	140	10262.343	9881	11940	87	10202.425	9892	11874	97	10220.495	9742	12325	80	10438.412	9806	12095	47	10492.894	9913	11939	29
943	114	10386.851	9821	11926	125	10113.608	9874	11587	70	10109.343	9907	10961	107	10308.028	9863	12366	68	10097.427	9899	10601	62	10185.436	9885	10776	108	10159.907	9719	11489	140	10270.850	9896	12332	87	10142.667	9890	11227	97	10114.154	9918	11151	80	10462.975	9837	12044	47	10546.298	9933	11985	29
944	114	10377.465	9737	11579	125	10090.944	9913	10902	70	10190.429	9860	11438	107	10341.131	9645	12324	68	10139.397	9876	11196	62	10092.113	9923	10827	108	10079.981	9870	11421	140	10225.314	9867	11241	87	10129.816	9874	10679	97	10249.814	9814	11194	80	10418.575	9882	12638	47	10858.213	9874	12893	29
945	114	10257.280	9893	11612	125	10144.064	9890	11504	70	10128.558	9911	10954	107	10232.065	9863	11423	68	10210.883	9895	11301	62	10157.517	9877	10872	108	10116.564	9816	11291	140	10204.964	9777	11067	87	10175.598	9896	11975	97	10335.866	9868	11959	80	10386.888	9767	11955	47	10930.787	10088	12162	29
946	114	10430.412	9779	11682	125	10143.272	9868	11341	70	10224.143	9884	10942	107	10295.468	9863	11862	68	10127.117	9836	11209	62	10315.339	9892	13156	108	10127.148	9836	11057	140	10334.207	9843	11290	87	10223.805	9767	11219	97	10221.351	9881	12443	80	10478.375	9856	11848	47	10885.745	9962	12733	29
947	114	10259.780	9859	11547	125	10086.760	9885	10877	70	10160.972	9869	10955	107	10243.542	9869	11672	68	10074.206	9820	10859	62	10161.146	9891	11312	108	10118.991	9790	10903	140	10227.143	9892	11693	87	10210.885	9794	11256	97	10183.145	9903	11013	80	10329.987	9933	12585	47	10729.341	10047	12181	29
948	114	10318.605	9808	11599	125	10083.832	9794	10577	70	10162.528	9875	11072	107	10286.056	9814	12614	68	10113.941	9816	11403	62	10216.839	9895	11176	108	10135.241	9846	11381	140	10198.793	9877	11180	87	10236.092	9764	11535	97	10264.258	9881	11770	80	10378.438	9843	11749	47	10873.574	9938	13027	29
949	114	10314.500	9890	11774	125	10093.752	9866	11083	70	10087.686	9915	10827	107	10202.309	9882	11583	68	10148.103	9910	10862	62	10268.483	9854	11442	108	10116.064	9887	11343	140	10213.765	9864	11490	87	10174.219	9817	11802	97	10190.319	9931	11649	80	10494.638	9696	12159	47	10729.234	9986	12425	29
950	114	10258.193	9791	11819	125	10071.688	9863	10969	70	10147.172	9876	11341	107	10207.178	9876	11161	68	10097.779	9868	10564	62	10289.936	9904	11984	108	10107.398	9832	10882	140	10224.550	9883	11638	87	10160.540	9876	11258	97	10136.289	9861	11412	80	10347.625	9817	11986	47	10643.255	9875	12442	29
951	114	10319.263	9815	11709	125	10092.416	9863	11154	70	10080.643	9858	10697	107	10154.925	9718	11689	68	10107.015	9748	10474	62	10267.483	9870	12337	108	10080.519	9785	11100	140	10307.929	9805	12453	87	10131.518	9839	10952	97	10266.598	9875	12482	80	10428.763	9874	11622	47	10843.383	9935	12886	29
952	114	10372.220	9841	11414	125	10103.512	9899	10853	70	10064.271	9882	10661	107	10200.131	9893	11528	68	10162.853	9900	11141	62	10173.387	9894	12024	108	10201.639	9863	11939	140	11049.972	9785	13550	87	10158.851	9845	11156	97	10145.175	9861	10866	80	10573.037	9822	13232	47	10697.234	10087	12603	29
953	114	10398.771	9841	11451	125	10222.576	9798	11730	70	10117.800	9950	10534	107	10334.317	9809	11673	68	10108.294	9860	10696	62	10335.646	9873	11795	108	10223.259	9788	11742	140	11618.314	9863	14729	87	10218.425	9898	11358	97	10259.536	9889	11609	80	10707.175	9938	12763	47	10519.170	9889	11336	29
954	114	10537.938	9915	12577	125	10223.064	9854	11597	70	10283.058	9826	11149	107	10149.337	9881	11373	68	10127.735	9878	10695	62	10184.242	9877	10995	108	10290.564	9777	11489	140	11841.308	9906	17830	87	10264.034	9926	11433	97	10131.557	9901	11087	80	10593.025	9895	12051	47	10640.830	9844	11970	29
955	114	10322.605	9819	11457	125	10245.232	9895	11376	70	10352.515	9844	12194	107	10178.523	9886	11094	68	10161.897	9862	11193	62	10210.983	9879	11754	108	10219.241	9902	11301	140	12072.328	9848	16092	87	10388.609	9694	11825	97	10179.258	9849	11301	80	10670.775	9945	12497	47	10768.341	10013	13051	29
956	114	10417.176	9905	12251	125	10133.056	9902	10768	70	10322.143	9863	11525	107	10297.225	9838	11201	68	10133.250	9822	11290	62	10202.113	9920	11170	108	10112.787	9879	10932	140	12036.536	9831	17354	87	10309.931	9905	12214	97	10147.804	9764	11714	80	10774.875	9880	13107	47	10448.724	9939	12027	29
957	114	10540.280	9718	12592	125	10260.248	9739	12988	70	10101.172	9869	11048	107	10212.935	9850	11591	68	10278.367	9826	11932	62	10286.517	9916	11591	108	10243.519	9869	11353	140	11806.857	9840	15433	87	10153.012	9806	10933	97	10123.588	9859	11381	80	10679.750	9915	12573	47	10553.702	10017	11580	29
958	114	10491.605	9756	12518	125	10245.488	9874	11629	70	10128.586	9901	10866	107	10165.701	9882	11541	68	10162.588	9884	11126	62	10291.726	9912	11496	108	10136.370	9906	11254	140	11755.450	10013	14813	87	10271.138	9874	11632	97	10140.753	9858	11262	80	10684.475	9975	13056	47	10612.894	9873	12201	29
959	114	10448.324	9900	12336	125	10267.688	9886	11917	70	10133.657	9913	10676	107	10232.701	9895	11452	68	10193.250	9893	12306	62	10233.839	9838	11234	108	10172.306	9875	11248	140	11849.778	9860	16111	87	10217.874	9775	11432	97	10183.577	9892	11838	80	10759.725	9877	12118	47	10864.043	9843	12504	29
960	114	10335.079	9868	12191	125	10247.888	9783	11872	70	10198.743	9893	11032	107	10221.691	9732	12160	68	10098.677	9845	10697	62	10149.081	9849	10944	108	10180.777	9870	11472	140	11491.922	9984	15205	87	10227.207	9829	11354	97	10307.804	9872	12650	80	10626.213	9904	12698	47	10399.255	9859	11872	29
961	114	10447.579	9873	12326	125	10304.544	9868	13048	70	10148.243	9882	11184	107	10271.775	9896	12208	68	10130.603	9773	10699	62	10137.742	9855	10826	108	10186.259	9839	10943	140	11463.558	9932	13762	87	10141.253	9876	11366	97	10376.371	9914	12162	80	10879.250	9848	13424	47	10807.213	9962	12786	29
962	114	10386.359	9865	11964	125	10257.320	9812	11609	70	10260.985	9891	11786	107	10247.094	9688	11421	68	10269.897	9778	11155	62	10306.871	9826	11212	108	10213.509	9858	10961	140	11724.314	9949	15396	87	10176.080	9921	11508	97	10932.701	9923	13773	80	10542.775	9911	12721	47	10735.957	9940	11880	29
963	114	10482.229	9854	11856	125	10188.368	9875	11604	70	10240.972	9891	11041	107	10240.065	9921	12446	68	10147.485	9927	11228	62	10308.968	9909	11820	108	10245.120	9845	11826	140	11353.722	9858	15080	87	10293.667	9894	11304	97	10610.443	9867	12906	80	10860.500	9909	12763	47	10414.213	9938	11641	29
964	114	10455.447	9830	12500	125	10209.408	9812	11376	70	10215.414	9894	11508	107	10317.981	9861	12567	68	10160.206	9896	11009	62	10299.983	9824	11367	108	10257.167	9908	11830	140	11429.028	9926	15341	87	10207.460	9877	11271	97	10615.804	9846	12633	80	10626.463	9860	12762	47	10719.596	9896	12625	29
965	114	10407.798	9855	12132	125	10229.576	9763	11413	70	10215.472	9922	11990	107	10177.262	9895	11100	68	10251.853	9824	11330	62	10206.887	9852	10907	108	10167.880	9833	11125	140	11151.750	9916	15557	87	10314.391	9830	11650	97	10769.753	9866	14455	80	10658.388	9674	11517	47	10621.191	9960	12443	29
966	114	10446.824	9737	12014	125	10228.984	9884	11775	70	10167.229	9875	11313	107	10295.561	9855	11387	68	10275.235	9821	11075	62	10233.774	9845	11265	108	10201.000	9809	11535	140	11075.186	9864	13406	87	10213.069	9811	11519	97	10706.742	9874	13402	80	10741.775	9943	11789	47	10734.617	9816	12030	29
967	114	10420.482	9685	12360	125	10212.408	9850	11710	70	10225.386	9938	11134	107	10245.317	9835	11875	68	10142.088	9888	10646	62	10309.581	9896	11823	108	10178.537	9786	11682	140	11325.300	9809	14694	87	10186.138	9887	11355	97	10876.237	9817	13023	80	10517.713	9929	11526	47	10791.000	9931	12369	29
968	114	10420.912	9863	11847	125	10293.832	9879	11515	70	10141.143	9883	10772	107	10307.598	9864	12603	68	10252.823	9873	11870	62	10302.081	9905	11464	108	10229.741	9764	11701	140	11122.457	9899	13000	87	10283.402	9839	11274	97	10796.577	9840	12609	80	10644.388	9868	12891	47	10645.043	9908	11985	29
969	114	10353.676	9794	12097	125	10255.440	9804	11336	70	10212.729	9855	11307	107	10228.710	9909	12204	68	10109.206	9918	10890	62	10193.436	9833	11070	108	10078.398	9899	10583	140	11069.114	9814	14481	87	10228.207	9918	11352	97	10746.093	9778	13313	80	10841.100	9849	12624	47	10610.426	9965	12277	29
970	114	10409.088	9857	11457	125	10206.352	9864	11778	70	10356.985	9861	11961	107	10319.075	9869	12096	68	10184.397	9750	11328	62	10101.242	9897	10645	108	10161.686	9814	11212	140	10974.886	9889	13934	87	10259.827	9909	11742	97	10532.681	9819	12664	80	10865.263	9929	13166	47	10560.063	9912	12268	29
971	114	10322.553	9884	12119	125	10286.336	9892	11412	70	10169.243	9893	11059	107	10281.813	9855	12209	68	10072.309	9911	10606	62	10156.032	9856	11353	108	10163.361	9737	11226	140	10890.886	9870	13688	87	10221.494	9918	11619	97	10590.742	9847	12374	80	10636.638	9835	12513	47	10678.957	9911	11969	29
972	114	10442.158	9893	11801	125	10366.120	9659	12195	70	10207.442	9818	11477	107	10287.514	9876	12265	68	10203.441	9835	11481	62	10139.581	9881	10932	108	10180.806	9776	11121	140	10929.793	9707	13336	87	10387.173	9728	12121	97	10624.495	9757	12967	80	10700.600	9912	12743	47	10793.894	9970	12247	29
973	114	10518.351	9883	12732	125	10179.520	9836	11106	70	10163.129	9882	10896	107	10178.393	9839	11277	68	10129.073	9847	11410	62	10183.210	9862	11310	108	10097.787	9894	10910	140	10881.578	9858	14130	87	10296.058	9852	10987	97	10748.258	9794	12470	80	10749.325	9908	12793	47	10886.745	9961	13233	29
974	114	10415.667	9833	11625	125	10267.928	9730	11521	70	10166.871	9908	10969	107	10355.822	9874	11494	68	10118.765	9863	10870	62	10195.081	9909	11082	108	10174.741	9887	11333	140	10928.871	9823	12966	87	10233.425	9914	11206	97	10752.104	9809	12441	80	10820.225	9753	12647	47	10549.745	9966	12181	29
975	114	10408.807	9903	12098	125	10160.968	9827	11134	70	10171.257	9901	10864	107	10303.010	9761	12663	68	10186.883	9841	11829	62	10196.613	9872	11787	108	10260.991	9854	12181	140	10791.243	9861	13980	87	10229.092	9857	11462	97	11099.237	9789	14288	80	11004.287	10004	14065	47	10460.106	9768	11638	29
976	114	10468.482	9868	12282	125	10175.432	9871	11138	70	10211.929	9899	11816	107	10232.990	9874	11180	68	10251.088	9887	11326	62	10071.371	9912	10548	108	10145.500	9900	11877	140	10699.028	9887	12766	87	10276.195	9871	11838	97	10681.835	9757	13782	80	10786.787	9713	12414	47	10680.659	9955	11812	29
977	114	10512.298	9921	12395	125	10290.952	9819	12412	70	10345.929	9898	11147	107	10208.804	9783	11371	68	10127.191	9866	10810	62	10224.097	9874	11379	108	10194.963	9736	11154	140	10749.308	9943	13560	87	10450.920	9827	11730	97	11232.794	10022	16254	80	10794.938	9619	13072	47	10818.341	9926	12150	29
978	114	10400.667	9808	11862	125	10185.120	9850	11341	70	10177.900	9867	11511	107	10304.598	9916	12499	68	10297.633	9800	11463	62	10070.854	9880	10782	108	10130.519	9814	10948	140	10861.007	9953	13142	87	10294.012	9878	11623	97	11216.433	9800	15115	80	10890.737	9804	12933	47	11116.659	10062	12800	29
979	114	10435.324	9849	11620	125	10327.168	9828	11820	70	10174.043	9902	11529	107	10236.243	9880	11978	68	10147.941	9903	11318	62	10191.854	9896	11097	108	10255.546	9733	11172	140	10626.593	9895	12997	87	10357.735	9852	12146	97	11048.360	9924	14794	80	10768.513	9913	12501	47	10776.383	9932	13079	29
980	114	10439.062	9842	11733	125	10228.344	9894	11530	70	10325.886	9825	12522	107	10243.888	9813	11554	68	10219.427	9695	11054	62	10112.774	9892	10857	108	10185.973	9886	11358	140	10619.528	9795	11921	87	10289.207	9735	12732	97	11206.062	9767	15166	80	10735.825	9818	13057	47	10565.596	9926	11899	29
981	114	10436.895	9790	11896	125	10168.176	9881	10962	70	10179.086	9900	11548	107	10298.851	9821	12280	68	10116.235	9912	10751	62	10448.387	9929	13055	108	10160.130	9822	11433	140	10631.886	9858	12841	87	10244.356	9875	11321	97	11080.464	9874	15750	80	10998.862	9958	16156	47	10563.702	9910	11533	29
982	114	10441.079	9783	13151	125	10146.288	9847	11392	70	10249.172	9858	11116	107	10338.243	9754	12226	68	10249.103	9871	11467	62	10213.097	9896	11859	108	10162.176	9880	11328	140	10582.107	9831	12332	87	10250.046	9817	11177	97	10920.670	9934	13331	80	10840.638	9735	14086	47	10878.298	9968	12688	29
983	114	10331.947	9897	11646	125	10148.584	9884	11362	70	10167.743	9870	10958	107	10274.364	9798	11399	68	10274.853	9839	11685	62	10165.146	9875	11166	108	10177.564	9631	12081	140	10549.828	9860	12352	87	10339.046	9798	12371	97	10937.340	9973	13085	80	10690.412	9849	12362	47	10750.361	9952	12119	29
984	114	10349.421	9880	11728	125	10162.400	9842	11296	70	10204.058	9884	11232	107	10228.225	9757	12515	68	10041.279	9925	10462	62	10205.307	9830	11364	108	10154.064	9852	11156	140	10489.229	9895	11740	87	10351.920	9918	11488	97	10840.319	9931	12919	80	10578.888	9950	12777	47	10630.276	9977	11801	29
985	114	10351.623	9851	11576	125	10103.248	9865	11126	70	10338.672	9801	11787	107	10216.626	9895	11522	68	10221.162	9780	11196	62	10209.822	9926	11206	108	10215.963	9810	11112	140	10481.058	9942	12632	87	10258.012	9866	11480	97	10587.464	9747	12709	80	10498.125	9812	12364	47	10842.106	9831	13268	29
986	114	10334.938	9817	11744	125	10237.232	9828	11979	70	10139.186	9907	10959	107	10155.729	9900	12099	68	10125.529	9905	10997	62	10258.532	9901	12110	108	10113.231	9856	10969	140	10333.464	9756	11519	87	10283.701	9886	11230	97	10507.278	9875	12672	80	10716.950	9940	13401	47	10830.702	9920	12123	29
987	114	10490.588	9913	12012	125	10137.480	9881	11232	70	10241.157	9856	11607	107	10347.589	9803	11971	68	10223.721	9811	11988	62	10139.500	9863	10943	108	10199.083	9867	11287	140	10384.007	9850	13861	87	10284.506	9901	11402	97	10430.124	9910	11996	80	10701.688	9775	12475	47	10771.574	9939	14192	29
988	114	10293.729	9832	11555	125	10117.128	9866	11350	70	10117.300	9850	10765	107	10307.523	9858	11473	68	10249.177	9855	11540	62	10234.258	9923	11590	108	10174.759	9879	11628	140	10322.942	9828	12090	87	10287.977	9886	11732	97	10374.412	9737	12569	80	10644.575	9874	12049	47	10682.361	9998	11454	29
989	114	10359.815	9815	12288	125	10087.000	9883	11023	70	10212.743	9884	11053	107	10241.317	9846	12571	68	10113.000	9844	10699	62	10138.210	9892	10989	108	10158.037	9883	11032	140	10297.114	9853	11509	87	10332.655	9915	12026	97	10511.382	9877	12441	80	10351.513	9898	12066	47	10668.063	9981	12097	29
990	114	10332.956	9864	11237	125	10137.296	9913	11218	70	10104.515	9873	10527	107	10252.598	9867	12016	68	10112.353	9893	10668	62	10200.854	9915	11847	108	10182.889	9889	11401	140	10258.900	9784	11570	87	10252.689	9872	11591	97	10430.453	9893	13847	80	10414.763	9851	11679	47	10651.830	10065	12045	29
991	114	10291.149	9833	11434	125	10150.672	9855	11105	70	10148.800	9853	11468	107	10122.271	9864	11070	68	10155.529	9928	10853	62	10209.226	9889	10906	108	10127.046	9792	10895	140	10099.229	9851	10641	87	10388.896	9779	12294	97	10361.289	9880	12004	80	10600.325	9804	12360	47	10781.361	9981	12498	29
992	114	10286.053	9818	11617	125	10144.704	9885	11789	70	10053.429	9884	10532	107	10298.094	9786	11652	68	10189.353	9906	11755	62	10181.146	9735	11681	108	10078.037	9875	10920	140	10223.086	9853	11949	87	10190.759	9908	12114	97	10241.525	9875	12792	80	10407.537	9884	12239	47	10634.447	9967	12192	29
993	114	10287.579	9867	11591	125	10081.584	9849	11090	70	10127.300	9883	10610	107	10184.869	9920	11416	68	10140.367	9844	11054	62	10153.951	9881	11111	108	10197.556	9870	11132	140	10249.886	9833	11970	87	10164.299	9883	10833	97	10303.052	9808	12013	80	10461.825	9809	11962	47	10500.000	9898	12343	29
994	114	10354.842	9884	11970	125	10104.400	9866	10979	70	10067.172	9897	10932	107	10180.654	9876	11382	68	10245.221	9884	11604	62	10246.517	9930	11055	108	10197.176	9872	11208	140	10232.250	9857	11255	87	10200.506	9912	11398	97	10295.918	9871	13346	80	10331.750	9841	11832	47	10555.276	9884	12832	29
995	114	10247.956	9864	11420	125	10134.640	9862	10885	70	10199.485	9888	11884	107	10155.757	9810	11702	68	10148.603	9850	11411	62	10171.532	9876	10664	108	10079.861	9834	10726	140	10193.015	9762	11110	87	10200.678	9848	11360	97	10193.742	9899	11880	80	10325.175	9912	11994	47	10594.063	9730	12280	29
996	114	10225.211	9878	11630	125	10089.480	9810	10617	70	10063.328	9906	10790	107	10193.364	9882	11374	68	10116.353	9853	11092	62	10164.387	9881	10873	108	10126.556	9842	11043	140	10151.879	9779	11446	87	10214.311	9779	12257	97	10235.814	9899	11499	80	10295.125	9746	13076	47	10329.383	9974	11083	29
997	114	10262.315	9860	12175	125	10102.408	9872	10890	70	10089.528	9890	10613	107	10241.505	9766	11738	68	10236.367	9785	11214	62	10148.983	9875	11577	108	10138.704	9853	11348	140	10244.172	9676	11746	87	10192.874	9818	11319	97	10157.206	9825	11029	80	10267.650	9874	11528	47	10520.851	9902	12107	29
998	114	10260.947	9882	11300	125	10107.040	9894	11138	70	10109.528	9878	11201	107	10214.299	9905	11099	68	10080.133	9914	10825	62	10067.419	9874	10658	108	10174.463	9893	12081	140	10228.442	9783	11412	87	10183.540	9824	12111	97	10169.134	9846	11226	80	10291.050	9842	11640	47	10573.809	9901	11566	29
999	114	10212.026	9838	11321	125	10122.392	9829	10859	70	10061.558	9787	11046	107	10233.346	9772	12081	68	10109.838	9863	10734	62	10209.597	9895	11421	108	10113.926	9844	10769	140	10280.985	9763	12230	87	10213.058	9899	11157	97	10353.000	9809	12568	80	10270.550	9817	12094	47	10380.021	9854	11567	29
1000	114	10275.956	9859	11645	125	10070.104	9907	11151	70	10192.972	9867	11160	107	10145.663	9875	10993	68	10150.603	9901	11491	62	10196.839	9903	12181	108	10100.880	9868	11254	140	10185.722	9837	11297	87	10244.689	9836	11090	97	10271.732	9839	12689	80	10326.737	9756	11175	47	10415.043	9857	11690	29
1001	114	10250.167	9827	11674	125	10058.832	9865	11008	70	10174.457	9863	10759	107	10270.972	9798	11821	68	10145.441	9867	11409	62	10149.339	9866	10949	108	10177.380	9838	11533	140	10230.343	9813	12454	87	10266.448	9930	11804	97	10184.825	9840	11567	80	10325.500	9846	11372	47	10681.639	9952	11762	29
1002	114	10261.307	9779	11355	125	10096.376	9885	11289	70	10052.543	9902	10683	107	10206.710	9839	11893	68	10228.427	9846	11115	62	10079.307	9910	11120	108	10154.926	9893	11276	140	10230.186	9877	11876	87	10142.080	9879	10610	97	10094.412	9901	11012	80	10223.975	9889	11495	47	10442.937	9864	11791	29
1003	114	10342.789	9841	11726	125	10072.264	9836	10824	70	10139.129	9892	11318	107	10188.579	9923	11471	68	10109.647	9880	11301	62	10220.097	9893	11609	108	10155.186	9918	11146	140	10257.735	9829	11484	87	10269.149	9904	11572	97	10194.825	9891	11804	80	10210.362	9863	11343	47	10490.724	9943	12654	29
1004	114	10383.070	9779	11831	125	10094.832	9859	11240	70	10068.843	9903	11193	107	10157.355	9859	11961	68	10093.544	9879	10511	62	10102.983	9916	11836	108	10187.426	9900	11378	140	10215.657	9854	11281	87	10216.253	9837	11717	97	10099.979	9804	11015	80	10306.162	9922	11275	47	10535.426	9885	11540	29
1005	114	10392.702	9732	11613	125	10092.528	9816	11475	70	10169.300	9886	11827	107	10164.738	9870	11304	68	10259.735	9885	11626	62	10209.629	9883	11176	108	10215.731	9751	11636	140	10223.979	9856	11424	87	10173.528	9881	11175	97	10066.443	9826	10983	80	10244.700	9898	11790	47	10466.276	9917	11593	29
1006	114	10325.815	9834	11685	125	10074.112	9905	11143	70	10166.015	9863	11169	107	10143.103	9807	10918	68	10140.265	9891	10647	62	10153.839	9860	11253	108	10102.686	9816	10893	140	10144.186	9722	11798	87	10257.253	9904	12033	97	10216.464	9889	11693	80	10339.550	9740	12095	47	10520.745	9878	12733	29
1007	114	10314.570	9876	12086	125	10086.176	9850	11197	70	10026.515	9844	10417	107	10221.374	9881	11347	68	10090.750	9849	11045	62	10200.146	9865	11305	108	10234.352	9872	11093	140	10234.043	9931	12618	87	10257.460	9844	11192	97	10115.360	9901	10893	80	10166.175	9894	10767	47	10270.404	9925	11272	29
1008	114	10259.553	9860	12130	125	10112.200	9750	10886	70	10090.843	9837	11073	107	10152.617	9900	11192	68	10219.073	9782	11413	62	10127.322	9870	11059	108	10125.463	9810	11226	140	10321.528	9890	11778	87	10180.368	9846	11232	97	10163.618	9811	11251	80	10224.537	9896	11222	47	10388.532	9896	11530	29
1009	114	10348.815	9787	11953	125	10074.072	9886	10851	70	10164.643	9899	11120	107	10174.271	9834	11400	68	10183.500	9858	10892	62	10215.403	9891	11232	108	10182.426	9870	11565	140	10233.650	9866	11847	87	10236.299	9907	11296	97	10131.021	9910	11196	80	10248.487	9845	12005	47	10352.085	9816	11055	29
1010	114	10379.070	9763	11825	125	10189.992	9851	11573	70	10121.328	9826	10800	107	10183.683	9875	12384	68	10064.294	9928	11190	62	10187.226	9857	11185	108	10226.463	9846	12014	140	10599.086	9857	12166	87	10196.391	9855	11061	97	10207.855	9888	11923	80	10288.737	9821	11538	47	10462.063	9881	11473	29
1011	114	10341.035	9867	12008	125	10153.224	9826	11230	70	10159.500	9918	11806	107	10181.841	9902	11684	68	10145.323	9839	10790	62	10147.951	9779	11126	108	10149.389	9916	11279	140	10932.043	9919	14652	87	10252.345	9897	11955	97	10124.371	9879	11457	80	10219.875	9856	11127	47	10525.915	9931	11887	29
1012	114	10378.553	9835	11807	125	10165.312	9908	11208	70	10143.629	9849	10935	107	10161.598	9744	11136	68	10155.647	9829	11386	62	10147.613	9868	11594	108	10158.186	9870	11397	140	11402.922	9901	14725	87	10454.518	9835	12176	97	10099.360	9829	11009	80	10328.312	9911	11520	47	10327.766	9694	11179	29
1013	114	10463.754	9873	11835	125	10219.888	9866	11447	70	10156.500	9867	10850	107	10158.729	9865	11764	68	10225.265	9891	11076	62	10269.951	9876	11843	108	10138.167	9872	11785	140	11294.442	9973	14139	87	10371.265	9913	11987	97	10170.360	9847	10843	80	10499.562	9704	12988	47	10494.830	9770	11935	29
1014	114	10391.079	9824	11780	125	10179.736	9852	11038	70	10222.900	9899	11459	107	10139.636	9832	11777	68	10152.750	9839	10952	62	10305.387	9779	11626	108	10136.519	9840	11478	140	11568.129	9965	14506	87	10287.287	9866	11523	97	10015.052	9874	10392	80	10349.588	9768	13093	47	10371.298	9842	11354	29
1015	114	10327.491	9809	11555	125	10252.576	9886	12137	70	10115.071	9912	10976	107	10215.196	9816	11220	68	10195.691	9897	11551	62	10360.322	9806	11550	108	10113.870	9879	11041	140	11658.357	9955	15256	87	10368.046	9862	12243	97	10108.330	9869	11061	80	10404.312	9851	12572	47	10312.276	9869	11585	29
1016	114	10446.000	9898	11854	125	10295.400	9855	11667	70	10174.643	9913	11285	107	10204.691	9872	12052	68	10174.971	9868	11498	62	10282.500	9837	11032	108	10041.491	9872	11089	140	11690.493	9602	16327	87	10432.598	9902	11888	97	10109.371	9905	10836	80	10442.000	9854	11684	47	10710.766	10047	12317	29
1017	114	10516.482	9670	12831	125	10439.512	9801	11818	70	10182.500	9909	10889	107	10271.683	9844	11896	68	10199.897	9824	11488	62	10266.903	9880	11802	108	10155.880	9801	11570	140	11623.828	9881	15277	87	10461.678	9791	12377	97	10356.516	9840	11480	80	10544.125	9922	12307	47	10712.532	9839	12289	29
1018	114	10380.798	9831	11860	125	10249.904	9852	11375	70	10276.485	9823	12606	107	10148.532	9886	10719	68	10102.088	9844	10818	62	10250.371	9847	11320	108	10170.176	9908	12227	140	11629.293	9813	16223	87	10552.874	9879	12142	97	10548.516	9894	13285	80	10553.250	9852	11850	47	10439.361	9856	11357	29
1019	114	10666.667	9787	12952	125	10237.584	9793	11246	70	10178.357	9793	11306	107	10184.925	9877	11218	68	10229.956	9773	11367	62	10264.258	9772	12497	108	10230.824	9806	11397	140	11259.936	9943	14030	87	10619.942	9893	12499	97	10794.959	9944	13768	80	10462.500	9794	11995	47	10861.979	10004	12186	29
1020	114	10440.930	9885	11699	125	10263.112	9869	11885	70	10182.371	9895	11156	107	10268.841	9840	12338	68	10136.867	9904	10899	62	10344.000	9832	12247	108	10138.981	9778	11134	140	11326.350	9949	16390	87	10690.414	9774	12298	97	10827.299	9852	12635	80	10688.412	9845	13083	47	10822.957	9943	12445	29
1021	114	10541.886	9799	12543	125	10447.496	9906	12420	70	10174.729	9829	11310	107	10257.683	9861	11659	68	10176.029	9902	10936	62	10215.017	9900	11160	108	10172.500	9841	11927	140	11354.650	9930	14654	87	10712.528	9882	12136	97	11269.588	10021	14675	80	10606.450	9916	14282	47	10963.000	9775	13014	29
1022	114	10504.132	9836	11869	125	10232.872	9876	11552	70	10275.571	9853	11429	107	10226.271	9891	11544	68	10158.471	9837	11403	62	10320.564	9902	11678	108	10169.241	9875	11127	140	11040.600	9948	13200	87	10541.207	9794	12007	97	11320.907	9974	16265	80	10707.100	9643	12961	47	10644.915	9779	12082	29
1023	114	10405.614	9929	12198	125	10297.160	9851	12166	70	10236.614	9911	11494	107	10257.337	9895	11774	68	10205.206	9870	11118	62	10193.242	9925	11106	108	10124.880	9867	10850	140	10883.607	9836	13258	87	10732.391	9842	13201	97	11047.608	9949	13446	80	10709.350	9850	12496	47	10793.106	9887	12496	29
1024	114	10483.351	9929	12334	125	10217.936	9878	11426	70	10045.600	9920	10785	107	10292.355	9827	12308	68	10259.559	9804	11544	62	10297.339	9855	11193	108	10134.407	9861	11380	140	10944.972	9877	15767	87	10774.747	9813	12978	97	11174.825	9995	13769	80	10715.150	9813	13597	47	10802.915	9927	14101	29
1025	114	10419.026	9902	11345	125	10173.856	9881	11679	70	10131.028	9869	11326	107	10204.832	9887	11519	68	10325.735	9730	11734	62	10192.936	9812	11184	108	10148.027	9905	11064	140	10924.757	9910	13483	87	10552.391	9899	12422	97	11029.360	9917	13285	80	10757.987	9904	12892	47	10951.149	9813	13749	29
1026	114	10465.729	9891	11657	125	10230.192	9852	11251	70	10251.757	9850	11121	107	10201.299	9862	11071	68	10250.235	9772	11284	62	10309.032	9913	11687	108	10111.750	9906	11098	140	11080.600	9657	14355	87	10742.655	9764	12926	97	11077.722	9717	13816	80	10554.750	9890	12228	47	10782.872	10161	13227	29
1027	114	10421.991	9851	12058	125	10337.576	9882	12842	70	10178.286	9807	11581	107	10165.206	9886	11409	68	10147.706	9844	11314	62	10461.726	9793	12048	108	10218.046	9833	11777	140	10711.964	9894	14212	87	10495.586	9919	12458	97	10981.753	9906	12906	80	10674.237	9893	12885	47	11032.468	9926	12751	29
1028	114	10387.544	9868	12031	125	10304.288	9918	12048	70	10191.914	9917	11356	107	10258.879	9860	11229	68	10177.765	9837	11773	62	10360.000	9863	11381	108	10092.093	9860	10887	140	10832.692	9849	12559	87	10759.954	9763	12200	97	10634.773	9797	13261	80	10575.975	9756	12442	47	10867.553	9919	12443	29
1029	114	10373.842	9792	11838	125	10358.072	9874	11892	70	10133.957	9882	11296	107	10274.981	9857	11231	68	10110.853	9880	10744	62	10314.000	9775	12061	108	10163.944	9856	11094	140	10785.629	9945	13557	87	10649.540	9920	13257	97	10544.011	9808	11753	80	10857.938	9571	14073	47	11282.361	9951	13224	29
1030	114	10347.947	9817	11353	125	10277.800	9851	11560	70	10154.672	9899	10918	107	10326.859	9787	11769	68	10247.677	9904	11190	62	10205.017	9853	11663	108	10227.148	9727	11820	140	10649.936	9703	13165	87	10642.437	9951	12326	97	10425.062	9821	12059	80	10722.600	9842	13800	47	10862.149	9947	13398	29
1031	114	10406.509	9898	12086	125	10280.416	9827	11333	70	10191.100	9791	11312	107	10280.617	9786	11624	68	10219.647	9857	11208	62	10226.226	9870	11339	108	10165.037	9859	11902	140	10676.929	9952	13181	87	10677.725	9889	12864	97	10489.701	9880	11961	80	10862.938	9902	12715	47	11086.404	10251	11772	29
1032	114	10291.220	9768	11672	125	10245.888	9847	11787	70	10159.729	9847	11122	107	10281.832	9877	11499	68	10115.838	9904	10910	62	10262.581	9783	12250	108	10160.463	9882	11746	140	10804.336	9788	13863	87	10509.069	9915	14356	97	10363.186	9908	11787	80	10813.237	10013	13147	47	11041.319	9974	12969	29
1033	114	10446.315	9875	11880	125	10204.768	9868	11066	70	10159.457	9889	11149	107	10237.663	9867	11728	68	10201.162	9871	11147	62	10159.936	9917	11184	108	10129.463	9825	10939	140	10774.007	9928	13156	87	10718.173	9856	13080	97	10289.670	9910	11378	80	10673.338	9859	12893	47	10997.426	9866	14484	29
1034	114	10436.982	9877	11853	125	10151.928	9725	11270	70	10113.757	9872	11219	107	10311.112	9786	11984	68	10139.941	9921	11072	62	10197.451	9905	12221	108	10143.769	9844	11410	140	10663.321	9823	12246	87	10449.851	9896	12140	97	10332.093	9864	11989	80	10748.812	9800	12894	47	11022.085	10198	12424	29
1035	114	10307.930	9817	11584	125	10256.920	9857	11438	70	10093.586	9875	10679	107	10239.673	9810	11277	68	10256.427	9871	11298	62	10300.549	9804	12083	108	10225.398	9778	11462	140	10508.343	9900	11878	87	10496.747	9891	12422	97	10767.113	9776	13159	80	10651.912	9799	11834	47	10767.191	9858	11998	29
1036	114	10376.526	9945	12030	125	10233.704	9868	11652	70	10150.043	9901	11247	107	10211.636	9865	11903	68	10190.573	9818	11476	62	10258.322	9883	11149	108	10167.454	9883	11886	140	10672.907	9662	12426	87	10613.207	9810	13614	97	10812.330	9800	13028	80	10733.675	9961	13797	47	11092.468	10022	12581	29
1037	114	10354.263	9893	11871	125	10294.968	9826	11626	70	10121.500	9908	11132	107	10242.598	9887	11496	68	10077.162	9899	10716	62	10265.936	9886	11603	108	10139.176	9812	11298	140	10565.757	9890	12469	87	10528.173	9734	11673	97	10684.113	9857	12414	80	11126.338	9821	13687	47	10619.617	9978	12228	29
1038	114	10451.798	9878	12296	125	10225.408	9783	12047	70	10061.528	9907	10708	107	10112.458	9883	11429	68	10246.588	9831	11110	62	10229.822	9912	11688	108	10118.324	9891	11009	140	10607.386	9806	13156	87	10766.229	9924	12998	97	10553.382	9856	12845	80	10910.350	9795	13384	47	10844.489	9811	12569	29
1039	114	10421.158	9820	11530	125	10264.136	9891	11354	70	10227.857	9757	11777	107	10223.439	9849	12524	68	10121.779	9839	11212	62	10330.822	9809	11966	108	10145.074	9823	10968	140	10577.064	9815	12686	87	10603.805	9954	12713	97	10359.145	9944	11426	80	10738.950	9999	13385	47	10675.553	10024	12341	29
1040	114	10265.763	9889	11536	125	10200.536	9784	11647	70	10148.200	9888	10939	107	10275.720	9915	12327	68	10174.809	9849	11025	62	10249.517	9860	12632	108	10117.426	9811	11301	140	10409.886	9887	11816	87	10599.644	9896	12101	97	10412.701	9839	11783	80	10886.100	9782	12513	47	10979.000	9956	12478	29
1041	114	10349.315	9840	11902	125	10207.208	9822	10936	70	10188.186	9752	11486	107	10277.963	9881	11207	68	10164.191	9865	11426	62	10164.451	9865	11323	108	10146.564	9873	10875	140	10404.722	9887	11597	87	10544.528	9873	11910	97	10572.959	9900	14106	80	10827.600	9887	13350	47	10922.426	9954	12637	29
1042	114	10448.403	9922	12113	125	10238.608	9880	11926	70	10161.371	9857	11179	107	10240.617	9868	12053	68	10208.323	9818	10652	62	10090.354	9880	11395	108	10134.027	9863	11254	140	10413.107	9843	11692	87	10760.402	9844	13393	97	10271.351	9796	11474	80	10579.737	9870	12337	47	10770.085	9872	12094	29
1043	114	10343.947	9845	11431	125	10194.096	9876	11906	70	10165.757	9857	11227	107	10298.421	9871	12328	68	10224.677	9845	12222	62	10260.597	9891	11247	108	10159.389	9885	12203	140	10420.064	9857	12021	87	10752.678	9897	12562	97	10244.217	9804	12367	80	10701.312	9836	13278	47	10831.745	9878	12128	29
1044	114	10450.167	9926	12724	125	10128.160	9826	11648	70	10276.371	9850	12171	107	10179.149	9903	11427	68	10204.191	9788	11473	62	10163.726	9912	11499	108	10161.509	9817	12126	140	10262.136	9796	12083	87	10554.575	9955	11854	97	10214.525	9881	11711	80	10574.263	9839	12447	47	10786.043	10003	12236	29
1045	114	10252.720	9837	11731	125	10109.568	9886	10895	70	10133.528	9883	11505	107	10186.402	9902	11897	68	10119.735	9786	11007	62	10173.613	9870	11499	108	10142.936	9850	10793	140	10329.765	9813	11355	87	10527.322	9938	11764	97	10199.484	9819	11334	80	10500.088	9846	11719	47	10631.809	9966	12716	29
1046	114	10403.965	9820	11420	125	10232.136	9802	11578	70	10118.485	9845	11055	107	10317.589	9812	12199	68	10149.338	9836	10866	62	10165.661	9840	10978	108	10141.833	9817	10922	140	10406.343	9777	11541	87	10341.689	9858	11539	97	10209.722	9905	11617	80	10497.975	9826	11693	47	10881.021	10003	12231	29
1047	114	10395.991	9807	11607	125	10156.128	9876	11376	70	10073.286	9842	10866	107	10209.168	9851	12004	68	10182.133	9921	12179	62	10186.936	9815	10976	108	10109.444	9857	11940	140	10364.950	9806	11760	87	10497.609	9790	11698	97	10158.681	9855	11128	80	10501.987	9833	11845	47	10735.809	9837	12091	29
1048	114	10248.456	9895	10961	125	10155.344	9822	11841	70	10173.714	9905	10982	107	10326.028	9854	11755	68	10113.765	9851	10923	62	10115.758	9829	10660	108	10115.991	9886	10959	140	10295.386	9786	11670	87	10390.379	9766	12388	97	10139.629	9856	11175	80	10465.787	9860	11807	47	10684.937	9817	12472	29
1049	114	10207.211	9877	11073	125	10142.664	9874	11065	70	10179.129	9900	11277	107	10237.990	9904	11443	68	10168.000	9851	11116	62	10282.097	9852	11185	108	10089.259	9899	11071	140	10345.593	9856	11765	87	10393.229	9803	11740	97	10182.918	9703	11049	80	10338.750	9872	11416	47	10582.128	10047	11912	29
1050	114	10363.009	9844	12646	125	10108.864	9848	11175	70	10089.857	9867	10644	107	10201.972	9823	11113	68	10131.177	9880	10992	62	10179.242	9782	11275	108	10105.407	9755	11435	140	10291.571	9838	11895	87	10299.954	9877	11435	97	10126.547	9872	11509	80	10278.900	9870	11525	47	10524.319	9909	11802	29
1051	114	10377.456	9788	11709	125	10048.352	9847	10388	70	10101.129	9903	10928	107	10218.131	9861	11092	68	10139.206	9882	10790	62	10131.097	9899	10872	108	10112.426	9893	11047	140	10230.407	9836	11836	87	10306.080	9897	11314	97	10107.360	9893	11174	80	10561.000	9789	11924	47	10514.106	9924	11819	29
1052	114	10332.456	9803	11670	125	10138.880	9827	11328	70	10066.714	9885	10482	107	10274.579	9875	11813	68	10197.000	9903	11518	62	10305.226	9784	11548	108	10147.954	9885	10820	140	10204.050	9776	11518	87	10280.046	9911	11713	97	10071.165	9850	10619	80	10450.912	9902	11677	47	10706.915	9884	12212	29
1053	114	10356.702	9879	12918	125	10176.960	9850	11236	70	10124.028	9863	10890	107	10193.299	9800	11812	68	10054.117	9832	10620	62	10248.274	9870	10947	108	10090.213	9864	10807	140	10235.650	9785	12456	87	10253.058	9855	11186	97	10078.989	9864	10469	80	10355.825	9916	11575	47	10591.149	9934	12001	29
1054	114	10432.903	9827	12001	125	10187.584	9905	11289	70	10135.942	9885	10865	107	10249.196	9827	11281	68	10100.809	9826	11776	62	10210.403	9857	11538	108	10110.333	9874	11640	140	10272.692	9730	12846	87	10174.839	9890	10966	97	10169.052	9872	11084	80	10276.088	9890	11040	47	10827.809	9824	12071	29
1055	114	10248.158	9865	11482	125	10136.440	9856	11128	70	10076.614	9898	10784	107	10293.570	9841	11442	68	10158.603	9871	11174	62	10270.646	9790	11941	108	10097.389	9878	10842	140	10206.214	9866	11906	87	10127.735	9895	11304	97	10131.237	9912	11849	80	10392.188	9874	11240	47	10631.000	9885	11896	29
1056	114	10427.149	9784	12159	125	10174.800	9821	10918	70	10140.843	9910	10941	107	10393.393	9903	13061	68	10099.853	9845	11658	62	10142.210	9931	10680	108	10153.370	9900	11383	140	10196.857	9741	10959	87	10235.735	9772	11409	97	10141.536	9869	10901	80	10362.125	9949	11633	47	10452.191	9874	11663	29
1057	114	10207.737	9837	11122	125	10101.280	9884	11325	70	10175.386	9776	11049	107	10234.757	9851	11930	68	10081.235	9896	10615	62	10225.903	9927	11534	108	10209.806	9821	11520	140	10165.357	9880	11240	87	10261.966	9884	11081	97	10119.175	9859	10956	80	10303.325	9798	11513	47	10624.128	9891	13749	29
1058	114	10278.729	9876	11151	125	10093.080	9883	10970	70	10200.172	9873	11323	107	10144.775	9854	11254	68	10093.794	9817	10966	62	10255.129	9853	11117	108	10167.639	9836	11317	140	10188.800	9864	11742	87	10194.920	9847	11183	97	10119.206	9837	11010	80	10286.050	9870	11934	47	10676.511	9796	12222	29
1059	114	10323.009	9833	11474	125	10096.864	9872	10798	70	10337.714	9845	11470	107	10150.168	9784	11411	68	10128.221	9842	11586	62	10171.113	9919	11116	108	10117.426	9877	11160	140	10229.922	9804	12073	87	10192.816	9901	11404	97	10135.567	9780	10923	80	10283.050	9869	11893	47	10521.319	9846	11463	29
1060	114	10421.026	9848	12184	125	10137.976	9861	11188	70	10094.828	9907	10835	107	10100.141	9863	10972	68	10209.941	9889	11533	62	10145.871	9833	11748	108	10151.843	9764	11079	140	10294.808	9856	11831	87	10188.528	9816	10904	97	10096.618	9825	10671	80	10237.338	9831	11443	47	10627.659	9828	13642	29
1061	114	10352.000	9782	11666	125	10146.544	9826	11004	70	10139.985	9827	10829	107	10159.243	9830	11608	68	10165.573	9922	11265	62	10228.161	9870	11357	108	10201.723	9872	11333	140	10286.114	9826	11514	87	10239.000	9865	11287	97	10080.072	9891	11329	80	10272.350	9783	11337	47	10795.276	9905	11912	29
1062	114	10248.614	9810	12103	125	10066.664	9894	10943	70	10215.043	9893	10840	107	10170.495	9847	11154	68	10093.294	9873	11004	62	10284.581	9869	12250	108	10119.814	9869	11247	140	10161.422	9859	11230	87	10168.437	9913	11095	97	10119.866	9874	10757	80	10207.375	9895	11363	47	10492.447	9860	11679	29
1063	114	10298.359	9791	12113	125	10122.512	9897	11176	70	10118.828	9861	11043	107	10300.935	9722	11989	68	10240.353	9912	11121	62	10301.790	9850	11273	108	10125.777	9840	11128	140	10239.907	9863	11455	87	10134.161	9801	10941	97	10063.598	9891	10779	80	10288.588	9843	11436	47	10757.766	9903	11751	29
1064	114	10399.562	9838	12103	125	10115.888	9864	11273	70	10148.771	9858	11104	107	10192.364	9842	11119	68	10182.647	9921	11865	62	10302.387	9884	12126	108	10149.269	9873	11216	140	10273.436	9807	11578	87	10198.506	9765	11568	97	10147.742	9841	11217	80	10314.188	9890	12497	47	10440.319	9846	11421	29
1065	114	10399.798	9769	12028	125	10108.816	9771	10944	70	10114.172	9849	10963	107	10274.552	9845	11929	68	10125.427	9934	11157	62	10213.758	9887	11429	108	10178.630	9841	12239	140	10207.472	9733	11933	87	10147.437	9855	10974	97	10090.247	9878	10737	80	10275.737	9875	11922	47	10640.106	9717	12229	29
1066	114	10440.789	9809	12511	125	10112.704	9902	11137	70	10114.528	9845	10822	107	10156.439	9886	11109	68	10293.338	9875	11706	62	10280.693	9883	11924	108	10160.741	9926	11142	140	10227.893	9781	11423	87	10224.034	9853	11166	97	10047.876	9912	10565	80	10245.700	9782	11451	47	10625.532	9982	11768	29
1067	114	10387.509	9871	12325	125	10126.136	9888	10956	70	10133.643	9917	10614	107	10149.944	9848	11501	68	10134.941	9888	10941	62	10217.951	9912	11003	108	10223.917	9787	11522	140	10145.500	9835	11519	87	10106.414	9865	10720	97	10106.701	9856	10655	80	10288.075	9904	12101	47	10598.021	9999	11667	29
1068	114	10352.605	9869	11617	125	10067.640	9873	10595	70	10157.771	9863	11603	107	10131.561	9935	11470	68	10156.162	9914	11422	62	10267.710	9914	10834	108	10248.769	9726	11509	140	10163.735	9829	12112	87	10158.805	9803	11366	97	10092.753	9866	11022	80	10191.037	9905	11851	47	10322.000	9945	11397	29
1069	114	10415.930	9913	12362	125	10093.624	9893	10959	70	10184.771	9896	11269	107	10235.317	9801	11461	68	10143.162	9893	11387	62	10396.081	9915	12475	108	10136.056	9874	11021	140	10433.550	9779	12515	87	10185.173	9832	11437	97	10107.351	9923	10739	80	10339.287	9844	11856	47	10442.851	9718	12197	29
1070	114	10393.982	9840	11968	125	10156.144	9895	10924	70	10256.629	9908	11285	107	10172.112	9875	11182	68	10206.897	9861	11224	62	10212.564	9889	11338	108	10270.213	9773	11808	140	11225.979	9925	15730	87	10267.287	9813	11391	97	10141.278	9885	11351	80	10251.088	9901	11388	47	10438.426	9884	11675	29
1071	114	10371.649	9934	11861	125	10134.016	9864	11110	70	10223.071	9804	10900	107	10200.794	9883	11362	68	10100.500	9883	10727	62	10238.742	9851	11494	108	10128.287	9689	11496	140	11402.993	9970	15668	87	10100.322	9923	11000	97	10095.804	9911	11023	80	10473.388	9932	12837	47	10596.809	9922	12420	29
1072	114	10425.597	9856	11476	125	10147.688	9840	11372	70	10204.600	9859	11162	107	10179.673	9776	11240	68	10162.059	9837	10899	62	10216.807	9831	10907	108	10103.120	9890	11509	140	11582.015	9936	14959	87	10199.954	9886	11255	97	10061.247	9863	10866	80	10333.312	9835	11249	47	10454.787	9892	12366	29
1073	114	10399.815	9906	12062	125	10166.272	9868	11600	70	10107.314	9897	11257	107	10182.897	9881	11820	68	10164.177	9822	11413	62	10194.226	9847	11022	108	10148.731	9808	11240	140	11757.028	9720	17251	87	10210.609	9879	11410	97	10091.082	9886	11344	80	10479.662	9883	11754	47	10829.213	9866	13573	29
1074	114	10403.965	9878	11405	125	10230.728	9823	11585	70	10195.214	9873	11097	107	10201.047	9908	11127	68	10140.412	9866	10981	62	10278.871	9729	12085	108	10235.602	9907	12007	140	12056.407	9734	15739	87	10335.644	9851	11632	97	10142.453	9801	11034	80	10608.688	9766	12332	47	10514.809	9830	11617	29
1075	114	10417.974	9910	12387	125	10285.808	9907	11341	70	10078.043	9882	10743	107	10160.383	9836	11322	68	10132.191	9902	10529	62	10159.839	9915	10996	108	10198.564	9837	11318	140	11880.200	9947	17178	87	10258.448	9883	11703	97	10329.711	9873	11624	80	10687.638	9846	12609	47	10595.468	9905	12328	29
1076	114	10365.298	9871	12789	125	10153.408	9877	11369	70	10074.442	9864	11455	107	10175.149	9875	11536	68	10105.383	9935	11129	62	10283.517	9910	11161	108	10175.223	9914	11277	140	11724.257	9937	16127	87	10311.080	9854	11338	97	10255.928	9826	11632	80	10607.125	9823	12559	47	10596.532	9921	11812	29
1077	114	10518.614	9801	12122	125	10177.280	9870	11260	70	10198.843	9860	11279	107	10203.757	9879	11580	68	10080.677	9843	10814	62	10314.178	9869	11031	108	10167.759	9807	11122	140	11927.229	9843	15490	87	10317.920	9860	11527	97	10172.525	9907	11407	80	10793.950	9901	12085	47	10733.383	9962	12471	29
1078	114	10340.185	9756	11827	125	10170.856	9777	11768	70	10143.015	9897	10853	107	10210.206	9803	11079	68	10197.279	9846	11014	62	10274.710	9853	11133	108	10108.963	9873	11124	140	11668.521	9969	14224	87	10429.735	9912	11884	97	10511.608	9926	14038	80	10707.638	9976	12334	47	10658.255	9874	12078	29
1079	114	10463.824	9753	13119	125	10248.296	9701	11506	70	10163.472	9890	11109	107	10167.738	9916	11378	68	10332.941	9927	11473	62	10205.661	9786	11831	108	10278.352	9846	12233	140	11546.750	9875	14875	87	10213.644	9891	11578	97	10372.186	9898	11518	80	10786.062	9828	12985	47	10818.149	9949	13622	29
1080	114	10388.991	9853	11640	125	10200.704	9893	11257	70	10175.328	9917	11343	107	10221.888	9849	11195	68	10198.897	9860	11383	62	10171.903	9873	10836	108	10166.250	9902	10998	140	11416.157	9870	14742	87	10270.356	9770	11468	97	10507.742	9810	12332	80	10825.838	9935	13231	47	10639.639	9931	12246	29
1081	114	10496.649	9807	12784	125	10077.632	9820	10995	70	10259.043	9831	11318	107	10153.654	9859	11226	68	10188.147	9867	11266	62	10195.468	9861	11135	108	10195.704	9861	11100	140	11413.600	9961	16515	87	10352.000	9917	11475	97	10802.186	9861	12399	80	10723.675	9925	13193	47	10837.361	9867	14006	29
1082	114	10545.815	9808	11741	125	10205.872	9884	11286	70	10301.000	9869	11277	107	10239.252	9887	11644	68	10128.323	9907	10979	62	10111.871	9812	10883	108	10166.593	9875	10923	140	11370.121	9958	14328	87	10229.414	9899	11178	97	11004.567	9809	12917	80	10810.513	9939	14535	47	10796.234	9984	12625	29
1083	114	10508.070	9845	12536	125	10152.936	9900	11138	70	10251.472	9831	11499	107	10345.112	9866	11547	68	10163.000	9842	11053	62	10172.322	9882	11713	108	10157.676	9814	11209	140	11334.814	9873	14319	87	10238.379	9898	12110	97	10945.577	9877	12925	80	10714.963	9923	12548	47	10692.468	9740	12568	29
1084	114	10479.342	9868	12071	125	10185.320	9861	11719	70	10201.100	9886	11242	107	10207.346	9744	11058	68	10128.794	9908	10974	62	10290.451	9881	11325	108	10132.027	9875	10995	140	11189.886	9913	13689	87	10264.287	9866	11281	97	10719.289	9849	11994	80	10889.400	9842	12964	47	11005.574	9759	12183	29
1085	114	10356.649	9900	11528	125	10198.200	9798	11242	70	10273.015	9820	11896	107	10160.607	9881	11279	68	10180.750	9875	11088	62	10115.629	9881	10653	108	10083.064	9864	11058	140	11274.293	9932	13880	87	10436.816	9851	12126	97	10797.299	9887	12731	80	10458.650	9842	11883	47	10492.809	9938	11892	29
1086	114	10337.938	9854	11428	125	10196.616	9821	11391	70	10154.871	9906	11087	107	10251.486	9889	11447	68	10122.250	9881	11008	62	10270.903	9905	11828	108	10137.519	9720	11552	140	10960.614	9947	14315	87	10264.771	9868	11251	97	10605.310	9827	12653	80	10407.912	9786	12523	47	10950.724	10066	12675	29
1087	114	10257.176	9829	11329	125	10327.296	9861	11574	70	10176.028	9835	10986	107	10175.804	9829	11015	68	10144.662	9900	10814	62	10224.129	9868	11192	108	10121.574	9847	10926	140	10977.814	9841	14032	87	10304.851	9856	11487	97	10563.000	9846	11762	80	10541.150	9916	11802	47	10621.319	9821	12243	29
1088	114	10450.263	8816	19492	125	10232.048	9869	11918	70	10219.985	9878	11658	107	10196.785	9852	11165	68	10184.471	9911	10926	62	10138.517	9877	10830	108	10169.546	9889	11369	140	10864.629	9892	13849	87	10252.460	9812	11461	97	10540.371	9847	12322	80	10707.838	9936	12442	47	10774.787	9814	11779	29
1089	114	10348.763	9865	11587	125	10201.080	9864	11285	70	10196.985	9913	10848	107	10173.159	9854	11365	68	10200.515	9903	11232	62	10273.710	9868	11500	108	10171.639	9820	11447	140	11041.657	9899	13362	87	10306.299	9887	12480	97	10358.124	9940	11788	80	10754.025	9976	12528	47	10680.404	9930	12236	29
1090	114	10582.289	9765	12254	125	10300.664	9891	11452	70	10243.429	9875	11283	107	10241.290	9856	11164	68	10204.309	9883	10923	62	10149.597	9875	11127	108	10238.750	9844	11342	140	10971.571	9905	13949	87	10235.494	9827	11478	97	10285.722	9833	12202	80	10603.700	9856	12216	47	10767.213	9878	12575	29
1091	114	10401.412	9810	12438	125	10228.712	9893	11533	70	10227.200	9884	11405	107	10214.393	9780	11452	68	10134.117	9850	11145	62	10220.371	9892	11448	108	10192.527	9897	11329	140	11136.442	9847	13275	87	10291.908	9889	11996	97	10649.175	9806	13047	80	10480.688	9897	12400	47	10860.915	9905	12098	29
1092	114	10368.711	9877	11608	125	10114.832	9866	10892	70	10282.157	9880	11798	107	10233.037	9826	11433	68	10137.971	9815	11010	62	10206.146	9863	11767	108	10108.574	9889	11351	140	11128.886	9702	14518	87	10330.816	9859	11291	97	10610.711	9700	14230	80	10714.037	9842	13616	47	10935.298	9815	12528	29
1093	114	10357.202	9876	11823	125	10200.472	9846	11867	70	10109.485	9881	10992	107	10218.832	9799	11599	68	10008.279	9888	10408	62	10194.387	9831	12025	108	10156.056	9894	12600	140	10837.343	9834	12727	87	10221.046	9850	11178	97	10405.516	9913	11952	80	10761.562	9655	12534	47	10540.170	9870	11354	29
1094	114	10381.982	9831	12154	125	10287.752	9876	11496	70	10144.657	9896	11238	107	10209.869	9796	11635	68	10276.559	9750	13111	62	10219.161	9865	11432	108	10224.926	9861	11342	140	10756.979	9886	12856	87	10400.862	9908	12125	97	10495.484	9686	12311	80	10765.650	9824	13283	47	10644.341	9844	11850	29
1095	114	10298.035	9876	11803	125	10212.432	9811	11515	70	10281.729	9880	11931	107	10294.505	9852	11572	68	10187.794	9828	11089	62	10195.049	9911	11915	108	10156.519	9910	11673	140	10933.100	9794	13839	87	10342.908	9916	11647	97	10462.928	9895	13179	80	10614.763	9951	12831	47	10652.532	9922	12730	29
1096	114	10397.509	9803	12251	125	10274.672	9806	11763	70	10153.286	9881	10784	107	10199.309	9828	11178	68	10286.809	9933	11777	62	10156.081	9915	10905	108	10095.277	9842	10989	140	10510.521	9922	12919	87	10342.184	9867	12812	97	10403.011	9894	11354	80	10667.162	9830	12444	47	10504.659	9920	11587	29
1097	114	10365.886	9765	12424	125	10217.480	9864	11297	70	10209.814	9831	11917	107	10130.701	9877	11206	68	10246.662	9861	11370	62	10198.549	9905	10919	108	10102.676	9736	11854	140	10824.371	9749	13349	87	10285.437	9900	11266	97	10288.258	9888	11362	80	10734.112	9922	13074	47	10600.063	9954	11961	29
1098	114	10399.886	9823	11899	125	10138.944	9852	10971	70	10162.657	9911	11728	107	10200.131	9850	11024	68	10114.412	9877	10856	62	10212.419	9852	11264	108	10147.277	9826	11007	140	10714.528	9846	12722	87	10182.311	9844	11120	97	10274.640	9793	11925	80	10607.638	9799	11974	47	10477.404	9698	11532	29
1099	114	10327.974	9764	12188	125	10153.088	9895	11237	70	10258.157	9898	11332	107	10188.532	9901	12025	68	10133.162	9820	11296	62	10171.678	9782	11443	108	10084.639	9874	11382	140	10629.064	9939	12267	87	10241.287	9866	11042	97	10205.217	9903	11664	80	10473.275	9801	12311	47	10579.276	9927	12575	29
1100	114	10302.403	9831	11480	125	10211.976	9873	11998	70	10090.972	9836	11038	107	10199.645	9832	11156	68	10113.617	9892	11185	62	10090.339	9889	10891	108	10132.056	9860	11249	140	10602.886	9888	12570	87	10252.275	9833	11064	97	10196.567	9883	11098	80	10625.213	9812	12150	47	10485.383	9767	11492	29
1101	114	10334.088	9858	11778	125	10199.488	9831	11844	70	10188.528	9840	11386	107	10175.701	9902	10897	68	10038.912	9844	10707	62	10171.581	9889	11030	108	10136.741	9836	11239	140	10740.393	9830	14102	87	10349.494	9853	11774	97	10131.979	9865	11105	80	10494.787	9820	12473	47	10552.830	9864	11766	29
1102	114	10354.412	9868	11383	125	10181.928	9839	11078	70	10157.558	9871	10988	107	10265.448	9862	11381	68	10059.353	9744	11139	62	10188.339	9876	11305	108	10175.037	9810	11302	140	10538.500	9668	12443	87	10227.632	9874	10900	97	10178.547	9855	11842	80	10553.550	9851	12040	47	10552.724	9868	11921	29
1103	114	10263.903	9844	11695	125	10223.552	9769	11780	70	10175.914	9831	11277	107	10150.738	9887	11401	68	10203.177	9884	11559	62	10162.678	9893	11764	108	10174.936	9908	11377	140	10335.192	9713	11928	87	10204.896	9889	11678	97	10158.516	9735	11709	80	10522.612	9823	12126	47	10286.511	9922	12156	29
1104	114	10358.263	9913	14111	125	10142.976	9859	11185	70	10168.914	9840	11396	107	10199.804	9848	11284	68	10105.559	9881	10865	62	10259.774	9914	14091	108	10074.704	9894	11100	140	10452.450	9893	13383	87	10282.058	9808	11970	97	10187.104	9873	11358	80	10744.312	9921	12424	47	10774.957	9860	12182	29
1105	114	10324.421	9884	11243	125	10187.968	9802	11348	70	10137.328	9913	10670	107	10173.383	9902	11161	68	10233.794	9917	11386	62	10209.129	9811	11060	108	10166.157	9821	11140	140	10437.571	9611	12233	87	10289.609	9902	11594	97	10216.660	9831	11235	80	10479.213	9792	13236	47	10424.043	9901	11683	29
1106	114	10330.149	9664	11805	125	10142.488	9852	10976	70	10112.243	9895	10834	107	10253.851	9823	11223	68	10201.206	9835	11287	62	10163.322	9921	12116	108	10182.287	9894	11663	140	10326.543	9897	12357	87	10191.896	9892	11092	97	10156.948	9862	10958	80	10434.100	9821	12083	47	10374.255	9947	11451	29
1107	114	10414.667	9747	12449	125	10084.880	9831	10821	70	10211.629	9891	11003	107	10214.019	9769	11135	68	10098.971	9841	10757	62	10279.387	9879	11660	108	10164.454	9872	11219	140	10340.743	9806	11489	87	10247.920	9881	11005	97	10127.475	9809	10895	80	10491.925	9918	11834	47	10495.617	9778	11479	29
1108	114	10331.982	9734	12539	125	10187.632	9831	11493	70	10102.472	9850	11026	107	10222.206	9746	11540	68	10132.838	9677	11740	62	10261.693	9903	11481	108	10143.731	9907	11447	140	10219.993	9895	11658	87	10243.759	9914	11401	97	10096.186	9853	10751	80	10446.562	9843	12348	47	10621.702	9870	12228	29
1109	114	10363.018	9699	12193	125	10136.648	9833	10943	70	10139.571	9835	11109	107	10139.393	9844	11161	68	10178.588	9754	11370	62	10174.983	9814	11312	108	10140.398	9856	11136	140	10396.450	9635	12825	87	10159.069	9877	10879	97	10151.505	9910	11395	80	10405.400	9876	11726	47	10555.617	9857	12235	29
1110	114	10347.868	9820	12427	125	10095.880	9879	10883	70	10239.871	9844	11071	107	10094.196	9903	10704	68	10179.427	9895	10861	62	10124.807	9915	10728	108	10199.250	9889	11215	140	10312.636	9846	11567	87	10136.920	9917	11525	97	10155.268	9843	11614	80	10386.825	9877	11774	47	10358.468	9880	11213	29
1111	114	10261.720	9830	11916	125	10116.800	9878	10804	70	10079.871	9914	11132	107	10248.888	9910	11520	68	10169.883	9883	11366	62	10093.581	9913	10518	108	10184.287	9827	11456	140	10457.379	9668	12069	87	10250.414	9815	11181	97	10090.289	9847	10854	80	10428.300	9783	12204	47	10448.191	9925	12545	29
1112	114	10240.649	9845	11648	125	10128.088	9885	11147	70	10116.614	9908	10811	107	10122.514	9909	10657	68	10127.647	9820	10852	62	10102.919	9893	10940	108	10137.259	9845	11662	140	10283.472	9882	11535	87	10236.356	9886	11657	97	10106.876	9900	10890	80	10440.388	9896	11814	47	10434.149	9950	11374	29
1113	114	10275.588	9849	11304	125	10145.872	9843	10944	70	10190.058	9835	12427	107	10143.542	9870	11584	68	10180.412	9853	10993	62	10376.049	9910	13351	108	10165.473	9899	11350	140	10628.586	9674	12732	87	10311.034	9793	11589	97	10131.959	9886	10987	80	10591.987	9839	11904	47	10306.489	9877	11417	29
1114	114	10338.746	9847	12544	125	10163.728	9736	11133	70	10140.114	9868	11433	107	10128.851	9851	11184	68	10230.750	9900	11468	62	10218.371	9806	11396	108	10187.546	9844	11179	140	10585.643	9898	12278	87	10330.299	9920	11757	97	10073.907	9921	10941	80	10309.138	9849	11757	47	10575.745	9816	13880	29
1115	114	10355.088	9889	11524	125	10089.600	9797	11051	70	10134.442	9868	10979	107	10202.532	9912	11603	68	10170.971	9848	11428	62	10286.903	9842	11427	108	10111.630	9872	11341	140	10659.500	9784	12529	87	10180.287	9839	11510	97	10196.794	9832	11162	80	10434.900	9932	13410	47	10414.511	9933	11777	29
1116	114	10328.254	9782	11345	125	10108.520	9864	10937	70	10154.686	9883	11362	107	10182.075	9890	11337	68	10088.353	9910	10814	62	10453.903	9938	14336	108	10197.926	9842	11048	140	10631.493	9904	12266	87	10458.138	9784	11879	97	10090.443	9889	11246	80	10399.950	9854	11669	47	10321.468	9904	11434	29
1117	114	10383.895	9860	12130	125	10123.032	9757	10860	70	10204.786	9858	11528	107	10093.879	9882	11130	68	10189.838	9902	11258	62	10321.483	9863	11925	108	10140.657	9819	11406	140	10509.429	9900	12396	87	10324.816	9861	11832	97	10153.525	9892	11141	80	10265.037	9913	11668	47	10225.468	9905	11014	29
1118	114	10516.062	9932	13391	125	10146.648	9824	11220	70	10190.157	9839	11017	107	10163.374	9923	11386	68	10114.250	9762	10783	62	10269.419	9770	12443	108	10149.250	9887	11051	140	10513.985	9834	12332	87	10227.092	9784	10970	97	10111.052	9877	11296	80	10461.600	9882	12306	47	10348.532	9945	11608	29
1119	114	10404.412	9892	11731	125	10121.352	9870	11116	70	10218.743	9927	11892	107	10263.757	9747	11226	68	10146.117	9878	10985	62	10275.532	9883	11363	108	10094.389	9853	10670	140	10324.179	9843	12263	87	10302.528	9892	12436	97	10113.814	9851	10926	80	10410.825	9745	11955	47	10296.149	9881	10942	29
1120	114	10291.377	9909	11504	125	10151.832	9762	11767	70	10206.686	9803	12024	107	10149.206	9887	11133	68	10143.206	9832	10871	62	10330.726	9825	11595	108	10082.787	9832	10857	140	10351.179	9899	11971	87	10238.896	9781	11190	97	10080.918	9833	10913	80	10506.225	9885	11694	47	10300.681	9894	11328	29
1121	114	10391.991	9795	11884	125	10140.152	9873	11140	70	10069.729	9855	10702	107	10178.841	9805	11247	68	10170.383	9894	10642	62	10301.742	9919	11658	108	10115.889	9896	11076	140	10310.900	9923	12439	87	10193.966	9861	11473	97	10101.289	9878	11128	80	10441.700	9886	12002	47	10292.468	9876	11776	29
1122	114	10294.535	9837	12096	125	10101.880	9687	10934	70	10189.814	9876	11482	107	10104.925	9843	10768	68	10143.000	9852	11139	62	10253.629	9928	11740	108	10111.046	9767	11250	140	10349.621	9719	11790	87	10170.598	9734	11423	97	10129.041	9857	11333	80	10351.775	9907	11704	47	10456.553	9923	11841	29
1123	114	10233.562	9350	11335	125	10151.720	9852	11112	70	10181.028	9806	11580	107	10140.542	9903	11175	68	10096.603	9904	10671	62	10261.081	9922	11196	108	10089.833	9880	11086	140	10244.850	9875	11074	87	10175.771	9890	10957	97	10077.681	9877	11167	80	10490.250	9816	12779	47	10160.596	9906	11286	29
1124	114	10275.868	9874	12116	125	10107.264	9850	11007	70	10081.400	9901	10640	107	10165.178	9855	11126	68	10133.633	9793	11058	62	10298.307	9884	11784	108	10159.852	9893	10741	140	10264.257	9881	12449	87	10228.482	9866	11188	97	10089.763	9908	10743	80	10398.963	9879	12556	47	10251.361	9919	11047	29
1125	114	10328.649	9849	11560	125	10109.256	9891	10764	70	10087.814	9913	11598	107	10132.290	9842	11240	68	10162.353	9861	11242	62	10268.936	9922	11805	108	10146.407	9921	11311	140	10196.343	9859	11207	87	10237.966	9855	12273	97	10100.443	9836	11089	80	10364.037	9871	11200	47	10368.255	9918	11287	29
1126	114	10287.123	9856	11748	125	10083.536	9858	10765	70	10133.629	9857	11016	107	10147.710	9845	11420	68	10129.073	9871	11137	62	10160.307	9888	11318	108	10146.241	9816	11643	140	10253.021	9852	11512	87	10237.287	9834	11157	97	10092.876	9873	10631	80	10187.300	9872	10968	47	10282.787	9787	11706	29
1127	114	10393.044	9875	12698	125	10155.088	9862	10815	70	10160.400	9894	11403	107	10123.262	9852	11183	68	10220.617	9817	11574	62	10316.354	9888	11718	108	10163.713	9900	11182	140	10232.564	9868	11172	87	10215.356	9895	11084	97	10155.154	9852	11296	80	10292.438	9952	11616	47	10315.617	9926	12047	29
1128	114	10395.658	9901	11483	125	10215.232	9865	11076	70	10207.485	9854	11251	107	10164.252	9868	11389	68	10192.721	9896	11344	62	10253.000	9869	10978	108	10162.519	9841	12330	140	10528.808	9886	12188	87	10294.333	9828	11305	97	10178.928	9856	12136	80	10550.588	9924	12900	47	10411.319	9950	12176	29
1129	114	10445.807	9747	11958	125	10173.144	9793	11277	70	10134.942	9908	11529	107	10086.729	9863	10935	68	10227.529	9830	11523	62	10264.903	9922	11809	108	10172.186	9846	11276	140	11037.472	9833	14012	87	10549.759	9900	12343	97	10115.330	9910	10997	80	10404.975	9892	12166	47	10502.681	9892	11622	29
1130	114	10421.702	9825	11759	125	10324.440	9884	11998	70	10086.043	9890	10511	107	10184.570	9854	11025	68	10199.383	9878	10933	62	10377.564	9764	11914	108	10152.556	9862	11841	140	11292.550	9986	15503	87	10387.402	9880	11621	97	10119.629	9882	10803	80	10376.438	9898	12101	47	10309.298	9891	11291	29
1131	114	10529.965	9868	12027	125	10251.656	9863	11137	70	10207.371	9909	11392	107	10181.869	9858	10890	68	10193.427	9916	10856	62	10259.742	9874	11479	108	10193.056	9873	12036	140	11315.464	9957	15834	87	10436.908	9914	12897	97	10099.165	9874	10719	80	10700.787	9793	12528	47	10190.617	9901	10801	29
1132	114	10389.588	9863	12240	125	10171.376	9884	11170	70	10130.528	9911	10835	107	10088.757	9885	10961	68	10237.000	9924	12137	62	10216.290	9766	11627	108	10109.777	9918	11149	140	11457.200	9949	14251	87	10444.229	9874	11656	97	10147.855	9854	11014	80	10591.400	9915	12716	47	10473.915	9951	11311	29
1133	114	10528.412	9819	12588	125	10297.784	9854	11357	70	10079.643	9847	10797	107	10122.888	9845	11680	68	10196.000	9858	11637	62	10363.822	9834	11549	108	10172.723	9863	11343	140	11351.136	9903	15430	87	10484.528	9845	11940	97	10256.887	9770	11010	80	10502.487	9893	12220	47	10441.383	9933	11629	29
1134	114	10460.535	9825	11791	125	10236.520	9830	11143	70	10174.043	9936	11428	107	10258.757	9861	11905	68	10193.633	9884	11097	62	10404.129	9900	11760	108	10201.324	9902	11695	140	11409.857	9960	14653	87	10647.575	9966	12397	97	10385.227	9901	11728	80	10567.412	9848	12106	47	10703.915	10005	12206	29
1135	114	10574.430	9769	11957	125	10268.064	9894	12575	70	10171.015	9850	11739	107	10171.495	9802	11931	68	10137.177	9938	10970	62	10365.613	9897	11277	108	10173.620	9899	11039	140	11401.043	9936	14471	87	10571.437	9920	12741	97	10477.722	9878	13562	80	10609.737	9928	12766	47	10968.574	9974	12675	29
1136	114	10450.771	9815	12188	125	10315.376	9868	11442	70	10244.957	9803	12151	107	10238.065	9836	12061	68	10167.838	9846	10962	62	10371.790	9811	11986	108	10172.019	9897	11895	140	11404.286	9903	15523	87	10770.299	9984	12549	97	10683.711	9929	12849	80	10674.938	9973	12390	47	11028.447	9818	12806	29
1137	114	10487.649	9875	11567	125	10275.040	9884	12083	70	10123.243	9862	10644	107	10232.084	9773	11068	68	10426.691	9824	11394	62	10465.581	9865	11583	108	10173.139	9891	11268	140	11190.150	9836	14078	87	10491.287	9886	12204	97	10847.701	9788	12871	80	10439.600	9853	12078	47	10845.957	9812	12432	29
1138	114	10533.158	9854	12439	125	10278.896	9841	11546	70	10214.371	9903	11113	107	10263.552	9842	11251	68	10203.544	9677	11939	62	10250.936	9792	11061	108	10238.723	9883	11969	140	11022.450	9687	15094	87	10593.333	9910	12833	97	11098.258	9831	15060	80	10543.425	9732	11827	47	10898.937	10023	12271	29
1139	114	10509.211	9818	12757	125	10265.472	9921	11361	70	10167.571	9898	10922	107	10233.832	9811	11080	68	10141.456	9865	11310	62	10245.790	9908	11852	108	10218.277	9900	11289	140	10988.107	9924	14480	87	10668.655	9912	12662	97	11178.351	9844	13332	80	10702.725	9842	11734	47	10878.063	10023	13453	29
1140	114	10520.789	9788	11832	125	10175.640	9847	10913	70	10123.457	9889	11006	107	10174.859	9821	11608	68	10266.000	9775	11725	62	10150.322	9889	10860	108	10329.741	9747	11528	140	10981.157	9925	13769	87	10699.437	9874	13001	97	11079.082	9766	14407	80	10710.388	9807	12320	47	11023.894	9975	12614	29
1141	114	10436.798	9882	11497	125	10170.088	9810	11195	70	10113.457	9906	10892	107	10201.822	9859	11497	68	10212.147	9823	11401	62	10295.000	9844	12487	108	10202.259	9819	11639	140	10690.000	9917	12490	87	10723.012	9718	13792	97	11074.145	9899	12851	80	10946.537	9867	12782	47	10794.830	9795	13539	29
1142	114	10310.912	9879	11558	125	10313.000	9742	11596	70	10144.086	9871	10659	107	10186.355	9752	11256	68	10193.985	9857	11960	62	10436.549	9764	11809	108	10133.936	9832	10888	140	10787.672	9888	12692	87	10631.207	9893	13204	97	10714.124	9886	12878	80	10692.838	9944	11879	47	10875.106	9753	12335	29
1143	114	10313.176	9908	11413	125	10235.944	9823	11360	70	10087.543	9836	10434	107	10320.290	9764	11504	68	10284.985	9862	12263	62	10281.597	9907	11331	108	10173.259	9907	11383	140	10695.828	9837	13302	87	10750.299	9901	12549	97	10938.113	9950	13551	80	10684.938	9953	13052	47	11330.851	9964	13877	29
1144	114	10467.859	9831	11954	125	10314.128	9766	12031	70	10153.357	9795	10821	107	10291.196	9853	12397	68	10105.662	9896	11207	62	10225.064	9889	11141	108	10065.306	9851	10830	140	10720.771	9859	13016	87	10497.115	9919	11958	97	10660.443	9880	12083	80	10779.938	9804	12496	47	11096.915	10247	12743	29
1145	114	10405.702	9831	11752	125	10296.896	9894	11549	70	10140.543	9901	10630	107	10208.131	9890	12428	68	10304.088	9767	11742	62	10317.307	9888	11603	108	10088.527	9919	10870	140	10706.836	9921	14109	87	10658.448	9892	11886	97	10676.104	9828	12851	80	10690.812	9948	13243	47	11141.659	10108	14054	29
1146	114	10500.562	9851	12778	125	10317.064	9801	11983	70	10096.485	9895	10559	107	10185.159	9779	11174	68	10173.206	9903	11065	62	10185.307	9808	11299	108	10149.352	9781	11019	140	10650.950	9914	13535	87	10824.368	9940	12916	97	10436.227	9846	11371	80	10574.975	9882	12552	47	11003.532	9990	13038	29
1147	114	10347.474	9772	11398	125	10234.928	9853	11678	70	10323.757	9844	11928	107	10292.309	9875	11743	68	10184.883	9916	11435	62	10122.839	9717	10943	108	10134.667	9893	11164	140	10782.078	9926	13218	87	10699.931	9866	12300	97	10501.453	9805	11651	80	10815.062	9856	14748	47	10965.724	10003	13014	29
1148	114	10428.509	9914	11849	125	10203.728	9829	11763	70	10217.985	9803	11364	107	10204.271	9892	11279	68	10143.044	9943	11538	62	10114.758	9841	11572	108	10163.944	9818	10883	140	10732.964	9804	14304	87	10515.138	9790	12222	97	10417.278	9775	11852	80	10589.750	9940	12008	47	11604.702	10107	13177	29
1149	114	10388.833	9897	11496	125	10315.864	9899	11525	70	10145.972	9886	11180	107	10321.906	9912	12385	68	10225.353	9868	11479	62	10324.887	9829	11426	108	10222.380	9824	11285	140	10975.407	9775	13605	87	10531.080	9883	11550	97	10383.175	9843	12054	80	10997.062	9714	14351	47	11125.724	9969	12725	29
1150	114	10403.526	9880	12257	125	10284.520	9881	11394	70	10146.386	9897	11155	107	10162.953	9882	11522	68	10254.279	9932	10964	62	10139.146	9877	10946	108	10198.852	9826	11271	140	10906.235	9920	13261	87	10746.575	9812	12593	97	10243.072	9816	11703	80	10542.062	9932	12586	47	10790.468	9915	12223	29
1151	114	10413.386	9863	11712	125	10275.456	9877	12303	70	10150.086	9831	11036	107	10247.346	9890	11744	68	10227.559	9905	11374	62	10334.064	9854	11760	108	10104.750	9878	10969	140	11098.571	9780	13099	87	10833.713	9796	13799	97	10207.412	9811	11736	80	10955.562	9904	12855	47	10989.511	9977	13101	29
1152	114	10446.220	9804	12219	125	10325.696	9893	12127	70	10097.271	9894	11010	107	10161.944	9918	11257	68	10123.485	9795	10930	62	10253.049	9822	11308	108	10156.046	9833	10922	140	11060.929	9927	15559	87	10717.713	9886	12396	97	10468.165	9934	12953	80	10612.062	9877	12253	47	11241.532	9887	14368	29
1153	114	10400.798	9855	12416	125	10353.320	9842	12240	70	10239.386	9835	11261	107	10262.402	9781	11866	68	10230.794	9861	11754	62	10173.290	9880	11167	108	10142.898	9877	11235	140	10943.500	9883	13296	87	10780.425	9679	12666	97	10473.495	9871	11966	80	10825.500	9712	13298	47	10979.447	9984	13163	29
1154	114	10228.693	9884	11477	125	10339.928	9897	12006	70	10242.700	9845	10813	107	10256.225	9797	11247	68	10063.779	9856	10557	62	10139.903	9916	11529	108	10124.769	9888	11688	140	11109.200	9926	14414	87	10708.425	9835	13814	97	10307.247	9805	11745	80	10581.938	9855	11960	47	10924.851	9853	12235	29
1155	114	10433.491	9898	11945	125	10266.344	9883	11621	70	10249.914	9857	11765	107	10313.514	9864	11564	68	10150.015	9857	10913	62	10242.032	9874	11943	108	10123.027	9862	10982	140	10914.293	9849	13074	87	10512.540	9848	11763	97	10755.948	9913	13054	80	10877.100	9827	13418	47	11384.830	9980	14498	29
1156	114	10368.833	9854	11687	125	10183.224	9885	11020	70	10088.371	9884	10759	107	10268.374	9845	11580	68	10180.529	9916	11029	62	10226.983	9876	11524	108	10198.944	9786	11120	140	10643.442	9873	13744	87	10725.046	9857	12729	97	10799.475	9914	13292	80	10777.725	9951	14452	47	11254.361	9903	14169	29
1157	114	10494.359	9808	12354	125	10311.048	9848	11335	70	10305.286	9897	12072	107	10213.636	9861	11409	68	10289.177	9943	11716	62	10146.726	9826	10735	108	10167.944	9827	11105	140	10734.179	9892	12401	87	10506.219	9822	12665	97	11109.866	9874	13888	80	10577.162	9854	12631	47	11154.553	9931	12963	29
1158	114	10423.386	9866	11906	125	10400.688	9927	11754	70	10100.300	9892	10832	107	10134.225	9877	11033	68	10114.221	9877	10833	62	10194.581	9914	11943	108	10209.630	9851	11179	140	10666.058	9872	12954	87	10613.287	9822	13113	97	10674.866	9959	12444	80	10867.175	9833	13543	47	10821.341	9988	13006	29
1159	114	10535.456	9825	12068	125	10288.736	9685	11908	70	10156.229	9892	11312	107	10193.317	9834	11083	68	10136.441	9859	11095	62	10201.483	9912	11000	108	10185.056	9833	11257	140	10538.714	9876	12136	87	10646.265	9906	13971	97	10786.505	9789	13287	80	10797.162	9931	12933	47	11256.149	9943	13795	29
1160	114	10438.947	9919	11760	125	10305.944	9853	11473	70	10202.442	9873	11501	107	10249.645	9889	11957	68	10174.897	9909	10916	62	10170.613	9802	11232	108	10099.037	9900	10974	140	10640.850	9925	12130	87	10490.356	9936	12092	97	10704.525	9811	12910	80	10814.912	9844	12953	47	11324.957	9996	12650	29
1161	114	10453.097	9909	12363	125	10194.688	9843	11434	70	10151.686	9772	10747	107	10257.775	9860	11337	68	10230.015	9758	11318	62	10231.951	9854	10904	108	10174.009	9901	11605	140	10425.143	9891	11793	87	10472.379	9864	11981	97	10628.475	9904	12961	80	10670.412	9761	12928	47	10983.894	9750	12894	29
1162	114	10528.685	9861	12183	125	10174.248	9904	11648	70	10078.043	9856	10690	107	10306.729	9868	12027	68	10340.883	9846	11551	62	10189.710	9883	11037	108	10176.814	9884	11029	140	10517.107	9941	12513	87	10268.379	9886	11203	97	10373.547	9858	11624	80	10512.175	9821	11605	47	10938.872	10022	12623	29
1163	114	10416.229	9904	12000	125	10202.288	9858	11436	70	10177.657	9792	10906	107	10150.393	9887	11496	68	10104.500	9888	10624	62	10052.210	9873	10619	108	10182.759	9861	11753	140	10393.907	9820	11928	87	10457.805	9904	12326	97	10511.773	9851	13484	80	10477.487	9893	12151	47	11519.361	9879	15259	29
1164	114	10415.562	9813	11903	125	10136.232	9873	11110	70	10159.457	9861	10939	107	10238.047	9849	11754	68	10149.883	9875	10845	62	10098.403	9902	11608	108	10216.861	9882	11304	140	10375.350	9948	11860	87	10425.472	9900	12305	97	10391.093	9852	12804	80	10511.250	9937	12603	47	10927.872	9905	12996	29
1165	114	10251.386	9813	11730	125	10072.120	9841	10882	70	10164.586	9799	12081	107	10224.084	9821	11277	68	10216.117	9728	11548	62	10112.193	9918	10936	108	10155.954	9800	11175	140	10299.015	9890	11732	87	10418.621	9891	11772	97	10423.505	9912	13124	80	10407.075	9895	11583	47	11453.404	10099	14424	29
1166	114	10407.509	9808	11690	125	10127.864	9922	11657	70	10181.500	9853	10993	107	10152.233	9870	11231	68	10146.897	9851	10820	62	10155.032	9839	11779	108	10097.509	9885	11058	140	10432.464	9858	12292	87	10359.092	9808	11791	97	10306.124	9827	11270	80	10574.825	10013	12647	47	11047.255	9819	13190	29
1167	114	10340.720	9886	11601	125	10131.912	9864	11544	70	10150.657	9844	11080	107	10192.233	9810	11099	68	10168.691	9817	10915	62	10174.354	9777	11029	108	10187.436	9894	11541	140	10383.729	9872	12236	87	10333.472	9842	11667	97	10240.113	9862	11592	80	10312.550	9912	11451	47	11286.255	10024	13611	29
1168	114	10323.167	9881	11964	125	10182.360	9793	11677	70	10155.786	9845	11524	107	10173.953	9881	11494	68	10157.927	9925	11017	62	10237.274	9882	11220	108	10135.398	9716	11923	140	10387.650	9871	11481	87	10298.644	9850	11907	97	10262.433	9912	11704	80	10457.450	9854	11732	47	10986.617	9888	12863	29
1169	114	10262.780	9830	11088	125	10172.944	9905	11538	70	10068.357	9867	11019	107	10177.411	9864	11154	68	10083.588	9885	10867	62	10134.064	9904	10603	108	10097.370	9876	11150	140	10338.357	9793	11832	87	10213.253	9868	11537	97	10280.196	9812	11456	80	10353.287	9874	12402	47	11019.872	9919	14077	29
1170	114	10313.570	9855	11568	125	10092.936	9882	11274	70	10097.300	9829	10989	107	10218.149	9835	11220	68	10147.191	9873	11218	62	10085.242	9891	11664	108	10196.473	9818	11885	140	10254.664	9916	11923	87	10363.437	9927	12702	97	10286.629	9892	11473	80	10453.875	9912	11785	47	10879.809	9937	12358	29
1171	114	10385.298	9780	11664	125	10212.352	9678	12513	70	10132.058	9868	10777	107	10225.832	9817	11561	68	10135.500	9867	11101	62	10090.887	9791	10872	108	10119.277	9895	10999	140	10333.843	9830	12969	87	10140.942	9873	10988	97	10140.928	9886	11414	80	10415.875	9903	12478	47	10858.639	9989	12741	29
1172	114	10239.965	9893	11418	125	10104.160	9870	10824	70	10106.200	9850	11161	107	10137.953	9861	11395	68	10156.779	9816	11109	62	10108.581	9893	10848	108	10139.398	9837	11124	140	10302.343	9873	12768	87	10103.229	9923	10917	97	10278.031	9883	12433	80	10410.963	9882	12487	47	10494.553	9949	12661	29
1173	114	10366.333	9886	11546	125	10161.000	9884	11694	70	10139.771	9792	10689	107	10207.159	9837	11090	68	10140.221	9850	10628	62	10204.919	9914	11066	108	10215.509	9744	11269	140	10324.036	9750	13115	87	10291.265	9844	11723	97	10313.690	9860	11876	80	10392.162	9791	11641	47	11059.553	9976	12307	29
1174	114	10227.000	9873	11085	125	10146.440	9834	11443	70	10034.686	9930	10485	107	10115.972	9814	10978	68	10097.588	9906	11096	62	10123.081	9904	10664	108	10173.296	9751	11036	140	10216.043	9833	11865	87	10182.851	9887	10992	97	10241.484	9857	12197	80	10391.588	9845	11995	47	10988.383	9923	13259	29
1175	114	10429.079	9807	11893	125	10104.136	9792	11327	70	10102.714	9914	10861	107	10159.729	9809	11242	68	10180.735	9904	11031	62	10068.419	9914	10920	108	10192.074	9853	11401	140	10261.900	9851	11140	87	10166.655	9887	10986	97	10219.690	9833	11194	80	10428.550	9777	11916	47	10903.872	9795	13232	29
1176	114	10300.185	9874	12154	125	10103.416	9841	10977	70	10057.972	9898	10794	107	10197.654	9871	11205	68	10206.059	9830	11176	62	10105.968	9911	11017	108	10168.814	9750	10913	140	10201.314	9836	11814	87	10309.816	9698	12107	97	10213.959	9811	12425	80	10601.263	9861	12840	47	10645.447	9945	12175	29
1177	114	10330.763	9822	11779	125	10140.272	9851	11117	70	10158.929	9826	10921	107	10153.720	9862	11583	68	10195.103	9930	11217	62	10111.017	9923	11041	108	10109.564	9832	10711	140	10191.271	9705	13133	87	10239.460	9891	11554	97	10181.887	9817	11232	80	10345.475	9880	11431	47	11298.276	9973	14388	29
1178	114	10257.062	9863	10959	125	10188.360	9847	11149	70	10124.071	9880	10995	107	10187.859	9878	11203	68	10060.309	9895	10714	62	10177.354	9906	11482	108	10200.139	9834	10945	140	10281.957	9877	12001	87	10119.219	9886	11236	97	10174.846	9876	11327	80	10387.388	9823	11696	47	10739.872	9908	12064	29
1179	114	10262.307	9903	11593	125	10122.000	9833	11267	70	10233.086	9935	11676	107	10121.598	9882	11262	68	10141.000	9840	11521	62	10162.936	9853	11198	108	10179.713	9843	11394	140	10318.129	9865	12588	87	10137.253	9871	11745	97	10158.484	9854	11138	80	10382.188	9881	11959	47	10718.085	9897	13961	29
1180	114	10456.237	9874	12158	125	10127.488	9838	11418	70	10074.657	9891	10713	107	10235.374	9867	11610	68	10109.691	9911	11014	62	10127.064	9895	10699	108	10132.991	9828	11215	140	10365.692	9780	11652	87	10205.735	9749	11193	97	10160.278	9863	11381	80	10405.537	9771	11744	47	10559.043	9908	11829	29
1181	114	10344.315	9858	11473	125	10165.920	9864	11634	70	10203.786	9847	11640	107	10095.944	9867	10984	68	10099.897	9887	10921	62	10211.871	9852	10936	108	10140.130	9786	11124	140	10275.500	9883	11873	87	10252.506	9702	12181	97	10199.547	9795	11201	80	10384.950	9779	12011	47	10738.404	9847	12636	29
1182	114	10337.263	9789	11649	125	10107.696	9845	11261	70	10105.229	9836	10779	107	10188.243	9806	11170	68	10134.500	9894	11203	62	10237.129	9898	10982	108	10157.806	9833	11438	140	10371.864	9746	12351	87	10145.391	9824	11348	97	10115.227	9828	10913	80	10452.787	9750	12482	47	10675.957	9727	12313	29
1183	114	10318.141	9771	11231	125	10065.960	9876	11346	70	10227.686	9878	11578	107	10190.233	9843	11140	68	10084.029	9870	10679	62	10155.242	9892	11143	108	10166.694	9908	11614	140	10309.814	9936	12061	87	10272.621	9858	11426	97	10195.145	9877	11365	80	10372.362	9811	11597	47	10719.511	9875	12051	29
1184	114	10396.833	9882	11744	125	10102.128	9911	10762	70	10136.442	9897	10815	107	10134.355	9878	11103	68	10202.088	9905	11368	62	10240.226	9907	11833	108	10151.723	9779	11315	140	10239.214	9814	11505	87	10265.104	9875	11865	97	10269.846	9838	11561	80	10448.950	9831	12099	47	10770.745	9901	13371	29
1185	114	10434.641	9829	11430	125	10112.368	9628	11857	70	10070.515	9922	10576	107	10218.495	9849	12607	68	10098.544	9901	10769	62	10223.064	9899	11250	108	10160.269	9749	11322	140	10378.107	9833	12005	87	10208.425	9809	11419	97	10160.278	9885	10776	80	10392.438	9870	11359	47	10606.319	9846	11813	29
1186	114	10378.438	9884	13501	125	10070.600	9876	10753	70	10190.500	9830	10894	107	10166.159	9801	11671	68	10135.647	9852	10979	62	10211.290	9882	11580	108	10123.648	9744	10971	140	10233.543	9826	11064	87	10121.713	9845	10831	97	10163.124	9857	11518	80	10355.237	9790	11259	47	10644.553	9905	12453	29
1187	114	10354.386	9817	11650	125	10159.464	9834	11429	70	10101.114	9849	11062	107	10148.710	9819	11122	68	10143.338	9872	11136	62	10165.307	9898	11352	108	10096.583	9878	10754	140	10981.636	9894	13464	87	10174.012	9869	11261	97	10075.165	9894	11489	80	10427.112	9813	11558	47	10813.085	9924	12358	29
1188	114	10376.088	9830	11400	125	10193.752	9868	11114	70	10120.629	9911	10800	107	10133.794	9856	11142	68	10127.250	9853	11116	62	10154.936	9790	11291	108	10193.269	9831	10963	140	11592.600	10005	15169	87	10279.034	9738	11304	97	10157.495	9851	11442	80	10466.812	9816	11837	47	10655.596	10001	11805	29
1189	114	10379.562	9785	12019	125	10219.968	9840	11719	70	10082.972	9913	11046	107	10198.542	9806	11358	68	10186.441	9770	11277	62	10052.354	9898	10603	108	10163.926	9881	11638	140	11981.407	9480	15659	87	10267.644	9905	11397	97	10114.896	9879	10744	80	10403.438	9942	11379	47	10921.937	9948	13461	29
1190	114	10376.465	9891	11506	125	10238.768	9881	11263	70	10230.314	9821	10977	107	10186.383	9841	11471	68	10191.103	9856	10918	62	10076.017	9927	10509	108	10173.500	9873	11038	140	12083.985	9805	17943	87	10210.793	9908	11174	97	10112.608	9892	12527	80	10440.088	9830	11681	47	10734.298	9882	12518	29
1191	114	10374.562	9878	11580	125	10237.064	9864	11715	70	10188.686	9871	11141	107	10147.888	9860	10858	68	10067.544	9913	10635	62	10100.258	9850	10843	108	10242.407	9794	11212	140	12197.172	9812	19475	87	10301.747	9830	11629	97	10170.124	9846	11480	80	10483.838	9905	13230	47	10855.532	9839	12232	29
1192	114	10344.149	9858	12053	125	10169.808	9876	11041	70	10177.229	9913	11226	107	10192.383	9870	11696	68	10097.633	9892	10581	62	10121.919	9895	10915	108	10136.370	9804	11409	140	11839.150	9941	15228	87	10376.494	9803	11689	97	10349.825	9847	12063	80	10767.162	9834	13033	47	10804.957	9945	12786	29
1193	114	10424.711	9822	12162	125	10197.472	9766	11107	70	10215.871	9885	11149	107	10168.317	9848	11256	68	10106.927	9826	10821	62	10087.419	9891	10841	108	10327.361	9841	11504	140	11709.200	9806	16144	87	10233.149	9845	11444	97	10329.340	9857	12697	80	10482.725	9900	11576	47	11298.319	9923	13212	29
1194	114	10426.351	9763	11789	125	10221.584	9906	11546	70	10210.086	9850	11443	107	10152.813	9840	11216	68	10247.677	9838	11367	62	10107.500	9887	10728	108	10133.380	9880	11869	140	11837.964	10067	15253	87	10304.425	9846	11339	97	10559.382	9870	12758	80	10607.825	9995	11582	47	11111.106	10074	12599	29
1195	114	10431.474	9845	11638	125	10275.152	9798	11356	70	10262.429	9928	11356	107	10245.523	9865	14136	68	10089.794	9864	10649	62	10148.032	9891	10944	108	10234.769	9874	11161	140	11474.386	9897	14133	87	10352.012	9906	11501	97	10973.072	9900	14572	80	10935.200	9899	14926	47	11205.957	9969	13757	29
1196	114	10500.842	9838	11849	125	10290.520	9844	11734	70	10122.500	9872	10869	107	10210.514	9832	11276	68	10167.617	9889	10971	62	10147.436	9897	10928	108	10150.991	9763	11016	140	11683.942	9892	15197	87	10225.827	9903	11081	97	11003.969	9761	14045	80	10602.800	9768	12546	47	11130.617	9760	13212	29
1197	114	10484.351	9882	12329	125	10240.752	9820	11301	70	10206.442	9875	10879	107	10182.037	9685	11345	68	10160.177	9865	10883	62	10193.064	9873	11119	108	10319.194	9893	11680	140	11393.985	9958	15004	87	10281.104	9854	12276	97	11014.670	9932	14439	80	10602.287	9725	12450	47	11166.489	9910	12648	29
1198	114	10618.307	9956	12214	125	10261.768	9899	11331	70	10215.886	9852	11251	107	10256.421	9852	12233	68	10248.897	9667	12860	62	10131.387	9895	10926	108	10284.509	9758	11410	140	11285.528	9841	14847	87	10273.862	9893	11285	97	10651.453	9975	12847	80	10613.312	9907	12031	47	11112.724	9857	12985	29
1199	114	10418.167	9814	11650	125	10229.528	9740	11983	70	10168.429	9875	11238	107	10127.972	9885	11115	68	10256.441	9943	10815	62	10081.146	9869	10891	108	10167.407	9884	11401	140	11334.600	9846	13813	87	10324.000	9876	12020	97	11037.866	9748	12832	80	10663.625	9668	12511	47	11099.468	9978	13166	29
1200	114	10354.053	9876	11428	125	10241.448	9834	11874	70	10235.400	9811	10958	107	10230.607	9907	11575	68	10161.941	9884	11222	62	10118.742	9873	10960	108	10199.926	9683	11510	140	11635.192	9954	15781	87	10235.069	9886	11714	97	11127.505	9948	13163	80	10603.987	9915	11861	47	11313.426	9938	12942	29
1201	114	10316.588	9744	11573	125	10171.216	9844	11859	70	10159.800	9887	10732	107	10172.775	9811	11230	68	10114.294	9869	10785	62	10131.951	9913	10923	108	10205.019	9871	10956	140	11897.357	9873	14696	87	10292.126	9907	11471	97	10933.907	9576	13555	80	10739.312	9761	13378	47	11218.553	9958	13426	29
1202	114	10389.570	9822	11408	125	10261.024	9776	11567	70	10218.972	9882	11513	107	10171.094	9800	11203	68	10104.809	9862	10908	62	10131.726	9902	11020	108	10197.148	9836	11721	140	11591.235	10002	15482	87	10317.667	9902	11426	97	10623.052	9917	12145	80	10712.362	9918	12372	47	11319.745	10065	13353	29
1203	114	10408.824	9904	11534	125	10234.304	9850	11329	70	10271.686	9877	11864	107	10123.448	9801	10946	68	10175.427	9859	11346	62	10180.468	9902	11218	108	10259.880	9812	11868	140	11368.564	9901	13746	87	10281.345	9862	11493	97	10610.382	9926	12855	80	10754.537	9895	12554	47	11281.511	9787	12523	29
1204	114	10352.720	9860	11760	125	10239.928	9874	12211	70	10280.114	9871	11524	107	10237.972	9902	10891	68	10114.338	9817	10748	62	10188.983	9895	11381	108	10152.917	9854	12004	140	11408.707	9937	14618	87	10391.827	9857	11459	97	10614.835	9802	12287	80	10717.362	9880	12715	47	11101.894	10007	12685	29
1205	114	10384.246	9828	11641	125	10268.208	9771	12108	70	10161.414	9879	10932	107	10204.477	9895	11709	68	10135.471	9883	10546	62	10105.951	9859	10656	108	10165.093	9806	11189	140	11204.679	9998	13328	87	10255.012	9688	11622	97	10406.660	9792	11933	80	10828.763	9901	12904	47	11324.000	9910	13788	29
1206	114	10376.167	9766	11352	125	10173.992	9839	11094	70	10112.586	9914	10776	107	10183.477	9895	11075	68	10135.412	9905	10806	62	10020.854	9907	10464	108	10219.564	9896	11527	140	11163.543	9944	14698	87	10303.552	9906	11859	97	10366.629	9861	12267	80	10771.487	9863	13769	47	11326.681	10004	13623	29
1207	114	10344.851	9890	11852	125	10187.032	9856	11240	70	10178.700	9888	11386	107	10197.972	9882	10853	68	10112.456	9880	10770	62	10167.871	9870	12006	108	10142.686	9867	11629	140	11072.828	9858	13090	87	10399.368	9826	12614	97	10307.360	9890	11305	80	10657.513	9860	13777	47	11412.511	10019	13715	29
1208	114	10327.938	9802	11585	125	10365.616	9771	12115	70	10260.886	9870	11702	107	10165.364	9896	10872	68	10162.383	9816	10856	62	10153.322	9840	11073	108	10175.667	9830	11539	140	11207.450	9635	14645	87	10238.528	9841	11694	97	10416.453	9800	12561	80	10750.638	9916	12333	47	11172.957	9920	14574	29
1209	114	10439.526	9873	12910	125	10179.600	9801	10978	70	10238.071	9850	11156	107	10121.636	9882	10923	68	10100.309	9857	10810	62	10067.807	9882	10536	108	10205.111	9814	10979	140	11316.714	9647	14176	87	10288.460	9887	11639	97	10535.453	9770	12258	80	10644.925	9920	11987	47	10835.383	10070	12190	29
1210	114	10540.026	9789	11876	125	10239.352	9833	11668	70	10292.814	9863	11636	107	10153.888	9880	11591	68	10244.897	9858	11214	62	10150.742	9898	11319	108	10218.686	9880	11880	140	11095.550	9946	13811	87	10447.448	9914	11659	97	10750.031	9823	12621	80	10721.537	9842	14292	47	11015.915	10015	12451	29
1211	114	10333.588	9847	11364	125	10198.880	9891	11065	70	10383.600	9937	13114	107	10205.794	9823	11492	68	10177.250	9855	11413	62	10208.710	9848	11945	108	10176.639	9843	11115	140	11020.321	9971	13510	87	10325.173	9900	11824	97	10533.536	9836	12924	80	10567.138	9924	12364	47	11348.234	10040	14719	29
1212	114	10306.895	9914	11927	125	10228.064	9890	11827	70	10274.257	9829	11238	107	10147.196	9799	11172	68	10121.383	9827	10967	62	10170.483	9849	11631	108	10205.546	9814	11208	140	11117.407	9922	13931	87	10329.379	9864	11536	97	10435.525	9882	11657	80	11093.450	9821	12757	47	10835.766	9986	12767	29
1213	114	10362.307	9847	12346	125	10132.912	9847	11595	70	10299.515	9781	11602	107	10205.953	9860	11457	68	10165.956	9891	10767	62	10153.436	9859	11268	108	10254.213	9839	11820	140	11093.828	9945	14516	87	10445.942	9828	12650	97	10339.052	9911	11355	80	10690.100	9840	12954	47	10832.745	9939	13268	29
1214	114	10514.886	9936	12700	125	10273.704	9747	11858	70	10318.086	9897	11676	107	10178.532	9914	11623	68	10201.971	9859	10912	62	10125.371	9854	10795	108	10249.741	9806	12010	140	11113.936	9699	13603	87	10358.345	9946	11484	97	10418.979	9872	11905	80	10579.125	9810	12725	47	10888.170	10020	12246	29
1215	114	10627.421	9771	12533	125	10257.240	9851	12516	70	10376.485	9925	11794	107	10186.570	9909	11146	68	10076.500	9887	10891	62	10072.839	9845	10688	108	10220.407	9860	11159	140	11295.336	9929	14110	87	10352.563	9890	11498	97	10383.938	9826	11867	80	10905.800	9952	13738	47	10915.489	9944	13085	29
1216	114	10376.237	9843	11452	125	10196.568	9774	12052	70	10282.414	9922	11319	107	10198.141	9766	11809	68	10125.191	9890	10872	62	10096.822	9869	10509	108	10174.009	9879	11114	140	11409.543	9838	14653	87	10406.920	9884	12476	97	10318.547	9777	12083	80	10730.963	9879	13653	47	11047.915	9945	12499	29
1217	114	10386.211	9898	12326	125	10226.144	9829	11322	70	10684.028	9931	12415	107	10175.617	9833	11447	68	10155.735	9855	11640	62	10188.693	9864	11007	108	10244.259	9878	11401	140	11124.972	9819	15219	87	10509.138	9755	12175	97	10360.814	9811	11645	80	10764.025	9865	12776	47	10870.659	9800	12571	29
1218	114	10487.333	9840	12299	125	10167.848	9878	11106	70	10659.271	9936	11995	107	10164.523	9892	11635	68	10220.029	9825	11844	62	10066.339	9868	10749	108	10259.157	9839	11441	140	11094.114	9947	12927	87	10530.356	9942	12265	97	10267.866	9819	11694	80	10578.100	9931	12262	47	11086.553	9998	12236	29
1219	114	10453.035	9809	11716	125	10247.432	9875	11749	70	10720.343	9847	12820	107	10245.552	9875	12035	68	10253.838	9883	11705	62	10093.597	9915	11247	108	10130.704	9861	10941	140	11071.172	9946	13492	87	10376.173	9909	11819	97	10305.979	9875	11556	80	10559.800	9867	11545	47	11053.404	9897	12986	29
1220	114	10398.097	9884	12043	125	10190.472	9859	11355	70	10496.371	9790	12454	107	10146.187	9826	10788	68	10109.647	9917	11123	62	10122.371	9874	11149	108	10213.500	9769	11210	140	11061.950	9852	13860	87	10422.046	9917	11661	97	10205.516	9842	11305	80	10487.925	9934	11772	47	10930.596	9907	13403	29
1221	114	10275.359	9806	11231	125	10242.360	9818	11599	70	10371.857	9901	11874	107	10125.486	9782	11322	68	10134.515	9891	11209	62	10106.371	9900	10912	108	10128.407	9822	10903	140	10650.571	9930	13289	87	10318.851	9854	11213	97	10220.484	9899	11576	80	10491.537	9893	11811	47	10986.000	9836	13361	29
1222	114	10355.702	9739	11789	125	10167.944	9858	11249	70	10258.500	9819	11512	107	10199.963	9873	11154	68	10148.706	9825	10677	62	10195.032	9864	11655	108	10235.880	9858	11914	140	10875.942	9886	13430	87	10318.816	9749	11499	97	10183.093	9850	11151	80	10479.975	9778	11765	47	10979.447	9941	12272	29
1223	114	10540.974	9774	12702	125	10181.992	9789	11121	70	10225.086	9916	11487	107	10157.767	9859	10982	68	10166.779	9804	11043	62	10125.403	9903	11015	108	10137.296	9813	11015	140	10670.735	9903	12192	87	10256.678	9812	11643	97	10188.351	9842	11628	80	10644.862	9874	12817	47	10773.213	9817	12111	29
1224	114	10386.079	9714	12468	125	10092.144	9896	10748	70	10249.586	9852	11280	107	10183.888	9857	11707	68	10163.235	9875	10849	62	10108.436	9855	11210	108	10142.759	9837	10773	140	10585.071	9872	12574	87	10402.655	9885	11547	97	10119.423	9853	11075	80	10348.938	9863	11924	47	10894.617	9976	14087	29
1225	114	10408.421	9901	11847	125	10191.000	9740	11889	70	10293.243	9777	11384	107	10295.897	9828	11510	68	10204.000	9901	11423	62	10173.613	9876	11397	108	10212.852	9808	12213	140	10557.607	9878	11903	87	10354.333	9912	11882	97	10111.351	9882	10971	80	10379.588	9782	11912	47	10715.191	9952	11855	29
1226	114	10320.991	9841	12052	125	10185.648	9890	11225	70	10151.643	9902	11337	107	10147.468	9815	12595	68	10059.323	9850	10647	62	10084.290	9914	10520	108	10122.398	9870	10870	140	10388.643	9805	11796	87	10225.701	9865	10916	97	10109.052	9867	10704	80	10469.100	9942	11511	47	10819.298	9933	12210	29
1227	114	10384.482	9769	11940	125	10118.096	9908	11457	70	10192.429	9882	10837	107	10173.851	9885	11754	68	10130.177	9941	10840	62	10135.064	9885	11500	108	10192.027	9817	11387	140	10442.314	9894	11762	87	10255.528	9875	11326	97	10158.206	9839	11291	80	10382.013	9836	12231	47	10619.574	9942	12306	29
1228	114	10265.833	9859	11326	125	10106.720	9850	11208	70	10115.314	9864	11237	107	10183.598	9924	11234	68	10118.309	9891	11078	62	10157.839	9905	10962	108	10121.444	9865	11235	140	10490.371	9850	12056	87	10336.311	9930	11623	97	10129.154	9903	11380	80	10482.062	9794	11659	47	10690.915	9992	13440	29
1229	114	10394.754	9890	11939	125	10195.912	9682	11477	70	10150.086	9797	10929	107	10174.691	9900	11223	68	10237.883	9915	11579	62	10334.258	9813	12126	108	10143.686	9885	11403	140	10499.900	9646	12436	87	10232.356	9864	11463	97	10145.165	9830	10963	80	10237.688	9923	11333	47	10496.851	9872	11493	29
1230	114	10329.307	9845	11686	125	10189.848	9858	11527	70	10128.172	9908	11017	107	10171.252	9882	12920	68	10073.441	9880	10633	62	10107.936	9860	10932	108	10110.287	9876	12216	140	10320.235	9892	12001	87	10189.275	9860	11180	97	10095.516	9867	11383	80	10312.325	9870	11383	47	10723.021	9893	11796	29
1231	114	10325.149	9824	11569	125	10199.184	9899	11894	70	10252.457	9839	11367	107	10201.645	9874	11284	68	10252.647	9772	11011	62	10200.242	9883	11364	108	10174.111	9827	11300	140	10366.200	9758	12471	87	10161.138	9839	11196	97	10076.618	9866	10596	80	10308.438	9852	11182	47	10804.361	9908	12963	29
1232	114	10383.254	9821	11940	125	10156.104	9876	11074	70	10207.143	9826	11468	107	10211.523	9851	12660	68	10144.691	9887	12236	62	10140.451	9771	10792	108	10171.861	9868	11149	140	10343.922	9939	11609	87	10181.862	9877	11423	97	10158.196	9885	10884	80	10218.700	9811	11267	47	10506.234	9918	12081	29
1233	114	10314.009	9849	11791	125	10253.088	9852	12042	70	10080.929	9900	10904	107	10207.813	9874	11103	68	10269.838	9702	12064	62	10158.371	9893	11085	108	10157.667	9761	11351	140	10241.043	9847	11513	87	10218.069	9852	11368	97	10113.206	9856	11273	80	10230.425	9879	11513	47	11005.937	9979	12003	29
1234	114	10395.729	9810	12218	125	10130.392	9807	11016	70	10142.828	9866	10967	107	10196.383	9806	11260	68	10240.103	9838	11441	62	10076.290	9893	10766	108	10205.130	9870	11612	140	10286.793	9833	11858	87	10267.425	9873	11762	97	10102.227	9892	10837	80	10352.175	9911	11760	47	10522.681	9902	11691	29
1235	114	10326.114	9862	11466	125	10110.048	9868	11112	70	10153.043	9812	11041	107	10173.953	9883	11766	68	10090.706	9780	10589	62	10112.726	9919	11185	108	10125.694	9863	11315	140	10266.286	9791	11761	87	10140.781	9828	11313	97	10149.011	9802	11405	80	10192.350	9882	11613	47	10928.255	9907	12504	29
1236	114	10315.132	9882	12059	125	10176.760	9841	11232	70	10168.286	9900	11365	107	10185.981	9862	12572	68	10070.059	9747	11530	62	10178.871	9917	11645	108	10165.352	9720	11057	140	10282.207	9830	11495	87	10106.885	9922	10487	97	10096.093	9893	10762	80	10206.000	9887	11418	47	10541.063	9968	12388	29
1237	114	10363.912	9891	12583	125	10168.128	9863	11330	70	10095.857	9900	11052	107	10128.430	9897	11471	68	10197.515	9908	10945	62	10152.710	9931	10930	108	10109.037	9855	11432	140	10194.692	9862	11270	87	10125.138	9907	10759	97	10084.268	9920	10585	80	10312.162	9865	11572	47	10484.511	9828	11639	29
1238	114	10362.053	9897	11904	125	10122.688	9813	11222	70	10139.343	9855	11665	107	10208.775	9860	11502	68	10140.441	9848	11234	62	10127.936	9864	11100	108	10140.519	9851	11239	140	10204.179	9877	11117	87	10150.885	9903	11194	97	10093.011	9926	11019	80	10270.900	9886	11145	47	10389.404	9918	11417	29
1239	114	10431.053	9846	11690	125	10158.872	9810	11756	70	10064.571	9831	11100	107	10127.280	9878	10888	68	10189.383	9892	10742	62	10203.322	9806	10942	108	10227.380	9884	11422	140	10252.743	9862	12024	87	10104.092	9903	10940	97	10124.681	9851	10948	80	10140.050	9884	11182	47	10573.724	9909	12471	29
1240	114	10373.447	9704	11495	125	10115.336	9893	10855	70	10136.957	9826	10839	107	10175.794	9815	11272	68	10056.735	9848	10575	62	10160.790	9811	11438	108	10169.314	9897	12010	140	10258.442	9904	11260	87	10181.299	9862	11700	97	10129.567	9901	11341	80	10301.400	9787	11588	47	10389.787	9952	11346	29
1241	114	10287.035	9778	11526	125	10116.840	9835	11069	70	10104.386	9880	10840	107	10127.645	9896	10670	68	10094.573	9899	11335	62	10070.161	9906	10812	108	10146.324	9796	11259	140	10429.922	9881	12367	87	10170.460	9880	11510	97	10049.021	9896	10867	80	10145.162	9896	11632	47	10447.659	9892	11729	29
1242	114	10374.220	9835	11811	125	10109.776	9842	11127	70	10117.871	9929	11263	107	10188.691	9877	11958	68	10184.750	9872	11086	62	10068.161	9907	10549	108	10191.954	9862	11241	140	10250.571	9837	11387	87	10209.644	9829	11248	97	10056.896	9897	10759	80	10287.775	9858	11496	47	10365.532	9897	11963	29
1243	114	10372.851	9876	11352	125	10136.904	9855	11344	70	10117.457	9918	10766	107	10184.383	9843	11489	68	10224.691	9869	12102	62	10070.161	9909	10476	108	10170.444	9842	10842	140	10301.679	9888	12209	87	10197.000	9871	11126	97	10087.742	9876	10943	80	10282.650	9787	11276	47	10423.063	9814	11770	29
1244	114	10412.377	9905	11877	125	10217.984	9717	12213	70	10134.243	9853	11199	107	10118.663	9861	11044	68	10240.206	9882	12476	62	10134.839	9888	11616	108	10202.380	9887	11198	140	10477.450	9846	12674	87	10209.345	9882	11685	97	10156.392	9876	10968	80	10211.250	9892	11066	47	10471.787	9915	11524	29
1245	114	10452.641	9816	11648	125	10107.752	9785	11102	70	10252.229	9786	11545	107	10112.869	9894	11284	68	10265.412	9905	11219	62	10093.807	9908	10565	108	10150.444	9888	11415	140	10413.235	9827	12218	87	10240.586	9827	11453	97	10080.484	9721	10913	80	10178.200	9875	11364	47	10381.681	9922	11135	29
1246	114	10441.474	9787	11913	125	10231.216	9749	11655	70	10155.843	9863	10934	107	10255.243	9845	11874	68	10239.883	9929	11219	62	10192.049	9827	11152	108	10142.500	9845	11743	140	11154.515	9960	14393	87	10308.104	9870	11450	97	10157.041	9819	11746	80	10126.388	9867	11291	47	10543.128	9922	11711	29
1247	114	10390.807	9857	11388	125	10226.528	9879	11723	70	10188.257	9917	11479	107	10136.243	9894	11082	68	10076.515	9897	10956	62	10202.822	9922	11218	108	10098.380	9899	10725	140	11630.507	9942	15141	87	10331.747	9849	11681	97	10169.227	9721	12098	80	10340.763	9855	12574	47	10569.851	9873	12007	29
1248	114	10347.614	9881	11727	125	10142.928	9785	11195	70	10181.657	9836	11173	107	10098.448	9852	11444	68	10153.809	9882	10878	62	10224.597	9814	11585	108	10191.963	9890	11210	140	11819.028	9887	16053	87	10403.621	9889	11605	97	10112.814	9893	11361	80	10464.800	9846	11250	47	10669.213	9928	11763	29
1249	114	10435.544	9908	11973	125	10332.408	9829	12691	70	10176.286	9895	11092	107	10202.710	9812	11280	68	10166.867	9882	10962	62	10292.290	9901	12496	108	10212.407	9859	11769	140	12153.786	9925	15553	87	10565.586	9940	12193	97	10151.000	9817	10770	80	10580.713	9816	13185	47	10720.745	9908	11924	29
1250	114	10552.702	9800	12693	125	10206.520	9868	11248	70	10163.114	9907	10991	107	10181.094	9883	11419	68	10177.250	9865	11315	62	10321.517	9894	12304	108	10200.769	9789	11486	140	11634.664	9982	14686	87	10413.908	9888	12222	97	10226.567	9793	11352	80	10305.287	9893	12597	47	10598.063	9925	12284	29
1251	114	10408.263	9922	11645	125	10296.184	9872	11473	70	10262.114	9793	11335	107	10220.757	9913	12408	68	10139.265	9898	10611	62	10448.097	9925	13460	108	10250.898	9852	11651	140	11862.308	9946	16925	87	10440.759	9861	12577	97	10187.351	9885	11308	80	10731.375	9971	12384	47	10538.659	9914	11488	29
1252	114	10447.141	9847	12680	125	10280.600	9819	11424	70	10263.871	9856	11021	107	10213.785	9876	11764	68	10152.367	9859	10850	62	10256.629	9838	11326	108	10133.944	9857	11944	140	11791.015	9906	15228	87	10603.540	9839	12043	97	10452.640	9854	11998	80	10660.688	9916	12276	47	10621.639	9991	12551	29
1253	114	10389.842	9677	11950	125	10311.072	9821	12332	70	10207.957	9873	11381	107	10164.523	9898	11386	68	10263.221	9910	11332	62	10158.322	9919	11502	108	10135.444	9783	11019	140	11854.050	9806	15360	87	10740.655	9611	12546	97	10289.670	9872	11814	80	10658.975	9919	12482	47	10516.617	9939	11903	29
1254	114	10543.509	9738	12587	125	10346.872	9826	11599	70	10173.015	9859	10969	107	10208.159	9866	11306	68	10265.103	9934	11789	62	10218.483	9832	11371	108	10276.019	9846	12030	140	11501.771	9854	15988	87	10897.437	9846	12793	97	10404.433	9833	11746	80	10714.438	9896	12225	47	10554.745	9934	12328	29
1255	114	10518.982	9862	12048	125	10371.400	9825	12133	70	10259.729	9840	12183	107	10162.981	9885	10733	68	10202.147	9851	10848	62	10371.419	9925	12786	108	10103.148	9898	11080	140	11527.064	9884	14148	87	10947.563	10047	12684	97	10451.165	9922	11397	80	10729.537	9846	13985	47	10667.234	9916	11992	29
1256	114	10367.807	9871	11815	125	10265.720	9862	11386	70	10218.771	9839	11140	107	10256.187	9835	11663	68	10207.500	9891	11447	62	10254.500	9691	11334	108	10101.870	9852	11014	140	11431.886	9793	16648	87	10949.219	10043	12846	97	10653.227	9844	14855	80	10633.362	9751	11686	47	10725.872	9724	11777	29
1257	114	10556.824	9899	12058	125	10255.264	9812	11257	70	10321.328	9928	11559	107	10228.187	9838	11300	68	10122.088	9884	11054	62	10313.129	9841	11678	108	10188.000	9716	12904	140	11177.058	9998	14302	87	11203.851	10132	12867	97	10678.887	9935	12460	80	10502.862	9936	12209	47	11012.319	10205	13258	29
1258	114	10325.315	9756	11294	125	10377.232	9704	11701	70	10233.942	9910	11738	107	10170.327	9902	11658	68	10089.250	9845	10692	62	10232.226	9691	11809	108	10134.926	9781	11191	140	11314.643	9939	14138	87	11213.540	9909	13081	97	10385.268	9778	12111	80	10900.612	9919	14291	47	10509.639	9988	11465	29
1259	114	10460.938	9790	11760	125	10451.592	9824	11908	70	10390.614	9898	12118	107	10180.710	9847	10658	68	10178.941	9776	11073	62	10350.032	9860	11804	108	10071.926	9856	10881	140	11123.050	9833	14133	87	11292.759	9823	13288	97	10467.640	9846	11629	80	10633.662	9800	12596	47	10657.937	9915	12267	29
1260	114	10542.965	9978	12039	125	10393.224	9912	12198	70	10322.328	9902	12361	107	10169.233	9890	11756	68	10248.677	9915	11606	62	10142.983	9883	11002	108	10203.167	9791	11617	140	11284.686	9573	14755	87	10771.851	9920	12012	97	10275.773	9878	11771	80	10535.675	9840	12196	47	10766.128	10020	12686	29
1261	114	10371.079	9958	11770	125	10387.728	9846	11818	70	10209.686	9883	11913	107	10168.346	9892	11317	68	10224.485	9913	11568	62	10191.581	9896	11122	108	10138.269	9874	11270	140	11180.058	9931	13988	87	10887.862	9821	12932	97	10224.082	9900	11571	80	10919.925	9923	15943	47	10540.681	9848	11975	29
1262	114	10336.842	9914	11693	125	10312.408	9896	11827	70	10208.386	9847	11139	107	10128.421	9849	11088	68	10195.617	9842	11145	62	10230.726	9853	11400	108	10162.454	9845	10925	140	11314.386	10014	13712	87	10729.621	9841	12373	97	10259.989	9841	11008	80	10819.338	9853	12473	47	10684.532	9887	12385	29
1263	114	10331.053	9848	11702	125	10271.592	9820	11878	70	10303.942	9915	11614	107	10217.159	9898	11437	68	10190.250	9826	11155	62	10305.468	9860	12114	108	10148.546	9868	11577	140	11190.336	9849	14346	87	10924.609	9865	12913	97	10274.124	9902	11837	80	10920.888	9938	13200	47	10658.553	9898	12173	29
1264	114	10511.062	9832	12861	125	10277.048	9847	11885	70	10322.743	9837	11727	107	10201.402	9836	11027	68	10144.956	9926	11247	62	10208.113	9883	10908	108	10143.694	9864	11561	140	11130.336	9942	14496	87	10873.058	9775	13523	97	10211.484	9719	11293	80	10671.525	9791	13500	47	10596.191	9875	12020	29
1265	114	10446.930	9899	12472	125	10293.848	9877	12010	70	10301.643	9815	11440	107	10236.121	9869	11415	68	10359.353	9910	11678	62	10300.483	9920	11526	108	10142.463	9862	11566	140	10813.914	9920	12643	87	10728.701	9927	11860	97	10271.732	9848	11719	80	10913.938	9963	12791	47	10592.404	9910	12222	29
1266	114	10436.641	9914	12057	125	10291.384	9751	11224	70	10366.286	9945	11628	107	10246.804	9730	11852	68	10167.647	9880	10860	62	10149.017	9794	10994	108	10145.704	9882	11261	140	10960.771	9828	12937	87	10827.414	9966	12845	97	10513.412	9910	11991	80	10832.862	9886	14246	47	10571.043	10008	12273	29
1267	114	10440.667	9723	11784	125	10263.184	9853	11486	70	10346.386	9886	11356	107	10163.411	9855	12510	68	10138.265	9836	10786	62	10214.581	9897	11534	108	10170.194	9870	11612	140	10946.664	9848	13861	87	10723.161	9778	12125	97	10622.000	9816	12835	80	10985.062	9957	12549	47	10504.745	9806	11942	29
1268	114	10491.895	9839	11479	125	10247.352	9902	11594	70	10230.643	9779	10905	107	10231.683	9896	12014	68	10250.000	9868	12379	62	10233.210	9895	11061	108	10192.398	9874	11142	140	10938.058	9691	15808	87	10682.356	9756	12101	97	10398.989	9817	12662	80	10935.900	9935	13305	47	10509.553	9858	11960	29
1269	114	10413.562	9814	11949	125	10212.024	9852	11236	70	10199.058	9842	11486	107	10109.159	9892	11266	68	10220.662	9855	11096	62	10232.758	9901	11703	108	10188.602	9811	11367	140	10956.692	9856	14204	87	10609.667	9864	12393	97	10481.505	9868	12467	80	11030.425	9944	13848	47	10872.234	9933	12256	29
1270	114	10362.930	9839	11540	125	10209.816	9785	11755	70	10241.414	9874	11367	107	10197.953	9812	11459	68	10166.633	9923	10856	62	10244.339	9819	11364	108	10151.157	9810	11992	140	10814.586	9892	13263	87	10699.771	9970	12086	97	10383.145	9927	12782	80	11139.325	9767	13010	47	10649.830	9894	11388	29
1271	114	10353.167	9852	11549	125	10350.368	9902	12197	70	10164.429	9837	10848	107	10194.486	9883	12075	68	10189.883	9881	11254	62	10189.774	9939	11260	108	10191.723	9897	11565	140	10644.765	9928	13642	87	10552.229	9856	11720	97	10457.783	9871	12080	80	11165.938	9856	13330	47	10524.787	9871	11947	29
1272	114	10357.070	9841	11577	125	10236.072	9864	11776	70	10174.700	9907	11371	107	10158.178	9902	11496	68	10109.353	9705	11563	62	10262.161	9710	11181	108	10200.519	9802	11398	140	10712.515	9913	12555	87	10555.540	9930	12687	97	10622.433	9862	12101	80	11269.862	9925	13563	47	10531.426	9978	11807	29
1273	114	10389.062	9773	11626	125	10218.504	9882	11385	70	10203.771	9860	11240	107	10167.925	9853	11164	68	10153.250	9921	11384	62	10161.451	9889	11436	108	10295.259	9764	11640	140	10645.536	9910	12830	87	10623.598	9749	12448	97	10656.433	9713	13175	80	10863.013	9677	13360	47	10749.724	9928	12163	29
1274	114	10363.456	9895	12241	125	10243.136	9891	11821	70	10137.200	9844	10610	107	10278.028	9831	11769	68	10279.956	9888	11421	62	10217.517	9911	10999	108	10153.074	9841	11224	140	10616.386	9918	12835	87	10702.195	9927	12055	97	10414.258	9915	11602	80	10961.688	9815	13079	47	10615.724	9853	11912	29
1275	114	10356.930	9821	11738	125	10207.696	9857	11432	70	10250.786	9888	11202	107	10120.748	9847	11618	68	10173.206	9856	11177	62	10230.613	9885	11841	108	10203.796	9832	11654	140	10626.357	9945	12801	87	10594.184	9926	12553	97	10352.206	9898	12903	80	11071.763	9787	13643	47	10479.191	9928	11634	29
1276	114	10346.289	9846	12328	125	10166.824	9812	11338	70	10179.972	9860	11178	107	10161.617	9871	11785	68	10182.573	9835	11057	62	10225.517	9888	11279	108	10133.907	9848	10903	140	10623.300	9817	12952	87	10687.518	9827	12923	97	10423.495	9796	11685	80	10631.237	9815	12742	47	10597.468	9756	12405	29
1277	114	10325.315	9782	11939	125	10243.096	9763	11276	70	10216.015	9908	11554	107	10185.243	9884	11833	68	10122.721	9914	11083	62	10158.193	9902	11193	108	10151.361	9837	11004	140	10516.235	9831	11782	87	10542.874	9950	12100	97	10273.021	9834	12009	80	11048.125	9920	13527	47	10493.341	9962	12042	29
1278	114	10441.859	9836	12154	125	10186.144	9844	11615	70	10226.643	9902	11433	107	10141.607	9836	11848	68	10153.029	9858	10941	62	10213.307	9883	11067	108	10139.287	9869	12088	140	10545.100	9834	12059	87	10578.494	9793	11708	97	10294.237	9929	11224	80	10629.987	9953	11972	47	10548.468	9933	11420	29
1279	114	10436.754	9888	11831	125	10175.888	9876	10977	70	10188.729	9891	10958	107	10238.028	9842	11466	68	10082.191	9863	10487	62	10155.983	9837	10814	108	10127.583	9860	11124	140	10568.028	9842	13311	87	10590.012	10009	12363	97	10288.701	9861	12004	80	10564.138	9793	12510	47	10616.639	9846	11926	29
1280	114	10343.176	9819	12278	125	10159.872	9814	11110	70	10134.429	9861	11689	107	10309.243	9790	12612	68	10199.029	9870	11560	62	10186.129	9845	11026	108	10195.259	9798	12497	140	10428.043	9887	12119	87	10365.563	9883	11549	97	10257.237	9876	11488	80	10709.900	9947	11876	47	10509.830	9936	11422	29
1281	114	10227.667	9800	11807	125	10095.800	9822	10665	70	10177.343	9777	11991	107	10137.972	9805	11103	68	10225.427	9885	11597	62	10200.354	9838	11654	108	10235.186	9785	11877	140	10420.343	9796	11925	87	10389.219	9786	11918	97	10212.412	9815	11176	80	10633.650	9926	11914	47	10356.511	9811	12086	29
1282	114	10309.842	9845	11891	125	10133.888	9805	11294	70	10112.343	9890	10503	107	10287.468	9821	11477	68	10159.250	9790	11655	62	10106.339	9911	10939	108	10182.814	9815	11173	140	10491.015	9780	12258	87	10382.195	9836	11336	97	10130.814	9889	11223	80	10695.213	9879	12561	47	10757.255	10006	12082	29
1283	114	10328.685	9902	11744	125	10106.488	9834	10914	70	10173.571	9880	12201	107	10164.290	9852	11079	68	10189.867	9934	11652	62	10213.629	9917	11684	108	10218.833	9846	11650	140	10269.021	9873	11847	87	10367.391	9902	12487	97	10127.217	9882	11194	80	10780.162	9812	12577	47	10576.957	9813	12107	29
1284	114	10281.526	9869	11642	125	10122.888	9889	10847	70	10109.828	9851	10488	107	10190.841	9834	11342	68	10264.441	9899	11448	62	10116.064	9903	10729	108	10090.741	9807	10666	140	10326.657	9870	11765	87	10370.184	9834	11963	97	10167.804	9857	10951	80	10455.725	9839	12388	47	10402.617	9657	11703	29
1285	114	10251.035	9895	11658	125	10081.584	9874	10914	70	10049.629	9886	10653	107	10173.374	9900	11367	68	10165.544	9860	11524	62	10091.419	9901	10976	108	10152.898	9891	10949	140	10358.614	9709	11965	87	10217.747	9893	11614	97	10221.547	9820	11667	80	10814.213	9885	12906	47	10421.915	9773	12444	29
1286	114	10387.176	9851	11866	125	10094.896	9905	11064	70	10128.429	9902	10784	107	10141.402	9869	11375	68	10105.971	9893	11130	62	10103.693	9921	10744	108	10114.917	9813	10801	140	10300.979	9816	11344	87	10355.988	9872	11696	97	10259.989	9857	12136	80	10560.737	9932	11879	47	10408.745	9906	11808	29
1287	114	10291.070	9924	11292	125	10075.976	9893	10826	70	10132.400	9896	11113	107	10229.720	9902	11586	68	10204.706	9746	11328	62	10109.919	9888	11520	108	10152.500	9870	11044	140	10277.828	9826	12184	87	10205.862	9878	11815	97	10181.825	9840	11461	80	10618.162	9735	12443	47	10486.639	9955	11699	29
1288	114	10295.351	9878	11483	125	10108.168	9865	11209	70	10160.985	9883	11701	107	10205.225	9867	11081	68	10135.617	9858	11425	62	10112.951	9826	11002	108	10158.731	9800	11107	140	10304.192	9815	11395	87	10222.275	9783	10996	97	10285.340	9774	11753	80	10300.175	9857	11433	47	10450.404	9871	11993	29
1289	114	10273.185	9832	12103	125	10140.080	9872	10990	70	10113.657	9918	10980	107	10159.598	9777	11300	68	10177.515	9913	11024	62	10124.710	9880	10764	108	10153.231	9840	10792	140	10212.214	9827	11571	87	10196.575	9815	10843	97	10188.783	9908	11873	80	10459.513	9869	12471	47	10378.234	9903	11513	29
1290	114	10367.421	9836	12024	125	10127.720	9844	11101	70	10247.429	9887	11108	107	10250.579	9841	12224	68	10199.765	9839	11204	62	10349.500	9828	11902	108	10155.398	9754	11432	140	10220.800	9787	11386	87	10172.368	9879	10897	97	10188.031	9854	11479	80	10388.925	9867	13447	47	10567.532	9953	12807	29
1291	114	10311.289	9829	11084	125	10069.592	9803	11201	70	10126.900	9911	10843	107	10206.047	9854	11358	68	10153.471	9778	11571	62	10130.774	9880	10749	108	10162.176	9895	11226	140	10172.150	9875	11032	87	10250.966	9850	11107	97	10283.732	9906	13078	80	10362.350	9847	12090	47	10414.553	9941	11272	29
1292	114	10304.211	9939	11512	125	10084.904	9894	11048	70	10051.558	9899	11135	107	10219.645	9878	11342	68	10198.662	9874	11043	62	10217.983	9824	11827	108	10135.667	9835	10634	140	10176.493	9902	11170	87	10227.391	9829	11545	97	10275.598	9796	11241	80	10422.412	9854	12416	47	10609.128	9923	12300	29
1293	114	10365.859	9806	11957	125	10126.568	9821	11221	70	10195.172	9888	11126	107	10183.523	9786	11712	68	10208.177	9876	11704	62	10149.113	9876	11248	108	10104.611	9847	10878	140	10253.814	9842	11531	87	10180.781	9826	11458	97	10224.896	9886	12204	80	10370.900	9906	12470	47	10516.851	9752	11182	29
1294	114	10361.965	9874	11865	125	10083.048	9866	11274	70	10177.429	9890	11468	107	10191.832	9875	11379	68	10164.633	9842	11409	62	10237.710	9843	11291	108	10090.009	9897	10760	140	10378.214	9824	11805	87	10154.747	9876	10999	97	10162.082	9878	12737	80	10490.763	9972	11492	47	10420.000	9909	11602	29
1295	114	10261.105	9869	11440	125	10092.192	9872	11151	70	10184.871	9801	10739	107	10180.196	9882	11365	68	10160.529	9788	11084	62	10183.339	9821	11011	108	10162.194	9863	13471	140	10241.157	9842	11131	87	10211.908	9877	11322	97	10101.031	9860	11280	80	10445.950	9839	11554	47	10270.830	9883	11316	29
1296	114	10379.685	9851	11933	125	10170.200	9892	11291	70	10120.500	9889	10894	107	10235.233	9800	11387	68	10276.779	9789	11518	62	10210.839	9857	11048	108	10190.463	9878	11687	140	10411.871	9904	11848	87	10196.000	9838	10727	97	10259.608	9795	11360	80	10381.737	9931	11679	47	10491.319	9885	11592	29
1297	114	10444.263	9862	12482	125	10153.080	9819	11308	70	10231.714	9867	11366	107	10163.626	9891	11241	68	10230.235	9752	11473	62	10196.290	9880	11380	108	10183.981	9900	11381	140	10476.143	9893	11934	87	10259.827	9871	11560	97	10162.196	9839	11655	80	10426.713	9955	11596	47	10474.659	9904	12500	29
1298	114	10526.193	9898	12260	125	10053.528	9868	10873	70	10306.271	9918	11844	107	10177.495	9899	11605	68	10099.588	9817	11008	62	10324.742	9859	11163	108	10100.509	9903	10867	140	10437.036	9869	12578	87	10233.356	9825	11382	97	10189.052	9794	12218	80	10317.037	9869	12304	47	10519.170	9888	12628	29
1299	114	10457.491	9898	12322	125	10101.672	9861	11175	70	10303.614	9814	12406	107	10177.187	9929	12444	68	10199.397	9923	11802	62	10363.678	9833	11630	108	10266.102	9845	11361	140	10358.078	9876	11920	87	10302.725	9849	11372	97	10256.000	9891	11605	80	10462.912	9904	12442	47	10498.766	9917	11880	29
1300	114	10424.982	9887	12191	125	10114.336	9827	11018	70	10222.343	9918	11738	107	10230.944	9817	12144	68	10179.617	9838	11164	62	10154.678	9838	11271	108	10128.723	9789	11334	140	10308.765	9876	12660	87	10155.207	9841	11416	97	10145.536	9933	11378	80	10259.975	9925	11412	47	10349.298	9918	11952	29
1301	114	10445.018	9918	11616	125	10099.824	9900	10853	70	10388.800	9868	11423	107	10149.990	9771	11324	68	10153.309	9847	11009	62	10281.146	9700	11950	108	10168.473	9828	11204	140	10305.172	9907	12672	87	10233.816	9863	11352	97	10195.547	9746	11414	80	10462.213	9958	12018	47	10309.702	9848	10962	29
1302	114	10300.526	9793	11451	125	10112.128	9802	11286	70	10475.343	9939	11816	107	10173.421	9852	11325	68	10233.323	9808	11038	62	10180.790	9900	11429	108	10135.463	9900	11270	140	10311.578	9846	12194	87	10262.609	9892	12245	97	10163.165	9898	11543	80	10306.925	9878	11430	47	10365.021	9738	12659	29
1303	114	10248.018	9814	11419	125	10069.608	9855	10870	70	10243.629	9820	12170	107	10221.468	9811	11392	68	10216.897	9919	11791	62	10364.807	9860	11953	108	10155.852	9902	11435	140	10237.429	9873	11536	87	10229.104	9908	11165	97	10251.938	9796	11559	80	10298.775	9910	11518	47	10326.957	9908	11837	29
1304	114	10331.702	9854	11193	125	10128.536	9821	11254	70	10146.857	9898	11842	107	10276.552	9751	12030	68	10210.088	9863	11733	62	10125.500	9925	11045	108	10141.861	9875	11429	140	10587.672	9796	11943	87	10301.023	9739	11928	97	10271.979	9907	11554	80	10360.625	9898	11669	47	10548.937	9743	12528	29
1305	114	10514.298	9811	13226	125	10135.376	9772	11392	70	10255.186	9813	11379	107	10094.869	9875	10897	68	10250.809	9856	11279	62	10295.517	9833	11672	108	10229.564	9900	11811	140	11465.078	9788	14636	87	10295.518	9898	12190	97	10151.505	9860	11480	80	10448.987	9851	11512	47	10428.170	9863	11576	29
1306	114	10485.185	9760	12026	125	10187.424	9859	11291	70	10341.957	9787	13077	107	10100.617	9858	10974	68	10164.677	9902	10735	62	10169.064	9887	11226	108	10144.389	9861	11597	140	11774.900	9959	16119	87	10258.012	9907	11250	97	10256.525	9870	11915	80	10597.062	9907	13089	47	10509.617	9904	12613	29
1307	114	10462.605	9876	12488	125	10172.568	9857	11349	70	10278.143	9882	11024	107	10260.683	9759	11579	68	10174.456	9898	11077	62	10240.242	9854	12424	108	10115.436	9819	11229	140	11934.821	9584	15685	87	10306.827	9882	11380	97	10215.536	9898	11859	80	10520.025	9850	12177	47	10357.361	9882	11557	29
1308	114	10452.359	9853	11951	125	10172.056	9809	11330	70	10358.371	9841	11822	107	10334.663	9815	12391	68	10152.471	9854	11284	62	10116.451	9823	10817	108	10099.713	9824	10996	140	12040.164	9899	17641	87	10317.368	9910	11719	97	10243.310	9795	11805	80	10350.537	9926	12046	47	10390.659	9894	11963	29
1309	114	10402.377	9762	12030	125	10305.008	9880	11970	70	10335.129	9890	11503	107	10218.906	9865	11673	68	10132.221	9834	10773	62	10228.774	9819	11627	108	10090.833	9846	12545	140	12323.164	9971	17561	87	10278.494	9927	11422	97	10223.896	9737	11406	80	10710.325	9889	12400	47	10305.106	9812	11578	29
1310	114	10531.833	9873	12579	125	10243.728	9800	11167	70	10290.515	9850	11547	107	10244.468	9880	11575	68	10151.735	9799	10750	62	10186.403	9864	11136	108	10210.056	9834	11362	140	12163.621	9588	16107	87	10336.678	9914	11911	97	10333.588	9864	13860	80	10703.412	9838	12063	47	10477.170	9886	11172	29
1311	114	10408.570	9917	12043	125	10297.672	9898	11726	70	10234.286	9831	11814	107	10226.317	9868	11011	68	10168.603	9903	10905	62	10179.807	9906	11058	108	10197.954	9883	13162	140	12391.778	9676	16615	87	10435.920	9898	12051	97	10355.773	9861	11878	80	10862.537	9792	12336	47	10377.383	9903	11968	29
1312	114	10375.632	9796	11461	125	10284.432	9824	11902	70	10357.015	9850	11876	107	10194.468	9873	11413	68	10079.971	9892	10852	62	10201.758	9831	11050	108	10189.657	9889	11763	140	11771.972	9884	15463	87	10447.621	9914	11787	97	10200.165	9824	11533	80	10733.450	9986	13428	47	10348.830	9951	11425	29
1313	114	10480.474	9772	12090	125	10169.584	9868	11350	70	10307.058	9880	11997	107	10282.225	9858	11710	68	10207.265	9874	11881	62	10108.274	9881	11390	108	10186.657	9759	12488	140	12043.643	9718	15733	87	10413.195	9814	11535	97	10300.505	9789	11224	80	10821.975	9763	12671	47	10575.021	9954	11654	29
1314	114	10403.974	9815	11915	125	10252.424	9819	12250	70	10229.586	9843	11704	107	10270.149	9918	11403	68	10151.897	9865	11746	62	10208.049	9895	11466	108	10228.907	9865	11677	140	11699.250	9859	15635	87	10198.265	9848	11110	97	10596.918	9859	12346	80	10652.175	9947	11697	47	10551.255	9923	11776	29
1315	114	10439.220	9838	12019	125	10337.192	9861	12156	70	10271.143	9906	11959	107	10253.879	9818	12017	68	10237.162	9890	11465	62	10139.210	9864	11109	108	10237.287	9848	11765	140	11667.765	9981	15543	87	10246.149	9798	11940	97	10508.670	9830	12153	80	10747.200	9901	12794	47	10510.426	9880	12628	29
1316	114	10379.035	9849	11923	125	10292.064	9780	11861	70	10158.414	9918	11145	107	10195.477	9868	11618	68	10085.588	9901	10791	62	10225.371	9934	11447	108	10119.704	9714	10880	140	11736.500	9956	15772	87	10189.494	9810	11134	97	11179.649	9993	14800	80	10738.700	9973	12462	47	10634.447	9842	11838	29
1317	114	10449.544	9847	11938	125	10304.968	9852	11635	70	10202.485	9901	11070	107	10260.813	9826	11219	68	10230.927	9962	11044	62	10206.146	9864	11661	108	10189.936	9809	11489	140	11510.942	9859	14614	87	10360.771	9783	11919	97	11073.989	9863	13098	80	10800.025	9848	13514	47	10910.659	10017	12454	29
[truncated: 16,299 more rows]
[truncated: 39 more columns]
