# Supplementary material for: Functional neuronal circuits emerge in the absence of developmental activity
Source: Nat Commun. 2024 Jan 8;15:364. doi: 10.1038/s41467-023-44681-2 (PMC10774424; doi:10.1038/s41467-023-44681-2)
Supplement: Supplementary file 9 — Source Data [file 41467_2023_44681_MOESM9_ESM.zip › SourceData/Figure2_SpotTricaineData/Jan19_LargeLong/LR_measurements.csv]

	Area1	Mean1	Min1	Max1	Area2	Mean2	Min2	Max2	Area3	Mean3	Min3	Max3	Area4	Mean4	Min4	Max4	Area5	Mean5	Min5	Max5	Area6	Mean6	Min6	Max6	Area7	Mean7	Min7	Max7	Area8	Mean8	Min8	Max8	Area9	Mean9	Min9	Max9	Area10	Mean10	Min10	Max10	Area11	Mean11	Min11	Max11	Area12	Mean12	Min12	Max12	Area13
1	92	10138.456	9883	10893	66	10201.000	9836	10921	63	10335.492	9908	11770	82	10296.280	9925	11367	61	10078.983	9847	10743	62	10209.403	9822	10892	40	10104.325	9898	10538	82	10055.036	9891	10657	84	10192.929	9893	11479	64	10111.188	9858	11001	71	10224.479	9841	11209	58	10116.345	9923	10530	65
2	92	10258.608	9856	11492	66	10141.470	9835	10823	63	10281.270	9827	11859	82	10362.683	9874	11831	61	10105.115	9861	10380	62	10143.097	9849	10876	40	10411.850	9882	11532	82	10164.671	9830	10985	84	10263.810	9854	11286	64	10165.328	9908	11393	71	10285.197	9762	11204	58	10204.759	9799	11087	65
3	92	10229.837	9766	11029	66	10078.470	9904	10826	63	10243.111	9940	10979	82	10304.634	9874	11534	61	10199.951	9882	11198	62	10054.951	9892	10528	40	10185.175	9946	11411	82	10102.829	9865	10965	84	10370.333	9896	12998	64	10099.844	9916	11010	71	10357.324	9861	12126	58	10235.293	9905	11320	65
4	92	10154.706	9853	11011	66	10217.788	9895	11030	63	10296.254	9781	11320	82	10255.073	9890	11448	61	10317.853	9746	11401	62	10162.936	9896	11511	40	10202.400	9888	11202	82	10130.671	9884	10839	84	10286.321	9797	11737	64	10081.250	9908	10651	71	10281.592	9799	11075	58	10260.500	9901	11066	65
5	92	10257.055	9840	11747	66	10143.818	9882	10866	63	10175.540	9893	10884	82	10211.695	9829	11240	61	10177.115	9876	12106	62	10098.903	9844	10802	40	10117.925	9921	10636	82	10090.609	9867	10790	84	10370.536	9842	12479	64	10119.672	9797	10849	71	10170.169	9893	11074	58	10121.586	9876	10903	65
6	92	10176.989	9867	11408	66	10137.728	9901	11063	63	10193.444	9915	10835	82	10150.269	9890	11495	61	10181.082	9823	11444	62	10160.290	9867	10914	40	10300.550	9913	11086	82	10101.549	9799	10945	84	10365.964	9877	11617	64	10141.203	9786	10917	71	10107.986	9824	11294	58	10108.362	9864	10718	65
7	92	10257.337	9827	11520	66	10241.591	9837	11104	63	10253.127	9868	10977	82	10169.329	9872	11197	61	10205.804	9903	11131	62	10204.693	9889	10857	40	10128.650	9812	11122	82	10143.207	9892	11777	84	10320.596	9881	12300	64	10106.969	9866	10749	71	10274.169	9807	12116	58	10181.586	9891	11263	65
8	92	10202.011	9863	11111	66	10243.454	9881	11175	63	10191.921	9824	11189	82	10113.158	9893	10653	61	10255.655	9866	11444	62	10133.403	9905	11024	40	10116.775	9910	10770	82	10096.024	9846	11017	84	10426.631	9898	11610	64	10021.000	9921	10284	71	10142.408	9877	11078	58	10215.275	9806	11117	65
9	92	10279.706	9789	11258	66	10080.818	9881	10978	63	10152.238	9855	10893	82	10215.854	9848	10990	61	10069.541	9897	10516	62	10140.549	9899	11512	40	10291.900	9896	11109	82	10050.744	9903	10766	84	10382.227	9901	12750	64	10063.969	9801	10900	71	10270.845	9929	12145	58	10288.431	9895	11475	65
10	92	10244.858	9842	11968	66	10233.879	9886	13121	63	10153.904	9866	11106	82	10146.256	9863	10955	61	10132.033	9893	11150	62	10140.242	9873	10846	40	10104.275	9900	10751	82	10154.915	9824	11105	84	10358.523	9836	11504	64	10046.594	9901	10884	71	10182.000	9873	12051	58	10203.345	9923	12179	65
11	92	10091.305	9862	10860	66	10352.333	9919	11275	63	10087.175	9835	10644	82	10194.609	9873	11197	61	10101.345	9868	10797	62	10179.774	9872	11721	40	10100.350	9880	10847	82	10081.256	9850	10773	84	10310.417	9896	11757	64	10064.359	9919	10814	71	10193.042	9850	11210	58	10218.104	9872	11184	65
12	92	10264.000	9866	11101	66	10595.530	9894	12387	63	10175.016	9911	10735	82	10210.256	9856	10980	61	10061.524	9877	10437	62	10199.436	9901	10903	40	10270.750	9853	11586	82	10130.402	9918	11673	84	10317.143	9913	11437	64	10109.906	9916	10863	71	10168.423	9869	10866	58	10316.104	9811	11642	65
13	92	10225.805	9874	12023	66	10463.030	9846	11634	63	10247.096	9764	11178	82	10230.109	9897	11655	61	10170.394	9876	11238	62	10267.597	9902	11199	40	10467.150	9797	11486	82	10156.866	9882	11857	84	10241.773	9895	12304	64	10138.953	9846	10810	71	10092.099	9880	10645	58	10139.293	9886	10927	65
14	92	10224.456	9815	11144	66	10512.924	9829	12428	63	10282.540	9911	11570	82	10277.658	9900	11809	61	10085.672	9896	10898	62	10158.483	9754	11592	40	10227.950	9886	11116	82	10134.536	9832	11207	84	10257.607	9878	12941	64	10027.938	9906	10406	71	10136.888	9910	11432	58	10229.327	9874	11244	65
15	92	10301.805	9863	11859	66	10551.197	9912	11712	63	10361.730	9807	11576	82	10391.122	9861	12317	61	10102.524	9900	10628	62	10150.500	9919	11587	40	10253.675	9916	12179	82	10113.622	9860	10857	84	10184.560	9862	11361	64	10079.500	9859	11011	71	10088.479	9908	10644	58	10234.500	9903	11294	65
16	92	10364.837	9757	11686	66	10531.182	9931	13127	63	10175.921	9899	10766	82	10235.524	9879	11040	61	10168.476	9848	10904	62	10160.483	9821	10784	40	10225.375	9829	10839	82	10155.195	9914	11529	84	10219.786	9850	11256	64	10027.062	9870	10726	71	10152.592	9883	11038	58	10096.431	9894	10991	65
17	92	10240.979	9882	11123	66	10578.970	9933	12590	63	10470.270	9897	11777	82	10192.439	9854	11723	61	10102.508	9876	10894	62	10174.629	9852	10970	40	10413.550	9924	12187	82	10108.658	9887	10643	84	10090.333	9890	10919	64	9997.141	9897	10196	71	10179.972	9813	11050	58	10089.621	9836	10795	65
18	92	10284.206	9777	11200	66	10374.091	9891	11745	63	10381.444	9827	11545	82	10262.658	9847	11720	61	10115.196	9896	11015	62	10277.854	9829	11146	40	10139.350	9795	11053	82	10116.146	9862	10950	84	10363.929	9642	14050	64	10005.094	9890	10237	71	10157.451	9872	10833	58	10056.811	9907	10669	65
19	92	10406.685	9838	11427	66	10373.849	9877	11574	63	10337.952	9892	12015	82	10547.817	9794	12174	61	10073.935	9865	10730	62	10215.854	9853	11065	40	10088.850	9872	10639	82	10074.817	9893	10725	84	10221.179	9841	11224	64	10041.484	9847	10974	71	10123.592	9921	10946	58	10129.914	9869	10989	65
20	92	10285.718	9825	11172	66	10402.409	9868	11823	63	10357.206	9850	11474	82	10268.891	9823	11298	61	10072.722	9861	10771	62	10278.839	9859	11573	40	10342.075	9908	11406	82	10160.939	9817	11134	84	10190.500	9851	11186	64	10036.047	9883	10997	71	10179.958	9886	11014	58	10043.396	9906	10578	65
21	92	10445.805	9843	12296	66	10298.849	9823	11371	63	10437.937	9879	11422	82	10433.329	9828	11691	61	10144.426	9920	10987	62	10143.936	9877	11147	40	10268.975	9893	11197	82	10167.012	9841	10777	84	10263.083	9826	12095	64	10076.031	9863	10710	71	10110.873	9894	11197	58	10018.534	9897	10479	65
22	92	10279.000	9907	11283	66	10419.970	9756	12237	63	10623.904	9860	12317	82	10350.220	9778	12094	61	10074.246	9913	10721	62	10173.113	9874	10818	40	10284.275	9902	11262	82	10093.476	9866	10534	84	10218.500	9866	11531	64	10019.734	9883	10479	71	10118.211	9780	10861	58	10143.225	9850	10691	65
23	92	10375.456	9833	11688	66	10245.939	9831	10973	63	10259.650	9912	11103	82	10324.512	9869	11794	61	10254.377	9789	11170	62	10191.064	9915	11283	40	10618.825	9868	12048	82	10160.512	9812	11055	84	10145.381	9879	10731	64	10095.500	9820	11573	71	10092.395	9913	10861	58	10162.811	9870	11748	65
24	92	10231.587	9767	11279	66	10439.728	9835	12144	63	10329.683	9895	12036	82	10447.561	9787	13448	61	10134.722	9896	11200	62	10159.968	9791	10542	40	10331.075	9911	11165	82	10198.598	9853	11410	84	10222.369	9930	11580	64	10056.078	9868	10461	71	10143.662	9874	11130	58	10107.018	9853	10952	65
25	92	10373.979	9720	12631	66	10470.182	9869	11763	63	10361.857	9860	12082	82	10275.842	9843	11339	61	10116.278	9888	11038	62	10161.774	9793	11207	40	10253.150	9920	11046	82	10039.183	9897	10617	84	10200.904	9871	12256	64	10032.891	9900	10396	71	10168.296	9757	11431	58	10201.948	9879	10987	65
26	92	10251.913	9865	11390	66	10387.484	9897	12588	63	10393.762	9817	11135	82	10298.256	9732	11761	61	10192.935	9845	10972	62	10159.581	9891	11434	40	10247.500	9953	11438	82	10152.524	9891	10793	84	10205.583	9906	11069	64	10012.531	9914	10282	71	10121.169	9714	11504	58	10189.104	9865	11040	65
27	92	10142.445	9898	11465	66	10567.242	9812	12192	63	10293.190	9874	11535	82	10365.524	9826	11744	61	10316.033	9802	11133	62	10176.258	9876	10876	40	10237.625	9901	11548	82	10094.536	9857	10785	84	10184.679	9841	10937	64	10052.594	9902	10544	71	10118.958	9833	10996	58	10136.827	9915	11172	65
28	92	10417.108	9778	11383	66	10436.606	9902	11564	63	10315.317	9925	11192	82	10374.391	9911	11700	61	10237.688	9836	11574	62	10217.322	9816	11779	40	10164.650	9850	10911	82	10145.695	9828	10939	84	10160.404	9870	11255	64	10135.453	9875	11048	71	10086.493	9912	10728	58	10207.448	9868	10839	65
29	92	10451.631	9898	11836	66	10452.728	9859	12391	63	10359.921	9829	11603	82	10532.451	9902	12095	61	10201.181	9828	11067	62	10220.226	9857	11561	40	10133.975	9865	10704	82	10170.720	9742	11535	84	10228.583	9842	11622	64	10024.625	9919	10496	71	10080.746	9865	10957	58	10142.741	9865	10895	65
30	92	10335.218	9891	12172	66	10474.272	9875	12196	63	10298.175	9888	11075	82	10393.549	9847	11602	61	10249.394	9915	11368	62	10366.000	9799	11981	40	10157.125	9869	10813	82	10212.634	9718	12061	84	10223.786	9856	11250	64	10003.547	9891	10456	71	10062.704	9888	10943	58	10108.173	9839	10921	65
31	92	10232.544	9844	11246	66	10434.849	9885	12084	63	10353.777	9899	11745	82	10347.293	9796	12172	61	10402.017	9870	11426	62	10417.226	9768	12359	40	10165.250	9845	11469	82	10281.073	9860	12185	84	10256.119	9882	11850	64	10068.672	9883	10595	71	10132.451	9914	11756	58	10143.086	9853	11013	65
32	92	10317.381	9922	11724	66	10629.242	9856	12232	63	10308.096	9909	11732	82	10503.598	9938	12542	61	10285.655	9845	11291	62	10295.936	9860	11085	40	10228.375	9861	10786	82	10422.476	9891	11980	84	10174.023	9780	11319	64	10010.469	9903	10296	71	10097.408	9894	11089	58	10129.104	9893	11160	65
33	92	10346.413	9795	13046	66	10526.742	9815	11803	63	10388.190	9863	11476	82	10403.731	9913	12294	61	10395.541	9743	12356	62	10596.597	9765	12808	40	10235.350	9866	12024	82	10337.195	9831	11932	84	10221.619	9857	11279	64	10070.234	9872	10872	71	10141.634	9883	10860	58	10015.845	9911	10345	65
34	92	10370.456	9762	11563	66	10497.530	9808	12062	63	10270.206	9920	12015	82	10331.707	9729	11829	61	10413.623	9889	11532	62	10429.822	9903	11602	40	10389.750	9886	11584	82	10339.695	9870	11633	84	10226.381	9769	11913	64	10032.344	9825	10404	71	10115.197	9873	10877	58	10041.259	9892	10486	65
35	92	10427.108	9923	11880	66	10423.728	9925	12184	63	10414.889	9906	11289	82	10320.866	9835	11669	61	10567.410	9940	14114	62	10315.613	9867	11174	40	10135.350	9888	10840	82	10234.609	9867	11054	84	10127.250	9902	11168	64	10029.125	9876	10522	71	10112.000	9902	10960	58	10189.121	9815	11785	65
36	92	10374.076	9915	12089	66	10438.272	9869	12058	63	10497.921	9988	11597	82	10424.280	9815	12247	61	10591.017	9773	12813	62	10378.097	9948	11490	40	10286.025	9860	11453	82	10524.988	9873	12080	84	10184.536	9885	11169	64	9993.344	9896	10097	71	10015.141	9924	10511	58	10072.569	9860	10785	65
37	92	10336.174	9886	11689	66	10685.500	9915	13549	63	10430.794	9829	11783	82	10401.488	9852	12302	61	10536.885	9783	12398	62	10190.629	9853	10943	40	10312.900	9761	11386	82	10390.476	9828	11821	84	10217.346	9899	11514	64	10104.672	9869	11506	71	10029.408	9876	10464	58	10059.914	9880	10513	65
38	92	10476.598	9900	12219	66	10393.303	9830	11614	63	10295.635	9848	11031	82	10408.220	9848	11826	61	10382.787	9827	12330	62	10424.129	9845	12502	40	10079.075	9906	10632	82	10677.964	9659	12682	84	10133.798	9875	10929	64	10005.094	9891	10584	71	10065.647	9885	10941	58	10144.207	9916	10638	65
39	92	10441.945	9830	12287	66	10515.500	9894	12234	63	10264.048	9839	11277	82	10289.049	9880	11582	61	10404.492	9833	11715	62	10246.081	9786	11206	40	10125.925	9873	10800	82	10413.293	9847	12192	84	10114.631	9896	10836	64	10056.594	9870	10695	71	10101.423	9900	10819	58	10225.827	9872	11100	65
40	92	10512.555	9913	11457	66	10455.606	9803	11271	63	10431.286	9875	12017	82	10397.036	9836	12404	61	10519.541	9789	11889	62	10365.468	9871	11872	40	10177.600	9827	11176	82	10535.866	9848	12815	84	10181.464	9859	11210	64	10046.406	9888	11082	71	10131.296	9913	10908	58	10093.155	9902	10666	65
41	92	10341.479	9795	12617	66	10463.303	9865	12811	63	10392.444	9902	11862	82	10293.415	9781	11799	61	10319.295	9881	12104	62	10317.661	9899	11262	40	10219.975	9891	10775	82	10351.402	9839	11722	84	10185.202	9886	11107	64	10051.297	9885	10724	71	10097.085	9900	10974	58	10189.827	9871	11480	65
42	92	10310.532	9845	11714	66	10372.228	9896	12096	63	10205.206	9870	11704	82	10493.524	9858	12373	61	10412.099	9799	12880	62	10329.871	9859	11659	40	10228.275	9822	10707	82	10271.134	9891	11195	84	10230.346	9879	11411	64	10060.891	9895	10714	71	10109.099	9871	11081	58	10192.293	9881	11491	65
43	92	10190.055	9918	10910	66	10377.151	9784	11776	63	10299.587	9798	11454	82	10389.915	9792	12286	61	10357.442	9886	11116	62	10280.242	9885	11289	40	10139.575	9870	10734	82	10241.036	9922	11198	84	10226.179	9841	12613	64	10086.000	9906	11084	71	10069.324	9767	11157	58	10110.638	9864	11500	65
44	92	10184.511	9829	11239	66	10210.394	9930	11301	63	10298.968	9867	11647	82	10398.939	9581	11932	61	10355.033	9896	11483	62	10312.451	9872	11165	40	10256.425	9794	11408	82	10364.183	9902	11545	84	10231.298	9808	11414	64	10022.562	9895	11026	71	10028.338	9931	10553	58	10085.931	9854	10497	65
45	92	10330.337	9719	12049	66	10303.454	9888	11762	63	10090.048	9827	10937	82	10306.109	9860	11347	61	10336.459	9873	11050	62	10120.629	9921	10920	40	10046.225	9895	10684	82	10177.951	9913	11277	84	10304.738	9891	12121	64	10069.984	9850	10779	71	10062.943	9883	10801	58	10137.086	9921	11004	65
46	92	10303.924	9838	11467	66	10240.833	9881	11292	63	10204.350	9856	11130	82	10291.439	9843	11754	61	10284.278	9908	11385	62	10121.854	9891	10952	40	10099.025	9910	10886	82	10169.744	9864	10953	84	10227.500	9878	11364	64	10013.203	9917	10253	71	10107.479	9878	10805	58	10130.086	9909	10693	65
47	92	10163.642	9793	11283	66	10209.318	9821	11075	63	10224.032	9861	11305	82	10200.391	9833	11085	61	10307.885	9866	11750	62	10250.646	9849	11288	40	10141.825	9886	11000	82	10277.073	9821	11516	84	10235.702	9885	11235	64	10113.375	9857	11155	71	10006.169	9929	10289	58	10064.689	9872	10614	65
48	92	10157.706	9832	11379	66	10209.546	9821	11420	63	10225.333	9761	10991	82	10301.500	9844	11166	61	10266.836	9829	11417	62	10170.936	9901	10911	40	10280.025	9869	11083	82	10396.061	9878	13309	84	10286.464	9853	11570	64	10090.984	9886	10737	71	10029.268	9907	10467	58	10063.225	9896	10615	65
49	92	10203.468	9883	11712	66	10314.591	9889	11169	63	10140.921	9859	10828	82	10254.195	9838	10977	61	10203.606	9920	10997	62	10053.839	9893	10576	40	10169.725	9861	10545	82	10202.024	9750	11136	84	10186.952	9815	11649	64	10013.156	9885	10593	71	10031.423	9866	10418	58	10022.741	9891	10479	65
50	92	10311.729	9801	11455	66	10329.242	9922	11734	63	10104.079	9827	11045	82	10242.244	9869	11450	61	10299.918	9874	11720	62	10104.242	9853	10595	40	10025.350	9881	10278	82	10275.451	9905	12123	84	10269.179	9842	11381	64	10082.359	9875	10911	71	10002.211	9910	10440	58	10119.931	9899	11054	65
51	92	10222.206	9780	12370	66	10252.849	9888	11323	63	10158.730	9916	10874	82	10277.134	9491	13030	61	10177.278	9851	11263	62	10073.839	9874	10616	40	10147.900	9850	11193	82	10306.720	9812	11430	84	10193.536	9873	11236	64	10023.266	9897	10202	71	10057.507	9895	10679	58	10091.604	9877	11215	65
52	92	10234.532	9809	11107	66	10250.363	9843	11070	63	10192.984	9868	11328	82	10217.207	9903	11655	61	10160.082	9914	11273	62	10075.564	9830	10639	40	10079.550	9925	10705	82	10141.391	9814	10703	84	10205.369	9880	11634	64	10032.484	9899	11014	71	10013.549	9930	10451	58	10118.173	9896	10800	65
53	92	10204.815	9908	11380	66	10333.439	9932	12694	63	10182.477	9790	11032	82	10178.000	9877	11596	61	10091.672	9899	10609	62	10090.274	9885	10706	40	10148.525	9829	10795	82	10193.512	9808	11387	84	10105.702	9903	11170	64	10065.953	9853	10759	71	10031.324	9916	10595	58	10129.034	9904	10786	65
54	92	10141.739	9878	11129	66	10212.546	9893	11046	63	10053.444	9848	10614	82	10170.683	9858	11617	61	10151.737	9862	11414	62	10272.613	9846	11415	40	10247.275	9910	11591	82	10331.402	9829	11892	84	10185.369	9858	12030	64	10048.938	9868	10768	71	10028.155	9813	10735	58	10103.327	9828	10717	65
55	92	10194.392	9904	11352	66	10157.424	9881	11230	63	10098.777	9890	11635	82	10171.561	9812	11707	61	10116.394	9922	10968	62	10151.742	9907	11421	40	10219.275	9859	11085	82	10270.866	9826	11831	84	10259.571	9854	11483	64	10173.781	9905	10996	71	10097.211	9910	10720	58	10123.655	9813	11318	65
56	92	10114.631	9770	11013	66	10232.046	9850	11226	63	10016.396	9916	10465	82	10186.024	9871	11566	61	10197.181	9914	11313	62	10162.517	9902	10756	40	10072.475	9899	10554	82	10293.098	9903	11439	84	10254.881	9917	11437	64	10032.219	9882	10764	71	10020.507	9860	10550	58	10131.586	9895	10967	65
57	92	10136.989	9883	11074	66	10216.076	9909	11242	63	10075.350	9837	10730	82	10138.098	9905	11608	61	10236.558	9815	11057	62	10162.517	9915	11140	40	10142.475	9908	11379	82	10199.158	9801	11255	84	10224.869	9893	11232	64	10131.500	9910	12206	71	10048.592	9856	11108	58	10053.914	9914	10866	65
58	92	10147.065	9837	12955	66	10176.106	9849	11118	63	10042.604	9923	10910	82	10107.683	9872	11011	61	10035.508	9859	10480	62	10108.661	9887	11443	40	10301.025	9912	11500	82	10252.000	9855	11838	84	10184.227	9865	11099	64	10068.281	9851	10525	71	10058.155	9830	10896	58	10128.345	9865	10740	65
59	92	10145.305	9879	11028	66	10180.242	9887	11487	63	10122.302	9812	10619	82	10178.756	9893	11345	61	10138.082	9851	10708	62	10250.968	9835	11323	40	10118.800	9844	11396	82	10185.842	9910	11124	84	10261.560	9912	11338	64	10039.719	9921	10870	71	10065.465	9880	10714	58	10100.879	9898	10757	65
60	92	10208.837	9860	12631	66	10243.258	9759	11412	63	10069.016	9904	10608	82	10125.915	9878	11373	61	10076.196	9921	10581	62	10159.549	9872	11004	40	10139.725	9901	10908	82	10224.927	9845	11572	84	10185.869	9934	10993	64	10063.656	9873	10722	71	10075.563	9911	11079	58	10145.896	9794	11344	65
61	92	10190.271	9794	11464	66	10155.046	9887	10989	63	10082.048	9876	11031	82	10126.658	9888	11589	61	10070.278	9813	10966	62	10115.951	9910	10819	40	10194.900	9947	11109	82	10195.280	9848	11224	84	10259.273	9904	11907	64	10151.156	9849	10961	71	10008.803	9836	10506	58	10101.362	9786	10923	65
62	92	10107.065	9856	11008	66	10118.484	9869	10674	63	10086.477	9842	11055	82	10048.171	9862	10397	61	10066.836	9906	10484	62	10092.468	9905	10988	40	10238.650	9922	11225	82	10167.609	9877	10998	84	10217.833	9803	11541	64	10028.422	9920	10621	71	10071.493	9842	11401	58	10068.741	9891	10508	65
63	92	10180.945	9902	11672	66	10141.682	9874	11289	63	10074.190	9909	10954	82	10105.109	9861	11014	61	10041.459	9896	10788	62	10242.983	9909	11169	40	10128.575	9933	10725	82	10114.244	9809	10745	84	10179.477	9874	11181	64	10032.062	9904	10783	71	10117.972	9870	10934	58	10025.638	9905	10336	65
64	92	10124.587	9855	11295	66	10254.484	9808	11226	63	10168.683	9836	11418	82	10148.512	9846	11011	61	10205.033	9866	11288	62	10112.629	9884	11136	40	10157.225	9933	11037	82	10190.842	9845	10860	84	10134.964	9882	10982	64	10054.844	9887	10388	71	10003.155	9905	10348	58	10060.914	9905	10521	65
65	92	10144.358	9893	11249	66	10296.788	9790	11446	63	10106.714	9909	11197	82	10092.720	9844	11858	61	10165.115	9884	10841	62	10200.290	9855	11343	40	10075.475	9911	11323	82	10291.256	9887	11581	84	10204.096	9858	11470	64	10061.562	9901	10503	71	10015.183	9921	10651	58	10132.207	9816	10863	65
66	92	10069.979	9885	10807	66	10242.530	9917	12569	63	10088.714	9907	10726	82	10125.439	9890	11568	61	10313.951	9865	11997	62	10101.468	9877	11296	40	10105.625	9886	10887	82	10283.951	9883	12384	84	10136.952	9888	10964	64	10041.391	9890	10601	71	10025.437	9898	10547	58	10114.725	9933	10685	65
67	92	10103.956	9780	11211	66	10128.394	9827	10729	63	10114.143	9846	11256	82	10166.354	9828	11372	61	10097.000	9927	10668	62	10199.774	9907	11071	40	10331.700	9879	11131	82	10369.244	9863	11489	84	10139.846	9831	11122	64	10011.469	9934	10272	71	10044.873	9874	10917	58	10138.466	9838	11481	65
68	92	10061.729	9892	10812	66	10197.484	9851	11114	63	10048.777	9890	10719	82	10178.012	9866	11768	61	10088.836	9869	10826	62	10139.854	9911	10885	40	10210.200	9897	11694	82	10394.402	9792	11893	84	10181.738	9893	11322	64	10069.922	9877	10688	71	10108.521	9894	11502	58	10132.466	9881	11116	65
69	92	10095.576	9895	10655	66	10300.591	9810	11598	63	10122.190	9903	11066	82	10051.488	9866	10555	61	10077.410	9881	10884	62	10121.968	9885	10775	40	10169.825	9858	10802	82	10359.231	9873	11518	84	10197.893	9885	10955	64	10053.094	9895	10686	71	10031.353	9842	10608	58	10109.155	9896	10970	65
70	92	10126.608	9913	11021	66	10340.349	9851	11412	63	10111.111	9862	10677	82	10167.280	9867	11110	61	10106.312	9911	10839	62	10123.242	9919	10997	40	10212.725	9888	12843	82	10258.769	9875	11268	84	10331.786	9800	12620	64	10092.688	9900	10812	71	10112.268	9897	10938	58	10078.638	9894	10690	65
71	92	10210.402	9826	11495	66	10259.106	9886	11369	63	10101.238	9912	10814	82	10175.000	9754	11039	61	10130.312	9837	11276	62	10215.113	9889	10770	40	10227.050	9877	11228	82	10344.707	9865	11448	84	10349.238	9807	11665	64	10156.641	9848	11062	71	10056.028	9877	11312	58	10177.931	9873	10963	65
72	92	10244.815	9884	10873	66	10176.772	9831	11494	63	10069.777	9893	10711	82	10044.500	9880	10688	61	10248.115	9839	11280	62	10117.613	9896	11397	40	10647.625	9969	11967	82	10209.024	9838	11315	84	10346.904	9863	11387	64	10091.312	9890	10905	71	10207.873	9843	11709	58	10080.034	9880	10517	65
73	92	10278.413	9869	11994	66	10185.970	9787	10965	63	10060.619	9869	10637	82	10082.854	9799	10678	61	10210.033	9871	10949	62	10194.258	9803	11256	40	10697.375	9945	12421	82	10236.207	9893	11906	84	10385.762	9850	11720	64	10206.438	9840	10906	71	10144.746	9849	10759	58	10147.879	9857	11124	65
74	92	10265.065	9904	11816	66	10246.242	9873	11592	63	10148.762	9903	11063	82	10116.061	9817	10958	61	10167.558	9818	11133	62	10099.661	9830	10839	40	10440.625	9971	12056	82	10452.402	9916	12284	84	10310.440	9872	11310	64	10019.422	9915	10379	71	10077.859	9880	10879	58	10191.189	9840	11760	65
75	92	10137.108	9904	10796	66	10245.576	9897	11384	63	10059.143	9904	10727	82	10127.061	9907	10710	61	10180.312	9794	10969	62	10084.549	9872	10658	40	10793.575	9807	12418	82	10622.891	9853	12676	84	10213.012	9855	11450	64	10034.312	9893	10399	71	10131.324	9828	11543	58	10184.225	9871	11246	65
76	92	10147.858	9896	10924	66	10236.516	9839	11054	63	10048.444	9873	10486	82	10151.524	9887	11381	61	10264.524	9903	12742	62	10094.597	9885	10789	40	10574.575	9741	11435	82	10804.683	9834	13405	84	10218.167	9870	10901	64	10070.625	9843	10579	71	10169.197	9857	11025	58	10169.759	9890	11573	65
77	92	10081.739	9888	10888	66	10139.379	9859	11282	63	10111.698	9889	10918	82	10049.269	9882	10733	61	10291.541	9846	11353	62	10142.436	9885	10824	40	10596.275	9578	12530	82	10456.122	9882	11908	84	10253.583	9815	11991	64	10095.109	9864	10861	71	10120.915	9876	10713	58	10196.293	9810	11686	65
78	92	10228.858	9778	11266	66	10122.939	9919	10514	63	10073.079	9909	10522	82	10070.073	9864	10466	61	10290.164	9786	11173	62	10079.226	9889	10983	40	10750.650	9972	13898	82	10521.878	9815	11987	84	10347.714	9824	11446	64	10067.594	9890	10508	71	10345.662	9895	11994	58	10214.448	9897	11576	65
79	92	10172.142	9824	11091	66	10264.424	9818	11467	63	10102.810	9916	11209	82	10085.183	9865	10986	61	10297.623	9911	11343	62	10201.017	9857	11253	40	10791.475	9905	11947	82	10447.671	9859	11673	84	10251.571	9844	11382	64	10031.031	9915	10581	71	10247.774	9848	12622	58	10362.259	9760	12925	65
80	92	10186.968	9896	11172	66	10194.454	9905	11302	63	10088.984	9881	10822	82	10139.134	9879	11468	61	10331.394	9902	11347	62	10128.000	9882	10950	40	10756.600	9938	12277	82	10424.109	9857	11809	84	10220.988	9879	11186	64	10132.500	9891	10715	71	10390.070	9839	11826	58	10244.689	9878	11507	65
81	92	10127.098	9863	10874	66	10048.349	9894	10908	63	10047.604	9920	10830	82	10105.707	9850	11455	61	10208.935	9849	11326	62	10176.081	9936	10971	40	10679.500	9934	13324	82	10433.269	9942	12949	84	10369.262	9817	11613	64	10101.875	9905	10950	71	10481.380	9894	12232	58	10305.086	9892	12081	65
82	92	10084.326	9892	11165	66	10104.909	9903	10629	63	10022.032	9877	10665	82	10086.902	9904	10745	61	10295.345	9763	11373	62	10086.258	9819	10719	40	10646.200	9941	12767	82	10403.036	9865	11398	84	10244.131	9845	11956	64	10170.312	9796	11698	71	10348.408	9895	11492	58	10398.225	9889	12093	65
83	92	10098.892	9861	10929	66	10116.728	9864	10564	63	10106.794	9866	10821	82	10158.866	9847	11115	61	10142.049	9795	11224	62	10136.371	9862	10889	40	10796.450	9808	12371	82	10312.536	9864	12344	84	10280.619	9876	11991	64	10128.062	9785	11064	71	10265.310	9867	11439	58	10193.396	9917	11868	65
84	92	10126.348	9847	10959	66	10169.621	9799	10998	63	10108.968	9898	10805	82	10133.720	9857	10878	61	10138.541	9902	11131	62	10201.710	9842	10815	40	10566.975	9794	12951	82	10244.305	9867	11507	84	10190.857	9798	11001	64	10121.062	9851	10882	71	10302.423	9802	11319	58	10397.052	9858	12269	65
85	92	10060.011	9899	10625	66	10094.288	9776	10565	63	10091.000	9906	11112	82	10113.488	9874	10735	61	10207.147	9860	12545	62	10083.517	9873	10638	40	10899.675	9992	12233	82	10271.439	9864	10933	84	10241.702	9876	11401	64	10047.406	9852	10588	71	10270.577	9594	11933	58	10256.069	9869	11023	65
86	92	10157.326	9847	10728	66	10188.621	9885	11506	63	10075.746	9901	11589	82	10133.378	9910	11354	61	10198.655	9825	10696	62	10058.178	9889	11428	40	10391.275	9932	11171	82	10194.280	9860	11955	84	10275.488	9789	11405	64	10088.375	9900	10793	71	10343.437	9852	11721	58	10143.534	9914	11023	65
87	92	10093.674	9826	11479	66	10113.637	9848	11060	63	10115.841	9835	10952	82	10085.280	9828	10688	61	10153.278	9878	10853	62	10186.193	9848	11467	40	10473.550	9771	12138	82	10208.866	9875	11189	84	10166.762	9796	11490	64	10206.344	9853	11206	71	10333.719	9901	11338	58	10288.155	9868	12311	65
88	92	10084.576	9877	10654	66	10128.939	9876	11364	63	10104.333	9795	11219	82	10234.854	9850	11091	61	10247.410	9901	11454	62	10227.839	9821	11045	40	10327.950	9933	11341	82	10204.354	9888	11345	84	10205.773	9809	11386	64	10064.281	9899	10467	71	10298.127	9863	12361	58	10314.121	9931	12813	65
89	92	10133.608	9888	11014	66	10123.484	9885	11600	63	10071.952	9849	10921	82	10106.585	9853	11567	61	10103.278	9865	10950	62	10156.210	9888	11488	40	10511.325	9958	11320	82	10146.573	9861	10966	84	10143.143	9907	11172	64	10101.359	9919	10527	71	10379.859	9826	11642	58	10247.018	9823	11240	65
90	92	10096.511	9883	11105	66	10113.742	9891	11039	63	10048.096	9907	10850	82	10266.731	9898	11686	61	10187.295	9884	11202	62	10068.983	9908	10653	40	10465.425	9871	11572	82	10168.305	9827	11268	84	10213.167	9901	11231	64	10123.828	9865	10747	71	10246.112	9917	11342	58	10234.552	9846	11776	65
91	92	10231.642	9881	11371	66	10138.516	9863	10966	63	10050.063	9898	11059	82	10130.012	9877	10789	61	10266.804	9834	11753	62	10116.193	9898	11054	40	10390.475	9782	12111	82	10281.891	9862	11521	84	10262.643	9712	11742	64	10140.938	9879	11155	71	10163.070	9822	11166	58	10279.431	9840	12584	65
92	92	10158.239	9864	11453	66	10139.576	9866	10887	63	10049.857	9869	10800	82	10106.939	9842	11326	61	10084.312	9863	10987	62	10166.371	9853	10816	40	10488.150	9948	11544	82	10247.220	9851	11013	84	10154.262	9904	11526	64	10103.984	9898	10947	71	10355.324	9907	11950	58	10538.552	9935	13627	65
93	92	10169.532	9889	11109	66	10104.106	9876	10895	63	10159.396	9930	10911	82	10188.476	9891	11509	61	10203.655	9897	11167	62	10160.742	9846	10856	40	10660.350	9887	12522	82	10146.634	9806	10706	84	10209.596	9836	11246	64	10099.656	9863	11037	71	10268.535	9873	11313	58	10311.086	9891	12038	65
94	92	10204.489	9895	11109	66	10078.637	9913	10486	63	10127.460	9877	10863	82	10174.439	9815	11106	61	10178.082	9910	11301	62	10058.629	9868	10695	40	10440.325	9931	11503	82	10185.769	9876	11283	84	10166.429	9773	11828	64	10100.859	9842	10725	71	10370.986	9929	13222	58	10450.327	9877	12594	65
95	92	10108.858	9895	11100	66	10127.728	9881	11288	63	10083.381	9860	10823	82	10105.317	9888	10723	61	10192.836	9890	11103	62	10191.258	9899	11301	40	10498.900	9964	11493	82	10210.915	9894	11499	84	10162.286	9868	11069	64	10179.844	9893	11211	71	10277.408	9774	11662	58	10275.741	9871	11463	65
96	92	10130.858	9880	10987	66	10094.788	9730	11318	63	10066.492	9896	11220	82	10146.220	9747	11097	61	10178.115	9919	10735	62	10219.839	9843	11291	40	10477.850	9831	11582	82	10186.109	9879	10764	84	10216.654	9917	11567	64	10141.672	9906	11127	71	10601.563	9791	12195	58	10481.275	9798	11400	65
97	92	10128.892	9927	11109	66	10118.258	9871	10812	63	10184.587	9885	11725	82	10172.073	9864	11400	61	10299.869	9797	11865	62	10073.290	9879	10838	40	10769.125	9879	11865	82	10130.085	9843	10769	84	10265.048	9887	11459	64	10160.969	9878	11237	71	10299.014	9887	11594	58	10408.862	9852	11810	65
98	92	10209.945	9857	11646	66	10037.454	9839	10374	63	10079.365	9901	11001	82	10203.646	9906	11497	61	10175.787	9843	11534	62	10093.403	9852	10789	40	10621.525	9942	11529	82	10140.866	9883	11577	84	10146.298	9886	11069	64	10160.188	9818	11529	71	10268.423	9945	12186	58	10333.879	9908	11965	65
99	92	10142.402	9853	11320	66	10089.909	9892	11595	63	10113.873	9862	11424	82	10224.109	9795	11398	61	10299.131	9835	11991	62	10214.597	9842	11550	40	10793.300	9832	12284	82	10221.000	9782	10951	84	10200.821	9881	11324	64	10107.359	9913	10808	71	10340.408	9797	11569	58	10562.586	9952	12373	65
100	92	10185.794	9885	11385	66	10191.909	9908	11480	63	10124.571	9882	11064	82	10124.451	9895	10808	61	10294.869	9940	11824	62	10194.646	9910	11446	40	10635.150	9840	13191	82	10193.720	9901	12198	84	10148.607	9879	10998	64	10110.359	9916	10746	71	10269.577	9795	11210	58	10374.121	9830	11296	65
101	92	10184.032	9872	11066	66	10124.212	9875	10739	63	10102.477	9832	10888	82	10105.549	9885	11017	61	10209.312	9915	10967	62	10132.678	9882	10763	40	10587.400	9781	11850	82	10205.269	9865	11606	84	10316.940	9861	11890	64	10132.328	9889	11337	71	10277.254	9828	11200	58	10249.948	9823	11689	65
102	92	10172.739	9813	11434	66	10107.954	9802	11088	63	10100.175	9837	11167	82	10057.024	9912	10989	61	10149.065	9898	10917	62	10130.581	9852	11249	40	10496.050	9958	11995	82	10216.354	9796	11359	84	10377.071	9945	12046	64	10110.281	9870	11621	71	10220.070	9861	11281	58	10124.311	9878	10820	65
103	92	10254.815	9925	12667	66	10239.288	9828	11296	63	10094.650	9897	10672	82	10155.634	9865	11184	61	10197.787	9895	11224	62	10044.500	9873	10734	40	10497.425	9930	11493	82	10244.451	9770	11363	84	10217.190	9878	11404	64	10128.891	9920	11080	71	10401.423	9717	12405	58	10325.482	9898	11013	65
104	92	10198.544	9846	11328	66	10158.772	9880	11007	63	10211.175	9778	11696	82	10262.573	9879	12171	61	10291.524	9866	11518	62	10204.322	9793	11008	40	10502.075	9831	11599	82	10154.183	9884	11520	84	10248.321	9891	11162	64	10078.266	9897	10723	71	10204.211	9832	11545	58	10178.982	9868	11147	65
105	92	10116.261	9883	10839	66	10096.333	9888	10716	63	10135.841	9783	11091	82	10166.927	9904	10852	61	10162.885	9896	11305	62	10187.517	9852	10920	40	10337.025	9957	11014	82	10248.671	9872	11676	84	10230.404	9819	11529	64	10080.594	9880	10591	71	10261.042	9823	11187	58	10192.052	9856	10833	65
106	92	10133.826	9880	11458	66	10171.228	9858	11689	63	10109.350	9857	11045	82	10112.231	9882	11105	61	10213.508	9890	11022	62	10075.693	9857	10676	40	10372.750	9890	11043	82	10197.695	9867	11681	84	10339.393	9907	12027	64	10096.203	9904	11707	71	10299.070	9907	11639	58	10198.862	9936	11178	65
107	92	10154.608	9876	11824	66	10184.228	9774	10892	63	10049.556	9706	10902	82	10173.707	9815	11067	61	10229.836	9921	11917	62	10108.436	9916	11101	40	10300.125	9871	11190	82	10318.988	9910	11115	84	10242.417	9866	11479	64	10012.938	9915	10387	71	10344.296	9832	11735	58	10297.982	9910	11289	65
108	92	10134.598	9846	11532	66	10223.833	9797	11515	63	10162.667	9838	11151	82	10142.793	9878	11278	61	10162.508	9875	10919	62	10072.500	9802	10961	40	10317.075	9910	11319	82	10294.524	9882	11580	84	10111.929	9858	10932	64	10043.734	9923	10594	71	10267.690	9798	11508	58	10111.914	9896	10999	65
109	92	10118.456	9817	11257	66	10255.803	9870	11232	63	10131.254	9864	10671	82	10207.842	9787	11688	61	10229.263	9836	11404	62	10049.854	9922	10639	40	10357.975	9962	11373	82	10381.000	9836	12290	84	10217.702	9796	11898	64	10052.766	9907	10530	71	10304.901	9803	11149	58	10229.482	9775	11702	65
110	92	10116.848	9832	11236	66	10152.591	9908	10911	63	10167.635	9876	12031	82	10202.012	9908	11494	61	10058.541	9847	10459	62	10122.146	9922	10757	40	10240.925	9943	11321	82	10280.329	9911	12639	84	10116.786	9827	11937	64	10056.500	9931	10937	71	10200.112	9885	11187	58	10144.914	9865	11571	65
111	92	10204.142	9886	11790	66	10192.151	9826	10882	63	10226.635	9852	11096	82	10111.354	9853	11332	61	10146.688	9852	10835	62	10090.903	9889	10767	40	10128.850	9814	11086	82	10364.634	9823	11669	84	10194.000	9788	11064	64	10072.781	9874	11029	71	10265.690	9809	11385	58	10181.414	9879	11138	65
112	92	10134.468	9911	10936	66	10143.484	9916	10983	63	10043.604	9855	10858	82	10165.256	9880	11369	61	10105.181	9873	10921	62	10188.017	9941	11356	40	10141.675	9829	10663	82	10362.915	9828	11596	84	10145.679	9922	10841	64	10074.422	9845	10685	71	10204.296	9909	11288	58	10085.327	9931	10999	65
113	92	10075.381	9891	10906	66	10121.939	9852	10795	63	10088.810	9915	10553	82	10155.049	9898	10960	61	10110.476	9928	10838	62	10188.854	9881	11963	40	10120.425	9933	10625	82	10318.683	9884	11248	84	10162.940	9823	10713	64	10037.156	9901	10595	71	10181.719	9843	10964	58	10178.138	9832	10943	65
114	92	10076.913	9887	10964	66	10070.697	9901	11442	63	10127.825	9842	10905	82	10202.317	9860	11439	61	10115.819	9924	10763	62	10112.517	9860	11204	40	10340.250	9874	11091	82	10346.915	9899	11956	84	10160.286	9885	10823	64	10006.500	9903	10370	71	10175.395	9833	10649	58	10053.621	9866	11017	65
115	92	10139.685	9887	11126	66	10132.954	9833	10848	63	10120.667	9856	10801	82	10128.695	9869	10659	61	10060.524	9846	10744	62	10131.000	9867	11123	40	10102.250	9884	10787	82	10645.207	9815	12177	84	10153.464	9905	12119	64	10034.609	9881	10400	71	10253.423	9843	11353	58	10174.982	9867	11335	65
116	92	10158.206	9849	11327	66	10127.516	9866	10583	63	10117.604	9891	10814	82	10232.622	9855	12757	61	10111.640	9929	10736	62	10150.000	9901	11381	40	10068.125	9886	11215	82	10598.744	9794	11718	84	10202.893	9820	11513	64	10022.250	9898	10565	71	10294.155	9835	11379	58	10093.948	9839	10494	65
117	92	10115.544	9862	11027	66	10201.651	9849	11632	63	10160.477	9895	11161	82	10138.964	9901	11834	61	10157.246	9837	11240	62	10028.032	9873	10356	40	10060.350	9876	10515	82	10474.976	9905	11547	84	10393.810	9897	12803	64	10027.484	9898	10548	71	10314.479	9810	11586	58	10251.138	9734	11401	65
118	92	10161.848	9895	11020	66	10112.788	9895	11134	63	10046.556	9791	10573	82	10158.891	9833	11062	61	10175.688	9821	11020	62	10167.532	9872	11025	40	10034.750	9832	10325	82	10574.720	9944	12163	84	10193.869	9855	11377	64	10027.406	9894	10374	71	10164.085	9906	10780	58	10424.327	9808	14573	65
119	92	10092.663	9873	11067	66	10114.742	9851	10932	63	10077.762	9834	11156	82	10208.622	9844	11570	61	10157.459	9899	10830	62	10060.693	9880	10844	40	10130.225	9926	10686	82	10515.720	9828	12735	84	10185.583	9833	11410	64	10015.062	9900	10371	71	10194.310	9861	11591	58	10146.275	9865	10821	65
120	92	10151.631	9776	11384	66	10138.349	9905	10860	63	10202.460	9803	11081	82	10222.683	9868	11666	61	10115.065	9857	10588	62	10137.290	9878	11036	40	10111.100	9916	10539	82	10406.744	9889	11863	84	10200.310	9804	12333	64	10037.047	9883	10579	71	10211.972	9844	11519	58	10139.534	9857	11464	65
121	92	10125.739	9895	11234	66	10092.030	9901	10495	63	10104.429	9851	10847	82	10173.451	9739	10971	61	10102.263	9903	10835	62	10092.049	9910	10796	40	10120.875	9849	10487	82	10571.744	9917	12027	84	10195.571	9766	11190	64	10084.484	9891	11038	71	10261.746	9813	11995	58	10188.707	9922	11174	65
122	92	10106.218	9871	10938	66	10222.137	9789	11685	63	10099.556	9890	10640	82	10143.293	9864	10901	61	10101.410	9869	10918	62	10159.903	9853	10698	40	10150.625	9926	10861	82	10334.244	9772	11547	84	10113.464	9838	10955	64	10067.516	9924	10479	71	10141.338	9922	11320	58	10256.793	9868	11729	65
123	92	10097.989	9852	11074	66	10186.712	9931	10865	63	10081.825	9869	10728	82	10182.293	9873	11094	61	10113.476	9890	10756	62	10119.613	9895	10982	40	10058.150	9913	10380	82	10310.231	9896	11423	84	10357.833	9811	13253	64	10018.156	9923	10422	71	10287.563	9767	11966	58	10086.673	9831	10668	65
124	92	10166.392	9782	11203	66	10172.984	9820	11150	63	10068.143	9879	10652	82	10157.220	9853	10912	61	10127.394	9871	11092	62	10004.290	9890	10442	40	10077.225	9873	10942	82	10531.902	9536	13620	84	10228.607	9911	11446	64	10046.203	9926	10796	71	10188.028	9859	11472	58	10181.604	9926	11262	65
125	92	10181.011	9838	10880	66	10163.363	9864	11075	63	10081.079	9882	10883	82	10045.464	9891	11040	61	10120.590	9914	11572	62	10145.146	9878	11113	40	10237.150	9890	11375	82	10453.646	9837	12474	84	10334.702	9822	11789	64	10004.578	9890	10568	71	10173.070	9849	11212	58	10112.138	9870	11100	65
126	92	10185.108	9870	11271	66	10186.591	9836	11219	63	10061.746	9866	10916	82	10094.549	9902	10972	61	10081.213	9898	10462	62	10193.597	9863	11415	40	10175.750	9766	10724	82	10501.171	9894	12283	84	10080.714	9890	10917	64	10006.734	9905	10303	71	10170.338	9920	11064	58	10153.811	9901	11274	65
127	92	10061.706	9846	10519	66	10149.606	9882	10803	63	10064.254	9883	10780	82	10112.354	9847	11167	61	10058.131	9883	11062	62	10077.581	9832	10840	40	10156.575	9906	11050	82	10440.244	9823	11845	84	10168.107	9888	11021	64	10050.500	9878	10593	71	10145.831	9875	10903	58	10121.052	9877	10938	65
128	92	10181.229	9875	10992	66	10294.349	9879	11954	63	10219.857	9834	11158	82	10123.658	9884	12427	61	10131.213	9864	10777	62	10072.129	9871	10540	40	10118.425	9906	10988	82	10350.842	9881	11893	84	10154.727	9887	10789	64	10023.875	9827	10325	71	10162.521	9857	11142	58	10028.225	9897	10534	65
129	92	10183.771	9879	11273	66	10179.046	9894	10756	63	10172.175	9887	10785	82	10125.391	9842	10981	61	10105.983	9829	11180	62	10068.178	9900	10682	40	10215.325	9891	11144	82	10333.793	9794	11981	84	10208.071	9865	11361	64	10103.547	9792	11290	71	10153.099	9881	10800	58	10199.138	9821	11515	65
130	92	10191.468	9875	11689	66	10240.121	9895	10904	63	10227.444	9936	11286	82	10141.061	9843	11443	61	10207.541	9925	11642	62	10120.113	9863	11070	40	10212.650	9791	11011	82	10344.000	9863	12737	84	10185.583	9833	11733	64	10022.141	9902	10474	71	10121.746	9894	10738	58	10157.052	9874	11037	65
131	92	10243.206	9785	11287	66	10506.212	9837	12727	63	10211.873	9840	10998	82	10111.609	9895	11558	61	10209.263	9922	11242	62	10083.532	9878	10849	40	10316.125	9871	11801	82	10432.134	9851	13088	84	10195.346	9860	11684	64	10016.891	9908	10450	71	10135.676	9921	11139	58	10120.725	9883	11672	65
132	92	10216.782	9874	11875	66	10348.879	9764	11664	63	10173.857	9900	11645	82	10231.658	9783	11438	61	10164.312	9932	11201	62	10116.936	9887	10746	40	10417.550	9919	11699	82	10581.976	9871	12108	84	10241.881	9802	11238	64	10064.797	9905	10965	71	10156.127	9855	11140	58	10275.862	9761	11759	65
133	92	10232.848	9926	11516	66	10541.363	9876	11834	63	10286.683	9878	11571	82	10268.329	9694	11360	61	10245.836	9854	11135	62	10355.129	9860	11628	40	10246.550	9936	11446	82	10591.098	9838	12070	84	10124.238	9809	10874	64	10026.594	9856	10459	71	10065.732	9895	11066	58	10113.827	9921	10930	65
134	92	10216.206	9897	11380	66	10506.909	9863	12705	63	10296.381	9868	11473	82	10252.842	9899	11614	61	10199.181	9874	11005	62	10288.919	9847	11270	40	10134.000	9930	10682	82	10621.915	9888	13135	84	10243.500	9855	11242	64	10027.172	9898	10428	71	10183.155	9877	11406	58	10123.259	9901	10793	65
135	92	10311.750	9786	11645	66	10534.349	9906	12012	63	10335.873	9850	11734	82	10305.695	9835	12045	61	10222.115	9834	10964	62	10114.097	9838	10867	40	10186.325	9822	11558	82	10734.671	9909	13023	84	10292.310	9840	11478	64	10069.156	9905	10632	71	10085.986	9907	10929	58	10237.414	9910	11282	65
136	92	10366.500	9781	12192	66	10557.228	9781	11727	63	10374.937	9815	12247	82	10218.207	9803	11791	61	10268.426	9900	11122	62	10219.742	9877	11181	40	10172.800	9861	11261	82	10516.146	9950	12184	84	10169.512	9917	11111	64	10126.656	9872	10775	71	10183.408	9878	11026	58	10124.345	9914	10894	65
137	92	10271.750	9843	11353	66	10612.621	9947	11734	63	10441.127	9863	11703	82	10250.378	9850	11547	61	10184.804	9804	11180	62	10218.693	9884	10949	40	10320.000	9943	11136	82	10430.000	9808	11820	84	10152.250	9861	10937	64	10033.094	9928	10423	71	10053.986	9872	10642	58	10140.018	9911	11279	65
138	92	10271.881	9848	11938	66	10850.318	9958	12670	63	10417.968	9900	11677	82	10270.329	9877	12372	61	10143.885	9765	11045	62	10311.451	9783	12297	40	10223.275	9905	11184	82	10471.805	9906	13546	84	10174.202	9881	11488	64	10087.312	9860	11216	71	10135.211	9899	11016	58	10273.327	9786	11234	65
139	92	10308.282	9899	12020	66	10577.076	9865	12228	63	10313.048	9832	11477	82	10354.817	9785	11493	61	10275.541	9813	11587	62	10240.678	9881	11176	40	10300.700	9879	11311	82	10561.902	9857	13016	84	10159.429	9891	11133	64	10096.047	9825	10722	71	10126.704	9832	11263	58	10050.827	9899	10552	65
140	92	10256.424	9851	11709	66	10608.728	9835	12982	63	10311.730	9763	11864	82	10246.671	9860	11407	61	10131.164	9798	11455	62	10312.822	9886	11416	40	10230.750	9919	10855	82	10308.598	9838	11414	84	10203.107	9879	11576	64	10077.594	9860	10929	71	10155.521	9831	10995	58	10186.396	9911	11569	65
141	92	10318.608	9899	11708	66	10507.318	9861	12298	63	10347.746	9858	11934	82	10296.731	9855	11392	61	10103.410	9897	10815	62	10222.178	9865	11891	40	10149.825	9888	10825	82	10399.902	9909	12280	84	10179.036	9900	11721	64	10063.438	9891	10756	71	10106.958	9891	10593	58	10096.482	9923	10920	65
142	92	10339.142	9802	11641	66	10652.000	9898	13855	63	10257.698	9802	11210	82	10264.646	9821	11114	61	10266.295	9899	11294	62	10223.613	9884	11225	40	10364.750	9925	11199	82	10445.012	9930	12548	84	10217.536	9813	11392	64	9995.406	9894	10377	71	10190.437	9793	11377	58	10313.534	9716	11821	65
143	92	10431.794	9861	11883	66	10688.970	9891	12551	63	10196.096	9915	10928	82	10293.939	9789	11867	61	10291.869	9894	12378	62	10188.629	9915	11895	40	10393.125	9846	11032	82	10196.305	9831	11448	84	10202.488	9859	11235	64	10051.266	9900	10577	71	10122.704	9932	10738	58	10104.896	9879	10769	65
144	92	10239.000	9885	11591	66	10770.272	9876	13688	63	10292.937	9883	11451	82	10358.049	9793	13278	61	10320.771	9742	12269	62	10200.290	9872	11370	40	10403.225	9933	11845	82	10463.622	9841	12005	84	10150.738	9734	11221	64	10051.734	9882	10964	71	10152.873	9842	10923	58	10200.775	9827	11588	65
145	92	10137.913	9874	11061	66	10864.106	9930	13477	63	10239.889	9925	10857	82	10231.512	9898	11061	61	10362.688	9912	11726	62	10105.661	9891	10831	40	10534.250	9828	11606	82	10450.854	9725	12241	84	10197.298	9850	11849	64	10034.656	9876	10301	71	10114.592	9852	10585	58	10139.862	9788	10909	65
146	92	10227.598	9922	11322	66	10554.016	9871	12203	63	10508.381	9911	11738	82	10205.878	9924	11046	61	10312.049	9822	11494	62	10157.064	9884	11080	40	10355.425	9911	12076	82	10368.366	9799	11885	84	10166.023	9848	10706	64	10004.000	9898	10212	71	10108.268	9889	10889	58	10104.621	9863	10888	65
147	92	10198.392	9843	11229	66	10461.379	9827	12899	63	10176.000	9895	11401	82	10318.269	9823	11885	61	10229.229	9925	11458	62	10230.629	9868	11543	40	10438.300	9936	11342	82	10397.512	9888	11815	84	10116.548	9895	11098	64	10056.781	9853	10799	71	10097.774	9859	10937	58	10132.673	9869	10791	65
148	92	10203.913	9864	11101	66	10345.516	9734	11923	63	10238.825	9936	11743	82	10171.073	9919	11562	61	10231.278	9843	11507	62	10203.483	9929	11700	40	10484.950	9820	12192	82	10349.207	9864	11055	84	10129.096	9851	11278	64	10049.469	9854	10988	71	10042.028	9854	10561	58	10023.241	9919	10269	65
149	92	10204.076	9868	11515	66	10343.318	9935	11475	63	10206.238	9915	11149	82	10402.293	9824	12303	61	10283.229	9886	11312	62	10062.242	9888	10543	40	10466.625	9820	11362	82	10362.683	9833	11605	84	10099.321	9847	10994	64	10047.484	9834	10800	71	10073.746	9904	11030	58	10110.948	9890	10847	65
150	92	10163.750	9739	11149	66	10445.303	9908	12217	63	10225.714	9908	11604	82	10228.134	9836	11478	61	10388.229	9866	11466	62	10235.854	9858	10947	40	10353.100	9823	12019	82	10281.927	9857	11128	84	10109.727	9901	11093	64	10051.219	9858	10842	71	10128.000	9818	10990	58	10102.173	9798	11209	65
151	92	10224.381	9776	12718	66	10477.758	9805	11923	63	10301.223	9835	11534	82	10338.158	9829	11764	61	10207.459	9913	11604	62	10207.613	9873	11089	40	10258.875	9867	11427	82	10242.891	9769	11695	84	10207.346	9899	11678	64	10057.203	9865	10521	71	10062.281	9899	10680	58	10161.673	9819	10987	65
152	92	10193.902	9900	11097	66	10524.984	9956	11893	63	10272.143	9853	12086	82	10207.646	9856	11118	61	10324.099	9900	11760	62	10165.822	9836	11021	40	10601.500	9912	11717	82	10282.000	9899	11183	84	10084.214	9876	11169	64	9993.281	9915	10092	71	10110.888	9773	10655	58	10086.759	9825	10772	65
153	92	10254.500	9880	11226	66	10538.030	9933	11810	63	10226.714	9900	11035	82	10257.207	9802	12424	61	10226.181	9862	11309	62	10066.210	9901	10760	40	10438.700	9815	11587	82	10321.061	9849	11732	84	10119.333	9799	10985	64	10052.750	9854	10797	71	10111.197	9891	11176	58	10090.914	9900	11400	65
154	92	10226.445	9891	11464	66	10562.818	9981	11719	63	10164.000	9894	10703	82	10297.902	9728	11479	61	10373.345	9818	11922	62	10187.097	9840	10923	40	10347.450	9982	11817	82	10184.646	9863	11267	84	10171.250	9867	10901	64	9994.766	9925	10072	71	10067.915	9907	10807	58	10115.018	9877	10791	65
155	92	10277.576	9888	11719	66	10464.182	9881	12095	63	10215.730	9864	11157	82	10319.354	9892	11544	61	10258.394	9837	12554	62	10062.113	9867	10379	40	10518.825	9780	11361	82	10262.305	9845	11613	84	10211.310	9836	10950	64	10067.688	9921	10776	71	10061.690	9897	10718	58	10147.225	9867	11060	65
156	92	10198.044	9851	11318	66	10501.818	9734	12220	63	10308.477	9931	11456	82	10248.829	9882	12113	61	10396.131	9912	11794	62	10166.581	9860	11478	40	10472.575	9923	11347	82	10201.573	9867	11347	84	10121.560	9901	10837	64	10054.031	9856	10963	71	10124.085	9831	11114	58	10023.086	9916	10794	65
157	92	10240.869	9905	11345	66	10712.394	9859	12825	63	10300.698	9875	12033	82	10345.707	9878	12148	61	10405.115	9931	12177	62	10350.113	9922	11251	40	10485.275	9797	11148	82	10271.122	9755	11534	84	10162.154	9889	10952	64	10006.172	9884	10155	71	10064.226	9860	10809	58	10099.966	9867	11342	65
158	92	10273.305	9875	11567	66	10345.984	9825	11536	63	10285.889	9883	11614	82	10236.793	9878	11730	61	10317.951	9835	11262	62	10267.951	9880	11027	40	10330.725	9883	11628	82	10096.951	9852	11311	84	10231.548	9873	11410	64	10067.172	9909	10633	71	10036.563	9833	10523	58	10106.793	9884	10673	65
159	92	10237.044	9841	11078	66	10395.803	9719	11343	63	10360.096	9771	11417	82	10283.573	9843	11445	61	10418.476	9850	12095	62	10132.081	9840	11050	40	10314.200	9879	10892	82	10157.342	9880	10685	84	10151.167	9883	11198	64	10039.875	9886	10665	71	10068.662	9795	10741	58	10079.138	9848	10529	65
160	92	10203.761	9873	11374	66	10353.167	9872	11264	63	10222.952	9888	11584	82	10335.342	9891	11188	61	10344.574	9846	11372	62	10140.081	9872	11207	40	10355.400	9852	11252	82	10088.878	9888	11105	84	10158.833	9854	11703	64	9992.281	9889	10186	71	10041.662	9870	10666	58	10058.155	9891	10637	65
161	92	10229.456	9816	12001	66	10280.046	9862	11858	63	10116.841	9879	11168	82	10176.842	9865	11441	61	10377.426	9929	11924	62	10230.049	9871	11510	40	10334.000	9924	11874	82	10121.829	9701	11861	84	10260.977	9923	11664	64	10044.016	9814	11101	71	10063.986	9797	11053	58	10052.827	9899	11788	65
162	92	10250.924	9797	11476	66	10444.939	9908	12080	63	10143.365	9874	10940	82	10145.891	9932	11189	61	10408.099	9831	12309	62	10115.581	9918	10601	40	10341.350	9904	11083	82	10119.378	9921	10918	84	10301.500	9852	11382	64	10020.656	9874	10361	71	10006.915	9912	10231	58	10007.225	9878	10334	65
163	92	10192.695	9819	10811	66	10197.212	9902	11262	63	10299.587	9926	11444	82	10213.695	9899	12151	61	10320.360	9856	11175	62	10114.581	9836	11024	40	10191.650	9832	10905	82	10147.220	9904	11031	84	10275.060	9613	11393	64	10025.359	9890	10530	71	10068.958	9879	10654	58	10056.879	9900	10664	65
164	92	10268.000	9780	11282	66	10129.046	9830	10906	63	10133.063	9883	10955	82	10308.195	9811	11938	61	10206.688	9918	11347	62	10329.936	9832	11679	40	10244.050	9928	10875	82	10168.073	9909	11402	84	10175.988	9922	11033	64	10045.578	9874	10791	71	10021.324	9892	10557	58	10037.845	9865	10485	65
165	92	10163.761	9812	12015	66	10157.349	9906	10881	63	10199.810	9846	11092	82	10152.756	9853	10957	61	10089.951	9885	10664	62	10121.581	9840	10823	40	10293.975	9888	11440	82	10090.269	9894	10822	84	10291.404	9742	12393	64	10020.453	9920	10410	71	10031.605	9884	11001	58	9984.466	9913	10127	65
166	92	10196.326	9827	11370	66	10198.394	9918	11244	63	10049.190	9904	10496	82	10176.220	9849	11222	61	10208.869	9901	11311	62	10126.758	9852	11023	40	10319.675	9875	11055	82	10187.000	9817	11072	84	10217.690	9894	12134	64	10046.984	9878	10526	71	10025.620	9917	10577	58	10196.466	9887	11921	65
167	92	10163.608	9837	10887	66	10216.651	9903	11047	63	10170.270	9890	11002	82	10114.134	9867	10695	61	10081.640	9903	10833	62	10079.274	9890	10708	40	10220.575	9888	11026	82	10164.658	9857	11307	84	10178.227	9817	11356	64	10020.641	9887	10541	71	10052.535	9857	10815	58	10035.793	9911	10492	65
168	92	10219.695	9758	11798	66	10107.424	9901	11052	63	10167.921	9756	11184	82	10277.451	9825	12040	61	10173.590	9845	11187	62	10123.339	9919	10569	40	10148.375	9889	10895	82	10174.000	9775	11231	84	10209.964	9898	11842	64	10070.922	9911	10611	71	10057.563	9875	10842	58	10128.327	9794	10802	65
169	92	10094.195	9890	10619	66	10237.712	9824	11630	63	10146.873	9913	11424	82	10169.146	9812	11621	61	10121.345	9863	10991	62	10152.307	9877	10878	40	10174.600	9901	11463	82	10258.391	9845	11751	84	10233.273	9913	12024	64	10043.000	9833	11124	71	10040.112	9869	10863	58	10089.207	9857	10875	65
170	92	10104.815	9875	11277	66	10214.439	9897	10878	63	10094.714	9823	11186	82	10256.854	9859	11451	61	10060.033	9890	10780	62	10134.693	9843	10819	40	10273.650	9883	11170	82	10132.731	9893	10803	84	10301.464	9834	11777	64	10063.844	9922	10522	71	10069.000	9812	10941	58	10002.396	9880	10279	65
171	92	10156.924	9826	11254	66	10187.394	9761	11023	63	10097.460	9858	10798	82	10198.866	9839	11285	61	10137.115	9899	10981	62	10230.854	9857	10972	40	10251.575	9882	11288	82	10111.342	9905	10839	84	10138.762	9882	11490	64	10045.172	9892	10884	71	10029.155	9852	10858	58	10079.345	9900	10586	65
172	92	10172.805	9854	11570	66	10216.379	9918	11292	63	10107.333	9789	11389	82	10194.244	9901	11032	61	10160.655	9891	11197	62	10240.887	9919	11374	40	10122.400	9893	10846	82	10213.817	9865	11024	84	10240.619	9879	11188	64	10076.484	9883	10681	71	10051.155	9878	10761	58	10127.104	9888	11411	65
173	92	10055.326	9856	10514	66	10232.606	9892	11802	63	10097.556	9893	11257	82	10150.805	9836	10895	61	10051.853	9879	10542	62	10196.258	9915	12228	40	10184.750	9884	10855	82	10175.231	9801	11234	84	10181.798	9914	11537	64	10054.047	9876	10461	71	10035.563	9846	10621	58	10052.966	9820	10880	65
174	92	10080.424	9840	10778	66	10085.106	9849	10669	63	10147.492	9869	11643	82	10278.683	9813	12005	61	10238.459	9825	10736	62	10239.483	9824	11953	40	10242.650	9875	11202	82	10168.512	9833	11453	84	10294.083	9844	11870	64	10032.109	9886	11111	71	10085.211	9868	11175	58	10071.914	9894	10880	65
175	92	10157.685	9891	11654	66	10151.772	9815	10983	63	10082.492	9808	11245	82	10161.976	9838	10843	61	10165.655	9846	11188	62	10238.936	9919	11057	40	10180.425	9896	10930	82	10118.366	9860	11112	84	10198.452	9839	11498	64	10055.406	9916	10378	71	10065.380	9874	10693	58	10059.448	9901	10589	65
176	92	10115.532	9865	11196	66	10179.561	9905	12170	63	10056.286	9820	10856	82	10156.000	9874	11716	61	10136.459	9852	10921	62	10254.210	9778	11626	40	10328.750	9722	11076	82	10269.085	9717	11629	84	10231.762	9898	10967	64	10085.750	9801	11254	71	10090.732	9825	10812	58	10211.034	9855	11625	65
177	92	10141.315	9842	11675	66	10294.484	9824	11211	63	10150.921	9792	10912	82	10155.622	9790	11352	61	10189.426	9888	11837	62	10230.274	9902	11127	40	10213.975	9911	11434	82	10214.829	9839	11277	84	10242.643	9800	12230	64	10073.266	9872	11011	71	10009.085	9906	10316	58	10149.655	9904	12589	65
178	92	10076.521	9896	10612	66	10183.758	9805	10737	63	10075.127	9890	11353	82	10162.024	9676	11634	61	10103.476	9895	11109	62	10119.274	9901	10753	40	10229.250	9673	11614	82	10225.146	9843	10992	84	10114.631	9877	11254	64	10012.797	9923	10342	71	10042.803	9870	10457	58	10061.259	9863	10545	65
179	92	10115.087	9911	11141	66	10219.728	9906	11162	63	10084.889	9888	11441	82	10267.439	9920	12391	61	10121.131	9829	10686	62	10206.161	9883	11105	40	10117.625	9794	10862	82	10244.805	9869	12180	84	10212.702	9906	11599	64	10096.703	9879	11149	71	10047.789	9865	10760	58	10245.018	9885	11091	65
180	92	10171.750	9872	11226	66	10345.879	9845	12142	63	10061.587	9883	10573	82	10165.866	9838	10794	61	10188.377	9870	11255	62	10189.936	9845	11478	40	10306.800	9918	11279	82	10137.842	9890	11395	84	10208.773	9786	11072	64	10011.703	9916	10351	71	10039.395	9826	10879	58	10011.673	9851	10887	65
181	92	10103.479	9829	10800	66	10237.954	9815	12768	63	10009.635	9868	10514	82	10072.439	9850	11084	61	10089.935	9906	10732	62	10148.839	9934	10797	40	10152.200	9878	10749	82	10188.976	9909	11050	84	10379.583	9770	11815	64	10005.188	9915	10518	71	10073.493	9877	11128	58	10087.569	9878	10883	65
182	92	10122.619	9874	11142	66	10226.530	9903	11417	63	10053.921	9898	11172	82	10077.756	9907	10781	61	10140.688	9848	10653	62	10345.354	9887	11813	40	10043.150	9929	10451	82	10079.951	9897	10993	84	10269.393	9885	10958	64	10027.984	9910	10510	71	10046.085	9890	10641	58	10057.741	9869	11005	65
183	92	10112.261	9863	10780	66	10188.849	9789	11460	63	10054.286	9903	10859	82	10210.854	9764	11678	61	10097.640	9902	11427	62	10178.146	9838	11154	40	10214.100	9923	11083	82	10181.146	9830	11440	84	10173.631	9884	10973	64	10063.391	9885	11071	71	10122.704	9858	10907	58	10094.466	9862	10524	65
184	92	10092.729	9859	10853	66	10117.667	9835	10649	63	10052.127	9905	10613	82	10112.109	9890	10785	61	10173.229	9877	10900	62	10135.146	9902	11282	40	10126.750	9870	10908	82	10222.146	9832	11594	84	10141.893	9818	11399	64	10067.719	9846	10621	71	10091.761	9861	10817	58	10061.275	9849	10869	65
185	92	10103.750	9889	11057	66	10198.318	9864	11394	63	10058.333	9860	10517	82	10188.817	9872	11778	61	10098.951	9852	10971	62	10229.822	9853	11777	40	10067.775	9882	10571	82	10285.269	9777	12021	84	10185.690	9857	11189	64	10052.641	9881	11062	71	10075.845	9869	10893	58	10117.259	9856	11142	65
186	92	10109.979	9721	11327	66	10336.106	9799	11413	63	10096.794	9874	10875	82	10109.085	9730	10837	61	10105.147	9862	10769	62	10266.371	9809	11264	40	10206.650	9898	11622	82	10119.902	9887	10818	84	10253.107	9854	12271	64	10109.688	9868	10927	71	10117.719	9864	10832	58	10162.827	9850	11543	65
187	92	10158.261	9806	10758	66	10280.197	9907	12044	63	10049.604	9864	10668	82	10139.512	9879	11191	61	10134.360	9915	11056	62	10297.549	9916	12440	40	10216.050	9911	10963	82	10136.585	9891	10684	84	10117.869	9875	10978	64	10033.109	9929	10556	71	10116.155	9791	10802	58	10096.448	9884	10664	65
188	92	10102.358	9875	10551	66	10154.424	9799	11155	63	10082.508	9871	10911	82	10112.293	9812	10953	61	10143.558	9825	10878	62	10147.307	9887	10672	40	10493.575	9861	11049	82	10225.098	9902	11140	84	10246.607	9875	11490	64	10054.141	9873	10797	71	10062.507	9876	10967	58	10077.914	9908	10764	65
189	92	10129.250	9830	11323	66	10166.424	9837	11513	63	10062.683	9923	10600	82	10098.146	9897	10752	61	10112.935	9913	11045	62	10357.629	9830	11453	40	10483.550	9875	11628	82	10116.305	9878	11592	84	10211.012	9919	11240	64	10105.281	9867	10763	71	10065.986	9926	11046	58	10143.966	9889	10918	65
190	92	10081.108	9865	10750	66	10194.363	9903	10995	63	10029.777	9894	10547	82	10085.256	9892	10748	61	10190.524	9815	11050	62	10279.532	9810	12066	40	10605.775	9914	11758	82	10212.769	9835	11381	84	10212.310	9805	10875	64	10084.859	9877	11263	71	10207.127	9931	11275	58	10211.034	9900	11856	65
191	92	10195.250	9847	11419	66	10115.849	9870	10720	63	10056.873	9870	10741	82	10149.085	9863	10765	61	10052.819	9895	10830	62	10213.500	9817	11613	40	10510.325	9850	11534	82	10134.415	9863	10659	84	10143.167	9854	10984	64	10078.141	9897	10581	71	10198.324	9863	11255	58	10237.586	9920	11055	65
192	92	10068.229	9887	10733	66	10153.151	9909	11118	63	10042.794	9769	10787	82	10124.342	9854	11028	61	10192.164	9884	11034	62	10150.468	9926	11500	40	10418.725	9903	12385	82	10156.915	9850	10900	84	10276.346	9894	11445	64	10054.031	9867	10835	71	10134.112	9827	10866	58	10189.896	9718	11242	65
193	92	10179.119	9799	11544	66	10210.454	9935	11409	63	10017.714	9855	10427	82	10199.658	9854	11219	61	10149.213	9904	10874	62	10201.500	9892	11335	40	10613.700	9846	11712	82	10237.342	9890	11095	84	10164.917	9888	11163	64	10104.516	9771	10891	71	10238.915	9854	11614	58	10279.604	9907	12006	65
194	92	10228.750	9861	11111	66	10101.939	9920	10744	63	10082.270	9853	10844	82	10129.793	9818	11068	61	10202.065	9712	12095	62	10297.049	9771	11219	40	10865.800	9894	12080	82	10436.598	9865	11971	84	10216.131	9643	11966	64	10090.328	9889	10920	71	10273.888	9765	11511	58	10430.741	9901	13153	65
195	92	10138.837	9879	11256	66	10092.061	9864	10984	63	10030.143	9889	10501	82	10070.122	9893	10736	61	10213.705	9904	11770	62	10265.017	9825	11162	40	10729.700	9882	13052	82	10267.720	9803	11286	84	10238.654	9756	11086	64	10129.000	9874	10883	71	10381.719	9911	11879	58	10263.138	9938	11365	65
196	92	10161.185	9853	11203	66	10238.242	9885	11182	63	10085.127	9879	11678	82	10175.573	9829	10979	61	10187.869	9751	12757	62	10240.081	9810	11445	40	10643.600	9808	11886	82	10436.378	9885	13087	84	10154.048	9779	11385	64	10202.062	9871	11208	71	10352.070	9841	11415	58	10307.500	9848	11258	65
197	92	10114.695	9790	10818	66	10173.803	9783	11096	63	10044.508	9928	10580	82	10127.646	9888	11162	61	10195.476	9812	11912	62	10224.951	9860	11322	40	10688.800	9906	12061	82	10319.293	9825	11197	84	10236.107	9777	11443	64	10084.094	9901	10729	71	10351.211	9913	12405	58	10230.845	9919	11154	65
198	92	10050.402	9909	10771	66	10182.772	9893	11649	63	10056.492	9869	10398	82	10125.354	9861	10870	61	10403.360	9623	13007	62	10131.807	9823	11044	40	10421.850	9865	11450	82	10349.829	9922	11229	84	10168.500	9885	11260	64	10097.312	9843	10886	71	10304.704	9897	11109	58	10370.104	9899	11543	65
199	92	10185.739	9844	11439	66	10228.894	9783	10918	63	9988.777	9915	10126	82	10233.573	9872	11910	61	10221.426	9795	11163	62	10270.951	9851	11418	40	10462.850	9953	11850	82	10473.085	9799	11870	84	10174.012	9863	11223	64	10162.219	9927	11224	71	10254.859	9891	11297	58	10456.827	9872	11983	65
200	92	10135.445	9870	10969	66	10207.682	9825	11584	63	10082.032	9908	10703	82	10226.573	9837	11627	61	10298.492	9893	13209	62	10206.129	9903	12192	40	10605.050	9818	12598	82	10290.171	9671	11924	84	10136.869	9922	11090	64	10089.906	9885	10752	71	10337.197	9772	11482	58	10480.966	9756	13293	65
201	92	10187.924	9827	11264	66	10168.651	9832	12044	63	10043.714	9860	10450	82	10140.391	9858	10764	61	10145.164	9873	11218	62	10151.822	9894	10686	40	10597.025	9866	11675	82	10439.817	9947	11577	84	10275.227	9809	11706	64	10215.094	9810	10963	71	10355.437	9835	11617	58	10378.311	9918	11581	65
202	92	10139.945	9890	10945	66	10206.637	9847	10943	63	10119.270	9819	11295	82	10143.244	9879	11009	61	10145.312	9855	11076	62	10164.161	9855	10876	40	10525.850	9891	11873	82	10364.805	9823	12556	84	10175.393	9897	11347	64	10090.453	9821	11002	71	10364.395	9845	11466	58	10445.534	9850	12193	65
203	92	10105.608	9891	10563	66	10130.954	9855	10954	63	10038.825	9913	10859	82	10176.329	9714	11923	61	10274.771	9861	11646	62	10198.210	9784	11670	40	10555.925	9795	11818	82	10344.915	9869	11676	84	10116.952	9848	11230	64	10223.781	9857	11221	71	10411.042	9798	12097	58	10404.482	9894	12032	65
204	92	10140.532	9905	11160	66	10157.470	9892	11109	63	10022.683	9909	10660	82	10125.231	9861	11116	61	10149.360	9868	11202	62	10171.290	9868	11348	40	10606.950	9974	11741	82	10310.195	9805	12045	84	10167.727	9865	11097	64	10123.922	9900	10958	71	10285.930	9849	11383	58	10540.121	9865	12338	65
205	92	10163.782	9892	11226	66	10143.228	9855	11363	63	10113.762	9789	12049	82	10153.122	9893	10937	61	10125.918	9887	11201	62	10242.936	9877	11230	40	10403.300	9821	11323	82	10242.305	9809	11279	84	10236.893	9842	11468	64	10276.688	9840	12075	71	10369.761	9830	11839	58	10289.482	9859	11218	65
206	92	10190.685	9777	11322	66	10287.121	9871	11988	63	10066.604	9818	10652	82	10205.220	9900	11003	61	10217.459	9879	11996	62	10172.451	9880	10975	40	10426.800	9855	11873	82	10229.244	9826	11203	84	10271.560	9862	11626	64	10052.562	9880	10431	71	10349.577	9776	11913	58	10487.586	9886	11772	65
207	92	10195.489	9855	11361	66	10217.772	9880	10869	63	10067.159	9868	10506	82	10148.500	9811	11362	61	10298.033	9726	12414	62	10165.387	9834	11265	40	10601.775	9890	12732	82	10176.683	9858	11731	84	10243.607	9822	11751	64	10107.172	9817	11476	71	10374.310	9908	12270	58	10264.569	9935	11830	65
208	92	10162.065	9811	11137	66	10267.318	9920	11667	63	10085.381	9831	10964	82	10293.366	9906	11071	61	10188.459	9909	11259	62	10213.161	9892	11838	40	10692.725	9896	12288	82	10240.073	9892	11370	84	10206.048	9829	11506	64	10092.484	9910	10857	71	10447.281	9835	11998	58	10308.914	9904	11917	65
209	92	10136.652	9841	11182	66	10193.894	9872	10875	63	10062.396	9927	10475	82	10162.354	9844	10919	61	10079.345	9902	10840	62	10105.839	9899	11113	40	10524.000	9968	12575	82	10190.158	9840	11307	84	10253.679	9865	11467	64	10058.219	9852	10787	71	10380.859	9765	12030	58	10373.793	9896	11988	65
210	92	10165.989	9882	11215	66	10138.121	9892	11228	63	10119.698	9915	10930	82	10192.402	9863	11488	61	10051.246	9904	10460	62	10177.032	9914	11452	40	10501.800	9946	12294	82	10241.634	9877	11185	84	10167.952	9801	12749	64	10092.531	9888	10689	71	10396.507	9709	11921	58	10346.086	9815	12507	65
211	92	10162.956	9764	10819	66	10095.788	9831	10767	63	10199.096	9816	11522	82	10140.622	9882	10960	61	10227.787	9880	11509	62	10219.274	9739	11742	40	10758.900	10058	12073	82	10310.024	9852	11025	84	10360.012	9926	12437	64	10105.156	9915	10845	71	10404.901	9864	11569	58	10253.862	9883	11466	65
212	92	10063.500	9910	10721	66	10120.606	9875	11529	63	10072.127	9923	11138	82	10223.402	9871	11264	61	10125.951	9867	10943	62	10313.854	9857	11603	40	10441.400	9920	11477	82	10440.049	9777	12779	84	10187.238	9806	11001	64	10145.125	9733	11423	71	10253.112	9860	11115	58	10347.862	9902	11947	65
213	92	10114.435	9850	10879	66	10082.288	9736	10716	63	10073.206	9865	10782	82	10096.476	9878	10969	61	10144.541	9889	11200	62	10239.113	9869	11323	40	10510.650	9950	11531	82	10505.524	9915	11621	84	10337.893	9814	11881	64	10057.719	9899	10749	71	10285.986	9752	11437	58	10388.052	9869	11757	65
214	92	10085.468	9879	10938	66	10132.758	9871	11240	63	10026.333	9910	10801	82	10149.366	9908	11254	61	10137.935	9900	11667	62	10237.839	9646	11182	40	10377.225	9883	11342	82	10437.731	9822	11489	84	10285.012	9841	12153	64	10022.141	9919	10358	71	10308.915	9867	11360	58	10332.638	9848	11068	65
215	92	10207.424	9761	11427	66	10021.363	9871	10402	63	10064.079	9856	10777	82	10183.231	9893	11474	61	10154.115	9805	12215	62	10185.822	9889	11246	40	10373.925	9896	11683	82	10416.927	9733	12389	84	10307.917	9877	11700	64	10076.969	9788	10917	71	10321.676	9858	11485	58	10461.052	9850	12573	65
216	92	10153.152	9846	11075	66	10119.758	9812	10932	63	10165.175	9891	11582	82	10213.829	9927	11495	61	10156.263	9833	10870	62	10134.581	9907	10763	40	10591.550	9911	12117	82	10474.000	9805	11697	84	10349.262	9779	11438	64	10083.609	9806	11763	71	10402.930	9882	12127	58	10721.396	9908	12823	65
217	92	10121.598	9780	10915	66	10147.272	9877	11115	63	10095.904	9890	11069	82	10121.951	9857	11146	61	10201.541	9752	11413	62	10279.774	9850	11601	40	10421.225	9881	11281	82	10281.585	9801	11184	84	10174.381	9732	11510	64	10122.281	9790	10905	71	10366.972	9898	11820	58	10476.793	9853	11455	65
218	92	10254.076	9869	11499	66	10073.349	9881	10775	63	10089.032	9855	11242	82	10185.500	9798	11615	61	10223.737	9822	11099	62	10253.581	9913	11625	40	10649.325	9876	12173	82	10318.902	9851	11679	84	10268.571	9775	11478	64	10099.438	9889	10829	71	10408.972	9805	12379	58	10517.225	9742	12132	65
219	92	10095.500	9833	11173	66	10208.924	9891	11200	63	10013.746	9886	10474	82	10109.305	9874	10856	61	10152.983	9903	11205	62	10042.307	9857	10704	40	10422.525	9982	11105	82	10346.024	9878	11831	84	10263.310	9831	11427	64	10058.562	9887	10551	71	10301.324	9898	11400	58	10554.327	9929	11873	65
220	92	10160.282	9895	11503	66	10225.242	9913	12012	63	10080.096	9858	10756	82	10167.488	9903	10933	61	10390.147	9915	11657	62	10109.322	9797	11162	40	10179.500	9936	10721	82	10215.061	9832	11242	84	10125.440	9850	11001	64	10094.391	9898	10851	71	10322.634	9834	11963	58	10531.069	9864	12468	65
221	92	10193.000	9861	11110	66	10087.424	9875	10603	63	10078.762	9876	10569	82	10191.231	9860	11460	61	10345.410	9930	12448	62	10118.549	9915	10966	40	10361.200	9855	11466	82	10184.244	9901	10997	84	10310.083	9828	11820	64	10025.625	9892	10335	71	10310.873	9813	11439	58	10373.689	9852	11225	65
222	92	10097.989	9819	11120	66	10222.121	9859	11511	63	10160.286	9912	10993	82	10233.146	9820	11334	61	10200.983	9938	11300	62	10230.483	9894	11597	40	10359.000	9849	11576	82	10103.695	9887	11014	84	10154.357	9890	11397	64	10043.469	9885	11384	71	10214.845	9879	10907	58	10167.775	9882	11118	65
223	92	10152.848	9819	10843	66	10267.758	9871	12113	63	10127.635	9904	11051	82	10123.109	9860	10722	61	10244.181	9694	12502	62	10148.161	9832	11108	40	10333.350	9939	10950	82	10348.878	9755	11539	84	10189.654	9875	11096	64	10011.297	9883	10292	71	10377.676	9853	11550	58	10255.034	9702	11411	65
224	92	10121.892	9827	10836	66	10290.742	9778	11303	63	10046.063	9838	10423	82	10190.585	9868	11122	61	10215.082	9859	10806	62	10154.983	9890	10854	40	10133.625	9876	11065	82	10190.646	9850	10992	84	10305.869	9814	12047	64	10090.344	9851	10881	71	10227.817	9888	11232	58	10224.448	9916	11513	65
225	92	10182.826	9898	10958	66	10205.182	9760	11350	63	10088.667	9871	10662	82	10136.354	9812	11007	61	10106.804	9895	10772	62	10288.742	9927	11082	40	10084.600	9916	10632	82	10163.439	9894	10888	84	10282.202	9617	12557	64	10047.141	9857	10429	71	10258.479	9893	11628	58	10337.621	9929	11534	65
226	92	10211.413	9887	11257	66	10200.106	9839	11233	63	10110.904	9798	11082	82	10158.220	9829	11693	61	10184.787	9900	11056	62	10270.081	9896	11515	40	10298.650	9755	11642	82	10159.195	9814	11182	84	10388.607	9867	11559	64	10063.203	9857	11382	71	10360.634	9749	11386	58	10322.689	9620	11899	65
227	92	10152.598	9849	11197	66	10138.121	9861	11549	63	10042.698	9882	10416	82	10137.366	9833	11492	61	10125.951	9846	11123	62	10117.500	9888	11362	40	10108.875	9928	10417	82	10192.451	9775	11632	84	10230.107	9875	11635	64	10071.547	9879	10464	71	10175.197	9737	11868	58	10324.569	9904	11685	65
228	92	10166.174	9876	10969	66	10068.379	9891	10679	63	10068.032	9833	10649	82	10221.207	9909	11961	61	10163.672	9880	10917	62	10115.322	9897	11141	40	10037.025	9865	10619	82	10103.329	9900	10687	84	10332.369	9832	12128	64	10138.547	9901	11135	71	10233.423	9837	11288	58	10288.655	9877	11547	65
229	92	10182.044	9801	11362	66	10105.454	9927	10824	63	10043.444	9923	10264	82	10265.927	9910	12112	61	10075.771	9868	10568	62	10157.387	9885	10867	40	10147.100	9900	10758	82	10249.109	9796	11191	84	10272.679	9934	11733	64	10096.047	9836	10946	71	10201.507	9737	11741	58	10348.086	9726	11356	65
230	92	10172.131	9757	11056	66	10082.833	9882	10770	63	10129.587	9915	11059	82	10223.707	9901	11034	61	10129.263	9904	11646	62	10188.064	9848	11877	40	10203.850	9879	11079	82	10136.122	9871	11359	84	10221.833	9841	11237	64	10067.062	9818	10793	71	10148.085	9851	10793	58	10062.018	9785	10539	65
231	92	10166.521	9714	11588	66	10064.121	9898	10572	63	10109.381	9912	10864	82	10157.427	9856	11257	61	10099.705	9893	10762	62	10127.807	9915	11469	40	10063.500	9871	10696	82	10085.049	9897	10957	84	10412.369	9855	12447	64	10043.406	9917	10464	71	10276.169	9826	11805	58	10136.362	9842	11241	65
232	92	10115.729	9779	11188	66	10076.879	9861	10812	63	10093.571	9868	11023	82	10175.756	9799	10973	61	10115.115	9853	11028	62	10318.758	9780	12027	40	10248.600	9889	11429	82	10164.439	9922	11369	84	10118.762	9920	10843	64	10070.125	9868	10716	71	10180.268	9842	11110	58	10161.741	9810	11171	65
233	92	10131.369	9816	10983	66	10202.470	9774	10827	63	10087.841	9851	11046	82	10244.988	9877	11858	61	10102.787	9831	10813	62	10118.354	9871	11239	40	10101.075	9943	10743	82	10142.269	9903	11146	84	10201.500	9738	11400	64	10041.953	9865	10457	71	10081.127	9895	10925	58	10079.569	9902	10507	65
234	92	10117.576	9883	11289	66	10147.228	9890	11288	63	10091.937	9885	10989	82	10123.342	9888	11247	61	10049.278	9882	10581	62	10123.710	9766	11343	40	10172.125	9919	11091	82	10153.512	9776	11619	84	10297.631	9904	12018	64	10096.969	9933	10743	71	10214.958	9901	12049	58	10205.104	9939	11290	65
235	92	10145.315	9824	11335	66	10210.849	9829	11505	63	10047.794	9898	10700	82	10196.158	9813	11405	61	10101.410	9926	10651	62	10117.290	9926	11386	40	10084.175	9876	10923	82	10116.171	9862	10817	84	10208.346	9873	11398	64	10148.344	9869	10819	71	10110.310	9903	11599	58	10148.896	9855	11332	65
236	92	10155.239	9835	10868	66	10055.379	9890	10707	63	10118.777	9866	11286	82	10273.780	9887	12535	61	10062.000	9891	10478	62	10150.113	9882	10783	40	10197.025	9885	11123	82	10064.378	9891	10844	84	10289.036	9850	11578	64	10077.750	9919	11166	71	10216.353	9912	10967	58	10152.104	9798	10803	65
237	92	10088.642	9893	10868	66	10159.288	9915	11483	63	10120.127	9890	10856	82	10107.085	9858	10667	61	10093.787	9884	10950	62	10114.339	9887	11000	40	10161.700	9839	10761	82	10097.158	9868	11260	84	10214.131	9880	11837	64	10132.141	9872	10780	71	10137.873	9903	11126	58	10108.345	9778	10984	65
238	92	10026.358	9885	10392	66	10056.091	9859	10557	63	10043.143	9911	10536	82	10201.476	9861	12323	61	10131.983	9870	10885	62	10207.871	9914	11148	40	10446.525	9936	11428	82	10138.707	9882	11736	84	10195.738	9932	11598	64	9998.641	9882	10217	71	10227.423	9917	11308	58	10119.879	9917	11545	65
239	92	10094.794	9830	10743	66	10109.924	9860	10576	63	10122.175	9887	10923	82	10207.598	9744	12226	61	10151.426	9849	11205	62	10172.597	9889	11018	40	10143.575	9813	10815	82	10163.695	9908	10902	84	10254.346	9829	11823	64	10021.672	9889	10412	71	10117.423	9884	11445	58	10163.552	9824	11428	65
240	92	10086.229	9874	10693	66	10111.621	9895	11029	63	10149.777	9862	11252	82	10252.391	9836	11523	61	10376.688	9855	12740	62	10182.113	9777	11107	40	10104.950	9830	10913	82	10186.402	9875	11152	84	10188.690	9905	11179	64	10093.000	9908	10862	71	10247.972	9878	11178	58	10174.086	9808	11662	65
241	92	10139.065	9806	11869	66	10166.349	9863	11144	63	10075.175	9844	10585	82	10137.805	9851	10791	61	10233.312	9837	11756	62	10209.613	9815	11044	40	10201.875	9877	10758	82	10170.012	9849	11325	84	10290.167	9893	10973	64	10052.531	9875	10732	71	10150.366	9919	11171	58	10077.621	9871	10652	65
242	92	10110.489	9920	11003	66	10210.909	9819	10814	63	10041.810	9852	10413	82	10253.622	9841	11792	61	10264.590	9832	11561	62	10206.678	9846	10941	40	10136.675	9923	11240	82	10114.305	9797	11235	84	10434.238	9834	11465	64	10137.062	9823	10819	71	10073.647	9871	10623	58	10069.086	9880	10602	65
243	92	10153.695	9759	12037	66	10094.788	9916	11100	63	10060.254	9910	10592	82	10105.585	9907	11257	61	10160.672	9884	11311	62	10277.549	9849	11175	40	10111.100	9898	10516	82	10114.036	9866	11076	84	10309.893	9824	11200	64	10060.938	9900	10798	71	10110.423	9871	11708	58	10104.707	9913	10968	65
244	92	10047.968	9903	10584	66	10054.606	9902	10456	63	10058.825	9846	10601	82	10171.293	9854	11602	61	10149.655	9920	11206	62	10146.693	9839	10879	40	10052.450	9904	10562	82	10213.000	9851	11130	84	10231.452	9881	11685	64	10048.844	9936	10405	71	10158.493	9883	11303	58	10019.638	9795	10804	65
245	92	10108.881	9901	10894	66	10045.016	9926	10864	63	10070.635	9832	10527	82	10146.183	9887	11377	61	10160.508	9743	11152	62	10104.581	9777	10955	40	10154.100	9866	11147	82	10215.829	9849	11510	84	10223.833	9923	11577	64	10041.875	9913	10595	71	10055.281	9854	10601	58	10053.275	9876	10686	65
246	92	10199.881	9807	11166	66	10290.970	9869	11846	63	10050.604	9834	11115	82	10218.231	9849	12061	61	10117.147	9895	10798	62	10170.322	9841	11384	40	10168.450	9846	11586	82	10186.829	9867	12081	84	10188.679	9884	10759	64	10013.359	9909	10204	71	10101.873	9868	10866	58	10121.982	9875	10919	65
247	92	10226.532	9824	11326	66	10316.137	9790	11696	63	10084.413	9890	11082	82	10197.305	9804	11610	61	10143.082	9808	10901	62	10214.564	9874	11310	40	10108.925	9853	10634	82	10163.134	9793	11460	84	10200.727	9892	11213	64	10043.406	9868	10576	71	10229.014	9863	12334	58	10078.741	9911	10700	65
248	92	10247.989	9849	11112	66	10273.637	9926	11157	63	10083.873	9892	10953	82	10190.598	9693	11921	61	10239.853	9903	11143	62	10227.564	9857	11351	40	10240.475	9845	11619	82	10250.122	9907	11423	84	10240.952	9837	12126	64	9998.062	9915	10176	71	10111.366	9905	10649	58	10043.518	9861	10698	65
249	92	10260.358	9863	12043	66	10335.924	9898	11810	63	10297.635	9919	11571	82	10229.622	9882	11822	61	10208.246	9839	11611	62	10198.839	9801	11926	40	10138.800	9746	10828	82	10152.305	9830	11582	84	10249.786	9905	11816	64	10063.109	9841	10721	71	10120.353	9878	11056	58	10171.655	9829	11170	65
250	92	10124.544	9881	10672	66	10464.272	9744	11852	63	10189.556	9880	11283	82	10226.695	9884	11770	61	10152.131	9840	11749	62	10188.017	9936	11191	40	10091.950	9848	10741	82	10132.902	9855	10995	84	10231.107	9862	11410	64	10063.438	9865	11007	71	10109.169	9906	10975	58	10042.931	9916	10507	65
251	92	10225.261	9913	11328	66	10374.984	9851	13253	63	10177.841	9874	11483	82	10174.109	9875	11905	61	10330.360	9859	12090	62	10216.307	9924	11636	40	10070.975	9923	10551	82	10202.731	9881	11043	84	10346.643	9838	11581	64	10090.953	9826	11041	71	10077.634	9922	11085	58	10101.104	9873	10676	65
252	92	10293.565	9822	11467	66	10441.091	9924	12486	63	10200.032	9896	11310	82	10309.634	9864	12619	61	10235.606	9825	11675	62	10228.500	9873	11382	40	10260.700	9909	11050	82	10237.305	9906	11200	84	10300.404	9912	11829	64	10021.578	9889	10512	71	10053.662	9900	10675	58	10150.155	9896	11508	65
253	92	10204.619	9891	11355	66	10437.758	9914	12745	63	10282.381	9800	11564	82	10315.524	9876	12489	61	10169.705	9829	11463	62	10306.951	9877	11152	40	10218.500	9838	11766	82	10598.598	9954	12732	84	10217.727	9890	11678	64	10058.844	9827	10858	71	10080.761	9883	11088	58	10111.259	9901	11343	65
254	92	10360.402	9811	11535	66	10359.561	9840	11925	63	10243.746	9853	11944	82	10258.012	9731	12219	61	10167.524	9843	10884	62	10216.500	9822	11074	40	10246.850	9941	11300	82	10401.671	9868	11842	84	10262.690	9920	11619	64	10058.109	9885	10847	71	10131.042	9937	11019	58	10086.379	9871	10844	65
255	92	10266.163	9870	11543	66	10759.772	9905	13328	63	10135.032	9884	10739	82	10469.158	9846	13144	61	10203.606	9892	11266	62	10291.097	9859	11230	40	10105.125	9939	10781	82	10485.158	9858	12265	84	10318.738	9866	12679	64	10022.125	9916	10496	71	10137.014	9873	11448	58	10052.104	9860	10899	65
256	92	10289.532	9870	11597	66	10612.606	9930	13016	63	10310.683	9868	11603	82	10375.512	9863	13730	61	10163.967	9930	11054	62	10189.726	9838	10718	40	10459.225	9997	11764	82	10378.146	9855	11759	84	10190.227	9872	11367	64	10073.891	9897	10837	71	10081.676	9862	10529	58	10147.414	9851	10724	65
257	92	10234.413	9836	11393	66	10634.379	9852	12799	63	10234.048	9843	11092	82	10372.549	9820	12122	61	10230.049	9903	11029	62	10299.371	9838	11926	40	10090.400	9927	10627	82	10452.902	9965	11729	84	10236.262	9865	11705	64	10095.547	9841	11138	71	10169.873	9883	11898	58	10142.241	9896	10961	65
258	92	10281.044	9905	11652	66	10397.454	9959	11834	63	10272.286	9929	11985	82	10341.134	9865	12147	61	10141.524	9891	10733	62	10143.597	9901	11584	40	10148.250	9889	10620	82	10656.146	9912	12529	84	10226.440	9880	12240	64	10060.781	9908	10868	71	10224.169	9862	11747	58	10063.689	9917	10584	65
259	92	10191.837	9738	11737	66	10564.439	9920	12213	63	10208.143	9843	11180	82	10415.891	9917	11707	61	10171.360	9890	10825	62	10374.968	9809	11094	40	10329.450	9844	11803	82	10409.829	9878	11853	84	10365.917	9920	12738	64	10053.938	9904	10697	71	10117.915	9843	11196	58	10158.069	9890	10701	65
260	92	10150.663	9793	11538	66	10638.151	9919	12743	63	10249.777	9916	11514	82	10226.146	9874	11215	61	10238.377	9836	11111	62	10302.081	9806	11072	40	10242.300	9913	10945	82	10594.049	9867	12250	84	10258.679	9756	11516	64	10044.375	9890	11112	71	10134.423	9904	11152	58	10118.052	9889	10937	65
261	92	10182.881	9836	11886	66	10279.258	9878	11657	63	10280.523	9725	11389	82	10314.549	9822	12188	61	10223.278	9881	11543	62	10342.113	9930	11715	40	10343.300	9897	11155	82	10348.280	9754	11210	84	10220.310	9865	10968	64	10054.891	9853	10816	71	10223.605	9894	11425	58	10148.621	9802	11368	65
262	92	10258.337	9894	12079	66	10452.197	9808	12395	63	10238.048	9791	11047	82	10274.598	9811	11636	61	10055.574	9893	10517	62	10321.097	9932	11836	40	10535.275	9893	11319	82	10328.805	9869	11920	84	10140.750	9848	11453	64	10103.312	9865	11065	71	10164.353	9736	10902	58	10093.775	9871	10774	65
263	92	10093.555	9842	10831	66	10550.879	9900	12945	63	10204.175	9751	11019	82	10441.878	9830	12609	61	10139.672	9881	10988	62	10117.839	9863	10948	40	10426.000	9803	11394	82	10417.122	9874	11715	84	10187.048	9908	10974	64	10101.312	9765	11626	71	10070.732	9913	10653	58	10124.362	9907	11194	65
264	92	10155.555	9868	10961	66	10472.863	9779	11775	63	10299.365	9819	11616	82	10330.744	9844	12193	61	10254.508	9821	11257	62	10257.274	9908	11454	40	10417.200	9870	11751	82	10227.402	9837	11156	84	10316.250	9842	12068	64	10012.109	9889	10566	71	10161.676	9883	11401	58	10082.155	9873	10747	65
265	92	10189.131	9869	11166	66	10302.803	9880	11901	63	10264.857	9915	12490	82	10324.671	9903	12249	61	10294.705	9789	11430	62	10329.839	9853	11729	40	10697.850	9963	13685	82	10197.073	9645	10792	84	10266.869	9868	11415	64	10043.375	9869	10554	71	10036.915	9878	10431	58	10190.948	9872	11599	65
266	92	10188.185	9878	10959	66	10472.939	9943	12507	63	10346.777	9861	11399	82	10281.269	9781	11608	61	10256.131	9884	11573	62	10177.646	9836	10953	40	10362.875	9937	11234	82	10289.866	9811	11736	84	10153.583	9826	11163	64	10014.406	9879	10327	71	10135.000	9849	10819	58	10116.741	9843	10693	65
267	92	10248.771	9877	11128	66	10570.288	9903	11926	63	10324.365	9879	11571	82	10249.780	9828	13081	61	10110.312	9858	10762	62	10266.468	9877	11327	40	10356.975	9906	11028	82	10301.317	9896	11614	84	10159.369	9839	10890	64	9994.719	9899	10141	71	10197.099	9913	11284	58	10238.793	9852	11854	65
268	92	10283.587	9843	12596	66	10363.394	9854	11538	63	10327.604	9767	11074	82	10346.756	9835	12621	61	10120.869	9855	10647	62	10257.403	9902	11503	40	10300.000	9889	11300	82	10247.024	9909	11195	84	10154.773	9774	11336	64	10068.359	9814	10475	71	10129.774	9902	10930	58	10149.173	9876	11179	65
269	92	10236.989	9790	11160	66	10503.924	9829	12122	63	10278.984	9908	11154	82	10264.951	9839	11821	61	10190.410	9786	11081	62	10062.468	9755	10904	40	10425.300	9854	11716	82	10204.439	9756	11801	84	10239.238	9842	11474	64	10015.109	9892	10339	71	10176.789	9811	11716	58	10057.104	9883	10672	65
270	92	10177.945	9890	10803	66	10469.484	9907	13584	63	10327.762	9808	11812	82	10250.939	9786	13109	61	10186.049	9923	11567	62	10193.500	9845	10845	40	10546.125	9871	11826	82	10202.902	9899	11201	84	10239.643	9877	11632	64	9985.359	9871	10057	71	10080.408	9912	10718	58	10087.638	9903	10879	65
271	92	10241.402	9777	11458	66	10684.212	9936	13258	63	10409.477	9876	12297	82	10301.231	9808	11609	61	10217.213	9839	11318	62	10269.919	9897	10988	40	10737.300	9954	12443	82	10145.744	9904	11308	84	10242.536	9788	11735	64	10057.281	9866	10654	71	10128.141	9885	11027	58	10077.069	9917	10982	65
272	92	10325.065	9908	11477	66	10406.954	9915	11742	63	10263.302	9848	11442	82	10250.524	9866	11679	61	10274.771	9652	11955	62	10153.629	9848	10840	40	10433.075	9902	11164	82	10318.036	9859	11487	84	10206.060	9926	11139	64	10046.984	9907	10746	71	10152.042	9849	10786	58	10011.621	9820	10253	65
273	92	10151.076	9845	10874	66	10296.682	9862	11203	63	10303.048	9840	11678	82	10235.134	9897	11620	61	10180.688	9910	11333	62	10269.951	9826	11379	40	10478.325	9829	11245	82	10143.464	9797	11247	84	10275.929	9861	11609	64	10026.141	9908	10494	71	10170.014	9831	11189	58	10077.414	9908	10726	65
274	92	10198.065	9855	11145	66	10620.712	9879	12695	63	10405.254	9653	11975	82	10327.378	9843	11894	61	10193.967	9924	11368	62	10221.532	9883	12040	40	10301.375	9887	11237	82	10143.427	9888	10900	84	10141.048	9758	10808	64	9995.156	9911	10126	71	10129.690	9886	10854	58	10045.621	9862	10476	65
275	92	10299.532	9853	11809	66	10408.909	9855	11334	63	10196.048	9735	12328	82	10234.098	9828	11409	61	10222.836	9874	11065	62	10243.742	9898	11096	40	10428.925	9892	11718	82	10119.451	9867	10863	84	10189.048	9856	11136	64	10008.609	9901	10302	71	10088.774	9910	11430	58	10072.931	9898	10755	65
276	92	10143.706	9891	10645	66	10437.394	9767	11725	63	10343.492	9839	12025	82	10233.805	9864	11106	61	10144.869	9855	10808	62	10166.646	9864	10984	40	10120.675	9841	10663	82	10193.305	9862	11199	84	10165.000	9839	10984	64	10058.469	9826	11043	71	10086.169	9904	10616	58	10153.138	9859	11425	65
277	92	10304.837	9844	12318	66	10326.576	9859	11837	63	10255.968	9715	11851	82	10258.269	9736	12573	61	10111.213	9870	11151	62	10257.710	9845	11310	40	10175.800	9902	10888	82	10084.842	9861	10740	84	10126.071	9850	10957	64	10012.688	9913	10245	71	10092.592	9870	10768	58	10068.293	9876	10530	65
278	92	10317.771	9797	11445	66	10314.333	9813	11861	63	10267.683	9881	11038	82	10202.195	9858	11132	61	10275.951	9866	11833	62	10130.887	9873	10597	40	10219.225	9968	11016	82	10171.585	9867	11316	84	10284.773	9873	12606	64	10007.625	9878	10618	71	10091.324	9893	10949	58	10028.414	9906	10261	65
279	92	10266.358	9892	11319	66	10295.288	9923	12076	63	10071.523	9868	10632	82	10140.988	9881	11037	61	10097.213	9881	10900	62	10226.919	9883	10944	40	10225.900	9918	11049	82	10154.842	9887	11119	84	10138.727	9877	10991	64	10026.484	9925	10338	71	10082.451	9863	10869	58	10144.034	9906	11702	65
280	92	10101.598	9881	10784	66	10189.758	9815	11050	63	10109.444	9919	10669	82	10158.988	9717	11754	61	10165.853	9888	11151	62	10145.129	9878	10709	40	10170.275	9888	10939	82	10075.098	9872	10870	84	10217.273	9857	11112	64	10070.312	9869	10639	71	10090.577	9885	10703	58	10085.225	9904	10950	65
281	92	10152.663	9848	11199	66	10292.818	9925	11104	63	10116.396	9850	10855	82	10167.854	9856	11475	61	10177.983	9914	11238	62	10168.242	9845	11398	40	10136.400	9862	10569	82	10128.183	9873	10940	84	10205.440	9788	11203	64	10125.406	9827	11643	71	10054.662	9885	10648	58	10039.879	9918	10502	65
282	92	10249.935	9803	11020	66	10156.363	9895	10857	63	10121.286	9844	10841	82	10172.598	9874	11244	61	10189.787	9862	11318	62	10181.983	9917	11025	40	10194.525	9932	10691	82	10217.231	9817	11410	84	10148.988	9892	11184	64	10020.031	9882	10397	71	10049.395	9837	10700	58	10110.379	9892	11118	65
283	92	10075.218	9820	11138	66	10196.167	9892	11913	63	10176.777	9883	11907	82	10064.061	9836	10886	61	10129.131	9894	10944	62	10168.210	9729	11169	40	10143.650	9814	11375	82	10176.854	9857	11847	84	10240.596	9829	12065	64	10078.875	9798	10944	71	10121.296	9840	11045	58	10037.948	9900	10444	65
284	92	10090.968	9900	10784	66	10077.272	9904	10821	63	10152.254	9913	11736	82	10133.378	9869	11301	61	10110.394	9888	11360	62	10299.581	9906	10923	40	10208.950	9925	11250	82	10079.036	9823	10775	84	10185.012	9886	11342	64	10054.406	9923	10473	71	10023.366	9909	10557	58	10030.431	9839	10451	65
285	92	10051.152	9877	10780	66	10113.212	9877	11403	63	10137.523	9783	10718	82	10151.391	9857	10840	61	10123.901	9837	10822	62	10099.161	9867	10592	40	10063.150	9907	10668	82	10058.231	9799	11582	84	10260.333	9831	12463	64	10006.438	9893	10363	71	10019.774	9890	10784	58	10055.431	9904	10768	65
286	92	10109.750	9756	11094	66	10171.863	9862	10985	63	10088.841	9878	10604	82	10103.646	9914	10808	61	10186.967	9866	11296	62	10102.564	9893	10993	40	10112.500	9911	10962	82	10067.439	9903	11253	84	10240.798	9837	11562	64	10073.109	9825	10665	71	10018.028	9871	10553	58	10078.431	9883	11290	65
287	92	10144.055	9891	11073	66	10049.470	9901	11173	63	10081.968	9873	11006	82	10187.731	9864	11504	61	10065.459	9926	10347	62	10210.322	9939	11368	40	10196.550	9895	11060	82	10134.524	9847	11546	84	10270.940	9874	11387	64	10087.891	9877	11111	71	9997.268	9896	10360	58	10027.500	9899	10589	65
288	92	10100.869	9884	11115	66	10162.637	9752	11351	63	10210.952	9843	11194	82	10108.269	9845	10878	61	10207.623	9887	11051	62	10124.387	9886	11131	40	10065.325	9898	10598	82	10158.415	9869	11438	84	10168.321	9906	10949	64	10027.125	9879	10664	71	10051.239	9888	10483	58	10093.966	9898	10729	65
289	92	10106.555	9808	11233	66	10205.970	9791	11029	63	10159.683	9827	10440	82	10150.744	9845	10994	61	10172.918	9884	11077	62	10118.968	9835	10901	40	10041.500	9914	10467	82	10137.269	9878	11097	84	10301.583	9872	11766	64	10060.359	9873	10744	71	10080.085	9860	11433	58	10097.741	9892	10721	65
290	92	10103.087	9825	11285	66	10078.333	9916	11108	63	10066.777	9878	10901	82	10140.024	9861	11382	61	10179.967	9849	11548	62	10066.597	9929	10727	40	10203.200	9837	11124	82	10151.829	9819	10959	84	10365.750	9829	11903	64	9987.266	9907	10054	71	10045.239	9813	10533	58	10119.862	9896	10793	65
291	92	10053.674	9899	10845	66	10124.030	9857	11025	63	10141.540	9887	11284	82	10158.231	9871	11063	61	10181.787	9894	11608	62	10109.371	9865	10658	40	10235.825	9871	10909	82	10088.780	9843	11014	84	10272.571	9886	11634	64	10036.031	9888	10930	71	10062.211	9850	10784	58	10045.673	9877	10639	65
292	92	10122.902	9892	10839	66	10133.258	9870	11313	63	10158.254	9903	11216	82	10164.866	9887	11539	61	10141.853	9891	10663	62	10168.646	9861	10895	40	10185.750	9717	11133	82	10153.378	9883	11011	84	10260.869	9875	11434	64	10049.703	9893	10966	71	10031.000	9863	10822	58	10065.121	9838	10614	65
293	92	10129.392	9860	11316	66	10142.772	9871	10700	63	10133.619	9913	11178	82	10173.622	9873	11621	61	10218.869	9913	11160	62	10350.032	9879	12286	40	10112.675	9896	10526	82	10202.902	9853	11088	84	10226.786	9890	11800	64	10037.688	9871	10707	71	10017.281	9889	10367	58	10077.138	9877	10846	65
294	92	10147.979	9871	11234	66	10207.697	9917	11895	63	10116.777	9881	10898	82	10124.451	9882	10689	61	10237.492	9650	12376	62	10151.629	9897	10788	40	10111.575	9920	11027	82	10099.183	9820	11215	84	10258.821	9829	11686	64	10056.172	9872	10643	71	10073.183	9898	10654	58	10072.655	9842	10698	65
295	92	10145.250	9855	10730	66	10119.682	9877	10798	63	10130.396	9880	10971	82	10145.061	9820	11136	61	10249.295	9885	11036	62	10186.274	9821	11055	40	10150.900	9862	10812	82	10125.842	9898	11385	84	10217.798	9892	11687	64	10023.812	9886	10551	71	10036.507	9900	10673	58	10027.741	9908	10360	65
296	92	10158.892	9814	10780	66	10149.288	9788	11024	63	10123.175	9882	10899	82	10164.464	9819	10992	61	10219.508	9884	11343	62	10096.436	9849	10751	40	10190.550	9936	10831	82	10198.951	9864	11833	84	10238.036	9882	11146	64	10039.719	9851	10745	71	10055.479	9905	10586	58	10063.827	9877	10890	65
297	92	10090.445	9778	11325	66	10094.637	9849	11077	63	10021.762	9885	10344	82	10182.402	9817	11369	61	10105.229	9789	11094	62	10184.436	9851	11121	40	10145.675	9884	11170	82	10178.536	9808	11128	84	10221.667	9831	10870	64	10020.922	9912	10442	71	10017.310	9900	10387	58	10144.138	9908	11321	65
298	92	10075.032	9870	10675	66	10203.409	9778	10880	63	10014.650	9874	10602	82	10104.098	9798	10908	61	10203.935	9801	11265	62	10197.258	9807	11112	40	10099.950	9844	10961	82	10209.805	9786	11501	84	10171.154	9811	11356	64	10024.719	9874	10702	71	10051.141	9898	10716	58	10008.311	9907	10312	65
299	92	10137.587	9863	10735	66	10163.621	9879	11152	63	10103.587	9845	10633	82	10091.720	9880	11160	61	10377.836	9810	12154	62	10013.581	9861	10407	40	10122.600	9816	10989	82	10141.391	9883	10880	84	10268.786	9905	11426	64	10043.797	9895	10573	71	10065.000	9898	10909	58	10059.327	9892	10624	65
300	92	10079.348	9830	10826	66	10150.333	9893	10791	63	10067.111	9861	11004	82	10115.220	9820	10754	61	10223.885	9825	11348	62	10106.968	9846	10686	40	10224.925	9858	11369	82	10114.024	9837	10675	84	10313.000	9852	11669	64	9997.156	9903	10202	71	10022.296	9920	10611	58	10069.552	9875	10592	65
301	92	10121.315	9887	10909	66	10151.182	9863	11021	63	10030.762	9889	10650	82	10129.988	9800	12490	61	10193.000	9877	11240	62	10086.322	9852	10552	40	10098.700	9876	10781	82	10150.707	9904	11193	84	10243.310	9894	13438	64	10042.969	9883	10613	71	10046.281	9906	10794	58	10014.518	9893	10359	65
302	92	10170.271	9862	10914	66	10180.682	9869	11179	63	10036.921	9891	10779	82	10051.902	9858	10512	61	10301.278	9875	11511	62	10210.049	9881	11149	40	10104.700	9904	10880	82	10052.524	9841	10701	84	10290.821	9862	11214	64	10130.031	9908	11239	71	10100.634	9840	10780	58	10161.689	9796	10783	65
303	92	10143.174	9867	10891	66	10117.076	9870	10668	63	10097.190	9899	11031	82	10093.695	9887	10889	61	10168.623	9866	11174	62	10056.710	9906	10682	40	10132.750	9863	10581	82	10062.695	9836	10603	84	10287.262	9893	13221	64	10024.875	9874	10771	71	10099.972	9874	11637	58	10049.966	9922	10541	65
304	92	10104.685	9792	10980	66	10155.288	9873	11095	63	10062.333	9911	11047	82	10069.866	9906	10547	61	10183.688	9856	11015	62	10067.290	9907	10783	40	10222.375	9887	11003	82	10133.280	9848	11344	84	10281.762	9854	11314	64	9995.844	9932	10070	71	10032.042	9894	10422	58	10056.655	9862	10839	65
305	92	10128.402	9812	10788	66	10177.379	9814	10846	63	10097.333	9896	11182	82	10106.842	9917	11117	61	10231.836	9855	11655	62	10055.500	9834	10551	40	10285.175	9902	11535	82	10165.085	9890	11376	84	10388.821	9831	12641	64	10040.719	9846	10945	71	10028.888	9917	10613	58	10035.431	9901	10554	65
306	92	10132.989	9742	11278	66	10262.106	9889	11107	63	10031.540	9919	10524	82	10076.964	9873	11083	61	10209.853	9898	11952	62	10171.903	9875	12157	40	10394.100	9932	11372	82	10157.780	9864	11570	84	10302.321	9694	11309	64	10058.812	9855	10674	71	10071.296	9884	10879	58	10113.052	9872	11724	65
307	92	10175.979	9845	11568	66	10281.318	9744	11791	63	10060.571	9824	11053	82	10046.695	9883	10631	61	10241.017	9850	11804	62	10124.532	9877	10916	40	10762.875	9797	12180	82	10099.488	9877	10833	84	10311.214	9912	11839	64	10046.125	9878	10927	71	10087.423	9843	10522	58	10032.586	9897	10457	65
308	92	10098.261	9822	10938	66	10159.591	9811	10793	63	10062.286	9813	10618	82	10038.500	9861	10821	61	10274.918	9811	11196	62	10119.951	9926	11035	40	10548.700	9955	12223	82	10081.988	9893	10660	84	10217.262	9869	11129	64	10059.891	9906	10437	71	10046.479	9904	10534	58	10151.896	9827	11100	65
309	92	10066.152	9860	10832	66	10113.349	9761	11053	63	10085.508	9871	10943	82	10050.269	9914	10581	61	10242.951	9816	11479	62	10145.597	9906	11154	40	10561.500	9763	12565	82	10177.012	9855	10896	84	10313.346	9805	11548	64	10072.031	9832	11140	71	10144.465	9891	11356	58	10184.293	9837	11300	65
310	92	10067.152	9889	10664	66	10131.879	9892	10696	63	10111.096	9876	11056	82	10125.536	9915	11130	61	10298.426	9790	11154	62	10180.242	9917	10838	40	10696.325	9898	11710	82	10033.158	9884	10958	84	10318.071	9890	11569	64	10105.594	9853	11308	71	10185.211	9884	11202	58	10051.466	9869	10447	65
311	92	10129.435	9875	10923	66	10174.849	9894	11500	63	10013.286	9912	10628	82	10105.109	9867	10843	61	10156.640	9899	10877	62	10132.419	9874	10971	40	10855.800	10003	12588	82	10085.720	9879	10732	84	10218.440	9904	11501	64	10057.156	9896	10753	71	10161.859	9878	11173	58	10239.966	9904	11307	65
312	92	10162.000	9877	11271	66	10207.318	9896	11347	63	10014.810	9849	10550	82	10034.951	9849	10620	61	10326.345	9924	11839	62	10150.193	9920	10957	40	10704.650	9880	12759	82	10169.817	9812	11028	84	10168.654	9851	10999	64	10052.906	9844	10738	71	10135.535	9882	10810	58	10345.104	9595	11656	65
313	92	10172.044	9816	10900	66	10143.182	9867	11065	63	10020.984	9898	10402	82	10090.769	9883	10880	61	10331.295	9902	11736	62	10100.629	9910	10581	40	10988.675	9913	12427	82	10262.329	9813	11029	84	10218.773	9850	11299	64	10171.359	9865	11050	71	10140.704	9875	11219	58	10269.448	9861	11511	65
314	92	10133.750	9810	11302	66	10089.000	9912	10743	63	10059.968	9915	10754	82	10089.561	9877	11227	61	10241.804	9890	11971	62	10095.017	9859	11186	40	10835.250	9996	12895	82	10287.366	9710	11620	84	10249.238	9836	11461	64	10137.297	9919	11124	71	10244.901	9837	11321	58	10253.793	9869	11028	65
315	92	10147.608	9832	11050	66	10182.046	9913	11875	63	10074.396	9870	10804	82	10105.049	9872	10554	61	10258.278	9846	11427	62	10068.564	9885	10916	40	10871.425	9961	12366	82	10224.609	9836	11233	84	10293.846	9838	11607	64	10060.484	9898	10593	71	10062.057	9852	10587	58	10035.311	9890	10605	65
316	92	10135.392	9898	11704	66	10166.742	9853	11261	63	10082.317	9889	10481	82	10118.695	9845	10622	61	10187.082	9832	11284	62	10112.032	9899	10854	40	10959.375	9920	12106	82	10533.158	9855	12016	84	10286.833	9893	11696	64	10086.641	9863	11021	71	10200.831	9861	12417	58	10201.759	9872	12019	65
317	92	10082.794	9907	10793	66	10168.318	9805	11451	63	10146.429	9921	10936	82	10104.109	9884	11227	61	10469.164	9773	11887	62	10170.032	9835	11305	40	10538.175	9876	12294	82	10361.402	9860	12126	84	10252.404	9921	12273	64	10157.750	9855	11570	71	10223.408	9913	11428	58	10166.655	9889	11063	65
318	92	10320.642	9738	11527	66	10169.379	9824	11028	63	10095.984	9914	11275	82	10127.854	9904	10950	61	10330.935	9866	11696	62	10161.371	9926	10868	40	10978.800	9862	13598	82	10644.964	9769	12704	84	10276.596	9648	12439	64	10048.391	9900	10679	71	10154.888	9863	10659	58	10164.759	9865	10624	65
319	92	10209.021	9860	11091	66	10047.151	9896	10517	63	10033.096	9912	10765	82	10079.683	9779	10862	61	10313.426	9921	12058	62	10286.532	9835	12106	40	11142.975	9906	13197	82	10401.305	9819	11413	84	10280.833	9899	11887	64	10092.000	9886	10865	71	10186.761	9844	11246	58	10157.621	9845	11153	65
320	92	10188.968	9827	10937	66	10128.667	9857	11286	63	10118.223	9711	11396	82	10102.817	9880	10748	61	10271.164	9817	11612	62	10155.017	9915	10709	40	10745.675	9875	12689	82	10486.366	9957	11728	84	10369.119	9887	12358	64	10110.281	9916	11126	71	10244.958	9839	11447	58	10227.362	9823	11310	65
321	92	10166.794	9844	11083	66	10122.803	9873	10658	63	10071.127	9869	10873	82	10067.427	9904	10820	61	10280.213	9831	11537	62	10157.790	9886	10971	40	10744.225	9987	11897	82	10461.720	9832	11523	84	10211.512	9873	11397	64	10044.281	9894	10446	71	10235.042	9787	11641	58	10366.396	9860	12359	65
322	92	10213.152	9883	11314	66	10108.121	9885	10601	63	10122.000	9868	11193	82	10074.561	9883	10474	61	10324.541	9905	12295	62	10184.629	9892	11443	40	10798.475	9809	11870	82	10451.220	9895	12357	84	10414.071	9915	13110	64	10070.688	9907	10616	71	10357.183	9869	11572	58	10327.173	9942	11597	65
323	92	10119.544	9803	11406	66	10092.197	9866	10809	63	10157.175	9870	10724	82	10054.891	9897	10692	61	10362.508	9867	12102	62	10238.871	9868	11323	40	10662.250	10028	11965	82	10345.256	9837	11497	84	10167.369	9916	10919	64	10072.922	9898	10784	71	10165.028	9848	10849	58	10100.396	9904	10682	65
324	92	10163.011	9860	11084	66	10112.712	9864	10600	63	10048.000	9898	10647	82	10114.354	9846	10792	61	10278.295	9825	11562	62	10154.371	9856	10913	40	10861.425	9974	12292	82	10342.269	9859	11864	84	10312.333	9792	12588	64	10071.469	9838	10950	71	10314.057	9908	11988	58	10240.707	9905	11454	65
325	92	10224.315	9856	11539	66	10288.546	9778	11863	63	10109.698	9874	10903	82	10023.342	9905	10425	61	10134.640	9845	10928	62	10237.661	9872	11319	40	10547.425	9869	11919	82	10331.049	9870	11528	84	10276.654	9793	11313	64	10081.531	9863	11175	71	10225.774	9868	10930	58	10199.775	9909	11350	65
326	92	10081.413	9844	11104	66	10089.484	9865	10722	63	10069.190	9902	10666	82	10192.585	9805	11186	61	10305.655	9861	12355	62	10193.451	9891	10955	40	10288.050	9906	11137	82	10222.280	9865	11343	84	10332.667	9909	11526	64	10062.141	9868	10855	71	10293.873	9880	12532	58	10280.466	9910	12051	65
327	92	10133.456	9894	10862	66	10117.424	9894	10760	63	10056.254	9879	10702	82	10137.891	9926	11303	61	10104.426	9880	10812	62	10157.097	9915	10923	40	10499.800	9871	11333	82	10177.939	9914	10942	84	10254.654	9920	11279	64	10073.281	9861	11482	71	10205.099	9921	11155	58	10291.827	9909	11318	65
328	92	10175.076	9888	11224	66	10116.970	9920	11353	63	10044.492	9899	11814	82	10158.329	9862	11641	61	10179.410	9914	11363	62	10164.678	9880	10974	40	10370.450	9921	11535	82	10245.305	9906	11317	84	10254.667	9818	11134	64	10074.078	9915	11033	71	10272.943	9829	11323	58	10291.052	9823	11743	65
329	92	10139.718	9891	10932	66	10123.758	9784	10943	63	10073.635	9870	11004	82	10093.585	9840	10634	61	10277.000	9839	11623	62	10299.000	9825	11302	40	10595.750	9921	11441	82	10197.415	9895	11672	84	10345.738	9815	11617	64	10013.719	9901	10334	71	10276.338	9730	12611	58	10335.534	9844	12029	65
330	92	10197.924	9851	11143	66	10085.500	9895	10892	63	10026.190	9883	10499	82	10191.122	9812	11292	61	10272.229	9894	12193	62	10310.500	9921	11811	40	10188.975	9930	11064	82	10206.817	9872	11141	84	10260.596	9890	11743	64	10077.469	9912	11389	71	10282.845	9926	12243	58	10256.189	9838	11131	65
331	92	10160.348	9837	11109	66	10205.424	9898	11157	63	10106.889	9813	11290	82	10077.866	9913	10669	61	10286.869	9918	11515	62	10246.339	9816	11070	40	10523.125	9704	12900	82	10199.878	9724	11457	84	10345.702	9839	11625	64	10076.984	9903	11102	71	10171.774	9885	10754	58	10175.948	9894	11520	65
332	92	10113.261	9839	11042	66	10262.909	9906	12106	63	10071.825	9864	10703	82	10152.536	9812	11267	61	10189.853	9836	10942	62	10194.419	9839	11097	40	10540.525	9882	12723	82	10233.183	9887	11196	84	10316.571	9866	12012	64	10055.250	9911	10796	71	10289.155	9860	11773	58	10330.689	9903	12643	65
333	92	10248.468	9799	12034	66	10081.742	9861	10599	63	10094.730	9883	10893	82	10135.866	9844	11000	61	10261.049	9899	11644	62	10167.371	9918	10969	40	10701.200	9965	12250	82	10189.866	9757	12207	84	10306.977	9876	11097	64	10097.953	9864	11082	71	10311.085	9725	11767	58	10145.500	9613	11527	65
334	92	10311.598	9888	11425	66	10100.909	9852	10776	63	10105.540	9876	11032	82	10136.780	9822	10970	61	10205.082	9901	11600	62	10193.646	9913	11244	40	10431.425	9946	12266	82	10185.964	9847	11355	84	10228.119	9835	11398	64	10065.719	9920	10453	71	10169.930	9873	10908	58	10360.396	9826	11632	65
335	92	10053.652	9844	10606	66	10095.439	9931	10871	63	10122.317	9919	11047	82	10102.549	9885	11122	61	10266.869	9896	11518	62	10162.807	9893	10846	40	10539.475	9965	11795	82	10198.793	9840	11151	84	10335.096	9868	12120	64	10056.094	9911	10907	71	10158.380	9797	11232	58	10163.759	9876	10869	65
336	92	10242.771	9855	12023	66	10163.484	9763	11014	63	10126.286	9901	10876	82	10168.000	9892	11077	61	10264.033	9883	11369	62	10136.419	9784	10859	40	10694.250	9838	12136	82	10116.549	9889	10733	84	10238.929	9857	12240	64	10083.078	9836	10719	71	10371.915	9897	11458	58	10217.914	9882	11283	65
337	92	10269.761	9626	11839	66	10276.046	9882	11379	63	10013.175	9924	10294	82	10103.085	9822	10825	61	10542.935	9865	14132	62	10097.903	9852	10959	40	10356.375	9825	11568	82	10127.646	9911	10888	84	10191.619	9829	11734	64	10054.641	9892	11252	71	10347.831	9931	11617	58	10178.000	9891	11290	65
338	92	10169.076	9923	11147	66	10114.349	9853	10914	63	10116.302	9873	11636	82	10183.256	9825	11865	61	10325.722	9842	12161	62	10176.290	9903	11622	40	10310.000	9789	11581	82	10135.891	9730	11769	84	10412.512	9869	12242	64	10060.828	9872	10976	71	10126.915	9894	11002	58	10162.879	9881	11239	65
339	92	10058.076	9907	10735	66	10125.349	9893	11192	63	10085.523	9857	10705	82	10165.658	9875	11238	61	10306.623	9883	11177	62	10177.371	9856	11648	40	10222.000	9925	11299	82	10226.024	9835	11064	84	10332.488	9908	11796	64	10048.734	9908	11146	71	10303.774	9876	11968	58	10189.000	9897	11027	65
340	92	10066.206	9896	10601	66	10085.879	9855	11100	63	10072.350	9873	10843	82	10121.780	9817	10961	61	10296.967	9894	11634	62	10125.483	9856	10891	40	10396.650	9880	11502	82	10142.536	9831	10957	84	10374.154	9734	11522	64	10028.156	9889	10411	71	10236.563	9911	11937	58	10289.482	9881	12020	65
341	92	10106.837	9887	10756	66	10241.242	9883	11781	63	10050.127	9870	10687	82	10249.366	9819	11492	61	10401.394	9865	11622	62	10046.017	9924	10463	40	10276.200	9712	11255	82	10098.000	9902	10954	84	10436.690	9747	11335	64	10166.391	9877	10856	71	10257.112	9797	11838	58	10221.225	9913	11598	65
342	92	10059.500	9902	11028	66	10177.409	9913	11519	63	10087.794	9843	10768	82	10230.634	9757	11842	61	10297.524	9846	11353	62	10134.661	9849	10913	40	10161.350	9895	11383	82	10114.756	9845	11080	84	10274.238	9828	11852	64	10061.641	9870	10517	71	10215.521	9921	11541	58	10188.621	9889	11656	65
343	92	10114.500	9810	11298	66	10043.984	9883	10695	63	10014.921	9910	10298	82	10129.731	9826	10889	61	10188.147	9878	10931	62	10145.146	9889	11503	40	10504.075	9888	11647	82	10199.646	9864	11178	84	10327.679	9730	11576	64	10038.734	9906	10569	71	10309.507	9894	11671	58	10071.655	9768	11133	65
344	92	10144.989	9823	10986	66	10185.667	9850	11126	63	10135.079	9868	11173	82	10183.439	9881	11340	61	10355.033	9875	12238	62	10105.371	9910	10829	40	10108.575	9934	10861	82	10101.939	9899	11082	84	10222.702	9853	11386	64	10051.109	9925	10469	71	10229.112	9856	11395	58	10128.948	9907	11235	65
345	92	10121.782	9832	10935	66	10163.424	9858	11143	63	10023.619	9915	10289	82	10164.378	9764	11050	61	10144.049	9930	10658	62	10100.871	9905	10577	40	10190.550	9807	11444	82	10118.646	9810	10683	84	10318.654	9722	11758	64	10018.000	9900	10561	71	10311.943	9860	11429	58	10142.500	9853	11253	65
346	92	10141.294	9808	10910	66	10123.182	9761	11432	63	10060.429	9859	10525	82	10147.183	9879	11362	61	10197.065	9783	11378	62	10101.517	9881	10866	40	10276.700	9889	10810	82	10116.158	9818	11369	84	10347.679	9861	11460	64	10064.297	9832	10904	71	10206.155	9930	11085	58	10087.569	9879	11260	65
347	92	10082.087	9940	10867	66	10123.197	9907	10844	63	10087.063	9833	10749	82	10161.585	9885	11886	61	10115.574	9854	10831	62	10154.564	9906	11126	40	10232.025	9891	11151	82	10125.415	9907	11069	84	10180.167	9843	10968	64	10065.953	9892	10736	71	10252.859	9892	11408	58	10115.862	9879	11115	65
348	92	10129.848	9825	11141	66	10163.742	9785	11058	63	10099.396	9893	11097	82	10168.378	9839	11063	61	10148.459	9877	11283	62	10083.564	9869	10571	40	10124.475	9897	10574	82	10143.415	9875	11104	84	10266.714	9881	12152	64	10075.000	9870	11047	71	10213.746	9764	11264	58	10060.879	9872	10501	65
349	92	10062.456	9873	10995	66	10103.137	9896	10875	63	10116.635	9891	10983	82	10132.622	9870	10946	61	10156.360	9835	10880	62	10115.371	9891	10824	40	10161.000	9900	11246	82	10043.269	9883	10714	84	10305.596	9843	11961	64	10068.953	9878	10607	71	10164.605	9853	11292	58	10103.207	9886	10756	65
350	92	10105.108	9912	11303	66	10088.197	9887	10674	63	10025.984	9872	10626	82	10193.391	9847	10833	61	10125.819	9801	10835	62	10120.322	9904	10702	40	10297.575	9871	11550	82	10102.976	9896	10906	84	10395.869	9782	12537	64	10031.703	9891	10474	71	10222.577	9907	11026	58	10139.896	9839	11460	65
351	92	10080.771	9910	10943	66	10115.030	9904	10925	63	9998.048	9857	10538	82	10158.244	9728	11536	61	10060.885	9909	10642	62	10193.226	9889	10829	40	10284.450	9895	11141	82	10127.391	9776	11047	84	10161.571	9889	10793	64	10088.797	9934	10828	71	10166.535	9826	11388	58	10170.259	9829	11343	65
352	92	10154.445	9862	11082	66	10128.106	9871	11166	63	10069.904	9847	10854	82	10092.902	9889	11280	61	10142.459	9916	10977	62	10136.371	9875	11114	40	10097.500	9873	10833	82	10093.658	9922	11155	84	10265.512	9908	11309	64	10051.891	9906	10857	71	10115.254	9776	10712	58	10168.225	9880	10627	65
353	92	10072.652	9863	10720	66	10149.894	9917	11799	63	10150.873	9819	11146	82	10169.122	9911	11196	61	10168.967	9921	11126	62	10148.081	9910	10842	40	10112.850	9913	10860	82	10063.122	9830	10960	84	10267.321	9921	11352	64	10012.953	9882	10398	71	10093.366	9901	10585	58	10102.275	9733	11874	65
354	92	10034.544	9891	10479	66	10174.228	9891	11724	63	10075.714	9843	11041	82	10128.220	9844	11173	61	10090.672	9873	10660	62	10153.871	9883	10938	40	10121.225	9871	10717	82	10141.000	9891	11060	84	10148.071	9823	10945	64	10067.047	9853	10699	71	10256.366	9834	11610	58	10082.396	9840	10739	65
355	92	10154.250	9866	11304	66	10188.863	9835	11183	63	10108.270	9843	11204	82	10129.549	9836	10879	61	10119.278	9747	11202	62	10033.661	9884	10410	40	10252.025	9920	11690	82	10141.293	9865	11030	84	10200.643	9833	11099	64	10005.578	9919	10171	71	10251.408	9856	11683	58	10150.225	9886	10854	65
356	92	10128.358	9777	11352	66	10046.788	9903	10700	63	10085.238	9852	10753	82	10087.256	9845	11166	61	10121.213	9882	11226	62	10148.371	9890	10921	40	10163.025	9921	11188	82	10097.902	9859	10915	84	10256.404	9849	11312	64	10032.016	9855	10943	71	10170.197	9879	11004	58	10147.275	9899	10759	65
357	92	10094.608	9875	10859	66	10179.954	9852	11191	63	10120.698	9828	11027	82	10174.927	9844	11070	61	10062.328	9863	10804	62	10217.371	9923	11235	40	10171.925	9867	11292	82	10203.305	9859	11251	84	10251.429	9826	11184	64	10114.797	9904	10812	71	10075.338	9908	11049	58	10058.225	9900	10517	65
358	92	10136.337	9886	11059	66	10151.197	9888	10876	63	10011.477	9924	10309	82	10215.609	9862	11698	61	10242.410	9869	11350	62	10194.887	9867	11244	40	10152.725	9849	11121	82	10176.073	9904	11690	84	10295.012	9784	11702	64	10035.312	9920	10316	71	10123.789	9888	10844	58	10059.500	9883	10588	65
359	92	10212.500	9808	11100	66	10121.046	9888	11098	63	10091.048	9904	10972	82	10095.012	9893	10738	61	10181.606	9903	10984	62	10172.742	9879	11798	40	10143.100	9847	10765	82	10224.256	9892	11514	84	10200.107	9787	11178	64	10026.594	9871	10422	71	10178.226	9918	11447	58	10176.775	9833	10930	65
360	92	10190.348	9865	11327	66	10050.546	9917	10789	63	10066.889	9823	10636	82	10150.207	9883	11030	61	10182.935	9806	10817	62	10142.629	9922	11008	40	10158.300	9808	10715	82	10257.366	9860	11241	84	10159.298	9890	11094	64	10003.297	9899	10160	71	10112.493	9897	10746	58	10116.689	9893	11335	65
361	92	10147.055	9871	10949	66	10146.954	9854	10753	63	10064.746	9905	11039	82	10120.842	9886	11083	61	10188.278	9867	11346	62	10132.161	9897	10859	40	10061.550	9913	10452	82	10228.280	9854	10965	84	10175.773	9884	10951	64	10066.281	9921	10652	71	10203.338	9866	11214	58	10068.879	9901	10772	65
362	92	10205.435	9902	11581	66	10141.076	9896	11054	63	10045.571	9847	10619	82	10185.793	9840	11350	61	10269.196	9929	11809	62	10116.581	9895	10635	40	10095.850	9874	10543	82	10269.427	9855	11802	84	10266.512	9883	11301	64	10024.125	9884	10576	71	10042.099	9904	10709	58	10122.966	9794	11321	65
363	92	10073.598	9845	11016	66	10145.228	9787	11238	63	10086.429	9798	11278	82	10058.561	9883	10575	61	10149.459	9906	11010	62	10102.081	9880	10551	40	10092.775	9943	10392	82	10313.769	9907	11897	84	10313.619	9813	11800	64	10090.438	9896	10915	71	10131.028	9818	10887	58	10085.707	9854	10854	65
364	92	10298.163	9793	11655	66	10275.788	9789	11476	63	10180.937	9916	11333	82	10168.024	9838	10964	61	10298.967	9928	11609	62	10274.339	9923	12080	40	10323.750	10000	11359	82	10318.756	9887	13135	84	10161.107	9906	11036	64	10052.750	9903	10881	71	10073.563	9853	10828	58	10064.225	9907	10824	65
365	92	10235.185	9833	11359	66	10327.894	9935	12174	63	10153.048	9852	11055	82	10328.134	9839	12014	61	10248.328	9833	11260	62	10205.597	9854	11211	40	10142.325	9916	10851	82	10329.891	9923	11345	84	10198.631	9816	11832	64	10034.312	9895	10523	71	10108.789	9915	10592	58	10102.311	9876	10876	65
366	92	10145.424	9766	10747	66	10151.363	9906	11668	63	10116.460	9854	11114	82	10339.927	9852	13071	61	10317.459	9812	11469	62	10143.017	9891	10724	40	10333.100	9976	11666	82	10604.439	9820	14029	84	10260.012	9835	11343	64	10022.109	9883	10385	71	10014.155	9880	10306	58	10062.121	9864	10787	65
367	92	10274.011	9849	11432	66	10284.924	9909	11332	63	10124.683	9847	11431	82	10330.207	9882	11700	61	10347.017	9904	11571	62	10332.049	9933	11808	40	10370.475	9876	11723	82	10473.183	9942	12720	84	10240.929	9854	11764	64	10035.453	9822	10988	71	10126.099	9850	11175	58	10095.155	9798	10832	65
368	92	10375.761	9879	11749	66	10232.970	9827	11176	63	10334.396	9862	11709	82	10392.317	9865	12924	61	10286.410	9906	11222	62	10279.258	9867	11153	40	10303.000	9815	10944	82	10487.598	9778	11737	84	10274.440	9778	11449	64	10076.281	9892	10565	71	10054.690	9887	10409	58	10115.155	9855	10842	65
369	92	10384.055	9807	12543	66	10305.651	9831	12572	63	10299.477	9782	11406	82	10294.012	9909	11972	61	10214.935	9873	11397	62	10195.758	9833	10849	40	10303.425	9688	11471	82	10520.231	9911	11918	84	10215.940	9672	11885	64	10028.078	9891	10417	71	10115.719	9879	11009	58	10096.052	9896	10925	65
370	92	10184.555	9858	10941	66	10448.121	9887	12067	63	10204.730	9859	11194	82	10243.683	9798	11637	61	10253.246	9870	11485	62	10370.646	9818	11516	40	10118.175	9893	10839	82	10447.098	9892	12610	84	10263.202	9888	11990	64	10063.641	9903	10656	71	10056.338	9877	10888	58	10248.000	9911	11419	65
371	92	10230.424	9932	11441	66	10301.061	9800	11773	63	10401.937	9747	12057	82	10411.366	9810	12363	61	10363.705	9812	11437	62	10313.822	9924	11624	40	10216.125	9955	10734	82	10602.098	9945	12111	84	10143.727	9875	10862	64	10037.766	9894	10446	71	10230.549	9842	11728	58	10126.707	9888	10753	65
372	92	10236.195	9752	11947	66	10400.863	9871	11947	63	10378.937	9827	12558	82	10340.415	9844	12991	61	10240.819	9878	11378	62	10381.017	9917	11612	40	10337.900	9856	11485	82	10472.036	9456	12324	84	10215.773	9848	11926	64	10041.281	9915	10836	71	10097.888	9879	10569	58	10101.466	9905	11049	65
373	92	10177.358	9902	11034	66	10301.424	9786	11728	63	10333.810	9893	11036	82	10292.866	9803	11692	61	10182.082	9863	11171	62	10314.322	9812	11623	40	10276.125	9910	11256	82	10506.061	9917	12195	84	10154.773	9819	11679	64	10022.219	9906	10317	71	10188.521	9851	12075	58	10179.707	9886	11370	65
374	92	10335.271	9793	12337	66	10683.106	9877	12509	63	10357.746	9887	11449	82	10304.658	9811	11707	61	10201.918	9922	11346	62	10284.483	9871	11800	40	10203.700	9948	10901	82	10452.244	9923	12486	84	10143.690	9884	11288	64	10115.641	9871	10699	71	10080.353	9847	10963	58	10147.604	9905	10863	65
375	92	10185.119	9811	11570	66	10492.530	9782	12109	63	10313.571	9829	12267	82	10365.305	9853	11642	61	10355.787	9809	11572	62	10191.564	9863	11381	40	10266.475	9860	11358	82	10413.280	9822	12492	84	10200.477	9845	11812	64	10037.625	9896	10698	71	10071.831	9903	11385	58	10057.275	9909	10946	65
376	92	10224.489	9919	11415	66	10490.546	9881	13156	63	10331.175	9793	11631	82	10298.317	9868	12264	61	10204.640	9858	10909	62	10284.629	9824	11455	40	10224.800	9819	11424	82	10541.439	9717	12003	84	10187.417	9900	11783	64	10050.766	9872	10586	71	10153.888	9835	11659	58	10132.311	9748	11304	65
377	92	10156.337	9883	11268	66	10313.182	9811	11982	63	10340.365	9841	11301	82	10169.976	9834	11124	61	10174.426	9892	11324	62	10115.517	9929	10724	40	10203.875	9921	11069	82	10359.988	9775	11062	84	10196.762	9863	11900	64	10043.359	9857	10708	71	10151.296	9878	11465	58	10168.569	9916	11247	65
378	92	10260.718	9827	11555	66	10358.394	9810	11516	63	10290.571	9892	11797	82	10290.756	9877	11662	61	10198.033	9789	10875	62	10127.710	9900	11246	40	10388.425	9913	11825	82	10415.951	9789	11381	84	10219.333	9902	11080	64	10119.484	9870	10777	71	10201.901	9738	13006	58	10129.586	9881	11013	65
379	92	10086.206	9906	10830	66	10305.197	9872	12486	63	10362.777	9862	11397	82	10197.451	9812	11531	61	10220.459	9892	11373	62	10135.726	9865	11467	40	10195.025	9888	10822	82	10324.049	9732	11181	84	10195.714	9862	11248	64	10037.781	9908	10580	71	10106.057	9918	10992	58	10081.966	9899	10702	65
380	92	10162.837	9801	10808	66	10505.318	9922	14775	63	10404.683	9905	11676	82	10295.464	9787	11376	61	10161.754	9789	11248	62	10190.517	9813	10882	40	10139.300	9823	10583	82	10433.280	9950	11578	84	10175.036	9803	11558	64	10053.391	9863	10672	71	10099.112	9881	10792	58	10062.259	9878	10687	65
381	92	10295.108	9821	11233	66	10529.061	9870	12129	63	10311.317	9893	11382	82	10409.793	9864	13295	61	10098.918	9922	10765	62	10309.887	9901	11382	40	10311.950	9843	11525	82	10364.402	9838	11688	84	10322.048	9911	11887	64	10110.500	9851	10866	71	10131.958	9896	10846	58	10113.327	9905	10823	65
382	92	10252.500	9845	11441	66	10558.803	9791	12809	63	10526.889	9802	11665	82	10311.891	9878	11438	61	10136.885	9868	11050	62	10185.597	9879	11629	40	10084.725	9754	11375	82	10252.609	9909	11283	84	10334.750	9916	12245	64	10099.469	9859	11081	71	10137.028	9900	11466	58	10096.362	9902	10646	65
383	92	10183.576	9883	10940	66	10355.772	9931	11290	63	10291.477	9844	11597	82	10325.927	9681	12045	61	10155.278	9879	10523	62	10266.210	9896	11445	40	10223.625	9809	11201	82	10442.231	9931	11846	84	10157.250	9792	11085	64	10045.656	9887	10502	71	10235.395	9888	11357	58	10151.086	9878	11276	65
384	92	10207.032	9920	11421	66	10556.228	9879	12200	63	10386.952	9775	11781	82	10423.536	9941	11896	61	10171.017	9913	11203	62	10268.129	9770	11399	40	10170.225	9951	10912	82	10358.024	9865	11572	84	10127.036	9888	11308	64	10026.859	9857	10614	71	10068.423	9883	10618	58	10039.552	9892	11179	65
385	92	10210.185	9883	11764	66	10453.697	9921	13320	63	10196.159	9883	11130	82	10300.878	9796	11484	61	10185.508	9751	11017	62	10275.758	9869	11882	40	10283.900	9860	11594	82	10509.951	9927	11810	84	10296.357	9918	11692	64	10068.375	9880	10838	71	10080.676	9868	10620	58	10197.982	9783	10790	65
386	92	10233.195	9912	11163	66	10530.288	9832	12337	63	10293.714	9895	12790	82	10345.878	9830	11918	61	10198.524	9810	11827	62	10342.693	9832	11332	40	10195.450	9777	11022	82	10337.269	9918	11782	84	10206.071	9878	11631	64	10048.609	9891	10766	71	10053.817	9890	10921	58	10116.966	9857	10765	65
387	92	10164.055	9894	10784	66	10500.772	9909	12621	63	10202.032	9905	11558	82	10227.671	9880	11567	61	10044.147	9869	10553	62	10124.613	9903	11154	40	10239.350	9847	11700	82	10373.476	9786	12227	84	10236.523	9922	10954	64	10090.375	9901	10660	71	10190.676	9809	11735	58	10098.241	9905	10711	65
388	92	10243.869	9916	11976	66	10311.167	9849	11538	63	10299.508	9856	11182	82	10192.671	9886	12255	61	10113.410	9861	10859	62	10278.887	9707	11938	40	10217.375	9942	11792	82	10521.439	9810	12343	84	10208.012	9826	11156	64	10026.984	9876	10589	71	10123.521	9894	10773	58	10270.241	9869	11411	65
389	92	10281.544	9853	11375	66	10334.621	9911	11488	63	10310.429	9803	11485	82	10334.891	9851	11843	61	10051.590	9891	10485	62	10086.468	9901	10984	40	10323.175	9854	11565	82	10324.109	9885	11766	84	10204.596	9896	11874	64	10017.953	9891	10406	71	10071.127	9896	10855	58	10164.104	9905	11183	65
390	92	10222.108	9753	11224	66	10353.212	9845	11874	63	10394.350	9833	11943	82	10281.109	9809	11229	61	10226.574	9854	10842	62	10188.097	9914	11375	40	10194.100	9872	10966	82	10425.293	9852	11873	84	10138.596	9861	11062	64	10027.469	9913	10406	71	10209.281	9889	11235	58	10079.982	9831	10505	65
391	92	10238.598	9873	11293	66	10419.606	9843	12131	63	10282.223	9879	12067	82	10322.122	9496	13152	61	10190.492	9882	11400	62	10186.081	9888	11800	40	10299.400	9923	11235	82	10199.098	9859	11411	84	10098.619	9888	10744	64	10069.188	9873	11031	71	10120.099	9820	11640	58	10110.121	9799	11212	65
392	92	10209.869	9876	12240	66	10378.561	9872	11963	63	10174.619	9863	11662	82	10179.866	9877	11397	61	10210.967	9727	11445	62	10205.483	9776	11092	40	10180.400	9852	10624	82	10357.073	9757	11849	84	10211.702	9788	11107	64	10051.203	9903	10891	71	10108.141	9858	11241	58	10093.638	9900	10907	65
393	92	10233.619	9906	11153	66	10339.530	9872	11380	63	10388.825	9929	12076	82	10238.536	9764	12027	61	10206.164	9903	11100	62	10143.097	9873	11150	40	10128.675	9906	10628	82	10400.573	9872	11998	84	10173.238	9873	11187	64	10072.984	9892	10673	71	10116.563	9907	11041	58	10111.155	9889	11426	65
394	92	10082.392	9876	10620	66	10408.697	9860	11362	63	10274.413	9877	11452	82	10244.902	9837	11001	61	10401.951	9841	12715	62	10143.564	9871	10587	40	10237.925	9879	12055	82	10289.000	9886	11645	84	10207.738	9941	11110	64	10000.219	9845	10194	71	10049.817	9867	10563	58	10148.482	9858	10902	65
395	92	10120.358	9863	11122	66	10100.197	9912	10707	63	10155.587	9868	11190	82	10384.220	9829	12701	61	10303.426	9913	11424	62	10217.178	9806	11687	40	10065.475	9850	10537	82	10183.573	9869	10870	84	10232.273	9862	11087	64	10103.219	9849	10787	71	10061.226	9904	10418	58	10115.948	9900	10644	65
396	92	10178.739	9904	11193	66	10209.984	9667	11807	63	10168.984	9880	11405	82	10224.829	9742	11275	61	10167.099	9852	11056	62	10229.807	9899	11406	40	10163.850	9854	10958	82	10174.024	9734	11576	84	10340.643	9760	11708	64	10092.531	9908	11406	71	10143.901	9907	11558	58	10032.482	9909	10244	65
397	92	10162.902	9795	11539	66	10373.818	9876	13463	63	10179.762	9856	10986	82	10274.158	9782	11368	61	10348.558	9839	11880	62	10159.517	9866	10696	40	10115.525	9914	10958	82	10085.536	9903	11065	84	10210.227	9788	11139	64	10029.812	9842	10721	71	10124.465	9867	11279	58	10113.534	9875	11295	65
398	92	10109.706	9766	10763	66	10263.061	9924	11166	63	10124.063	9884	10607	82	10295.780	9871	11932	61	10263.065	9895	11804	62	10018.710	9912	10335	40	10104.850	9868	10478	82	10184.720	9886	11339	84	10214.381	9897	11458	64	10063.188	9858	10884	71	10187.563	9776	11451	58	10080.225	9884	10682	65
399	92	10145.739	9875	11452	66	10186.637	9870	10974	63	10405.048	9900	12467	82	10314.854	9886	12024	61	10195.278	9884	11554	62	10162.210	9923	11401	40	10152.650	9878	11399	82	10280.793	9898	11338	84	10303.607	9830	12137	64	10039.359	9905	10421	71	10016.254	9889	10329	58	10082.414	9811	10773	65
400	92	10131.500	9819	10949	66	10047.409	9880	10946	63	10176.159	9782	10944	82	10230.915	9828	11162	61	10175.983	9868	10987	62	10154.097	9770	11424	40	10099.800	9885	11126	82	10293.134	9887	11546	84	10268.131	9899	11370	64	10060.250	9861	10940	71	10008.268	9878	10369	58	10104.638	9883	11328	65
401	92	10147.119	9838	10690	66	10148.167	9900	10982	63	10175.270	9863	10857	82	10282.244	9757	12052	61	10089.590	9825	10716	62	10220.290	9875	11583	40	10059.225	9859	10596	82	10542.171	9836	11394	84	10280.023	9706	11980	64	10086.656	9860	10907	71	10101.746	9894	11182	58	10147.569	9874	11694	65
402	92	10142.076	9862	10847	66	10123.182	9911	10820	63	10273.016	9804	11452	82	10236.793	9834	11303	61	10138.263	9883	11060	62	10156.307	9924	10878	40	10255.450	9835	10932	82	10489.098	9869	11784	84	10297.881	9911	11370	64	10049.938	9891	10962	71	10033.972	9897	10720	58	10017.775	9888	10588	65
403	92	10047.761	9893	10534	66	10269.091	9898	11941	63	10131.063	9847	10813	82	10298.964	9790	11249	61	10093.574	9831	10983	62	10102.419	9877	10995	40	10121.025	9912	11407	82	10445.549	9791	12090	84	10273.393	9891	12190	64	10020.141	9922	10354	71	10028.197	9805	10905	58	10125.327	9866	10766	65
404	92	10151.924	9845	10724	66	10265.016	9810	11696	63	10088.317	9887	10680	82	10233.731	9858	11044	61	10243.345	9918	11456	62	10118.468	9788	11377	40	10132.400	9898	10987	82	10370.756	9862	11030	84	10385.286	9816	11848	64	10099.469	9855	10730	71	10082.958	9831	11290	58	10032.207	9920	10416	65
405	92	10116.108	9829	10958	66	10210.561	9891	11082	63	10076.746	9878	11343	82	10127.756	9876	11515	61	10270.082	9909	11856	62	10094.081	9882	10913	40	10198.350	9865	10949	82	10386.988	9861	11811	84	10209.690	9865	11613	64	10062.453	9884	10731	71	10053.845	9867	10771	58	10093.293	9912	11229	65
406	92	10112.250	9874	11007	66	10161.924	9849	11256	63	10155.556	9876	10958	82	10187.939	9872	10829	61	10165.901	9892	10747	62	10157.419	9811	11470	40	10205.150	9929	11079	82	10307.427	9739	11866	84	10297.060	9876	11819	64	10008.203	9920	10281	71	10036.127	9913	10851	58	10138.638	9883	10959	65
407	92	10089.935	9826	10947	66	10172.258	9855	11494	63	10107.000	9889	11246	82	10221.756	9823	11201	61	10194.377	9892	10958	62	10097.629	9818	11254	40	10261.975	9923	10977	82	10209.183	9872	11442	84	10418.821	9887	11958	64	10033.266	9891	10598	71	10038.620	9875	11004	58	10088.086	9883	10963	65
408	92	10102.261	9860	10919	66	10132.394	9842	11404	63	10004.079	9891	10363	82	10201.012	9909	11888	61	10130.804	9841	10850	62	10144.936	9890	10904	40	10203.650	9891	11247	82	10209.464	9879	11534	84	10367.286	9783	11645	64	10039.781	9877	10737	71	10142.296	9835	10793	58	10113.241	9864	10655	65
409	92	10089.565	9867	10718	66	10099.272	9884	10586	63	10055.587	9834	10763	82	10241.976	9892	11307	61	10066.901	9842	10619	62	10084.210	9798	10793	40	10204.600	9912	11529	82	10180.622	9808	11950	84	10376.477	9747	12347	64	10051.766	9850	10763	71	10012.915	9894	10364	58	10020.207	9910	10477	65
410	92	10195.206	9909	11278	66	10141.212	9856	10969	63	10090.587	9891	10949	82	10190.720	9922	11147	61	10089.278	9884	11166	62	10166.178	9885	11658	40	10074.100	9902	10478	82	10221.842	9867	11462	84	10285.096	9726	12084	64	10033.172	9886	11000	71	10017.070	9919	10294	58	10075.482	9841	10805	65
411	92	10119.729	9854	11190	66	10176.000	9894	11135	63	10006.635	9914	10195	82	10157.183	9907	11230	61	10053.492	9919	10578	62	10173.951	9897	11032	40	10112.650	9839	10847	82	10153.976	9885	11021	84	10263.714	9917	11941	64	10007.125	9874	10572	71	10121.380	9894	10802	58	10026.827	9912	10346	65
412	92	10108.271	9872	10819	66	10120.182	9908	10922	63	10095.889	9859	10895	82	10085.561	9866	11014	61	10104.360	9879	10736	62	10163.517	9789	11506	40	10077.125	9938	10835	82	10385.049	9879	11760	84	10331.881	9856	11315	64	10047.375	9877	10788	71	10028.746	9868	10323	58	10071.379	9883	10817	65
413	92	10105.098	9891	11259	66	10151.576	9878	11063	63	10112.477	9894	11038	82	10225.391	9892	11779	61	10181.819	9879	11563	62	10084.081	9826	10567	40	10124.625	9906	11031	82	10216.829	9915	11088	84	10320.773	9914	11410	64	10012.844	9888	10383	71	10065.873	9896	10557	58	10048.207	9915	10754	65
414	92	10084.935	9839	11053	66	10119.379	9873	10880	63	10090.635	9858	11343	82	10202.731	9885	11160	61	10166.885	9828	11387	62	10116.226	9856	11128	40	10198.300	9857	11220	82	10293.402	9898	11445	84	10212.167	9724	11334	64	10081.891	9880	10695	71	10054.338	9867	10632	58	10088.275	9837	11065	65
415	92	10148.935	9896	10817	66	10213.516	9830	11459	63	10047.111	9885	10570	82	10149.964	9796	11052	61	10163.115	9901	11206	62	10183.226	9883	11091	40	10129.975	9915	10798	82	10182.512	9898	11271	84	10307.654	9864	11659	64	10019.984	9882	10323	71	10101.465	9859	11557	58	10054.518	9924	10620	65
416	92	10117.837	9867	10885	66	10185.758	9873	11457	63	10057.063	9874	10962	82	10235.793	9916	11284	61	10214.181	9862	11192	62	10047.307	9883	10765	40	10013.275	9927	10155	82	10251.524	9788	11089	84	10264.023	9877	11934	64	10023.375	9901	10569	71	10062.281	9884	10702	58	10015.862	9917	10411	65
417	92	10116.642	9820	10931	66	10132.484	9910	11160	63	10124.175	9898	10995	82	10217.658	9926	11287	61	10063.213	9883	10603	62	10139.968	9832	11046	40	10185.100	9872	11271	82	10127.964	9816	10903	84	10313.988	9885	11770	64	10048.562	9786	10611	71	10018.859	9885	10732	58	10140.173	9859	11196	65
418	92	10272.642	9855	11731	66	10197.333	9889	11880	63	10095.048	9873	10669	82	10106.744	9728	11397	61	10215.804	9869	10919	62	10144.274	9817	10956	40	10142.775	9897	11049	82	10154.988	9873	11395	84	10233.548	9821	11612	64	10004.516	9885	10182	71	10076.465	9768	11581	58	10033.879	9903	10441	65
419	92	10079.892	9887	10578	66	10214.303	9840	10998	63	10007.968	9932	10180	82	10162.524	9860	10924	61	10102.049	9834	10779	62	10123.322	9881	10611	40	10178.650	9917	10885	82	10072.927	9873	11089	84	10331.227	9856	12344	64	10019.203	9879	10363	71	10024.268	9928	10743	58	10147.725	9845	11186	65
420	92	10042.924	9708	11276	66	10151.833	9931	10812	63	10016.365	9886	10552	82	10167.695	9893	11959	61	10149.737	9854	11358	62	10146.064	9897	11370	40	10059.675	9881	10986	82	10170.707	9909	11866	84	10423.286	9912	11965	64	10075.094	9856	10737	71	10030.761	9900	10478	58	10098.225	9899	10991	65
421	92	10138.131	9830	10778	66	10111.818	9896	11233	63	10144.889	9781	11049	82	10115.269	9788	10937	61	10222.918	9847	11647	62	10115.983	9878	10733	40	10208.450	9849	11458	82	10280.293	9889	11113	84	10336.346	9894	11595	64	10050.375	9861	10543	71	10080.281	9906	10581	58	10071.655	9882	11691	65
422	92	10165.739	9835	11239	66	10174.984	9887	11036	63	10055.175	9890	10907	82	10152.939	9900	11079	61	10322.263	9905	11186	62	10206.726	9919	11438	40	10099.050	9852	10985	82	10174.573	9782	11368	84	10265.404	9771	11271	64	10015.078	9910	10267	71	10071.395	9882	10928	58	10122.225	9872	10921	65
423	92	10169.229	9841	11009	66	10346.151	9727	11772	63	10046.270	9855	11122	82	10148.988	9839	11790	61	10247.623	9868	11635	62	10167.322	9876	11201	40	10257.375	9838	12109	82	10165.536	9853	11215	84	10346.846	9810	12292	64	10047.312	9885	10780	71	10084.873	9900	10925	58	10074.293	9870	11170	65
424	92	10245.837	9843	11455	66	10232.561	9802	11746	63	10122.904	9847	10759	82	10184.220	9909	11105	61	10190.935	9866	11153	62	10061.129	9877	10629	40	10442.225	9887	11734	82	10158.256	9813	11250	84	10296.452	9865	12052	64	10074.766	9853	10957	71	10063.592	9924	10896	58	10104.052	9924	11066	65
425	92	10203.631	9898	11268	66	10250.258	9834	11245	63	10035.984	9883	10792	82	10208.280	9823	11327	61	10331.131	9910	11636	62	10099.693	9848	11290	40	10504.325	9961	12404	82	10216.561	9840	11275	84	10362.048	9894	11338	64	10055.922	9908	10504	71	10121.465	9819	11496	58	10127.207	9889	11133	65
426	92	10148.021	9839	11101	66	10159.106	9836	10878	63	10068.508	9908	10580	82	10233.109	9797	12003	61	10344.442	9898	12910	62	10192.951	9886	10724	40	10690.425	9936	11834	82	10140.891	9847	10902	84	10284.417	9877	11398	64	10036.094	9840	10494	71	10104.197	9891	11107	58	10128.121	9888	10715	65
427	92	10221.761	9796	11629	66	10103.272	9765	10874	63	10034.270	9855	10827	82	10211.378	9879	11284	61	10225.508	9880	10907	62	10132.113	9869	10679	40	10530.600	9895	11837	82	10176.195	9843	11461	84	10388.750	9910	12314	64	10035.047	9937	10553	71	10132.986	9903	11297	58	10103.448	9888	10731	65
428	92	10180.337	9822	11307	66	10072.894	9868	10786	63	10035.206	9897	10560	82	10110.329	9881	10842	61	10274.590	9900	11635	62	10154.564	9911	11062	40	10745.475	9827	12277	82	10235.183	9842	11011	84	10204.727	9921	11053	64	10051.859	9886	10596	71	10153.070	9907	10956	58	10150.741	9873	11016	65
429	92	10170.152	9863	11285	66	10183.651	9872	11267	63	10009.444	9902	10389	82	10104.146	9841	10914	61	10256.147	9851	11884	62	10303.242	9907	11261	40	11059.450	9946	12671	82	10096.609	9857	11057	84	10260.702	9895	11254	64	10086.031	9878	10739	71	10161.901	9877	11210	58	10312.431	9821	11654	65
430	92	10257.663	9880	11380	66	10141.182	9871	11470	63	10015.492	9891	10443	82	10164.854	9845	10830	61	10382.508	9846	11555	62	10118.000	9914	10551	40	10746.250	9927	13176	82	10150.305	9768	11573	84	10279.631	9726	12283	64	10096.406	9881	10845	71	10188.915	9800	11685	58	10228.725	9839	11075	65
431	92	10179.087	9859	11175	66	10074.742	9876	10724	63	10073.540	9883	10475	82	10143.939	9844	11069	61	10226.508	9873	11323	62	10348.468	9821	11839	40	10460.375	9885	11950	82	10092.085	9903	10658	84	10260.404	9816	11475	64	10064.562	9890	10552	71	10180.254	9874	11347	58	10377.414	9801	12145	65
432	92	10108.587	9910	11223	66	10155.167	9770	10916	63	10038.810	9893	10364	82	10077.012	9875	11401	61	10277.541	9829	11546	62	10210.113	9895	10688	40	10588.475	9889	12306	82	10182.256	9850	11010	84	10378.607	9793	11904	64	10092.234	9885	10752	71	10143.986	9885	11247	58	10196.914	9879	11106	65
433	92	10180.619	9818	11144	66	10152.591	9879	10987	63	10047.730	9871	10737	82	10090.012	9883	11061	61	10362.377	9900	11675	62	10106.113	9837	10663	40	10456.300	9977	12861	82	10106.415	9865	10731	84	10318.846	9864	12308	64	10036.297	9829	10894	71	10276.141	9878	11711	58	10114.034	9912	11043	65
434	92	10190.032	9897	11265	66	10142.288	9893	11138	63	10063.048	9895	10535	82	10137.439	9876	11139	61	10267.967	9899	11699	62	10247.064	9825	11711	40	10438.400	9877	11754	82	10137.671	9888	10891	84	10231.727	9876	11660	64	10076.219	9898	10435	71	10166.676	9901	11438	58	10147.827	9924	11264	65
435	92	10194.750	9817	11158	66	10129.606	9812	10853	63	10122.396	9877	10739	82	10192.000	9906	11152	61	10226.590	9820	10980	62	10192.919	9900	11025	40	10574.875	9810	12056	82	10041.658	9837	10989	84	10259.310	9858	11029	64	10106.953	9908	10548	71	10156.958	9855	10970	58	10143.259	9840	10957	65
436	92	10213.315	9815	11949	66	10234.151	9903	10982	63	10047.937	9921	10794	82	10079.464	9885	10760	61	10168.558	9897	10920	62	10317.822	9941	12361	40	10789.350	9897	12560	82	10206.098	9808	10978	84	10319.083	9803	11621	64	10107.125	9858	11073	71	10286.521	9837	11611	58	10249.982	9882	12081	65
437	92	10105.576	9822	10858	66	10108.394	9870	10878	63	10009.396	9916	10338	82	10148.098	9869	11039	61	10144.131	9899	11139	62	10144.597	9874	10733	40	10578.025	9930	11755	82	10166.305	9906	11350	84	10334.096	9917	12157	64	10151.250	9725	11466	71	10205.169	9848	11414	58	10061.604	9908	10608	65
438	92	10166.881	9827	10942	66	10193.818	9872	11361	63	10010.111	9839	10416	82	10117.817	9868	11039	61	10265.688	9875	11100	62	10066.354	9911	11209	40	10421.925	9895	11291	82	10121.244	9907	10942	84	10220.964	9811	10969	64	10043.078	9890	10682	71	10365.888	9814	12867	58	10276.931	9842	11571	65
439	92	10182.337	9848	11362	66	10118.228	9831	11050	63	10143.904	9811	10947	82	10056.878	9900	10890	61	10462.590	9920	11517	62	10126.146	9848	11352	40	10572.100	9989	12109	82	10124.451	9888	11060	84	10320.977	9861	12782	64	10072.750	9879	10610	71	10233.888	9731	11333	58	10189.569	9894	11024	65
440	92	10149.826	9908	11165	66	10205.182	9913	10871	63	10049.460	9909	10829	82	10076.402	9920	10889	61	10351.065	9879	11999	62	10078.032	9869	11131	40	10366.275	9833	11364	82	10147.158	9899	10636	84	10375.798	9958	11434	64	10010.438	9786	10436	71	10174.549	9892	11205	58	10146.396	9903	11511	65
441	92	10186.521	9808	11167	66	10134.894	9855	11267	63	10078.889	9884	11041	82	10077.036	9885	10698	61	10323.951	9894	11687	62	10189.178	9810	10890	40	10350.625	9883	11904	82	10126.915	9885	10840	84	10190.429	9877	11224	64	10097.234	9889	11090	71	10206.183	9912	11153	58	10215.845	9732	11253	65
442	92	10118.424	9869	11221	66	10113.484	9904	10986	63	10019.650	9860	10377	82	10087.720	9840	10796	61	10328.131	9848	11142	62	10259.290	9819	11753	40	10488.775	9851	11606	82	10160.378	9873	11134	84	10298.904	9563	11986	64	10097.703	9904	10762	71	10128.605	9841	10904	58	10212.569	9780	11891	65
443	92	10240.761	9887	11378	66	10191.167	9902	10972	63	10075.667	9878	10998	82	10091.817	9876	10783	61	10191.213	9900	10827	62	10184.258	9825	10983	40	10243.300	9918	10873	82	10254.646	9774	10951	84	10335.679	9828	11281	64	10106.984	9903	11060	71	10200.451	9920	11109	58	10299.396	9914	12319	65
444	92	10155.913	9902	11344	66	10212.121	9813	11376	63	10060.571	9878	10698	82	10030.707	9908	10463	61	10230.901	9808	11367	62	10139.742	9905	10774	40	10322.625	9917	11075	82	10285.780	9837	13524	84	10199.846	9784	11098	64	10084.344	9877	10689	71	10167.085	9898	12017	58	10140.982	9874	11723	65
445	92	10247.261	9878	11463	66	10223.954	9768	11282	63	10094.714	9910	10981	82	10117.220	9840	10871	61	10121.869	9849	10907	62	10251.983	9852	12051	40	10322.700	9831	11144	82	10260.780	9817	11755	84	10371.917	9818	12007	64	10128.844	9881	11016	71	10167.057	9844	11132	58	10270.379	9893	11385	65
446	92	10170.098	9885	11239	66	10175.530	9886	11009	63	10087.381	9875	10679	82	10181.158	9890	11262	61	10232.688	9869	11217	62	10311.129	9912	11762	40	10462.050	9945	11746	82	10295.439	9824	11851	84	10233.250	9875	11445	64	10049.906	9830	10827	71	10171.169	9863	12040	58	10375.293	9915	12068	65
447	92	10276.108	9908	11843	66	10204.137	9880	11952	63	10077.460	9908	10404	82	10086.024	9872	10981	61	10180.410	9827	10648	62	10222.871	9890	11274	40	10414.100	9868	11584	82	10232.061	9902	11284	84	10333.952	9876	11439	64	10083.875	9873	10911	71	10236.930	9895	11533	58	10198.759	9886	11543	65
448	92	10154.837	9900	11688	66	10159.046	9867	10982	63	10109.937	9943	10892	82	10041.171	9876	10796	61	10134.541	9827	11211	62	10169.436	9797	11211	40	10337.450	9819	11277	82	10343.793	9813	11528	84	10372.536	9908	12230	64	10054.891	9806	11186	71	10351.859	9821	12967	58	10234.604	9933	11625	65
449	92	10261.642	9805	11604	66	10192.667	9640	10918	63	10108.063	9823	11162	82	10117.476	9830	10857	61	10107.705	9859	10827	62	10176.129	9864	11144	40	10591.000	9745	11915	82	10309.269	9913	11582	84	10309.464	9843	12851	64	10121.688	9884	10776	71	10282.831	9841	11761	58	10272.482	9875	11632	65
450	92	10182.771	9862	11363	66	10101.091	9904	10819	63	10023.714	9888	10644	82	10126.354	9892	11438	61	10220.164	9849	11744	62	10156.081	9887	11515	40	10615.250	9939	12267	82	10303.829	9903	12500	84	10244.964	9822	11908	64	10028.812	9886	10593	71	10146.592	9902	10997	58	10197.655	9873	11673	65
451	92	10220.348	9901	11627	66	10138.682	9873	11167	63	10106.746	9839	10866	82	10121.402	9827	11467	61	10229.836	9894	10962	62	10174.354	9717	11520	40	10540.725	9952	11725	82	10403.951	9799	11527	84	10210.012	9878	11773	64	10074.016	9882	10604	71	10353.112	9862	11485	58	10333.086	9937	11247	65
452	92	10178.479	9870	10818	66	10138.682	9863	10874	63	10118.777	9869	11230	82	10064.585	9910	10776	61	10324.819	9847	11570	62	10213.468	9878	11562	40	10375.600	9979	10986	82	10417.329	9727	11824	84	10217.333	9882	11459	64	10081.297	9891	10724	71	10250.465	9852	10862	58	10124.241	9894	11098	65
453	92	10185.163	9849	11146	66	10147.894	9890	10743	63	10065.381	9887	10637	82	10208.244	9913	11762	61	10118.787	9832	10668	62	10207.951	9827	10867	40	10674.550	9842	11857	82	10311.134	9854	12005	84	10302.286	9864	13226	64	10070.188	9897	10745	71	10239.746	9895	11532	58	10190.052	9871	11236	65
454	92	10075.315	9833	10816	66	10177.182	9765	11843	63	10045.190	9882	10655	82	10154.391	9885	11207	61	10174.115	9884	10851	62	10102.807	9892	11319	40	10526.750	9941	11800	82	10191.171	9862	11307	84	10264.167	9861	11105	64	10050.188	9896	10740	71	10379.141	9826	11381	58	10195.879	9866	10948	65
455	92	10145.576	9793	11684	66	10055.879	9835	10756	63	10046.667	9923	11045	82	10064.683	9864	10525	61	10397.918	9853	11821	62	10115.597	9906	10927	40	10440.125	9855	11525	82	10260.171	9918	11418	84	10185.464	9816	10857	64	10070.938	9797	10814	71	10242.592	9862	11001	58	10161.225	9774	11370	65
456	92	10255.989	9883	12292	66	10119.288	9884	11157	63	10067.746	9878	10839	82	10159.549	9863	11603	61	10247.410	9862	11373	62	10172.532	9727	11311	40	10333.650	9842	12575	82	10342.902	9897	11333	84	10215.702	9825	11194	64	10052.812	9896	10487	71	10139.859	9843	11415	58	10211.500	9877	11902	65
457	92	10162.337	9868	10688	66	10179.394	9876	10841	63	10201.650	9883	10876	82	10205.646	9910	11354	61	10258.558	9927	11285	62	10141.307	9807	11061	40	10268.350	9931	11584	82	10363.293	9805	12281	84	10317.464	9907	12645	64	10090.828	9869	10548	71	10241.704	9781	11611	58	10084.621	9871	10611	65
458	92	10299.032	9787	11467	66	10069.637	9861	10721	63	10036.968	9894	11048	82	10169.622	9921	12402	61	10067.787	9890	10427	62	10155.178	9837	11087	40	10207.250	9917	10976	82	10428.305	9895	11976	84	10356.464	9896	11795	64	10081.594	9882	10577	71	10216.704	9884	12122	58	10163.741	9789	11767	65
459	92	10142.815	9926	11699	66	10121.212	9806	11479	63	10043.127	9863	10525	82	10206.573	9908	11553	61	10128.951	9801	11226	62	10185.532	9860	11217	40	10343.625	9916	11755	82	10465.354	9854	13330	84	10267.346	9824	11507	64	10046.625	9832	10561	71	10211.535	9872	11800	58	10237.759	9916	11666	65
460	92	10146.979	9798	11499	66	10120.424	9850	10976	63	10091.825	9868	10884	82	10180.842	9749	11908	61	10213.901	9855	10877	62	10125.000	9876	11017	40	10145.350	9865	11156	82	10273.793	9898	11620	84	10373.727	9884	11271	64	10044.359	9899	10504	71	10128.704	9921	10997	58	10073.793	9887	10795	65
461	92	10136.902	9892	11072	66	10133.000	9905	11033	63	10044.350	9883	10607	82	10175.269	9881	11889	61	10098.000	9871	10849	62	10044.290	9918	10682	40	10334.550	9854	11220	82	10308.488	9870	11200	84	10367.940	9879	12625	64	10058.625	9892	10528	71	10210.563	9898	11370	58	10186.534	9900	11222	65
462	92	10215.826	9807	11789	66	10142.984	9849	10957	63	10076.223	9875	10595	82	10220.122	9846	11180	61	10124.672	9886	10947	62	10158.451	9912	10810	40	10287.775	9910	11913	82	10507.476	9930	12511	84	10298.321	9888	11164	64	10042.875	9878	10595	71	10249.958	9829	11684	58	10131.689	9868	11593	65
463	92	10152.185	9878	10830	66	10112.924	9881	10969	63	10031.111	9892	10500	82	10124.098	9837	10945	61	10209.705	9826	11073	62	10120.419	9858	10914	40	10048.650	9899	10454	82	10341.524	9843	11618	84	10256.214	9923	11562	64	10075.062	9863	10823	71	10182.676	9888	11389	58	10164.207	9870	11037	65
464	92	10136.055	9892	11203	66	10184.288	9894	11998	63	10070.714	9874	10924	82	10313.134	9830	11734	61	10133.065	9896	11146	62	10137.936	9748	11604	40	10112.025	9870	10610	82	10473.731	9915	11612	84	10302.596	9726	11782	64	10031.703	9892	10356	71	10125.014	9881	10884	58	10108.173	9881	10560	65
465	92	10237.652	9917	11070	66	10151.621	9828	11027	63	10145.968	9861	11454	82	10161.427	9895	12007	61	10190.951	9883	11054	62	10161.017	9917	11374	40	10291.450	9907	12893	82	10360.402	9866	11235	84	10319.310	9887	11846	64	9992.516	9923	10055	71	10082.028	9909	10754	58	10210.069	9892	11400	65
466	92	10101.163	9856	10960	66	10143.833	9869	11163	63	10066.635	9907	10685	82	10089.683	9893	10792	61	10101.885	9899	10557	62	10119.903	9873	10753	40	10038.150	9871	10772	82	10531.207	9775	11868	84	10260.000	9841	11190	64	10039.297	9851	10872	71	10088.746	9872	10968	58	10062.327	9892	10597	65
467	92	10028.945	9903	10476	66	10106.667	9858	10752	63	10019.286	9893	10490	82	10179.658	9879	11376	61	10034.492	9904	10504	62	10226.790	9798	12002	40	10084.650	9883	10789	82	10445.842	9941	12420	84	10316.810	9858	11503	64	10018.266	9860	10430	71	10107.986	9907	11000	58	10057.966	9877	10776	65
468	92	10090.869	9883	11212	66	10086.137	9897	10780	63	10058.206	9913	10699	82	10134.671	9913	11106	61	10083.804	9879	10736	62	10210.613	9823	11594	40	10202.525	9906	10749	82	10530.146	9864	12298	84	10224.667	9715	11081	64	10073.969	9871	10359	71	10108.197	9882	11154	58	10133.482	9901	10962	65
469	92	10117.489	9850	10936	66	10132.349	9907	10920	63	10034.317	9846	10429	82	10129.085	9841	10938	61	10093.164	9898	11233	62	10236.242	9889	11988	40	10121.700	9905	12243	82	10436.866	9871	12432	84	10370.727	9894	13140	64	10042.031	9859	10543	71	10147.155	9860	11165	58	10116.569	9920	11353	65
470	92	10134.011	9846	10975	66	10090.212	9892	10630	63	10095.984	9914	10939	82	10170.817	9882	11468	61	10027.295	9899	10620	62	10105.339	9849	10771	40	10088.350	9908	10618	82	10315.598	9741	11597	84	10368.619	9908	11991	64	10030.000	9925	10698	71	10183.479	9858	10865	58	10184.362	9892	10944	65
471	92	10110.119	9883	11112	66	10080.000	9884	10942	63	10117.016	9769	11445	82	10163.122	9811	11265	61	10197.213	9801	11016	62	10100.968	9814	11133	40	10141.200	9854	11251	82	10447.878	9863	12262	84	10218.143	9886	11402	64	10050.297	9883	11148	71	10141.380	9843	11134	58	10146.638	9890	10990	65
472	92	10160.913	9881	11170	66	10127.742	9912	10992	63	10092.698	9860	10805	82	10247.988	9858	12115	61	10093.295	9868	10482	62	10251.807	9856	11810	40	10260.375	9814	11089	82	10407.561	9891	13181	84	10309.333	9891	12022	64	10097.609	9826	11166	71	10051.817	9879	10529	58	10147.500	9862	11260	65
473	92	10114.685	9832	10971	66	10189.106	9906	11324	63	10045.254	9903	10504	82	10126.524	9761	11094	61	10089.688	9899	10963	62	10152.081	9867	10977	40	10106.100	9931	10600	82	10343.780	9873	12364	84	10258.571	9887	11468	64	10026.203	9894	10554	71	10121.845	9806	10888	58	10136.086	9927	10886	65
474	92	10119.011	9892	11017	66	10202.121	9906	11176	63	10084.825	9863	10997	82	10136.329	9902	11185	61	10140.590	9881	11073	62	10172.097	9815	11011	40	10210.500	9959	10920	82	10304.134	9792	12854	84	10345.596	9899	12197	64	10071.656	9884	10868	71	10112.549	9862	11911	58	10205.621	9789	11312	65
475	92	10137.663	9876	11427	66	10103.894	9861	11484	63	10042.794	9822	10597	82	10195.939	9937	11415	61	10157.787	9911	10893	62	10151.226	9940	10848	40	10156.100	9934	11137	82	10262.695	9859	11482	84	10357.464	9798	12004	64	10070.141	9885	10723	71	10090.676	9904	11062	58	10061.707	9906	10932	65
476	92	10141.989	9877	11342	66	10079.728	9851	11003	63	10087.556	9892	10551	82	10131.293	9796	11163	61	10193.377	9714	12341	62	10157.210	9896	10749	40	10339.025	9835	11374	82	10238.609	9898	11615	84	10319.000	9909	12056	64	10043.750	9892	10662	71	10093.873	9891	10834	58	10137.879	9873	11328	65
477	92	10163.608	9837	11065	66	10050.318	9895	10824	63	10061.048	9903	10836	82	10157.695	9872	10952	61	10074.295	9903	10496	62	10175.000	9802	10945	40	10235.500	9892	11070	82	10236.854	9691	11106	84	10160.679	9843	11319	64	9996.531	9877	10182	71	10186.042	9900	11510	58	10166.034	9898	11440	65
478	92	10277.489	9790	11466	66	10190.439	9902	11556	63	10147.365	9790	10986	82	10173.817	9873	11853	61	10108.688	9848	11758	62	10167.951	9860	11261	40	10313.325	9934	11046	82	10412.927	9888	12241	84	10304.738	9801	11584	64	10045.672	9881	10468	71	10100.662	9896	10749	58	10122.345	9906	11075	65
479	92	10218.348	9837	11531	66	10099.394	9798	11113	63	10072.556	9872	10752	82	10131.671	9869	11079	61	10209.442	9882	10980	62	10216.468	9879	11135	40	10211.550	9792	11042	82	10303.378	9842	12440	84	10283.869	9874	11779	64	10024.953	9905	10563	71	10139.281	9820	11762	58	10059.396	9855	10452	65
480	92	10112.044	9870	11191	66	10115.470	9855	11137	63	10141.413	9886	11172	82	10137.536	9883	11045	61	10187.033	9818	11287	62	10273.161	9885	11237	40	10295.875	9908	11239	82	10303.915	9920	11600	84	10239.452	9839	11815	64	10107.938	9858	10925	71	10133.972	9864	10933	58	10038.827	9916	10602	65
481	92	10102.152	9894	10898	66	10087.212	9871	10741	63	10025.714	9908	10394	82	10124.000	9888	10947	61	10224.623	9868	11241	62	10172.468	9882	10640	40	10325.500	9905	11106	82	10270.585	9863	10899	84	10214.310	9876	10894	64	10095.500	9816	11026	71	10124.423	9923	10905	58	10132.311	9860	10868	65
482	92	10147.000	9878	10943	66	10074.591	9859	10650	63	10094.413	9890	11659	82	10190.000	9740	11611	61	10152.541	9892	10704	62	10111.113	9833	10799	40	10338.950	9843	11457	82	10241.280	9866	11184	84	10332.381	9889	11424	64	10101.781	9887	11255	71	10127.395	9881	10979	58	10091.862	9909	10994	65
483	92	10114.642	9873	10964	66	10394.303	9819	12001	63	10215.206	9876	11912	82	10267.536	9877	11421	61	10197.754	9824	11229	62	10213.307	9871	11547	40	10293.275	9814	11684	82	10244.902	9902	11050	84	10202.107	9866	10916	64	10038.281	9891	10801	71	10043.803	9927	10473	58	10242.655	9894	11494	65
484	92	10177.652	9822	11381	66	10318.651	9793	11658	63	10153.540	9867	11147	82	10302.707	9916	12214	61	10203.722	9897	11360	62	10308.919	9859	11419	40	10321.325	9820	11039	82	10432.061	9843	11708	84	10258.893	9784	11693	64	10018.578	9858	10396	71	10128.888	9913	11172	58	10115.104	9887	10744	65
485	92	10225.239	9844	11243	66	10392.242	9874	11406	63	10139.096	9884	11464	82	10345.902	9864	11851	61	10161.590	9858	10753	62	10184.726	9799	11028	40	10331.225	9885	12049	82	10448.305	9544	12857	84	10209.346	9819	11147	64	10041.125	9864	10560	71	10119.521	9859	11180	58	10134.052	9897	10970	65
486	92	10165.108	9861	10794	66	10407.833	9893	11718	63	10112.714	9926	11167	82	10272.098	9822	11862	61	10224.476	9905	11038	62	10255.807	9793	11610	40	10315.125	9924	11848	82	10362.988	9852	11893	84	10149.477	9848	11196	64	10054.688	9928	10738	71	10134.324	9906	11402	58	10107.121	9823	11002	65
487	92	10190.142	9834	10934	66	10427.637	9887	11896	63	10291.350	9887	11610	82	10349.280	9886	11556	61	10411.558	9816	12175	62	10247.081	9908	11177	40	10408.950	9942	12138	82	10645.451	9847	12810	84	10172.714	9854	11214	64	10111.969	9818	11110	71	10248.789	9787	11026	58	10129.673	9898	10677	65
488	92	10184.913	9879	11457	66	10339.091	9850	12200	63	10242.968	9920	11088	82	10269.195	9895	11791	61	10352.017	9770	10979	62	10322.693	9860	11317	40	10135.425	9909	11113	82	10575.036	9822	12095	84	10216.798	9790	11336	64	10047.766	9899	10467	71	10183.353	9894	10938	58	10172.621	9878	10932	65
489	92	10156.945	9840	11430	66	10425.970	9801	12167	63	10345.175	9917	12497	82	10425.488	9885	11965	61	10112.541	9911	10598	62	10200.371	9839	10823	40	10223.100	9876	10797	82	10495.769	9953	12054	84	10254.548	9822	11119	64	10034.312	9895	10812	71	10181.605	9847	11616	58	10145.862	9850	10821	65
490	92	10194.718	9766	11256	66	10433.288	9915	13022	63	10431.730	9825	13036	82	10343.269	9902	11684	61	10118.049	9908	10817	62	10199.290	9872	10982	40	10159.350	9878	11591	82	10509.817	9926	12105	84	10316.273	9927	11287	64	10031.828	9854	10589	71	10130.099	9853	12258	58	10079.862	9905	10845	65
491	92	10189.935	9868	11326	66	10404.272	9743	11608	63	10285.063	9873	13151	82	10296.036	9848	12136	61	10269.426	9908	11277	62	10275.774	9853	11526	40	10305.525	9903	11322	82	10467.585	9843	12175	84	10267.654	9882	11780	64	10039.594	9920	11080	71	10235.014	9912	11552	58	10112.327	9896	10714	65
492	92	10216.392	9807	11200	66	10463.258	9792	12560	63	10294.190	9864	11900	82	10357.891	9906	13569	61	10250.065	9907	11411	62	10155.274	9832	10819	40	10177.025	9866	10851	82	10190.354	9902	10787	84	10244.060	9896	11126	64	10058.594	9904	10653	71	10142.395	9895	11448	58	10196.225	9890	11198	65
493	92	10211.968	9884	11795	66	10350.546	9904	11589	63	10309.619	9804	11927	82	10414.269	9804	12075	61	10209.672	9825	10949	62	10220.854	9853	11060	40	10345.950	9844	11213	82	10482.280	9755	12543	84	10187.773	9810	10967	64	10120.672	9849	10568	71	10112.423	9882	11393	58	10142.827	9895	10982	65
494	92	10262.261	9837	11582	66	10460.076	9729	12075	63	10451.857	9852	12506	82	10275.073	9776	12233	61	10135.065	9836	11159	62	10232.774	9701	11369	40	10155.900	9869	11471	82	10386.280	9837	12073	84	10156.702	9864	11328	64	10043.781	9904	10891	71	10279.719	9772	12175	58	10097.689	9910	10545	65
495	92	10141.413	9869	11069	66	10259.076	9803	11681	63	10294.730	9931	11474	82	10241.451	9879	10979	61	10206.131	9937	10582	62	10125.097	9844	10666	40	10190.675	9871	12728	82	10514.366	9917	12188	84	10170.227	9871	10994	64	10065.062	9872	11353	71	10102.268	9806	10931	58	10243.052	9841	12018	65
496	92	10201.229	9858	11454	66	10295.621	9880	11447	63	10223.794	9856	11172	82	10249.561	9893	11194	61	10385.312	9822	11533	62	10173.468	9918	10974	40	10151.400	9874	11349	82	10382.695	9880	12051	84	10130.786	9908	10831	64	10027.766	9868	10591	71	10182.437	9850	11103	58	10104.155	9804	11471	65
497	92	10255.229	9836	11209	66	10395.318	9863	12821	63	10333.730	9757	12601	82	10346.951	9887	11506	61	10151.819	9895	10630	62	10174.097	9869	11267	40	10388.400	9845	11746	82	10384.780	9778	11574	84	10260.107	9871	11878	64	10069.203	9869	10704	71	10174.817	9863	11519	58	10152.982	9875	11316	65
498	92	10105.456	9863	10790	66	10407.818	9868	11616	63	10590.016	9894	13058	82	10306.731	9912	11676	61	10148.229	9923	10807	62	10238.807	9787	12129	40	10207.450	9846	11316	82	10346.012	9929	11875	84	10189.000	9862	11998	64	10044.609	9896	10597	71	10155.169	9858	10957	58	10177.621	9865	11253	65
499	92	10122.348	9885	10503	66	10318.516	9894	11081	63	10218.730	9905	11976	82	10307.671	9946	11877	61	10162.737	9906	11329	62	10094.322	9873	10623	40	10065.450	9867	10531	82	10382.573	9911	11784	84	10291.654	9826	12452	64	10018.000	9850	10517	71	10070.789	9887	11051	58	10086.552	9867	10982	65
500	92	10201.369	9887	11214	66	10396.637	9654	11667	63	10334.667	9724	11885	82	10302.220	9897	12248	61	10218.541	9837	11127	62	10263.613	9821	11302	40	10059.800	9901	10974	82	10303.073	9889	11347	84	10258.190	9902	12003	64	10158.875	9830	11154	71	10182.451	9818	11556	58	10112.879	9916	11024	65
501	92	10170.739	9908	11076	66	10302.242	9836	11734	63	10343.175	9837	11853	82	10325.207	9871	11725	61	10207.754	9922	11192	62	10117.564	9911	11013	40	10225.575	9864	11389	82	10265.683	9768	11385	84	10207.727	9739	11589	64	10018.406	9917	10548	71	10040.549	9896	10591	58	10111.155	9902	10648	65
502	92	10132.652	9896	10839	66	10302.076	9773	11468	63	10478.904	9888	12969	82	10311.024	9828	12200	61	10245.918	9825	11725	62	10065.517	9922	10476	40	10122.675	9903	10845	82	10201.293	9878	11132	84	10143.904	9901	11612	64	10036.719	9925	10310	71	10193.943	9862	11396	58	10070.431	9898	10530	65
503	92	10224.021	9750	11954	66	10430.439	9883	12514	63	10282.619	9697	11865	82	10260.439	9908	11768	61	10187.558	9911	10836	62	10089.161	9902	11105	40	10167.800	9871	11058	82	10261.256	9857	11792	84	10168.012	9914	11151	64	10010.766	9889	10371	71	10060.408	9874	10541	58	10107.466	9857	10595	65
504	92	10265.381	9879	11592	66	10238.606	9812	11568	63	10317.730	9867	11852	82	10317.476	9796	11175	61	10226.246	9845	11513	62	10151.322	9899	11763	40	10158.425	9859	10971	82	10144.817	9903	10958	84	10219.083	9867	10976	64	10016.453	9904	10337	71	10089.634	9879	10886	58	10045.293	9896	10617	65
505	92	10148.119	9773	12117	66	10391.697	9869	11720	63	10221.841	9887	11863	82	10309.122	9879	11866	61	10173.524	9920	10969	62	10202.854	9828	11430	40	10220.750	9898	11158	82	10296.683	9857	11841	84	10207.012	9740	11612	64	10028.562	9908	10355	71	10214.281	9733	11251	58	10114.189	9823	11068	65
506	92	10125.685	9918	10621	66	10406.106	9892	12110	63	10326.365	9850	11614	82	10336.524	9853	12053	61	10100.147	9912	10638	62	10144.661	9729	11923	40	10064.250	9918	10870	82	10170.939	9896	10880	84	10164.107	9864	11398	64	10043.500	9905	10781	71	10137.070	9865	10880	58	10119.293	9878	10701	65
507	92	10180.739	9894	11061	66	10260.772	9892	11929	63	10251.444	9919	12332	82	10287.354	9813	11845	61	10129.426	9850	10914	62	10136.081	9860	10721	40	10173.875	9799	11100	82	10221.988	9851	11518	84	10173.977	9856	11880	64	10073.250	9852	10696	71	10124.535	9752	11301	58	10087.931	9872	10791	65
508	92	10086.305	9898	11190	66	10154.258	9698	11647	63	10311.429	9841	11692	82	10203.207	9855	12623	61	10176.147	9801	11673	62	10253.307	9862	11611	40	10304.225	9826	12238	82	10193.891	9844	11350	84	10216.298	9897	11737	64	10055.156	9911	10683	71	10092.493	9875	11011	58	10084.914	9901	10793	65
509	92	10187.500	9810	11568	66	10362.500	9885	11553	63	10278.302	9792	11556	82	10324.634	9865	12095	61	10229.377	9802	11136	62	10092.307	9825	10748	40	10257.800	9946	11954	82	10135.842	9883	10869	84	10205.821	9813	11054	64	10074.703	9903	11253	71	10111.408	9837	10942	58	10054.018	9911	10411	65
510	92	10226.098	9824	11252	66	10229.121	9878	11296	63	10538.540	9930	12263	82	10382.585	9884	12384	61	10158.819	9863	11024	62	10102.742	9895	10874	40	10194.275	9852	10920	82	10167.207	9890	10980	84	10187.846	9884	11406	64	10088.734	9893	11026	71	10123.859	9882	11357	58	10107.673	9942	10969	65
511	92	10181.468	9731	11197	66	10185.439	9870	11802	63	10358.063	9881	11896	82	10193.488	9897	11013	61	10117.131	9890	10922	62	10246.178	9870	11117	40	10112.875	9909	10719	82	10181.854	9834	11160	84	10255.048	9860	11449	64	10064.750	9905	11071	71	10128.930	9816	11131	58	10043.034	9874	10446	65
512	92	10173.239	9810	11176	66	10182.516	9909	11071	63	10237.460	9895	11447	82	10210.391	9862	11051	61	10210.295	9805	11052	62	10079.146	9920	10910	40	10269.250	9922	11213	82	10158.609	9842	11356	84	10273.881	9806	11876	64	10068.766	9928	11174	71	10102.761	9836	10822	58	10072.759	9884	11120	65
513	92	10207.968	9830	11544	66	10131.167	9883	10896	63	10280.096	9817	11212	82	10245.756	9825	11332	61	10123.394	9802	11464	62	10161.113	9855	11085	40	10151.500	9904	10831	82	10160.805	9870	10981	84	10274.190	9837	11366	64	10065.203	9860	11196	71	10136.465	9890	10840	58	10156.138	9897	11431	65
514	92	10191.381	9813	10816	66	10073.061	9868	10596	63	10165.048	9911	11159	82	10227.207	9907	11204	61	10126.246	9882	11582	62	10031.581	9928	10583	40	10130.825	9842	11212	82	10132.585	9837	11159	84	10308.714	9886	11519	64	10010.531	9864	10359	71	10102.690	9909	11511	58	10100.379	9883	10826	65
515	92	10246.142	9715	11280	66	10032.424	9868	10594	63	10209.000	9851	11289	82	10172.329	9920	11908	61	10104.672	9857	11327	62	10205.564	9892	11094	40	10123.125	9887	10773	82	10144.183	9861	11191	84	10324.381	9869	11873	64	10060.344	9875	10756	71	10089.535	9860	11151	58	10113.482	9866	10874	65
516	92	10155.076	9882	11119	66	10121.667	9837	10965	63	10091.302	9886	10876	82	10261.769	9849	12293	61	10122.967	9861	10837	62	10135.517	9909	11169	40	10153.525	9899	10896	82	10189.146	9864	12236	84	10212.727	9857	11279	64	10008.547	9899	10328	71	10122.183	9903	10912	58	10287.104	9871	11340	65
517	92	10236.935	9899	12693	66	10113.833	9807	11500	63	10088.921	9808	11370	82	10244.305	9906	12214	61	10116.804	9908	11093	62	10171.064	9833	11594	40	10087.300	9877	10694	82	10188.158	9833	11605	84	10234.273	9888	12504	64	10031.344	9881	10761	71	10066.000	9868	11020	58	10199.879	9931	11510	65
518	92	10264.413	9794	12321	66	10126.788	9910	11160	63	10143.063	9890	10959	82	10156.402	9881	11770	61	10128.476	9897	11106	62	10087.371	9784	10733	40	10102.200	9851	10679	82	10177.561	9889	11106	84	10400.607	9833	12409	64	10051.969	9881	10597	71	10183.831	9810	11782	58	10156.000	9839	10943	65
519	92	10148.229	9879	11104	66	10164.863	9879	11311	63	10138.714	9888	10678	82	10343.122	9849	11725	61	10238.787	9916	11523	62	10126.983	9871	10984	40	10158.225	9910	11399	82	10099.024	9873	10748	84	10288.107	9886	11488	64	10058.766	9899	10700	71	10050.915	9892	10574	58	10123.069	9859	10911	65
520	92	10218.761	9907	11808	66	10079.439	9758	10598	63	10043.587	9891	10542	82	10357.744	9912	11921	61	10185.213	9841	11097	62	10149.403	9866	11310	40	10060.225	9913	10760	82	10181.658	9735	11487	84	10421.833	9896	11580	64	10006.344	9897	10274	71	10109.155	9918	10890	58	10032.638	9887	10397	65
521	92	10258.782	9931	11209	66	10134.076	9830	11262	63	10113.889	9905	10854	82	10282.536	9874	11224	61	10088.918	9898	11037	62	10160.839	9833	11043	40	10127.025	9930	11003	82	10088.646	9884	11054	84	10207.214	9897	11538	64	10077.109	9859	10759	71	10052.549	9890	10655	58	10062.775	9889	10817	65
522	92	10187.685	9830	11664	66	10310.091	9900	11425	63	10047.587	9868	10829	82	10238.183	9867	11831	61	10038.951	9873	10694	62	10187.758	9882	11101	40	10206.250	9915	11802	82	10149.829	9896	11202	84	10295.977	9916	11612	64	10084.188	9924	10620	71	10029.592	9917	10609	58	10246.586	9913	12048	65
523	92	10258.424	9849	11519	66	10093.409	9843	10941	63	10170.413	9824	11063	82	10176.098	9867	10865	61	10136.394	9824	10873	62	10183.322	9857	10927	40	10270.625	9922	11226	82	10136.744	9863	11158	84	10280.023	9796	11915	64	10054.391	9903	10659	71	10066.986	9845	10730	58	10160.414	9888	10859	65
524	92	10176.685	9849	10916	66	10282.409	9895	11510	63	10103.206	9885	10951	82	10217.171	9768	10880	61	10116.131	9760	11030	62	10184.758	9900	11518	40	10182.850	9850	11157	82	10054.756	9784	10927	84	10242.310	9886	11075	64	9999.406	9902	10430	71	10065.239	9890	10627	58	10124.034	9923	10878	65
525	92	10296.369	9772	11759	66	10104.712	9870	10909	63	10084.968	9900	11524	82	10146.354	9897	11291	61	10096.377	9894	10800	62	10135.678	9794	10912	40	10138.625	9914	10952	82	10130.512	9886	11272	84	10308.869	9889	11376	64	10022.562	9887	10505	71	10039.493	9879	10813	58	10161.104	9897	11825	65
526	92	10321.544	9864	11585	66	10219.924	9888	11004	63	10015.873	9858	10556	82	10153.269	9852	11267	61	10076.771	9851	10741	62	10197.161	9899	11324	40	10110.275	9851	10747	82	10106.549	9928	11652	84	10281.048	9889	11169	64	10081.000	9899	10850	71	10055.577	9880	10489	58	10051.741	9890	10832	65
527	92	10206.250	9868	11130	66	10071.409	9849	11024	63	10063.286	9887	10954	82	10279.109	9878	11597	61	10155.705	9894	11239	62	10151.564	9888	11013	40	10041.225	9918	10815	82	10098.183	9806	11476	84	10302.833	9848	11403	64	10028.594	9869	10721	71	10022.268	9902	10543	58	10065.173	9929	10567	65
528	92	10176.685	9829	11040	66	10179.394	9880	11489	63	10047.460	9910	10774	82	10151.878	9910	11726	61	10111.935	9857	10761	62	10073.419	9830	10781	40	10095.550	9927	10993	82	10186.402	9907	11335	84	10310.071	9881	11805	64	10085.469	9871	10917	71	10031.690	9856	10719	58	10095.793	9887	10790	65
529	92	10169.055	9750	12000	66	10090.228	9848	10536	63	10065.571	9870	11224	82	10286.964	9778	12628	61	10229.558	9881	11372	62	10081.517	9918	10966	40	10065.675	9876	10548	82	10128.512	9909	11197	84	10282.667	9900	11733	64	10019.031	9885	10499	71	10035.563	9884	10826	58	10140.414	9842	10896	65
530	92	10221.598	9808	11148	66	10151.939	9858	11156	63	10065.746	9891	10663	82	10219.671	9908	12103	61	10235.508	9811	11051	62	10123.854	9778	11010	40	10156.475	9909	10895	82	10108.427	9864	11088	84	10316.369	9806	11829	64	10011.672	9810	10344	71	10048.112	9877	10495	58	10105.034	9838	10532	65
531	92	10153.479	9816	11148	66	10130.424	9889	10940	63	10056.921	9853	10654	82	10178.329	9840	11261	61	10080.722	9865	10813	62	10085.629	9907	10597	40	10046.900	9917	10980	82	10182.598	9835	11496	84	10268.429	9872	11845	64	10065.953	9871	11132	71	10045.535	9882	10794	58	10201.948	9924	11513	65
532	92	10125.282	9887	11223	66	10144.833	9849	11034	63	10084.396	9841	10706	82	10239.354	9873	11058	61	10158.394	9887	10998	62	10112.790	9836	10528	40	10077.575	9947	11242	82	10161.146	9924	11462	84	10274.619	9862	11280	64	10050.359	9881	10605	71	10055.183	9799	10999	58	10036.569	9901	10276	65
533	92	10217.456	9832	11378	66	10118.712	9784	11075	63	10034.921	9863	10999	82	10122.683	9821	10945	61	10132.508	9899	10971	62	10143.854	9866	10922	40	10103.125	9907	10815	82	10144.988	9786	10987	84	10424.821	9892	12309	64	10033.172	9890	10339	71	10058.014	9901	10620	58	10128.673	9888	10647	65
534	92	10105.794	9860	11234	66	10170.954	9903	11379	63	10026.619	9899	10346	82	10175.305	9885	11085	61	10135.082	9863	11148	62	10122.839	9865	11033	40	10044.475	9918	10284	82	10092.231	9898	10921	84	10256.881	9869	11898	64	10041.203	9895	10604	71	10086.605	9886	11030	58	10086.621	9900	11107	65
535	92	10093.771	9833	10705	66	10094.016	9856	10745	63	10045.302	9894	10647	82	10139.671	9891	11073	61	10092.787	9911	10614	62	10187.371	9841	11420	40	10176.725	9877	10940	82	10105.024	9856	10835	84	10398.131	9835	12028	64	10040.844	9902	10596	71	10026.888	9928	10619	58	10116.827	9882	11257	65
536	92	10083.305	9902	10925	66	10139.803	9886	10900	63	10009.159	9901	10317	82	10139.988	9816	10923	61	10047.082	9929	10634	62	10282.564	9892	11866	40	10169.350	9882	11183	82	10171.976	9860	11079	84	10223.571	9830	11348	64	10094.281	9837	10676	71	10131.930	9882	10925	58	10091.379	9909	11340	65
537	92	10077.369	9856	11597	66	10092.863	9914	10646	63	10036.190	9847	10541	82	10116.585	9880	11091	61	10202.558	9879	10956	62	10322.517	9863	12042	40	10041.200	9877	10836	82	10126.829	9851	11253	84	10180.964	9777	11215	64	10082.094	9892	10812	71	10018.732	9869	10723	58	10120.707	9843	11151	65
538	92	10135.706	9862	11615	66	10098.439	9820	11276	63	10082.302	9919	11157	82	10120.415	9887	10986	61	10175.131	9915	11591	62	10087.903	9836	10529	40	10029.475	9870	10531	82	10156.195	9914	11344	84	10249.881	9856	11447	64	10049.203	9894	10522	71	10065.634	9812	10708	58	10067.552	9854	10440	65
539	92	10060.021	9849	10806	66	10045.409	9918	10773	63	10039.873	9873	11012	82	10148.085	9841	11309	61	10089.312	9899	10806	62	10162.354	9919	11069	40	10304.700	9961	11763	82	10131.939	9913	11227	84	10331.988	9831	12354	64	10083.875	9910	10734	71	10081.296	9903	10694	58	10047.534	9744	10688	65
540	92	10211.782	9776	11810	66	10303.000	9838	12303	63	10035.762	9860	10769	82	10205.244	9858	11622	61	10076.508	9873	10629	62	10197.000	9852	10884	40	10251.025	9814	11253	82	10224.391	9863	11883	84	10334.727	9779	11512	64	10079.750	9919	10830	71	10118.408	9919	10846	58	10157.827	9867	11882	65
541	92	10138.261	9885	11008	66	10109.984	9880	11176	63	10133.206	9890	11227	82	10162.109	9814	11231	61	10207.360	9879	11305	62	10213.451	9832	11145	40	10193.000	9858	10856	82	10207.634	9874	11194	84	10407.917	9929	11658	64	10043.281	9893	10892	71	10166.028	9844	11545	58	10104.534	9869	10853	65
542	92	10216.282	9881	11223	66	10218.484	9890	11882	63	10036.540	9889	11087	82	10190.061	9846	11437	61	10103.410	9836	10755	62	10203.129	9729	11260	40	10381.200	9845	11485	82	10232.939	9867	11152	84	10342.904	9817	11539	64	10076.859	9898	10899	71	10247.310	9873	12528	58	10177.879	9908	11456	65
543	92	10152.348	9918	12166	66	10244.849	9845	11073	63	10119.968	9899	11427	82	10108.793	9907	10502	61	10145.722	9841	10764	62	10171.936	9832	11096	40	10341.075	9878	11977	82	10097.622	9806	10695	84	10286.821	9879	11713	64	10060.125	9838	10500	71	10150.324	9879	11279	58	10245.896	9911	11497	65
544	92	10113.989	9851	11025	66	10179.349	9879	11297	63	10119.889	9901	11507	82	10140.878	9824	11374	61	10136.312	9863	10707	62	10188.678	9853	11285	40	10222.450	9902	12004	82	10165.024	9914	11114	84	10323.488	9859	11424	64	10108.422	9915	10822	71	10194.099	9880	11419	58	10220.225	9900	10827	65
545	92	10089.174	9907	11717	66	10317.349	9867	11293	63	10109.429	9908	10937	82	10077.305	9894	10835	61	10177.410	9799	11642	62	10131.307	9920	10928	40	10509.925	9859	11718	82	10108.573	9884	10868	84	10335.977	9714	11763	64	10044.406	9834	11135	71	10163.761	9889	11054	58	10202.275	9915	11374	65
546	92	10133.315	9910	11849	66	10191.970	9837	10860	63	10016.016	9907	10583	82	10135.024	9794	11911	61	10230.951	9875	10754	62	10099.646	9905	11067	40	10365.625	9883	11298	82	10105.756	9863	11353	84	10316.654	9740	11935	64	10075.062	9894	10910	71	10140.226	9874	10946	58	10263.189	9850	12032	65
547	92	10106.435	9844	10978	66	10108.212	9873	10800	63	10125.698	9907	11473	82	10114.842	9814	10626	61	10168.804	9908	10572	62	10205.403	9843	11069	40	10403.600	9933	11364	82	10150.488	9901	10940	84	10426.357	9871	11992	64	10011.984	9879	10384	71	10179.704	9854	11267	58	10156.638	9904	11243	65
548	92	10123.305	9908	10651	66	10143.500	9906	10901	63	10038.096	9877	10591	82	10146.378	9829	11459	61	10284.524	9793	11305	62	10120.613	9787	11386	40	10414.175	9827	11664	82	10103.280	9869	11113	84	10304.060	9848	11798	64	10146.516	9846	10866	71	10292.859	9855	11782	58	10212.725	9804	11202	65
549	92	10192.576	9862	10844	66	10176.879	9919	11414	63	10062.635	9919	10452	82	10109.012	9913	11186	61	10210.918	9875	10775	62	10073.242	9883	10783	40	10556.800	9919	11970	82	10163.988	9926	11859	84	10410.083	9854	12770	64	10044.141	9893	10652	71	10181.803	9880	11494	58	10245.225	9831	11095	65
550	92	10139.663	9771	11009	66	10148.046	9871	11149	63	10108.396	9802	11157	82	10085.756	9901	10816	61	10116.246	9807	11616	62	10151.726	9882	11127	40	10415.750	9973	11897	82	10249.391	9874	11911	84	10228.346	9794	11274	64	10128.234	9862	10581	71	10201.901	9869	11148	58	10101.948	9912	11052	65
551	92	10165.511	9862	11437	66	10077.167	9871	10652	63	10059.477	9879	11249	82	10152.488	9890	13068	61	10096.640	9859	10618	62	10221.193	9839	10954	40	10411.600	9942	11014	82	10119.561	9871	10877	84	10382.714	9790	12776	64	10158.219	9851	10971	71	10127.085	9852	10802	58	10177.673	9902	10994	65
552	92	10081.108	9841	11182	66	10213.909	9890	11109	63	10097.857	9880	11265	82	10082.476	9911	11287	61	10253.099	9894	11560	62	10115.193	9940	10751	40	10411.525	9913	11956	82	10196.391	9893	11480	84	10482.048	9836	11737	64	9989.141	9915	10116	71	10230.324	9909	11463	58	10235.518	9730	12129	65
553	92	10175.956	9853	11353	66	10113.151	9795	10733	63	10045.048	9863	10934	82	10127.231	9852	11030	61	10170.229	9902	10989	62	10110.968	9890	11155	40	10464.600	9900	11710	82	10086.195	9901	11105	84	10386.738	9841	11790	64	10124.141	9904	11504	71	10176.676	9836	11396	58	10208.259	9869	11510	65
554	92	10145.119	9892	11285	66	10149.682	9821	11425	63	10098.477	9833	10697	82	10220.927	9893	11490	61	10122.819	9903	10854	62	10108.226	9899	10939	40	10512.875	9903	11699	82	10329.695	9818	11535	84	10327.773	9878	11445	64	10094.719	9828	11180	71	10148.789	9874	11227	58	10315.086	9862	12480	65
555	92	10176.815	9902	11851	66	10120.651	9905	10607	63	10008.381	9905	10267	82	10131.098	9827	11585	61	10140.836	9878	10744	62	10119.339	9908	10744	40	10289.775	9987	11569	82	10198.695	9733	12102	84	10303.190	9828	11135	64	10049.094	9888	10527	71	10294.281	9809	11380	58	10285.534	9901	11235	65
556	92	10149.119	9828	11462	66	10177.242	9906	10770	63	10105.857	9866	10849	82	10130.085	9810	11705	61	10188.164	9867	10912	62	10118.710	9894	11249	40	10394.800	9923	11657	82	10127.854	9845	10800	84	10317.929	9640	11818	64	10061.359	9877	10658	71	10259.535	9895	11255	58	10099.982	9842	10823	65
557	92	10308.826	9898	12494	66	10062.939	9895	10718	63	10157.096	9931	10896	82	10113.524	9881	10737	61	10088.196	9896	10770	62	10149.646	9894	11140	40	10491.400	9800	13130	82	10205.439	9879	11322	84	10276.321	9824	11085	64	10034.594	9910	10492	71	10174.028	9905	11187	58	10139.104	9831	12022	65
558	92	10114.000	9872	11061	66	10171.818	9791	11674	63	10189.857	9860	11525	82	10126.964	9919	10975	61	10118.754	9923	10685	62	10093.161	9907	10746	40	10540.225	9977	11545	82	10193.464	9811	11426	84	10227.727	9830	11099	64	10213.469	9725	11698	71	10211.057	9791	11442	58	10203.000	9909	11659	65
559	92	10244.174	9900	11374	66	10121.242	9881	10722	63	10055.032	9864	10937	82	10132.427	9906	11027	61	10072.787	9932	10638	62	10093.113	9839	10573	40	10278.600	9910	11301	82	10332.402	9912	11122	84	10287.214	9874	11460	64	10145.469	9858	10923	71	10202.719	9879	11991	58	10176.448	9861	10858	65
560	92	10148.195	9924	11748	66	10267.000	9809	11327	63	10055.889	9859	10494	82	10125.195	9842	10917	61	10192.033	9772	11506	62	10038.468	9899	10735	40	10396.150	9928	12292	82	10253.707	9920	11244	84	10302.690	9911	11570	64	10084.344	9901	10816	71	10220.817	9866	11662	58	10187.759	9876	11366	65
561	92	10108.902	9845	11243	66	10238.621	9853	11247	63	10076.937	9897	10980	82	10114.720	9904	10870	61	10170.918	9889	11167	62	10151.226	9869	11281	40	10343.675	9869	11582	82	10145.098	9905	10756	84	10377.596	9843	12130	64	10073.016	9920	10417	71	10290.112	9748	11838	58	10131.018	9786	10803	65
562	92	10240.032	9881	11811	66	10152.228	9848	10908	63	10090.810	9928	11045	82	10089.756	9892	10757	61	10174.115	9895	10975	62	10059.387	9868	11080	40	10403.575	9898	12204	82	10151.256	9832	10892	84	10282.619	9862	11418	64	10099.781	9879	10962	71	10309.930	9811	11184	58	10259.293	9865	11455	65
563	92	10207.239	9892	11432	66	10132.046	9885	11395	63	10062.984	9859	10772	82	10106.476	9855	11066	61	10199.442	9909	11079	62	10152.258	9828	10924	40	10188.400	9930	10598	82	10260.622	9612	11467	84	10271.404	9798	11956	64	10042.469	9906	10704	71	10275.239	9898	11254	58	10142.914	9794	11375	65
564	92	10177.087	9910	11306	66	10200.954	9816	11617	63	10170.206	9866	10995	82	10114.049	9835	10862	61	10218.213	9928	11592	62	10150.549	9858	11115	40	10627.925	9845	12399	82	10285.561	9862	11383	84	10306.333	9837	11784	64	10003.531	9910	10219	71	10359.000	9880	12439	58	10222.138	9881	11177	65
565	92	10177.771	9813	11046	66	10146.516	9924	10890	63	10015.650	9877	10443	82	10136.476	9725	11028	61	10176.606	9834	10969	62	10136.290	9835	11077	40	10530.725	9928	12229	82	10192.524	9854	11727	84	10280.154	9692	11969	64	10111.375	9886	10697	71	10284.070	9886	11472	58	10197.086	9880	11026	65
566	92	10196.913	9838	11559	66	10252.424	9861	11535	63	10089.984	9886	11108	82	10170.585	9853	11339	61	10323.082	9814	11386	62	10131.161	9928	11263	40	10264.475	9908	11473	82	10227.085	9738	11068	84	10284.512	9844	11696	64	10126.625	9776	11586	71	10230.211	9714	11866	58	10227.293	9889	11037	65
567	92	10099.956	9895	10630	66	10117.409	9852	10825	63	10102.048	9883	10655	82	10214.695	9830	11353	61	10121.065	9882	11394	62	10166.210	9766	11603	40	10198.925	9834	11029	82	10217.805	9840	11453	84	10305.190	9691	11272	64	10029.281	9900	10740	71	10228.915	9867	11256	58	10371.104	9848	11854	65
568	92	10192.576	9902	11071	66	10144.728	9933	10758	63	10065.825	9884	11389	82	10150.000	9876	11565	61	10141.492	9910	10890	62	10136.532	9890	10527	40	10223.350	9872	10978	82	10335.658	9874	11348	84	10322.250	9915	12932	64	10135.969	9887	11384	71	10177.620	9869	10841	58	10188.069	9853	11130	65
569	92	10138.206	9833	11418	66	10122.651	9908	10823	63	10058.825	9866	10810	82	10166.085	9906	11569	61	10163.885	9870	11118	62	10114.983	9881	10962	40	10208.350	9890	11603	82	10274.427	9924	11231	84	10232.940	9882	11753	64	10115.859	9796	11090	71	10365.817	9849	11920	58	10159.759	9847	11057	65
570	92	10107.532	9853	11105	66	10132.803	9895	11987	63	10056.650	9923	10750	82	10086.707	9852	10764	61	10240.819	9802	11160	62	10149.436	9895	10892	40	10362.450	9954	12070	82	10201.085	9857	11521	84	10331.452	9908	12671	64	10060.500	9795	10898	71	10321.324	9842	11924	58	10244.707	9804	11265	65
571	92	10268.424	9841	11751	66	10168.561	9872	10964	63	10068.968	9893	10779	82	10169.536	9806	11195	61	10232.099	9892	11248	62	10038.193	9901	10499	40	10323.200	9879	11306	82	10122.707	9899	11080	84	10300.917	9741	11861	64	10063.812	9893	10653	71	10243.085	9862	11945	58	10082.966	9894	10658	65
572	92	10231.131	9864	11665	66	10052.484	9897	10619	63	10125.810	9908	11228	82	10089.988	9855	11149	61	10105.082	9759	11013	62	10072.710	9880	10725	40	10218.950	9957	11089	82	10192.805	9717	11662	84	10290.548	9866	11616	64	10062.250	9896	10465	71	10136.028	9877	11015	58	10116.707	9863	10949	65
573	92	10270.729	9836	12939	66	10069.182	9855	10657	63	10055.762	9859	10874	82	10259.695	9886	11956	61	10048.000	9899	10699	62	10073.146	9864	10831	40	10196.300	9881	11137	82	10128.207	9876	11131	84	10270.714	9881	11589	64	10097.297	9876	10897	71	10225.549	9902	11712	58	10169.586	9899	11323	65
574	92	10133.750	9904	11316	66	10138.894	9859	10952	63	10045.619	9858	11064	82	10116.464	9895	10928	61	10204.476	9832	11142	62	10056.822	9862	10609	40	10127.000	9871	10626	82	10115.891	9839	10563	84	10277.500	9856	11445	64	10081.156	9864	10645	71	10269.155	9842	11534	58	10125.052	9849	10964	65
575	92	10305.142	9893	11412	66	10187.667	9900	11351	63	10035.016	9892	10463	82	10137.378	9874	11473	61	10124.295	9906	10733	62	10178.451	9898	10993	40	10133.700	9855	10957	82	10239.269	9906	11468	84	10353.929	9818	11757	64	10059.734	9853	10718	71	10172.634	9847	11305	58	10144.311	9895	10807	65
576	92	10311.956	9854	12349	66	10108.728	9873	11089	63	10076.206	9915	10545	82	10119.805	9777	11283	61	10059.836	9908	10403	62	10092.758	9899	10777	40	10283.325	9908	11243	82	10173.293	9750	11640	84	10263.977	9820	11723	64	10085.062	9904	11145	71	10163.577	9853	11194	58	10257.569	9880	11457	65
577	92	10243.392	9857	11515	66	10099.318	9861	10864	63	10036.016	9867	10465	82	10208.342	9844	11310	61	10143.836	9805	11106	62	10098.064	9854	10763	40	10309.225	9933	11183	82	10169.573	9841	11044	84	10380.596	9909	12550	64	10020.000	9917	10412	71	10172.719	9876	11019	58	10151.811	9901	11635	65
578	92	10191.565	9884	11520	66	10077.833	9901	10867	63	10147.857	9863	10687	82	10126.158	9868	10640	61	10185.492	9756	10933	62	10146.193	9816	11480	40	10141.575	9900	10814	82	10092.695	9874	10481	84	10266.429	9904	11341	64	10039.172	9823	10856	71	10155.930	9884	11448	58	10090.982	9911	11063	65
579	92	10344.674	9887	11521	66	10139.697	9886	11135	63	10031.556	9899	11015	82	10127.598	9854	11154	61	10168.935	9793	11127	62	10156.354	9863	11103	40	10068.425	9894	10781	82	10130.939	9910	10744	84	10328.500	9794	12962	64	10065.062	9907	10679	71	10195.859	9865	10973	58	10154.138	9893	11233	65
580	92	10184.424	9872	11410	66	10150.909	9909	10845	63	10025.190	9910	10393	82	10115.122	9888	11049	61	10061.869	9872	11063	62	10098.307	9859	10888	40	10165.650	9906	11431	82	10192.658	9899	13098	84	10321.477	9847	11116	64	10044.344	9897	10553	71	10139.647	9901	11160	58	10101.569	9895	10664	65
581	92	10242.479	9809	12165	66	10151.909	9900	11166	63	10173.873	9857	11012	82	10157.744	9856	11484	61	10107.853	9901	11035	62	10123.210	9910	10913	40	10205.875	9913	12477	82	10226.451	9845	11680	84	10358.179	9894	12033	64	10056.656	9832	10550	71	10226.366	9820	11670	58	10164.689	9866	11647	65
582	92	10187.750	9888	11866	66	10209.561	9860	11473	63	10093.762	9880	11544	82	10218.964	9868	11647	61	10088.492	9881	11268	62	10166.354	9896	10845	40	10091.700	9899	10511	82	10162.756	9882	11826	84	10264.714	9841	11852	64	10035.531	9859	10862	71	10043.662	9878	10563	58	10113.293	9886	10744	65
583	92	10210.500	9898	11302	66	10021.637	9893	10488	63	10090.619	9892	10639	82	10107.256	9866	10938	61	10171.853	9884	10892	62	10030.564	9872	10437	40	10115.700	9909	10910	82	10275.976	9836	11432	84	10320.477	9911	12294	64	10054.203	9887	10895	71	10131.169	9883	10797	58	10088.569	9874	10838	65
584	92	10252.424	9846	11214	66	10056.651	9817	10781	63	10019.810	9911	10338	82	10114.512	9821	10884	61	10028.410	9866	10372	62	10065.678	9901	10446	40	10103.875	9909	10663	82	10253.646	9878	11158	84	10374.988	9777	12225	64	10057.594	9898	10621	71	10071.761	9917	10824	58	10063.225	9851	11032	65
585	92	10255.500	9883	11370	66	10226.167	9860	11446	63	10052.063	9925	10482	82	10085.146	9859	10890	61	10170.853	9811	11446	62	10129.017	9798	12124	40	10034.875	9901	10591	82	10365.561	9866	11926	84	10373.821	9757	12544	64	10066.516	9900	10578	71	10218.281	9818	11570	58	10172.966	9857	11268	65
586	92	10214.858	9859	11992	66	10171.772	9870	11166	63	10032.873	9908	10494	82	10123.829	9852	11094	61	10179.360	9778	12006	62	10213.790	9884	12061	40	10140.000	9869	10802	82	10445.098	9753	11922	84	10419.262	9886	12672	64	10021.438	9877	10555	71	10245.254	9776	11820	58	10157.552	9893	11011	65
587	92	10213.848	9845	11723	66	10219.000	9880	11348	63	10126.492	9843	11292	82	10302.415	9833	12119	61	10029.459	9888	10481	62	10115.983	9824	10645	40	10234.500	9775	11042	82	10381.146	9779	11338	84	10410.369	9839	11617	64	10028.781	9905	11105	71	10089.845	9898	11194	58	10051.689	9893	10820	65
588	92	10288.869	9889	11647	66	10206.288	9850	11452	63	10000.889	9903	10124	82	10094.671	9858	10543	61	10264.836	9849	11574	62	10139.000	9880	10951	40	10267.125	9831	11478	82	10378.866	9769	11736	84	10443.060	9891	11988	64	10010.344	9919	10437	71	10139.930	9872	11010	58	10085.466	9898	11158	65
589	92	10218.500	9804	11408	66	10151.439	9882	11576	63	10088.032	9872	10694	82	10134.805	9883	11011	61	10167.722	9851	11097	62	10330.549	9848	11826	40	10167.675	9925	10709	82	10568.891	9870	12121	84	10267.929	9895	11533	64	10018.391	9890	10328	71	10166.254	9891	11253	58	10111.741	9884	10848	65
590	92	10256.642	9830	11355	66	10262.318	9903	12354	63	10044.127	9844	11141	82	10166.817	9845	11451	61	10075.869	9872	10835	62	10196.581	9911	10992	40	10214.075	9784	11243	82	10463.207	9710	11912	84	10210.214	9908	11271	64	10008.516	9892	10432	71	10087.719	9911	10914	58	10053.811	9873	10528	65
591	92	10222.468	9792	11371	66	10213.106	9865	11314	63	10071.048	9907	10425	82	10165.183	9893	10846	61	10063.278	9855	10786	62	10168.064	9884	10837	40	10275.375	9751	11653	82	10376.293	9886	11519	84	10287.596	9863	12100	64	10030.141	9900	10341	71	10114.465	9848	11344	58	10076.707	9867	10971	65
592	92	10263.142	9894	11589	66	10179.303	9854	10804	63	10095.396	9827	10679	82	10103.098	9821	11244	61	10180.181	9875	11155	62	10169.807	9808	11521	40	10294.700	9917	11050	82	10315.305	9856	11049	84	10230.738	9786	11285	64	10043.266	9892	10596	71	10105.859	9890	11285	58	10175.586	9868	11914	65
593	92	10117.608	9884	10719	66	10065.939	9887	10549	63	10119.571	9794	10984	82	10148.451	9902	11020	61	10089.049	9883	10662	62	10218.371	9839	11180	40	10340.200	9907	10937	82	10388.878	9926	11373	84	10288.773	9863	11367	64	10012.375	9868	10374	71	10124.310	9899	10998	58	10030.155	9892	10783	65
594	92	10184.468	9865	11343	66	10177.909	9897	11462	63	10039.508	9897	10609	82	10101.415	9814	10873	61	10087.869	9897	11101	62	10110.887	9784	11107	40	10157.875	9891	10825	82	10284.891	9784	11579	84	10354.773	9839	12017	64	10054.031	9883	10606	71	10126.310	9885	10736	58	10061.793	9915	10594	65
595	92	10117.218	9826	11282	66	10180.530	9918	11005	63	10077.889	9913	10612	82	10099.012	9882	10987	61	10129.065	9875	11536	62	10120.807	9896	11323	40	10204.600	9797	11028	82	10178.098	9872	11397	84	10320.417	9855	11891	64	10070.297	9877	11085	71	10130.535	9827	10980	58	10043.586	9803	10866	65
596	92	10135.021	9825	10930	66	10179.788	9907	11136	63	10060.175	9850	10906	82	10109.158	9890	10944	61	10184.082	9822	11677	62	10105.807	9849	10817	40	10275.150	9840	11495	82	10323.244	9869	11529	84	10432.727	9750	13213	64	10036.516	9930	10481	71	10083.915	9905	10802	58	10103.621	9856	10702	65
597	92	10239.729	9890	11453	66	10177.076	9840	11355	63	10085.540	9833	11130	82	10154.280	9865	10902	61	10074.508	9843	10712	62	10060.790	9746	10663	40	10384.650	9885	12294	82	10307.536	9928	11552	84	10333.202	9810	12064	64	10085.531	9896	10850	71	10099.211	9880	10714	58	10190.621	9867	11442	65
598	92	10126.011	9816	11079	66	10195.424	9860	11657	63	10036.127	9892	10418	82	10179.573	9855	11074	61	10094.983	9856	10948	62	10183.517	9934	11312	40	10228.275	9881	10916	82	10328.707	9904	12122	84	10337.977	9857	13121	64	10159.547	9860	12076	71	10125.845	9890	11184	58	10145.689	9871	11139	65
599	92	10212.881	9854	12374	66	10066.500	9907	10553	63	10030.714	9920	10445	82	10156.756	9909	11456	61	10228.082	9898	11274	62	10335.468	9834	11440	40	10305.075	9844	11076	82	10215.805	9925	11181	84	10316.381	9717	11489	64	10076.766	9896	10508	71	10082.986	9877	12100	58	10081.689	9840	10762	65
600	92	10218.729	9827	11337	66	10175.667	9809	11188	63	10100.889	9910	11142	82	10233.658	9922	11912	61	10202.181	9839	10839	62	10193.339	9855	10745	40	10331.700	9885	11088	82	10369.464	9694	11744	84	10296.929	9886	11111	64	10076.266	9871	10651	71	10078.380	9877	10583	58	10095.948	9808	10845	65
601	92	10257.108	9908	11769	66	10248.651	9843	11264	63	10251.190	9860	11014	82	10248.634	9903	11316	61	10116.804	9918	10898	62	10171.146	9836	11366	40	10556.750	9938	12048	82	10398.476	9927	12290	84	10261.738	9828	11380	64	10057.500	9875	11120	71	10131.268	9845	11031	58	10173.707	9854	11739	65
602	92	10260.837	9808	12018	66	10372.621	9877	11748	63	10076.143	9893	10655	82	10319.354	9819	11665	61	10242.476	9903	11620	62	10195.839	9906	11672	40	10297.525	9920	11302	82	10471.683	9663	11840	84	10291.727	9856	12181	64	10040.953	9740	11347	71	10096.395	9892	10987	58	10060.689	9912	10687	65
603	92	10308.282	9915	11582	66	10299.712	9885	11676	63	10258.984	9942	11479	82	10202.634	9907	11340	61	10219.213	9893	11293	62	10374.774	9899	11599	40	10655.900	9831	11663	82	10460.036	9838	12091	84	10333.750	9829	12139	64	10089.312	9854	10887	71	10093.226	9834	11632	58	10061.689	9853	10720	65
604	92	10268.695	9839	11317	66	10222.197	9899	11782	63	10299.079	9900	11684	82	10336.707	9865	11823	61	10284.574	9801	11386	62	10327.532	9795	11899	40	10296.325	9897	11540	82	10654.707	9832	13547	84	10328.071	9706	12223	64	10001.828	9913	10348	71	10081.000	9873	10657	58	10119.155	9893	10575	65
605	92	10265.826	9887	11410	66	10322.954	9718	11355	63	10283.175	9851	11294	82	10274.939	9858	11607	61	10294.492	9722	11725	62	10456.500	9861	11830	40	10388.175	9864	12190	82	10778.098	9903	12212	84	10224.154	9863	11253	64	10050.656	9890	10602	71	10147.986	9909	11054	58	10218.914	9905	11298	65
606	92	10265.229	9813	11031	66	10296.742	9702	11537	63	10183.540	9896	10912	82	10317.744	9916	11797	61	10098.836	9877	10561	62	10311.693	9896	11275	40	10264.550	9951	11370	82	10536.305	9853	11991	84	10255.000	9833	11284	64	10084.344	9839	10906	71	10190.112	9905	11114	58	10064.534	9853	11016	65
607	92	10220.858	9882	11116	66	10323.758	9901	11509	63	10354.810	9853	11789	82	10301.500	9868	11787	61	10195.312	9906	10781	62	10224.581	9806	11551	40	10179.175	9830	11419	82	10556.207	9902	11872	84	10273.190	9797	11595	64	10040.797	9869	10499	71	10141.028	9834	11198	58	10128.982	9847	10958	65
608	92	10119.119	9901	10910	66	10241.984	9791	11698	63	10263.889	9754	11769	82	10252.476	9727	12351	61	10202.771	9827	11093	62	10341.710	9875	11418	40	10281.025	9936	11415	82	10476.012	9897	12240	84	10253.690	9870	11306	64	10083.688	9816	11211	71	10194.676	9862	11269	58	10105.138	9843	11777	65
609	92	10268.358	9906	11722	66	10253.561	9919	12004	63	10380.889	9896	13193	82	10340.805	9841	11579	61	10319.017	9847	11603	62	10250.193	9917	11079	40	10206.150	9936	10728	82	10434.780	9856	11743	84	10218.179	9788	11633	64	10038.812	9909	10309	71	10084.338	9920	10982	58	10161.086	9865	10858	65
610	92	10150.065	9820	10945	66	10309.333	9915	11698	63	10306.540	9865	11320	82	10378.854	9691	13038	61	10145.442	9826	11242	62	10182.178	9921	10756	40	10267.825	9866	11522	82	10441.402	9790	11696	84	10263.060	9797	12200	64	10037.516	9894	10615	71	10119.901	9896	11378	58	10075.845	9896	10844	65
611	92	10171.782	9862	11098	66	10357.849	9881	12157	63	10472.270	9895	12004	82	10394.488	9902	11799	61	10172.541	9859	10969	62	10311.419	9918	11543	40	10075.400	9869	11239	82	10499.036	9914	11836	84	10218.393	9843	11796	64	10036.625	9901	10549	71	10123.070	9894	11101	58	10141.052	9903	11143	65
612	92	10165.489	9862	10927	66	10291.667	9821	11668	63	10414.048	9925	11896	82	10308.622	9882	11840	61	10187.213	9870	10887	62	10347.387	9789	11545	40	10110.600	9901	10935	82	10325.378	9771	11435	84	10353.381	9887	11718	64	10048.516	9893	10722	71	10222.634	9722	11621	58	10103.759	9812	10978	65
613	92	10249.663	9816	11517	66	10289.894	9708	11510	63	10296.048	9866	11870	82	10275.122	9858	11755	61	10159.885	9836	11468	62	10321.307	9815	11368	40	10113.275	9747	10896	82	10516.683	9825	12381	84	10200.560	9912	11535	64	10043.281	9891	11022	71	10077.535	9883	10643	58	10075.482	9886	10599	65
614	92	10186.282	9833	11097	66	10284.516	9889	12259	63	10244.190	9840	11113	82	10216.000	9904	11664	61	10186.558	9821	11122	62	10196.468	9863	11158	40	10184.125	9914	11026	82	10460.720	9869	11972	84	10243.346	9875	11486	64	10074.297	9909	10848	71	10161.197	9860	11005	58	10106.189	9893	10912	65
615	92	10183.294	9863	11384	66	10323.637	9865	11450	63	10560.223	9815	12850	82	10468.476	9698	12564	61	10269.213	9829	11190	62	10523.807	9797	11865	40	10227.375	9887	11047	82	10459.585	9726	12014	84	10217.083	9863	11411	64	10014.016	9899	10265	71	10199.817	9921	11513	58	10122.448	9930	10996	65
616	92	10188.848	9870	10857	66	10232.984	9917	11844	63	10336.381	9877	11156	82	10308.622	9844	11833	61	10111.983	9894	10535	62	10327.451	9917	11454	40	10097.025	9860	10924	82	10470.109	9854	12164	84	10230.190	9872	11583	64	10059.250	9874	10886	71	10266.437	9928	11670	58	10144.379	9900	11321	65
617	92	10206.837	9849	11172	66	10345.016	9913	11994	63	10472.619	9903	12047	82	10364.964	9923	12226	61	10226.328	9900	11163	62	10199.290	9815	11214	40	10092.650	9892	10583	82	10288.476	9892	11446	84	10255.131	9836	11116	64	10030.938	9900	10564	71	10225.521	9849	12197	58	10208.345	9679	12038	65
618	92	10228.750	9887	11227	66	10252.697	9872	12389	63	10395.540	9905	12693	82	10269.207	9910	12050	61	10144.295	9884	11079	62	10227.000	9853	11597	40	10147.975	9876	10710	82	10329.280	9843	11395	84	10230.179	9845	11752	64	10091.938	9861	11536	71	10167.268	9897	10751	58	10157.569	9873	11173	65
619	92	10200.729	9858	11148	66	10386.470	9858	11941	63	10589.429	9917	11766	82	10397.171	9850	12487	61	10167.705	9894	11094	62	10372.742	9862	11516	40	10090.500	9884	10955	82	10272.220	9915	12033	84	10182.846	9805	10940	64	10111.516	9886	10836	71	10161.366	9867	11064	58	10225.811	9886	11496	65
620	92	10227.902	9868	11504	66	10272.409	9841	11558	63	10409.952	9870	12289	82	10323.049	9898	13392	61	10131.426	9742	10866	62	10222.919	9881	11213	40	10284.900	9905	11968	82	10316.891	9856	11942	84	10205.488	9791	12427	64	10009.562	9881	10308	71	10155.676	9861	11140	58	10202.259	9926	11187	65
621	92	10166.392	9834	11658	66	10166.061	9858	11580	63	10378.777	9889	12220	82	10301.134	9906	12033	61	10256.246	9835	11585	62	10319.951	9903	11788	40	10272.225	9898	11232	82	10393.427	9912	12554	84	10201.262	9924	11246	64	10014.547	9898	10313	71	10159.915	9873	11611	58	10072.155	9876	10861	65
622	92	10205.794	9852	11914	66	10241.151	9845	11006	63	10311.333	9910	11931	82	10245.524	9910	11479	61	10118.606	9892	11008	62	10282.258	9857	11770	40	10093.075	9827	10837	82	10417.391	9832	12279	84	10319.393	9860	11440	64	10050.234	9896	10429	71	10232.099	9879	11472	58	10111.552	9874	11006	65
623	92	10159.468	9782	11333	66	10184.242	9941	10924	63	10315.477	9816	11721	82	10212.146	9890	11357	61	10113.722	9928	10922	62	10310.307	9908	12051	40	10021.525	9889	10486	82	10502.378	9935	12762	84	10215.262	9908	11531	64	10056.312	9870	10631	71	10236.310	9788	11574	58	10117.327	9878	10877	65
624	92	10135.152	9852	11245	66	10386.651	9755	13086	63	10277.429	9885	11440	82	10450.073	9867	12247	61	10122.476	9734	10914	62	10289.322	9922	11217	40	10116.675	9819	10732	82	10588.061	9929	12366	84	10150.762	9843	10918	64	10037.938	9906	10576	71	10185.338	9806	11022	58	10160.931	9892	11078	65
625	92	10304.869	9894	11588	66	10292.591	9809	11436	63	10264.492	9830	11776	82	10216.805	9758	12302	61	10195.033	9870	10835	62	10363.903	9892	12428	40	10255.025	9877	11180	82	10496.536	9931	12602	84	10267.464	9866	11544	64	10014.281	9913	10446	71	10202.408	9884	10978	58	10171.345	9867	10994	65
626	92	10191.271	9915	11489	66	10213.818	9793	11491	63	10299.016	9847	11632	82	10420.024	9911	13454	61	10118.164	9820	10769	62	10240.790	9786	11679	40	10118.900	9926	10921	82	10656.622	9761	12374	84	10214.107	9833	10937	64	10027.734	9902	10477	71	10196.634	9869	11711	58	10059.189	9883	10684	65
627	92	10198.282	9778	11789	66	10276.137	9811	11334	63	10289.143	9893	11269	82	10321.391	9841	11584	61	10228.263	9862	11201	62	10334.129	9869	11884	40	10193.500	9885	11500	82	10361.329	9865	11201	84	10260.786	9684	11838	64	10118.672	9867	10630	71	10141.437	9807	10844	58	10145.896	9872	11180	65
628	92	10148.229	9883	10890	66	10324.697	9870	11482	63	10228.270	9907	11837	82	10265.439	9848	11837	61	10253.459	9872	11292	62	10271.178	9890	11076	40	10297.075	9889	10805	82	10406.305	9922	11594	84	10188.321	9794	11285	64	10038.406	9792	10677	71	10161.085	9924	10956	58	10070.500	9830	10862	65
629	92	10222.381	9950	11232	66	10146.151	9913	11534	63	10249.048	9918	11767	82	10177.158	9786	10911	61	10205.918	9884	11447	62	10281.871	9778	11595	40	10205.550	9814	11751	82	10376.988	9808	12106	84	10292.107	9931	13416	64	10080.844	9864	10965	71	10224.605	9916	11209	58	10192.225	9862	11128	65
630	92	10342.369	9901	12102	66	10297.454	9719	12224	63	10208.683	9819	11317	82	10231.891	9808	11405	61	10146.082	9776	11169	62	10282.968	9914	11199	40	10150.275	9904	10988	82	10370.536	9857	11571	84	10261.369	9717	11710	64	10020.594	9871	10374	71	10124.380	9866	11457	58	10135.775	9938	11001	65
631	92	10252.652	9834	11239	66	10145.272	9867	11308	63	10250.159	9880	11283	82	10159.061	9906	11225	61	10231.459	9912	11803	62	10161.354	9783	10780	40	10267.475	9916	10800	82	10300.207	9782	11244	84	10253.523	9909	11360	64	10022.859	9909	10643	71	10044.127	9892	10751	58	10056.466	9897	10940	65
632	92	10165.381	9891	11024	66	10080.939	9875	11115	63	10251.984	9848	11501	82	10226.354	9883	11146	61	10136.918	9907	10894	62	10214.483	9789	11324	40	10071.850	9935	10771	82	10360.622	9862	12209	84	10206.119	9889	11061	64	10039.938	9896	10960	71	10099.647	9890	10981	58	10043.259	9898	10838	65
633	92	10227.729	9892	11700	66	10200.970	9848	11403	63	10334.365	9891	11704	82	10143.183	9882	10945	61	10246.935	9805	11512	62	10155.146	9893	10822	40	10165.950	9870	10858	82	10310.109	9761	11486	84	10307.190	9887	11839	64	10061.094	9882	11102	71	10101.859	9921	10996	58	10154.104	9898	10755	65
634	92	10163.685	9707	11836	66	10077.288	9925	10589	63	10235.302	9876	11537	82	10183.658	9888	11552	61	10153.967	9890	10619	62	10193.178	9836	10999	40	10169.625	9967	11029	82	10261.744	9876	11442	84	10247.202	9877	11308	64	10045.531	9860	10456	71	10130.761	9876	11000	58	10078.225	9875	10859	65
635	92	10098.587	9891	10836	66	10138.803	9928	11078	63	10152.889	9919	11230	82	10294.695	9754	12289	61	10119.853	9862	10863	62	10156.564	9828	12153	40	10129.000	9852	10583	82	10266.220	9860	11471	84	10357.869	9866	11502	64	10058.109	9871	10868	71	10117.296	9863	10883	58	10050.311	9808	10838	65
636	92	10220.185	9789	11524	66	10173.606	9816	11120	63	10158.984	9870	11246	82	10283.402	9888	12238	61	10148.410	9879	10989	62	10104.032	9872	10731	40	10112.325	9831	10722	82	10320.207	9824	12136	84	10299.179	9770	11976	64	10089.281	9905	10489	71	10083.549	9887	10881	58	10033.793	9871	10399	65
637	92	10191.500	9869	11173	66	10107.742	9797	11028	63	10218.968	9785	11401	82	10223.609	9768	11288	61	10156.377	9876	11683	62	10130.693	9898	11437	40	10160.025	9933	10712	82	10276.488	9926	11426	84	10383.643	9839	12454	64	10048.188	9888	10577	71	10095.577	9895	10774	58	10045.311	9829	10767	65
638	92	10151.826	9804	11074	66	10089.758	9851	10419	63	10057.540	9846	10811	82	10179.061	9766	11175	61	10042.328	9906	11096	62	10098.483	9915	10674	40	10179.875	9886	10738	82	10184.109	9885	11051	84	10323.202	9921	13029	64	10067.906	9897	10777	71	10070.099	9858	10661	58	10056.379	9910	10551	65
639	92	10250.348	9804	12415	66	10108.849	9898	11079	63	10125.254	9899	10825	82	10244.061	9842	11610	61	10147.935	9903	10669	62	10254.597	9928	11688	40	10241.000	9875	11343	82	10201.256	9881	11041	84	10378.679	9841	11305	64	10029.172	9868	10491	71	10027.000	9928	10446	58	10063.569	9896	10635	65
640	92	10185.663	9827	11028	66	10057.803	9897	10785	63	10091.619	9881	10820	82	10140.000	9880	11082	61	10248.935	9843	11653	62	10163.032	9886	11368	40	10133.975	9883	10843	82	10163.951	9837	10778	84	10302.607	9914	11635	64	10056.734	9888	10866	71	10106.549	9868	10663	58	10053.311	9933	10828	65
641	92	10179.729	9849	11274	66	10063.939	9891	10562	63	10025.096	9919	10341	82	10197.122	9883	11686	61	10138.836	9847	11340	62	10122.693	9857	11266	40	10233.100	9841	11123	82	10169.158	9919	11250	84	10396.690	9863	11930	64	10057.078	9857	10612	71	10039.395	9892	10451	58	10017.431	9904	10727	65
642	92	10119.435	9848	10892	66	10105.591	9873	10957	63	10055.508	9894	10489	82	10088.476	9891	11055	61	10129.574	9915	11102	62	10184.822	9916	11419	40	10094.850	9799	10944	82	10237.378	9858	11591	84	10264.012	9903	11519	64	10034.156	9881	10563	71	10046.901	9904	10487	58	10056.862	9879	10525	65
643	92	10085.369	9705	10799	66	10204.303	9894	11309	63	10145.650	9849	11615	82	10105.122	9864	10601	61	10129.722	9866	11410	62	10167.113	9825	10949	40	10157.700	9899	10823	82	10158.902	9860	10861	84	10378.071	9689	12961	64	10077.391	9866	10774	71	10039.028	9897	10533	58	10050.982	9878	10590	65
644	92	10180.771	9852	11395	66	10096.484	9924	10618	63	10113.714	9858	10742	82	10165.000	9873	10834	61	10093.771	9789	10722	62	10086.517	9821	10816	40	10303.900	9917	10881	82	10183.061	9823	11583	84	10462.381	9885	12676	64	10102.047	9935	10927	71	10049.577	9898	10907	58	10124.431	9891	11053	65
645	92	10104.869	9834	10959	66	10095.076	9873	10837	63	10194.873	9843	11670	82	10125.512	9810	10890	61	10246.229	9910	11952	62	10077.936	9888	10468	40	10170.625	9925	12706	82	10168.878	9899	11463	84	10361.190	9881	12119	64	9997.328	9887	10092	71	10037.423	9880	10282	58	10041.086	9923	10291	65
646	92	10119.652	9850	10916	66	10138.697	9795	10780	63	10080.270	9909	10675	82	10096.536	9897	11352	61	10103.918	9903	10918	62	10088.661	9813	11218	40	10234.250	9884	11097	82	10169.939	9804	11220	84	10374.381	9901	12502	64	10193.641	9892	11161	71	10045.986	9909	10538	58	10103.673	9929	11063	65
647	92	10167.794	9786	10800	66	10156.954	9855	10880	63	10129.604	9851	11919	82	10126.402	9834	10900	61	10092.426	9906	11036	62	10131.193	9888	11324	40	10063.000	9887	10521	82	10084.049	9856	10819	84	10233.298	9816	11175	64	10037.344	9866	10480	71	10092.268	9871	11041	58	10093.673	9866	11031	65
648	92	10137.555	9926	10888	66	10176.484	9742	11855	63	10067.937	9874	10574	82	10142.158	9881	10969	61	10101.524	9885	10936	62	10149.258	9874	10882	40	10126.450	9880	10731	82	10147.598	9872	11037	84	10334.310	9848	11199	64	10030.844	9878	10467	71	10031.324	9887	10601	58	10040.345	9907	11054	65
649	92	10192.924	9905	11511	66	10135.242	9863	11043	63	10057.937	9867	10962	82	10244.451	9828	11978	61	10077.345	9889	11468	62	10059.983	9918	11123	40	10139.425	9903	11062	82	10112.646	9902	10977	84	10306.214	9900	12159	64	10010.812	9916	10404	71	10031.746	9874	10554	58	10160.673	9860	10940	65
650	92	10160.881	9897	11021	66	10208.318	9821	11384	63	10123.984	9874	11473	82	10130.927	9857	11093	61	10087.754	9810	10999	62	10225.483	9853	11722	40	10124.350	9939	10799	82	10145.244	9844	11445	84	10464.250	9749	11942	64	10080.656	9857	10859	71	10092.915	9895	10769	58	10054.966	9824	10568	65
651	92	10312.152	9940	12124	66	10158.939	9909	11379	63	10117.587	9878	11235	82	10150.878	9911	10921	61	10172.935	9794	11010	62	10327.742	9883	11316	40	10125.625	9911	10756	82	10221.439	9892	10914	84	10519.286	9808	12165	64	10033.469	9889	10456	71	10062.704	9872	10566	58	10122.086	9915	10900	65
652	92	10168.011	9808	10939	66	10148.728	9881	11139	63	10024.857	9872	10305	82	10157.024	9910	10884	61	10116.541	9903	11094	62	10229.032	9916	11161	40	10159.275	9921	10718	82	10274.780	9884	11792	84	10327.023	9907	11678	64	10061.406	9892	10736	71	10044.774	9902	10733	58	10062.931	9866	10627	65
653	92	10214.892	9853	11331	66	10153.349	9874	10977	63	10153.460	9902	10915	82	10125.134	9848	10909	61	10097.524	9844	10892	62	10159.693	9876	11162	40	10071.525	9901	10578	82	10163.024	9879	11272	84	10326.179	9896	11530	64	10059.516	9908	10758	71	10056.901	9866	10864	58	10113.034	9877	11161	65
654	92	10295.087	9829	11327	66	10168.137	9715	11682	63	10199.825	9674	11748	82	10150.427	9875	11109	61	10163.263	9889	11659	62	10135.936	9886	11261	40	10181.375	9896	11008	82	10267.695	9772	11650	84	10291.667	9878	12161	64	10057.922	9873	10543	71	10103.493	9821	10786	58	10026.327	9881	10281	65
655	92	10216.608	9866	11370	66	10174.121	9853	10892	63	10059.063	9924	10375	82	10099.317	9775	11137	61	10106.672	9896	11025	62	10172.064	9849	11216	40	10113.725	9903	10876	82	10199.158	9902	11015	84	10373.846	9894	11659	64	10081.734	9894	10644	71	10081.704	9900	11019	58	9998.379	9903	10247	65
656	92	10221.131	9914	11650	66	10195.728	9902	11038	63	10082.571	9927	11194	82	10058.451	9889	10701	61	10057.640	9908	10544	62	10139.822	9832	10984	40	10090.725	9921	10788	82	10144.158	9900	11106	84	10366.881	9784	11852	64	10131.938	9807	11201	71	10061.042	9919	10390	58	10081.759	9909	10673	65
657	92	10117.000	9808	10755	66	10165.742	9898	11107	63	10135.492	9902	11012	82	10140.195	9880	11449	61	10073.901	9911	10687	62	10114.178	9908	10750	40	10084.400	9904	10711	82	10239.524	9873	11101	84	10343.714	9898	11617	64	10015.391	9872	10250	71	10070.732	9896	11103	58	10095.896	9927	11081	65
658	92	10228.076	9834	11438	66	10191.318	9871	11102	63	10106.667	9915	11057	82	10073.512	9866	10700	61	10202.722	9912	11963	62	10148.064	9899	10852	40	10376.750	9802	11143	82	10160.731	9898	11299	84	10270.488	9858	12094	64	10079.453	9885	10788	71	10062.958	9834	10860	58	10101.914	9821	10870	65
659	92	10257.163	9876	11598	66	10123.394	9879	11051	63	10113.714	9898	11129	82	10139.183	9888	11186	61	10211.459	9864	11362	62	10238.161	9858	11155	40	10382.525	9928	11436	82	10145.769	9881	11236	84	10336.321	9851	11985	64	10117.078	9903	11591	71	10123.620	9822	11547	58	10103.086	9859	12021	65
660	92	10052.674	9822	10550	66	10135.288	9776	10943	63	10042.317	9843	10495	82	10106.329	9842	10695	61	10181.033	9893	10880	62	10248.532	9761	11162	40	10290.975	9857	10871	82	10256.269	9830	11344	84	10478.369	9779	12384	64	10063.641	9897	10622	71	10039.324	9885	10536	58	10090.155	9857	11294	65
661	92	10133.305	9902	11165	66	10264.970	9880	11351	63	10015.683	9849	10322	82	10089.073	9895	10851	61	10138.722	9883	11214	62	10123.081	9877	10927	40	10500.050	9910	11586	82	10105.598	9859	10935	84	10427.929	9844	11671	64	10120.062	9910	11130	71	10107.254	9888	11242	58	10131.518	9922	10815	65
662	92	10158.511	9865	11481	66	10100.212	9785	11250	63	10021.111	9878	10468	82	10123.769	9831	11371	61	10316.541	9857	11854	62	10188.322	9875	11354	40	10513.225	9901	11989	82	10085.085	9893	11207	84	10317.488	9874	11485	64	10065.141	9878	10665	71	10073.774	9874	10756	58	10219.259	9816	11616	65
663	92	10088.044	9859	10921	66	10113.530	9841	11073	63	10093.921	9915	10888	82	10104.012	9857	11106	61	10072.558	9859	10666	62	10253.742	9900	11189	40	10456.950	9956	12381	82	10226.500	9865	11166	84	10402.071	9892	12313	64	10075.609	9908	11723	71	10156.408	9918	10824	58	10281.052	9871	12557	65
664	92	10117.044	9918	11206	66	10157.242	9837	11044	63	10059.492	9861	10529	82	10105.329	9902	10689	61	10111.000	9876	10742	62	10204.483	9846	11300	40	10225.200	9934	10658	82	10065.269	9809	10805	84	10308.631	9927	11646	64	10038.000	9890	10498	71	10117.563	9870	11134	58	10116.689	9801	10655	65
665	92	10173.881	9863	10959	66	10212.151	9867	11162	63	10096.016	9865	11373	82	10037.524	9867	11054	61	10229.983	9875	11053	62	10111.661	9870	11330	40	10431.400	9934	12647	82	10166.366	9831	11207	84	10337.464	9851	11687	64	10119.078	9814	11034	71	10113.465	9882	11007	58	10280.811	9902	12276	65
666	92	10040.729	9856	10440	66	10289.272	9840	12312	63	10007.604	9899	10481	82	10104.085	9813	10829	61	10297.558	9878	11858	62	10143.064	9853	10878	40	10285.900	9892	10868	82	10100.634	9844	10744	84	10303.023	9783	11744	64	10063.281	9843	10740	71	10234.972	9854	12276	58	10262.811	9821	11565	65
667	92	10193.706	9897	11445	66	10166.258	9887	11095	63	10069.079	9944	10543	82	10109.902	9864	11005	61	10268.951	9846	11540	62	10348.693	9895	11293	40	10579.125	9955	11530	82	10197.317	9820	10856	84	10362.012	9803	11661	64	10020.438	9908	10409	71	10301.507	9902	11288	58	10195.327	9851	11688	65
668	92	10216.021	9819	11200	66	10142.712	9881	11108	63	10018.810	9917	10474	82	10106.488	9880	11476	61	10123.492	9840	10929	62	10168.097	9922	11245	40	10422.375	9852	11161	82	10153.585	9795	11158	84	10362.012	9761	12589	64	10053.359	9904	10619	71	10127.845	9923	10908	58	10339.673	9903	12415	65
669	92	10146.555	9888	11208	66	10080.288	9841	10906	63	10021.714	9883	10514	82	10198.391	9888	11688	61	10151.787	9907	11180	62	10178.678	9909	11011	40	10409.750	9891	11860	82	10286.512	9726	11521	84	10378.227	9884	11507	64	10070.797	9899	10730	71	10354.873	9896	12111	58	10335.500	9858	11698	65
670	92	10161.021	9940	11051	66	10217.879	9895	11018	63	10085.492	9889	10780	82	10173.915	9844	11033	61	10448.328	9803	12606	62	10261.419	9931	11546	40	10511.625	9857	11824	82	10294.683	9877	11298	84	10363.607	9776	12269	64	10174.906	9878	10939	71	10238.521	9917	12046	58	10201.034	9911	11456	65
671	92	10203.206	9868	12066	66	10177.939	9819	11261	63	10123.889	9910	10962	82	10075.756	9885	10638	61	10347.000	9821	11160	62	10225.387	9861	11122	40	10544.300	9963	11644	82	10188.549	9783	11417	84	10234.869	9876	11625	64	10081.562	9849	10922	71	10294.366	9897	11415	58	10259.362	9883	11280	65
672	92	10148.782	9900	11106	66	10214.121	9900	11220	63	10029.286	9880	10516	82	10107.476	9869	11177	61	10362.967	9913	11778	62	10140.597	9834	11188	40	10479.500	9855	11312	82	10317.866	9744	11596	84	10372.786	9877	12388	64	10060.562	9869	10553	71	10233.958	9800	11363	58	10243.173	9882	11105	65
673	92	10079.142	9809	10783	66	10089.788	9912	10679	63	10030.016	9931	10268	82	10117.415	9894	10834	61	10323.312	9877	11959	62	10225.936	9861	10959	40	10685.850	9748	11734	82	10463.220	9849	12727	84	10356.179	9804	12239	64	10039.312	9928	10781	71	10347.324	9898	11444	58	10183.793	9907	11195	65
674	92	10117.837	9874	10949	66	10284.728	9846	11954	63	10121.444	9809	11030	82	10203.658	9810	11294	61	10345.082	9880	12241	62	10182.387	9793	11576	40	10714.225	9914	12256	82	10577.512	9915	12951	84	10313.667	9888	11891	64	10048.438	9909	10755	71	10297.634	9864	11635	58	10202.759	9814	11096	65
675	92	10117.456	9906	11089	66	10081.137	9861	10907	63	10174.873	9829	11484	82	10162.488	9891	11015	61	10147.459	9835	11111	62	10146.629	9920	11471	40	10577.750	9891	11850	82	10610.902	9947	11787	84	10301.298	9807	11348	64	10095.344	9882	11393	71	10531.465	9905	12256	58	10265.518	9828	11380	65
676	92	10194.826	9872	11064	66	10152.197	9933	10698	63	10152.730	9827	10987	82	10261.391	9866	11687	61	10191.278	9935	11103	62	10269.613	9895	11398	40	10611.300	9885	11911	82	10431.683	9849	11832	84	10265.190	9552	11528	64	10082.797	9879	10851	71	10310.901	9871	11568	58	10387.311	9853	11566	65
677	92	10124.108	9748	10577	66	10336.242	9900	11697	63	10209.270	9806	11382	82	10150.658	9919	11207	61	10247.181	9843	11720	62	10168.468	9865	11371	40	10648.375	9921	11938	82	10477.098	9861	11414	84	10238.227	9826	11345	64	10133.078	9822	11111	71	10478.930	9897	11497	58	10223.448	9838	10967	65
678	92	10164.576	9893	10897	66	10138.272	9863	11021	63	10175.730	9881	11245	82	10192.476	9821	11338	61	10324.229	9866	11752	62	10232.161	9748	11717	40	10200.600	9927	11195	82	10320.049	9852	11535	84	10406.452	9852	11381	64	10059.969	9887	10585	71	10430.676	9818	11794	58	10237.862	9825	11737	65
679	92	10116.348	9910	10607	66	10154.061	9843	11128	63	10171.604	9819	11988	82	10194.756	9874	11081	61	10237.082	9875	11666	62	10181.210	9871	11186	40	10397.125	9710	12492	82	10482.878	9913	12410	84	10342.964	9863	11306	64	10037.938	9892	10537	71	10448.423	9867	12180	58	10178.759	9861	11078	65
680	92	10193.348	9888	11044	66	10120.454	9899	10946	63	10119.000	9912	11197	82	10156.158	9867	10844	61	10260.655	9842	11018	62	10146.710	9866	11095	40	10217.050	9905	11148	82	10408.927	9949	11928	84	10416.988	9752	11644	64	10096.812	9847	10699	71	10263.620	9881	11372	58	10245.104	9772	11783	65
681	92	10150.642	9832	11149	66	10143.303	9907	10930	63	10086.270	9864	10618	82	10187.756	9735	11754	61	10332.033	9814	12427	62	10146.822	9910	11054	40	10375.500	9945	11078	82	10209.109	9897	10775	84	10274.464	9797	11701	64	10044.047	9888	10700	71	10365.930	9872	11528	58	10212.500	9882	11648	65
682	92	10206.869	9708	11481	66	10065.333	9837	10632	63	10043.286	9877	10559	82	10077.902	9728	11345	61	10168.869	9924	11144	62	10066.032	9885	10775	40	10293.850	9791	10992	82	10297.951	9752	12296	84	10295.012	9719	12536	64	10147.781	9852	11125	71	10296.521	9825	12785	58	10213.104	9861	11292	65
683	92	10179.392	9774	11744	66	10176.500	9842	11999	63	10039.016	9904	10652	82	10129.109	9805	11307	61	10214.410	9894	11298	62	10091.146	9778	10730	40	10483.075	9894	11590	82	10208.098	9909	11678	84	10287.202	9872	12552	64	10034.016	9910	10687	71	10251.099	9887	12903	58	10181.862	9907	11944	65
684	92	10263.456	9879	11689	66	10170.439	9897	11329	63	10080.810	9881	10723	82	10132.878	9864	10972	61	10203.558	9804	11322	62	10198.646	9922	11318	40	10303.250	9903	11332	82	10188.769	9898	10985	84	10377.023	9883	12252	64	10018.953	9906	10345	71	10351.423	9797	11129	58	10063.948	9805	10531	65
685	92	10159.989	9912	11441	66	10186.606	9863	11141	63	10089.952	9865	10655	82	10062.793	9878	10596	61	10183.295	9877	11008	62	10140.354	9859	10832	40	10539.325	9897	11179	82	10125.524	9888	11017	84	10367.357	9805	11756	64	10116.703	9888	10785	71	10301.577	9796	12181	58	10140.982	9864	10724	65
686	92	10367.358	9858	11735	66	10088.151	9854	10899	63	10130.508	9767	10950	82	10196.536	9852	11440	61	10127.246	9904	11028	62	10219.854	9894	11381	40	10650.975	9999	12279	82	10147.805	9878	10936	84	10423.596	9790	11764	64	10130.016	9814	11434	71	10263.958	9851	11582	58	10089.811	9902	10761	65
687	92	10148.858	9882	10878	66	10214.272	9867	10901	63	10101.492	9849	10859	82	10110.866	9891	10516	61	10225.164	9841	11100	62	10285.146	9889	10962	40	10403.500	9792	11591	82	10149.256	9769	11466	84	10259.619	9894	11527	64	10079.312	9895	11006	71	10310.493	9906	11846	58	10219.138	9940	11203	65
688	92	10150.685	9851	10839	66	10094.272	9930	10775	63	10049.460	9901	10442	82	10157.476	9918	10906	61	10146.033	9846	11027	62	10382.483	9787	13329	40	10445.675	9860	11778	82	10111.488	9911	10771	84	10361.536	9893	11671	64	10034.719	9911	10294	71	10438.465	9893	11692	58	10199.207	9847	11396	65
689	92	10247.218	9885	11391	66	10115.061	9835	11238	63	10045.000	9902	10888	82	10184.256	9883	11342	61	10335.000	9871	11531	62	10241.032	9860	11008	40	10507.475	9898	11880	82	10250.391	9896	11242	84	10450.667	9828	11965	64	10110.547	9879	10836	71	10356.183	9865	13042	58	10202.327	9950	11171	65
690	92	10162.913	9898	10986	66	10103.424	9896	10890	63	10081.571	9871	10725	82	10223.207	9914	11322	61	10128.819	9882	10737	62	10359.081	9968	11741	40	10453.000	9912	11648	82	10184.512	9893	11819	84	10553.810	9923	12079	64	10011.281	9894	10461	71	10194.817	9828	11262	58	10116.931	9852	10930	65
691	92	10146.619	9856	11258	66	10092.288	9902	10404	63	10114.111	9823	10928	82	10198.000	9807	11166	61	10123.705	9902	10984	62	10171.903	9857	11270	40	10361.675	9929	11171	82	10185.951	9849	11216	84	10428.536	9836	12085	64	10019.984	9841	10545	71	10196.014	9836	11273	58	10207.725	9911	11527	65
692	92	10195.826	9812	11228	66	10106.333	9915	11138	63	10041.079	9920	10358	82	10099.744	9838	10864	61	10166.476	9917	11437	62	10293.290	9912	11468	40	10121.650	9904	10595	82	10170.488	9861	11102	84	10331.762	9901	11951	64	10129.453	9931	11032	71	10246.380	9750	11465	58	10151.311	9851	11074	65
693	92	10090.087	9892	10553	66	10158.591	9856	10966	63	10070.317	9853	11085	82	10196.244	9874	11072	61	10219.360	9869	11124	62	10305.403	9901	11715	40	10379.900	9733	11439	82	10245.720	9828	11490	84	10435.952	9913	12333	64	10065.609	9878	11134	71	10154.774	9933	10797	58	10147.466	9914	11310	65
694	92	10038.011	9851	10516	66	10066.637	9913	11214	63	10086.206	9923	10808	82	10155.293	9905	11383	61	10256.623	9821	11708	62	10201.193	9787	10966	40	10136.400	9864	10960	82	10141.988	9785	11845	84	10402.083	9931	13181	64	10111.109	9879	10921	71	10138.254	9909	10804	58	10035.725	9899	10396	65
695	92	10111.381	9871	10828	66	10213.772	9852	11301	63	10064.556	9882	10805	82	10124.488	9876	10920	61	10153.377	9859	10755	62	10133.339	9915	10851	40	10148.000	9932	10791	82	10182.720	9871	10839	84	10307.238	9808	11779	64	10090.375	9927	10959	71	10122.000	9854	10785	58	10080.914	9882	10796	65
696	92	10117.619	9882	11410	66	10115.030	9896	10729	63	10021.937	9915	10277	82	10136.366	9883	11147	61	10201.508	9851	11010	62	10084.387	9878	10606	40	10268.525	9882	11134	82	10173.085	9863	10998	84	10268.571	9885	11157	64	10014.484	9827	10182	71	10156.281	9785	11038	58	10092.569	9879	10574	65
697	92	10107.011	9850	11083	66	10104.606	9904	10755	63	10084.223	9917	10902	82	10240.134	9832	11371	61	10161.033	9842	10973	62	10128.532	9883	11022	40	10372.600	9841	10913	82	10150.049	9851	11152	84	10314.929	9863	11334	64	10032.750	9862	10515	71	10130.254	9895	11241	58	10087.862	9897	11010	65
698	92	10141.945	9842	11284	66	10141.258	9863	10791	63	10084.889	9821	11470	82	10191.415	9785	11022	61	10211.672	9802	11536	62	10095.678	9871	11110	40	10280.725	9941	11151	82	10090.707	9848	11395	84	10285.214	9774	13221	64	10030.094	9877	11010	71	10065.338	9825	10631	58	10080.707	9810	10668	65
699	92	10078.750	9900	10829	66	10073.803	9897	10605	63	10079.079	9869	11334	82	10215.817	9924	11592	61	10097.606	9899	10832	62	10088.597	9896	10466	40	10185.900	9901	11018	82	10161.073	9898	11079	84	10364.583	9818	13160	64	10068.047	9897	10811	71	10208.085	9918	11318	58	10172.345	9855	10927	65
700	92	10225.479	9838	11179	66	10110.046	9846	11365	63	10079.396	9910	10953	82	10261.585	9725	12008	61	10196.754	9837	11575	62	10099.500	9848	11207	40	10136.700	9902	10682	82	10080.878	9897	10850	84	10433.190	9916	12389	64	10031.656	9909	10551	71	10121.958	9879	11129	58	10041.138	9897	10512	65
701	92	10052.913	9872	10750	66	10094.970	9871	10809	63	10089.492	9899	10751	82	10199.329	9811	11354	61	10174.819	9941	10816	62	10083.517	9901	11066	40	10165.875	9894	10800	82	10159.939	9920	11760	84	10318.250	9905	11209	64	10027.656	9850	10687	71	10106.310	9908	11069	58	10107.759	9916	11363	65
702	92	10175.392	9864	10839	66	10086.788	9874	10696	63	10079.698	9900	10678	82	10154.366	9867	12177	61	10112.918	9904	11264	62	10133.322	9862	11027	40	10170.950	9912	10818	82	10157.073	9882	11578	84	10564.512	9895	12282	64	10062.062	9901	10560	71	10162.535	9830	12736	58	10145.379	9887	11834	65
703	92	10107.685	9865	10720	66	10049.818	9851	10641	63	10154.350	9875	11165	82	10229.805	9894	12008	61	10110.524	9853	10844	62	10060.371	9811	11054	40	10265.375	9733	11987	82	10087.707	9882	10747	84	10381.607	9799	12400	64	10086.453	9855	10715	71	10163.634	9910	11463	58	10031.396	9860	10770	65
704	92	10159.087	9892	12408	66	10028.637	9893	10457	63	10040.523	9906	10412	82	10155.171	9896	11354	61	10136.099	9819	10911	62	10102.193	9851	10819	40	10372.850	9907	12493	82	10083.951	9884	11276	84	10300.452	9890	12108	64	10001.281	9881	10203	71	10084.296	9829	10940	58	10135.707	9882	10746	65
705	92	10218.489	9825	11180	66	10144.363	9846	10933	63	10191.127	9919	11163	82	10205.024	9794	11552	61	10097.787	9853	10699	62	10063.903	9903	10817	40	10125.425	9808	10845	82	10103.780	9896	11135	84	10463.023	9859	11922	64	10039.797	9895	10709	71	10135.592	9861	11024	58	10076.466	9828	10986	65
706	92	10257.956	9870	11483	66	10084.576	9908	10541	63	10138.206	9907	11304	82	10199.561	9841	11212	61	10119.229	9860	11239	62	10115.403	9886	10960	40	10172.350	9897	10912	82	10244.817	9781	12311	84	10364.810	9865	11574	64	10042.422	9849	10762	71	10157.324	9863	11329	58	10088.811	9882	10676	65
707	92	10251.445	9847	11675	66	10155.909	9877	10905	63	10065.270	9862	10576	82	10222.939	9885	10808	61	10150.049	9899	11099	62	10100.597	9858	10763	40	10199.025	9888	11252	82	10186.695	9857	11810	84	10236.917	9869	11347	64	10100.562	9871	10603	71	10113.493	9834	11228	58	10122.327	9831	11197	65
708	92	10137.695	9877	11293	66	10175.772	9887	11129	63	10095.333	9823	10628	82	10148.634	9892	12195	61	10129.688	9813	11146	62	10161.532	9877	11068	40	10193.325	9939	11263	82	10114.085	9814	11008	84	10295.012	9853	11618	64	10105.875	9883	11362	71	10152.239	9867	11362	58	10059.604	9897	10368	65
709	92	10176.587	9924	11003	66	10156.621	9883	10873	63	10138.921	9665	11682	82	10146.695	9903	11257	61	10178.951	9848	10785	62	10141.854	9901	11246	40	10188.025	9874	11146	82	10104.939	9889	10731	84	10282.631	9726	11811	64	10059.484	9924	10558	71	10210.268	9894	11438	58	10108.914	9900	11017	65
710	92	10167.402	9860	11100	66	10142.167	9741	11450	63	10095.921	9845	10667	82	10184.780	9900	11168	61	10159.181	9870	11161	62	10069.017	9824	10748	40	10159.300	9933	11432	82	10165.049	9875	11771	84	10293.952	9830	11343	64	10055.094	9903	11042	71	10138.127	9921	10951	58	10107.466	9901	11535	65
711	92	10145.521	9876	10780	66	10098.454	9907	10529	63	10105.889	9903	10959	82	10217.780	9919	11123	61	10112.508	9918	10947	62	10100.113	9783	10885	40	10185.300	9896	11088	82	10156.439	9843	10774	84	10274.083	9845	11197	64	10030.578	9914	10667	71	10158.014	9834	11397	58	10123.207	9856	10924	65
712	92	10041.152	9903	10423	66	10120.333	9867	11220	63	10150.604	9922	11624	82	10131.402	9896	11507	61	10070.459	9904	11043	62	10074.613	9889	10628	40	10163.550	9948	11145	82	10148.573	9883	11658	84	10264.977	9860	11467	64	10043.219	9861	10856	71	10126.408	9869	11042	58	10040.052	9890	10544	65
713	92	10185.989	9879	10940	66	10155.258	9820	11054	63	10094.111	9896	10869	82	10212.756	9868	11449	61	10155.967	9785	10914	62	10115.483	9896	11157	40	10150.450	9875	10713	82	10113.536	9919	10958	84	10362.560	9881	11404	64	10065.281	9892	11313	71	10162.479	9862	11801	58	10152.431	9918	10934	65
714	92	10146.663	9771	11262	66	10093.076	9863	10667	63	10139.032	9861	11376	82	10203.915	9853	10964	61	10147.640	9810	10904	62	10069.064	9834	10746	40	10161.350	9748	11115	82	10173.585	9843	11155	84	10265.250	9915	11158	64	10052.812	9899	10550	71	10111.704	9919	11002	58	10036.931	9868	10494	65
715	92	10132.837	9860	11071	66	10044.030	9888	10819	63	10162.968	9915	11343	82	10150.231	9847	11212	61	10012.558	9915	10349	62	10151.903	9884	10968	40	10129.400	9839	10599	82	10098.646	9883	10812	84	10163.667	9809	11063	64	10105.703	9858	11226	71	10120.592	9860	10670	58	10049.052	9855	10494	65
716	92	10400.479	9800	12752	66	10333.484	9859	11734	63	10045.714	9903	10663	82	10160.536	9838	11510	61	10100.819	9916	11552	62	10145.371	9890	11067	40	10153.475	9870	10604	82	10118.269	9859	10899	84	10366.773	9661	11992	64	10087.766	9853	10704	71	10064.127	9892	10708	58	10079.241	9894	11020	65
717	92	10180.489	9842	11331	66	10137.303	9792	11917	63	10102.619	9884	11046	82	10183.512	9871	11508	61	10154.885	9803	11264	62	10087.049	9861	10879	40	10247.725	9879	11011	82	10123.854	9880	10745	84	10480.917	9874	12700	64	10050.312	9906	10558	71	10075.563	9862	11107	58	10005.052	9898	10546	65
718	92	10345.685	9841	11626	66	10271.228	9852	12526	63	10215.540	9830	11296	82	10346.451	9841	11501	61	10274.345	9855	11166	62	10160.854	9904	10672	40	10182.225	9857	10786	82	10126.000	9885	10892	84	10371.619	9780	11933	64	10053.781	9918	10605	71	10063.901	9909	10854	58	10082.052	9878	10522	65
719	92	10261.348	9845	11382	66	10132.621	9856	11402	63	10177.127	9894	11279	82	10251.671	9747	12014	61	10112.524	9910	10658	62	10135.983	9922	11435	40	10173.700	9906	11069	82	10119.158	9830	11297	84	10212.310	9793	10801	64	10015.766	9902	10221	71	10166.690	9798	11594	58	10036.827	9894	10477	65
720	92	10274.500	9796	11785	66	10243.606	9840	11295	63	10090.429	9901	10807	82	10304.891	9863	11772	61	10202.345	9834	11282	62	10144.581	9922	10954	40	10289.000	9882	11634	82	10187.269	9843	10911	84	10309.107	9792	11373	64	10026.344	9903	10398	71	10114.986	9766	10998	58	10034.655	9889	10598	65
721	92	10425.326	9851	12512	66	10173.318	9889	11245	63	10313.413	9809	12080	82	10246.512	9884	12231	61	10158.590	9910	10924	62	10141.097	9847	12044	40	10371.900	9834	11503	82	10258.598	9863	11376	84	10284.714	9893	11606	64	10052.750	9890	10405	71	10145.493	9881	11288	58	10083.638	9873	10771	65
722	92	10190.663	9879	11182	66	10186.242	9820	11260	63	10112.587	9916	11108	82	10392.305	9887	12295	61	10106.115	9857	10911	62	10192.161	9870	11554	40	10177.375	9847	10940	82	10247.646	9860	11783	84	10425.214	9966	11736	64	10020.844	9871	10392	71	10101.592	9858	12366	58	10081.482	9916	11507	65
723	92	10223.315	9830	11540	66	10302.016	9885	11385	63	10188.587	9672	11247	82	10346.536	9842	12788	61	10159.345	9909	10767	62	10215.387	9905	11446	40	10314.825	9806	11578	82	10154.769	9906	11358	84	10215.643	9881	11140	64	10006.453	9922	10140	71	10113.817	9867	11015	58	10065.793	9910	10924	65
724	92	10232.044	9873	11153	66	10203.894	9885	11598	63	10308.302	9830	12583	82	10396.744	9865	11807	61	10165.524	9861	11132	62	10185.146	9895	10803	40	10242.850	9839	11395	82	10291.427	9859	11291	84	10236.096	9910	11269	64	10026.141	9902	10829	71	10168.746	9881	11291	58	10032.034	9883	10682	65
725	92	10142.185	9895	11214	66	10425.318	9870	12766	63	10435.492	9676	12521	82	10314.500	9909	12155	61	10135.885	9916	11427	62	10212.049	9882	12150	40	10167.050	9831	11482	82	10370.744	9890	12118	84	10307.107	9895	11328	64	10039.312	9904	10506	71	10028.465	9841	10756	58	10092.225	9830	11252	65
726	92	10173.771	9920	11312	66	10344.046	9784	11581	63	10285.587	9869	11655	82	10278.817	9871	12855	61	10190.623	9910	11526	62	10240.854	9893	12103	40	10189.825	9825	11191	82	10278.098	9889	11338	84	10298.917	9834	11393	64	9986.453	9909	10109	71	10064.296	9895	10823	58	10082.689	9906	10728	65
727	92	10155.174	9803	10963	66	10288.439	9787	11057	63	10348.810	9879	12283	82	10358.024	9895	11972	61	10207.688	9861	10907	62	10211.339	9914	11025	40	10171.450	9848	10973	82	10212.878	9919	11084	84	10218.738	9846	11051	64	10051.500	9859	10736	71	10153.310	9919	10975	58	10168.086	9899	11374	65
728	92	10116.021	9843	10896	66	10304.954	9888	12451	63	10550.921	9868	12414	82	10378.939	9894	12468	61	10310.099	9793	12157	62	10381.403	9872	11283	40	10187.275	9882	11480	82	10347.378	9916	11286	84	10457.548	9919	12546	64	10089.734	9895	11269	71	10090.000	9881	11245	58	10059.207	9877	11021	65
729	92	10237.206	9899	11023	66	10256.833	9857	11821	63	10395.508	9729	11908	82	10298.658	9739	11672	61	10284.115	9769	11313	62	10321.726	9830	11798	40	10074.800	9922	10440	82	10358.634	9901	12032	84	10275.393	9889	11605	64	10030.953	9916	10505	71	10074.465	9845	10892	58	10106.086	9868	11023	65
730	92	10212.195	9792	11403	66	10321.651	9753	11641	63	10449.048	9942	12654	82	10399.817	9883	12189	61	10142.836	9871	10829	62	10343.517	9841	12006	40	10070.575	9910	10442	82	10286.878	9917	11626	84	10317.917	9774	11419	64	10018.891	9844	10298	71	10338.226	9833	11363	58	10103.155	9841	11161	65
731	92	10213.119	9886	11795	66	10261.000	9804	11940	63	10358.223	9907	11397	82	10319.915	9903	12600	61	10299.000	9814	11206	62	10374.871	9884	11442	40	10277.625	9821	11265	82	10384.280	9833	12770	84	10302.500	9849	11758	64	10080.281	9794	10769	71	10109.549	9749	11436	58	10159.327	9872	10788	65
732	92	10150.337	9880	10915	66	10358.742	9889	11912	63	10464.381	9901	13772	82	10200.549	9926	11228	61	10162.722	9918	10791	62	10355.064	9898	11897	40	10150.350	9910	11366	82	10419.317	9864	12072	84	10293.381	9867	11366	64	10020.656	9881	10286	71	10310.972	9871	11418	58	10170.000	9725	11318	65
733	92	10179.663	9844	11087	66	10187.167	9880	11614	63	10296.746	9913	11355	82	10447.964	9766	13035	61	10203.246	9858	10899	62	10359.983	9859	12587	40	10205.600	9777	11265	82	10381.061	9885	11313	84	10285.250	9868	11050	64	10030.781	9910	10296	71	10197.281	9807	11832	58	10096.379	9928	10749	65
734	92	10280.935	9748	11477	66	10238.091	9840	11319	63	10370.396	9849	11435	82	10336.793	9723	11890	61	10141.312	9876	10931	62	10278.451	9923	11451	40	10130.125	9900	10764	82	10426.695	9853	11568	84	10301.036	9729	11714	64	10100.312	9870	11248	71	10210.070	9876	11893	58	10128.845	9816	11011	65
735	92	10241.576	9906	11087	66	10170.046	9890	11393	63	10480.143	9856	12064	82	10258.415	9824	11855	61	10248.442	9898	11407	62	10188.049	9896	11630	40	10151.050	9920	10914	82	10382.707	9861	11779	84	10209.571	9866	11455	64	10072.781	9907	11183	71	10173.408	9935	10850	58	10117.414	9797	11219	65
736	92	10190.315	9903	11992	66	10206.484	9848	11434	63	10312.794	9914	11069	82	10402.305	9790	11874	61	10189.935	9935	11613	62	10183.839	9827	11081	40	10131.175	9920	10491	82	10242.158	9858	11093	84	10250.346	9853	11465	64	10063.750	9889	11316	71	10326.324	9854	11898	58	10099.775	9898	10797	65
737	92	10228.869	9856	11765	66	10283.818	9850	11574	63	10333.604	9952	11799	82	10351.536	9892	11931	61	10298.541	9894	11108	62	10293.436	9845	11691	40	10087.100	9920	10619	82	10198.671	9761	11271	84	10238.857	9861	11563	64	10023.141	9850	10678	71	10213.099	9867	11791	58	10087.448	9893	10742	65
738	92	10177.468	9880	11291	66	10197.621	9780	11352	63	10370.270	9864	12291	82	10408.744	9798	11813	61	10176.492	9893	11281	62	10299.629	9924	11516	40	10106.125	9936	10884	82	10385.939	9603	12006	84	10286.452	9872	11662	64	10005.641	9889	10321	71	10159.901	9880	10830	58	10053.966	9885	10442	65
739	92	10272.576	9827	11575	66	10335.454	9844	12379	63	10297.096	9862	11521	82	10305.536	9845	11356	61	10259.459	9862	11814	62	10269.387	9843	11574	40	10208.075	9808	10865	82	10324.902	9866	10990	84	10212.357	9892	11281	64	10024.312	9865	10912	71	10127.746	9833	11276	58	10124.466	9866	11054	65
740	92	10333.282	9914	11615	66	10236.591	9910	11178	63	10414.508	9778	12109	82	10282.098	9930	12532	61	10101.181	9899	10953	62	10287.871	9905	11059	40	10015.875	9860	10231	82	10244.451	9853	11364	84	10185.429	9797	11228	64	10107.312	9821	11163	71	10141.704	9873	11387	58	10019.259	9853	10236	65
741	92	10290.608	9815	11354	66	10176.606	9896	10822	63	10302.556	9867	11913	82	10304.476	9882	11832	61	10203.147	9909	11674	62	10094.710	9845	10602	40	10291.700	9909	10922	82	10253.061	9834	11010	84	10135.929	9895	10750	64	10012.453	9890	10292	71	10148.099	9864	11799	58	10103.293	9823	10843	65
742	92	10210.794	9909	11291	66	10288.682	9770	12042	63	10131.698	9834	11100	82	10217.536	9761	11522	61	10227.558	9754	11227	62	10244.161	9897	11388	40	10201.300	9918	11249	82	10224.024	9902	11162	84	10251.881	9882	11192	64	10023.156	9893	10407	71	10369.254	9833	12761	58	10057.431	9921	10947	65
743	92	10276.685	9695	11931	66	10453.272	9918	12270	63	10419.730	9805	11861	82	10337.488	9811	11833	61	10199.049	9872	11016	62	10295.468	9885	11478	40	10092.250	9904	10906	82	10121.366	9733	11335	84	10195.202	9881	10845	64	10079.672	9901	11441	71	10374.958	9776	11857	58	10145.414	9828	10920	65
744	92	10204.761	9919	11638	66	10158.500	9871	10985	63	10357.396	9890	11549	82	10386.146	9857	12252	61	10147.312	9894	11305	62	10270.403	9909	11325	40	10272.875	9852	11047	82	10130.598	9822	11741	84	10276.071	9825	12489	64	10019.438	9885	10543	71	10159.366	9902	11401	58	10022.396	9864	10304	65
745	92	10107.261	9898	11348	66	10246.212	9881	11700	63	10364.794	9830	11360	82	10412.012	9827	11444	61	10089.410	9892	10596	62	10340.451	9888	11380	40	10105.150	9845	10927	82	10193.061	9839	11531	84	10272.596	9853	12118	64	10050.125	9919	10376	71	10190.127	9895	11237	58	10125.518	9850	10933	65
746	92	10179.142	9813	10974	66	10256.682	9851	11206	63	10337.683	9812	11659	82	10305.402	9842	11532	61	10221.722	9843	11040	62	10128.968	9861	11070	40	10206.925	9904	10945	82	10090.695	9900	10879	84	10242.346	9903	11415	64	10014.922	9914	10398	71	10178.845	9885	11270	58	10046.982	9883	10775	65
747	92	10191.729	9884	11203	66	10255.637	9934	11304	63	10446.683	9868	12261	82	10275.464	9844	12775	61	10148.459	9911	10900	62	10247.693	9914	11293	40	10150.725	9944	11340	82	10184.915	9796	11723	84	10103.952	9854	10740	64	10066.734	9900	10895	71	10094.888	9812	10627	58	10057.948	9867	10570	65
748	92	10173.348	9842	11203	66	10137.863	9896	10605	63	10222.889	9868	11799	82	10215.195	9799	10840	61	10310.115	9903	12543	62	10274.919	9819	11381	40	10192.800	9907	11147	82	10131.964	9901	10838	84	10334.548	9895	11332	64	10086.125	9804	10948	71	10231.958	9766	11233	58	10009.431	9930	10299	65
749	92	10237.282	9870	11550	66	10172.833	9806	11202	63	10170.381	9887	11500	82	10164.536	9879	11332	61	10232.442	9901	11907	62	10294.517	9875	11504	40	10155.275	9862	10853	82	10045.024	9866	10596	84	10343.452	9900	12265	64	10054.000	9825	10714	71	10116.746	9907	11017	58	10109.189	9794	11544	65
750	92	10129.087	9837	11221	66	10132.954	9884	11184	63	10168.777	9876	11242	82	10170.171	9882	11619	61	10116.771	9892	10659	62	10077.936	9877	10855	40	10259.100	9815	11837	82	10166.573	9842	11483	84	10342.583	9879	11535	64	10019.266	9921	11402	71	10094.915	9892	10883	58	10076.862	9860	10889	65
751	92	10142.326	9890	10822	66	10182.030	9864	10754	63	10360.777	9929	12115	82	10234.829	9906	12869	61	10173.804	9838	11183	62	10163.839	9932	11414	40	10142.800	9840	10764	82	10086.269	9885	10878	84	10313.917	9869	11815	64	10029.531	9885	10408	71	10179.605	9842	11688	58	10043.018	9906	10636	65
752	92	10176.619	9791	11162	66	10191.772	9865	11216	63	10146.286	9904	11294	82	10101.585	9899	11300	61	10127.869	9912	11062	62	10203.419	9886	11155	40	10274.275	9886	11924	82	10068.415	9837	10813	84	10243.214	9808	11267	64	10024.469	9897	10265	71	10104.380	9824	10942	58	10071.689	9884	10398	65
753	92	10126.945	9857	11148	66	10161.970	9927	10849	63	10165.937	9917	10916	82	10224.158	9894	11533	61	10153.147	9828	11051	62	10092.242	9868	10799	40	10098.975	9901	10945	82	10159.476	9809	11100	84	10385.273	9831	11568	64	10089.844	9851	10730	71	10154.042	9880	11116	58	10057.621	9912	10919	65
754	92	10194.348	9811	11071	66	10133.318	9816	11387	63	10184.777	9867	11112	82	10212.817	9846	11548	61	10091.771	9888	10502	62	10122.951	9893	10707	40	10044.100	9904	10664	82	10161.902	9909	11502	84	10313.060	9820	11439	64	10079.406	9852	11277	71	10083.746	9819	11142	58	10014.138	9886	10331	65
755	92	10091.718	9880	10996	66	10152.788	9864	11514	63	10112.429	9900	10855	82	10130.561	9854	11534	61	10066.426	9904	10476	62	10190.968	9784	11373	40	10101.725	9864	10611	82	10186.427	9873	11346	84	10286.286	9851	11474	64	10006.422	9908	10312	71	10211.042	9704	11769	58	10027.086	9896	10374	65
756	92	10094.652	9877	10931	66	10158.454	9829	11262	63	10181.714	9831	11107	82	10199.695	9903	11066	61	10130.640	9929	10947	62	10186.661	9867	11457	40	10207.125	9743	11296	82	10109.256	9915	11061	84	10317.167	9895	12067	64	10006.766	9865	10436	71	10076.028	9906	10970	58	10151.827	9854	11191	65
757	92	10149.152	9855	10848	66	10145.758	9834	11371	63	10147.635	9864	10723	82	10104.720	9893	10741	61	10076.590	9902	10821	62	10087.436	9803	10998	40	10078.225	9862	10952	82	10177.415	9870	10887	84	10248.977	9797	12564	64	10069.219	9887	10776	71	10143.563	9799	11302	58	10073.275	9855	10892	65
758	92	10187.935	9849	11044	66	10197.076	9864	11940	63	10133.111	9898	11088	82	10115.415	9886	10711	61	10095.099	9876	10699	62	10131.387	9893	11120	40	10154.975	9903	10984	82	10098.817	9875	11408	84	10260.762	9807	11225	64	10056.281	9854	10713	71	10118.296	9908	11287	58	10056.275	9882	10604	65
759	92	10138.555	9818	11305	66	10131.242	9889	10800	63	10110.746	9897	11290	82	10109.585	9910	10760	61	10136.147	9910	11081	62	10074.258	9904	11191	40	10171.025	9898	11090	82	10161.817	9885	10841	84	10354.131	9843	13239	64	10051.969	9917	10827	71	10085.057	9838	10835	58	10063.759	9902	10503	65
760	92	10086.815	9846	10741	66	10079.394	9880	10799	63	10111.048	9896	11266	82	10171.902	9898	11525	61	10123.394	9814	11271	62	10193.903	9865	11690	40	10130.175	9826	10676	82	10126.195	9855	11273	84	10340.357	9789	12130	64	10049.344	9901	10527	71	10088.014	9884	10772	58	10053.811	9898	10439	65
761	92	10161.087	9741	11714	66	10227.046	9884	11350	63	10071.984	9882	10519	82	10195.231	9807	11057	61	10173.263	9867	11330	62	10035.097	9876	10506	40	10045.900	9856	10625	82	10197.098	9821	11928	84	10257.523	9794	11746	64	10081.812	9849	11079	71	10040.634	9787	11113	58	10181.638	9852	11290	65
762	92	10298.206	9878	12932	66	10200.424	9882	10925	63	10045.904	9868	10988	82	10136.976	9856	11194	61	10125.278	9869	10950	62	10047.468	9875	10668	40	10103.425	9878	11149	82	10106.280	9878	11166	84	10401.346	9789	11948	64	10005.562	9902	10207	71	10022.507	9907	10400	58	10106.862	9861	10584	65
763	92	10050.794	9898	10504	66	10141.182	9922	11177	63	10138.238	9852	11332	82	10116.842	9842	11363	61	10123.164	9879	10645	62	10247.581	9901	11297	40	10102.200	9907	11076	82	10199.158	9860	11064	84	10390.179	9939	11806	64	10041.359	9904	10522	71	10020.817	9894	10450	58	10050.069	9885	10588	65
764	92	10042.945	9849	10718	66	10072.546	9877	10738	63	10106.540	9768	11234	82	10155.756	9899	11146	61	10311.787	9847	11268	62	10096.436	9877	10715	40	10065.750	9893	10563	82	10295.756	9893	11455	84	10401.096	9931	12704	64	10061.953	9893	10649	71	10057.704	9828	11072	58	10071.569	9873	11025	65
765	92	10149.087	9894	11069	66	10159.728	9894	11687	63	10059.048	9912	10598	82	10090.451	9903	11194	61	10206.524	9915	11474	62	10049.532	9891	10976	40	10027.475	9887	10290	82	10231.464	9892	11315	84	10314.929	9913	11687	64	10085.812	9914	11019	71	10075.521	9901	10641	58	10030.741	9916	10268	65
766	92	10123.902	9908	11277	66	10097.712	9790	10937	63	10091.381	9816	10801	82	10192.402	9837	11567	61	10254.115	9915	11113	62	10133.613	9891	10662	40	10035.850	9928	10412	82	10340.171	9857	12518	84	10212.571	9886	11373	64	10073.672	9905	10965	71	10116.353	9895	11234	58	10055.069	9896	10695	65
767	92	10176.163	9793	12184	66	10207.863	9762	11021	63	10094.556	9902	11273	82	10187.012	9892	11271	61	10217.360	9831	11457	62	10160.871	9881	10910	40	10135.075	9828	10853	82	10284.464	9879	11225	84	10204.702	9895	11249	64	10073.484	9886	11179	71	10087.507	9909	11148	58	10080.931	9917	10900	65
768	92	10106.913	9879	10750	66	10200.061	9879	11326	63	10018.127	9906	10355	82	10099.305	9845	10887	61	10283.115	9839	11439	62	10147.678	9902	11070	40	10094.875	9877	10914	82	10247.585	9897	11928	84	10257.523	9844	11664	64	10087.203	9865	10980	71	10100.000	9878	11122	58	10173.293	9884	11496	65
769	92	10039.979	9868	10829	66	10087.576	9824	10984	63	10065.604	9877	10750	82	10205.756	9924	11247	61	10149.442	9913	10648	62	10166.436	9806	11244	40	10232.550	9892	11433	82	10207.683	9866	11359	84	10443.607	9890	11625	64	10030.812	9893	10313	71	10005.873	9883	10443	58	10005.482	9916	10214	65
770	92	10114.326	9898	10822	66	10089.182	9765	11283	63	10013.683	9892	10309	82	10130.609	9826	10644	61	10194.229	9838	10930	62	10138.258	9884	11037	40	10121.825	9909	10936	82	10153.866	9855	11028	84	10344.452	9866	11512	64	10069.594	9901	10700	71	10067.859	9907	10831	58	10112.534	9892	10983	65
771	92	10114.892	9870	10930	66	10124.030	9819	11339	63	10024.810	9898	10530	82	10184.427	9798	10919	61	10111.147	9842	11494	62	10206.564	9817	11359	40	10217.850	9764	11309	82	10164.561	9906	11167	84	10318.333	9858	11586	64	10065.250	9900	10780	71	10057.155	9895	10702	58	10147.379	9886	11105	65
772	92	10242.989	9832	11369	66	10110.121	9899	10816	63	10068.698	9855	10688	82	10157.598	9800	10959	61	10233.754	9844	11092	62	10214.354	9888	11070	40	10071.050	9894	10807	82	10189.366	9855	11381	84	10346.071	9752	11653	64	10027.297	9896	10394	71	10050.563	9832	10569	58	10043.466	9847	10845	65
773	92	10152.718	9816	11338	66	10153.818	9861	10908	63	10029.350	9837	10597	82	10177.354	9887	11272	61	10181.640	9845	10826	62	10150.129	9885	11189	40	10075.550	9862	10792	82	10246.085	9828	11934	84	10352.596	9831	12345	64	10060.594	9886	10441	71	10051.437	9918	10420	58	10212.982	9797	11793	65
774	92	10103.869	9865	10927	66	10281.106	9902	11774	63	10035.587	9875	10575	82	10123.878	9922	11457	61	10157.672	9781	11170	62	10083.726	9901	10774	40	10071.825	9860	10876	82	10173.939	9914	10936	84	10403.857	9896	11655	64	10044.109	9880	10696	71	10099.845	9872	10764	58	10033.621	9885	10717	65
775	92	10109.881	9875	10855	66	10139.182	9876	11119	63	10085.350	9932	10655	82	10059.536	9853	10664	61	10189.246	9781	10759	62	10211.322	9898	11193	40	10144.325	9915	11142	82	10158.524	9903	11538	84	10383.786	9773	11712	64	10007.719	9919	10145	71	10103.000	9870	11186	58	10071.448	9903	10873	65
776	92	10184.065	9793	10938	66	10223.394	9917	11573	63	10054.794	9877	10392	82	10214.305	9908	11564	61	10126.655	9879	11823	62	10113.629	9848	11089	40	10056.500	9916	10298	82	10181.866	9883	11476	84	10430.714	9851	11651	64	10098.656	9894	10704	71	10064.662	9874	10803	58	10138.811	9887	10795	65
777	92	10240.750	9812	11441	66	10151.151	9844	10830	63	10082.556	9821	11001	82	10140.269	9832	10765	61	10202.853	9907	11256	62	10185.839	9887	11073	40	10330.650	9843	11635	82	10149.976	9839	10896	84	10483.977	9886	12063	64	10108.281	9904	10806	71	10106.254	9872	11313	58	10079.586	9920	11112	65
778	92	10172.206	9888	10894	66	10233.363	9912	11351	63	10069.190	9912	10970	82	10103.622	9872	11029	61	10324.672	9893	11545	62	10057.451	9887	10862	40	10368.900	9842	10964	82	10118.256	9851	11124	84	10573.619	9770	12714	64	10105.797	9895	10746	71	10217.324	9856	11347	58	10093.725	9861	10663	65
779	92	10236.206	9878	11362	66	10048.409	9678	10709	63	10056.460	9884	10836	82	10184.561	9734	11463	61	10241.705	9818	11332	62	10093.322	9859	10988	40	10493.200	9911	11309	82	10096.024	9902	10800	84	10415.654	9861	11726	64	10027.906	9869	10663	71	10126.099	9927	10881	58	10106.069	9875	10768	65
780	92	10143.021	9862	11294	66	10244.788	9867	12041	63	10096.650	9934	10999	82	10154.731	9854	11954	61	10390.853	9862	11839	62	10196.193	9864	11371	40	10393.925	9877	11657	82	10123.293	9867	11201	84	10349.773	9807	11677	64	10058.266	9869	10724	71	10115.803	9876	10994	58	10190.879	9914	11177	65
781	92	10141.392	9866	11263	66	10179.728	9928	11091	63	10047.777	9896	10454	82	10190.305	9852	11476	61	10380.459	9851	11650	62	10172.354	9856	10880	40	10353.275	9920	11432	82	10268.207	9859	11244	84	10355.833	9942	11963	64	10052.375	9853	10572	71	10213.099	9901	11503	58	10190.362	9854	10851	65
782	92	10091.729	9850	11289	66	10166.242	9802	11404	63	10003.238	9905	10425	82	10317.305	9827	11543	61	10318.410	9837	11288	62	10096.403	9888	10758	40	10580.525	9961	11940	82	10367.707	9869	11256	84	10376.750	9808	11979	64	10101.703	9844	10694	71	10286.719	9890	11592	58	10264.552	9846	10941	65
783	92	10124.695	9887	10881	66	10105.818	9855	10939	63	10080.698	9838	11306	82	10234.866	9825	11128	61	10265.082	9847	11208	62	10191.178	9924	11100	40	10973.000	10139	12727	82	10261.378	9840	11282	84	10329.381	9901	11751	64	10080.047	9875	10577	71	10333.719	9924	13102	58	10409.707	9899	11427	65
784	92	10176.369	9689	11533	66	10097.258	9911	10858	63	10090.143	9805	10505	82	10143.793	9907	11072	61	10321.099	9831	11224	62	10157.710	9890	11282	40	10642.650	9904	11676	82	10268.122	9871	12019	84	10461.429	9936	12020	64	10057.438	9887	10874	71	10144.647	9920	10684	58	10108.655	9934	10864	65
785	92	10174.218	9855	10805	66	10141.546	9860	11249	63	10024.492	9845	10348	82	10121.964	9925	11014	61	10258.394	9911	10951	62	10189.049	9875	11163	40	10672.625	9938	12904	82	10317.683	9817	11443	84	10454.583	9660	11849	64	10106.766	9926	11264	71	10186.789	9882	11183	58	10043.862	9899	10308	65
786	92	10153.369	9902	11206	66	10198.561	9895	11467	63	10052.730	9876	10602	82	10169.049	9864	10853	61	10254.508	9848	11279	62	10258.710	9812	11523	40	10587.625	9904	11665	82	10406.683	9902	11868	84	10319.881	9797	11946	64	10113.250	9821	11363	71	10328.353	9886	12256	58	10227.759	9830	11188	65
787	92	10202.163	9789	11073	66	10167.682	9802	11159	63	10126.254	9799	11031	82	10074.756	9892	10821	61	10350.115	9887	11818	62	10179.354	9932	10858	40	10506.175	9835	11364	82	10212.415	9929	10955	84	10578.964	9821	13219	64	10126.219	9841	10853	71	10248.338	9849	11706	58	10211.362	9885	12410	65
788	92	10110.598	9868	10774	66	10250.288	9765	11183	63	10079.619	9908	10878	82	10109.805	9850	11131	61	10293.196	9826	11731	62	10361.936	9657	12707	40	10775.750	10046	12110	82	10337.158	9839	11326	84	10328.548	9910	11895	64	10100.578	9897	10875	71	10274.000	9870	12466	58	10253.621	9831	11600	65
789	92	10171.185	9879	12074	66	10215.182	9920	11077	63	10054.841	9885	10881	82	10132.146	9769	10901	61	10235.836	9873	11140	62	10197.017	9894	11294	40	10387.725	9967	11745	82	10271.744	9891	11482	84	10398.596	9853	12927	64	10085.828	9893	10743	71	10179.451	9927	11112	58	10081.431	9927	10504	65
790	92	10174.229	9852	11050	66	10314.909	9798	11207	63	10098.889	9833	10947	82	10167.464	9853	11391	61	10268.410	9902	11074	62	10309.161	9860	11408	40	10296.600	9932	11730	82	10450.354	9737	11613	84	10459.262	9896	12184	64	10076.781	9871	10716	71	10153.605	9920	11000	58	10194.914	9835	11126	65
791	92	10161.456	9804	11007	66	10151.894	9899	11327	63	10139.667	9855	10976	82	10176.305	9668	11859	61	10302.574	9933	11609	62	10183.403	9907	11266	40	10785.475	9749	12694	82	10487.391	9851	12356	84	10340.929	9830	12356	64	10127.703	9862	11259	71	10295.141	9895	11805	58	10286.689	9816	11824	65
792	92	10177.032	9790	11075	66	10328.984	9891	11204	63	10109.825	9871	11071	82	10164.939	9861	10854	61	10290.263	9927	11226	62	10193.258	9888	10971	40	10573.600	9990	11636	82	10389.402	9814	11906	84	10334.917	9879	11460	64	10091.469	9892	10809	71	10279.042	9870	11536	58	10285.604	9878	12713	65
793	92	10111.631	9914	10977	66	10244.379	9930	11469	63	10071.270	9850	10945	82	10150.231	9890	11077	61	10321.278	9857	11164	62	10202.871	9842	11991	40	10782.025	9885	11980	82	10347.805	9903	11420	84	10323.298	9791	11280	64	10072.922	9895	10884	71	10305.141	9840	11607	58	10290.827	9866	11767	65
794	92	10191.521	9771	11393	66	10109.409	9903	10807	63	10048.810	9920	10896	82	10092.220	9876	11035	61	10267.672	9903	11052	62	10207.113	9907	11245	40	10937.850	9949	12962	82	10513.769	9922	12674	84	10456.833	9901	12827	64	10053.406	9861	10528	71	10393.281	9848	11798	58	10254.259	9803	11687	65
795	92	10197.185	9890	11385	66	10219.137	9681	10899	63	10089.952	9791	10925	82	10201.256	9804	11118	61	10508.213	9743	12549	62	10301.290	9830	11300	40	10663.625	9967	12085	82	10565.731	9823	12303	84	10496.393	9861	12535	64	10134.812	9862	10703	71	10335.647	9894	11963	58	10201.534	9785	10798	65
796	92	10192.326	9841	11095	66	10193.151	9803	11728	63	10043.413	9921	10449	82	10136.049	9893	11013	61	10268.410	9879	11546	62	10255.871	9852	13117	40	10728.675	9850	11891	82	10367.927	9785	11673	84	10405.560	9883	12083	64	10020.062	9881	10387	71	10339.437	9902	11361	58	10199.845	9873	11251	65
797	92	10136.979	9815	10780	66	10358.061	9820	11199	63	10020.444	9700	10743	82	10180.964	9807	11236	61	10379.164	9924	13080	62	10217.822	9856	11218	40	10552.875	9902	11757	82	10356.866	9912	11803	84	10293.060	9911	12073	64	10103.219	9905	10989	71	10362.423	9920	11413	58	10213.862	9917	11413	65
798	92	10148.761	9844	11303	66	10311.424	9832	11234	63	10056.317	9832	10835	82	10102.024	9802	10635	61	10361.901	9942	11997	62	10159.710	9857	10962	40	10507.475	9942	11400	82	10393.378	9832	11864	84	10397.643	9793	12054	64	10070.203	9872	10687	71	10346.943	9876	12357	58	10167.862	9913	10901	65
799	92	10108.598	9919	10908	66	10223.167	9884	11117	63	10141.000	9834	10864	82	10067.024	9842	10529	61	10183.017	9797	11204	62	10191.193	9792	11285	40	10523.100	9893	12136	82	10412.866	9832	12553	84	10319.643	9905	12235	64	10088.188	9893	10580	71	10356.395	9853	11209	58	10232.518	9842	11013	65
800	92	10158.337	9894	11041	66	10267.333	9837	11639	63	10252.873	9814	10913	82	10144.109	9852	11068	61	10319.918	9906	12754	62	10149.354	9864	10790	40	10344.225	9816	12028	82	10471.598	9576	12724	84	10377.036	9843	12319	64	10059.484	9890	11031	71	10168.577	9868	10668	58	10212.827	9757	11333	65
801	92	10176.565	9902	10922	66	10111.863	9875	11538	63	10023.650	9888	10428	82	10112.536	9914	10785	61	10300.131	9897	11421	62	10255.354	9807	11532	40	10364.575	9888	11301	82	10262.500	9903	11545	84	10662.643	9890	14014	64	10069.516	9929	10958	71	10322.662	9871	11361	58	10212.241	9812	11659	65
802	92	10123.294	9913	10839	66	10181.379	9914	10618	63	10105.286	9859	10712	82	10112.793	9701	11470	61	10297.574	9839	11820	62	10206.274	9862	11036	40	10584.225	9926	12360	82	10308.976	9867	11525	84	10425.071	9945	12371	64	10079.672	9871	11345	71	10319.507	9931	11693	58	10235.466	9898	11494	65
803	92	10202.065	9843	11369	66	10125.106	9882	11011	63	10037.968	9885	10626	82	10096.988	9858	11168	61	10266.885	9915	11762	62	10202.258	9877	11535	40	10412.600	9827	11030	82	10325.769	9863	11667	84	10380.452	9912	12693	64	10118.234	9830	11002	71	10223.057	9866	11357	58	10132.293	9878	11247	65
804	92	10189.674	9874	11286	66	10148.439	9914	11204	63	10113.540	9859	11014	82	10139.902	9855	11459	61	10202.049	9808	11012	62	10159.758	9916	10917	40	10469.975	9929	12083	82	10290.476	9744	12582	84	10360.750	9840	11753	64	10042.016	9749	10704	71	10319.507	9884	12193	58	10226.327	9900	11951	65
805	92	10133.206	9878	11148	66	10202.016	9802	11506	63	10086.365	9908	10616	82	10077.964	9909	11280	61	10209.885	9877	11997	62	10393.307	9880	11878	40	10337.700	9890	11385	82	10163.269	9888	10988	84	10353.667	9784	11822	64	10127.312	9874	11505	71	10276.859	9849	12306	58	10155.189	9896	11218	65
806	92	10137.805	9865	11155	66	10148.894	9926	11131	63	10005.714	9912	10277	82	10093.158	9854	10460	61	10250.459	9818	11867	62	10137.178	9886	11341	40	10471.100	9914	11613	82	10194.488	9819	10994	84	10335.012	9813	11969	64	10041.641	9901	10389	71	10131.746	9866	10719	58	10118.018	9796	11122	65
807	92	10193.076	9864	11873	66	10166.061	9920	11145	63	10155.143	9865	12137	82	10296.171	9760	11603	61	10228.623	9908	11694	62	10308.887	9812	10933	40	10371.175	9920	11126	82	10182.951	9878	10948	84	10361.560	9915	11530	64	10065.219	9904	10979	71	10200.014	9900	11445	58	10058.931	9901	10481	65
808	92	10168.544	9846	11581	66	10044.561	9847	10866	63	10117.698	9857	10732	82	10184.854	9869	11521	61	10356.181	9895	12303	62	10283.774	9879	11378	40	10345.750	9952	10980	82	10186.707	9926	11062	84	10373.596	9891	12231	64	10103.891	9913	11410	71	10190.958	9854	11128	58	10223.673	9891	11053	65
809	92	10107.294	9893	10878	66	10140.970	9909	11245	63	10081.650	9896	10880	82	10165.342	9854	11219	61	10278.672	9882	11564	62	10320.774	9803	11808	40	10379.325	9893	11430	82	10218.524	9738	11677	84	10378.750	9823	11946	64	10014.672	9901	10352	71	10199.479	9794	11708	58	10206.104	9921	11844	65
810	92	10163.402	9884	11141	66	10139.788	9833	10907	63	10112.333	9860	10810	82	10257.573	9756	11359	61	10333.181	9874	11239	62	10215.678	9880	11029	40	10379.075	9908	11376	82	10259.793	9851	11668	84	10500.821	9868	11641	64	10071.094	9853	10749	71	10275.281	9915	12133	58	10189.518	9900	11250	65
811	92	10196.305	9868	11602	66	10081.076	9798	10752	63	10097.777	9907	11082	82	10175.085	9875	11004	61	10200.213	9838	11003	62	10244.629	9929	11305	40	10307.950	9881	11253	82	10116.231	9774	11111	84	10357.571	9826	11527	64	10003.641	9912	10271	71	10185.831	9885	11720	58	10093.673	9871	10626	65
812	92	10220.337	9839	11293	66	10102.909	9842	10872	63	10051.096	9905	10573	82	10177.695	9834	11393	61	10240.590	9843	11247	62	10194.710	9912	11038	40	10265.650	9865	11212	82	10176.524	9786	11290	84	10500.369	9741	12018	64	10104.016	9851	10587	71	10217.761	9874	12341	58	10187.689	9869	11026	65
813	92	10194.945	9835	11273	66	10204.363	9867	10919	63	10024.175	9911	10342	82	10174.122	9898	10813	61	10152.771	9863	11156	62	10236.517	9895	11766	40	10202.200	9891	10866	82	10097.939	9885	11224	84	10492.227	9877	12594	64	10098.016	9841	11146	71	10202.774	9877	11411	58	10075.482	9905	10795	65
814	92	10257.945	9847	11677	66	10154.924	9874	11046	63	10107.841	9900	10865	82	10194.488	9848	10876	61	10236.442	9815	11071	62	10217.483	9914	11524	40	10284.775	9884	11268	82	10120.658	9878	11014	84	10294.583	9819	11477	64	10125.062	9894	10964	71	10162.197	9886	12141	58	10173.431	9866	10957	65
815	92	10108.152	9898	11017	66	10256.546	9883	12142	63	10112.381	9825	11189	82	10152.964	9827	10994	61	10325.672	9806	11687	62	10157.693	9689	11119	40	10346.250	9934	11891	82	10072.866	9862	10924	84	10386.667	9850	11820	64	10072.547	9902	10839	71	10137.000	9879	10909	58	10097.000	9883	10934	65
816	92	10258.608	9850	11061	66	10159.379	9893	11833	63	10084.143	9908	10947	82	10088.427	9866	11039	61	10221.672	9903	11212	62	10302.887	9843	11391	40	10342.975	9737	11205	82	10104.561	9862	10898	84	10373.512	9798	11905	64	9998.578	9881	10161	71	10133.042	9879	11585	58	10072.621	9847	11113	65
817	92	10223.544	9851	11125	66	10097.591	9871	11020	63	10155.223	9892	11128	82	10213.756	9864	11639	61	10220.229	9911	11508	62	10122.661	9894	11056	40	10163.675	9885	11161	82	10167.195	9869	11400	84	10256.464	9843	12196	64	10016.734	9898	10320	71	10162.676	9827	11279	58	10074.707	9873	10589	65
818	92	10093.489	9812	10759	66	10190.788	9806	10880	63	10015.492	9928	10356	82	10120.231	9809	10972	61	10191.754	9894	12316	62	10178.032	9852	10999	40	10109.925	9930	10429	82	10151.329	9879	11216	84	10363.654	9808	12767	64	10039.688	9898	10519	71	10194.226	9864	12767	58	10145.241	9907	10922	65
819	92	10142.642	9840	10926	66	10150.879	9816	11122	63	10072.492	9884	10833	82	10181.146	9897	11330	61	10071.278	9898	10733	62	10181.210	9889	10800	40	10150.000	9878	10753	82	10156.280	9862	10947	84	10380.190	9844	12122	64	10058.312	9821	11051	71	10153.395	9831	11073	58	10037.379	9915	10413	65
820	92	10042.631	9856	11004	66	10158.606	9879	11116	63	10072.016	9897	10782	82	10193.464	9872	11273	61	10217.229	9859	10914	62	10122.774	9895	11159	40	10171.575	9883	11063	82	10102.976	9865	11088	84	10551.143	9904	12739	64	10063.344	9868	11061	71	10123.605	9858	10775	58	10036.896	9874	10705	65
821	92	10043.739	9902	10385	66	10185.667	9915	11096	63	10051.413	9901	10506	82	10138.622	9875	11092	61	10217.394	9844	11180	62	10170.064	9810	11869	40	10104.075	9904	10739	82	10133.988	9897	11056	84	10469.012	9872	11979	64	10095.672	9880	10514	71	10126.127	9899	11176	58	10113.775	9881	10999	65
822	92	10210.098	9867	11274	66	10179.637	9816	11580	63	10072.683	9881	10969	82	10103.024	9826	11483	61	10119.754	9908	10728	62	10162.871	9900	11346	40	10156.900	9931	10962	82	10105.939	9786	11096	84	10404.667	9814	12343	64	10091.000	9821	10851	71	10109.746	9925	10976	58	10098.069	9886	11068	65
823	92	10152.718	9864	10866	66	10188.879	9849	11417	63	10063.587	9864	10494	82	10115.183	9878	11300	61	10138.115	9814	10851	62	10085.517	9867	10826	40	10199.775	9874	10966	82	10206.366	9897	11232	84	10419.404	9757	12080	64	10055.391	9882	10631	71	10070.281	9881	11362	58	10077.018	9899	11010	65
824	92	10288.456	9830	12161	66	10080.909	9902	11103	63	10032.810	9901	10405	82	10116.476	9863	11053	61	10265.590	9724	11517	62	10114.790	9849	11339	40	10206.550	9947	11050	82	10216.085	9915	11406	84	10305.440	9812	12015	64	10057.484	9895	10525	71	10117.817	9820	11792	58	9993.000	9921	10518	65
825	92	10192.108	9905	11226	66	10137.682	9898	10632	63	10049.365	9893	10896	82	10146.256	9852	11151	61	10153.000	9907	10851	62	10078.032	9837	11059	40	10204.125	9933	10971	82	10074.609	9774	11335	84	10443.333	9807	12585	64	9990.359	9910	10203	71	10166.789	9753	11404	58	10061.275	9843	10550	65
826	92	10279.402	9721	13456	66	10166.030	9872	11843	63	10074.635	9922	10840	82	10149.915	9880	10839	61	10123.722	9826	10733	62	10211.371	9937	11155	40	10171.150	9714	11078	82	10181.220	9899	11489	84	10427.227	9739	12052	64	10092.844	9884	10834	71	10097.408	9875	10838	58	10079.293	9892	11047	65
827	92	10299.348	9872	11733	66	10260.424	9894	11485	63	10116.063	9857	11003	82	10210.024	9803	11417	61	10265.672	9831	11317	62	10175.371	9789	11326	40	10142.550	9952	11337	82	10167.293	9890	10906	84	10386.523	9878	11896	64	10038.266	9897	10717	71	10065.662	9834	10543	58	10213.431	9843	11111	65
828	92	10291.489	9897	11894	66	10154.788	9831	11163	63	10146.350	9718	11427	82	10141.269	9895	11182	61	10093.918	9888	10353	62	10082.017	9854	10617	40	10044.925	9877	10273	82	10264.109	9913	11429	84	10334.917	9816	11462	64	10098.188	9815	10731	71	10082.789	9863	11429	58	10160.586	9828	11481	65
829	92	10255.532	9821	11432	66	10164.984	9896	11043	63	10138.730	9890	11350	82	10205.269	9854	11356	61	10165.033	9818	11241	62	10098.983	9929	11572	40	10150.875	9917	10876	82	10127.207	9887	11489	84	10522.773	9794	12126	64	10025.250	9899	10536	71	10117.943	9877	11463	58	10117.069	9913	11044	65
830	92	10244.837	9865	11471	66	10142.242	9906	11153	63	10079.223	9904	10706	82	10232.354	9898	11115	61	10209.033	9875	11437	62	10217.049	9897	11169	40	10039.775	9878	10582	82	10156.915	9888	12760	84	10387.404	9892	12534	64	9996.219	9856	10286	71	10070.774	9853	11543	58	10078.586	9892	10919	65
831	92	10218.956	9776	11527	66	10128.137	9896	11182	63	10085.127	9882	10983	82	10115.756	9902	10943	61	10160.213	9846	11105	62	10118.242	9871	11006	40	10008.475	9906	10174	82	10050.402	9867	10430	84	10335.952	9855	11468	64	10016.391	9891	10736	71	10075.521	9889	11037	58	10015.293	9878	10234	65
832	92	10101.500	9919	11620	66	10290.363	9732	12193	63	10023.762	9905	10340	82	10115.098	9820	10947	61	10132.442	9861	10935	62	10215.983	9819	11444	40	10131.550	9870	10785	82	10099.731	9883	11493	84	10354.988	9842	11840	64	10025.062	9861	10412	71	10039.099	9876	10802	58	10199.362	9827	11050	65
833	92	10214.098	9893	11715	66	10178.667	9836	11183	63	10050.635	9828	10404	82	10164.902	9840	10928	61	10208.606	9868	10950	62	10070.807	9915	10854	40	10225.325	9886	11253	82	10186.402	9832	10962	84	10243.821	9740	11308	64	10041.500	9891	10507	71	10074.521	9875	10465	58	10097.518	9891	10673	65
834	92	10350.011	9831	11797	66	10270.030	9859	11890	63	10063.492	9906	10816	82	10213.500	9908	11953	61	10136.901	9896	10721	62	10176.532	9854	11256	40	10145.275	9916	10641	82	10147.817	9919	10966	84	10389.786	9880	11473	64	10137.875	9808	10771	71	10110.465	9866	10844	58	10110.931	9885	11239	65
835	92	10274.902	9872	11815	66	10199.379	9863	11622	63	10064.429	9870	10564	82	10227.061	9831	11450	61	10298.459	9872	11559	62	10112.742	9852	10552	40	10206.200	9887	10952	82	10169.464	9919	11497	84	10397.154	9699	12935	64	10059.312	9895	10576	71	10043.549	9881	10789	58	10093.379	9908	10693	65
836	92	10379.848	9817	11723	66	10209.000	9805	11138	63	10254.714	9844	11284	82	10275.793	9822	12241	61	10177.819	9905	10781	62	10162.000	9869	10826	40	10303.975	9832	11212	82	10114.146	9769	10735	84	10343.071	9933	11610	64	10042.766	9907	10330	71	10117.774	9921	11174	58	10128.586	9855	11232	65
837	92	10317.576	9873	11733	66	10290.121	9911	11078	63	10360.000	9850	12228	82	10318.658	9796	11774	61	10274.885	9868	11255	62	10173.307	9935	11025	40	10274.175	9851	11184	82	10170.036	9799	10992	84	10387.631	9830	11671	64	10102.797	9867	10862	71	10064.958	9866	10920	58	10082.689	9851	10987	65
838	92	10315.521	9748	11488	66	10202.984	9889	11153	63	10345.096	9804	11391	82	10297.305	9850	12009	61	10436.000	9861	12537	62	10091.354	9902	11111	40	10315.025	9924	11087	82	10171.366	9853	11291	84	10331.321	9912	11533	64	10061.359	9876	10854	71	10044.507	9889	10925	58	10062.518	9890	10450	65
839	92	10243.348	9832	11258	66	10146.833	9888	10709	63	10333.444	9836	11934	82	10402.561	9907	12000	61	10138.640	9895	10831	62	10175.678	9772	11352	40	10227.250	9894	11543	82	10160.402	9917	11040	84	10335.440	9859	11737	64	10048.453	9809	10764	71	10136.338	9806	11346	58	10076.845	9807	10525	65
840	92	10301.979	9829	12140	66	10155.516	9853	11355	63	10249.556	9910	11174	82	10405.231	9848	12509	61	10353.377	9888	11964	62	10274.049	9880	11048	40	10230.400	9856	11438	82	10136.549	9904	10894	84	10301.417	9872	11827	64	10048.047	9856	10477	71	10068.535	9878	10682	58	10064.327	9869	10862	65
841	92	10314.250	9840	11369	66	10237.879	9791	11297	63	10520.730	9861	12278	82	10309.158	9820	12865	61	10256.426	9745	11636	62	10196.032	9948	11194	40	10097.150	9873	10642	82	10374.829	9813	11412	84	10317.964	9779	11831	64	10053.531	9922	10949	71	10228.155	9878	11683	58	10020.845	9910	10368	65
842	92	10208.065	9730	11055	66	10240.849	9903	11745	63	10256.175	9858	11406	82	10351.988	9896	12492	61	10115.213	9868	10777	62	10269.951	9758	12114	40	10198.750	9917	10981	82	10288.573	9879	12723	84	10242.679	9813	11480	64	10045.828	9900	10634	71	10146.451	9840	11194	58	10101.173	9749	11785	65
843	92	10233.739	9887	11522	66	10298.667	9817	11771	63	10646.175	9867	14170	82	10384.561	9882	12415	61	10449.082	9866	12339	62	10289.387	9796	11462	40	10146.775	9938	10617	82	10361.756	9799	11495	84	10321.643	9856	11971	64	10100.812	9879	11201	71	10096.155	9920	11158	58	10042.586	9879	10830	65
844	92	10297.858	9837	11830	66	10286.151	9867	11570	63	10441.635	9740	12689	82	10416.976	9772	11564	61	10300.672	9896	11835	62	10203.726	9878	11240	40	10200.525	9829	10757	82	10354.329	9820	12372	84	10129.631	9759	11363	64	10014.125	9890	10281	71	10104.183	9879	10731	58	10116.138	9904	11048	65
845	92	10232.500	9839	11794	66	10285.379	9895	11619	63	10373.429	9854	11299	82	10429.951	9857	12281	61	10286.360	9853	11463	62	10336.597	9932	11312	40	10268.700	9887	11570	82	10384.731	9915	11477	84	10284.107	9807	11480	64	10063.531	9846	10557	71	10228.310	9758	11955	58	10070.189	9821	10680	65
846	92	10326.282	9747	11505	66	10269.303	9884	10938	63	10379.477	9863	11496	82	10518.195	9815	12603	61	10229.017	9766	11332	62	10295.951	9914	12395	40	10312.150	9810	11110	82	10221.488	9899	11436	84	10223.477	9887	11695	64	10095.078	9889	10870	71	10127.338	9918	10680	58	10060.948	9912	10668	65
847	92	10178.695	9912	11936	66	10161.046	9856	11428	63	10411.650	9886	12186	82	10435.598	9857	12145	61	10105.492	9869	10721	62	10270.629	9885	10908	40	10280.200	9938	11248	82	10346.866	9906	11458	84	10228.773	9867	11806	64	10043.109	9865	10872	71	10146.690	9890	11219	58	10034.482	9903	10724	65
848	92	10216.945	9855	11708	66	10381.228	9890	12280	63	10543.857	9812	12248	82	10510.415	9699	11832	61	10148.246	9879	10793	62	10390.322	9869	11504	40	10380.325	9915	11896	82	10434.854	9870	12647	84	10119.096	9887	11436	64	10084.672	9907	11234	71	10195.141	9870	11349	58	10110.621	9888	11468	65
849	92	10251.032	9850	11997	66	10291.484	9882	12103	63	10504.429	9934	12412	82	10352.902	9898	11962	61	10221.229	9879	11518	62	10227.436	9828	11069	40	10150.600	9917	10590	82	10425.524	9854	11634	84	10230.298	9787	11056	64	10048.094	9904	10914	71	10107.746	9888	10858	58	10099.448	9846	11804	65
850	92	10211.402	9846	11404	66	10348.470	9896	11387	63	10275.429	9886	11456	82	10303.464	9865	11426	61	10294.328	9849	11620	62	10214.468	9838	12048	40	10120.675	9870	11090	82	10374.024	9883	11631	84	10254.202	9841	11630	64	10093.531	9912	11354	71	10190.465	9862	10873	58	10106.086	9926	10573	65
851	92	10162.206	9866	10845	66	10174.849	9803	11818	63	10311.984	9801	11795	82	10278.878	9799	11873	61	10219.967	9914	10902	62	10301.161	9827	11416	40	10136.950	9907	10918	82	10382.427	9938	11314	84	10216.988	9827	11393	64	10087.156	9856	11096	71	10117.662	9883	11700	58	10203.173	9824	11397	65
852	92	10229.369	9823	12065	66	10304.546	9893	12504	63	10202.508	9911	10956	82	10498.269	9898	12169	61	10216.590	9864	11879	62	10211.871	9824	11460	40	10205.725	9854	11051	82	10377.415	9780	11517	84	10271.952	9821	11908	64	10039.438	9888	10582	71	10160.732	9873	11023	58	10078.552	9877	10602	65
853	92	10263.685	9845	11231	66	10211.151	9852	10996	63	10368.048	9884	11946	82	10278.464	9788	11540	61	10202.524	9841	11358	62	10306.129	9842	12052	40	10159.575	9956	10795	82	10380.976	9889	11988	84	10275.536	9888	11086	64	10041.234	9893	10717	71	10227.423	9856	11848	58	10096.259	9855	10873	65
854	92	10189.782	9849	10903	66	10240.697	9871	11584	63	10342.317	9900	11763	82	10251.109	9893	11632	61	10188.263	9918	11389	62	10351.532	9652	12238	40	10214.050	9951	10872	82	10310.829	9908	12143	84	10220.893	9943	11295	64	10096.688	9931	10949	71	10158.647	9892	11280	58	10053.018	9868	10787	65
855	92	10204.163	9846	11464	66	10258.212	9901	11776	63	10159.270	9904	10802	82	10196.707	9848	11789	61	10094.033	9862	10921	62	10230.887	9934	11004	40	10149.400	9892	10800	82	10227.780	9911	11102	84	10263.952	9791	11511	64	10070.328	9882	10882	71	10225.943	9898	11972	58	10103.931	9916	10873	65
856	92	10214.358	9888	10984	66	10283.516	9883	11700	63	10099.111	9896	10673	82	10354.451	9785	11816	61	10208.377	9809	11185	62	10126.983	9906	10950	40	10253.575	9851	11725	82	10233.585	9846	11186	84	10255.369	9813	11436	64	10086.188	9780	11281	71	10152.324	9909	10909	58	10065.379	9861	10656	65
857	92	10311.445	9795	11548	66	10656.121	9776	12257	63	10189.350	9882	11230	82	10208.342	9919	12299	61	10198.737	9919	11069	62	10200.468	9902	11228	40	10131.100	9899	10763	82	10242.634	9858	11678	84	10253.096	9869	11419	64	10013.797	9910	10393	71	10137.057	9878	10663	58	10091.673	9804	11296	65
858	92	10214.424	9862	11349	66	10303.772	9889	12167	63	10389.492	9850	11473	82	10328.207	9824	11409	61	10243.017	9876	11856	62	10419.629	9918	11739	40	10216.575	9798	11257	82	10405.500	9826	11726	84	10195.477	9882	11265	64	10011.938	9828	10643	71	10176.563	9913	11182	58	10133.052	9821	10905	65
859	92	10239.598	9818	11271	66	10236.061	9648	11560	63	10293.127	9852	11480	82	10426.793	9894	12117	61	10268.672	9740	11105	62	10271.468	9725	11471	40	10073.500	9923	10501	82	10450.988	9826	11582	84	10272.238	9777	11569	64	10085.781	9871	10762	71	10134.099	9916	11222	58	10131.775	9904	11536	65
860	92	10282.424	9876	11082	66	10382.591	9967	12511	63	10398.968	9916	12710	82	10473.195	9771	12663	61	10131.476	9917	10849	62	10212.726	9876	11368	40	10186.975	9848	11225	82	10297.891	9837	11631	84	10094.786	9883	10884	64	10051.250	9900	10591	71	10097.226	9897	10870	58	10073.311	9845	10733	65
861	92	10163.142	9866	10864	66	10198.409	9864	11134	63	10476.968	9892	13141	82	10521.146	9929	13222	61	10193.655	9931	11187	62	10197.403	9823	11740	40	10137.375	9893	11114	82	10433.561	9890	11370	84	10260.727	9927	12021	64	10066.859	9900	10582	71	10227.549	9807	12175	58	10093.931	9889	10737	65
862	92	10274.815	9838	11623	66	10211.061	9807	11128	63	10388.604	9828	12143	82	10376.927	9876	11638	61	10186.574	9884	11021	62	10264.274	9912	11917	40	10343.100	9873	10993	82	10458.427	9851	12434	84	10190.810	9869	11591	64	10035.438	9902	10706	71	10086.746	9874	11092	58	10150.396	9903	10749	65
863	92	10165.044	9828	10882	66	10188.197	9794	11374	63	10337.096	9894	12534	82	10319.646	9737	11174	61	10142.672	9874	11228	62	10157.822	9901	11355	40	10075.775	9919	10832	82	10380.329	9844	11797	84	10209.369	9872	11545	64	10031.484	9930	10445	71	10092.380	9844	10879	58	10172.052	9872	11188	65
864	92	10103.587	9868	10832	66	10161.667	9828	10976	63	10213.857	9890	11882	82	10302.012	9834	11656	61	10225.853	9860	10918	62	10200.903	9917	11338	40	10179.475	9835	10966	82	10274.720	9893	11447	84	10264.857	9742	11679	64	10049.172	9858	10405	71	10254.873	9919	11596	58	10035.845	9886	10652	65
865	92	10159.794	9859	10852	66	10199.182	9888	11454	63	10341.175	9883	12467	82	10242.109	9919	11546	61	10230.983	9883	11534	62	10225.210	9873	11444	40	10141.000	9910	11197	82	10114.195	9867	10741	84	10310.262	9916	11964	64	10073.781	9846	10989	71	10098.676	9908	10604	58	10025.604	9795	10538	65
866	92	10197.576	9868	11027	66	10136.516	9817	11196	63	10244.460	9881	11616	82	10317.488	9859	11804	61	10348.312	9845	11181	62	10269.032	9888	12477	40	10180.025	9816	11047	82	10242.269	9868	11651	84	10213.298	9813	11922	64	10033.406	9880	11048	71	10058.888	9877	10631	58	10146.482	9812	10981	65
867	92	10188.848	9870	11645	66	10251.606	9889	11979	63	10268.111	9823	11668	82	10235.536	9866	11366	61	10193.853	9876	11032	62	10163.081	9862	11741	40	10218.800	9791	11341	82	10252.585	9916	11294	84	10399.464	9897	11824	64	10016.875	9911	10510	71	10115.901	9889	10833	58	10026.207	9883	10711	65
868	92	10186.381	9926	10791	66	10235.758	9838	11008	63	10315.127	9868	12041	82	10247.085	9882	11672	61	10117.574	9920	10778	62	10344.017	9905	11665	40	10204.950	9924	11007	82	10263.683	9819	11737	84	10373.654	9935	11848	64	10046.031	9917	10915	71	10091.380	9838	11095	58	10014.931	9890	10231	65
869	92	10162.000	9847	11026	66	10181.349	9865	10950	63	10210.444	9920	11158	82	10270.305	9869	11135	61	10201.754	9867	10928	62	10278.968	9829	11607	40	10075.775	9874	10478	82	10187.207	9775	11477	84	10445.821	9863	12491	64	10046.188	9920	10342	71	10034.070	9918	10519	58	10034.482	9905	10339	65
870	92	10149.445	9849	10949	66	10197.318	9925	11276	63	10204.254	9847	11207	82	10313.524	9898	12941	61	10278.033	9915	11675	62	10186.129	9853	10856	40	10154.350	9857	11131	82	10224.280	9827	10939	84	10547.346	9864	12361	64	10057.375	9892	10576	71	10075.605	9887	11173	58	10027.655	9866	10574	65
871	92	10127.174	9843	10743	66	10169.546	9856	11876	63	10265.650	9891	11090	82	10290.549	9912	11098	61	10073.476	9885	10838	62	10218.371	9866	11095	40	10169.125	9849	10855	82	10164.891	9924	11247	84	10354.964	9787	12197	64	10082.172	9898	10782	71	10089.972	9817	11141	58	10129.500	9893	10748	65
872	92	10144.674	9836	11162	66	10128.409	9804	11205	63	10276.968	9867	11408	82	10294.036	9796	11814	61	10122.065	9864	10799	62	10264.113	9847	11908	40	10104.975	9914	10587	82	10277.805	9888	11886	84	10427.321	9903	12036	64	10039.812	9895	10534	71	10073.380	9884	10910	58	10094.725	9839	10805	65
873	92	10141.098	9876	11474	66	10141.091	9721	11852	63	10189.523	9858	11313	82	10200.207	9747	11540	61	10194.131	9934	11137	62	10115.693	9883	10773	40	10099.600	9855	10574	82	10201.049	9879	11569	84	10579.977	9799	12059	64	10058.078	9936	10528	71	10023.873	9885	10833	58	10049.811	9859	10576	65
874	92	10100.065	9871	10787	66	10161.651	9895	11244	63	10175.635	9936	11630	82	10266.720	9908	12092	61	10135.819	9902	10909	62	10138.532	9828	11259	40	10098.975	9918	10671	82	10150.036	9829	10937	84	10331.143	9930	11828	64	10024.000	9888	10644	71	10044.085	9899	10826	58	10074.414	9904	11388	65
875	92	10131.794	9873	11164	66	10183.833	9828	11744	63	10228.396	9788	11483	82	10214.951	9798	11182	61	10140.181	9926	10885	62	10111.758	9885	10724	40	10133.400	9901	10667	82	10113.451	9849	11365	84	10494.596	9866	11785	64	10033.781	9871	10645	71	10039.958	9885	10842	58	10055.241	9904	10697	65
876	92	10247.511	9907	11115	66	10079.803	9709	11505	63	10313.556	9920	11929	82	10194.000	9893	10947	61	10064.836	9863	10683	62	10094.839	9919	10889	40	10044.900	9912	10725	82	10154.000	9881	11203	84	10384.333	9912	11294	64	10044.188	9896	11149	71	10033.817	9840	11042	58	10076.586	9826	10972	65
877	92	10170.674	9862	11350	66	10074.667	9893	10836	63	10290.492	9879	11482	82	10157.976	9895	11261	61	10192.115	9900	11521	62	10134.210	9869	11157	40	10106.225	9888	10924	82	10161.220	9908	12252	84	10322.250	9777	11439	64	10052.109	9914	10734	71	10055.099	9882	10557	58	10080.466	9908	10854	65
878	92	10134.479	9831	11515	66	10160.909	9869	10983	63	10219.635	9917	11816	82	10110.451	9867	11195	61	10093.951	9907	10740	62	10064.790	9895	10991	40	10220.300	9913	11727	82	10204.391	9852	11118	84	10273.679	9903	11628	64	10037.672	9911	10444	71	10099.211	9855	11191	58	10057.259	9802	11006	65
879	92	10198.142	9863	11274	66	10110.076	9841	11250	63	10080.270	9830	11620	82	10182.891	9928	11813	61	10206.426	9853	12014	62	10122.210	9883	11181	40	10070.625	9898	10425	82	10130.878	9918	11095	84	10322.167	9877	12751	64	10070.000	9846	10692	71	10125.042	9907	10815	58	10000.552	9905	10130	65
880	92	10210.837	9891	11209	66	10161.212	9857	11317	63	10056.523	9919	10593	82	10102.366	9860	11452	61	10200.558	9736	11221	62	10147.307	9869	10924	40	10129.950	9892	10677	82	10282.512	9899	12418	84	10453.346	9900	12023	64	10066.375	9872	10550	71	10074.254	9904	10756	58	10084.811	9795	11491	65
881	92	10280.642	9886	11569	66	10134.182	9857	11909	63	10199.460	9879	11303	82	10072.609	9873	10716	61	10153.426	9902	11531	62	10106.403	9889	11233	40	10160.300	9916	11239	82	10254.671	9828	11408	84	10318.750	9865	11857	64	9999.547	9903	10261	71	10065.958	9915	10787	58	10080.775	9866	10544	65
882	92	10279.674	9794	11933	66	10130.000	9906	11304	63	10128.492	9905	11328	82	10207.134	9881	11435	61	10167.951	9742	11157	62	10165.129	9871	10991	40	10186.100	9949	10816	82	10237.109	9842	11395	84	10256.952	9847	11227	64	10046.438	9908	10687	71	10043.831	9863	10666	58	10016.414	9918	10521	65
883	92	10136.913	9882	11419	66	10150.894	9849	10906	63	10291.825	9877	12193	82	10090.793	9862	10889	61	10236.885	9913	11771	62	10091.597	9915	10871	40	10201.900	9839	10985	82	10150.854	9855	10960	84	10306.190	9887	12585	64	10069.469	9914	10689	71	10047.183	9875	10527	58	10128.311	9842	11746	65
884	92	10070.131	9894	10580	66	10188.879	9884	10888	63	10191.635	9889	11514	82	10155.220	9846	11124	61	10186.410	9884	11774	62	10077.064	9755	10465	40	10059.900	9922	11037	82	10233.817	9858	11529	84	10278.833	9891	13445	64	10077.844	9849	10789	71	10071.408	9930	10611	58	10010.811	9898	10330	65
885	92	10098.402	9839	11211	66	10199.909	9799	11283	63	10089.333	9893	11567	82	10121.622	9849	11107	61	10139.263	9866	11241	62	10134.581	9865	11400	40	10146.150	9847	10584	82	10134.634	9863	11355	84	10392.440	9834	12804	64	10039.000	9884	10649	71	10085.845	9863	10999	58	10079.655	9896	10790	65
886	92	10098.544	9862	11105	66	10178.258	9852	11331	63	10213.604	9842	11314	82	10240.646	9812	11965	61	10142.524	9889	11120	62	10141.968	9919	11303	40	10152.225	9871	10758	82	10188.622	9891	11167	84	10436.048	9878	12764	64	10020.969	9875	10578	71	10011.380	9864	10586	58	10057.155	9926	10542	65
887	92	10113.782	9851	11186	66	10149.606	9846	11375	63	10137.492	9873	11709	82	10085.585	9863	10975	61	10218.099	9928	11421	62	10227.226	9905	12042	40	10106.675	9908	11194	82	10148.573	9826	11398	84	10283.000	9925	12100	64	10064.250	9907	11029	71	10059.592	9892	10834	58	10019.466	9885	10452	65
888	92	10112.489	9842	11713	66	10143.000	9758	11383	63	10087.556	9886	10813	82	10196.000	9834	10911	61	10057.213	9880	10783	62	10171.597	9821	11646	40	10171.700	9875	10895	82	10170.573	9866	10974	84	10381.012	9889	12026	64	10013.203	9879	10503	71	10092.704	9852	10799	58	10080.811	9910	10669	65
889	92	10203.229	9834	11146	66	10074.561	9731	10680	63	10108.952	9867	10791	82	10154.683	9862	11129	61	10141.885	9850	10903	62	10125.807	9892	10897	40	10068.375	9922	10560	82	10129.464	9906	10883	84	10259.273	9824	12084	64	10002.406	9917	10225	71	10086.507	9865	10546	58	10108.827	9865	10922	65
890	92	10238.815	9901	11356	66	10119.954	9848	10634	63	10080.270	9893	10534	82	10270.878	9801	11807	61	10132.099	9868	10724	62	10161.468	9865	11913	40	10115.825	9815	11174	82	10109.731	9850	10848	84	10266.036	9925	12016	64	10058.703	9893	10726	71	10028.732	9897	10558	58	10032.655	9871	10466	65
891	92	10098.131	9879	10855	66	10149.546	9921	10930	63	10038.841	9914	10410	82	10135.939	9876	10908	61	10258.640	9905	11426	62	10091.258	9894	10772	40	10119.500	9916	10846	82	10187.231	9914	11288	84	10264.286	9890	11464	64	10080.594	9854	10738	71	10130.423	9875	10993	58	10128.138	9905	11317	65
892	92	10110.913	9883	10951	66	10156.121	9852	10792	63	10176.857	9917	11243	82	10224.524	9884	11119	61	10108.312	9894	11524	62	10308.500	9818	11692	40	10216.200	9931	11004	82	10188.109	9824	12104	84	10458.012	9812	12602	64	10103.531	9872	11334	71	10008.930	9928	10560	58	10068.982	9880	11031	65
893	92	10147.229	9788	10862	66	10080.637	9879	10765	63	10074.921	9907	11601	82	10107.598	9871	11478	61	10116.819	9810	10877	62	10197.451	9842	11457	40	10402.425	9916	11720	82	10166.720	9898	11256	84	10243.893	9841	11568	64	10071.953	9922	11115	71	10041.014	9926	10732	58	10048.500	9798	10673	65
894	92	10254.631	9900	11583	66	10123.758	9846	10952	63	10081.190	9837	11054	82	10095.146	9892	11348	61	10222.017	9858	11628	62	10262.017	9893	11310	40	10450.600	9853	11622	82	10089.622	9846	10894	84	10404.477	9843	12314	64	10115.484	9833	10821	71	10163.507	9739	11537	58	10053.827	9897	10451	65
895	92	10168.826	9920	10939	66	10210.500	9882	12027	63	10040.540	9882	10408	82	10171.646	9892	11287	61	10143.442	9885	10801	62	10163.193	9867	11255	40	10364.500	9923	11972	82	10080.134	9899	10755	84	10312.940	9888	11669	64	10016.703	9922	10239	71	10059.620	9843	10873	58	10038.586	9906	10498	65
896	92	10170.837	9832	11282	66	10346.516	9912	11808	63	10019.762	9844	10734	82	10100.269	9882	10800	61	10290.804	9851	11291	62	10448.726	9864	12526	40	10533.500	10007	11415	82	10128.305	9928	10838	84	10390.477	9769	12382	64	10074.359	9916	11027	71	10059.310	9820	10909	58	10083.966	9924	10651	65
897	92	10230.631	9854	12293	66	10105.288	9870	10935	63	10018.508	9890	10382	82	10272.964	9842	12124	61	10151.869	9826	10970	62	10236.968	9880	11438	40	10498.975	9965	12057	82	10139.549	9883	11313	84	10420.286	9825	11765	64	10002.703	9875	10330	71	10099.620	9917	10908	58	10188.759	9676	11835	65
898	92	10124.935	9888	11362	66	10144.030	9905	10690	63	10025.143	9908	10709	82	10154.976	9853	11194	61	10239.705	9880	11271	62	10223.049	9806	11518	40	10328.625	9824	11280	82	10200.415	9861	11019	84	10451.714	9911	12281	64	10015.641	9885	10471	71	10151.479	9866	11196	58	10105.069	9860	10867	65
899	92	10125.098	9786	11758	66	10115.363	9837	11002	63	10073.270	9889	10815	82	10085.269	9842	10899	61	10200.754	9868	11183	62	10375.403	9854	11675	40	10443.900	9914	11512	82	10184.098	9869	11192	84	10413.727	9793	12412	64	10067.375	9902	10657	71	10076.085	9903	10717	58	10222.638	9798	11812	65
900	92	10149.456	9886	11312	66	10146.712	9822	11249	63	10012.477	9901	10321	82	10133.902	9867	11094	61	10239.049	9857	11464	62	10161.403	9832	11310	40	10403.400	9791	12333	82	10127.793	9871	11359	84	10379.988	9872	12380	64	10069.266	9839	10872	71	10121.859	9889	10822	58	10196.396	9892	11569	65
901	92	10148.565	9859	11029	66	10100.167	9858	10820	63	10104.175	9852	10817	82	10087.256	9848	10636	61	10278.459	9865	11605	62	10200.146	9888	11488	40	10631.325	9889	11986	82	10215.854	9785	11544	84	10310.821	9948	11311	64	10039.797	9903	10689	71	10144.211	9836	10820	58	10201.482	9846	11413	65
902	92	10129.642	9918	11180	66	10158.970	9820	10936	63	10068.286	9913	10645	82	10162.891	9839	11484	61	10313.459	9890	11791	62	10115.726	9896	10723	40	10785.475	9981	12168	82	10159.951	9859	10648	84	10453.560	9879	13397	64	10050.266	9861	11026	71	10121.338	9873	11333	58	10091.500	9900	10879	65
903	92	10174.532	9823	10844	66	10272.651	9831	11105	63	10063.143	9756	11337	82	10172.829	9827	11038	61	10259.722	9897	11239	62	10174.871	9831	11087	40	10458.300	9999	11447	82	10154.671	9880	11395	84	10474.893	9876	12342	64	10057.719	9905	10669	71	10182.549	9867	10873	58	10152.138	9908	10821	65
904	92	10080.642	9899	10765	66	10078.303	9887	11095	63	10057.730	9858	10554	82	10116.134	9879	11199	61	10153.819	9859	10918	62	10205.919	9826	11249	40	10239.450	9859	11391	82	10256.524	9843	11829	84	10403.977	9799	11717	64	10040.734	9880	10674	71	10153.479	9906	11125	58	10169.500	9873	12219	65
905	92	10271.924	9842	11436	66	10126.546	9890	11093	63	10084.048	9873	10885	82	10136.195	9859	10968	61	10377.853	9922	11965	62	10148.387	9869	11307	40	10521.000	9975	11433	82	10146.183	9904	10980	84	10255.440	9779	12057	64	10089.484	9852	11030	71	10146.070	9881	11468	58	10111.259	9938	10985	65
906	92	10174.565	9812	11564	66	10040.197	9901	10558	63	10117.904	9877	10811	82	10126.805	9916	11325	61	10424.853	9817	12187	62	10212.564	9847	11446	40	10657.650	9839	12991	82	10208.695	9860	11265	84	10504.690	9876	12211	64	10077.156	9879	11170	71	10209.000	9835	12116	58	10288.034	9907	12389	65
907	92	10124.065	9886	11109	66	10151.167	9901	11249	63	10095.556	9910	10718	82	10150.269	9869	11077	61	10357.672	9837	11405	62	10158.017	9903	11215	40	10734.450	9906	12694	82	10187.780	9861	11140	84	10339.333	9643	11452	64	10145.203	9835	10793	71	10175.239	9879	10904	58	10167.414	9894	10965	65
908	92	10103.782	9848	10691	66	10138.742	9765	11309	63	10065.904	9910	10740	82	10193.988	9911	11232	61	10335.737	9833	11890	62	10259.661	9846	11547	40	10631.075	9919	12099	82	10225.134	9874	11679	84	10311.036	9773	11995	64	10056.922	9904	10626	71	10182.014	9874	11184	58	10279.948	9862	11220	65
909	92	10172.739	9853	10852	66	10159.439	9825	10990	63	10117.333	9933	10854	82	10120.561	9826	11257	61	10356.410	9918	11616	62	10184.597	9911	11107	40	10575.900	10015	11085	82	10284.342	9831	11286	84	10388.202	9820	11911	64	10046.297	9788	10389	71	10191.437	9874	11011	58	10173.827	9840	11118	65
910	92	10183.479	9881	11494	66	10199.939	9682	10940	63	10029.556	9903	10461	82	10140.891	9825	11087	61	10253.033	9838	11028	62	10227.629	9803	11329	40	10405.225	9945	12015	82	10259.609	9860	11158	84	10227.917	9872	11583	64	10114.578	9833	10858	71	10147.521	9868	11860	58	10131.741	9893	10971	65
911	92	10223.521	9755	11069	66	10209.333	9913	11653	63	10086.746	9883	11285	82	10106.183	9891	11105	61	10323.655	9855	11388	62	10217.081	9849	10887	40	10699.675	10017	12057	82	10270.024	9776	11143	84	10371.036	9708	11741	64	10102.016	9907	10836	71	10229.000	9913	11329	58	10125.725	9943	11372	65
912	92	10114.619	9825	11014	66	10265.576	9887	11359	63	10049.254	9898	10557	82	10112.036	9867	11950	61	10178.476	9934	11098	62	10222.064	9877	11039	40	10630.850	9979	11970	82	10163.585	9793	11041	84	10279.583	9861	11977	64	10111.750	9873	10828	71	10210.465	9844	11296	58	10210.655	9868	11108	65
913	92	10113.294	9865	11256	66	10117.742	9817	10868	63	10028.857	9926	10519	82	10040.756	9867	10604	61	10207.705	9831	11307	62	10268.936	9871	11467	40	10361.050	9957	11391	82	10248.866	9870	11013	84	10164.536	9910	10680	64	10136.062	9910	11377	71	10256.817	9910	11350	58	10126.482	9861	11490	65
914	92	10185.782	9840	11493	66	10103.849	9860	11350	63	10076.159	9897	11052	82	10132.134	9918	11264	61	10271.312	9899	11448	62	10193.871	9743	11467	40	10542.275	9785	12107	82	10241.354	9817	11009	84	10299.298	9894	11408	64	10150.438	9903	11002	71	10071.324	9875	10810	58	10223.759	9847	11141	65
915	92	10168.587	9776	11158	66	10139.167	9816	10857	63	10081.777	9901	11267	82	10208.829	9906	10746	61	10297.869	9757	11501	62	10192.242	9807	11206	40	10414.375	9930	11197	82	10141.280	9875	11112	84	10553.417	9880	13732	64	10042.344	9888	10739	71	10160.437	9892	11003	58	10120.396	9910	10744	65
916	92	10195.000	9909	11429	66	10160.242	9807	11382	63	10024.984	9925	10629	82	10088.622	9890	10868	61	10258.558	9825	11587	62	10269.081	9823	10892	40	10448.550	10037	11978	82	10320.744	9877	11880	84	10310.357	9872	11956	64	10062.141	9879	10549	71	10084.873	9851	10720	58	10156.293	9885	11564	65
917	92	10180.663	9840	11038	66	10282.970	9892	11575	63	10064.650	9904	10860	82	10113.902	9810	11485	61	10174.983	9868	11086	62	10231.387	9858	10942	40	10545.750	9968	11517	82	10270.049	9850	11161	84	10292.131	9893	11914	64	10084.891	9894	10790	71	10171.563	9842	11358	58	10152.793	9915	11507	65
918	92	10315.979	9758	11788	66	10150.409	9872	11788	63	10127.096	9868	11299	82	10140.951	9903	10758	61	10269.115	9820	11539	62	10301.532	9801	11960	40	10370.050	9913	10941	82	10206.915	9918	12178	84	10246.596	9904	11639	64	10056.656	9853	11086	71	10222.507	9801	11439	58	10303.448	9937	12507	65
919	92	10148.869	9853	10712	66	10200.409	9838	11086	63	10057.540	9903	10649	82	10110.317	9899	10777	61	10297.377	9929	12975	62	10221.436	9912	12123	40	10638.450	9979	12088	82	10197.109	9818	10975	84	10337.119	9901	11763	64	10072.016	9887	10565	71	10289.239	9873	12148	58	10185.982	9791	11055	65
920	92	10238.413	9801	11004	66	10226.818	9850	10986	63	10049.492	9888	10747	82	10084.964	9924	10717	61	10343.492	9866	11719	62	10196.049	9906	11341	40	10532.075	9799	11827	82	10192.342	9861	10826	84	10380.346	9878	13261	64	10078.031	9828	10550	71	10059.774	9902	10737	58	10174.396	9906	10857	65
921	92	10207.489	9847	12190	66	10161.576	9812	11388	63	10005.841	9900	10240	82	10085.878	9884	10747	61	10389.901	9925	11249	62	10208.097	9910	11823	40	10574.300	9996	12050	82	10288.354	9872	11458	84	10376.214	9883	11528	64	10028.234	9893	10437	71	10336.099	9913	11904	58	10243.655	9922	11388	65
922	92	10207.305	9861	11473	66	10216.121	9900	11010	63	10073.492	9909	10784	82	10216.964	9924	11471	61	10273.278	9881	11713	62	10178.113	9921	11001	40	10645.750	9991	12091	82	10375.415	9851	11345	84	10284.857	9816	12284	64	10118.891	9896	10922	71	10245.746	9705	11973	58	10321.327	9780	12320	65
923	92	10240.098	9893	11465	66	10092.272	9921	10794	63	10027.111	9890	10434	82	10161.427	9877	10801	61	10382.722	9889	11357	62	10134.564	9864	10838	40	10663.575	9989	12273	82	10275.329	9803	11835	84	10448.369	9831	12260	64	10051.422	9905	10854	71	10123.000	9897	10750	58	10226.827	9885	12194	65
924	92	10080.337	9718	11039	66	10134.349	9851	10752	63	10062.968	9879	10916	82	10201.317	9864	11836	61	10484.623	9905	12355	62	10155.354	9885	11014	40	10526.700	9822	11527	82	10300.731	9832	11912	84	10276.096	9854	12035	64	10011.156	9888	10534	71	10149.028	9856	10992	58	10169.396	9864	11155	65
925	92	10135.718	9863	11377	66	10118.924	9911	10860	63	10086.794	9927	11416	82	10111.183	9851	10998	61	10357.328	9841	12078	62	10128.403	9878	11188	40	10375.150	9941	11606	82	10275.744	9742	12614	84	10329.798	9750	11409	64	10084.453	9908	10649	71	10077.226	9875	11223	58	10305.173	9813	12141	65
926	92	10191.479	9830	11098	66	10102.167	9829	10765	63	10054.714	9885	10465	82	10161.439	9811	11059	61	10313.853	9880	11673	62	10179.710	9829	10884	40	10494.000	9859	13296	82	10220.964	9765	11148	84	10228.321	9859	11082	64	10045.094	9916	10561	71	10219.789	9856	11352	58	10281.034	9894	11425	65
927	92	10144.294	9832	11122	66	10174.879	9910	11920	63	10052.730	9890	10778	82	10190.354	9756	11502	61	10381.983	9942	11544	62	10228.871	9925	10836	40	10431.275	9948	11598	82	10198.683	9868	11240	84	10434.500	9857	12363	64	10041.344	9910	10487	71	10127.437	9898	10888	58	10150.000	9902	11421	65
928	92	10227.142	9862	11672	66	10062.258	9883	10507	63	10140.032	9889	11373	82	10158.561	9873	10895	61	10229.819	9898	11911	62	10060.613	9898	10934	40	10248.250	9840	11288	82	10080.305	9882	10711	84	10453.846	9926	13379	64	10109.266	9857	11218	71	10176.535	9926	11259	58	10253.173	9870	11802	65
929	92	10193.392	9753	11253	66	10089.879	9890	10640	63	10107.508	9855	10947	82	10199.646	9818	11277	61	10162.410	9900	11023	62	10207.517	9882	11188	40	10207.775	9911	11353	82	10157.658	9860	11072	84	10210.488	9866	11079	64	10030.625	9922	10768	71	10144.521	9853	10912	58	10183.086	9788	11262	65
930	92	10256.402	9866	12177	66	10125.272	9906	10862	63	10076.096	9882	10594	82	10145.939	9878	10742	61	10331.442	9867	11382	62	10098.193	9840	11390	40	10223.400	9902	10967	82	10156.842	9919	11490	84	10346.654	9887	11598	64	10063.531	9847	10952	71	10139.761	9871	11340	58	10268.931	9745	11622	65
931	92	10130.663	9898	10906	66	10207.909	9859	11032	63	10051.492	9895	11269	82	10137.842	9858	11803	61	10290.065	9927	12108	62	10181.081	9770	11204	40	10145.575	9878	10683	82	10273.769	9817	11771	84	10391.917	9933	12372	64	10065.531	9872	10979	71	10111.888	9867	10963	58	10224.362	9916	11835	65
932	92	10129.771	9859	11253	66	10136.788	9827	10966	63	10028.904	9920	11027	82	10118.158	9862	10928	61	10270.442	9927	11379	62	10175.968	9877	11087	40	10089.825	9873	10677	82	10170.817	9904	11116	84	10380.893	9885	12179	64	10066.094	9896	10523	71	10089.493	9842	10958	58	10190.552	9921	11133	65
933	92	10205.358	9879	11464	66	10154.333	9878	11202	63	10062.317	9888	10594	82	10172.598	9798	11806	61	10205.394	9909	11183	62	10082.629	9847	10819	40	10302.675	9863	11089	82	10220.427	9841	11097	84	10492.964	9855	13387	64	10183.297	9891	11064	71	10110.423	9869	10733	58	10111.052	9853	10913	65
934	92	10173.174	9911	11386	66	10165.484	9902	12070	63	10064.556	9864	10511	82	10140.683	9831	11371	61	10168.360	9804	10966	62	10179.451	9877	11680	40	10126.525	9927	10889	82	10274.280	9867	11099	84	10397.000	9815	12317	64	10095.828	9895	10606	71	10075.662	9909	11010	58	10236.725	9950	11284	65
935	92	10171.750	9767	11200	66	10121.863	9833	11350	63	10061.937	9875	10857	82	10104.366	9850	11118	61	10176.049	9868	11785	62	10159.193	9842	10782	40	10211.725	9825	10707	82	10264.622	9900	12861	84	10462.238	9937	11941	64	10079.734	9814	10763	71	10117.888	9903	10886	58	10095.121	9911	11066	65
936	92	10205.729	9860	12026	66	10197.484	9885	10983	63	10051.556	9857	10755	82	10172.158	9896	11556	61	10250.410	9889	11070	62	10146.129	9851	11072	40	10228.575	9950	11346	82	10254.464	9837	11894	84	10387.773	9880	11552	64	10040.969	9923	10528	71	10112.479	9893	11876	58	10065.741	9895	10771	65
937	92	10170.979	9865	11268	66	10083.258	9885	10782	63	10113.698	9851	11104	82	10054.951	9834	10542	61	10216.688	9899	11399	62	10144.887	9846	11245	40	10095.425	9910	10961	82	10130.036	9868	10952	84	10341.714	9939	11927	64	10036.984	9856	10553	71	10156.169	9823	11681	58	10044.104	9805	10905	65
938	92	10248.435	9833	11236	66	10155.939	9919	11845	63	10109.571	9814	10958	82	10126.549	9853	10976	61	10300.935	9909	11511	62	10105.887	9859	11203	40	10098.150	9911	10600	82	10170.854	9868	10818	84	10505.821	9935	13105	64	10092.312	9900	11059	71	10047.197	9874	10403	58	10072.138	9867	10526	65
939	92	10122.271	9843	11535	66	10132.318	9826	11415	63	10073.111	9889	10895	82	10097.598	9864	10832	61	10258.229	9847	11033	62	10146.129	9910	10893	40	10192.450	9880	11461	82	10125.866	9902	10917	84	10418.333	9903	11450	64	10044.188	9909	10392	71	10073.281	9890	11055	58	10118.225	9914	10909	65
940	92	10062.087	9851	10806	66	10138.288	9881	10983	63	10065.889	9882	10936	82	10167.207	9854	11062	61	10075.524	9775	10895	62	10185.274	9862	11102	40	10163.100	9894	10877	82	10149.012	9915	11307	84	10415.227	9866	11594	64	10081.906	9866	11210	71	10119.549	9779	10966	58	10256.173	9760	11390	65
941	92	10074.369	9846	10851	66	10175.758	9899	10974	63	10005.302	9917	10193	82	10131.073	9898	11061	61	10233.065	9910	11316	62	10123.919	9888	10993	40	10195.575	9899	11059	82	10214.695	9912	11830	84	10339.179	9661	12145	64	10083.359	9844	10842	71	10137.479	9895	11308	58	10173.121	9882	12088	65
942	92	10268.424	9811	11286	66	10179.076	9897	11248	63	10144.429	9907	11135	82	10114.036	9903	11029	61	10150.901	9895	11393	62	10113.517	9855	10963	40	10129.475	9938	10658	82	10290.744	9877	11056	84	10544.786	9930	11869	64	10048.688	9856	10631	71	10173.634	9878	11598	58	10174.259	9901	11781	65
943	92	10202.598	9852	11126	66	10102.772	9827	10713	63	10249.127	9805	11009	82	10102.476	9859	11149	61	10116.147	9888	11075	62	10024.049	9900	10270	40	10277.775	9857	10987	82	10365.902	9806	12320	84	10367.857	9817	12526	64	10115.609	9872	11194	71	10093.620	9891	11515	58	10039.518	9875	10671	65
944	92	10184.163	9864	11119	66	10278.894	9874	11563	63	10058.048	9884	10643	82	10134.609	9880	10674	61	10141.655	9772	11419	62	10158.436	9911	11117	40	10353.250	9932	11737	82	10343.976	9909	12066	84	10345.643	9709	11710	64	10028.250	9911	10447	71	10097.141	9845	11285	58	10162.518	9859	10919	65
945	92	10167.392	9854	11040	66	10188.454	9801	11123	63	10009.794	9920	10118	82	10069.024	9887	11429	61	10155.967	9909	10994	62	10188.226	9926	11274	40	10149.975	9838	10678	82	10450.342	9847	12802	84	10458.357	9902	12038	64	10020.234	9858	10628	71	10141.774	9856	11236	58	10058.138	9910	10446	65
946	92	10168.021	9887	11112	66	10175.984	9758	11447	63	10122.492	9868	11140	82	10151.134	9862	10688	61	10125.804	9866	10977	62	10118.613	9899	11261	40	10343.775	9811	11409	82	10492.891	9879	12061	84	10305.154	9874	11355	64	10007.047	9918	10279	71	10039.535	9877	10603	58	10100.241	9788	10821	65
947	92	10250.098	9793	12007	66	10137.484	9886	10874	63	10079.904	9905	10582	82	10158.244	9900	10960	61	10116.115	9841	11005	62	10163.129	9768	11569	40	10126.200	9867	11259	82	10546.109	9929	12078	84	10250.750	9902	11821	64	10095.281	9857	10674	71	10160.986	9899	11100	58	10118.827	9895	11230	65
948	92	10162.337	9870	11934	66	10144.697	9849	11248	63	10079.032	9897	10703	82	10222.988	9856	11912	61	10099.065	9850	10552	62	10136.807	9822	10614	40	10063.500	9880	10528	82	10427.427	9835	12736	84	10251.667	9847	11838	64	10028.875	9922	10458	71	10103.873	9870	11085	58	10188.775	9912	12032	65
949	92	10136.456	9830	11266	66	10066.939	9907	10974	63	10103.714	9909	10673	82	10179.391	9894	11052	61	10074.918	9905	10326	62	10152.517	9894	11231	40	10167.975	9837	11058	82	10426.671	9928	11972	84	10316.833	9816	11474	64	10060.109	9906	10502	71	10077.479	9901	10727	58	10162.689	9859	11455	65
950	92	10256.218	9849	12169	66	10248.439	9920	11336	63	10129.333	9805	10868	82	10225.220	9892	11446	61	10141.623	9851	10927	62	10183.274	9932	10932	40	10163.850	9848	10784	82	10408.720	9839	11999	84	10348.000	9891	12049	64	10028.219	9906	10750	71	10130.239	9866	11030	58	10072.552	9908	10700	65
951	92	10273.456	9851	11615	66	10142.530	9875	11060	63	10142.063	9760	10918	82	10143.098	9665	11562	61	10158.574	9896	11550	62	10169.322	9890	11177	40	10391.250	9951	10956	82	10310.817	9887	11119	84	10237.012	9890	11224	64	10050.031	9859	10651	71	10095.507	9833	10624	58	10080.982	9882	10670	65
952	92	10276.750	9777	11360	66	10278.500	9843	11565	63	10085.429	9864	10841	82	10283.598	9837	11395	61	10213.574	9877	11404	62	10078.597	9894	10571	40	10227.550	9907	11056	82	10405.988	9852	11668	84	10322.214	9861	11539	64	10008.812	9896	10313	71	10144.958	9918	11023	58	10104.775	9908	11125	65
953	92	10386.750	9839	12243	66	10309.939	9828	11684	63	10219.302	9930	11394	82	10347.585	9912	12422	61	10203.049	9923	10984	62	10020.161	9881	10544	40	10170.825	9884	10678	82	10447.598	9772	12202	84	10239.346	9887	11325	64	10128.141	9858	10830	71	10064.901	9904	10546	58	10159.914	9889	10989	65
954	92	10320.163	9891	11280	66	10199.363	9915	10746	63	10208.810	9886	11372	82	10420.671	9896	11843	61	10172.606	9853	10975	62	10142.983	9900	11118	40	10107.275	9938	10518	82	10392.402	9637	12551	84	10283.286	9849	11938	64	10012.094	9859	10171	71	10133.197	9906	10871	58	10048.275	9894	10521	65
955	92	10361.294	9845	11439	66	10307.500	9922	11287	63	10479.683	9841	11584	82	10437.098	9851	12729	61	10242.885	9841	11468	62	10242.113	9852	12854	40	10491.400	9847	11343	82	10288.561	9809	11429	84	10293.346	9903	11426	64	10107.062	9880	10929	71	10101.141	9896	10870	58	10061.482	9876	10812	65
956	92	10390.945	9871	11913	66	10213.849	9837	11388	63	10244.317	9934	12097	82	10453.354	9886	11626	61	10168.524	9835	11460	62	10148.726	9885	11076	40	10348.650	9916	11182	82	10251.817	9830	11446	84	10294.846	9862	11268	64	10046.844	9903	11067	71	10126.676	9904	11312	58	10070.121	9870	11061	65
957	92	10155.674	9853	10944	66	10322.591	9860	11518	63	10278.286	9901	11061	82	10497.488	9905	11679	61	10149.737	9839	11140	62	10163.678	9848	11046	40	10236.225	9869	11216	82	10194.500	9744	11809	84	10258.488	9909	11538	64	10080.781	9874	10952	71	10166.451	9927	11193	58	10037.500	9883	10765	65
958	92	10231.805	9858	11246	66	10271.151	9896	11598	63	10341.762	9891	12086	82	10298.146	9859	11505	61	10215.640	9894	11379	62	10205.549	9927	11077	40	10279.800	9778	11062	82	10245.073	9925	11462	84	10181.429	9890	11222	64	10052.688	9910	10592	71	10167.112	9859	11162	58	10051.104	9940	10649	65
959	92	10286.055	9810	12261	66	10310.424	9860	11159	63	10362.365	9761	12015	82	10347.427	9848	11467	61	10116.885	9895	10646	62	10185.081	9879	11318	40	10364.675	9878	11513	82	10219.646	9874	11364	84	10222.262	9766	11808	64	10056.953	9888	10705	71	10192.577	9833	11191	58	10060.086	9915	10505	65
960	92	10306.282	9835	11584	66	10190.379	9817	11095	63	10573.968	9891	12320	82	10349.780	9850	12572	61	10263.787	9681	11643	62	10194.693	9875	10805	40	10318.675	9853	11312	82	10320.988	9901	11734	84	10168.893	9847	11295	64	10015.984	9904	10288	71	10132.254	9788	11697	58	10041.586	9891	10511	65
961	92	10178.729	9843	11021	66	10273.606	9883	11209	63	10471.048	9886	12514	82	10384.756	9909	11544	61	10161.065	9849	11525	62	10128.226	9750	11148	40	10280.475	9953	11992	82	10261.305	9888	11087	84	10204.643	9909	11400	64	10138.422	9891	11729	71	10202.437	9830	10933	58	10107.466	9852	10903	65
962	92	10160.945	9770	10861	66	10182.788	9860	11434	63	10423.667	9889	12379	82	10364.695	9715	12026	61	10252.476	9820	12128	62	10234.726	9929	11534	40	10176.025	9857	11127	82	10351.391	9775	11776	84	10302.667	9772	11844	64	10028.500	9860	10534	71	10227.676	9886	11507	58	10119.448	9864	11259	65
963	92	10194.587	9856	11150	66	10261.151	9862	12136	63	10335.857	9850	12897	82	10498.183	9887	17736	61	10201.558	9909	11135	62	10303.871	9828	11810	40	10233.875	9858	11532	82	10375.354	9863	11614	84	10209.750	9822	11449	64	10070.438	9859	10952	71	10112.197	9908	10936	58	10059.138	9871	11007	65
964	92	10182.250	9901	11109	66	10212.349	9848	11794	63	10443.746	9871	12109	82	10431.085	9874	12722	61	10154.983	9887	10847	62	10212.790	9854	10945	40	10227.350	9885	10977	82	10254.329	9868	11372	84	10231.262	9899	11404	64	10109.031	9846	10847	71	10187.028	9840	11146	58	10055.448	9905	10500	65
965	92	10222.435	9839	10916	66	10217.394	9827	11556	63	10285.111	9901	12182	82	10392.744	9739	11995	61	10168.476	9924	10930	62	10288.822	9899	11279	40	10142.775	9908	10943	82	10323.756	9887	12454	84	10212.429	9908	11208	64	10046.984	9867	10708	71	10174.141	9892	11649	58	10025.914	9868	10590	65
966	92	10254.989	9832	12154	66	10204.303	9769	11119	63	10378.889	9785	12382	82	10316.109	9874	11420	61	10231.312	9841	11321	62	10334.000	9834	12423	40	10148.800	9889	10781	82	10375.780	9855	12049	84	10147.107	9864	11019	64	10060.672	9904	10586	71	10234.211	9828	11235	58	10124.482	9904	11099	65
967	92	10136.631	9862	11068	66	10172.606	9814	11080	63	10570.921	9917	11988	82	10331.585	9705	11680	61	10096.147	9919	10514	62	10303.983	9796	11235	40	10292.675	9886	10908	82	10356.122	9829	11221	84	10268.071	9894	12232	64	10128.625	9889	11404	71	10228.042	9839	11803	58	10084.518	9921	11527	65
968	92	10205.032	9879	11150	66	10227.016	9846	11113	63	10428.889	9881	13352	82	10348.780	9916	12130	61	10179.853	9902	11431	62	10269.064	9940	11127	40	10172.500	9795	10837	82	10329.488	9886	11726	84	10232.238	9856	11060	64	10051.719	9834	10738	71	10127.437	9898	11925	58	10118.673	9912	11015	65
969	92	10224.185	9776	11721	66	10189.863	9853	11152	63	10285.190	9918	11995	82	10373.585	9863	12296	61	10176.672	9897	11585	62	10326.483	9897	12577	40	10174.275	9923	10997	82	10291.024	9911	11343	84	10169.750	9873	11195	64	10052.609	9918	10634	71	10289.676	9864	11601	58	10132.448	9812	10876	65
970	92	10202.337	9811	11238	66	10199.242	9897	11322	63	10242.873	9905	11121	82	10319.244	9927	12100	61	10141.804	9912	11349	62	10398.597	9984	11240	40	10121.800	9851	10920	82	10293.451	9926	12585	84	10256.869	9888	11855	64	10072.297	9887	10770	71	10063.789	9924	10663	58	10144.379	9910	11858	65
971	92	10239.142	9780	12032	66	10279.621	9907	10953	63	10197.825	9803	11277	82	10294.671	9818	12747	61	10231.181	9927	10986	62	10228.210	9887	11322	40	10247.800	9877	10923	82	10205.573	9831	11085	84	10169.952	9892	11865	64	10067.609	9914	10815	71	10214.000	9916	11108	58	10095.018	9878	11090	65
972	92	10330.968	9838	12114	66	10260.303	9791	11101	63	10539.079	9862	12654	82	10205.073	9862	12119	61	10153.099	9844	10888	62	10210.097	9877	11722	40	10252.300	9866	10832	82	10247.536	9902	11683	84	10173.167	9843	11233	64	10040.938	9910	10512	71	10274.353	9858	11798	58	10156.241	9850	11058	65
973	92	10285.032	9823	11556	66	10291.318	9700	11198	63	10278.556	9918	11059	82	10334.109	9840	11625	61	10196.328	9842	10853	62	10275.903	9896	11449	40	10154.275	9876	10964	82	10169.085	9824	11095	84	10373.929	9832	12144	64	10033.172	9864	10637	71	10138.451	9848	10997	58	10130.759	9901	10771	65
974	92	10253.739	9861	11028	66	10276.439	9913	11313	63	10359.825	9877	11845	82	10341.402	9723	11150	61	10258.164	9902	11316	62	10238.354	9860	11616	40	10242.225	9880	11483	82	10321.817	9856	11608	84	10297.571	9865	11926	64	10065.484	9897	10800	71	10230.057	9930	12103	58	10095.604	9869	10770	65
975	92	10138.348	9855	11151	66	10260.137	9854	12328	63	10378.667	9816	11737	82	10348.378	9909	11914	61	10124.606	9829	10874	62	10268.371	9900	11580	40	10099.500	9833	10930	82	10315.036	9865	11872	84	10241.023	9863	11278	64	10071.641	9858	10721	71	10173.690	9913	11572	58	10100.000	9872	11188	65
976	92	10149.424	9882	10891	66	10238.349	9798	11428	63	10306.413	9855	11836	82	10279.512	9877	11385	61	10097.967	9914	10596	62	10255.790	9943	11445	40	10203.275	9841	11197	82	10372.305	9921	12968	84	10200.310	9861	11599	64	10048.156	9858	10780	71	10273.281	9908	11256	58	10139.621	9915	11067	65
977	92	10256.642	9819	11812	66	10199.454	9675	11404	63	10389.127	9875	12451	82	10357.378	9843	11782	61	10100.426	9879	10815	62	10299.451	9931	12345	40	10119.800	9899	10636	82	10464.280	9911	11948	84	10207.548	9909	11149	64	10003.891	9858	10575	71	10176.112	9812	11063	58	10185.104	9811	11440	65
978	92	10074.739	9922	10357	66	10102.984	9800	11046	63	10317.635	9937	11879	82	10426.402	9883	12220	61	10185.508	9916	10994	62	10221.726	9877	11367	40	10243.075	9882	11204	82	10378.951	9914	11987	84	10198.702	9881	11074	64	10052.328	9885	10979	71	10243.127	9847	11515	58	10189.466	9772	11499	65
979	92	10243.479	9767	11279	66	10162.076	9841	10992	63	10371.143	9941	11526	82	10340.878	9784	13094	61	10207.476	9870	11414	62	10248.274	9930	11566	40	10234.350	9944	10963	82	10376.878	9907	12420	84	10241.048	9853	11235	64	10036.781	9853	10407	71	10247.943	9842	11370	58	10182.845	9871	11282	65
980	92	10312.555	9816	11361	66	10212.667	9833	11393	63	10355.238	9828	12216	82	10466.329	9907	12434	61	10064.115	9860	10744	62	10241.161	9894	11404	40	10113.775	9920	10834	82	10380.476	9894	12245	84	10342.190	9823	11917	64	10082.344	9892	11135	71	10132.155	9902	11108	58	10099.086	9904	11023	65
981	92	10254.479	9751	11279	66	10213.151	9895	11274	63	10485.079	9767	12008	82	10362.573	9851	13049	61	10169.377	9893	10928	62	10083.517	9874	11076	40	10108.650	9887	10675	82	10569.366	9846	11884	84	10393.667	9895	12452	64	10046.984	9792	10604	71	10164.746	9801	10791	58	10103.759	9859	10733	65
982	92	10137.305	9801	11029	66	10131.470	9854	10932	63	10473.825	9805	12076	82	10377.061	9736	12079	61	10100.819	9879	11026	62	10200.726	9847	11762	40	10078.975	9929	10513	82	10322.207	9847	11489	84	10323.202	9820	11405	64	10061.594	9871	10920	71	10183.183	9917	11308	58	10094.034	9860	10780	65
983	92	10135.011	9819	10670	66	10109.728	9866	10613	63	10481.175	9859	12219	82	10335.280	9859	11167	61	10425.328	9820	11445	62	10168.242	9896	10907	40	10134.600	9826	10837	82	10338.793	9949	11584	84	10354.500	9929	12018	64	10189.203	9826	11211	71	10168.028	9877	11129	58	10080.466	9902	10608	65
984	92	10084.271	9846	10476	66	10084.182	9877	11061	63	10313.904	9902	11376	82	10237.073	9794	11134	61	10160.213	9786	11013	62	10204.129	9837	11307	40	10230.725	9868	11275	82	10235.671	9894	11305	84	10362.560	9760	11771	64	10028.312	9878	10374	71	10203.112	9907	11312	58	10033.000	9920	10345	65
985	92	10224.261	9791	12009	66	10206.454	9795	11331	63	10229.429	9913	11483	82	10196.793	9830	11305	61	10147.722	9855	11983	62	10133.742	9877	11053	40	10120.975	9863	10712	82	10366.231	9844	11325	84	10378.702	9909	12902	64	10052.047	9868	10734	71	10141.592	9822	11206	58	10064.845	9890	10658	65
986	92	10110.695	9805	11148	66	10109.484	9915	11379	63	10131.508	9900	11143	82	10377.329	9739	12260	61	10213.983	9872	11147	62	10194.097	9846	11754	40	10048.975	9958	10444	82	10351.061	9832	11661	84	10415.000	9890	11705	64	10033.609	9836	10542	71	10119.845	9842	10859	58	10090.482	9880	10838	65
987	92	10079.489	9830	11084	66	10233.016	9930	11309	63	10358.508	9883	12004	82	10280.329	9811	11317	61	10219.688	9879	11581	62	10033.371	9859	10484	40	10101.150	9896	10463	82	10188.171	9855	11240	84	10282.786	9849	11228	64	10087.391	9907	11225	71	10089.873	9832	11049	58	10111.431	9912	11052	65
988	92	10153.652	9796	11115	66	10170.894	9767	11403	63	10196.540	9890	11582	82	10206.024	9904	11214	61	10179.918	9891	11087	62	10108.210	9856	10733	40	10251.725	9825	11162	82	10314.488	9823	11376	84	10347.167	9928	12265	64	10074.172	9885	10548	71	10067.451	9903	11362	58	10066.104	9895	10884	65
989	92	10282.229	9800	12147	66	10130.151	9898	11156	63	10113.381	9925	10770	82	10231.622	9889	11228	61	10121.508	9863	11275	62	10082.839	9879	11168	40	10075.800	9864	10789	82	10186.134	9762	11400	84	10385.619	9765	11904	64	10117.344	9818	10674	71	10040.507	9899	10375	58	10116.069	9909	11319	65
990	92	10148.381	9876	10707	66	10147.137	9909	11004	63	10189.143	9867	11236	82	10172.207	9849	11039	61	10112.099	9854	10943	62	10201.226	9870	11771	40	10282.500	9896	11932	82	10218.231	9816	11775	84	10425.071	9855	11861	64	10001.531	9864	10241	71	10128.901	9886	10849	58	10088.725	9894	11163	65
991	92	10136.000	9842	11934	66	10247.576	9847	11248	63	10217.762	9906	11031	82	10139.366	9907	11135	61	10132.771	9822	10981	62	10071.161	9927	10631	40	10224.300	9913	11437	82	10136.829	9884	11178	84	10450.488	9817	12069	64	9997.734	9872	10360	71	10064.620	9911	10515	58	10141.414	9838	11568	65
992	92	10101.206	9855	10691	66	10104.924	9881	11183	63	10318.460	9788	11815	82	10150.976	9846	11394	61	10192.901	9912	11567	62	10252.854	9811	11502	40	10136.575	9841	10761	82	10231.280	9912	11080	84	10479.643	9905	12446	64	10113.594	9815	11030	71	9995.789	9826	10369	58	10052.689	9897	10773	65
993	92	10154.206	9849	11657	66	10131.697	9818	10797	63	10102.746	9847	11235	82	10148.720	9861	11516	61	10233.131	9857	11079	62	10116.919	9883	11239	40	10112.350	9868	10911	82	10202.024	9873	11082	84	10405.096	9873	12483	64	10049.625	9850	10948	71	10047.676	9902	10539	58	10167.775	9868	11358	65
994	92	10096.131	9814	10753	66	10114.167	9904	10726	63	10190.175	9881	11603	82	10232.488	9889	11723	61	10234.787	9888	11368	62	10105.226	9828	10587	40	10186.450	9895	11135	82	10250.939	9867	11313	84	10289.727	9785	11949	64	10087.750	9913	10872	71	10016.521	9922	10259	58	10104.604	9865	10608	65
995	92	10135.119	9903	10899	66	10227.909	9870	11504	63	10189.571	9902	10873	82	10217.964	9856	11612	61	10141.049	9900	11196	62	10138.887	9773	11147	40	10181.875	9936	11061	82	10247.671	9838	11521	84	10386.773	9817	11949	64	10083.406	9895	11283	71	10066.268	9854	11393	58	10083.707	9861	10681	65
996	92	10097.945	9866	10589	66	10201.167	9917	11176	63	10048.857	9866	10562	82	10123.195	9872	11060	61	10174.722	9918	11155	62	10167.436	9861	11069	40	10139.350	9889	10853	82	10140.988	9882	11407	84	10307.298	9828	11509	64	10015.812	9905	10217	71	10080.719	9883	10668	58	10020.414	9866	10585	65
997	92	10204.587	9889	11791	66	10107.000	9901	11256	63	10056.952	9910	10534	82	10125.878	9883	11175	61	10089.131	9877	10891	62	10051.290	9863	10814	40	10079.650	9936	10699	82	10168.134	9898	11295	84	10394.727	9704	12282	64	10064.516	9813	10831	71	10076.057	9887	10830	58	10052.225	9904	10679	65
998	92	10163.381	9852	11803	66	10155.303	9872	11904	63	10087.857	9915	10856	82	10166.134	9907	11057	61	10146.115	9915	11173	62	10053.387	9924	10571	40	10092.825	9924	10717	82	10193.622	9830	11414	84	10450.833	9931	11777	64	10008.250	9871	10173	71	10062.423	9902	10926	58	10094.948	9885	10790	65
999	92	10110.479	9914	11055	66	10074.046	9882	11014	63	10154.921	9814	11299	82	10111.073	9857	10639	61	10144.394	9913	11414	62	10076.178	9882	10603	40	10289.025	9840	11434	82	10183.646	9814	11652	84	10398.596	9917	12876	64	10063.109	9888	10993	71	10053.507	9878	11147	58	10064.914	9885	11021	65
1000	92	10166.250	9790	10961	66	10139.394	9898	10983	63	10121.111	9813	11013	82	10146.464	9913	10848	61	10115.295	9836	11219	62	10116.919	9917	10724	40	10264.400	9865	11405	82	10090.634	9853	10648	84	10334.583	9888	11885	64	10103.219	9918	10839	71	10040.958	9894	10456	58	10061.621	9916	10992	65
1001	92	10139.000	9865	10978	66	10173.212	9739	11405	63	10120.096	9900	11026	82	10170.049	9888	10972	61	10051.492	9882	10665	62	10093.613	9913	11103	40	10179.900	9754	11487	82	10218.549	9818	11466	84	10456.452	9890	13109	64	10090.688	9882	10917	71	10042.901	9907	10565	58	10088.311	9866	11187	65
1002	92	10103.076	9862	10800	66	10239.637	9886	11295	63	10054.096	9905	10602	82	10161.317	9875	11292	61	10079.983	9869	10637	62	10131.468	9890	10855	40	10168.425	9795	10683	82	10205.146	9843	12445	84	10436.357	9784	12071	64	10060.953	9866	10769	71	10046.324	9900	11023	58	10080.121	9911	10860	65
1003	92	10091.642	9890	10560	66	10158.728	9916	11636	63	10083.111	9844	10884	82	10127.329	9883	11170	61	10082.000	9857	11032	62	10172.581	9893	10849	40	10133.325	9871	10672	82	10043.866	9894	10445	84	10448.381	9913	12911	64	10091.438	9855	10633	71	10058.719	9866	10647	58	10057.448	9894	10342	65
1004	92	10197.392	9871	10901	66	10169.091	9871	11324	63	10078.079	9893	10691	82	10160.269	9892	11331	61	10119.836	9882	11412	62	10119.322	9865	10588	40	10249.625	9914	11315	82	10201.561	9899	11201	84	10469.714	9927	12669	64	10062.453	9900	10616	71	10061.479	9847	10774	58	10105.018	9913	10794	65
1005	92	10081.108	9888	10903	66	10208.016	9847	11530	63	10117.063	9829	11423	82	10110.231	9844	10874	61	10195.459	9883	11931	62	10079.710	9904	11022	40	10174.100	9875	11959	82	10152.305	9829	11157	84	10274.369	9880	12109	64	10022.734	9922	10439	71	10016.507	9930	10358	58	10055.086	9894	10583	65
1006	92	10204.185	9912	11343	66	10177.546	9912	11387	63	10023.968	9913	10474	82	10071.756	9845	10488	61	10132.804	9890	11081	62	10196.242	9882	11272	40	10090.825	9902	10560	82	10108.378	9865	10997	84	10334.607	9783	11411	64	10065.812	9862	11014	71	10038.901	9894	10504	58	10040.069	9892	10609	65
1007	92	10118.229	9863	11343	66	10153.606	9761	11053	63	10129.000	9850	11834	82	10106.451	9881	10679	61	10184.426	9864	11432	62	10124.742	9885	11107	40	10065.250	9917	10436	82	10157.220	9927	11002	84	10338.404	9900	11834	64	10061.156	9902	10691	71	10054.521	9875	11138	58	10065.500	9909	11042	65
1008	92	10180.206	9795	11115	66	10133.863	9875	11310	63	10119.175	9907	10755	82	10199.744	9884	11098	61	10193.771	9880	11222	62	10081.371	9834	10690	40	10096.900	9847	11026	82	10221.317	9914	11662	84	10272.452	9866	11333	64	10034.344	9901	10380	71	10123.366	9827	11522	58	10044.241	9903	10466	65
1009	92	10089.500	9814	10840	66	10084.606	9924	10778	63	10108.540	9923	10736	82	10121.842	9866	11277	61	10248.328	9806	12318	62	10076.161	9834	10766	40	10171.650	9919	12017	82	10230.805	9865	11470	84	10386.869	9798	12230	64	10079.734	9919	10630	71	10055.211	9903	10519	58	10247.121	9884	11188	65
1010	92	10116.239	9755	11249	66	10213.046	9793	11770	63	10040.429	9848	10616	82	10105.000	9880	10722	61	10232.623	9917	11082	62	10200.000	9881	10987	40	10192.975	9844	11494	82	10112.109	9793	10766	84	10466.262	9754	12088	64	10066.359	9887	10673	71	10053.507	9828	10802	58	10060.655	9910	11040	65
1011	92	10195.000	9799	11847	66	10241.454	9819	11551	63	10074.825	9895	11114	82	10121.098	9860	11128	61	10399.000	9912	12342	62	10119.710	9822	10986	40	10525.025	9833	11954	82	10184.000	9902	10799	84	10346.583	9835	12031	64	10073.297	9900	10851	71	10019.296	9904	10420	58	10130.275	9866	11544	65
1012	92	10194.739	9896	12084	66	10236.772	9650	11688	63	10110.143	9900	10634	82	10070.354	9744	10566	61	10237.705	9932	11348	62	10104.129	9857	10757	40	10511.775	9893	11908	82	10168.366	9853	11317	84	10439.917	9892	12117	64	10061.766	9865	10818	71	10043.353	9839	10612	58	10059.086	9906	10659	65
1013	92	10207.858	9902	11397	66	10204.167	9855	11235	63	10055.223	9872	10473	82	10149.158	9840	11261	61	10247.278	9902	11660	62	10107.210	9918	10754	40	10568.675	9950	11925	82	10094.195	9865	10889	84	10449.607	9718	12098	64	10096.922	9875	11236	71	10059.268	9893	10944	58	10073.482	9905	10869	65
1014	92	10184.119	9826	10760	66	10288.546	9919	11590	63	10020.460	9877	10721	82	10102.146	9878	10942	61	10234.246	9797	10942	62	10211.129	9820	11216	40	10438.475	9807	11549	82	10193.195	9921	11407	84	10312.512	9761	11992	64	10109.234	9880	10808	71	10074.831	9875	11107	58	10152.604	9861	10782	65
1015	92	10239.576	9817	11489	66	10239.742	9797	11698	63	10004.650	9922	10259	82	10074.402	9887	10874	61	10344.655	9916	11659	62	10157.468	9852	11433	40	10623.125	9900	11956	82	10127.231	9855	10756	84	10463.988	9869	12544	64	10060.219	9891	11186	71	10143.281	9849	11044	58	10175.725	9892	10886	65
1016	92	10206.739	9907	11798	66	10307.606	9830	12347	63	10026.111	9899	10463	82	10145.280	9827	11306	61	10242.787	9933	11085	62	10266.451	9922	11402	40	10453.775	9943	12467	82	10188.134	9896	10776	84	10436.143	9791	11632	64	10095.234	9877	11121	71	10134.000	9901	11461	58	10374.862	9916	11439	65
1017	92	10285.119	9842	11667	66	10104.167	9730	11144	63	10035.270	9890	10567	82	10091.378	9890	11176	61	10340.065	9850	11415	62	10287.436	9931	11296	40	10751.600	9843	12614	82	10328.512	9813	11231	84	10344.667	9906	12710	64	10122.234	9890	10909	71	10213.070	9825	11487	58	10131.811	9897	10932	65
1018	92	10237.381	9875	11275	66	10193.272	9879	12061	63	10116.825	9852	10748	82	10132.671	9867	11137	61	10391.033	9943	11775	62	10070.758	9911	11132	40	10693.675	9950	11510	82	10353.488	9885	12459	84	10421.167	9891	13253	64	10077.453	9908	10737	71	10128.465	9861	11222	58	10221.311	9867	11411	65
1019	92	10230.098	9895	11385	66	10202.561	9886	11524	63	10068.619	9897	10761	82	10148.646	9793	11255	61	10178.983	9917	11042	62	10308.710	9913	11577	40	10668.500	9885	11999	82	10328.342	9861	11305	84	10514.857	9928	12081	64	10086.953	9835	10801	71	10263.704	9878	11808	58	10101.845	9876	11079	65
1020	92	10309.642	9727	11224	66	10079.954	9846	10838	63	10114.477	9938	11540	82	10153.024	9901	10985	61	10204.442	9855	11218	62	10226.871	9891	11152	40	10740.925	9775	13066	82	10313.488	9915	12301	84	10554.060	9792	12386	64	10042.828	9896	10512	71	10218.789	9930	11796	58	10283.896	9920	11433	65
1021	92	10154.652	9879	10988	66	10354.788	9844	12199	63	10048.841	9876	10721	82	10112.464	9886	11103	61	10224.590	9911	11604	62	10265.097	9891	11689	40	10617.150	9912	12114	82	10515.598	9834	11796	84	10443.048	9783	11963	64	10141.531	9913	11094	71	10286.268	9844	11905	58	10167.931	9864	11374	65
1022	92	10171.369	9875	11075	66	10186.758	9817	11355	63	10157.175	9879	11011	82	10146.793	9879	11718	61	10124.328	9857	10755	62	10139.919	9865	10961	40	10513.525	9877	11492	82	10479.866	9885	12279	84	10388.404	9903	11368	64	10117.969	9883	11390	71	10267.112	9786	12135	58	10116.155	9861	10807	65
1023	92	10266.500	9811	11386	66	10164.409	9839	10838	63	10108.096	9875	10834	82	10145.695	9841	10962	61	10176.295	9858	11348	62	10187.661	9881	11129	40	10468.875	9898	11866	82	10376.171	9903	11932	84	10409.333	9625	11867	64	10041.500	9841	10524	71	10274.634	9896	11534	58	10306.621	9854	12006	65
1024	92	10274.544	9897	11428	66	10114.363	9889	10917	63	10103.317	9902	10855	82	10182.329	9869	11196	61	10184.541	9921	10744	62	10184.532	9937	11068	40	10513.300	9916	11782	82	10467.085	9709	13147	84	10274.619	9793	11322	64	10156.328	9859	11802	71	10273.451	9797	11472	58	10150.069	9909	11212	65
1025	92	10164.413	9798	11661	66	10147.121	9905	10734	63	10141.190	9858	10828	82	10159.049	9857	11943	61	10243.328	9872	11379	62	10157.161	9878	11273	40	10571.900	9907	11552	82	10377.512	9893	11248	84	10407.321	9839	11800	64	10039.266	9909	10749	71	10324.324	9902	12343	58	10351.225	9914	12475	65
1026	92	10106.250	9890	11926	66	10192.121	9876	11245	63	10063.317	9824	11203	82	10106.488	9863	10855	61	10272.000	9895	11023	62	10232.419	9923	11347	40	10420.525	9986	11580	82	10369.317	9881	12660	84	10291.940	9889	11528	64	10134.750	9809	11481	71	10345.577	9851	12018	58	10323.552	9824	11891	65
1027	92	10124.598	9737	11908	66	10055.924	9829	10768	63	10036.921	9935	10977	82	10115.220	9811	11194	61	10137.278	9894	11005	62	10123.887	9888	10971	40	10479.500	9877	12065	82	10336.707	9822	11544	84	10496.214	9912	12690	64	10163.719	9895	11413	71	10256.817	9856	12367	58	10318.311	9910	11750	65
1028	92	10194.489	9772	11265	66	10071.909	9857	11172	63	10142.302	9872	10903	82	10104.634	9869	10919	61	10240.312	9890	11170	62	10196.049	9922	11568	40	10723.950	9878	11998	82	10380.269	9903	12016	84	10389.071	9874	11917	64	10102.875	9920	11349	71	10356.521	9729	11960	58	10307.466	9883	11474	65
1029	92	10139.261	9865	10970	66	10136.818	9896	11019	63	10034.873	9906	10411	82	10064.561	9917	10927	61	10305.853	9926	12107	62	10169.790	9865	11122	40	10582.475	9965	11720	82	10304.073	9851	11089	84	10363.154	9853	11862	64	10070.016	9892	10656	71	10267.761	9829	11557	58	10310.018	9639	12280	65
1030	92	10079.500	9840	10873	66	10105.576	9861	10991	63	10123.889	9888	11611	82	10123.829	9867	11014	61	10186.606	9891	10989	62	10082.403	9849	10801	40	10692.150	9811	12338	82	10320.671	9867	11749	84	10375.227	9753	12041	64	10083.375	9900	11050	71	10225.901	9856	11640	58	10233.500	9862	12852	65
1031	92	10243.848	9903	11601	66	10157.454	9831	11010	63	10093.000	9891	10607	82	10120.585	9861	10999	61	10226.558	9921	11795	62	10204.871	9794	10917	40	10301.900	9898	11394	82	10300.829	9921	11594	84	10260.393	9839	11879	64	10046.750	9876	10664	71	10243.408	9819	11660	58	10132.896	9864	10855	65
1032	92	10163.956	9855	11017	66	10080.288	9880	11250	63	10069.698	9900	11731	82	10084.366	9881	11107	61	10196.213	9902	11585	62	10144.500	9863	10993	40	10257.950	9859	11333	82	10281.756	9827	11348	84	10373.977	9912	12641	64	10120.594	9888	11070	71	10103.380	9844	10826	58	10155.725	9887	11530	65
1033	92	10080.337	9835	10771	66	10140.349	9810	10697	63	10075.540	9881	11118	82	10074.500	9892	10736	61	10131.099	9846	11093	62	10166.742	9904	10765	40	10442.975	9980	11770	82	10232.207	9799	11776	84	10384.548	9754	11419	64	10112.906	9864	10685	71	10174.577	9862	10988	58	10306.104	9894	11482	65
1034	92	10235.381	9899	12132	66	10084.758	9889	10747	63	10107.825	9876	10656	82	10122.561	9810	11166	61	10247.590	9892	11399	62	10171.339	9811	10766	40	10444.700	9943	11724	82	10209.488	9867	12114	84	10256.512	9831	11352	64	10189.797	9940	12165	71	10354.183	9908	12235	58	10163.741	9878	11364	65
1035	92	10203.348	9841	11426	66	10201.954	9895	11290	63	10068.571	9905	10470	82	10075.609	9903	10984	61	10117.558	9912	10591	62	10086.354	9904	11143	40	10300.125	9868	11244	82	10285.902	9835	11323	84	10326.857	9837	11428	64	10109.344	9875	11694	71	10325.888	9876	11772	58	10225.138	9904	11950	65
1036	92	10156.869	9853	11385	66	10103.849	9887	11124	63	10020.650	9895	10614	82	10117.134	9887	11151	61	10223.033	9895	11290	62	10167.210	9879	10858	40	10385.250	9769	12918	82	10308.183	9710	11875	84	10252.904	9835	11349	64	10035.453	9895	10478	71	10173.451	9916	11082	58	10243.689	9877	11069	65
1037	92	10129.315	9872	11048	66	10278.939	9868	11197	63	10041.381	9903	11593	82	10052.536	9866	11043	61	10309.967	9889	12712	62	10258.242	9871	11185	40	10305.850	9921	11340	82	10323.756	9757	12606	84	10290.310	9691	12099	64	10066.219	9893	10790	71	10208.000	9799	11364	58	10266.138	9889	10943	65
1038	92	10107.065	9865	10771	66	10172.651	9888	11212	63	10080.540	9849	10902	82	10200.683	9892	11356	61	10221.705	9899	10985	62	10177.919	9871	11089	40	10440.625	9683	11458	82	10371.134	9863	11833	84	10309.523	9917	11600	64	10101.594	9791	11210	71	10217.746	9868	11935	58	10305.069	9895	11441	65
1039	92	10134.261	9862	11044	66	10085.484	9783	10532	63	10091.698	9848	10652	82	10088.488	9910	10671	61	10224.508	9790	11549	62	10179.661	9873	10664	40	10657.350	9956	11516	82	10188.842	9830	10975	84	10359.964	9786	13430	64	10097.203	9891	11137	71	10312.592	9899	11760	58	10272.345	9844	12125	65
1040	92	10145.445	9744	11080	66	10183.439	9874	11228	63	10066.460	9888	10729	82	10129.817	9862	11095	61	10410.836	9733	11578	62	10261.936	9869	10915	40	10379.425	9897	11736	82	10273.036	9921	11835	84	10394.714	9816	13108	64	10076.438	9877	10703	71	10179.761	9897	11002	58	10189.793	9933	11114	65
1041	92	10119.706	9861	11271	66	10117.591	9911	10686	63	10091.730	9887	10694	82	10192.183	9828	11029	61	10301.229	9882	12042	62	10239.274	9877	11053	40	10428.925	9964	11619	82	10273.976	9858	11944	84	10366.154	9820	11500	64	10101.984	9892	10964	71	10236.338	9901	11107	58	10100.914	9793	11654	65
1042	92	10192.456	9857	11647	66	10134.091	9824	10877	63	10172.079	9823	10733	82	10114.256	9886	11138	61	10396.147	9855	11899	62	10120.887	9871	11032	40	10370.475	9898	11588	82	10100.391	9901	10687	84	10338.452	9863	11705	64	10097.422	9871	10802	71	10261.310	9853	11337	58	10275.948	9919	12260	65
1043	92	10173.979	9854	11021	66	10131.849	9822	11132	63	10047.350	9875	10568	82	10172.817	9849	10917	61	10462.345	9870	12969	62	10087.193	9873	10895	40	10338.900	9754	11220	82	10148.134	9901	11272	84	10383.333	9860	11896	64	10090.531	9911	10659	71	10225.183	9830	12331	58	10156.293	9903	10774	65
1044	92	10232.587	9864	11512	66	10044.000	9891	10812	63	10034.746	9927	10476	82	10137.915	9897	11123	61	10423.541	9929	12636	62	10272.000	9886	11391	40	10237.125	9870	11292	82	10151.402	9834	11157	84	10566.096	9818	13383	64	10059.562	9901	10963	71	10188.592	9854	11035	58	10107.914	9822	11033	65
1045	92	10126.369	9886	11042	66	10062.849	9908	10523	63	10078.190	9860	10813	82	10214.609	9827	11059	61	10473.278	9930	11916	62	10117.871	9865	11044	40	10237.200	9896	11430	82	10177.207	9860	11194	84	10513.904	9778	12481	64	10046.859	9884	10508	71	10121.915	9903	11425	58	10100.052	9913	11286	65
1046	92	10107.892	9828	11545	66	10068.818	9924	10608	63	10014.667	9908	10352	82	10083.585	9892	11081	61	10400.590	9890	11603	62	10126.451	9850	10778	40	10303.050	9911	11047	82	10107.171	9827	10969	84	10687.369	9742	12325	64	10069.797	9871	10615	71	10120.817	9906	11086	58	10042.121	9883	10423	65
1047	92	10120.761	9836	10718	66	10134.500	9896	10924	63	10016.333	9868	10415	82	10123.683	9863	11030	61	10377.983	9798	11928	62	10117.403	9878	10829	40	10331.075	9816	11368	82	10205.988	9855	11110	84	10527.654	9857	12250	64	10071.469	9892	11058	71	10082.226	9887	10466	58	10102.569	9876	10854	65
1048	92	10200.229	9767	11594	66	10145.637	9893	11027	63	10147.730	9877	11612	82	10081.915	9908	10611	61	10337.426	9900	11721	62	10078.936	9872	10545	40	10452.775	9968	11451	82	10230.354	9709	11680	84	10750.417	9882	13558	64	10088.734	9919	11051	71	10121.507	9913	10811	58	10038.104	9880	10716	65
1049	92	10155.195	9891	11252	66	10120.076	9862	10718	63	10019.841	9932	10340	82	10173.464	9894	11244	61	10403.508	9870	12197	62	10120.887	9897	10983	40	10241.175	9922	12064	82	10116.683	9828	11552	84	10685.654	9794	11884	64	10039.641	9855	10570	71	10173.465	9825	11200	58	10053.293	9878	10594	65
1050	92	10240.456	9905	11859	66	10095.061	9833	11141	63	10128.460	9872	10892	82	10166.756	9851	10812	61	10366.885	9878	11635	62	10109.564	9860	11345	40	10134.875	9900	10628	82	10314.073	9788	12292	84	10489.417	9773	12609	64	10118.484	9852	10679	71	10152.704	9893	10855	58	10114.379	9793	10957	65
1051	92	10129.098	9822	11499	66	10096.424	9875	10543	63	10055.984	9918	10477	82	10134.439	9726	10914	61	10316.377	9812	11586	62	10146.726	9890	10815	40	10147.675	9818	10862	82	10181.561	9872	11321	84	10352.750	9798	12347	64	10086.922	9786	10799	71	10055.986	9926	10754	58	10041.431	9903	10472	65
1052	92	10169.108	9842	10960	66	10037.151	9892	10703	63	10139.254	9732	11613	82	10096.573	9881	11118	61	10174.246	9889	10841	62	10124.968	9885	11089	40	10256.350	9877	10850	82	10189.561	9781	11471	84	10360.202	9836	11342	64	10063.281	9892	10782	71	10131.338	9790	10615	58	10124.741	9905	11594	65
1053	92	10313.913	9803	11613	66	10083.424	9895	11164	63	10145.857	9857	11378	82	10130.366	9893	11150	61	10255.655	9901	11422	62	10160.113	9859	10959	40	10148.875	9828	10985	82	10189.744	9860	11386	84	10372.404	9727	12099	64	10122.234	9904	10644	71	10097.563	9848	10820	58	10104.518	9927	10877	65
1054	92	10286.979	9741	11818	66	10107.849	9899	11026	63	10103.492	9829	10766	82	10067.609	9882	10964	61	10272.295	9852	11861	62	10060.758	9897	10591	40	10156.625	9937	10687	82	10156.805	9822	10894	84	10541.917	9867	11935	64	10065.359	9888	11124	71	10075.324	9906	11487	58	10073.241	9882	11241	65
1055	92	10185.544	9820	11535	66	10052.894	9846	10532	63	10134.619	9895	10903	82	10203.561	9827	12154	61	10265.672	9850	11554	62	10088.436	9907	10626	40	10354.325	9874	11138	82	10139.402	9840	10923	84	10518.643	9792	12290	64	10090.953	9920	10958	71	10068.423	9893	10472	58	10059.327	9870	10472	65
1056	92	10236.608	9762	12120	66	10114.303	9904	11328	63	10062.984	9919	10993	82	10229.085	9888	12004	61	10151.000	9860	10911	62	10054.983	9831	10738	40	10148.775	9890	10841	82	10036.878	9893	10664	84	10564.096	9874	12345	64	10145.703	9840	11239	71	10066.605	9886	10977	58	10132.931	9813	11167	65
1057	92	10204.174	9868	11848	66	10144.091	9835	10977	63	10069.841	9864	10751	82	10203.842	9883	11317	61	10134.836	9872	10915	62	10075.403	9945	10721	40	10126.925	9872	10842	82	10081.891	9910	11061	84	10401.154	9829	13238	64	10041.766	9926	10573	71	10114.057	9894	10554	58	10028.069	9917	10429	65
1058	92	10292.608	9781	12608	66	10185.879	9880	11161	63	10028.777	9880	10464	82	10203.378	9851	11001	61	10156.853	9856	10693	62	10147.693	9889	11533	40	10310.700	9867	11145	82	10171.634	9876	11540	84	10574.393	9815	11828	64	10020.297	9860	10402	71	10131.888	9899	10760	58	10022.086	9929	10391	65
1059	92	10225.892	9632	13310	66	10214.439	9840	11482	63	10056.523	9905	10643	82	10171.573	9816	11172	61	10100.705	9862	10766	62	10157.371	9913	10959	40	10247.675	9904	12113	82	10245.780	9868	11944	84	10619.857	9900	12141	64	10103.922	9929	10952	71	10086.915	9889	10982	58	10050.948	9878	10715	65
1060	92	10189.794	9886	11101	66	10128.379	9893	10901	63	10074.190	9913	10768	82	10137.634	9845	10949	61	10185.065	9810	11194	62	10244.371	9926	11183	40	10209.750	9877	11073	82	10093.634	9888	11063	84	10501.929	9864	12705	64	10040.422	9869	10645	71	10098.704	9904	11261	58	10150.775	9886	11326	65
1061	92	10123.511	9871	11058	66	10126.363	9924	10815	63	10093.175	9824	11258	82	10152.720	9888	11100	61	10200.590	9851	11242	62	10136.613	9890	11075	40	10114.175	9891	11082	82	10136.720	9863	11271	84	10391.273	9797	11866	64	10041.391	9893	10661	71	10096.197	9913	11135	58	10113.293	9931	10915	65
1062	92	10232.945	9854	12025	66	10121.167	9875	11212	63	10110.048	9860	10641	82	10287.951	9865	11387	61	10192.115	9887	12176	62	10085.903	9877	10817	40	10212.475	9925	11593	82	10307.280	9846	12068	84	10398.048	9870	11868	64	10103.422	9851	11697	71	10106.704	9868	10969	58	10026.034	9875	10468	65
1063	92	10179.326	9773	11072	66	10091.591	9762	10792	63	10157.477	9892	10956	82	10131.817	9903	10943	61	10180.983	9862	11158	62	10184.064	9882	11018	40	10126.050	9929	10826	82	10251.329	9703	11000	84	10420.714	9856	12130	64	10063.078	9806	10686	71	10124.719	9880	11024	58	10115.207	9926	10806	65
1064	92	10184.761	9838	11504	66	10144.516	9894	11217	63	10079.063	9896	10634	82	10148.317	9907	11180	61	10138.737	9877	10692	62	10189.951	9818	11218	40	10069.275	9914	10708	82	10182.622	9867	11641	84	10375.536	9876	11195	64	10024.969	9889	10416	71	10115.338	9841	11493	58	10031.707	9859	10638	65
1065	92	10276.924	9906	11904	66	10032.909	9900	11037	63	10027.460	9916	10408	82	10139.878	9889	10867	61	10188.590	9859	11243	62	10018.451	9887	10447	40	10210.350	9951	10819	82	10111.780	9873	11073	84	10360.727	9817	11690	64	10062.828	9911	10691	71	10027.395	9894	10932	58	10116.500	9896	11173	65
1066	92	10329.565	9863	12384	66	10172.500	9855	11275	63	10066.460	9848	10799	82	10154.402	9881	10668	61	10074.492	9834	10898	62	10111.887	9867	10827	40	10091.500	9841	10674	82	10063.658	9880	10730	84	10295.048	9889	11889	64	10034.000	9920	10851	71	10100.605	9894	10747	58	10029.879	9923	10532	65
1067	92	10228.565	9871	11544	66	10107.470	9902	11020	63	10029.571	9879	10691	82	10140.585	9819	11337	61	10108.082	9879	10638	62	10165.661	9922	11455	40	10118.550	9878	10677	82	10170.427	9922	11245	84	10368.952	9851	11535	64	10018.578	9908	10415	71	10069.465	9896	10781	58	10082.293	9899	10720	65
1068	92	10301.913	9820	11855	66	10158.803	9846	11243	63	10230.810	9810	11402	82	10083.122	9766	10762	61	10103.295	9892	10526	62	10111.064	9856	11054	40	10143.450	9785	10973	82	10134.573	9896	11293	84	10442.952	9710	11958	64	10063.438	9882	10856	71	10106.226	9890	10850	58	10137.862	9901	11014	65
1069	92	10247.271	9723	12231	66	10172.788	9770	11138	63	9999.096	9880	10349	82	10168.793	9882	11155	61	10053.558	9878	10788	62	10084.436	9894	11160	40	10131.075	9877	10727	82	10116.366	9833	10918	84	10286.619	9913	11970	64	10102.938	9896	11019	71	10026.605	9899	10564	58	10076.225	9886	11471	65
1070	92	10279.271	9861	11167	66	10169.758	9852	11213	63	10238.032	9916	11167	82	10178.842	9913	10912	61	10159.278	9784	10980	62	10195.564	9904	11168	40	10219.200	9950	10922	82	10159.366	9848	11404	84	10341.250	9703	11507	64	10076.172	9880	11004	71	10058.141	9873	10706	58	10170.931	9817	10866	65
1071	92	10408.631	9747	11646	66	10204.939	9900	11345	63	10078.857	9856	10591	82	10296.256	9863	11742	61	10118.590	9833	11116	62	10148.032	9913	11141	40	10236.425	9880	10696	82	10202.829	9894	10929	84	10291.167	9873	11673	64	10232.844	9884	14780	71	10060.803	9895	10925	58	10097.225	9882	10910	65
1072	92	10336.521	9789	11549	66	10243.121	9792	10948	63	10237.810	9859	11698	82	10289.122	9879	11671	61	10129.492	9864	11157	62	10170.129	9871	11521	40	10144.275	9914	10668	82	10092.951	9851	10837	84	10259.560	9897	11360	64	10087.219	9787	10895	71	10142.099	9852	11124	58	10024.655	9915	10410	65
1073	92	10305.206	9890	11385	66	10179.651	9803	10978	63	10219.063	9924	11069	82	10307.476	9869	11406	61	10211.935	9862	11093	62	10206.483	9917	11170	40	10240.700	9916	11029	82	10189.671	9826	11334	84	10291.714	9781	11185	64	10051.297	9898	10531	71	10015.310	9855	10215	58	10025.189	9921	10569	65
1074	92	10391.555	9756	11808	66	10139.333	9847	11002	63	10275.714	9892	11764	82	10391.464	9813	11910	61	10051.672	9890	11034	62	10183.807	9895	10864	40	10239.575	9918	11346	82	10112.269	9862	11261	84	10331.619	9897	11226	64	10016.375	9927	10271	71	10130.662	9799	10969	58	10048.086	9872	10646	65
1075	92	10337.521	9908	11896	66	10431.318	9819	12912	63	10277.063	9864	11137	82	10398.244	9881	11961	61	10109.688	9864	10587	62	10187.581	9877	11458	40	10309.925	9807	11168	82	10196.731	9898	11136	84	10500.369	9839	11663	64	10073.641	9853	10891	71	10163.437	9870	10995	58	10086.293	9847	11135	65
1076	92	10255.881	9832	11334	66	10207.576	9879	11103	63	10422.984	9889	11873	82	10557.134	9904	12568	61	10122.360	9879	10747	62	10135.613	9892	11133	40	10171.375	9851	11138	82	10151.829	9884	11197	84	10257.357	9790	11155	64	10022.344	9846	10527	71	10111.028	9899	10776	58	10066.966	9864	10616	65
1077	92	10220.956	9876	11009	66	10318.637	9842	11294	63	10482.841	9908	11577	82	10544.951	9804	12320	61	10324.935	9871	11697	62	10156.032	9782	11482	40	10185.300	9906	11642	82	10133.085	9888	10824	84	10375.988	9871	12077	64	10120.406	9791	10906	71	10087.817	9872	10813	58	10060.207	9917	10540	65
1078	92	10110.500	9901	10680	66	10455.939	9793	12522	63	10359.730	9891	11994	82	10392.976	9780	11749	61	10164.131	9901	11439	62	10106.210	9931	11169	40	10255.700	9844	11229	82	10293.439	9838	12310	84	10265.810	9711	12084	64	10076.188	9895	10844	71	10137.901	9873	11156	58	10073.086	9934	10589	65
1079	92	10223.695	9808	11412	66	10214.591	9859	11327	63	10386.000	9809	11835	82	10369.878	9880	11837	61	10188.082	9895	10968	62	10221.710	9883	11057	40	10322.050	9898	11640	82	10230.109	9848	11453	84	10415.023	9919	12383	64	10034.625	9887	10482	71	10201.943	9810	11870	58	10112.018	9837	10956	65
1080	92	10202.445	9849	11273	66	10379.833	9876	11321	63	10227.968	9854	11156	82	10257.280	9875	11171	61	10280.017	9823	11359	62	10289.774	9861	11661	40	10144.425	9922	10843	82	10240.451	9828	11185	84	10279.846	9877	11563	64	10099.062	9842	11208	71	10136.732	9861	10924	58	10067.448	9861	10516	65
1081	92	10198.348	9854	11020	66	10294.939	9901	11614	63	10384.810	9809	11837	82	10307.415	9898	11439	61	10210.115	9909	11640	62	10251.983	9744	11573	40	10170.400	9905	10619	82	10476.073	9807	12245	84	10330.643	9872	11852	64	10016.469	9907	10585	71	10142.690	9858	10898	58	10137.741	9908	11044	65
1082	92	10170.565	9822	10745	66	10138.909	9820	11216	63	10533.587	9956	12975	82	10348.878	9855	12257	61	10122.558	9835	11006	62	10175.242	9913	11083	40	10288.675	9872	10948	82	10425.793	9873	11768	84	10328.619	9841	12004	64	10070.516	9880	10697	71	10133.310	9891	11298	58	10173.741	9811	10820	65
1083	92	10131.979	9777	11345	66	10226.818	9896	11691	63	10448.429	9777	12442	82	10499.731	9749	12741	61	10229.771	9912	11866	62	10205.951	9911	10944	40	10078.650	9918	10900	82	10333.805	9901	12263	84	10293.060	9831	11581	64	10033.016	9838	10533	71	10202.211	9888	11377	58	10154.914	9881	11212	65
1084	92	10114.881	9882	10848	66	10130.439	9891	10817	63	10183.365	9873	11124	82	10438.915	9853	11646	61	10275.524	9727	11138	62	10308.758	9854	11812	40	10189.400	9770	11302	82	10364.415	9892	11615	84	10261.846	9853	11388	64	10088.531	9822	11307	71	10068.690	9885	10448	58	10144.052	9806	11062	65
1085	92	10180.271	9853	11147	66	10182.894	9874	11335	63	10412.063	9881	11954	82	10369.829	9922	11993	61	10147.836	9860	11273	62	10149.758	9924	10876	40	10088.950	9909	10766	82	10306.549	9897	11787	84	10284.929	9818	11698	64	10048.281	9852	10966	71	10207.465	9897	11773	58	10081.379	9905	10663	65
1086	92	10194.587	9865	11116	66	10235.379	9866	11407	63	10471.190	9890	12353	82	10414.707	9922	11787	61	10197.869	9846	11269	62	10157.500	9810	10987	40	10257.325	9900	11589	82	10316.476	9857	11541	84	10360.262	9785	11794	64	10013.938	9870	10425	71	10090.507	9894	10873	58	10070.104	9902	11168	65
1087	92	10221.794	9870	11281	66	10264.106	9910	11922	63	10459.841	9814	13352	82	10324.744	9891	11902	61	10134.836	9878	10612	62	10223.387	9874	11197	40	10093.425	9862	10574	82	10249.915	9918	11392	84	10327.464	9883	11138	64	10049.562	9901	10496	71	10147.028	9910	10642	58	10121.207	9883	10684	65
1088	92	10142.055	9881	11148	66	10098.546	9849	10590	63	10399.079	9914	12455	82	10380.427	9840	11911	61	10327.263	9733	12257	62	10275.097	9917	11833	40	10078.675	9878	10460	82	10260.878	9899	11300	84	10333.917	9916	12259	64	10026.641	9898	10595	71	10212.732	9853	11200	58	10059.362	9842	10734	65
1089	92	10212.521	9871	11245	66	10193.137	9915	10936	63	10310.968	9943	11594	82	10425.366	9632	12370	61	10153.688	9854	10779	62	10222.064	9935	11293	40	10152.850	9895	10931	82	10294.769	9861	11599	84	10361.404	9883	11951	64	10018.828	9856	10478	71	10203.676	9929	11265	58	10074.862	9873	11063	65
1090	92	10299.576	9881	11515	66	10226.121	9892	11352	63	10452.159	9860	12347	82	10274.988	9838	11691	61	10120.459	9869	10662	62	10192.629	9918	11108	40	10228.550	9934	11189	82	10302.573	9756	11436	84	10254.810	9872	11395	64	10009.672	9925	10246	71	10158.634	9903	11266	58	10112.241	9819	10981	65
1091	92	10182.000	9789	11104	66	10246.242	9773	11410	63	10323.429	9973	11301	82	10342.585	9887	11488	61	10109.640	9905	11055	62	10377.983	9747	11840	40	10040.925	9864	10550	82	10436.146	9779	11569	84	10414.702	9849	12343	64	10013.828	9840	10590	71	10144.634	9864	11064	58	10134.414	9906	10888	65
1092	92	10232.837	9858	11350	66	10155.409	9842	10790	63	10349.460	9807	11343	82	10383.500	9919	11967	61	10153.836	9839	10921	62	10190.403	9825	12018	40	10197.850	9884	10862	82	10332.939	9802	11558	84	10193.940	9790	11038	64	10046.094	9881	10643	71	10283.141	9871	11736	58	10147.552	9844	11381	65
1093	92	10215.348	9896	11372	66	10165.909	9831	10961	63	10268.477	9863	11408	82	10290.829	9772	11482	61	10140.410	9932	10766	62	10149.742	9889	10888	40	10103.325	9893	10671	82	10257.183	9888	11251	84	10242.107	9828	11622	64	10111.234	9871	10853	71	10230.479	9921	11880	58	10130.914	9870	10889	65
1094	92	10221.521	9860	11530	66	10137.197	9882	11129	63	10309.714	9895	11618	82	10234.488	9887	11342	61	10124.590	9910	10896	62	10147.226	9892	11060	40	10197.125	9877	11270	82	10277.780	9846	11439	84	10241.321	9872	12128	64	10101.672	9879	11230	71	10294.057	9847	11336	58	10064.759	9913	10989	65
1095	92	10269.750	9726	11955	66	10116.333	9878	10834	63	10297.841	9782	11501	82	10325.585	9847	11869	61	10151.541	9911	11032	62	10190.081	9902	10783	40	10162.700	9881	11073	82	10217.329	9868	11249	84	10251.429	9880	12174	64	10030.141	9895	11261	71	10163.183	9865	10891	58	10219.673	9897	11235	65
1096	92	10269.413	9873	11477	66	10211.091	9883	11234	63	10373.794	9888	11880	82	10427.756	9892	12622	61	10176.836	9888	11029	62	10311.726	9909	11617	40	10160.225	9915	11330	82	10165.427	9929	11307	84	10295.262	9902	11538	64	10128.703	9896	11510	71	10203.859	9908	11236	58	10124.707	9847	11041	65
1097	92	10197.565	9859	11474	66	10071.409	9868	10645	63	10368.540	9887	12016	82	10329.707	9866	11517	61	10143.787	9918	10846	62	10119.903	9887	11332	40	10226.900	9936	11167	82	10200.536	9877	11119	84	10220.786	9816	11352	64	10085.188	9895	11192	71	10194.704	9856	11403	58	10126.362	9911	10832	65
1098	92	10126.892	9825	11341	66	10239.939	9805	11431	63	10355.683	9764	12822	82	10202.293	9844	11592	61	10139.574	9860	11596	62	10220.646	9887	11180	40	10218.600	9918	11320	82	10208.902	9876	11194	84	10227.190	9866	11290	64	10028.703	9886	10468	71	10216.324	9926	11448	58	10157.173	9903	11083	65
1099	92	10203.250	9804	11608	66	10260.167	9817	11282	63	10259.413	9868	11252	82	10226.036	9813	11610	61	10182.115	9903	10823	62	10178.371	9916	11423	40	10235.925	9917	10791	82	10318.769	9863	11201	84	10170.012	9924	11444	64	10007.375	9850	10304	71	10190.943	9890	11245	58	10082.621	9897	11317	65
1100	92	10191.456	9636	12487	66	10280.106	9810	11733	63	10389.413	9820	12241	82	10370.256	9851	11368	61	10209.967	9876	11002	62	10239.193	9903	11741	40	10181.200	9893	10724	82	10275.939	9856	11551	84	10219.702	9891	11796	64	10026.031	9874	11125	71	10322.577	9861	11928	58	10058.673	9894	10444	65
1101	92	10126.044	9859	10867	66	10142.546	9866	11114	63	10209.523	9883	11527	82	10232.109	9858	11266	61	10191.394	9888	11152	62	10143.951	9905	10833	40	10130.400	9885	10654	82	10186.769	9909	11257	84	10258.048	9870	11467	64	10032.672	9891	10439	71	10033.789	9888	11023	58	10128.275	9910	10957	65
1102	92	10089.250	9877	10989	66	10116.849	9851	10994	63	10169.746	9822	11182	82	10240.976	9917	11639	61	10159.918	9905	10688	62	10138.290	9838	11023	40	10054.925	9923	11219	82	10094.085	9875	11384	84	10286.893	9880	11344	64	10048.812	9889	10768	71	10124.789	9898	10844	58	10102.862	9935	11196	65
1103	92	10123.000	9895	11019	66	10142.076	9904	10933	63	10357.794	9821	11907	82	10310.231	9880	12034	61	10204.164	9896	11419	62	10068.064	9887	10706	40	10141.450	9882	11306	82	10070.720	9872	11297	84	10277.762	9850	12263	64	10013.250	9858	10513	71	10190.634	9923	11194	58	10105.431	9884	11111	65
1104	92	10191.142	9822	11292	66	10200.197	9834	11125	63	10064.063	9878	10613	82	10112.829	9889	10991	61	10100.394	9875	11696	62	10050.064	9901	10670	40	10139.950	9888	10613	82	10175.842	9896	11785	84	10240.560	9890	12119	64	10055.906	9901	11138	71	10168.521	9852	11029	58	10103.586	9837	11178	65
1105	92	10129.087	9824	11023	66	10138.803	9881	10987	63	10120.206	9850	11753	82	10196.927	9886	11925	61	10121.672	9913	10692	62	10224.097	9870	10931	40	10154.250	9900	10854	82	10155.451	9870	11395	84	10288.393	9808	11365	64	10068.406	9889	10641	71	10116.915	9849	10673	58	10018.673	9927	10233	65
1106	92	10088.848	9892	10702	66	10139.137	9882	11006	63	10171.619	9931	11681	82	10301.976	9912	11577	61	10091.049	9876	10789	62	10074.403	9855	10647	40	10076.050	9968	10516	82	10149.866	9891	11405	84	10257.940	9878	11909	64	10084.172	9895	11204	71	10074.380	9893	10883	58	10175.121	9924	11142	65
1107	92	10130.544	9880	10779	66	10087.212	9916	10655	63	10073.302	9910	11011	82	10200.731	9879	11521	61	10195.655	9914	11142	62	10105.436	9880	10843	40	10187.850	9838	11327	82	10176.122	9695	11921	84	10255.798	9875	11272	64	10157.156	9941	11905	71	10129.592	9869	11116	58	10066.155	9915	10864	65
1108	92	10233.489	9892	11173	66	10086.106	9842	10692	63	10051.921	9884	10807	82	10230.561	9881	11534	61	10154.082	9894	11482	62	10104.339	9895	10894	40	10128.200	9891	10694	82	10108.964	9863	12254	84	10330.202	9902	11825	64	10098.000	9867	10811	71	10125.366	9825	11229	58	10119.069	9850	11828	65
1109	92	10119.631	9913	10853	66	10126.924	9836	11090	63	10115.698	9888	11168	82	10134.854	9907	11150	61	10166.885	9855	11350	62	10137.774	9839	10768	40	10097.125	9913	10766	82	10085.683	9904	10916	84	10328.023	9897	11804	64	10122.203	9889	10977	71	10107.704	9787	11485	58	10104.086	9887	10907	65
1110	92	10121.098	9870	10839	66	10107.151	9798	10986	63	10158.635	9820	11321	82	10152.793	9841	11198	61	10193.705	9912	11016	62	10138.983	9852	10878	40	10107.375	9890	10495	82	10222.891	9896	11662	84	10342.596	9916	11279	64	10030.438	9906	10854	71	10134.901	9896	11192	58	10112.896	9859	11252	65
1111	92	10159.521	9877	10947	66	10172.728	9833	11205	63	10057.746	9858	10696	82	10179.305	9747	11004	61	10150.082	9873	10939	62	10069.629	9853	10630	40	10215.825	9903	11018	82	10105.476	9829	10911	84	10350.798	9848	11793	64	10035.953	9916	10715	71	10113.888	9904	10995	58	10099.482	9886	10736	65
1112	92	10109.794	9830	10699	66	10142.637	9876	11320	63	10127.127	9921	10894	82	10111.842	9894	10692	61	10034.426	9917	10550	62	10051.839	9853	11178	40	10083.500	9916	10623	82	10042.329	9873	10555	84	10548.977	9888	12876	64	10030.516	9904	10341	71	10058.972	9906	10770	58	10026.000	9891	10265	65
1113	92	10193.761	9821	11455	66	10187.349	9830	11050	63	10142.968	9879	11027	82	10336.464	9912	11765	61	10230.737	9881	11025	62	10103.178	9894	10753	40	10200.050	9889	10938	82	10216.439	9899	10847	84	10354.773	9855	11841	64	10044.047	9855	10638	71	10069.943	9903	10572	58	10078.811	9841	10839	65
1114	92	10160.174	9876	11272	66	10149.970	9905	11088	63	10095.873	9885	11064	82	10163.061	9902	11100	61	10249.394	9862	12225	62	10184.919	9827	11231	40	10119.525	9909	10829	82	10198.927	9912	11156	84	10258.250	9916	11840	64	10133.484	9883	11376	71	10040.296	9914	10582	58	10081.982	9880	10951	65
1115	92	10185.979	9900	11383	66	10104.849	9922	11035	63	10100.223	9853	10976	82	10166.891	9838	11153	61	10205.541	9923	10971	62	10178.307	9835	11271	40	10062.875	9907	11140	82	10220.878	9850	11171	84	10323.060	9852	11439	64	10032.984	9851	10392	71	10080.676	9892	10733	58	10043.673	9889	10599	65
1116	92	10111.685	9852	11241	66	10103.000	9871	10659	63	10052.604	9918	10665	82	10167.769	9881	10983	61	10372.278	9826	11266	62	10136.807	9896	10749	40	10160.625	9915	11294	82	10115.122	9929	11294	84	10389.369	9786	11450	64	10030.250	9877	10471	71	10043.353	9900	10681	58	10064.259	9865	10684	65
1117	92	10207.576	9838	11904	66	10145.561	9891	11895	63	10089.175	9868	10888	82	10222.927	9915	11683	61	10236.164	9798	11323	62	10148.290	9870	11204	40	10117.900	9894	10922	82	10227.878	9825	11053	84	10246.096	9753	11960	64	10064.484	9898	10998	71	10107.915	9908	10985	58	10058.638	9891	10909	65
1118	92	10253.729	9857	12005	66	10055.151	9874	10822	63	10088.508	9892	11138	82	10188.976	9880	11082	61	10112.722	9830	10639	62	10161.468	9867	10983	40	10136.050	9832	11224	82	10250.122	9941	11560	84	10290.607	9898	11957	64	10103.969	9759	11568	71	10085.408	9879	10785	58	10138.518	9928	10909	65
1119	92	10261.739	9913	11523	66	10110.454	9898	10597	63	10177.143	9909	11239	82	10242.683	9922	11594	61	10118.705	9864	11130	62	10092.629	9898	10829	40	10096.000	9928	10747	82	10106.793	9748	11494	84	10439.179	9868	12024	64	10111.094	9825	10794	71	10034.563	9921	10447	58	10036.982	9859	10466	65
1120	92	10152.326	9913	10871	66	10078.546	9825	10855	63	10016.254	9911	10276	82	10209.451	9859	11194	61	10157.278	9873	11500	62	10156.532	9894	10982	40	10178.525	9923	10996	82	10157.500	9841	11266	84	10465.179	9933	13325	64	10112.906	9889	11024	71	10112.281	9773	11367	58	10135.638	9901	11197	65
1121	92	10101.555	9878	10895	66	10160.849	9801	11443	63	10006.540	9913	10194	82	10115.464	9835	10904	61	10126.901	9900	10961	62	10191.742	9818	11321	40	10297.725	9820	11110	82	10174.769	9897	11159	84	10325.464	9851	12079	64	10059.828	9898	10907	71	10171.338	9769	11619	58	10152.362	9901	11034	65
1122	92	10226.315	9841	11134	66	10128.863	9916	10820	63	10088.604	9866	11593	82	10142.536	9906	10999	61	10175.983	9870	10780	62	10138.968	9853	11017	40	10193.675	9886	11102	82	10179.695	9914	11353	84	10327.607	9801	11437	64	10091.047	9818	11350	71	10126.620	9881	11473	58	10056.275	9911	10613	65
1123	92	10230.000	9883	11314	66	10165.637	9840	11379	63	10050.873	9895	10493	82	10095.902	9835	11026	61	10330.935	9845	11972	62	10102.146	9876	10654	40	10191.300	9855	11838	82	10236.683	9888	11237	84	10402.607	9838	12520	64	10098.984	9874	10952	71	10061.028	9899	11049	58	10192.431	9886	11149	65
1124	92	10106.044	9879	11986	66	10057.546	9786	10699	63	10082.096	9841	10855	82	10099.951	9856	10744	61	10143.049	9925	11600	62	10109.854	9817	10629	40	10139.250	9906	11042	82	10066.269	9900	10988	84	10404.357	9886	12719	64	10036.969	9844	10371	71	10058.845	9924	10817	58	10101.914	9854	11046	65
1125	92	10115.250	9877	10975	66	10158.621	9899	10831	63	10139.810	9887	11031	82	10155.695	9858	11184	61	10089.869	9888	10529	62	10144.242	9877	11087	40	10210.100	9885	10908	82	10124.609	9869	10880	84	10412.977	9873	11366	64	10036.219	9901	10641	71	10054.958	9884	10953	58	10133.241	9798	11055	65
1126	92	10118.098	9852	12300	66	10121.409	9930	11223	63	10106.396	9891	11284	82	10113.524	9919	11873	61	10168.754	9858	10830	62	10117.887	9802	10652	40	10141.225	9918	10891	82	10227.439	9812	12319	84	10487.429	9889	12600	64	10047.344	9896	10336	71	10069.493	9900	10969	58	10069.189	9862	10635	65
1127	92	10247.642	9864	11576	66	10109.863	9873	10965	63	10083.825	9846	10728	82	10210.451	9849	12116	61	10298.360	9834	11484	62	10141.161	9896	10902	40	10197.900	9940	11121	82	10199.805	9774	11917	84	10519.917	9866	12776	64	10077.922	9880	11025	71	10087.563	9861	10795	58	10113.414	9893	11148	65
1128	92	10214.979	9819	11271	66	10264.439	9780	11847	63	10024.683	9910	10585	82	10098.109	9899	11113	61	10135.705	9890	10986	62	10129.097	9896	10874	40	10436.000	9924	11679	82	10204.805	9873	11408	84	10481.310	9861	13071	64	10152.766	9896	11000	71	10081.042	9907	10696	58	10017.793	9924	10204	65
1129	92	10139.445	9714	11826	66	10152.712	9818	11000	63	10030.223	9874	10328	82	10111.012	9838	10950	61	10360.033	9924	12224	62	10169.161	9827	11022	40	10444.900	9979	11663	82	10206.293	9892	11004	84	10358.810	9882	11763	64	10078.516	9928	10961	71	10060.930	9887	10811	58	10108.052	9909	11025	65
1130	92	10299.608	9812	11165	66	10186.728	9856	11473	63	10097.857	9873	11358	82	10129.988	9896	10752	61	10272.787	9870	11714	62	10208.161	9922	11597	40	10592.600	9929	13051	82	10131.646	9888	10684	84	10463.988	9896	12627	64	10072.000	9904	10641	71	10109.268	9853	10875	58	10202.759	9880	10736	65
1131	92	10109.532	9844	11400	66	10214.637	9904	11419	63	10049.270	9884	10740	82	10143.622	9852	10920	61	10306.049	9950	11656	62	10162.146	9748	11357	40	10293.775	9864	11352	82	10268.231	9830	11377	84	10377.096	9903	12598	64	10044.297	9894	10922	71	10151.507	9766	11253	58	10133.482	9828	11030	65
1132	92	10193.826	9807	11053	66	10261.182	9913	11925	63	10028.223	9921	10495	82	10108.793	9889	11080	61	10438.722	9721	12849	62	10158.274	9863	11296	40	10302.150	9899	12017	82	10313.280	9775	11692	84	10640.523	9883	12660	64	10044.953	9933	10541	71	10084.761	9828	11491	58	10065.311	9900	11126	65
1133	92	10138.771	9883	11192	66	10171.288	9790	11026	63	10029.016	9884	10644	82	10132.378	9878	10866	61	10305.655	9863	11014	62	10165.113	9848	10958	40	10475.000	9947	11339	82	10476.731	9868	12853	84	10531.154	9917	11779	64	10057.203	9850	11100	71	10230.465	9903	11299	58	10186.138	9924	11015	65
1134	92	10253.229	9902	11945	66	10261.758	9932	11650	63	10075.444	9900	10951	82	10093.158	9887	11112	61	10459.000	9929	11370	62	10306.032	9814	11505	40	10378.050	9917	11129	82	10613.707	9879	12454	84	10475.690	9896	11764	64	10040.656	9835	11044	71	10147.310	9855	11921	58	10152.448	9881	10657	65
1135	92	10224.098	9838	11377	66	10164.333	9933	10807	63	10048.984	9920	10475	82	10133.000	9905	11295	61	10397.640	9928	11869	62	10196.919	9862	11158	40	10485.575	9907	11208	82	10478.988	9867	12133	84	10467.893	9896	12247	64	10109.969	9935	10725	71	10144.592	9910	11151	58	10263.759	9898	12463	65
1136	92	10189.642	9898	11179	66	10215.758	9919	11453	63	10068.746	9675	10878	82	10108.109	9853	10562	61	10211.623	9841	11149	62	10136.339	9814	10864	40	10464.300	9951	12316	82	10631.744	9799	11872	84	10503.417	9954	12169	64	10052.281	9866	10379	71	10165.592	9911	10991	58	10262.225	9888	11009	65
1137	92	10231.229	9819	11810	66	10095.484	9892	10560	63	10088.604	9937	10646	82	10106.780	9844	11275	61	10275.492	9943	11824	62	10159.436	9930	10688	40	10651.075	9987	11604	82	10606.378	9915	12150	84	10493.381	9815	12562	64	10123.078	9893	10885	71	10269.057	9851	11003	58	10214.862	9828	11085	65
1138	92	10316.500	9915	11314	66	10189.016	9812	11712	63	10143.889	9866	11190	82	10154.951	9939	11442	61	10277.705	9918	11716	62	10219.242	9867	11078	40	10704.325	9960	12223	82	10512.342	9818	13465	84	10400.560	9815	11811	64	10089.391	9831	10589	71	10311.507	9859	12042	58	10351.518	9773	11723	65
1139	92	10176.315	9805	11195	66	10085.894	9893	10540	63	10173.571	9895	11383	82	10085.231	9914	10843	61	10328.804	9879	12422	62	10250.371	9954	11431	40	10798.500	10032	12408	82	10473.391	9638	12015	84	10435.988	9867	12443	64	10157.047	9849	11675	71	10243.704	9886	10996	58	10269.275	9918	12344	65
1140	92	10108.652	9886	11280	66	10154.439	9921	11235	63	10037.857	9935	10447	82	10148.183	9826	10949	61	10296.737	9902	11969	62	10187.387	9847	11347	40	10477.750	9839	11684	82	10469.049	9867	11760	84	10322.798	9881	12378	64	10049.359	9915	10616	71	10288.169	9933	11446	58	10288.466	9907	11453	65
1141	92	10140.152	9846	11708	66	10169.091	9908	11893	63	10292.619	9854	11656	82	10231.183	9843	11221	61	10224.606	9914	11143	62	10209.113	9908	11555	40	10540.825	9975	11980	82	10436.671	9901	12050	84	10323.393	9895	11698	64	10046.547	9957	10498	71	10286.873	9948	12064	58	10315.431	9936	12010	65
1142	92	10110.348	9850	11159	66	10119.151	9811	11317	63	10218.048	9902	11748	82	10197.744	9891	11388	61	10229.705	9915	11191	62	10168.178	9894	11001	40	10481.525	9929	11540	82	10599.769	9869	12557	84	10472.048	9886	11849	64	10071.969	9872	10710	71	10184.605	9875	10892	58	10237.104	9907	11105	65
1143	92	10096.358	9902	11164	66	10100.394	9858	10930	63	10152.079	9882	11420	82	10061.342	9830	11108	61	10349.099	9936	11290	62	10226.193	9903	11018	40	10572.075	9732	11797	82	10348.817	9835	12088	84	10389.667	9955	11520	64	10070.203	9923	10555	71	10131.521	9914	11337	58	10276.052	9928	12880	65
1144	92	10050.924	9881	10819	66	10148.151	9864	10703	63	10199.556	9811	11384	82	10134.854	9810	10690	61	10122.804	9934	11280	62	10202.774	9905	11754	40	10628.250	10019	11534	82	10258.964	9856	10943	84	10381.786	9844	11828	64	10092.734	9805	11134	71	10174.915	9912	11375	58	10251.741	9902	11244	65
1145	92	10101.815	9876	10747	66	10113.076	9924	12064	63	10059.048	9882	10682	82	10206.000	9926	11374	61	10236.918	9864	11289	62	10051.129	9857	10647	40	10656.375	9961	12460	82	10484.512	9811	11649	84	10270.727	9901	11443	64	10123.062	9887	10915	71	10346.408	9849	11681	58	10367.414	9894	11451	65
1146	92	10202.913	9847	11112	66	10174.697	9856	10948	63	10112.810	9873	10854	82	10201.402	9881	11396	61	10276.524	9895	11575	62	10171.064	9847	10717	40	10197.875	9891	11244	82	10439.744	9817	11946	84	10344.560	9944	11842	64	10133.234	9801	11522	71	10369.943	9915	12266	58	10148.327	9802	10981	65
1147	92	10047.358	9890	10542	66	10107.667	9847	10800	63	10133.810	9869	11072	82	10217.573	9798	12095	61	10257.655	9884	11276	62	10121.178	9909	11007	40	10429.900	9958	11942	82	10549.585	9759	11886	84	10505.512	9826	11817	64	10077.172	9880	10558	71	10218.831	9826	11775	58	10126.448	9907	10879	65
1148	92	10148.044	9858	11411	66	10178.697	9872	12374	63	10082.794	9879	11103	82	10089.573	9777	10678	61	10231.885	9905	11521	62	10144.017	9921	10857	40	10383.025	9903	11304	82	10262.829	9856	11492	84	10369.500	9907	12929	64	10076.422	9866	10504	71	10125.127	9914	10966	58	10199.052	9927	11212	65
1149	92	10060.718	9894	10538	66	10158.349	9871	10920	63	10114.223	9846	11157	82	10182.561	9838	11305	61	10189.082	9889	10841	62	10206.807	9844	11757	40	10236.375	9903	10917	82	10510.366	9767	12169	84	10232.417	9881	11753	64	10025.062	9902	10497	71	10123.423	9829	10809	58	10234.311	9853	11120	65
1150	92	10106.881	9898	11041	66	10206.546	9791	11396	63	10094.016	9802	10885	82	10188.378	9889	11281	61	10303.606	9848	11300	62	10170.064	9864	10980	40	10211.550	9838	11495	82	10309.646	9870	11721	84	10287.523	9799	11990	64	10065.594	9878	10786	71	10178.915	9872	11274	58	10288.862	9890	12263	65
1151	92	10102.392	9809	11192	66	10152.591	9848	11183	63	10090.604	9845	11058	82	10116.305	9827	10816	61	10326.640	9897	12572	62	10206.919	9912	11699	40	10625.700	9871	11694	82	10328.122	9822	11397	84	10387.404	9918	12715	64	10106.359	9791	11154	71	10149.099	9870	11292	58	10148.345	9851	11297	65
1152	92	10073.402	9890	10577	66	10099.000	9922	10730	63	10046.683	9891	10795	82	10172.756	9862	11032	61	10256.164	9896	11317	62	10199.210	9888	11994	40	10584.600	9786	12311	82	10448.793	9882	12785	84	10329.333	9893	11874	64	10106.484	9796	11070	71	10204.690	9765	11022	58	10231.896	9837	12703	65
1153	92	10167.979	9816	11103	66	10236.728	9786	11595	63	10119.190	9845	11363	82	10142.671	9835	11167	61	10221.787	9845	10893	62	10311.419	9839	11726	40	10565.225	9928	12565	82	10600.024	9929	12961	84	10359.619	9817	11762	64	10021.703	9898	10307	71	10347.366	9870	12126	58	10203.018	9842	10979	65
1154	92	10167.282	9818	11264	66	10174.637	9877	10901	63	10038.873	9869	10501	82	10120.634	9855	11023	61	10241.229	9958	11145	62	10275.661	9898	11595	40	10447.825	9925	11242	82	10257.829	9884	11200	84	10437.477	9864	12278	64	10069.062	9914	10455	71	10120.169	9917	11193	58	10350.586	9913	13182	65
1155	92	10092.858	9920	10569	66	10192.728	9746	10998	63	10167.206	9920	11086	82	10078.427	9876	10623	61	10256.640	9859	10858	62	10160.532	9912	11225	40	10672.850	9842	11856	82	10397.439	9806	12183	84	10492.833	9916	13126	64	10082.750	9844	10860	71	10292.197	9829	11515	58	10442.052	9878	11932	65
1156	92	10174.326	9842	10986	66	10098.697	9897	10740	63	10145.508	9906	10957	82	10091.244	9876	10833	61	10281.722	9895	11524	62	10252.726	9875	11169	40	10346.275	9881	11738	82	10297.171	9896	11400	84	10368.607	9910	11230	64	10059.938	9925	10529	71	10195.127	9836	10964	58	10357.518	9737	11561	65
1157	92	10116.685	9888	11915	66	10179.167	9926	10883	63	10065.873	9865	10716	82	10165.122	9803	11311	61	10251.442	9841	11805	62	10256.274	9941	11526	40	10516.850	9950	11809	82	10372.183	9854	11400	84	10390.548	9818	11389	64	10053.344	9902	10474	71	10131.268	9851	10834	58	10207.086	9797	11084	65
1158	92	10077.739	9871	10564	66	10126.272	9848	11182	63	10042.746	9914	10645	82	10243.927	9759	11557	61	10134.082	9879	11214	62	10253.774	9890	11668	40	10460.750	9837	11837	82	10325.951	9836	11703	84	10335.369	9768	12606	64	10022.250	9915	10440	71	10236.577	9909	11769	58	10202.104	9899	11990	65
1159	92	10122.631	9859	10650	66	10063.863	9900	10515	63	10073.365	9912	10594	82	10156.829	9822	10971	61	10253.590	9910	11540	62	10212.258	9860	10988	40	10443.000	9801	11232	82	10255.171	9918	11449	84	10433.548	9889	11993	64	10150.859	9872	10777	71	10278.493	9908	12100	58	10219.621	9872	11620	65
1160	92	10139.076	9879	11687	66	10073.818	9846	11024	63	10055.350	9868	10506	82	10163.512	9887	11035	61	10193.771	9930	12023	62	10127.693	9880	10981	40	10279.925	9893	11288	82	10539.829	9846	11743	84	10454.512	9865	11666	64	10037.281	9834	10486	71	10260.761	9893	11165	58	10172.052	9857	11524	65
1161	92	10206.489	9907	11786	66	10026.667	9887	10292	63	10108.825	9840	10686	82	10338.158	9789	11892	61	10252.459	9870	11801	62	10057.436	9896	10496	40	10237.550	9878	10890	82	10268.964	9879	11159	84	10432.393	9894	12627	64	10046.578	9901	10591	71	10151.099	9909	10997	58	10159.121	9804	11769	65
1162	92	10194.348	9806	11189	66	10210.061	9839	11167	63	10092.857	9912	10805	82	10182.036	9794	11093	61	10173.853	9848	11535	62	10174.129	9908	11001	40	10413.700	9900	11690	82	10103.866	9898	11467	84	10485.833	9847	12789	64	10138.531	9939	10934	71	10156.704	9926	11126	58	10206.638	9866	11631	65
1163	92	10210.108	9811	12004	66	10079.682	9905	11019	63	10132.317	9907	10741	82	10169.951	9854	10893	61	10190.410	9939	11527	62	10124.629	9836	11145	40	10218.250	9919	10955	82	10137.366	9862	10955	84	10299.571	9860	11789	64	10153.188	9882	10930	71	10126.535	9866	11541	58	10154.034	9859	11363	65
1164	92	10151.652	9829	10812	66	10072.121	9874	10816	63	10100.777	9933	11048	82	10200.195	9923	11411	61	10190.722	9907	11312	62	10117.403	9893	10994	40	10194.925	9870	10946	82	10195.658	9836	11546	84	10362.250	9771	12352	64	10089.969	9888	10792	71	10215.423	9869	11280	58	10198.948	9878	11264	65
1165	92	10108.718	9703	10776	66	10159.772	9834	11461	63	10102.635	9837	10518	82	10188.280	9729	11727	61	10173.345	9858	11129	62	10103.919	9871	11567	40	10289.925	9836	11246	82	10173.488	9877	11239	84	10621.012	9863	12482	64	10120.344	9851	11385	71	10104.859	9882	10842	58	10074.069	9926	11393	65
1166	92	10197.315	9884	12910	66	10155.637	9900	11169	63	10132.508	9847	10979	82	10246.098	9811	10914	61	10245.278	9767	11092	62	10104.822	9902	10893	40	10344.225	9860	12008	82	10205.488	9852	11469	84	10524.357	9916	12988	64	10103.188	9811	11287	71	10081.155	9906	10583	58	10051.518	9872	10427	65
1167	92	10101.435	9910	11031	66	10062.606	9900	11010	63	10049.571	9880	10398	82	10244.695	9875	11068	61	10230.312	9879	11572	62	10130.210	9872	10731	40	10200.400	9894	11365	82	10168.646	9894	11094	84	10395.119	9897	11888	64	10101.547	9869	11408	71	10122.930	9887	10704	58	10123.914	9809	10796	65
1168	92	10124.315	9902	10802	66	10109.212	9856	10990	63	10100.571	9836	10896	82	10276.427	9853	11158	61	10158.590	9900	10786	62	10117.354	9905	10702	40	10197.775	9907	10751	82	10219.891	9821	11413	84	10325.227	9837	12503	64	10023.250	9890	10450	71	10099.930	9842	10955	58	10160.759	9911	10771	65
1169	92	10094.924	9822	11266	66	10127.954	9911	11037	63	10050.810	9849	10553	82	10178.293	9842	11403	61	10129.000	9872	10938	62	10055.113	9889	10619	40	10248.475	9923	11609	82	10155.134	9831	11083	84	10445.798	9754	11933	64	10062.297	9899	10988	71	10117.704	9841	10507	58	10061.518	9864	10867	65
1170	92	10226.544	9830	11303	66	10080.621	9889	11000	63	10064.016	9852	10810	82	10115.769	9883	10531	61	10164.147	9888	11004	62	10129.774	9844	11254	40	10346.400	9931	11548	82	10238.720	9893	11642	84	10405.773	9851	12079	64	10087.266	9865	10956	71	10058.057	9871	10588	58	10090.811	9771	11275	65
1171	92	10151.532	9761	12499	66	10086.863	9891	10512	63	10017.904	9901	10264	82	10182.512	9921	11327	61	10112.181	9915	10515	62	10150.436	9872	11175	40	10090.725	9842	10637	82	10100.951	9806	10834	84	10389.798	9830	11450	64	10037.172	9914	10430	71	10069.690	9896	10741	58	10076.914	9923	10832	65
1172	92	10158.424	9876	11223	66	10104.772	9878	11394	63	10095.016	9854	10796	82	10094.269	9914	10553	61	10208.885	9927	11199	62	10110.549	9894	10772	40	10238.800	9877	10799	82	10152.427	9815	11307	84	10453.786	9878	12202	64	10066.750	9897	10527	71	10090.831	9898	10806	58	10067.518	9896	10567	65
1173	92	10129.456	9837	11142	66	10186.879	9888	11207	63	10082.016	9910	11113	82	10274.207	9907	11743	61	10164.754	9886	10847	62	10191.097	9872	11406	40	10183.975	9942	10894	82	10145.109	9869	11559	84	10412.023	9880	11639	64	10103.203	9917	10591	71	10099.141	9902	10891	58	10087.586	9900	10932	65
1174	92	10159.685	9858	11162	66	10120.439	9890	11048	63	10065.223	9822	11167	82	10191.891	9882	10931	61	10188.951	9879	10836	62	10073.097	9880	10775	40	10125.050	9910	11779	82	10047.402	9841	10999	84	10395.143	9917	11721	64	10111.953	9879	11114	71	10070.719	9902	10678	58	10114.155	9897	10775	65
1175	92	10162.076	9779	11538	66	10088.182	9890	10533	63	10094.317	9897	11342	82	10242.549	9785	11736	61	10044.722	9869	10366	62	10168.322	9842	11090	40	10230.750	9882	10940	82	10143.976	9882	11230	84	10338.714	9837	11590	64	10022.922	9854	10476	71	10109.986	9883	11078	58	10136.018	9798	11102	65
1176	92	10130.706	9849	11254	66	10089.151	9852	10882	63	10109.333	9835	10740	82	10136.476	9879	10692	61	10120.655	9807	11361	62	10091.629	9848	10898	40	10174.400	9888	10886	82	10134.280	9878	11167	84	10441.596	9813	11975	64	10082.078	9889	11074	71	10118.254	9898	10760	58	10106.414	9886	10981	65
1177	92	10166.489	9811	11236	66	10085.349	9865	10909	63	10068.365	9886	10766	82	10163.695	9856	11198	61	10017.394	9903	10824	62	10139.146	9892	10785	40	10160.850	9959	10893	82	10141.769	9745	10827	84	10286.298	9899	12932	64	10030.094	9868	10328	71	10064.873	9928	10666	58	10132.104	9716	11886	65
1178	92	10093.598	9829	10748	66	10143.576	9901	11164	63	10009.556	9903	10752	82	10244.024	9848	11181	61	10013.623	9861	10308	62	10185.161	9850	10988	40	10215.450	9861	10716	82	10125.317	9832	11027	84	10388.357	9847	12545	64	10046.016	9881	10546	71	10060.577	9878	10640	58	10106.466	9909	10636	65
1179	92	10086.087	9846	11487	66	10192.318	9858	11208	63	10054.730	9893	10834	82	10150.207	9819	11061	61	10154.459	9788	11176	62	10114.710	9850	11245	40	10211.100	9946	11099	82	10221.305	9829	11702	84	10450.977	9911	13008	64	10058.922	9868	10914	71	10106.408	9888	10902	58	10029.534	9853	10898	65
1180	92	10176.337	9856	10996	66	10194.303	9782	11186	63	10030.984	9889	10500	82	10147.915	9888	11069	61	10138.574	9878	10951	62	10171.049	9879	11619	40	10096.050	9904	10966	82	10292.000	9799	11039	84	10218.096	9810	11484	64	10043.484	9882	10624	71	10077.817	9876	11286	58	10075.707	9853	10835	65
1181	92	10191.174	9873	11235	66	10112.016	9880	10944	63	10163.683	9924	10850	82	10120.598	9792	11397	61	10130.574	9821	10860	62	10115.951	9922	11246	40	10139.825	9912	10651	82	10206.329	9785	11113	84	10254.762	9882	11583	64	10092.516	9795	11247	71	10132.605	9846	10850	58	10244.327	9874	11666	65
1182	92	10250.456	9799	11857	66	10137.151	9831	10985	63	10041.762	9932	10614	82	10135.439	9897	11408	61	10134.426	9921	10853	62	10109.387	9892	10914	40	10199.025	9867	11056	82	10118.415	9888	11161	84	10252.881	9884	11479	64	10077.531	9922	10501	71	10044.704	9866	10705	58	10029.345	9915	10696	65
1183	92	10215.565	9848	12306	66	10247.016	9775	11064	63	10154.508	9897	11169	82	10120.658	9851	11014	61	10225.983	9899	11455	62	10088.017	9912	10845	40	10098.300	9880	10787	82	10245.805	9881	11420	84	10268.167	9864	11709	64	10057.734	9888	10510	71	10155.704	9873	11796	58	10028.811	9859	10872	65
1184	92	10180.305	9882	11307	66	10136.621	9921	11631	63	10125.238	9829	10812	82	10257.146	9793	11503	61	10165.442	9876	11031	62	10189.097	9868	11420	40	10099.350	9916	10987	82	10105.756	9899	11052	84	10267.227	9924	11966	64	10105.891	9873	10911	71	10049.972	9887	11102	58	10069.104	9908	10584	65
1185	92	10238.913	9811	11330	66	10175.379	9808	11126	63	10021.016	9871	10412	82	10058.939	9891	11054	61	10144.246	9872	10658	62	10105.290	9789	10655	40	10066.175	9928	11244	82	10106.366	9854	10871	84	10341.238	9902	12980	64	10098.266	9697	11080	71	10040.732	9900	10853	58	10189.569	9834	11212	65
1186	92	10133.532	9885	11132	66	10087.076	9813	11130	63	10086.762	9855	10811	82	10124.915	9886	11302	61	10348.049	9730	11674	62	10063.790	9862	10623	40	10176.775	9833	11066	82	10107.524	9851	11129	84	10336.738	9856	11444	64	10062.391	9839	10893	71	10076.704	9896	10878	58	10038.379	9909	10810	65
1187	92	10223.739	9841	11516	66	10041.137	9846	10401	63	10055.079	9888	10748	82	10192.524	9909	11433	61	10131.524	9851	11296	62	10116.661	9899	11119	40	10224.725	9925	10928	82	10158.427	9806	10910	84	10321.346	9868	11565	64	10041.672	9879	10724	71	10146.127	9831	11138	58	10068.379	9781	11011	65
1188	92	10335.250	9773	11976	66	10154.576	9767	11317	63	10187.508	9914	11125	82	10269.207	9894	12452	61	10109.312	9815	11012	62	10115.258	9890	10920	40	10226.675	9870	11021	82	10151.536	9900	10934	84	10277.333	9847	11894	64	10118.562	9898	10874	71	10099.451	9907	10996	58	10073.931	9891	10830	65
1189	92	10137.869	9783	10926	66	10195.303	9882	11342	63	10384.477	9840	11549	82	10258.609	9797	11438	61	10369.410	9837	11505	62	10170.419	9881	11451	40	10297.475	9927	11232	82	10149.134	9832	11316	84	10285.488	9881	11181	64	10059.141	9912	10864	71	10038.000	9937	10285	58	10071.121	9867	10695	65
1190	92	10195.206	9840	11395	66	10234.439	9868	11330	63	10085.270	9899	10698	82	10433.085	9903	12640	61	10187.115	9872	11806	62	10074.210	9888	10690	40	10238.500	9890	11116	82	10206.158	9817	11099	84	10361.357	9816	11890	64	10016.922	9916	10472	71	10046.296	9904	10522	58	10045.707	9875	10352	65
1191	92	10169.892	9869	10819	66	10190.379	9881	10979	63	10306.477	9859	11440	82	10395.561	9834	12178	61	10278.181	9718	11410	62	10198.613	9894	11874	40	10270.250	9881	11015	82	10178.976	9853	11354	84	10287.940	9764	11671	64	10058.641	9860	10563	71	10193.141	9861	11306	58	10027.293	9912	10439	65
1192	92	10247.381	9878	10871	66	10299.500	9866	11254	63	10417.777	9908	12026	82	10508.769	9822	12543	61	10108.049	9869	10492	62	10277.161	9832	11832	40	10142.250	9818	11369	82	10238.195	9876	11052	84	10249.596	9911	11201	64	10104.719	9863	10694	71	10067.254	9882	10576	58	10063.655	9919	11274	65
1193	92	10275.902	9776	11259	66	10269.197	9905	11785	63	10403.604	9878	13040	82	10447.720	9876	13066	61	10215.017	9873	11634	62	10388.903	9741	12075	40	10061.725	9951	10993	82	10304.585	9899	11245	84	10182.250	9949	11084	64	10052.156	9912	11026	71	10110.592	9891	11041	58	10066.293	9916	10519	65
1194	92	10254.185	9845	11410	66	10169.879	9806	11544	63	10416.079	9908	11907	82	10359.012	9891	11776	61	10164.099	9821	10998	62	10327.146	9834	12348	40	10102.775	9899	10932	82	10498.146	9900	12180	84	10316.750	9810	11473	64	10062.328	9868	10756	71	10218.577	9827	10939	58	10108.896	9866	11306	65
1195	92	10137.402	9896	10946	66	10154.728	9816	11267	63	10592.477	9781	13040	82	10413.476	9908	12323	61	10082.115	9875	10852	62	10341.258	9903	11739	40	10174.375	9891	11076	82	10484.244	9783	12452	84	10262.929	9786	12081	64	10079.625	9827	10896	71	10150.676	9735	11877	58	10147.189	9841	10973	65
1196	92	10348.402	9739	12030	66	10300.561	9759	11870	63	10556.350	9860	12057	82	10385.183	9832	11698	61	10203.312	9892	11300	62	10266.000	9930	11517	40	10240.225	9937	11016	82	10515.902	9861	11970	84	10189.548	9870	11423	64	10027.188	9912	10578	71	10195.070	9879	11029	58	10060.034	9892	10405	65
1197	92	10243.195	9851	11792	66	10160.712	9798	11487	63	10327.667	9872	11453	82	10408.439	9936	11753	61	10298.492	9905	11344	62	10340.581	9950	11655	40	10084.225	9875	10574	82	10418.415	9888	11689	84	10195.429	9866	10999	64	10047.516	9905	10913	71	10235.803	9866	11994	58	10105.518	9936	10602	65
1198	92	10202.968	9883	11171	66	10387.939	9688	12012	63	10540.492	9840	12630	82	10512.085	9881	14011	61	10219.033	9912	10865	62	10175.661	9860	11111	40	10136.050	9920	12313	82	10297.878	9871	11594	84	10114.500	9867	11156	64	10031.094	9868	10562	71	10194.972	9763	11084	58	10095.518	9906	10459	65
1199	92	10186.805	9795	11301	66	10247.651	9768	11804	63	10436.523	9901	12768	82	10286.780	9904	12117	61	10198.328	9894	11520	62	10279.161	9817	11928	40	10127.175	9874	10752	82	10537.464	9803	12443	84	10260.440	9882	11237	64	10048.766	9890	10916	71	10202.197	9925	12350	58	10156.018	9905	10885	65
1200	92	10205.250	9662	11224	66	10216.772	9852	11354	63	10356.921	9825	11666	82	10419.195	9889	11881	61	10053.263	9920	11094	62	10186.661	9824	11710	40	10073.450	9934	10527	82	10433.378	9936	11829	84	10268.523	9861	11440	64	10048.641	9884	10478	71	10166.817	9918	11096	58	10111.327	9880	11203	65
1201	92	10209.979	9730	11317	66	10229.363	9798	11609	63	10473.556	9855	13231	82	10414.158	9812	11751	61	10186.278	9924	10987	62	10290.500	9921	11324	40	10151.000	9919	10967	82	10379.231	9939	12426	84	10252.988	9879	11433	64	10136.375	9822	10916	71	10399.324	9895	12467	58	10142.466	9906	11262	65
1202	92	10123.087	9845	10881	66	10169.818	9926	11425	63	10478.238	9729	11880	82	10365.842	9884	12534	61	10283.492	9811	11857	62	10357.517	9868	11300	40	10140.950	9903	10876	82	10452.158	9826	12582	84	10222.440	9842	12513	64	10071.547	9895	11057	71	10333.761	9812	11101	58	10136.431	9861	10880	65
1203	92	10212.771	9865	11447	66	10337.712	9925	11846	63	10438.206	9842	12097	82	10265.244	9844	11693	61	10263.115	9810	11393	62	10247.597	9938	11182	40	10139.325	9843	10529	82	10393.585	9822	11677	84	10211.940	9902	11274	64	10013.594	9904	10278	71	10227.014	9873	11279	58	10137.018	9865	10948	65
1204	92	10188.195	9900	11101	66	10135.788	9859	11122	63	10478.604	9809	12192	82	10443.707	9877	12790	61	10135.360	9930	11161	62	10367.451	9918	11632	40	10189.800	9838	10954	82	10342.951	9915	12646	84	10261.798	9873	11912	64	10082.984	9821	11305	71	10351.141	9739	11863	58	10042.155	9893	10700	65
1205	92	10125.119	9889	11110	66	10180.182	9912	10779	63	10552.619	9841	12501	82	10271.951	9873	12307	61	10140.853	9878	10606	62	10192.726	9892	10953	40	10056.975	9901	10619	82	10297.866	9862	11079	84	10279.929	9840	11140	64	10041.594	9914	10588	71	10161.127	9872	11650	58	10103.311	9913	10891	65
1206	92	10194.750	9853	11583	66	10166.788	9856	11411	63	10339.921	9901	12182	82	10512.183	9817	12285	61	10191.672	9916	11677	62	10302.968	9854	11212	40	10189.025	9904	10840	82	10326.817	9873	12089	84	10290.369	9905	11490	64	10085.031	9890	10744	71	10157.803	9835	10707	58	10139.655	9898	10826	65
1207	92	10197.892	9918	10982	66	10199.970	9873	11983	63	10361.619	9891	11499	82	10437.744	9801	12060	61	10339.640	9892	11644	62	10343.210	9874	11457	40	10196.550	9923	12080	82	10234.342	9918	11853	84	10228.179	9842	11441	64	10051.969	9889	10520	71	10321.281	9887	11170	58	10073.948	9887	10807	65
1208	92	10288.913	9818	11609	66	10201.258	9856	11129	63	10204.206	9861	11404	82	10366.073	9910	12091	61	10247.722	9874	11365	62	10288.758	9877	11284	40	10339.700	9920	11846	82	10417.891	9872	11447	84	10173.048	9894	10947	64	10065.656	9928	11207	71	10201.563	9886	10970	58	10070.534	9881	10629	65
1209	92	10273.968	9830	12144	66	10171.000	9528	11000	63	10293.714	9722	11966	82	10243.280	9778	11696	61	10297.213	9889	11569	62	10290.436	9861	12109	40	10143.450	9900	10581	82	10243.817	9917	11146	84	10323.560	9893	12069	64	10096.906	9906	10857	71	10225.197	9889	11381	58	10055.482	9906	10590	65
1210	92	10161.032	9885	11183	66	10177.212	9884	11472	63	10540.111	9908	12540	82	10305.269	9872	11321	61	10060.377	9899	10465	62	10156.419	9914	10840	40	10156.225	9898	10764	82	10323.536	9838	11239	84	10250.738	9754	11339	64	10072.469	9922	11066	71	10183.521	9860	10978	58	10146.482	9843	11301	65
1211	92	10207.479	9864	10972	66	10160.484	9806	11138	63	10435.921	9895	11893	82	10414.512	9866	11823	61	10243.213	9894	11692	62	10168.387	9868	11395	40	10090.050	9874	10491	82	10287.854	9898	11429	84	10277.190	9851	11455	64	10020.688	9896	10391	71	10269.141	9783	11343	58	10060.155	9915	10629	65
1212	92	10218.902	9771	11602	66	10179.272	9895	11275	63	10393.777	9858	12400	82	10310.146	9789	12077	61	10078.771	9837	10964	62	10243.354	9903	12395	40	10143.650	9898	10557	82	10230.695	9871	11125	84	10323.107	9782	11957	64	10037.219	9904	10535	71	10119.901	9898	11103	58	10042.518	9872	10437	65
1213	92	10242.044	9858	11134	66	10216.697	9887	11025	63	10425.650	9895	12688	82	10374.707	9844	12043	61	10059.705	9908	10501	62	10293.290	9746	12303	40	10121.975	9923	10529	82	10180.598	9932	11231	84	10309.773	9921	11774	64	10030.922	9830	10650	71	10267.057	9828	11369	58	10056.827	9905	10698	65
1214	92	10141.044	9826	11275	66	10211.954	9630	11624	63	10459.508	9849	12137	82	10298.464	9863	11432	61	10171.623	9898	11075	62	10138.936	9889	11358	40	10254.400	9806	11058	82	10318.854	9931	11228	84	10409.738	9857	11799	64	10088.703	9822	10957	71	10173.901	9793	11135	58	10111.621	9894	10896	65
1215	92	10170.055	9846	11535	66	10182.561	9827	11032	63	10374.523	9821	12938	82	10255.451	9791	11609	61	10141.688	9911	11385	62	10253.807	9921	11410	40	10308.025	9907	11548	82	10341.500	9919	11441	84	10338.119	9760	11381	64	10081.984	9874	10743	71	10202.465	9895	11032	58	10103.775	9908	11001	65
1216	92	10260.174	9922	11223	66	10072.137	9914	10715	63	10522.873	9903	12524	82	10353.805	9892	11838	61	10208.278	9869	11186	62	10181.822	9950	10977	40	10085.900	9844	10961	82	10364.744	9930	12563	84	10273.738	9847	11855	64	10032.859	9860	10525	71	10181.169	9869	11932	58	10073.569	9860	10829	65
1217	92	10224.348	9862	11237	66	10169.530	9900	11669	63	10286.000	9884	11298	82	10378.939	9820	11952	61	10167.345	9918	11090	62	10253.871	9881	11421	40	10187.275	9886	10988	82	10376.549	9864	12133	84	10339.298	9903	11342	64	10006.641	9836	10232	71	10184.155	9840	11387	58	10161.155	9872	11940	65
1218	92	10161.326	9902	11599	66	10167.606	9849	11044	63	10495.683	9713	12344	82	10235.561	9844	11445	61	10103.147	9911	10828	62	10183.000	9872	11634	40	10326.925	9850	11400	82	10235.464	9800	11026	84	10350.154	9914	11853	64	10103.375	9838	10872	71	10238.281	9807	10863	58	10073.707	9874	10487	65
1219	92	10158.305	9768	11320	66	10189.500	9879	11004	63	10402.698	9926	11540	82	10267.744	9824	11482	61	10215.688	9925	11254	62	10323.710	9910	11345	40	10194.950	9869	10890	82	10394.561	9908	11829	84	10397.262	9917	12405	64	10056.734	9895	10833	71	10151.268	9921	11671	58	10064.431	9871	11127	65
1220	92	10246.968	9761	11510	66	10212.470	9836	10970	63	10301.413	9841	11773	82	10274.195	9865	12519	61	10150.213	9774	11241	62	10197.629	9920	11051	40	10143.700	9900	10871	82	10287.512	9711	11311	84	10389.250	9827	12274	64	10072.547	9825	11454	71	10252.746	9832	11224	58	10081.552	9869	10492	65
1221	92	10225.185	9863	11962	66	10147.712	9901	11602	63	10305.317	9925	11704	82	10325.634	9806	12980	61	10233.033	9879	11600	62	10160.290	9841	10889	40	10089.925	9812	10628	82	10270.012	9833	12714	84	10478.536	9829	11951	64	10066.500	9879	10675	71	10151.070	9893	10880	58	10138.173	9887	10920	65
1222	92	10183.044	9880	11501	66	10104.424	9861	10701	63	10217.254	9863	11439	82	10194.695	9897	11594	61	10169.164	9841	10982	62	10303.790	9796	11216	40	10227.625	9917	11123	82	10189.427	9876	11217	84	10370.012	9783	11449	64	10022.703	9869	10556	71	10275.972	9866	11462	58	10137.673	9873	11021	65
1223	92	10238.424	9877	11438	66	10167.121	9805	10826	63	10119.413	9902	11165	82	10163.549	9873	11014	61	10256.360	9877	11674	62	10234.983	9864	11836	40	10559.150	9840	11603	82	10257.391	9885	11327	84	10336.321	9674	12387	64	10049.250	9873	10630	71	10153.888	9826	10982	58	10072.811	9905	10620	65
1224	92	10268.739	9679	12244	66	10190.516	9912	11354	63	10200.477	9949	11093	82	10165.878	9824	10991	61	10100.278	9876	10981	62	10234.242	9923	12039	40	10196.425	9930	10570	82	10230.451	9849	11513	84	10314.417	9885	12017	64	10024.484	9911	10400	71	10165.577	9858	11070	58	10090.518	9878	10608	65
1225	92	10179.608	9741	11306	66	10085.394	9899	10606	63	10158.556	9874	11742	82	10213.549	9892	11530	61	10144.263	9870	11045	62	10296.436	9886	11359	40	10190.850	9910	10946	82	10197.756	9771	11553	84	10297.714	9898	12095	64	10146.750	9897	10981	71	10213.493	9869	11058	58	10052.241	9894	10602	65
1226	92	10218.131	9878	11509	66	10122.379	9813	11248	63	10106.063	9918	11106	82	10204.878	9938	12046	61	10127.410	9939	11222	62	10099.307	9835	11106	40	10174.825	9901	11458	82	10161.036	9912	10874	84	10358.810	9728	11131	64	10053.203	9930	10413	71	10090.296	9863	10918	58	10169.862	9869	11165	65
1227	92	10291.163	9919	11554	66	10221.272	9875	11097	63	10173.429	9914	10835	82	10133.061	9838	10972	61	10199.737	9824	11042	62	10214.339	9905	11515	40	10196.900	9869	11057	82	10249.391	9849	11870	84	10372.036	9906	12425	64	10170.000	9751	12717	71	10095.986	9915	11063	58	10080.862	9835	10943	65
1228	92	10152.305	9905	11116	66	10166.546	9884	11196	63	10212.429	9850	10958	82	10200.378	9762	11237	61	10069.377	9882	10676	62	10191.081	9908	11125	40	10223.000	9876	10966	82	10135.024	9886	11196	84	10271.762	9871	12324	64	10052.062	9922	10289	71	10036.324	9876	10811	58	10049.000	9888	10482	65
1229	92	10162.021	9902	10824	66	10100.984	9873	10824	63	10114.460	9892	11896	82	10175.305	9847	10813	61	10119.213	9828	10670	62	10304.726	9930	11829	40	10172.500	9899	11221	82	10124.964	9817	11160	84	10283.667	9876	11108	64	10091.406	9889	10430	71	10039.972	9916	10857	58	10188.052	9899	11004	65
1230	92	10152.229	9859	11096	66	10066.788	9856	11054	63	10122.667	9884	10807	82	10234.366	9768	11245	61	10112.345	9845	10798	62	10134.936	9895	11201	40	10230.925	9886	11747	82	10080.476	9860	11112	84	10449.298	9797	11815	64	10050.531	9889	10894	71	10058.085	9863	10689	58	10131.966	9848	11196	65
1231	92	10159.685	9810	11003	66	10116.561	9646	12447	63	10184.889	9847	11555	82	10120.427	9919	11204	61	10221.655	9869	12452	62	10197.758	9901	11721	40	10222.875	9878	11024	82	10107.988	9778	10827	84	10353.036	9865	12008	64	10009.000	9871	10807	71	10082.831	9907	10809	58	10103.500	9853	10621	65
1232	92	10176.195	9793	11305	66	10071.363	9894	10523	63	10058.365	9898	10726	82	10219.317	9834	11583	61	10172.623	9901	11646	62	10161.371	9823	11350	40	10212.850	9874	11345	82	10097.634	9886	11488	84	10281.654	9868	11287	64	10042.047	9868	11152	71	10021.380	9898	10471	58	10061.466	9893	10748	65
1233	92	10171.152	9789	12529	66	10176.682	9768	12010	63	10083.190	9841	10794	82	10139.573	9765	10833	61	10085.574	9882	11106	62	10090.064	9893	10687	40	10135.225	9912	10459	82	10122.817	9868	10693	84	10403.857	9734	13286	64	10079.531	9855	10719	71	10084.930	9887	11072	58	10039.018	9874	10702	65
1234	92	10122.631	9832	11096	66	10167.000	9865	11137	63	10108.032	9910	11258	82	10092.439	9844	10691	61	10234.033	9909	11149	62	10076.919	9808	11112	40	10105.100	9886	10755	82	10138.561	9848	11590	84	10273.869	9868	12001	64	10034.516	9897	10681	71	10072.521	9903	11044	58	10116.396	9889	10913	65
1235	92	10185.055	9866	11067	66	10108.803	9891	10737	63	10121.032	9849	10808	82	10124.171	9757	11191	61	10083.541	9913	11228	62	10102.549	9906	11152	40	10133.225	9851	10774	82	10154.842	9878	11337	84	10362.869	9934	12058	64	10078.422	9894	10964	71	10075.380	9864	11064	58	10014.345	9892	10263	65
1236	92	10242.305	9854	11325	66	10124.576	9853	11366	63	10127.254	9881	10953	82	10145.231	9914	11031	61	10056.819	9913	10596	62	10143.742	9703	11806	40	10102.425	9918	10975	82	10153.817	9787	11753	84	10464.179	9729	11828	64	10080.031	9847	10670	71	10022.141	9898	10472	58	10108.207	9918	10507	65
1237	92	10117.239	9919	11036	66	10088.484	9861	10679	63	10097.937	9828	10600	82	10125.305	9884	10906	61	10191.574	9854	11277	62	10173.726	9832	11292	40	10017.875	9905	10327	82	10114.683	9899	11471	84	10390.464	9917	12420	64	10034.078	9901	10395	71	10069.803	9825	10788	58	10080.225	9860	10911	65
1238	92	10155.511	9823	10908	66	10111.849	9889	11052	63	10178.857	9814	11252	82	10090.476	9873	10474	61	10102.115	9921	11013	62	10067.354	9876	10745	40	10051.375	9909	10776	82	10122.183	9887	10900	84	10340.381	9872	12267	64	9993.953	9924	10074	71	10116.211	9832	10851	58	10125.534	9928	10776	65
1239	92	10137.631	9861	11086	66	10100.772	9887	10977	63	10115.683	9909	11019	82	10103.342	9906	11112	61	10071.869	9912	10972	62	10120.210	9846	10920	40	10171.625	9817	11228	82	10091.769	9924	10759	84	10232.227	9844	11671	64	10087.844	9918	10789	71	10053.183	9881	10621	58	10074.689	9910	10726	65
1240	92	10174.771	9871	10871	66	10159.970	9850	11237	63	10046.079	9913	10491	82	10160.988	9885	11987	61	10099.278	9908	10869	62	10122.193	9825	11326	40	10066.225	9893	10512	82	10211.451	9847	11407	84	10370.977	9900	11737	64	10057.359	9875	10762	71	10136.915	9870	10854	58	10039.138	9839	10978	65
1241	92	10404.479	9771	11934	66	10185.242	9892	10870	63	10104.952	9884	11107	82	10074.256	9908	10834	61	10128.754	9900	10889	62	10129.193	9858	10813	40	10148.425	9836	11343	82	10063.549	9846	10729	84	10461.452	9896	13620	64	10077.906	9868	11125	71	10039.521	9843	10657	58	10038.207	9891	10737	65
1242	92	10274.782	9891	11401	66	10078.894	9851	10765	63	10069.857	9874	10428	82	10106.842	9877	10868	61	10145.574	9899	11061	62	10112.968	9877	10608	40	10079.775	9886	10879	82	10126.220	9859	10722	84	10401.404	9865	12344	64	10070.141	9904	11096	71	10085.451	9889	10741	58	10012.811	9856	10527	65
1243	92	10215.587	9849	11455	66	10073.742	9851	11233	63	10117.825	9894	11073	82	10070.049	9820	10672	61	10085.377	9894	10533	62	10243.226	9825	11298	40	10026.500	9909	10273	82	10042.598	9935	10509	84	10301.250	9901	12108	64	10041.141	9899	10675	71	10025.592	9870	10604	58	10067.121	9912	10562	65
1244	92	10189.663	9867	11575	66	10159.076	9886	10970	63	10020.667	9854	10401	82	10035.427	9868	10813	61	10187.115	9896	11389	62	10129.532	9833	10698	40	10134.850	9884	11165	82	10143.988	9905	11435	84	10278.536	9905	11289	64	10059.922	9859	10759	71	10072.774	9866	10841	58	10107.207	9897	11026	65
1245	92	10195.250	9769	11507	66	10153.424	9917	10881	63	10157.667	9907	11894	82	10141.731	9863	11035	61	10083.295	9869	11284	62	10201.178	9862	11116	40	10137.500	9877	10672	82	10170.036	9822	11723	84	10303.964	9870	11399	64	10045.953	9876	10784	71	10067.408	9810	10830	58	10103.638	9893	11052	65
1246	92	10153.685	9834	10873	66	10193.349	9904	11668	63	10092.937	9849	10819	82	10101.415	9886	10652	61	10072.246	9859	10628	62	10222.936	9863	12017	40	10356.475	9820	11611	82	10201.329	9819	11077	84	10425.952	9913	11731	64	10090.828	9916	10578	71	10056.042	9866	10593	58	10057.104	9893	10596	65
1247	92	10125.935	9915	10885	66	10188.091	9868	10951	63	10056.111	9900	10469	82	10073.476	9799	11124	61	10220.246	9847	12227	62	10109.210	9830	11308	40	10298.875	9714	11463	82	10181.731	9881	11038	84	10478.786	9894	12018	64	10032.109	9908	10558	71	10030.620	9890	10646	58	10105.689	9857	11600	65
1248	92	10101.337	9889	10856	66	10222.924	9798	11562	63	10114.127	9898	10760	82	10081.671	9786	10562	61	10324.590	9791	11852	62	10164.371	9841	11346	40	10382.350	9885	11261	82	10169.231	9912	11021	84	10486.023	9859	12114	64	10021.578	9927	10325	71	10156.211	9834	10893	58	10213.966	9916	12477	65
1249	92	10156.142	9858	10957	66	10209.288	9869	11066	63	10088.587	9900	11235	82	10039.854	9901	10914	61	10242.558	9845	11354	62	10130.226	9891	11199	40	10704.725	10042	12126	82	10230.000	9869	11379	84	10648.702	9910	12707	64	10097.922	9922	11027	71	10061.690	9894	10636	58	10246.138	9888	11310	65
1250	92	10157.218	9884	11638	66	10244.212	9902	11203	63	10095.413	9815	11006	82	10041.634	9870	10363	61	10156.935	9757	10868	62	10194.354	9890	11168	40	10502.600	9997	11620	82	10296.342	9786	11557	84	10392.179	9914	12260	64	10095.000	9889	10977	71	10190.662	9861	11534	58	10198.379	9865	11221	65
1251	92	10158.587	9927	10713	66	10064.712	9850	10748	63	10035.238	9873	10456	82	10047.464	9910	10548	61	10195.263	9932	11171	62	10161.081	9896	11434	40	10328.000	9805	11211	82	10268.598	9878	12035	84	10472.452	9915	12404	64	10043.141	9925	10535	71	10144.943	9905	11053	58	10274.811	9909	12150	65
1252	92	10134.544	9887	10927	66	10133.363	9854	11340	63	10095.460	9921	10894	82	10105.427	9888	11068	61	10278.377	9716	11083	62	10235.000	9882	10867	40	10525.100	9713	11741	82	10342.036	9867	12290	84	10356.273	9859	11788	64	10073.469	9911	10577	71	10353.719	9888	12511	58	10176.000	9889	11364	65
1253	92	10159.369	9847	11217	66	10208.758	9900	11411	63	10008.175	9908	10342	82	10144.171	9845	11156	61	10330.459	9854	11041	62	10236.936	9786	11853	40	10575.825	9901	11654	82	10507.756	9906	11964	84	10405.596	9846	11870	64	10117.250	9864	10893	71	10247.239	9927	12515	58	10176.741	9845	10991	65
1254	92	10098.348	9837	10984	66	10237.288	9870	12062	63	10020.350	9855	10403	82	10188.671	9880	10983	61	10349.508	9853	11746	62	10135.097	9912	11136	40	10475.425	9970	11313	82	10336.244	9871	11242	84	10426.250	9872	11576	64	10046.750	9879	10496	71	10165.732	9923	11003	58	10272.845	9906	11703	65
1255	92	10173.000	9862	11181	66	10284.682	9901	11350	63	10151.429	9813	11593	82	10138.391	9908	11062	61	10350.263	9738	11153	62	10157.936	9895	11042	40	10533.725	9978	12901	82	10523.780	9918	11695	84	10417.107	9830	11852	64	10065.672	9870	10433	71	10183.873	9874	11148	58	10178.311	9862	11624	65
1256	92	10252.739	9857	12206	66	10187.970	9849	11072	63	10117.762	9905	10878	82	10158.231	9866	10939	61	10206.459	9866	10849	62	10188.146	9871	11350	40	10435.675	9928	11533	82	10352.488	9937	11441	84	10328.154	9893	11244	64	10113.953	9903	11035	71	10154.690	9836	11668	58	10271.725	9859	11499	65
1257	92	10119.555	9883	11185	66	10162.091	9824	11782	63	10107.825	9922	11325	82	10045.451	9878	10607	61	10225.983	9749	11309	62	10184.951	9852	10808	40	10527.800	9879	11677	82	10448.231	9829	12182	84	10335.619	9859	11290	64	10099.938	9847	11405	71	10342.451	9792	11541	58	10118.414	9882	11212	65
1258	92	10123.435	9855	11160	66	10076.742	9896	11385	63	10084.143	9910	11418	82	10110.317	9816	11426	61	10308.558	9764	11634	62	10126.613	9847	10610	40	10427.400	9938	12094	82	10387.402	9915	12031	84	10528.500	9739	12125	64	10072.531	9879	10731	71	10144.662	9822	11806	58	10122.569	9880	10970	65
1259	92	10166.642	9827	10901	66	10212.530	9857	11602	63	10088.381	9907	10897	82	10121.146	9908	11052	61	10242.147	9805	11656	62	10298.532	9795	11605	40	10522.725	9901	11610	82	10290.598	9929	11473	84	10417.214	9683	12496	64	10103.781	9901	11636	71	10265.493	9850	11898	58	10168.775	9893	10907	65
1260	92	10157.608	9831	11321	66	10262.121	9894	11255	63	10080.175	9832	10541	82	10075.451	9906	10699	61	10272.345	9850	11448	62	10404.483	9840	11608	40	10748.225	10068	13137	82	10342.109	9760	12041	84	10380.404	9862	11662	64	10042.156	9907	10579	71	10236.042	9851	11172	58	10170.673	9857	10867	65
1261	92	10200.695	9919	11483	66	10166.621	9900	11430	63	10149.317	9877	11039	82	10125.073	9868	11082	61	10241.394	9873	11507	62	10196.758	9897	10855	40	10495.425	9650	11998	82	10224.939	9866	11020	84	10427.023	9841	11997	64	10070.547	9870	10825	71	10164.099	9832	11087	58	10168.275	9906	10966	65
1262	92	10095.652	9838	11127	66	10236.939	9862	11142	63	10039.143	9900	10432	82	10070.293	9888	10838	61	10205.754	9904	11444	62	10237.693	9881	11169	40	10763.550	9943	12360	82	10215.293	9929	11072	84	10538.893	9830	12423	64	10128.031	9860	10976	71	10084.070	9869	10939	58	10249.879	9917	11353	65
1263	92	10183.108	9821	11324	66	10144.303	9876	11128	63	10037.254	9907	10636	82	10061.536	9916	10474	61	10247.541	9890	11454	62	10206.419	9888	11140	40	10659.975	9966	12466	82	10275.573	9886	11184	84	10395.096	9750	11700	64	10147.234	9849	10744	71	10186.085	9835	11326	58	10171.259	9890	11130	65
1264	92	10188.945	9875	10951	66	10164.924	9909	10946	63	10042.794	9925	10501	82	10082.988	9899	10893	61	10297.524	9750	11598	62	10250.451	9886	11740	40	10526.975	9871	11257	82	10146.598	9875	11333	84	10397.869	9933	13047	64	10093.234	9836	10632	71	10093.845	9876	10772	58	10225.707	9825	11571	65
1265	92	10147.826	9915	10725	66	10177.197	9852	11109	63	10054.937	9872	10718	82	10093.061	9898	11696	61	10151.246	9897	11025	62	10156.064	9787	10838	40	10722.250	9857	12161	82	10165.012	9891	10876	84	10351.119	9801	11588	64	10033.984	9864	10429	71	10248.310	9893	12578	58	10203.138	9879	12020	65
1266	92	10225.261	9873	12421	66	10148.863	9826	10727	63	10060.619	9865	10694	82	10108.793	9873	10991	61	10215.590	9853	11011	62	10197.936	9886	11119	40	10381.050	9899	11535	82	10282.512	9834	11885	84	10312.429	9868	11182	64	10085.625	9843	11244	71	10169.099	9854	11154	58	10178.173	9852	10975	65
1267	92	10196.815	9796	11137	66	10138.212	9910	10801	63	10042.841	9895	10703	82	10098.561	9855	10948	61	10126.263	9843	10759	62	10098.274	9856	10908	40	10606.375	9850	12296	82	10338.146	9773	11292	84	10407.036	9832	12133	64	10067.062	9921	10383	71	10180.704	9849	11240	58	10163.431	9837	10880	65
1268	92	10149.131	9895	11316	66	10204.818	9819	11662	63	10118.984	9887	10980	82	10093.231	9860	10857	61	10264.017	9887	11387	62	10363.581	9898	12203	40	10523.600	9978	11791	82	10310.329	9864	12114	84	10380.202	9899	12791	64	10068.906	9922	10437	71	10169.986	9909	10995	58	10125.379	9870	10633	65
1269	92	10139.555	9870	10797	66	10291.924	9923	12381	63	10072.952	9924	10558	82	10062.391	9879	10756	61	10093.181	9836	10817	62	10171.549	9885	10970	40	10938.575	10051	12514	82	10184.549	9860	10929	84	10286.846	9845	11280	64	10130.516	9856	10859	71	10270.915	9906	11614	58	10236.862	9902	11584	65
1270	92	10291.163	9784	11537	66	10212.667	9858	11258	63	10019.079	9907	10272	82	10083.195	9896	11097	61	10169.426	9823	11193	62	10312.419	9842	12276	40	10723.450	9907	11901	82	10223.171	9735	11553	84	10399.464	9851	11524	64	10153.109	9927	10946	71	10152.577	9860	11450	58	10334.775	9795	11707	65
1271	92	10188.456	9893	11434	66	10076.833	9828	10651	63	10091.714	9875	10767	82	10109.549	9881	10692	61	10197.804	9892	10982	62	10228.097	9937	11636	40	10408.225	9859	11284	82	10449.317	9783	11778	84	10305.667	9885	12224	64	10143.219	9903	10851	71	10115.465	9908	11488	58	10235.775	9873	11846	65
1272	92	10123.131	9880	11152	66	10148.272	9712	11993	63	10057.492	9900	10631	82	10052.902	9878	10782	61	10119.082	9895	11459	62	10244.919	9910	11329	40	10477.725	9917	11304	82	10432.805	9924	12955	84	10363.821	9736	11819	64	10031.109	9885	10876	71	10140.353	9819	11104	58	10162.811	9924	10816	65
1273	92	10218.521	9849	11402	66	10355.954	9828	11202	63	10121.619	9810	11004	82	10090.646	9876	10740	61	10206.181	9817	10982	62	10210.726	9886	10929	40	10521.775	9891	11391	82	10380.439	9811	12063	84	10453.012	9894	12614	64	10106.078	9862	10613	71	10263.479	9806	12799	58	10222.189	9844	11195	65
1274	92	10264.108	9825	11621	66	10095.151	9841	10796	63	10105.810	9852	10689	82	10196.488	9840	11004	61	10051.115	9883	10600	62	10158.532	9907	10930	40	10367.075	9764	11687	82	10221.988	9838	12266	84	10303.298	9901	11787	64	10137.969	9872	11107	71	10218.366	9846	11505	58	10116.759	9764	10672	65
1275	92	10165.326	9878	10980	66	10174.788	9827	11377	63	10066.175	9885	10719	82	10073.524	9840	10665	61	10085.508	9917	11074	62	10165.387	9906	11280	40	10538.100	9982	11811	82	10377.561	9920	11864	84	10289.988	9876	12268	64	10040.797	9918	10540	71	10104.000	9906	11110	58	10154.225	9921	11280	65
1276	92	10149.479	9895	11275	66	10020.484	9807	10458	63	10097.571	9869	11081	82	10140.451	9814	11204	61	10142.442	9894	11161	62	10248.951	9884	11138	40	10507.775	9967	11670	82	10255.500	9826	11528	84	10337.429	9901	11963	64	10036.172	9901	10524	71	10174.296	9788	11561	58	10202.000	9816	11632	65
1277	92	10250.152	9863	12007	66	10156.363	9864	10894	63	10082.159	9894	10904	82	10227.573	9874	11212	61	10233.049	9917	11869	62	10214.936	9891	10906	40	10644.425	9805	12930	82	10252.609	9857	12495	84	10296.143	9890	11684	64	10120.219	9904	10701	71	10163.507	9873	11264	58	10204.104	9901	11167	65
1278	92	10300.456	9884	11831	66	10143.484	9875	11130	63	10012.254	9891	10372	82	10135.220	9905	10864	61	10261.476	9741	11352	62	10263.161	9889	11517	40	10468.050	9962	11557	82	10190.549	9847	11054	84	10549.202	9942	11947	64	10089.078	9810	10969	71	10277.972	9814	12129	58	10156.482	9826	11020	65
1279	92	10228.271	9792	11541	66	10103.258	9887	11054	63	10134.429	9907	11075	82	10128.927	9872	11195	61	10215.655	9882	11480	62	10157.903	9821	11526	40	10467.100	9901	12599	82	10177.561	9900	11132	84	10510.202	9892	12933	64	10084.188	9847	10983	71	10126.366	9843	10891	58	10181.586	9824	11625	65
1280	92	10196.381	9887	11081	66	10101.030	9905	10706	63	10099.968	9863	11264	82	10148.829	9858	11082	61	10221.476	9804	11816	62	10134.581	9850	10848	40	10266.700	9906	11285	82	10150.573	9725	11059	84	10299.096	9896	12120	64	10058.859	9891	10676	71	10142.592	9858	11101	58	10042.966	9922	10661	65
1281	92	10259.706	9787	10994	66	10345.061	9836	11915	63	10055.460	9881	11262	82	10150.561	9894	11092	61	10230.623	9819	11276	62	10157.081	9847	11017	40	10205.700	9897	11228	82	10071.756	9759	11070	84	10456.393	9895	12772	64	10074.672	9861	10584	71	10180.704	9850	12056	58	10165.104	9929	11014	65
1282	92	10235.761	9845	11173	66	10135.212	9892	11193	63	10066.063	9898	10703	82	10200.902	9831	11633	61	10128.787	9834	10716	62	10164.049	9921	11133	40	10199.600	9804	11016	82	10196.171	9620	12756	84	10589.357	9806	12129	64	10005.031	9906	10245	71	10189.647	9866	11383	58	10124.189	9862	11058	65
1283	92	10208.761	9785	11232	66	10027.591	9852	10329	63	10028.016	9885	10555	82	10153.915	9877	10799	61	10305.000	9847	11993	62	10066.936	9885	10809	40	10197.325	9867	10957	82	10206.769	9896	11588	84	10430.977	9855	12271	64	10040.641	9886	10380	71	10094.099	9892	11511	58	10151.275	9922	11304	65
1284	92	10127.521	9879	10892	66	10150.272	9829	11034	63	10094.302	9922	10596	82	10131.000	9877	11084	61	10163.951	9829	10950	62	10058.242	9880	10955	40	10132.275	9883	10730	82	10133.024	9845	11378	84	10526.464	9864	12809	64	10086.219	9892	10812	71	10151.197	9848	11037	58	10092.707	9864	10745	65
1285	92	10130.229	9909	11410	66	10146.076	9913	11195	63	10060.523	9937	10474	82	10179.939	9806	11419	61	10132.263	9833	11060	62	10158.678	9881	11893	40	10287.725	9946	11129	82	10444.878	9876	12345	84	10459.583	9870	12244	64	10099.172	9882	10918	71	10097.521	9814	10695	58	10077.775	9905	11089	65
1286	92	10184.892	9831	10903	66	10092.894	9863	10966	63	10078.604	9885	10682	82	10131.780	9893	11065	61	10201.754	9817	10928	62	10126.403	9813	10990	40	10257.575	9936	10914	82	10363.427	9876	12021	84	10458.404	9851	12417	64	10138.781	9863	11249	71	10112.169	9851	10704	58	10050.327	9921	10518	65
1287	92	10151.739	9879	11531	66	10092.091	9871	10660	63	10062.206	9817	10713	82	10186.854	9895	10855	61	10141.082	9895	11113	62	10161.129	9863	11092	40	10139.100	9924	10831	82	10419.671	9903	11670	84	10523.988	9838	12017	64	10075.516	9898	10967	71	10137.901	9852	10667	58	10028.534	9890	10410	65
1288	92	10113.000	9867	10990	66	10172.030	9897	11318	63	10112.175	9884	10806	82	10224.561	9859	11552	61	10134.049	9834	11173	62	10054.371	9757	10672	40	10149.650	9855	11909	82	10334.683	9835	11669	84	10431.346	9830	12213	64	10096.469	9913	10808	71	10134.310	9786	11065	58	10143.500	9877	10918	65
1289	92	10108.076	9906	11040	66	10118.924	9936	10608	63	10077.587	9834	10685	82	10173.354	9871	11823	61	10179.278	9872	11004	62	10093.354	9900	10601	40	10228.925	9899	11350	82	10442.964	9847	11716	84	10441.273	9751	11839	64	10047.828	9886	10702	71	10104.719	9836	10879	58	10098.896	9922	10613	65
1290	92	10132.729	9881	11367	66	10135.484	9878	10961	63	10106.730	9839	10783	82	10130.061	9840	11009	61	10205.000	9780	11021	62	10097.517	9920	10932	40	10161.075	9913	10601	82	10332.134	9866	11482	84	10458.917	9861	12545	64	10126.594	9898	11166	71	10143.169	9908	11651	58	10065.500	9933	10722	65
1291	92	10123.521	9797	10672	66	10124.667	9890	10638	63	10099.000	9881	11130	82	10194.988	9908	11153	61	10139.476	9895	10907	62	10143.871	9903	11149	40	10042.175	9912	10346	82	10346.220	9899	11727	84	10500.369	9672	13116	64	10060.328	9826	10558	71	10058.704	9907	10798	58	10040.966	9885	10596	65
1292	92	10150.924	9838	11280	66	10060.000	9842	10740	63	10027.317	9867	10652	82	10230.158	9910	11730	61	10197.688	9883	11136	62	10114.968	9882	10793	40	10236.900	9887	11019	82	10128.342	9873	11247	84	10492.536	9812	11883	64	10017.312	9913	10200	71	10027.915	9917	10552	58	10197.414	9911	11618	65
1293	92	10119.163	9896	10834	66	10028.091	9856	10724	63	10057.667	9825	10426	82	10186.524	9819	12376	61	10210.131	9795	11529	62	10083.854	9874	10949	40	10122.600	9898	10970	82	10149.000	9906	10867	84	10394.631	9904	11542	64	10057.875	9857	10935	71	10083.521	9892	11230	58	10067.518	9892	10720	65
1294	92	10137.239	9899	11386	66	10172.879	9867	11555	63	10046.857	9926	10480	82	10151.658	9876	10807	61	10142.836	9834	11099	62	10149.549	9876	11217	40	10272.800	9784	11478	82	10307.109	9832	12296	84	10440.857	9796	12689	64	10078.688	9821	11210	71	10072.549	9887	10656	58	10131.086	9926	10910	65
1295	92	10136.685	9862	11165	66	10102.197	9822	10953	63	10072.063	9852	10759	82	10162.220	9830	11932	61	10280.000	9862	11388	62	10041.983	9872	10489	40	10076.225	9846	10509	82	10219.195	9844	11343	84	10450.940	9824	12188	64	10073.562	9894	10797	71	10063.719	9902	10660	58	10075.586	9886	10654	65
1296	92	10252.381	9869	12121	66	10242.137	9915	12727	63	10109.873	9839	10923	82	10241.744	9886	10846	61	10136.131	9852	10601	62	10178.678	9903	11218	40	10220.125	9878	11102	82	10279.317	9757	11216	84	10441.214	9913	12283	64	10170.562	9850	11048	71	10197.183	9758	11161	58	10180.138	9902	10936	65
1297	92	10117.206	9821	11479	66	10154.909	9851	10943	63	10047.302	9869	10471	82	10209.231	9883	10876	61	10158.688	9864	11128	62	10106.790	9828	10828	40	10154.400	9890	11358	82	10167.158	9914	11390	84	10492.560	9787	12253	64	10145.594	9893	11490	71	10087.817	9897	10655	58	10103.931	9901	11774	65
1298	92	10278.663	9771	11677	66	10240.197	9908	11711	63	10015.254	9899	10259	82	10128.024	9865	10946	61	10194.590	9843	11120	62	10202.146	9899	11402	40	10231.650	9891	11441	82	10181.000	9884	11341	84	10362.607	9888	11840	64	10045.953	9895	10479	71	10098.986	9909	10873	58	10067.121	9885	10758	65
1299	92	10089.945	9840	11125	66	10115.349	9838	11076	63	10066.968	9916	10777	82	10140.585	9878	11057	61	10122.819	9901	10595	62	10164.081	9861	11375	40	10164.850	9844	11265	82	10241.354	9871	12288	84	10375.929	9788	11896	64	10079.672	9896	11171	71	10072.085	9895	10661	58	10148.655	9796	11380	65
1300	92	10210.065	9781	11225	66	10081.303	9866	10763	63	10033.777	9898	10413	82	10247.891	9879	11852	61	10125.722	9923	11070	62	10147.758	9827	10931	40	10121.550	9899	10672	82	10273.256	9840	12213	84	10234.310	9864	11235	64	10017.391	9921	10510	71	10106.930	9851	10965	58	10140.086	9857	10914	65
1301	92	10201.924	9829	11173	66	10219.803	9871	11639	63	10062.063	9875	10615	82	10193.158	9848	11140	61	10197.869	9896	11222	62	10155.419	9871	10917	40	10209.775	9879	10767	82	10174.902	9867	10922	84	10336.333	9883	11583	64	10021.391	9917	10416	71	10045.395	9846	10462	58	10101.000	9843	10890	65
1302	92	10164.065	9803	11043	66	10212.939	9916	10992	63	10036.921	9903	10418	82	10206.744	9902	10947	61	10160.869	9866	10916	62	10081.936	9848	11094	40	10278.150	9927	11062	82	10203.891	9897	11806	84	10242.179	9874	11117	64	10086.047	9866	10945	71	10112.577	9872	10662	58	10103.914	9914	10692	65
1303	92	10344.826	9836	12002	66	10180.182	9867	11250	63	10111.111	9872	11456	82	10181.976	9801	11094	61	10185.426	9895	11075	62	10126.483	9914	10847	40	10223.150	9887	11904	82	10298.744	9862	11432	84	10541.119	9856	12727	64	10050.844	9895	10494	71	10052.901	9884	10431	58	10055.052	9850	10790	65
1304	92	10215.945	9839	11489	66	10162.621	9868	10880	63	10066.350	9907	10830	82	10281.573	9816	12924	61	10091.606	9900	10457	62	10215.064	9822	11201	40	10188.275	9961	11194	82	10309.902	9876	11467	84	10425.417	9787	12457	64	10051.359	9918	10787	71	10085.127	9900	10902	58	10132.673	9909	11272	65
1305	92	10221.826	9862	11535	66	10225.742	9738	11413	63	10089.587	9880	10757	82	10355.854	9857	11539	61	10289.623	9856	12592	62	10191.951	9907	11015	40	10333.325	9943	11230	82	10347.817	9815	11748	84	10414.214	9865	12832	64	10197.984	9843	11002	71	10132.774	9830	10908	58	10183.155	9740	11090	65
1306	92	10323.924	9881	12216	66	10167.288	9866	10901	63	10122.921	9817	10738	82	10224.915	9828	11357	61	10175.246	9924	11275	62	10192.822	9867	11162	40	10342.025	9860	11878	82	10315.927	9886	11459	84	10483.273	9881	12180	64	10046.375	9899	10594	71	10060.479	9907	10820	58	10111.741	9862	11195	65
1307	92	10301.968	9867	11703	66	10339.061	9838	11950	63	10300.587	9920	11526	82	10265.183	9844	11298	61	10115.672	9879	10682	62	10261.419	9832	12389	40	10298.550	9780	10955	82	10353.573	9829	11653	84	10556.119	9884	12072	64	10063.969	9854	10585	71	10017.732	9869	10550	58	10115.311	9915	11069	65
1308	92	10295.195	9839	11785	66	10295.167	9851	11516	63	10227.223	9850	10971	82	10362.415	9836	11823	61	10133.394	9894	10885	62	10312.017	9913	11089	40	10254.950	9892	11625	82	10274.402	9909	11296	84	10415.214	9881	11866	64	10052.156	9843	10844	71	10047.353	9870	10468	58	10075.707	9857	10692	65
1309	92	10191.392	9812	11060	66	10329.909	9928	11565	63	10199.777	9831	11523	82	10538.354	9872	12152	61	10275.722	9912	11660	62	10327.983	9811	12186	40	10324.900	9855	11536	82	10420.183	9895	11738	84	10406.262	9901	11600	64	10062.250	9895	10846	71	10092.211	9847	10699	58	10106.569	9877	10901	65
1310	92	10336.935	9800	12053	66	10394.772	9819	11603	63	10397.492	9852	11807	82	10343.098	9850	11584	61	10253.951	9843	11600	62	10293.210	9927	11671	40	10254.275	9915	11683	82	10494.342	9945	11600	84	10367.631	9886	12005	64	10047.234	9877	10800	71	10037.310	9882	10428	58	10086.069	9910	11398	65
1311	92	10300.271	9810	12090	66	10368.091	9880	11440	63	10276.952	9933	11166	82	10469.720	9894	12345	61	10345.213	9930	12378	62	10267.903	9880	11384	40	10423.100	9901	11367	82	10460.915	9783	13020	84	10386.357	9828	13576	64	10093.891	9897	10685	71	10166.817	9904	11842	58	10102.948	9898	10647	65
1312	92	10252.098	9789	11094	66	10235.288	9772	13871	63	10221.477	9734	11668	82	10478.573	9809	12625	61	10276.819	9873	11598	62	10283.129	9780	11711	40	10305.875	9916	11508	82	10349.231	9832	11767	84	10220.369	9900	11301	64	10084.906	9862	10870	71	10097.099	9782	10681	58	10084.707	9835	11099	65
1313	92	10212.805	9828	11103	66	10140.333	9837	11001	63	10388.048	9951	11147	82	10448.439	9866	13096	61	10140.017	9814	10782	62	10271.129	9844	11308	40	10214.150	9872	10823	82	10306.012	9874	11297	84	10337.131	9841	12310	64	10041.625	9884	10376	71	10095.000	9886	10703	58	10075.466	9887	10831	65
1314	92	10321.206	9827	11577	66	10378.500	9862	11417	63	10392.127	9898	11532	82	10427.939	9831	11765	61	10168.606	9905	10987	62	10198.983	9885	11102	40	10166.200	9902	10817	82	10453.231	9775	11910	84	10307.214	9833	12453	64	10045.453	9912	10498	71	10169.451	9788	11284	58	10092.569	9886	10808	65
1315	92	10169.445	9870	11221	66	10268.788	9900	11371	63	10453.159	9910	12837	82	10404.280	9895	11857	61	10103.426	9927	10789	62	10500.790	9722	11984	40	10147.025	9900	10866	82	10549.158	9904	11792	84	10347.404	9679	12139	64	10075.219	9892	10568	71	10129.549	9853	11366	58	10049.845	9888	10911	65
1316	92	10206.011	9819	11008	66	10167.454	9881	11373	63	10418.333	9773	11672	82	10487.902	9876	12199	61	10165.345	9912	11704	62	10263.274	9876	11387	40	10230.600	9880	10965	82	10375.439	9834	11402	84	10289.988	9903	11401	64	10054.984	9912	10709	71	10129.662	9872	10732	58	10122.241	9854	10765	65
1317	92	10165.381	9881	10979	66	10947.030	9879	13742	63	10343.365	9926	12294	82	10459.780	9902	11975	61	10276.115	9854	11563	62	10387.161	9738	11696	40	10470.900	9938	11980	82	10511.280	9814	11836	84	10371.060	9920	13595	64	10017.109	9892	10292	71	10209.028	9863	11362	58	10127.793	9863	10972	65
1318	92	10220.968	9830	11004	66	10212.546	9762	11139	63	10314.904	9883	11550	82	10375.915	9823	12002	61	10157.722	9876	11424	62	10484.049	9870	12735	40	10306.600	9875	11131	82	10428.366	9948	12449	84	10388.262	9915	11763	64	10076.406	9896	10653	71	10263.423	9883	11095	58	10097.586	9865	10873	65
1319	92	10205.750	9879	12371	66	10354.712	9885	11208	63	10419.333	9728	12027	82	10597.622	9891	13147	61	10158.901	9909	11200	62	10375.436	9883	11353	40	10151.900	9877	10653	82	10598.720	9864	12346	84	10352.464	9886	11213	64	10052.297	9923	10665	71	10178.704	9887	11147	58	10244.207	9870	11279	65
1320	92	10147.913	9817	11105	66	10320.258	9673	11908	63	10336.381	9882	11725	82	10394.988	9838	11943	61	10121.147	9849	11124	62	10315.710	9855	12226	40	10295.550	9807	10833	82	10557.146	9789	15502	84	10358.679	9703	11794	64	10126.422	9891	10999	71	10306.085	9882	12252	58	10196.862	9907	11272	65
1321	92	10171.718	9867	10889	66	10287.984	9837	11114	63	10487.968	9776	12001	82	10477.927	9760	12426	61	10079.033	9874	10630	62	10212.290	9945	11500	40	10447.450	9678	13958	82	10488.293	9862	12518	84	10117.762	9823	11060	64	10033.438	9861	10567	71	10287.296	9816	11810	58	10125.379	9903	10853	65
1322	92	10227.544	9758	11218	66	10266.167	9809	11309	63	10355.650	9875	11719	82	10382.622	9892	11630	61	10148.377	9874	10881	62	10272.193	9917	11681	40	10393.400	9683	11814	82	10278.391	9880	11273	84	10254.750	9892	11678	64	10057.750	9934	11221	71	10330.057	9709	11774	58	10083.896	9874	10546	65
1323	92	10184.402	9802	10775	66	10255.470	9862	12106	63	10213.223	9852	11566	82	10410.634	9865	11907	61	10245.328	9824	11742	62	10319.693	9922	11909	40	10194.300	9810	10624	82	10293.902	9834	11670	84	10290.023	9867	11877	64	10056.328	9904	10597	71	10172.127	9884	11280	58	10196.638	9867	12095	65
1324	92	10285.218	9825	11244	66	10222.939	9853	11118	63	10562.396	9903	12962	82	10397.317	9892	12142	61	10232.394	9868	11227	62	10389.274	9855	12139	40	10371.775	9883	11189	82	10429.805	9881	11954	84	10281.571	9813	11004	64	10040.766	9879	10473	71	10224.226	9924	11398	58	10206.000	9853	11592	65
1325	92	10212.282	9823	11303	66	10304.728	9820	12673	63	10338.556	9899	11643	82	10267.146	9903	11380	61	10212.442	9784	11114	62	10359.887	9849	11983	40	10427.775	9882	11936	82	10319.158	9894	11787	84	10296.560	9853	12313	64	10072.906	9899	10668	71	10210.986	9831	11858	58	10114.879	9864	10890	65
1326	92	10210.479	9847	11397	66	10241.303	9905	11397	63	10332.429	9904	12435	82	10357.964	9819	11680	61	10096.722	9891	10921	62	10411.161	9938	11415	40	10293.850	9928	11235	82	10358.427	9839	11504	84	10225.023	9905	11696	64	10090.328	9855	11090	71	10221.521	9842	12364	58	10144.052	9860	11165	65
1327	92	10200.098	9683	11981	66	10235.954	9897	11360	63	10331.127	9907	12279	82	10320.354	9844	11665	61	10161.049	9912	11497	62	10369.419	9849	11809	40	10307.625	9903	11218	82	10294.073	9902	11185	84	10142.012	9858	11086	64	10125.266	9865	11634	71	10218.437	9862	11510	58	10130.379	9835	11095	65
1328	92	10172.555	9888	11251	66	10246.106	9858	11201	63	10350.317	9934	12022	82	10287.464	9729	11921	61	10073.229	9874	10636	62	10294.968	9874	11456	40	10223.100	9898	11186	82	10323.244	9793	11593	84	10154.714	9895	11440	64	10059.219	9893	10537	71	10127.112	9897	11319	58	10107.466	9895	11154	65
1329	92	10184.706	9865	11293	66	10196.667	9837	11022	63	10301.937	9882	11020	82	10423.146	9886	11674	61	10223.033	9908	11511	62	10371.371	9834	11235	40	10307.175	9928	12170	82	10322.536	9815	11346	84	10134.154	9914	11036	64	10038.875	9889	10513	71	10091.324	9916	10732	58	10103.362	9873	10823	65
1330	92	10279.631	9860	11321	66	10217.288	9877	11395	63	10345.190	9885	11498	82	10403.269	9891	11732	61	10184.017	9764	11053	62	10184.483	9887	10850	40	10197.425	9892	11139	82	10471.415	9817	12633	84	10211.964	9888	11156	64	10027.078	9900	10723	71	10171.028	9918	11784	58	10088.914	9890	11091	65
1331	92	10190.826	9765	11153	66	10191.182	9910	11053	63	10292.762	9855	11838	82	10332.609	9856	12711	61	10166.181	9851	11232	62	10278.468	9865	10942	40	10335.375	9745	12249	82	10358.024	9821	12056	84	10312.893	9793	11414	64	10066.688	9905	10706	71	10187.085	9893	12129	58	10078.155	9830	11390	65
1332	92	10144.392	9845	11272	66	10191.561	9890	11013	63	10297.730	9842	11255	82	10353.415	9918	11964	61	10166.017	9900	11101	62	10233.354	9862	11676	40	10335.075	9765	11163	82	10315.354	9829	11994	84	10245.929	9890	11755	64	10018.734	9861	10303	71	10115.169	9921	11600	58	10035.862	9894	10698	65
1333	92	10125.174	9838	11091	66	10218.742	9906	11605	63	10331.857	9930	12439	82	10381.805	9748	12176	61	10139.606	9862	11607	62	10221.403	9913	11021	40	10215.325	9919	11132	82	10347.671	9832	11431	84	10226.904	9868	11272	64	10036.172	9886	10507	71	10125.972	9898	10788	58	10075.689	9881	10826	65
1334	92	10272.424	9878	11218	66	10241.484	9908	11440	63	10320.350	9903	12113	82	10396.366	9889	12420	61	10304.967	9929	11647	62	10380.726	9904	12226	40	10235.975	9899	11166	82	10469.061	9904	12249	84	10205.048	9885	11498	64	10038.344	9884	10749	71	10126.831	9864	10598	58	10071.741	9830	11034	65
1335	92	10222.771	9863	11299	66	10161.318	9910	11383	63	10286.000	9904	11570	82	10383.000	9882	11904	61	10209.065	9861	11384	62	10220.017	9912	10996	40	10161.825	9891	10883	82	10453.305	9892	12251	84	10360.167	9796	11788	64	10058.359	9912	10611	71	10051.577	9887	10829	58	10144.000	9866	10837	65
1336	92	10230.544	9827	11033	66	10153.939	9814	11121	63	10360.984	9884	11801	82	10289.524	9916	11846	61	10154.360	9922	11150	62	10239.210	9887	11962	40	10155.700	9858	10688	82	10423.683	9901	11885	84	10407.952	9877	12079	64	10023.656	9920	10530	71	10123.155	9842	10837	58	10032.431	9916	10367	65
1337	92	10255.826	9880	11992	66	10179.197	9838	11169	63	10279.921	9797	11193	82	10226.158	9842	11098	61	10186.967	9794	12568	62	10293.210	9878	11651	40	10344.075	9987	11104	82	10329.769	9871	11502	84	10307.167	9926	11477	64	10083.281	9835	11023	71	10084.057	9885	10894	58	10007.362	9904	10395	65
1338	92	10177.695	9861	11595	66	10176.530	9879	10935	63	10128.444	9875	10643	82	10290.183	9887	11882	61	10233.033	9805	11494	62	10182.193	9885	11404	40	10544.175	9915	11545	82	10296.158	9855	11297	84	10295.393	9789	11653	64	9989.453	9903	10085	71	10028.972	9904	10566	58	10017.414	9843	10280	65
1339	92	10261.924	9840	11219	66	10187.439	9892	11093	63	10372.079	9830	11720	82	10320.500	9893	11556	61	10218.787	9837	11362	62	10129.322	9864	11027	40	10331.700	9867	11405	82	10266.244	9909	11919	84	10345.690	9799	11892	64	10050.266	9849	10684	71	10065.774	9904	10823	58	10021.586	9913	10253	65
1340	92	10299.521	9778	11834	66	10191.606	9872	10747	63	10085.825	9924	10854	82	10216.451	9903	10977	61	10341.476	9872	11624	62	10222.371	9934	11020	40	10735.400	9977	13710	82	10359.891	9937	12089	84	10397.952	9862	11501	64	10095.891	9898	11003	71	10024.577	9871	10542	58	10089.448	9882	10920	65
[truncated: 16,276 more rows]
[truncated: 135 more columns]
