# Supplementary material for: Functional neuronal circuits emerge in the absence of developmental activity
Source: Nat Commun. 2024 Jan 8;15:364. doi: 10.1038/s41467-023-44681-2 (PMC10774424; doi:10.1038/s41467-023-44681-2)
Supplement: Supplementary file 9 — Source Data [file 41467_2023_44681_MOESM9_ESM.zip › SourceData/Figure2_SpotTricaineData/Jan7/OnOff_measurements.csv]

	Area1	Mean1	Min1	Max1	Area2	Mean2	Min2	Max2	Area3	Mean3	Min3	Max3	Area4	Mean4	Min4	Max4	Area5	Mean5	Min5	Max5	Area6	Mean6	Min6	Max6
1	132	10083.849	9911	11080	120	10087.050	9897	11053	111	10181.595	9818	11918	69	10094.435	9848	10674	97	10139.124	9869	11323	74	10064.297	9744	11896
2	132	10117.311	9859	11426	120	10101.934	9840	11522	111	10176.343	9927	11338	69	10007.812	9909	10110	97	10084.701	9906	10822	74	10050.459	9913	10645
3	132	10082.151	9897	10568	120	10134.358	9870	11010	111	10168.657	9861	10959	69	10111.754	9890	10926	97	10085.360	9900	10925	74	10050.203	9897	10541
4	132	10066.266	9887	10896	120	10114.425	9812	11022	111	10093.883	9899	11265	69	10069.754	9924	10763	97	10108.351	9929	11212	74	10032.784	9887	10766
5	132	10074.454	9888	10625	120	10111.950	9934	11066	111	10104.369	9897	10937	69	10031.884	9906	10685	97	10165.062	9870	11126	74	10143.743	9926	11963
6	132	10102.113	9898	11129	120	10104.400	9869	11254	111	10092.838	9781	10799	69	10047.145	9849	10610	97	10136.104	9830	11269	74	10071.122	9909	10545
7	132	10076.992	9884	10689	120	10112.566	9894	11457	111	10124.441	9879	11125	69	10094.072	9910	10795	97	10127.640	9921	10889	74	10019.257	9914	10273
8	132	10056.772	9899	10929	120	10093.725	9876	10891	111	10082.469	9887	11279	69	10036.377	9922	10337	97	10120.165	9881	10829	74	10045.257	9916	11082
9	132	10095.228	9922	10764	120	10173.491	9930	11495	111	10130.189	9867	11258	69	10049.145	9889	10477	97	10139.783	9878	11310	74	10039.541	9908	10322
10	132	10089.538	9860	11227	120	10073.184	9870	10986	111	10105.450	9883	11416	69	10026.318	9904	10648	97	10230.866	9879	11161	74	10042.162	9897	10414
11	132	10067.841	9820	11023	120	10164.875	9864	11189	111	10094.307	9774	11400	69	10148.275	9919	11022	97	10118.299	9858	11087	74	10057.797	9920	10900
12	132	10144.030	9899	10967	120	10107.366	9890	11538	111	10146.162	9908	11299	69	10125.841	9879	10864	97	10124.104	9860	11255	74	10076.122	9905	10443
13	132	10138.083	9867	11215	120	10073.667	9855	10954	111	10172.514	9908	11007	69	10105.782	9877	10675	97	10087.866	9871	10841	74	10069.459	9911	10520
14	132	10149.924	9801	11218	120	10141.491	9831	11165	111	10217.063	9824	11084	69	10148.305	9833	11115	97	10097.948	9766	10878	74	10110.041	9861	10763
15	132	10213.863	9811	11953	120	10079.083	9916	11062	111	10193.189	9868	11776	69	10304.623	9752	11522	97	10204.104	9791	11879	74	10130.486	9906	11025
16	132	10137.644	9892	11869	120	10153.167	9894	11005	111	10229.018	9927	11307	69	10174.464	9916	11556	97	10084.763	9889	11064	74	10102.459	9829	10991
17	132	10155.371	9901	11262	120	10131.875	9875	11383	111	10325.045	9780	12121	69	10134.754	9806	11273	97	10277.701	9728	11726	74	10126.595	9785	11607
18	132	10132.432	9766	10889	120	10090.075	9839	11164	111	10275.738	9770	11578	69	10203.695	9841	11307	97	10115.711	9880	10907	74	10123.419	9915	10664
19	132	10258.667	9719	11729	120	10129.675	9895	11035	111	10227.703	9866	11319	69	10194.246	9848	10972	97	10140.289	9893	10851	74	10107.811	9907	10628
20	132	10132.129	9850	11371	120	10132.741	9903	11307	111	10318.324	9822	11931	69	10107.812	9922	10582	97	10079.763	9922	10594	74	10104.595	9912	10671
21	132	10109.939	9887	10966	120	10150.375	9926	11586	111	10288.784	9915	11173	69	10110.102	9904	11318	97	10120.876	9879	11017	74	10120.203	9890	10803
22	132	10153.879	9870	10839	120	10168.850	9846	11240	111	10307.315	9781	11564	69	10074.782	9835	10821	97	10108.310	9936	11244	74	10057.324	9857	10517
23	132	10103.394	9794	10941	120	10233.275	9860	11826	111	10270.604	9889	12348	69	10088.333	9892	10733	97	10095.525	9798	11815	74	10163.229	9915	11042
24	132	10101.061	9859	10951	120	10148.333	9844	11571	111	10277.802	9824	12228	69	10137.942	9885	11469	97	10086.557	9882	11276	74	10054.878	9927	10652
25	132	10153.371	9823	11161	120	10140.009	9912	11277	111	10282.279	9759	11627	69	10189.362	9878	11332	97	10070.062	9887	10893	74	10150.216	9881	11953
26	132	10127.704	9897	11417	120	10191.667	9937	11702	111	10334.883	9846	11885	69	10289.855	9913	11333	97	10087.557	9920	10709	74	10141.189	9863	10989
27	132	10107.000	9902	11902	120	10200.441	9901	11081	111	10290.505	9928	12389	69	10191.479	9817	11093	97	10128.825	9823	12202	74	10080.514	9867	11322
28	132	10147.151	9878	11187	120	10208.475	9850	11137	111	10317.738	9879	11509	69	10147.203	9891	10671	97	10138.979	9699	11275	74	10128.500	9904	10769
29	132	10060.144	9906	10372	120	10196.392	9894	11645	111	10257.910	9829	11265	69	10327.218	9834	11901	97	10137.670	9914	10986	74	10069.933	9926	10688
30	132	10096.583	9914	10866	120	10264.275	9905	11831	111	10271.288	9812	11774	69	10140.000	9879	11214	97	10155.722	9926	11498	74	10045.541	9935	10907
31	132	10082.356	9864	10691	120	10226.384	9920	11471	111	10199.586	9868	11392	69	10117.580	9883	10953	97	10140.896	9913	11749	74	10052.189	9865	10544
32	132	10065.841	9886	10836	120	10148.275	9868	10959	111	10238.541	9880	11398	69	10131.565	9910	10859	97	10118.351	9926	10770	74	10140.608	9910	11084
33	132	10102.212	9897	10979	120	10159.616	9902	11144	111	10257.324	9775	11367	69	10143.521	9904	10873	97	10035.959	9882	10448	74	10114.203	9881	10610
34	132	10116.228	9828	11035	120	10135.875	9865	10903	111	10167.622	9901	10957	69	10257.203	9890	11319	97	10130.959	9872	10902	74	10140.433	9916	11611
35	132	10113.076	9884	11001	120	10205.217	9889	11324	111	10203.648	9786	11051	69	10149.159	9859	10862	97	10110.866	9846	10959	74	10078.311	9886	11063
36	132	10060.076	9864	10635	120	10175.809	9920	10949	111	10182.352	9896	11378	69	10095.782	9942	10621	97	10118.154	9895	10839	74	10066.378	9911	11292
37	132	10142.106	9856	10963	120	10107.333	9908	11321	111	10268.514	9919	13106	69	10238.305	9921	12135	97	10113.989	9842	10721	74	10116.162	9838	10740
38	132	10185.742	9515	16618	120	10234.267	9861	11249	111	10153.910	9848	11136	69	10129.479	9922	10818	97	10124.876	9910	11382	74	10131.365	9802	11027
39	132	10043.576	9920	10413	120	10172.792	9891	11609	111	10173.405	9871	11011	69	10133.435	9901	11420	97	10102.392	9844	10919	74	10122.257	9888	11174
40	132	10122.242	9810	10864	120	10229.700	9902	12045	111	10226.081	9921	11396	69	10147.580	9927	10931	97	10129.557	9861	11969	74	10081.852	9899	10704
41	132	10118.053	9875	11033	120	10170.958	9859	11085	111	10208.693	9801	11317	69	10108.449	9941	11050	97	10109.113	9902	10886	74	10105.500	9909	10741
42	132	10123.038	9907	11131	120	10157.342	9906	10963	111	10173.712	9897	11545	69	10123.710	9901	11036	97	10136.711	9896	11007	74	10059.486	9930	11076
43	132	10079.599	9801	10866	120	10212.575	9849	11561	111	10179.955	9777	11574	69	10104.159	9886	10894	97	10093.649	9924	11264	74	10041.352	9867	10604
44	132	10059.280	9873	10778	120	10123.884	9890	11189	111	10234.405	9922	12270	69	10070.290	9929	11542	97	10141.536	9808	11119	74	10035.014	9922	10447
45	132	10163.280	9836	12375	120	10197.075	9910	11061	111	10224.000	9805	12135	69	10086.841	9862	10680	97	10134.670	9866	11297	74	10112.338	9867	11208
46	132	10092.788	9924	10914	120	10081.300	9907	10861	111	10138.441	9878	11511	69	10058.971	9906	10647	97	10075.268	9882	10992	74	10021.419	9918	10347
47	132	10052.674	9893	11086	120	10133.616	9895	10894	111	10080.847	9904	10876	69	10116.333	9906	10845	97	10096.021	9902	10920	74	10076.459	9874	10745
48	132	10036.954	9896	10353	120	10141.708	9825	11644	111	10138.450	9884	11286	69	10082.580	9913	10858	97	10121.629	9886	11079	74	10100.216	9920	10826
49	132	10109.182	9875	11856	120	10100.225	9839	11430	111	10121.360	9906	10915	69	10067.652	9859	10710	97	10137.258	9880	11547	74	10028.838	9913	10682
50	132	10083.712	9882	11041	120	10089.509	9857	11168	111	10174.495	9769	11265	69	10071.521	9884	10729	97	10074.124	9902	10685	74	10092.824	9884	10920
51	132	10052.674	9922	10559	120	10097.425	9916	10931	111	10097.973	9911	10921	69	10096.797	9909	11042	97	10050.484	9894	10598	74	10022.878	9916	10194
52	132	10078.978	9882	11076	120	10101.083	9867	11140	111	10128.964	9913	11396	69	10027.754	9907	10518	97	10069.608	9803	11061	74	10066.081	9933	10813
53	132	10061.856	9879	10672	120	10141.600	9895	11653	111	10121.829	9880	11317	69	10061.145	9907	11023	97	10063.154	9919	10729	74	10035.959	9917	10539
54	132	10079.113	9859	11076	120	10051.917	9902	10873	111	10121.405	9930	11261	69	10035.971	9918	10527	97	10047.371	9903	10817	74	10032.905	9933	10268
55	132	10051.371	9897	11184	120	10086.691	9935	11366	111	10127.667	9916	11484	69	10039.102	9928	10566	97	10112.000	9923	10748	74	10037.986	9944	10414
56	132	10053.258	9902	10535	120	10146.816	9849	11173	111	10107.333	9903	10998	69	10057.928	9917	10639	97	10136.649	9902	11045	74	10067.095	9916	10970
57	132	10119.500	9840	11389	120	10112.533	9879	11186	111	10157.973	9916	11777	69	10059.174	9921	10759	97	10118.979	9866	10798	74	10079.189	9902	10852
58	132	10090.137	9885	11081	120	10062.158	9914	11014	111	10092.234	9897	10900	69	10060.551	9934	10721	97	10101.876	9917	11007	74	10038.122	9936	10734
59	132	10065.137	9812	11352	120	10112.316	9847	11048	111	10118.459	9887	11839	69	10087.667	9879	10958	97	10110.392	9856	10849	74	10053.500	9901	10622
60	132	10050.379	9875	10769	120	10085.550	9910	10891	111	10146.811	9849	10872	69	10099.754	9843	11358	97	10066.505	9845	10694	74	10055.352	9871	10974
61	132	10064.516	9899	10969	120	10130.983	9839	11254	111	10143.135	9859	11234	69	10056.652	9903	10484	97	10076.918	9863	10868	74	10035.905	9896	10725
62	132	10027.932	9875	10661	120	10059.108	9895	10705	111	10100.252	9901	10876	69	10043.739	9899	10514	97	10092.031	9924	10872	74	10046.365	9882	10377
63	132	10059.356	9860	10600	120	10066.533	9906	10785	111	10072.181	9875	11126	69	10068.841	9872	10770	97	10155.319	9893	11222	74	10043.500	9890	10665
64	132	10042.591	9897	10749	120	10062.342	9902	10459	111	10082.459	9819	11315	69	10025.985	9905	10287	97	10123.814	9921	10703	74	10019.716	9923	10243
65	132	10070.522	9849	11472	120	10118.608	9827	11276	111	10045.964	9920	10550	69	10116.855	9915	11184	97	10137.154	9916	11203	74	10052.784	9822	10839
66	132	10058.879	9874	10927	120	10106.050	9887	10989	111	10107.559	9782	11504	69	10050.971	9858	10600	97	10095.495	9881	10773	74	10065.378	9879	10659
67	132	10050.182	9851	10884	120	10089.100	9745	11902	111	10068.604	9877	10639	69	10076.928	9822	10730	97	10135.165	9898	11042	74	10021.946	9895	10282
68	132	10086.022	9896	10822	120	10114.684	9916	10885	111	10043.612	9905	10650	69	10043.392	9905	10827	97	10115.310	9878	11553	74	10037.067	9916	10433
69	132	10065.137	9909	10743	120	10072.892	9866	10797	111	10118.829	9897	11652	69	10006.898	9905	10153	97	10089.217	9840	10931	74	10076.784	9882	10902
70	132	10071.159	9923	10974	120	10056.075	9916	10559	111	10122.982	9850	10965	69	10104.812	9914	10731	97	10186.000	9780	11175	74	10080.622	9922	10623
71	132	10087.682	9885	11071	120	10090.009	9913	10928	111	10183.901	9935	11159	69	10047.769	9917	11119	97	10105.846	9906	11066	74	10092.459	9902	11079
72	132	10111.826	9850	11029	120	10093.708	9790	10889	111	10128.567	9911	10999	69	10163.652	9900	11152	97	10274.041	9836	11658	74	10095.297	9829	10674
73	132	10141.750	9833	11394	120	10168.892	9879	11225	111	10318.315	9900	12287	69	10094.231	9908	11444	97	10246.186	9771	11283	74	10118.784	9885	11110
74	132	10121.516	9883	10926	120	10199.184	9914	11958	111	10257.883	9754	11278	69	10173.580	9916	11374	97	10240.557	9897	11573	74	10136.324	9910	10762
75	132	10146.076	9912	10881	120	10125.175	9810	10785	111	10206.774	9903	11232	69	10131.275	9890	10863	97	10151.814	9872	11228	74	10094.122	9923	10604
76	132	10134.234	9831	11504	120	10093.292	9890	11280	111	10245.865	9814	11043	69	10090.507	9885	10706	97	10251.525	9865	11302	74	10098.703	9886	11235
77	132	10175.644	9878	11736	120	10151.408	9845	12165	111	10203.703	9861	11093	69	10186.072	9842	11018	97	10199.567	9880	11070	74	10149.203	9857	11062
78	132	10197.871	9774	11830	120	10118.783	9888	11111	111	10234.847	9885	11260	69	10162.565	9912	10825	97	10359.547	9856	11821	74	10077.933	9927	10513
79	132	10054.818	9879	10869	120	10126.642	9875	11345	111	10317.441	9811	12021	69	10152.942	9845	10785	97	10163.763	9831	10971	74	10129.014	9891	10921
80	132	10097.811	9844	11036	120	10125.667	9894	11362	111	10153.262	9923	11079	69	10170.884	9876	10914	97	10300.093	9929	11339	74	10139.176	9905	11812
81	132	10093.689	9918	11146	120	10104.483	9879	11724	111	10187.793	9837	10992	69	10142.536	9880	10891	97	10206.423	9868	11144	74	10260.243	9840	11395
82	132	10108.742	9860	10776	120	10083.691	9926	10994	111	10239.297	9867	11577	69	10098.203	9897	10953	97	10342.206	9867	11389	74	10149.041	9839	10996
83	132	10125.644	9861	11263	120	10106.708	9863	11356	111	10115.279	9904	10912	69	10231.246	9875	11827	97	10274.310	9828	11597	74	10204.973	9858	11193
84	132	10180.250	9873	11653	120	10193.300	9890	11308	111	10210.181	9892	11518	69	10097.507	9893	10628	97	10366.640	9935	12649	74	10122.095	9862	10619
85	132	10116.863	9878	11117	120	10079.316	9891	10980	111	10122.604	9811	10710	69	10103.174	9907	11022	97	10370.145	9705	12753	74	10123.027	9876	10767
86	132	10169.546	9894	11050	120	10152.917	9865	10975	111	10226.018	9902	11379	69	10167.769	9887	11442	97	10322.093	9848	11591	74	10234.433	9934	11097
87	132	10104.401	9867	10923	120	10177.292	9922	11002	111	10249.424	9902	11167	69	10116.928	9910	11095	97	10424.299	9902	12190	74	10137.500	9931	11175
88	132	10108.833	9905	11148	120	10144.533	9862	11211	111	10171.018	9894	11570	69	10104.710	9860	11189	97	10413.804	9902	12881	74	10156.554	9903	10829
89	132	10170.621	9830	11093	120	10068.092	9881	10950	111	10116.324	9897	11026	69	10036.985	9901	10706	97	10448.742	9822	11771	74	10141.284	9910	10874
90	132	10123.742	9894	10856	120	10134.675	9864	11440	111	10145.685	9859	10945	69	10141.826	9892	11188	97	10294.412	9932	12011	74	10094.378	9915	11172
91	132	10103.978	9879	11124	120	10147.850	9851	11108	111	10103.892	9837	11924	69	10111.638	9932	10871	97	10310.165	9914	11844	74	10116.648	9872	10821
92	132	10139.954	9880	11047	120	10103.884	9857	11359	111	10149.946	9898	11165	69	10103.594	9914	10531	97	10369.402	9858	11898	74	10143.135	9854	11423
93	132	10129.484	9890	11059	120	10135.142	9898	11354	111	10128.081	9885	11375	69	10181.826	9800	11616	97	10425.794	9927	11663	74	10191.622	9870	10820
94	132	10081.863	9897	10698	120	10143.392	9859	10997	111	10091.036	9892	11024	69	10150.275	9912	10934	97	10322.516	9905	11674	74	10193.689	9893	11434
95	132	10078.432	9863	11252	120	10126.809	9840	11077	111	10105.414	9850	11174	69	10149.072	9864	11634	97	10365.835	9886	11937	74	10194.216	9898	11297
96	132	10084.659	9923	10623	120	10170.934	9870	12011	111	10203.343	9893	11794	69	10092.695	9914	11046	97	10325.536	9798	11349	74	10084.189	9814	10782
97	132	10105.394	9909	10949	120	10199.175	9812	11204	111	10068.829	9885	10558	69	10106.797	9898	10732	97	10174.690	9863	11293	74	10091.541	9912	10592
98	132	10118.038	9855	12525	120	10089.050	9869	10672	111	10090.405	9869	11235	69	10092.449	9894	10732	97	10187.423	9864	11559	74	10090.743	9772	11421
99	132	10087.538	9905	11148	120	10115.925	9907	11011	111	10062.757	9814	11231	69	10139.667	9876	11494	97	10134.443	9885	10896	74	10151.324	9862	11167
100	132	10124.212	9817	11232	120	10202.083	9857	11183	111	10111.901	9901	10892	69	10131.580	9912	11066	97	10292.783	9916	11517	74	10105.378	9906	10613
101	132	10061.417	9876	10756	120	10179.116	9888	11264	111	10046.586	9882	10616	69	10096.406	9924	11041	97	10337.505	9868	11983	74	10082.148	9928	11317
102	132	10082.750	9871	10860	120	10181.825	9888	11461	111	10090.586	9878	11098	69	10158.029	9800	11437	97	10211.896	9783	11126	74	10034.622	9897	10431
103	132	10066.212	9906	10776	120	10075.525	9916	11135	111	10117.738	9880	10839	69	10085.710	9907	10729	97	10210.093	9872	11176	74	10081.541	9915	10882
104	132	10137.871	9870	11162	120	10159.309	9801	10803	111	10063.307	9877	10976	69	10077.102	9935	10948	97	10202.041	9811	11197	74	10046.676	9877	10682
105	132	10081.712	9915	10984	120	10092.342	9890	10949	111	10055.198	9870	10800	69	10025.203	9870	10360	97	10196.299	9845	11925	74	10090.027	9914	10893
106	132	10060.697	9919	10911	120	10135.434	9799	12062	111	10036.495	9850	10546	69	10043.841	9906	10690	97	10152.423	9826	10753	74	10087.716	9869	10922
107	132	10054.712	9906	10730	120	10148.208	9871	11217	111	10041.640	9911	10640	69	10127.072	9874	10853	97	10119.145	9883	10934	74	10055.946	9882	10933
108	132	10133.220	9843	11399	120	10094.233	9903	10900	111	10075.855	9891	10796	69	10043.855	9898	10634	97	10164.618	9909	10890	74	10060.054	9906	10804
109	132	10061.121	9905	10917	120	10085.750	9904	10896	111	10048.928	9880	10780	69	10080.608	9888	11005	97	10144.608	9899	11334	74	10036.541	9899	10594
110	132	10061.818	9875	10663	120	10154.900	9792	11404	111	10074.450	9910	11357	69	10020.449	9926	10192	97	10150.618	9902	11424	74	10018.392	9915	10366
111	132	10092.409	9824	11022	120	10058.116	9867	10604	111	10082.586	9878	10875	69	10073.769	9900	10744	97	10134.464	9926	11252	74	10135.108	9902	10769
112	132	10090.674	9864	11046	120	10145.884	9896	11329	111	10026.982	9910	10402	69	10048.290	9928	10379	97	10178.196	9899	10938	74	10067.784	9920	10754
113	132	10045.637	9873	10841	120	10070.292	9818	11505	111	10056.541	9894	11116	69	10021.667	9907	10198	97	10154.402	9905	12182	74	10079.257	9905	11347
114	132	10060.758	9889	10707	120	10038.134	9921	10434	111	10039.226	9883	10585	69	10036.769	9940	10326	97	10159.175	9931	11429	74	10031.865	9812	10550
115	132	10090.204	9928	10898	120	10106.267	9870	11572	111	10044.459	9889	10558	69	10040.015	9803	11154	97	10115.062	9859	11382	74	10042.541	9924	10514
116	132	10110.432	9886	11249	120	10091.316	9840	10796	111	10071.000	9899	10671	69	10146.420	9889	11794	97	10130.217	9896	11898	74	10029.324	9918	10470
117	132	10110.621	9841	11245	120	10064.908	9884	10896	111	10077.729	9809	11013	69	10054.985	9866	10617	97	10111.660	9875	11508	74	10076.459	9901	11077
118	132	10097.280	9856	11103	120	10085.233	9908	11200	111	10040.667	9903	10652	69	10039.812	9873	10750	97	10127.516	9904	11379	74	10005.514	9918	10116
119	132	10135.561	9913	11353	120	10054.833	9908	10579	111	10088.181	9917	10885	69	10045.594	9891	10584	97	10085.855	9922	10600	74	10103.297	9913	10931
120	132	10045.008	9907	10568	120	10053.658	9910	10606	111	10030.937	9910	10549	69	10036.841	9880	10457	97	10099.866	9869	11401	74	10044.419	9922	10589
121	132	10080.212	9876	11235	120	10059.941	9884	10988	111	10077.712	9930	10780	69	10034.725	9921	10786	97	10193.773	9820	11396	74	10045.054	9939	10347
122	132	10094.508	9886	11593	120	10170.908	9720	11210	111	10056.153	9860	10687	69	10059.116	9888	10859	97	10115.330	9852	10572	74	10061.743	9889	10787
123	132	10066.220	9879	10713	120	10138.566	9917	11443	111	10033.531	9882	10746	69	10071.682	9876	11052	97	10162.948	9831	11225	74	10115.554	9919	10867
124	132	10076.689	9900	10976	120	10064.892	9851	10953	111	10034.514	9912	10693	69	10034.102	9905	10314	97	10128.783	9917	11458	74	10074.973	9821	10873
125	132	10083.508	9792	10812	120	10040.491	9917	10685	111	10036.541	9862	10826	69	10053.044	9868	10794	97	10132.846	9928	10978	74	10023.635	9911	10201
126	132	10046.394	9932	10669	120	10111.691	9880	11223	111	10054.622	9924	11371	69	10049.188	9920	10651	97	10113.145	9870	10857	74	10063.541	9822	11382
127	132	10094.508	9888	10764	120	10069.925	9912	11173	111	10045.567	9907	10554	69	10008.797	9929	10128	97	10216.742	9800	11387	74	10034.784	9895	10561
128	132	10090.016	9858	11423	120	10079.042	9867	10842	111	10058.586	9822	10882	69	10061.841	9898	10560	97	10126.835	9900	10864	74	10126.054	9875	11382
129	132	10046.394	9914	11480	120	10110.259	9874	11154	111	10079.252	9903	10589	69	10060.420	9914	10782	97	10060.165	9829	11033	74	10046.703	9926	10357
130	132	10099.409	9918	11240	120	10104.158	9815	11155	111	10065.063	9892	10627	69	10103.521	9934	10657	97	10118.113	9861	11141	74	10029.797	9901	10320
131	132	10151.962	9830	11159	120	10105.050	9920	10883	111	10237.738	9898	12361	69	10119.218	9906	11021	97	10143.495	9877	11001	74	10081.284	9914	10555
132	132	10058.099	9859	10856	120	10101.792	9859	11454	111	10136.657	9891	11456	69	10135.812	9940	11220	97	10138.722	9871	11578	74	10075.311	9909	11029
133	132	10069.766	9888	10657	120	10136.150	9860	10921	111	10261.784	9836	11600	69	10136.058	9878	10915	97	10172.062	9859	11038	74	10075.189	9907	10971
134	132	10172.871	9850	11365	120	10116.491	9854	11598	111	10261.541	9864	11611	69	10117.754	9881	10795	97	10146.783	9871	11379	74	10091.243	9821	10588
135	132	10097.833	9906	11116	120	10136.592	9834	11170	111	10175.919	9876	11463	69	10124.928	9887	10793	97	10192.104	9907	10918	74	10242.067	9947	11404
136	132	10140.901	9895	11315	120	10154.217	9890	11364	111	10180.162	9861	11212	69	10178.608	9880	10791	97	10160.145	9858	11217	74	10085.946	9883	10618
137	132	10110.742	9889	11155	120	10160.450	9867	11103	111	10290.072	9840	11292	69	10240.769	9844	11299	97	10231.464	9883	11733	74	10083.878	9896	10596
138	132	10206.030	9773	11373	120	10138.009	9826	11372	111	10197.612	9765	11261	69	10158.754	9864	11515	97	10139.835	9864	10886	74	10148.433	9838	11237
139	132	10164.409	9888	10974	120	10149.059	9856	11356	111	10236.522	9900	12302	69	10144.913	9863	10756	97	10222.598	9825	10897	74	10103.959	9882	10621
140	132	10184.568	9899	11421	120	10085.634	9911	10830	111	10122.729	9840	11303	69	10201.623	9924	11351	97	10273.186	9853	11415	74	10230.622	9831	11506
141	132	10198.674	9775	11649	120	10060.559	9904	10529	111	10239.721	9855	11128	69	10191.131	9899	11065	97	10415.896	9832	11668	74	10088.095	9887	10859
142	132	10135.591	9900	10955	120	10096.358	9902	10927	111	10218.459	9888	11593	69	10144.188	9839	10647	97	10338.041	9847	11717	74	10159.838	9862	11043
143	132	10094.409	9888	10697	120	10174.100	9896	11515	111	10085.171	9900	10610	69	10172.420	9854	10905	97	10222.629	9882	11266	74	10059.229	9856	10379
144	132	10137.326	9909	10966	120	10140.767	9844	11086	111	10145.766	9911	11462	69	10112.565	9917	11046	97	10296.598	9866	11602	74	10100.473	9923	10742
145	132	10211.266	9880	11192	120	10119.217	9902	11484	111	10097.586	9914	10991	69	10139.536	9921	11058	97	10284.062	9869	11164	74	10123.527	9897	10955
146	132	10138.068	9872	11923	120	10184.200	9829	11013	111	10115.648	9882	10819	69	10094.580	9945	10704	97	10270.412	9883	12375	74	10114.919	9890	10915
147	132	10106.591	9882	11276	120	10199.092	9892	11582	111	10122.991	9861	11058	69	10155.203	9919	11612	97	10223.299	9818	12230	74	10156.729	9835	11480
148	132	10046.106	9911	10647	120	10185.158	9905	11134	111	10220.531	9788	11892	69	10144.015	9865	10894	97	10187.948	9909	10903	74	10100.581	9883	10886
149	132	10087.932	9889	11012	120	10085.150	9891	11299	111	10129.531	9871	10866	69	10129.145	9871	11085	97	10208.154	9881	10984	74	10048.865	9901	10698
150	132	10078.016	9836	10885	120	10151.375	9868	11207	111	10117.693	9894	10773	69	10113.377	9941	11203	97	10201.382	9760	11143	74	10047.405	9884	10681
151	132	10081.621	9891	11285	120	10168.792	9891	11543	111	10170.892	9901	11188	69	10105.290	9908	10753	97	10151.062	9887	10996	74	10072.243	9832	10943
152	132	10090.917	9906	10807	120	10195.441	9880	10915	111	10117.243	9884	11124	69	10127.305	9861	10572	97	10117.588	9914	11098	74	10122.635	9906	11146
153	132	10093.478	9893	11189	120	10165.450	9899	11704	111	10101.703	9897	11595	69	10117.942	9928	11115	97	10110.453	9901	11283	74	10061.676	9945	10790
154	132	10064.522	9876	10646	120	10129.283	9876	10994	111	10152.622	9907	11354	69	10109.521	9939	10795	97	10207.237	9867	11453	74	10026.189	9921	10414
155	132	10121.750	9874	11711	120	10110.233	9884	10805	111	10088.315	9919	11468	69	10210.536	9718	11618	97	10137.052	9719	10744	74	10092.297	9900	11335
156	132	10112.591	9868	11117	120	10116.325	9898	10746	111	10114.541	9874	11467	69	10139.392	9925	11267	97	10166.154	9872	11011	74	10025.838	9948	10632
157	132	10105.409	9823	11249	120	10175.825	9904	11601	111	10110.514	9854	11136	69	10070.464	9905	10503	97	10088.918	9910	11285	74	10036.771	9938	10367
158	132	10098.371	9863	10779	120	10258.191	9884	11040	111	10113.657	9901	11258	69	10174.769	9926	11387	97	10098.907	9902	10789	74	10033.392	9912	10730
159	132	10080.568	9835	10654	120	10120.583	9911	12533	111	10031.541	9919	10327	69	10118.333	9889	10832	97	10117.154	9896	11169	74	10056.729	9929	10533
160	132	10084.266	9862	10847	120	10097.059	9875	11183	111	10047.226	9924	10555	69	10086.638	9901	10587	97	10073.041	9912	10786	74	10051.703	9925	10639
161	132	10145.583	9858	11143	120	10155.650	9922	11071	111	10056.567	9875	10580	69	10026.594	9917	10529	97	10109.773	9887	11252	74	10070.014	9897	11000
162	132	10131.530	9887	11227	120	10118.533	9883	11021	111	10062.171	9929	10640	69	10087.797	9819	10930	97	10125.670	9919	11167	74	10041.352	9884	10607
163	132	10108.811	9916	11077	120	10154.875	9872	10806	111	10115.054	9887	11242	69	10086.188	9876	11125	97	10075.134	9906	10529	74	10054.757	9906	10915
164	132	10084.962	9890	10789	120	10113.375	9902	10990	111	10055.018	9895	10902	69	10022.682	9914	10312	97	10042.423	9914	10809	74	10025.365	9857	10487
165	132	10084.387	9902	10974	120	10155.042	9764	10864	111	10091.928	9912	10953	69	10122.333	9874	10917	97	10077.670	9920	10614	74	10111.284	9833	11362
166	132	10077.591	9885	11074	120	10055.509	9899	10769	111	10066.657	9926	10640	69	10040.131	9925	10306	97	10101.154	9858	10718	74	10039.905	9910	10633
167	132	10077.734	9883	10605	120	10149.116	9867	11801	111	10033.676	9888	10366	69	10092.754	9876	10932	97	10136.258	9806	11129	74	10075.095	9906	10925
168	132	10124.947	9863	12138	120	10097.741	9885	10751	111	10071.567	9870	10761	69	10066.754	9914	11113	97	10104.041	9845	10873	74	10036.514	9931	10413
169	132	10050.409	9882	10749	120	10099.900	9869	11251	111	10037.919	9905	10672	69	10065.971	9883	10993	97	10154.104	9884	10872	74	10099.108	9886	11150
170	132	10054.129	9890	10581	120	10110.042	9921	12496	111	10097.171	9933	11041	69	10067.435	9937	10399	97	10137.278	9878	10987	74	10142.311	9866	10893
171	132	10075.546	9839	10822	120	10076.483	9886	10580	111	10077.847	9888	10721	69	10084.536	9865	10529	97	10101.598	9869	10873	74	10036.433	9910	10642
172	132	10151.894	9901	11439	120	10122.733	9863	10998	111	10033.721	9910	10772	69	10039.449	9875	10525	97	10101.268	9905	11498	74	10029.014	9912	10365
173	132	10036.954	9895	10414	120	10087.725	9843	10831	111	10065.622	9889	11442	69	10060.710	9910	10729	97	10186.217	9937	11185	74	10068.027	9930	10575
174	132	10045.129	9934	10657	120	10179.616	9856	11773	111	10071.595	9914	10853	69	10039.797	9915	10505	97	10184.681	9753	11506	74	10013.716	9902	10355
175	132	10054.266	9816	11891	120	10078.525	9845	10859	111	10077.937	9902	11460	69	10057.594	9923	11476	97	10131.196	9830	11323	74	10089.392	9916	10908
176	132	10072.697	9860	10513	120	10079.975	9896	11164	111	10062.307	9875	10884	69	10062.652	9939	10639	97	10130.918	9838	10802	74	10049.473	9935	10659
177	132	10047.462	9873	10849	120	10116.475	9864	10989	111	10063.279	9878	10773	69	10047.594	9914	10858	97	10149.062	9864	11248	74	10034.811	9920	10485
178	132	10116.516	9888	10945	120	10053.425	9925	10545	111	10041.892	9914	10523	69	10133.479	9841	11254	97	10087.247	9901	10912	74	10049.648	9930	10701
179	132	10119.917	9867	10935	120	10064.975	9930	10714	111	10046.748	9925	10715	69	10099.971	9912	11217	97	10068.093	9915	10981	74	10036.648	9897	10649
180	132	10065.447	9897	10686	120	10038.983	9907	10503	111	10045.198	9912	10649	69	10080.044	9853	11052	97	10079.247	9887	10868	74	10072.176	9905	10839
181	132	10064.879	9876	10539	120	10045.450	9861	11150	111	10043.478	9919	10758	69	10030.608	9942	10293	97	10134.289	9901	11397	74	10126.973	9913	11201
182	132	10106.516	9892	10738	120	10085.775	9898	10998	111	10045.937	9895	10684	69	10096.884	9857	11540	97	10147.237	9915	11137	74	10053.095	9900	11153
183	132	10094.167	9892	11437	120	10084.958	9882	11202	111	10072.595	9916	10998	69	10083.333	9905	10888	97	10132.041	9930	11186	74	10060.622	9893	10804
184	132	10081.796	9750	11384	120	10064.342	9785	10643	111	10045.108	9925	10731	69	10023.000	9903	10446	97	10143.959	9881	10918	74	10052.784	9922	10649
185	132	10107.212	9876	11337	120	10051.267	9894	10661	111	10092.333	9865	11119	69	10097.449	9881	10692	97	10122.464	9912	10938	74	10072.973	9924	11027
186	132	10058.962	9867	11177	120	10100.259	9881	10985	111	10031.774	9896	10499	69	10035.058	9906	10588	97	10105.217	9818	10921	74	10033.297	9909	10503
187	132	10067.599	9915	11049	120	10062.200	9907	10546	111	10048.433	9910	10769	69	10066.174	9920	11334	97	10161.846	9796	11381	74	10091.271	9869	11273
188	132	10114.447	9897	11029	120	10140.233	9897	11182	111	10124.279	9854	12364	69	10164.188	9919	11455	97	10203.237	9902	11531	74	10040.284	9911	10956
189	132	10124.439	9884	11288	120	10127.809	9900	11336	111	10111.162	9879	11232	69	10133.305	9904	11041	97	10150.052	9847	10785	74	10037.324	9926	10501
190	132	10134.766	9892	10993	120	10088.384	9860	10984	111	10133.171	9912	11067	69	10109.869	9933	10888	97	10228.557	9838	12371	74	10121.595	9837	10827
191	132	10272.008	9873	11565	120	10084.417	9904	10465	111	10197.514	9910	12326	69	10157.739	9914	11744	97	10263.412	9857	11940	74	10105.973	9893	11206
192	132	10157.818	9860	11495	120	10143.267	9920	11467	111	10180.226	9902	10852	69	10128.652	9787	11362	97	10236.557	9863	11535	74	10081.365	9899	10518
193	132	10133.613	9851	11734	120	10068.325	9919	10671	111	10212.333	9869	11856	69	10097.928	9894	11225	97	10301.608	9906	11468	74	10100.486	9853	10996
194	132	10197.197	9842	11354	120	10103.650	9839	11070	111	10165.081	9917	11159	69	10186.348	9903	11482	97	10377.701	9888	12167	74	10076.095	9870	10740
195	132	10139.228	9753	11851	120	10124.100	9903	11677	111	10244.135	9884	11212	69	10103.261	9838	11125	97	10315.423	9896	11325	74	10197.108	9791	11004
196	132	10172.091	9883	11419	120	10063.316	9893	10732	111	10186.937	9869	11527	69	10141.739	9866	11093	97	10263.763	9804	11508	74	10104.865	9920	11157
197	132	10143.189	9809	11681	120	10204.783	9893	11480	111	10154.405	9846	11725	69	10041.841	9928	10657	97	10368.732	9823	11815	74	10123.162	9912	10698
198	132	10138.341	9909	11178	120	10150.342	9911	11082	111	10198.631	9866	11484	69	10096.826	9878	10647	97	10307.640	9904	12303	74	10072.108	9908	10703
199	132	10212.068	9901	11598	120	10109.509	9870	11256	111	10176.883	9829	11665	69	10073.565	9924	10940	97	10345.794	9837	12023	74	10050.041	9879	10615
200	132	10253.750	9836	12125	120	10155.116	9829	11430	111	10147.297	9859	11344	69	10055.855	9909	10934	97	10243.876	9882	11443	74	10148.986	9891	12070
201	132	10265.917	9763	11718	120	10105.600	9931	11017	111	10123.729	9831	10844	69	10191.956	9806	12087	97	10225.567	9879	11170	74	10109.986	9919	10709
202	132	10185.924	9918	11868	120	10147.033	9906	10894	111	10122.262	9899	11564	69	10115.884	9898	11429	97	10335.310	9934	11807	74	10215.878	9932	11722
203	132	10223.106	9871	12359	120	10087.983	9905	11024	111	10104.631	9908	10746	69	10061.623	9931	10479	97	10212.846	9925	11016	74	10109.176	9903	11035
204	132	10174.272	9850	11250	120	10130.233	9923	10848	111	10079.478	9876	11341	69	10074.682	9910	11141	97	10218.453	9872	11300	74	10128.622	9870	11236
205	132	10278.106	9805	11495	120	10189.634	9806	11124	111	10182.297	9797	11594	69	10027.710	9907	10577	97	10330.072	9800	11565	74	10158.878	9903	11213
206	132	10161.432	9831	10919	120	10162.500	9895	11280	111	10096.622	9914	11092	69	10037.420	9935	10481	97	10245.402	9898	11131	74	10182.162	9860	11067
207	132	10192.901	9934	11527	120	10206.533	9860	11106	111	10063.567	9898	11051	69	10062.174	9915	11267	97	10469.154	9861	11786	74	10139.824	9907	11199
208	132	10188.363	9798	11277	120	10103.009	9872	10769	111	10111.802	9899	11459	69	10051.812	9923	10739	97	10449.330	9813	11634	74	10217.905	9848	12130
209	132	10171.553	9789	11681	120	10138.200	9881	11738	111	10057.459	9910	10426	69	10057.521	9891	10826	97	10428.310	9909	11858	74	10099.446	9849	10705
210	132	10171.871	9928	12197	120	10140.116	9790	11137	111	10060.126	9818	10850	69	10126.956	9894	10605	97	10235.082	9858	10994	74	10154.527	9882	10716
211	132	10195.121	9851	11354	120	10157.241	9902	11191	111	10083.234	9916	11165	69	10073.956	9910	10580	97	10301.423	9745	11457	74	10167.514	9935	11389
212	132	10147.796	9864	11637	120	10134.583	9918	11184	111	10051.450	9891	10662	69	10134.536	9904	11213	97	10376.794	9936	11819	74	10078.271	9915	10475
213	132	10234.053	9818	11178	120	10162.059	9897	11368	111	10029.396	9912	10659	69	10185.608	9834	11322	97	10260.104	9925	11614	74	10094.811	9906	10782
214	132	10143.318	9874	11137	120	10133.483	9906	10977	111	10069.027	9868	10815	69	10158.826	9848	10927	97	10295.319	9918	11424	74	10104.797	9872	11044
215	132	10128.083	9898	11124	120	10148.842	9934	11129	111	10079.099	9924	10792	69	10136.464	9849	10776	97	10259.289	9884	11184	74	10143.567	9884	11172
216	132	10162.742	9812	11911	120	10117.733	9785	11071	111	10052.774	9887	10471	69	10087.739	9895	11166	97	10177.206	9851	11165	74	10081.433	9919	11050
217	132	10164.962	9899	11281	120	10145.833	9865	11077	111	10039.685	9877	10550	69	10109.392	9850	10827	97	10265.896	9928	11786	74	10058.176	9893	10591
218	132	10162.871	9886	11433	120	10275.667	9807	11791	111	10035.459	9919	10645	69	10113.188	9807	10741	97	10195.773	9871	11601	74	10141.067	9922	11744
219	132	10126.978	9888	10905	120	10169.717	9910	11274	111	10056.343	9900	10846	69	10092.739	9885	11038	97	10185.237	9825	11132	74	10046.729	9816	11009
220	132	10067.962	9913	10763	120	10147.884	9834	11382	111	10030.522	9898	10806	69	10080.305	9912	10615	97	10254.866	9789	11437	74	10079.203	9854	10946
221	132	10093.947	9871	10866	120	10126.625	9897	11451	111	10057.838	9900	10636	69	10029.725	9935	10458	97	10250.505	9877	11461	74	10030.811	9919	10428
222	132	10058.379	9913	10814	120	10119.458	9860	10970	111	10085.541	9918	11038	69	10069.826	9899	11149	97	10128.681	9904	10995	74	10038.514	9878	10771
223	132	10135.992	9891	10743	120	10063.975	9918	11076	111	10051.622	9829	11222	69	10059.695	9914	10958	97	10128.959	9776	10871	74	10050.108	9900	10483
224	132	10164.030	9793	11070	120	10167.375	9755	11783	111	10056.829	9862	10816	69	10098.623	9899	10904	97	10109.547	9909	11072	74	10032.365	9911	10293
225	132	10050.583	9900	11274	120	10126.542	9879	11185	111	10037.441	9902	10702	69	10059.159	9923	10850	97	10124.629	9890	11121	74	10043.311	9941	10501
226	132	10084.962	9890	10687	120	10158.283	9864	11334	111	10027.207	9889	10242	69	10086.044	9864	10655	97	10131.505	9896	11720	74	10065.946	9916	10565
227	132	10102.750	9908	11000	120	10105.191	9906	10851	111	10083.036	9926	11025	69	10076.942	9883	10896	97	10205.206	9850	11693	74	10050.229	9875	10659
228	132	10101.561	9881	11156	120	10056.925	9871	10799	111	10054.748	9910	11568	69	10030.956	9949	10314	97	10176.330	9888	11232	74	10035.635	9944	10369
229	132	10057.500	9912	10750	120	10072.033	9922	10760	111	10031.648	9896	10455	69	10041.000	9924	10879	97	10179.681	9858	11096	74	10072.000	9830	10985
230	132	10110.318	9862	10971	120	10081.650	9827	10730	111	10049.640	9871	11250	69	10086.667	9877	10918	97	10079.124	9908	10843	74	10044.284	9897	10952
231	132	10088.674	9869	11047	120	10099.309	9798	11226	111	10052.378	9872	10584	69	10090.174	9878	10822	97	10078.649	9927	10541	74	10101.500	9914	11033
232	132	10070.530	9889	10623	120	10088.741	9880	10858	111	10079.135	9870	10794	69	10006.695	9891	10216	97	10151.433	9851	11170	74	10091.257	9891	10616
233	132	10103.099	9868	10878	120	10071.125	9843	10540	111	10050.928	9894	10909	69	10047.971	9911	10499	97	10163.773	9893	11137	74	10034.554	9901	10708
234	132	10095.576	9865	11179	120	10094.283	9897	11374	111	10045.757	9916	10713	69	10046.725	9873	10830	97	10086.134	9827	10981	74	10045.284	9925	10403
235	132	10035.553	9917	10437	120	10094.500	9893	11134	111	10075.928	9942	10766	69	10094.769	9916	11149	97	10155.082	9894	10863	74	10061.271	9946	10587
236	132	10100.599	9888	10847	120	10103.725	9878	10794	111	10098.018	9894	10700	69	10032.044	9908	10227	97	10105.453	9918	10688	74	10035.338	9906	10635
237	132	10073.061	9835	11197	120	10131.583	9846	11271	111	10087.550	9815	10886	69	10051.551	9933	10365	97	10146.557	9903	10771	74	10065.716	9902	10907
238	132	10059.167	9866	10939	120	10090.059	9903	10995	111	10061.819	9858	10834	69	10095.898	9922	10583	97	10170.742	9871	11218	74	10080.135	9887	10570
239	132	10109.871	9879	11007	120	10117.542	9781	11823	111	10053.622	9874	11030	69	10056.695	9856	10717	97	10222.804	9882	11519	74	10046.067	9920	10570
240	132	10054.667	9900	10750	120	10032.775	9933	10517	111	10056.937	9854	10529	69	10064.594	9921	10541	97	10145.505	9834	10854	74	10065.271	9896	10545
241	132	10099.894	9911	10750	120	10102.941	9893	11224	111	10050.802	9909	10928	69	10096.102	9864	10977	97	10223.505	9823	11271	74	10048.378	9840	10625
242	132	10092.030	9912	11296	120	10077.134	9896	10816	111	10113.973	9849	10905	69	10080.231	9875	10612	97	10173.505	9825	10807	74	10096.703	9854	10863
243	132	10073.447	9871	10724	120	10090.625	9912	11089	111	10051.469	9918	10546	69	10022.044	9926	10245	97	10276.052	9854	11514	74	10096.824	9895	10877
244	132	10042.113	9917	11030	120	10116.783	9865	11018	111	10083.793	9889	10930	69	10033.812	9921	10432	97	10158.041	9800	10843	74	10047.824	9871	10792
245	132	10053.728	9914	10556	120	10062.684	9906	11254	111	10094.145	9887	10710	69	10037.841	9916	10346	97	10137.268	9921	10692	74	10035.229	9887	10519
246	132	10097.106	9868	11480	120	10129.083	9849	11661	111	10056.829	9883	10453	69	10169.275	9921	11319	97	10229.237	9858	11505	74	10053.933	9848	10544
247	132	10095.917	9915	11065	120	10130.259	9913	11559	111	10140.207	9846	11170	69	10118.942	9896	11367	97	10133.124	9849	11413	74	10039.919	9918	10483
248	132	10121.151	9803	11314	120	10131.525	9871	11819	111	10177.514	9861	11519	69	10120.594	9894	10947	97	10192.258	9788	11190	74	10094.473	9925	11040
249	132	10118.689	9917	11047	120	10089.741	9901	10925	111	10130.982	9879	11056	69	10155.985	9845	11787	97	10121.093	9916	10821	74	10051.622	9920	10913
250	132	10136.280	9869	10932	120	10114.583	9887	11649	111	10266.784	9750	11290	69	10140.479	9927	10743	97	10222.021	9836	12238	74	10107.811	9884	11440
251	132	10111.137	9876	11148	120	10134.767	9797	12195	111	10231.631	9822	11364	69	10188.015	9861	11102	97	10210.371	9922	11287	74	10217.824	9896	11416
252	132	10140.720	9861	11368	120	10134.292	9840	11838	111	10191.343	9885	11206	69	10168.812	9861	10941	97	10152.959	9834	11279	74	10120.229	9835	10921
253	132	10165.424	9847	11140	120	10162.866	9904	11960	111	10220.486	9832	10979	69	10143.145	9882	10938	97	10284.763	9865	11484	74	10133.892	9887	11104
254	132	10094.288	9800	11377	120	10151.616	9861	11326	111	10189.450	9789	11600	69	10328.652	9783	11981	97	10192.525	9923	11508	74	10054.946	9936	10708
255	132	10125.151	9822	11037	120	10171.083	9929	11586	111	10190.550	9812	11250	69	10211.667	9873	11189	97	10321.247	9812	11445	74	10088.067	9902	11116
256	132	10179.349	9817	11394	120	10164.267	9808	11008	111	10164.388	9901	11326	69	10143.580	9858	11501	97	10169.113	9876	11049	74	10138.473	9909	10799
257	132	10144.030	9876	10995	120	10156.358	9918	11260	111	10243.595	9882	11242	69	10230.203	9897	10999	97	10346.598	9782	12625	74	10072.095	9807	10623
258	132	10156.447	9883	11026	120	10151.941	9893	11673	111	10194.567	9909	11016	69	10190.594	9830	11523	97	10335.814	9834	11736	74	10088.905	9911	10765
259	132	10207.887	9900	11444	120	10135.733	9878	10687	111	10230.640	9887	11160	69	10231.638	9901	12018	97	10360.979	9833	11592	74	10076.541	9924	10947
260	132	10166.712	9894	11882	120	10186.759	9877	11243	111	10253.955	9847	11011	69	10179.551	9842	11301	97	10381.557	9901	11948	74	10066.622	9884	10529
261	132	10141.083	9890	10930	120	10178.267	9919	11888	111	10137.784	9855	10759	69	10153.812	9886	10950	97	10320.382	9786	11468	74	10092.757	9907	10959
262	132	10104.318	9876	10948	120	10184.733	9863	11562	111	10103.000	9921	10962	69	10348.029	9923	12634	97	10372.104	9889	12821	74	10166.905	9852	10794
263	132	10216.137	9909	11423	120	10189.491	9891	12254	111	10117.559	9910	10914	69	10235.725	9893	11223	97	10472.547	9703	12097	74	10075.473	9911	10480
264	132	10200.667	9834	11555	120	10169.958	9837	11399	111	10202.414	9794	12024	69	10219.479	9905	11030	97	10346.547	9787	11349	74	10157.743	9867	10865
265	132	10063.522	9891	11080	120	10132.767	9903	11252	111	10223.802	9896	11266	69	10159.725	9883	11115	97	10225.989	9904	11405	74	10117.324	9900	11272
266	132	10176.909	9867	11120	120	10110.750	9806	10907	111	10207.469	9905	11466	69	10166.015	9924	11463	97	10339.794	9891	11534	74	10164.676	9920	11787
267	132	10103.212	9855	11106	120	10232.866	9863	11571	111	10121.198	9837	11170	69	10136.174	9883	10873	97	10404.701	9868	11659	74	10150.500	9911	10947
268	132	10166.311	9855	11070	120	10185.083	9855	11169	111	10162.505	9798	12266	69	10214.826	9927	11161	97	10243.175	9862	11530	74	10155.229	9877	11284
269	132	10083.932	9881	10830	120	10161.475	9917	11157	111	10210.928	9813	11394	69	10156.652	9799	11150	97	10237.763	9889	11070	74	10113.933	9897	11248
270	132	10105.606	9905	11154	120	10134.792	9890	11116	111	10231.450	9752	11594	69	10103.174	9893	10660	97	10310.722	9833	11453	74	10115.905	9909	10898
271	132	10148.379	9806	11044	120	10136.325	9881	11062	111	10210.396	9848	11429	69	10082.218	9882	10876	97	10430.649	9805	11675	74	10112.324	9891	10734
272	132	10100.401	9886	11370	120	10222.875	9888	11471	111	10153.874	9823	11253	69	10177.188	9935	11707	97	10421.938	9889	11892	74	10086.622	9927	10784
273	132	10115.879	9863	11011	120	10191.309	9816	11291	111	10113.631	9895	10705	69	10260.464	9861	11207	97	10336.310	9900	11891	74	10048.703	9849	10897
274	132	10085.818	9885	11144	120	10126.517	9844	11261	111	10089.117	9846	11451	69	10178.015	9916	11240	97	10228.196	9879	11444	74	10091.729	9871	10992
275	132	10089.978	9850	10629	120	10273.509	9839	12365	111	10120.576	9836	11468	69	10114.377	9935	10760	97	10314.113	9859	11577	74	10069.486	9912	10622
276	132	10117.734	9861	10764	120	10207.316	9918	11799	111	10153.243	9858	11552	69	10100.420	9885	10543	97	10290.093	9841	12222	74	10065.933	9888	10517
277	132	10087.841	9844	11123	120	10153.675	9913	11780	111	10137.396	9889	11227	69	10126.435	9913	10686	97	10199.319	9807	11298	74	10124.771	9911	11070
278	132	10108.038	9909	10781	120	10247.075	9903	11763	111	10083.486	9833	10732	69	10220.377	9861	11580	97	10316.969	9821	11917	74	10129.419	9847	10986
279	132	10066.478	9889	10488	120	10116.717	9900	11290	111	10080.829	9862	10631	69	10063.913	9898	10460	97	10210.567	9858	11219	74	10083.729	9902	10666
280	132	10060.099	9814	11024	120	10085.783	9902	10474	111	10112.495	9917	10845	69	10119.928	9942	10951	97	10158.319	9813	11328	74	10125.892	9862	10725
281	132	10078.363	9907	10958	120	10104.941	9854	11085	111	10114.721	9916	11430	69	10146.682	9884	10857	97	10384.969	9826	11224	74	10080.933	9922	10584
282	132	10063.076	9909	10629	120	10108.150	9775	11217	111	10106.126	9853	11186	69	10090.725	9848	11115	97	10274.495	9917	12044	74	10043.257	9916	10518
283	132	10176.583	9891	12029	120	10071.300	9905	10889	111	10103.865	9881	10807	69	10062.869	9860	10781	97	10190.794	9850	10941	74	10028.433	9914	10282
284	132	10114.962	9917	10841	120	10109.316	9915	10759	111	10078.153	9866	10932	69	10172.985	9918	11719	97	10222.402	9863	11123	74	10075.973	9927	10884
285	132	10125.363	9862	10953	120	10087.475	9899	10789	111	10086.054	9905	11046	69	10037.898	9871	10756	97	10136.433	9825	10991	74	10046.743	9934	11000
286	132	10080.984	9865	10749	120	10085.658	9790	11064	111	10116.433	9894	11313	69	10052.594	9868	10712	97	10101.402	9850	10939	74	10091.946	9929	10679
287	132	10065.992	9890	10782	120	10121.816	9869	11696	111	10070.550	9898	10915	69	10069.318	9933	10611	97	10179.742	9868	11191	74	10047.271	9921	10514
288	132	10043.189	9889	10506	120	10099.767	9858	11227	111	10118.036	9899	11212	69	10125.318	9900	11279	97	10153.577	9864	11450	74	10055.595	9854	10719
289	132	10063.220	9883	10855	120	10100.217	9859	11225	111	10089.450	9897	11284	69	10104.000	9877	11089	97	10114.423	9878	11154	74	10036.486	9908	10416
290	132	10102.401	9882	11167	120	10108.042	9895	11787	111	10067.541	9901	10823	69	10077.913	9914	10483	97	10171.814	9859	11204	74	10061.973	9847	10912
291	132	10138.962	9847	10938	120	10102.934	9914	10748	111	10123.865	9895	10968	69	10058.131	9930	10577	97	10183.484	9831	11822	74	10051.919	9870	10671
292	132	10104.849	9877	10973	120	10080.658	9895	10502	111	10101.135	9905	11041	69	10083.855	9878	10998	97	10194.855	9849	11010	74	10051.635	9894	10420
293	132	10060.682	9874	10511	120	10070.833	9850	11101	111	10082.910	9919	10655	69	10075.869	9853	10754	97	10139.928	9888	11222	74	10043.162	9891	10424
294	132	10102.394	9911	11246	120	10093.475	9844	11644	111	10080.360	9896	11049	69	10084.638	9886	11013	97	10198.814	9879	11049	74	10056.473	9922	10480
295	132	10083.613	9830	11179	120	10091.559	9842	10949	111	10138.757	9874	11253	69	10071.435	9933	10726	97	10241.206	9934	11539	74	10068.203	9872	10676
296	132	10112.841	9871	10747	120	10089.525	9910	10928	111	10044.928	9889	10586	69	10058.797	9878	10673	97	10227.351	9765	11455	74	10042.324	9938	10422
297	132	10069.356	9903	10804	120	10108.350	9749	11376	111	10060.315	9906	10975	69	10060.145	9884	11030	97	10230.011	9862	11236	74	10088.797	9877	11418
298	132	10062.341	9918	10614	120	10102.191	9868	10937	111	10049.531	9872	10600	69	10094.116	9874	11071	97	10101.640	9925	10578	74	10048.486	9922	10967
299	132	10071.629	9858	10995	120	10063.950	9887	11020	111	10045.315	9914	10477	69	10027.826	9894	10663	97	10202.165	9913	11583	74	10015.203	9908	10448
300	132	10081.796	9886	10932	120	10109.009	9790	11148	111	10095.928	9842	11624	69	10079.318	9897	11001	97	10223.773	9883	11989	74	10098.271	9928	11332
301	132	10073.454	9924	11276	120	10132.392	9892	11084	111	10046.819	9870	10525	69	10065.985	9951	10556	97	10189.763	9818	11417	74	10028.108	9899	10348
302	132	10065.530	9915	10683	120	10046.283	9909	10599	111	10081.774	9892	11420	69	10086.159	9904	11515	97	10139.608	9864	11027	74	10094.729	9891	11015
303	132	10087.629	9900	10936	120	10061.208	9856	10825	111	10034.145	9911	10564	69	10052.754	9835	10744	97	10144.794	9906	11320	74	10046.284	9932	10555
304	132	10063.553	9910	10640	120	10104.958	9894	11162	111	10121.216	9822	11203	69	10072.739	9892	10419	97	10116.145	9923	10950	74	10101.392	9907	11222
305	132	10096.538	9820	10696	120	10081.566	9908	10704	111	10104.081	9818	11382	69	10114.072	9909	11153	97	10177.382	9819	11274	74	10144.216	9816	11491
306	132	10101.583	9891	10944	120	10127.184	9902	11353	111	10089.478	9847	10921	69	10116.218	9934	11323	97	10206.928	9898	11823	74	10075.271	9911	10649
307	132	10181.742	9870	11302	120	10108.517	9888	11336	111	10145.054	9930	11116	69	10108.479	9873	11047	97	10110.165	9850	10951	74	10139.473	9832	11856
308	132	10234.242	9803	11400	120	10101.134	9913	11870	111	10197.991	9885	11050	69	10113.072	9860	11189	97	10074.310	9890	10655	74	10063.608	9914	11068
309	132	10184.478	9865	11497	120	10068.525	9884	10747	111	10246.928	9933	11679	69	10165.725	9883	11285	97	10068.629	9877	10904	74	10153.689	9862	10762
310	132	10207.978	9788	11715	120	10127.233	9901	11436	111	10272.919	9791	12018	69	10084.594	9923	10913	97	10110.928	9883	11406	74	10083.433	9891	10728
311	132	10184.901	9878	11523	120	10078.833	9877	11201	111	10160.757	9863	11275	69	10098.159	9849	11145	97	10110.237	9886	10936	74	10033.081	9922	10351
312	132	10191.500	9845	11585	120	10103.009	9901	10642	111	10158.693	9815	11170	69	10036.029	9928	10356	97	10110.062	9845	11171	74	10112.392	9859	11295
313	132	10180.091	9877	11563	120	10118.033	9920	11943	111	10202.586	9907	11330	69	10080.377	9941	10837	97	10144.433	9772	11434	74	10096.257	9900	10584
314	132	10129.242	9882	11789	120	10101.191	9895	10744	111	10260.505	9814	11258	69	10131.638	9870	11171	97	10133.453	9897	10852	74	10089.729	9943	10578
315	132	10157.000	9889	10871	120	10123.366	9921	11183	111	10189.829	9863	11222	69	10137.493	9902	10581	97	10098.618	9897	10756	74	10087.176	9914	10785
316	132	10171.266	9840	11342	120	10075.200	9912	10713	111	10185.774	9871	11101	69	10064.682	9936	10911	97	10159.258	9862	11084	74	10156.000	9938	11388
317	132	10226.811	9816	11713	120	10156.184	9904	11273	111	10102.567	9824	10864	69	10102.623	9894	11012	97	10073.319	9900	11029	74	10084.838	9940	10553
318	132	10080.492	9886	10914	120	10166.150	9876	11439	111	10210.631	9753	11174	69	10052.898	9919	10517	97	10106.289	9887	10626	74	10056.095	9941	10380
319	132	10231.030	9829	11518	120	10093.250	9910	11045	111	10187.198	9815	11911	69	10099.536	9908	11130	97	10147.175	9857	11613	74	10066.135	9937	10823
320	132	10130.734	9893	10773	120	10093.650	9910	10781	111	10169.505	9871	10973	69	10058.145	9855	11048	97	10218.547	9898	12008	74	10105.095	9920	11094
321	132	10154.401	9856	11351	120	10174.517	9858	11329	111	10181.117	9877	11809	69	10136.855	9864	10892	97	10082.948	9879	10650	74	10068.473	9881	10605
322	132	10182.826	9865	11240	120	10115.100	9851	11264	111	10076.433	9866	10949	69	10060.884	9906	10627	97	10226.093	9895	11367	74	10113.135	9901	11100
323	132	10227.189	9852	11427	120	10123.233	9848	11476	111	10119.279	9879	11009	69	10116.493	9891	11072	97	10204.319	9847	11220	74	10122.284	9763	10889
324	132	10220.008	9896	11496	120	10119.925	9890	11126	111	10154.081	9886	11145	69	10089.754	9878	10794	97	10346.175	9663	11548	74	10045.973	9900	10502
325	132	10235.371	9821	11542	120	10140.934	9863	11075	111	10122.369	9870	11446	69	10127.231	9855	11107	97	10242.825	9944	11660	74	10120.135	9819	10980
326	132	10182.803	9928	12269	120	10154.358	9863	11063	111	10143.667	9822	12424	69	10085.318	9905	10944	97	10224.896	9898	12074	74	10152.500	9721	12120
327	132	10201.651	9727	12569	120	10144.600	9821	11592	111	10243.531	9900	12156	69	10169.290	9932	11468	97	10321.062	9885	11484	74	10043.189	9910	10533
328	132	10161.432	9838	11148	120	10153.241	9825	11267	111	10161.802	9901	11659	69	10184.695	9853	11479	97	10170.175	9911	11404	74	10071.257	9903	10923
329	132	10177.682	9810	11424	120	10130.500	9855	11388	111	10078.171	9869	10914	69	10005.507	9938	10096	97	10199.154	9894	11083	74	10084.338	9886	10850
330	132	10162.204	9843	11149	120	10116.583	9872	11464	111	10127.874	9874	10948	69	10040.521	9888	10832	97	10306.681	9903	11909	74	10026.852	9886	10533
331	132	10188.758	9899	11458	120	10227.583	9879	11465	111	10081.982	9849	10984	69	10074.188	9887	10648	97	10267.794	9777	12391	74	10060.514	9916	11144
332	132	10093.258	9880	10714	120	10154.134	9905	11193	111	10128.117	9908	10903	69	10166.318	9944	10861	97	10201.855	9793	11202	74	10064.811	9884	10714
333	132	10146.387	9800	10914	120	10191.509	9917	11305	111	10088.396	9948	10855	69	10170.956	9944	11221	97	10208.577	9924	11024	74	10058.743	9927	10482
334	132	10113.841	9909	11057	120	10146.434	9874	11016	111	10115.090	9911	10902	69	10069.102	9900	10676	97	10209.134	9806	10845	74	10027.595	9923	10367
335	132	10100.613	9916	10770	120	10131.233	9915	11397	111	10090.396	9851	10713	69	10153.449	9943	10632	97	10248.340	9766	11037	74	10059.581	9840	10894
336	132	10145.470	9820	11826	120	10133.358	9928	11252	111	10039.108	9885	10990	69	10107.536	9839	11189	97	10258.340	9913	11599	74	10080.176	9809	11015
337	132	10093.553	9905	10969	120	10178.866	9850	11553	111	10128.685	9899	11091	69	10025.869	9901	10327	97	10212.062	9802	11306	74	10057.014	9848	10925
338	132	10081.083	9899	10844	120	10045.583	9919	10525	111	10063.000	9876	11004	69	10112.102	9854	11038	97	10181.567	9852	11408	74	10029.324	9901	10842
339	132	10108.894	9844	11341	120	10114.733	9876	10810	111	10038.352	9905	10381	69	10113.812	9927	10795	97	10260.711	9843	12184	74	10019.405	9924	10530
340	132	10085.856	9906	11058	120	10107.259	9925	10698	111	10056.595	9923	10855	69	10116.682	9901	10963	97	10218.825	9909	11350	74	10034.595	9906	10587
341	132	10091.242	9913	11184	120	10135.142	9858	11108	111	10065.181	9902	11101	69	10042.898	9929	10456	97	10141.660	9910	11255	74	10031.703	9901	10413
342	132	10091.599	9871	11228	120	10163.941	9879	11416	111	10048.027	9889	10999	69	10034.623	9926	10840	97	10169.371	9842	10812	74	10031.148	9898	10483
343	132	10061.182	9903	10608	120	10147.908	9907	11713	111	10062.450	9839	10801	69	10098.855	9854	11239	97	10185.525	9916	10951	74	10036.041	9859	10492
344	132	10101.978	9904	10935	120	10088.092	9917	10710	111	10058.712	9875	10947	69	10070.203	9906	10479	97	10167.907	9924	10924	74	10053.959	9879	10657
345	132	10065.204	9908	10897	120	10094.033	9877	11478	111	10037.721	9908	10373	69	10079.479	9897	10817	97	10220.701	9899	11268	74	10077.324	9892	10937
346	132	10115.189	9883	10748	120	10088.250	9887	10554	111	10052.757	9899	10840	69	10084.058	9892	10523	97	10279.392	9884	11990	74	10057.838	9888	10696
347	132	10117.508	9799	11615	120	10107.592	9867	11020	111	10078.505	9890	10952	69	10091.884	9871	11083	97	10160.392	9870	11408	74	10039.527	9889	10533
348	132	10052.454	9893	10608	120	10096.358	9903	11525	111	10031.000	9904	10474	69	10069.420	9893	10620	97	10178.577	9886	10936	74	10071.041	9881	10912
349	132	10049.197	9887	10838	120	10074.542	9907	10923	111	10046.450	9922	10626	69	10051.682	9900	10451	97	10158.154	9836	11042	74	10035.784	9918	11137
350	132	10115.516	9846	11000	120	10080.083	9888	11093	111	10070.189	9879	10773	69	10057.754	9906	10913	97	10114.887	9878	10907	74	10071.041	9877	10958
351	132	10076.826	9912	11025	120	10061.667	9914	10658	111	10064.307	9880	10760	69	10050.290	9905	10565	97	10176.134	9870	11266	74	10064.581	9905	10670
352	132	10078.197	9905	11372	120	10127.092	9916	11515	111	10104.495	9723	11488	69	10047.985	9897	10603	97	10155.124	9862	11038	74	10099.433	9812	11708
353	132	10035.053	9902	11078	120	10073.750	9888	11041	111	10063.333	9913	11063	69	10071.420	9917	10605	97	10235.360	9870	11277	74	10017.635	9936	10341
354	132	10074.704	9925	10800	120	10091.025	9887	11049	111	10043.072	9892	10652	69	10030.971	9934	10509	97	10196.835	9854	11902	74	10072.108	9897	10908
355	132	10104.833	9898	11263	120	10073.691	9880	10810	111	10062.135	9903	11162	69	10086.362	9862	10640	97	10172.835	9884	10840	74	10024.905	9883	10762
356	132	10088.083	9919	11323	120	10167.542	9909	11713	111	10032.612	9928	10679	69	10044.000	9938	10419	97	10086.175	9931	11399	74	10069.054	9880	10953
357	132	10086.637	9929	11010	120	10060.100	9887	10591	111	10101.378	9898	10973	69	10062.769	9930	10471	97	10154.876	9889	10925	74	10031.297	9912	10543
358	132	10106.250	9863	10914	120	10096.708	9915	11237	111	10067.009	9878	10544	69	10040.275	9924	10378	97	10150.846	9848	11576	74	10080.581	9944	10653
359	132	10037.311	9844	11129	120	10093.608	9909	11378	111	10054.505	9925	10443	69	10050.565	9928	10730	97	10212.588	9899	11636	74	10077.216	9863	10729
360	132	10069.280	9887	10739	120	10081.150	9917	11073	111	10049.486	9886	10599	69	10093.551	9882	11155	97	10129.711	9878	11397	74	10040.027	9884	10622
361	132	10095.204	9911	11243	120	10102.134	9851	11058	111	10103.855	9889	10877	69	10083.623	9927	10919	97	10187.938	9863	11019	74	10021.041	9926	10240
362	132	10071.992	9906	10963	120	10044.733	9912	10512	111	10069.162	9880	10752	69	10085.261	9828	11044	97	10212.681	9874	10843	74	10029.824	9918	10552
363	132	10056.576	9834	10852	120	10080.184	9821	10831	111	10075.964	9895	10700	69	10124.188	9862	11007	97	10102.062	9848	10971	74	10043.229	9866	10498
364	132	10062.492	9845	11122	120	10111.033	9876	10979	111	10049.667	9906	10662	69	10076.246	9828	10563	97	10232.443	9829	11447	74	10081.689	9871	10763
365	132	10138.061	9900	11299	120	10087.566	9868	10770	111	10122.541	9895	11189	69	10164.710	9872	11357	97	10105.577	9914	11089	74	10081.229	9848	10830
366	132	10104.856	9929	11043	120	10102.150	9903	11183	111	10104.982	9881	11387	69	10150.174	9908	11742	97	10082.495	9894	11098	74	10074.622	9899	10550
367	132	10160.303	9860	11042	120	10107.425	9891	10846	111	10279.595	9861	11538	69	10101.565	9898	10969	97	10168.175	9871	11122	74	10069.162	9892	10540
368	132	10146.417	9887	11437	120	10095.741	9886	11132	111	10172.522	9892	10846	69	10094.536	9889	11258	97	10145.289	9889	11363	74	10101.271	9817	10603
369	132	10264.454	9899	11727	120	10139.725	9803	10873	111	10159.505	9821	11092	69	10125.667	9938	11262	97	10181.835	9863	11562	74	10071.878	9751	10804
370	132	10148.447	9907	11125	120	10127.717	9877	10893	111	10126.648	9873	10695	69	10106.797	9817	11207	97	10209.392	9832	11084	74	10065.054	9928	10696
371	132	10232.492	9851	11344	120	10105.217	9869	11072	111	10094.766	9900	11071	69	10124.116	9895	10918	97	10202.217	9892	11117	74	10088.743	9876	10894
372	132	10215.992	9778	11467	120	10111.125	9824	11462	111	10243.271	9875	11864	69	10078.638	9905	11211	97	10218.124	9914	11762	74	10153.662	9776	11431
373	132	10082.818	9932	10929	120	10158.200	9851	11313	111	10199.262	9930	11576	69	10255.188	9787	12074	97	10195.742	9838	11353	74	10213.797	9849	12100
374	132	10160.341	9907	11362	120	10079.142	9925	10874	111	10334.622	9846	11954	69	10148.826	9898	11324	97	10210.989	9815	11172	74	10085.284	9911	10555
375	132	10092.447	9870	11006	120	10078.033	9906	11356	111	10178.901	9881	12395	69	10107.682	9912	11047	97	10326.113	9892	11937	74	10063.554	9911	10414
376	132	10217.984	9765	11583	120	10170.816	9788	11113	111	10202.495	9828	12509	69	10103.608	9838	11074	97	10141.351	9884	10800	74	10133.243	9875	10808
377	132	10160.621	9837	11526	120	10192.691	9844	11011	111	10146.874	9900	11225	69	10191.479	9859	11407	97	10304.340	9836	11466	74	10083.284	9932	10716
378	132	10163.803	9826	11503	120	10134.616	9854	11392	111	10129.514	9895	11189	69	10166.203	9887	11156	97	10355.310	9844	11610	74	10265.500	9840	11117
379	132	10189.637	9910	12468	120	10170.675	9901	11532	111	10103.774	9898	11373	69	10157.174	9896	11654	97	10292.896	9920	11435	74	10117.716	9857	10736
380	132	10203.318	9862	11125	120	10215.500	9898	11213	111	10125.604	9922	10972	69	10123.536	9924	10609	97	10303.382	9928	11634	74	10115.459	9877	10903
381	132	10195.091	9849	11680	120	10106.441	9881	11192	111	10108.829	9886	10971	69	10025.754	9905	10375	97	10218.618	9845	11209	74	10143.608	9921	11016
382	132	10162.159	9890	11500	120	10199.759	9910	11845	111	10119.486	9860	11474	69	10052.087	9887	10767	97	10298.846	9919	11507	74	10053.933	9895	11076
383	132	10170.272	9890	11052	120	10131.900	9842	11044	111	10093.450	9903	10872	69	10076.623	9887	10758	97	10236.979	9860	11202	74	10116.676	9946	10902
384	132	10127.242	9889	10738	120	10112.767	9869	10781	111	10079.108	9815	11263	69	10079.102	9897	10710	97	10204.722	9929	10921	74	10073.271	9919	11051
385	132	10135.204	9893	10765	120	10101.467	9911	10887	111	10126.162	9930	10974	69	10055.565	9849	10475	97	10290.247	9842	11406	74	10080.459	9882	10790
386	132	10130.296	9886	11165	120	10148.925	9849	11226	111	10050.819	9879	10964	69	10147.174	9851	11215	97	10229.082	9826	11623	74	10101.027	9811	11406
387	132	10125.417	9868	11383	120	10164.375	9926	11072	111	10089.495	9909	11181	69	10046.884	9903	10636	97	10116.052	9849	11224	74	10150.622	9819	10719
388	132	10140.522	9881	11100	120	10131.542	9888	11221	111	10090.388	9793	10835	69	10165.058	9937	11402	97	10257.093	9833	11444	74	10105.338	9914	10912
389	132	10136.159	9912	10931	120	10147.309	9924	11492	111	10108.478	9890	10642	69	10142.420	9876	11059	97	10240.134	9926	11601	74	10103.838	9890	11124
390	132	10067.833	9901	10512	120	10202.066	9800	11296	111	10091.343	9837	11141	69	10088.812	9920	10861	97	10183.433	9896	11155	74	10066.041	9914	10617
391	132	10097.682	9911	11182	120	10094.434	9904	10951	111	10080.865	9881	10840	69	10175.102	9893	11405	97	10232.330	9858	11299	74	10108.608	9813	11603
392	132	10090.508	9864	10680	120	10160.000	9916	11582	111	10100.441	9842	10828	69	10116.493	9926	10490	97	10228.402	9927	11571	74	10052.284	9896	10384
393	132	10105.417	9833	10814	120	10128.467	9894	11064	111	10119.865	9916	11220	69	10061.667	9924	10796	97	10165.598	9855	11041	74	10063.473	9935	10391
394	132	10171.932	9872	11176	120	10130.316	9875	10924	111	10069.676	9897	11056	69	10045.536	9913	10415	97	10237.484	9891	11474	74	10059.203	9892	10491
395	132	10081.924	9872	11170	120	10196.542	9865	11004	111	10055.036	9920	10684	69	10085.536	9908	10543	97	10249.618	9845	12208	74	10130.081	9871	10929
396	132	10112.303	9867	12033	120	10081.458	9937	11217	111	10055.991	9926	10389	69	10156.145	9914	10992	97	10111.928	9776	11204	74	10075.297	9866	10875
397	132	10117.712	9870	11130	120	10075.884	9874	11223	111	10115.550	9892	10972	69	10098.638	9916	10955	97	10064.959	9935	10850	74	10085.581	9879	10674
398	132	10087.478	9862	11163	120	10107.884	9866	11466	111	10078.145	9857	11093	69	10090.826	9830	11102	97	10079.041	9920	10781	74	10050.676	9923	10524
399	132	10090.424	9899	11269	120	10156.208	9910	11418	111	10055.009	9883	10701	69	10033.594	9856	11215	97	10147.268	9847	11133	74	10129.216	9875	10822
400	132	10134.258	9804	11135	120	10091.550	9901	11597	111	10066.667	9894	11078	69	10096.479	9895	10519	97	10169.753	9897	10829	74	10027.784	9952	10215
401	132	10121.508	9895	11966	120	10104.983	9885	11259	111	10043.459	9910	10899	69	10075.667	9911	10617	97	10157.433	9736	11215	74	10058.622	9911	10395
402	132	10093.887	9889	10987	120	10116.858	9891	11010	111	10037.405	9894	10608	69	10016.044	9934	10154	97	10141.247	9918	11260	74	10043.622	9917	10963
403	132	10082.272	9906	11079	120	10056.259	9890	10977	111	10053.676	9922	10687	69	10015.521	9930	10325	97	10097.722	9852	10968	74	10038.135	9921	10608
404	132	10058.016	9878	10664	120	10161.825	9900	11623	111	10066.802	9887	11283	69	10040.435	9878	10284	97	10106.547	9917	10898	74	10061.771	9896	11417
405	132	10063.954	9890	10594	120	10083.333	9922	10955	111	10068.271	9888	10971	69	10043.797	9903	10558	97	10147.433	9851	11141	74	10031.595	9917	10387
406	132	10070.841	9854	10703	120	10175.675	9894	11390	111	10090.072	9916	10539	69	10084.392	9889	10730	97	10291.175	9907	11196	74	10034.473	9907	10538
407	132	10083.621	9835	11043	120	10111.175	9869	11070	111	10056.234	9890	10802	69	10038.029	9932	10338	97	10338.113	9854	11801	74	10075.608	9845	11224
408	132	10099.780	9908	11285	120	10111.575	9880	10593	111	10082.541	9896	10703	69	10103.479	9830	10965	97	10437.423	9849	11897	74	10080.392	9889	10687
409	132	10118.522	9884	11402	120	10100.100	9874	11337	111	10098.252	9919	10930	69	10120.174	9905	10874	97	10321.433	9859	11195	74	10007.608	9895	10273
410	132	10095.492	9897	10693	120	10141.458	9900	11248	111	10063.847	9869	11078	69	10041.231	9887	10754	97	10258.062	9788	11325	74	10065.405	9928	10950
411	132	10160.204	9904	11308	120	10020.491	9915	10683	111	10067.054	9855	11007	69	10055.479	9937	10937	97	10381.701	9908	12160	74	10067.216	9815	11481
412	132	10064.144	9844	10620	120	10090.825	9885	10787	111	10135.207	9896	10727	69	10057.739	9965	10578	97	10364.021	9830	11555	74	10021.595	9940	10270
413	132	10084.583	9895	11317	120	10085.708	9887	10989	111	10086.819	9902	11037	69	10070.739	9882	10795	97	10157.814	9909	10692	74	10046.662	9787	10642
414	132	10049.242	9894	10653	120	10149.150	9885	11502	111	10135.099	9895	11233	69	10070.377	9907	10987	97	10234.577	9916	11238	74	10019.014	9956	10177
415	132	10042.538	9893	10817	120	10075.833	9855	11324	111	10089.802	9824	10844	69	10089.131	9922	11089	97	10253.371	9907	11172	74	10020.473	9939	10242
416	132	10049.182	9902	10566	120	10081.275	9845	10891	111	10098.495	9860	10829	69	10053.855	9893	10632	97	10221.113	9868	11812	74	10027.203	9904	10633
417	132	10081.992	9901	11058	120	10095.033	9873	11390	111	10053.919	9928	10751	69	10051.507	9842	10809	97	10257.289	9873	11297	74	10045.919	9910	10877
418	132	10105.144	9934	11124	120	10081.042	9900	10703	111	10069.000	9868	11343	69	10039.521	9908	10361	97	10174.247	9826	11390	74	10046.446	9878	10677
419	132	10050.053	9904	10772	120	10083.700	9902	11351	111	10100.505	9900	10688	69	10045.116	9924	10343	97	10224.618	9868	11293	74	10061.567	9881	10820
420	132	10118.667	9912	11247	120	10045.009	9913	10566	111	10079.640	9882	10619	69	10093.985	9834	11149	97	10248.206	9857	11081	74	10020.284	9914	10486
421	132	10035.629	9855	10768	120	10079.175	9884	10666	111	10123.262	9869	11749	69	10059.985	9884	10662	97	10328.547	9803	12271	74	10119.541	9828	10818
422	132	10106.083	9849	11763	120	10115.625	9919	10992	111	10124.396	9862	10785	69	10036.754	9857	10243	97	10197.093	9936	11322	74	10044.027	9911	10518
423	132	10142.530	9834	11363	120	10064.842	9840	11380	111	10114.018	9910	10859	69	10260.058	9930	11481	97	10146.423	9900	10774	74	10066.662	9914	10740
424	132	10172.674	9904	11475	120	10168.158	9868	11132	111	10199.901	9850	11271	69	10118.116	9863	11213	97	10171.340	9736	11259	74	10051.189	9868	10498
425	132	10163.341	9872	12128	120	10113.509	9901	10958	111	10163.207	9898	11051	69	10283.290	9772	11974	97	10119.165	9803	10860	74	10105.716	9856	10715
426	132	10119.849	9905	11058	120	10115.908	9932	11328	111	10243.189	9881	11346	69	10146.131	9838	10599	97	10192.124	9791	11400	74	10097.433	9904	10819
427	132	10188.932	9844	10935	120	10193.750	9827	11908	111	10278.703	9737	11388	69	10164.218	9845	11448	97	10172.237	9909	11172	74	10182.622	9898	12758
428	132	10222.992	9757	11353	120	10145.233	9933	10990	111	10318.000	9837	11432	69	10284.102	9746	11624	97	10156.299	9888	10723	74	10149.527	9822	11251
429	132	10133.644	9917	12061	120	10155.625	9912	11137	111	10338.631	9902	11956	69	10270.305	9867	12279	97	10142.340	9826	11096	74	10196.959	9901	11806
430	132	10177.182	9940	11493	120	10109.809	9939	11270	111	10286.009	9890	11846	69	10237.869	9863	11146	97	10124.876	9916	10834	74	10090.811	9929	10750
431	132	10215.204	9837	11709	120	10163.333	9902	11179	111	10231.343	9880	11179	69	10180.188	9888	11145	97	10139.443	9897	10940	74	10155.000	9734	11924
432	132	10138.894	9871	11479	120	10113.000	9895	10719	111	10275.027	9830	11855	69	10185.275	9918	11239	97	10158.505	9910	11084	74	10073.892	9928	10985
433	132	10093.818	9762	11784	120	10193.733	9874	11310	111	10313.063	9907	12289	69	10230.449	9790	11416	97	10122.175	9897	10836	74	10068.392	9869	11212
434	132	10152.818	9888	11363	120	10068.725	9872	11056	111	10272.982	9822	12241	69	10257.667	9852	11392	97	10100.041	9852	10667	74	10090.527	9860	11047
435	132	10180.970	9840	11494	120	10087.800	9893	10809	111	10294.612	9881	11171	69	10265.956	9814	11247	97	10088.196	9875	10693	74	10030.527	9858	10516
436	132	10138.447	9927	11666	120	10194.625	9868	11887	111	10253.847	9899	11850	69	10158.797	9920	11157	97	10068.711	9924	10643	74	10086.514	9920	10442
437	132	10126.667	9833	11291	120	10106.533	9922	10857	111	10280.045	9902	12799	69	10251.855	9836	11913	97	10098.814	9910	11235	74	10109.257	9912	11072
438	132	10096.553	9877	10709	120	10158.366	9834	11418	111	10221.495	9907	11250	69	10176.479	9930	11750	97	10136.433	9915	11977	74	10040.271	9879	10423
439	132	10082.667	9914	11585	120	10143.000	9846	11429	111	10250.441	9891	11785	69	10179.826	9893	12124	97	10266.722	9889	11338	74	10077.203	9899	11022
440	132	10067.182	9905	10967	120	10181.583	9850	11301	111	10340.514	9788	11518	69	10167.898	9844	10830	97	10218.072	9803	11426	74	10073.229	9891	10686
441	132	10147.113	9805	11915	120	10177.175	9884	11173	111	10248.612	9781	11847	69	10159.782	9900	10782	97	10237.794	9864	11516	74	10118.433	9874	10955
442	132	10113.962	9841	11499	120	10134.233	9877	10776	111	10348.811	9944	11884	69	10115.580	9895	10879	97	10320.979	9904	11415	74	10108.257	9861	10920
443	132	10098.932	9920	11072	120	10188.316	9911	11399	111	10217.892	9897	11281	69	10121.275	9907	10764	97	10234.021	9864	11444	74	10122.959	9891	10873
444	132	10126.030	9913	11251	120	10157.458	9928	11485	111	10213.729	9894	11412	69	10205.218	9848	11263	97	10134.855	9922	11091	74	10088.095	9937	11375
445	132	10084.780	9863	10786	120	10192.875	9865	11510	111	10274.757	9786	12033	69	10251.507	9882	11678	97	10264.846	9872	11148	74	10112.419	9912	11075
446	132	10146.538	9862	10810	120	10204.083	9871	11193	111	10206.126	9899	11342	69	10201.580	9941	12177	97	10248.206	9914	12100	74	10101.703	9866	10643
447	132	10120.363	9847	11083	120	10121.866	9917	11231	111	10211.162	9879	11358	69	10116.145	9942	11870	97	10108.052	9837	10652	74	10102.946	9831	12196
448	132	10064.909	9876	11816	120	10154.358	9860	11113	111	10186.748	9948	11026	69	10248.116	9756	11426	97	10154.681	9911	10888	74	10123.757	9887	11095
449	132	10179.454	9816	11169	120	10195.116	9828	11309	111	10110.027	9922	11704	69	10130.580	9918	11032	97	10200.969	9871	11249	74	10079.919	9904	10604
450	132	10128.833	9885	10994	120	10098.975	9889	11011	111	10226.802	9906	11676	69	10299.362	9858	11217	97	10174.505	9824	10923	74	10094.229	9806	11130
451	132	10097.387	9884	11142	120	10125.275	9920	11132	111	10101.811	9812	11465	69	10124.015	9904	10765	97	10169.896	9873	11103	74	10020.122	9938	10262
452	132	10158.478	9843	11526	120	10223.509	9860	12575	111	10216.297	9781	11394	69	10264.769	9886	11420	97	10131.443	9928	10857	74	10056.676	9884	10800
453	132	10135.742	9808	11272	120	10228.458	9903	11856	111	10183.604	9915	11092	69	10133.464	9958	10697	97	10142.052	9904	10951	74	10075.135	9899	10540
454	132	10097.932	9866	11066	120	10226.809	9867	11773	111	10099.486	9904	10759	69	10199.102	9839	11533	97	10152.052	9884	11722	74	10037.271	9939	10272
455	132	10075.197	9922	10558	120	10210.983	9903	11036	111	10109.441	9801	11041	69	10167.869	9867	11097	97	10093.082	9881	10784	74	10141.108	9913	10869
456	132	10106.833	9908	11046	120	10107.900	9900	10936	111	10097.450	9867	11563	69	10092.898	9906	10619	97	10125.484	9913	10704	74	10057.229	9916	10669
457	132	10108.621	9837	10843	120	10123.083	9889	10965	111	10113.676	9922	11003	69	10039.305	9880	10752	97	10120.547	9875	12480	74	10074.095	9879	11059
458	132	10159.000	9903	11094	120	10203.108	9882	12382	111	10097.262	9853	10877	69	10098.754	9850	10820	97	10143.402	9865	11131	74	10037.622	9929	10394
459	132	10070.144	9925	11029	120	10157.941	9864	11189	111	10152.991	9882	11390	69	10150.449	9937	11154	97	10083.227	9912	10975	74	10056.189	9883	10769
460	132	10072.076	9895	10750	120	10123.350	9894	11943	111	10077.252	9889	11143	69	10052.652	9925	10426	97	10143.711	9865	10894	74	10012.595	9930	10483
461	132	10125.720	9907	11567	120	10091.208	9907	10640	111	10048.567	9914	10469	69	10107.029	9888	10968	97	10109.186	9897	11132	74	10060.446	9887	10777
462	132	10053.697	9885	11001	120	10083.000	9896	11011	111	10052.640	9934	10373	69	10120.072	9803	11488	97	10099.299	9906	10718	74	10075.243	9892	10530
463	132	10062.734	9911	11029	120	10112.583	9908	11022	111	10059.081	9877	10544	69	10037.754	9923	10332	97	10165.217	9890	11129	74	10047.027	9890	10896
464	132	10081.939	9891	11413	120	10142.125	9883	11086	111	10101.505	9853	10986	69	10150.406	9911	11243	97	10117.711	9857	10715	74	10024.135	9936	10586
465	132	10106.992	9881	10948	120	10065.083	9876	10982	111	10045.352	9902	10866	69	10031.739	9914	10382	97	10113.711	9880	11058	74	10052.419	9872	10651
466	132	10125.924	9821	10771	120	10127.941	9882	12154	111	10063.738	9891	10782	69	10046.884	9909	10544	97	10113.557	9867	11072	74	10034.838	9912	10388
467	132	10059.046	9879	10727	120	10055.316	9916	11081	111	10051.693	9881	11080	69	10118.869	9916	11168	97	10170.989	9830	11139	74	10096.365	9896	11791
468	132	10162.303	9802	11527	120	10145.259	9875	11307	111	10052.153	9847	10753	69	10097.594	9889	11446	97	10137.289	9853	11160	74	10100.486	9864	10685
469	132	10092.311	9906	11334	120	10131.900	9862	11201	111	10073.198	9891	11134	69	10086.942	9921	10822	97	10170.196	9884	11642	74	10050.081	9884	10721
470	132	10069.204	9897	10681	120	10076.000	9906	11087	111	10078.153	9945	10739	69	10027.928	9906	10232	97	10161.011	9863	11402	74	10094.824	9915	11343
471	132	10105.811	9820	10902	120	10125.809	9892	11395	111	10065.883	9921	10933	69	10074.072	9827	10852	97	10229.649	9869	11042	74	10033.771	9930	10367
472	132	10119.651	9856	11143	120	10070.925	9882	10653	111	10044.189	9865	10651	69	10065.000	9882	10772	97	10116.113	9923	10921	74	10044.743	9940	10347
473	132	10117.363	9870	10869	120	10074.408	9922	10606	111	10077.766	9842	10948	69	10035.652	9946	10459	97	10094.484	9909	11389	74	10029.757	9912	10425
474	132	10071.962	9872	10669	120	10125.667	9947	11498	111	10068.595	9838	10663	69	10037.638	9910	10710	97	10119.660	9858	11364	74	10084.567	9906	10711
475	132	10078.917	9916	10855	120	10185.816	9837	11127	111	10069.865	9908	10556	69	10063.812	9915	10627	97	10086.082	9932	10764	74	10036.203	9874	10354
476	132	10095.826	9919	11083	120	10063.967	9881	10726	111	10072.145	9870	10765	69	10084.218	9923	11214	97	10178.484	9840	10918	74	10049.216	9940	10545
477	132	10031.394	9888	10580	120	10149.950	9870	11682	111	10126.324	9886	11655	69	10117.725	9899	11116	97	10177.505	9927	11384	74	10048.581	9930	10701
478	132	10117.220	9906	11332	120	10120.675	9881	10914	111	10082.595	9881	11437	69	10054.464	9919	10843	97	10192.959	9849	11498	74	10108.271	9885	10934
479	132	10050.454	9864	10711	120	10075.700	9895	10793	111	10027.612	9857	10463	69	10132.000	9902	11136	97	10104.217	9902	10777	74	10060.622	9944	10728
480	132	10072.742	9921	11194	120	10113.217	9903	11628	111	10074.333	9864	10841	69	10065.942	9874	10506	97	10185.783	9899	11101	74	10082.095	9913	11087
481	132	10146.137	9885	11534	120	10123.991	9875	11412	111	10117.793	9798	10942	69	10035.188	9893	10309	97	10103.433	9863	10857	74	10056.676	9928	10871
482	132	10127.500	9896	11014	120	10104.450	9901	11237	111	10109.369	9889	11084	69	10048.000	9931	10401	97	10110.340	9926	11054	74	10083.243	9870	10854
483	132	10121.038	9880	11328	120	10118.316	9865	11013	111	10202.648	9892	11722	69	10045.406	9908	10391	97	10163.846	9890	10975	74	10073.459	9760	10884
484	132	10086.796	9892	11151	120	10076.866	9914	11057	111	10155.531	9912	10838	69	10041.841	9910	11060	97	10137.278	9847	11245	74	10088.581	9916	10779
485	132	10195.016	9897	11139	120	10134.083	9842	11164	111	10202.145	9902	11426	69	10090.420	9913	10515	97	10161.536	9891	11023	74	10164.797	9901	10890
486	132	10174.522	9914	11838	120	10097.342	9900	11341	111	10265.352	9873	11524	69	10087.826	9891	11326	97	10097.134	9873	10914	74	10094.581	9878	10897
487	132	10152.901	9869	10999	120	10113.125	9881	10702	111	10305.612	9840	12056	69	10118.754	9874	10789	97	10111.237	9867	11590	74	10137.648	9775	11798
488	132	10093.516	9890	11410	120	10134.691	9919	11351	111	10260.595	9776	12017	69	10131.928	9896	11236	97	10153.640	9897	11030	74	10058.595	9915	10867
489	132	10118.030	9875	11249	120	10159.259	9863	11450	111	10264.343	9895	12095	69	10139.058	9897	10942	97	10225.062	9857	11159	74	10145.797	9868	11338
490	132	10103.484	9888	10667	120	10163.608	9885	11017	111	10240.531	9822	11924	69	10130.246	9871	10888	97	10126.918	9913	11329	74	10179.243	9908	11504
491	132	10161.947	9824	11328	120	10147.866	9760	11389	111	10276.847	9801	11020	69	10069.348	9903	10626	97	10156.330	9847	11066	74	10074.041	9889	10733
492	132	10165.803	9800	11041	120	10094.075	9841	10851	111	10259.486	9864	11595	69	10070.782	9928	10524	97	10169.557	9848	10932	74	10085.148	9872	10825
493	132	10197.887	9879	11828	120	10125.358	9845	10769	111	10227.288	9845	11386	69	10126.782	9920	11474	97	10094.711	9923	10770	74	10059.324	9841	10708
494	132	10126.811	9918	11590	120	10118.684	9896	10844	111	10293.307	9915	11532	69	10158.188	9926	10968	97	10205.608	9908	11347	74	10167.771	9919	10922
495	132	10174.863	9772	11067	120	10139.033	9898	11452	111	10223.685	9800	11305	69	10134.667	9895	11159	97	10166.475	9893	10822	74	10093.108	9891	10503
496	132	10107.553	9911	10772	120	10173.375	9901	11479	111	10209.243	9915	12071	69	10070.942	9915	10515	97	10198.753	9744	11150	74	10144.257	9869	11048
497	132	10131.272	9909	11691	120	10153.809	9850	11478	111	10153.640	9911	10984	69	10133.956	9841	11215	97	10125.113	9869	11315	74	10098.838	9903	10713
498	132	10156.167	9892	11144	120	10079.325	9920	10940	111	10229.604	9904	11080	69	10101.015	9890	10994	97	10154.690	9896	11210	74	10107.852	9897	11070
499	132	10178.076	9856	11323	120	10166.158	9896	11212	111	10251.216	9772	11228	69	10126.898	9921	11219	97	10074.124	9911	11290	74	10138.041	9886	10976
500	132	10205.234	9759	12605	120	10102.200	9875	10678	111	10126.693	9895	10870	69	10069.231	9886	10532	97	10210.165	9804	11427	74	10214.892	9857	11069
501	132	10187.349	9889	11485	120	10118.434	9903	11069	111	10136.838	9857	10944	69	10091.377	9909	10794	97	10182.969	9852	11275	74	10069.771	9871	10851
502	132	10235.734	9878	11334	120	10107.441	9852	10734	111	10208.018	9906	11746	69	10058.435	9901	10984	97	10146.701	9877	11050	74	10119.595	9857	10797
503	132	10184.887	9908	11379	120	10176.741	9880	11822	111	10167.901	9816	10763	69	10069.884	9924	10579	97	10229.000	9856	11518	74	10079.216	9926	10670
504	132	10172.924	9895	11077	120	10120.925	9891	10789	111	10193.369	9850	11172	69	10151.682	9803	11572	97	10111.402	9849	10915	74	10097.595	9800	11295
505	132	10182.182	9843	11187	120	10182.283	9879	11245	111	10146.036	9844	11095	69	10120.928	9828	11064	97	10217.763	9824	11229	74	10098.689	9874	11282
506	132	10143.704	9890	10984	120	10190.533	9905	11320	111	10159.757	9843	11219	69	10037.754	9951	10332	97	10286.227	9853	11913	74	10116.486	9916	11720
507	132	10304.674	9845	12371	120	10118.025	9909	11288	111	10243.847	9845	12114	69	10082.377	9947	10732	97	10246.227	9889	11322	74	10116.095	9895	11749
508	132	10208.962	9872	11276	120	10200.184	9855	11636	111	10170.955	9839	11773	69	10121.072	9908	11278	97	10217.907	9891	11595	74	10129.041	9868	11104
509	132	10106.583	9915	11346	120	10133.100	9890	11487	111	10139.838	9910	11535	69	10128.290	9887	10824	97	10166.289	9911	10944	74	10129.284	9878	11261
510	132	10166.424	9855	11501	120	10131.050	9903	11341	111	10120.910	9846	11369	69	10129.898	9912	10835	97	10162.814	9908	11135	74	10092.284	9858	10804
511	132	10122.939	9882	11032	120	10188.392	9727	11389	111	10102.486	9905	10696	69	10076.493	9926	10658	97	10160.598	9878	11275	74	10095.554	9883	10952
512	132	10121.076	9851	11830	120	10187.066	9807	11375	111	10131.198	9871	11002	69	10084.058	9945	10735	97	10267.052	9918	11302	74	10117.041	9918	11386
513	132	10118.500	9887	10923	120	10118.358	9850	11001	111	10131.262	9845	10842	69	10089.464	9927	10604	97	10181.608	9849	10792	74	10090.108	9879	10725
514	132	10066.924	9906	10700	120	10226.750	9905	11205	111	10050.009	9909	10816	69	10130.116	9895	11425	97	10290.989	9824	11709	74	10163.757	9949	10756
515	132	10087.462	9856	11238	120	10178.566	9893	10988	111	10041.388	9922	10597	69	10138.159	9876	11129	97	10170.794	9873	11132	74	10091.365	9894	11086
516	132	10166.788	9871	11406	120	10166.366	9869	11738	111	10102.576	9915	10873	69	10035.869	9933	10324	97	10215.866	9899	11348	74	10042.135	9906	10421
517	132	10096.151	9835	11010	120	10144.434	9901	11199	111	10080.027	9934	10528	69	10065.072	9916	10429	97	10175.732	9928	11733	74	10087.229	9886	10883
518	132	10107.046	9880	11506	120	10090.691	9862	10801	111	10044.478	9924	10735	69	10025.464	9932	10370	97	10217.557	9936	11663	74	10077.878	9842	10864
519	132	10108.879	9884	11060	120	10166.700	9866	11162	111	10087.000	9889	11316	69	10108.275	9847	11388	97	10143.072	9901	11397	74	10135.514	9913	11162
520	132	10110.053	9890	10991	120	10063.708	9905	10587	111	10052.586	9886	10782	69	10061.652	9898	10483	97	10171.310	9913	11279	74	10082.473	9902	10619
521	132	10042.621	9891	10624	120	10162.283	9868	11159	111	10057.531	9899	10881	69	10075.551	9912	10696	97	10149.340	9899	11674	74	10075.392	9869	10723
522	132	10083.811	9892	10968	120	10118.559	9917	11007	111	10093.892	9933	10849	69	10104.044	9899	11075	97	10104.804	9888	10820	74	10071.986	9933	10561
523	132	10095.697	9871	10986	120	10141.825	9892	11280	111	10073.541	9920	10930	69	10083.377	9932	10709	97	10122.041	9899	10569	74	10050.243	9915	10492
524	132	10064.250	9908	10970	120	10127.158	9894	11188	111	10082.207	9926	11120	69	10023.855	9931	10437	97	10176.495	9786	12215	74	10076.243	9803	11020
525	132	10141.099	9782	10941	120	10149.983	9924	11143	111	10078.018	9930	10776	69	10059.682	9924	10617	97	10194.124	9922	11092	74	10034.176	9878	10645
526	132	10073.076	9882	10714	120	10099.866	9788	11442	111	10069.729	9894	10636	69	10090.928	9840	11248	97	10261.505	9794	11681	74	10043.797	9902	10776
527	132	10096.379	9902	12084	120	10113.759	9935	10842	111	10071.090	9902	10870	69	10029.377	9922	10790	97	10132.113	9921	11907	74	10055.148	9923	10802
528	132	10106.720	9895	10952	120	10101.608	9843	11046	111	10129.135	9865	11312	69	10120.812	9920	11310	97	10174.855	9939	11365	74	10067.108	9927	10763
529	132	10111.962	9911	11799	120	10122.759	9896	11219	111	10109.108	9905	11082	69	10095.305	9913	11086	97	10108.722	9896	11377	74	10076.892	9894	10963
530	132	10105.826	9866	11256	120	10101.542	9893	11008	111	10050.243	9894	10883	69	10076.116	9899	10786	97	10121.433	9906	11399	74	10052.284	9928	10621
531	132	10083.091	9891	11213	120	10048.884	9875	10489	111	10076.703	9891	10978	69	10124.449	9947	10884	97	10093.763	9814	11124	74	10045.378	9918	10467
532	132	10055.333	9922	10549	120	10093.941	9859	11491	111	10095.018	9884	11018	69	10081.682	9840	11188	97	10154.660	9838	10757	74	10080.729	9911	11077
533	132	10057.734	9891	10763	120	10096.275	9900	10891	111	10065.559	9882	10785	69	10029.131	9898	10412	97	10184.536	9929	11157	74	10029.014	9901	10772
534	132	10165.083	9877	11621	120	10050.958	9901	10419	111	10132.207	9904	10950	69	10013.044	9918	10131	97	10158.495	9861	10806	74	10037.784	9917	10609
535	132	10121.674	9857	10794	120	10078.475	9906	11345	111	10044.640	9867	10727	69	10071.580	9914	11036	97	10182.268	9852	11669	74	10029.797	9911	10427
536	132	10088.954	9923	10779	120	10141.292	9867	11288	111	10086.262	9826	10953	69	10082.869	9941	10589	97	10160.082	9928	11217	74	10046.095	9907	10416
537	132	10122.583	9874	11866	120	10062.134	9888	10997	111	10113.729	9898	10735	69	10084.406	9922	11309	97	10153.835	9887	10861	74	10045.365	9908	10764
538	132	10120.288	9848	10986	120	10156.092	9892	11453	111	10097.153	9855	11649	69	10040.942	9880	10822	97	10103.887	9913	10879	74	10035.919	9865	10465
539	132	10107.409	9883	10940	120	10111.458	9868	11131	111	10045.307	9869	10465	69	10062.362	9902	10741	97	10148.928	9868	11102	74	10082.054	9940	10874
540	132	10101.371	9879	10870	120	10127.575	9910	11701	111	10084.198	9916	10839	69	10068.695	9904	10512	97	10123.104	9852	11358	74	10052.216	9934	10730
541	132	10152.932	9878	11250	120	10105.050	9899	10788	111	10156.036	9899	11776	69	10127.174	9898	10951	97	10148.113	9913	11362	74	10088.271	9922	11515
542	132	10110.371	9862	11386	120	10120.400	9915	10792	111	10228.505	9926	11848	69	10136.826	9895	10929	97	10153.124	9922	11045	74	10071.095	9925	10584
543	132	10228.796	9915	11873	120	10172.616	9896	11155	111	10371.396	9850	13314	69	10144.942	9911	10956	97	10174.814	9871	10981	74	10148.271	9829	11928
544	132	10160.022	9902	11162	120	10118.925	9858	11299	111	10341.847	9919	12498	69	10164.044	9954	10956	97	10293.732	9876	11481	74	10191.838	9881	12114
545	132	10162.758	9865	11340	120	10172.500	9888	11194	111	10213.171	9907	11811	69	10195.290	9909	11204	97	10226.258	9923	11097	74	10073.081	9904	10610
546	132	10218.599	9898	11291	120	10102.866	9812	10973	111	10320.721	9889	11616	69	10173.420	9946	11193	97	10299.299	9917	11803	74	10198.662	9897	11039
547	132	10156.106	9813	11104	120	10145.408	9878	11392	111	10278.802	9875	11512	69	10232.290	9921	11340	97	10302.948	9939	11762	74	10227.297	9821	11810
548	132	10163.932	9882	11754	120	10264.125	9835	11343	111	10235.189	9846	11490	69	10180.058	9862	11393	97	10317.804	9947	11583	74	10163.271	9852	11133
549	132	10211.454	9805	11357	120	10220.066	9837	11651	111	10273.819	9844	11129	69	10235.449	9892	11013	97	10250.938	9837	11332	74	10161.878	9841	10964
550	132	10186.394	9869	11054	120	10144.384	9876	10833	111	10347.946	9914	12188	69	10129.913	9905	11221	97	10228.835	9897	11160	74	10162.622	9849	11201
551	132	10215.462	9873	11126	120	10135.533	9888	11145	111	10273.757	9890	11405	69	10240.159	9855	11930	97	10136.547	9880	11050	74	10145.108	9910	10975
552	132	10177.326	9839	11183	120	10126.259	9864	10857	111	10228.991	9907	11834	69	10208.203	9912	11589	97	10145.505	9903	10996	74	10253.716	9834	11429
553	132	10209.016	9784	11686	120	10185.816	9932	11235	111	10177.774	9832	11779	69	10167.464	9896	11088	97	10214.959	9879	11777	74	10168.352	9855	11046
554	132	10081.667	9892	10828	120	10198.309	9909	11331	111	10237.505	9937	11454	69	10227.942	9903	11741	97	10179.588	9873	11136	74	10088.771	9866	10608
555	132	10123.704	9893	11535	120	10176.634	9877	11110	111	10258.171	9875	11341	69	10225.797	9908	11585	97	10169.742	9941	10902	74	10179.014	9934	10947
556	132	10164.954	9900	11486	120	10109.350	9900	10966	111	10242.324	9853	11686	69	10143.580	9862	11405	97	10220.547	9873	11147	74	10083.297	9924	10867
557	132	10111.606	9882	11305	120	10184.684	9760	12183	111	10157.307	9927	12103	69	10195.652	9900	11211	97	10200.484	9854	11128	74	10150.986	9860	10832
558	132	10185.204	9885	11573	120	10187.866	9927	11536	111	10226.559	9852	11201	69	10201.305	9906	10769	97	10207.382	9926	11314	74	10118.743	9921	11023
559	132	10116.356	9755	11672	120	10111.075	9912	10939	111	10192.271	9906	11574	69	10091.435	9898	11277	97	10291.618	9839	12362	74	10104.405	9924	10566
560	132	10126.197	9898	10940	120	10156.000	9955	12181	111	10222.648	9854	11247	69	10193.652	9888	11058	97	10158.722	9841	11366	74	10176.054	9858	11075
561	132	10056.917	9900	10606	120	10180.850	9935	12069	111	10241.226	9875	12189	69	10133.203	9927	11251	97	10217.525	9877	11231	74	10123.757	9895	11165
562	132	10108.901	9899	11164	120	10163.092	9798	11264	111	10197.991	9870	11621	69	10131.869	9936	10702	97	10220.134	9854	11323	74	10122.257	9900	10749
563	132	10107.621	9857	10880	120	10139.441	9881	11208	111	10265.414	9910	11969	69	10188.985	9933	13095	97	10319.475	9917	13672	74	10057.257	9941	10521
564	132	10172.326	9842	11349	120	10135.116	9874	11034	111	10233.865	9923	12211	69	10192.855	9939	11162	97	10269.866	9818	11518	74	10079.567	9874	11188
565	132	10078.129	9911	10632	120	10169.491	9916	11101	111	10247.576	9837	11701	69	10176.318	9897	11257	97	10386.681	9798	11613	74	10167.243	9874	10954
566	132	10118.394	9889	11184	120	10212.333	9804	11757	111	10313.262	9868	11827	69	10136.318	9909	10829	97	10348.310	9734	11056	74	10163.824	9879	11324
567	132	10060.129	9892	10662	120	10122.650	9917	11038	111	10195.018	9930	12283	69	10109.290	9862	11556	97	10386.608	9876	11402	74	10092.648	9920	10831
568	132	10083.833	9863	10614	120	10129.825	9924	10722	111	10226.648	9862	11818	69	10114.420	9846	10710	97	10238.516	9871	11389	74	10098.473	9911	10783
569	132	10138.091	9793	11912	120	10165.991	9895	11336	111	10193.441	9889	11248	69	10146.782	9962	11071	97	10366.330	9964	11565	74	10224.635	9869	11280
570	132	10101.030	9865	11413	120	10124.525	9857	10967	111	10221.541	9901	11643	69	10104.769	9886	11052	97	10329.041	9787	12022	74	10118.500	9887	10969
571	132	10114.478	9879	10844	120	10118.425	9934	11145	111	10236.973	9883	11688	69	10142.058	9926	11733	97	10384.505	9799	12096	74	10117.905	9923	10681
572	132	10137.371	9885	11014	120	10188.217	9916	11491	111	10229.469	9890	11349	69	10149.290	9933	11138	97	10217.041	9850	11253	74	10112.365	9908	10954
573	132	10120.629	9783	11198	120	10097.708	9883	10828	111	10139.738	9891	10942	69	10087.449	9926	10599	97	10257.814	9801	11840	74	10130.784	9877	11122
574	132	10114.016	9870	11415	120	10116.559	9911	10916	111	10117.576	9915	10996	69	10089.392	9899	10846	97	10230.804	9811	11144	74	10115.081	9844	11186
575	132	10082.311	9931	10969	120	10224.917	9858	11445	111	10134.910	9823	11492	69	10156.826	9759	11791	97	10224.928	9918	11748	74	10060.608	9922	10701
576	132	10124.500	9895	11776	120	10150.991	9911	11078	111	10092.207	9873	10956	69	10127.652	9823	11310	97	10293.547	9899	11355	74	10055.771	9933	10738
577	132	10090.863	9877	10926	120	10098.475	9885	11243	111	10133.297	9884	11119	69	10127.449	9812	11124	97	10118.021	9863	11112	74	10074.608	9884	11255
578	132	10076.674	9916	10766	120	10180.950	9900	11759	111	10167.541	9911	11330	69	10089.623	9937	11764	97	10194.959	9908	11446	74	10120.662	9882	11170
579	132	10095.992	9898	11457	120	10160.825	9818	11327	111	10204.271	9934	11412	69	10127.058	9908	11123	97	10148.814	9903	10765	74	10033.459	9905	10717
580	132	10108.288	9895	11064	120	10132.134	9889	11156	111	10167.901	9894	11422	69	10027.145	9908	10424	97	10121.165	9859	10697	74	10046.122	9935	10627
581	132	10088.038	9889	11522	120	10082.991	9913	11316	111	10160.901	9919	11546	69	10048.841	9923	10490	97	10197.021	9871	11803	74	10077.122	9910	10734
582	132	10086.121	9883	11189	120	10088.292	9914	10920	111	10112.757	9915	10895	69	10063.420	9911	10761	97	10187.062	9841	11108	74	10061.797	9877	10530
583	132	10077.728	9858	10992	120	10146.575	9861	10828	111	10147.522	9939	11425	69	10131.305	9814	10924	97	10113.310	9883	11090	74	10093.067	9921	10622
584	132	10143.326	9904	12272	120	10075.691	9914	11059	111	10127.883	9823	11333	69	10067.594	9901	10688	97	10139.783	9874	11236	74	10086.784	9931	10866
585	132	10102.363	9876	11253	120	10101.675	9911	11242	111	10127.162	9877	11284	69	10053.956	9926	10581	97	10161.536	9761	12012	74	10060.527	9924	10920
586	132	10076.856	9887	10829	120	10153.684	9897	12489	111	10094.441	9900	11065	69	10068.869	9921	10779	97	10190.464	9790	11382	74	10069.946	9875	10791
587	132	10053.394	9917	10972	120	10099.525	9830	11372	111	10090.855	9918	11485	69	10079.029	9915	11050	97	10219.948	9894	11301	74	10072.486	9931	10914
588	132	10084.417	9875	10828	120	10065.775	9895	10835	111	10161.243	9862	10792	69	10098.203	9912	10954	97	10152.547	9793	11910	74	10065.311	9884	10985
589	132	10134.272	9848	10947	120	10081.375	9917	10710	111	10116.712	9900	11473	69	10115.769	9896	11446	97	10124.825	9935	10973	74	10078.257	9878	10929
590	132	10051.954	9870	11379	120	10117.708	9875	11324	111	10083.604	9862	10755	69	10084.652	9882	11505	97	10144.484	9929	10910	74	10099.095	9886	10939
591	132	10103.182	9868	11626	120	10128.475	9887	11164	111	10131.559	9840	11314	69	10077.290	9900	10449	97	10159.577	9937	11253	74	10059.297	9899	10608
592	132	10107.484	9892	10873	120	10081.400	9896	11255	111	10124.324	9868	11697	69	10126.131	9893	11290	97	10206.371	9935	11304	74	10045.054	9907	10996
593	132	10088.894	9895	11459	120	10081.566	9923	10870	111	10080.774	9881	11106	69	10026.623	9922	10253	97	10131.175	9918	11871	74	10055.676	9896	11015
594	132	10074.917	9886	11449	120	10142.675	9853	11322	111	10148.378	9866	11161	69	10059.493	9922	10649	97	10214.763	9873	11077	74	10050.608	9934	10317
595	132	10063.061	9914	10554	120	10075.083	9866	10892	111	10048.018	9917	10764	69	10073.536	9914	10827	97	10125.846	9920	11586	74	10060.122	9901	11073
596	132	10094.083	9865	10840	120	10111.983	9904	10748	111	10077.162	9874	10680	69	10029.044	9914	10497	97	10153.814	9877	11346	74	10048.243	9931	10407
597	132	10061.046	9919	11135	120	10078.167	9916	10897	111	10107.396	9889	10931	69	10015.507	9931	10189	97	10193.649	9836	10980	74	10080.203	9905	11027
598	132	10050.053	9912	11305	120	10096.200	9861	11077	111	10084.288	9835	11121	69	10074.377	9885	10959	97	10148.330	9881	11344	74	10060.459	9893	10820
599	132	10095.674	9898	10832	120	10110.392	9873	11494	111	10097.153	9859	10818	69	10131.521	9920	11153	97	10109.649	9878	10985	74	10048.108	9811	10350
600	132	10155.818	9830	11142	120	10079.816	9838	10941	111	10063.793	9922	10497	69	10104.218	9940	10602	97	10099.557	9900	10845	74	10032.757	9913	10496
601	132	10146.720	9896	11294	120	10087.241	9834	11482	111	10193.324	9929	11723	69	10159.594	9922	11076	97	10153.093	9916	10932	74	10225.352	9836	11463
602	132	10176.758	9891	11473	120	10083.083	9884	11099	111	10187.874	9833	11537	69	10144.826	9868	11069	97	10134.896	9879	11106	74	10058.784	9938	11130
603	132	10204.288	9859	11585	120	10156.100	9887	11053	111	10155.946	9783	11786	69	10105.797	9856	10849	97	10094.330	9901	10852	74	10081.824	9908	11206
604	132	10242.561	9824	11998	120	10127.275	9805	11318	111	10198.847	9866	11658	69	10080.507	9892	10829	97	10163.402	9906	12023	74	10041.176	9914	11008
605	132	10160.992	9843	11064	120	10110.142	9880	10749	111	10288.063	9893	11515	69	10113.956	9922	10989	97	10135.938	9903	11008	74	10094.365	9910	11088
606	132	10214.644	9876	11674	120	10185.450	9819	12774	111	10153.262	9861	10980	69	10103.131	9929	10551	97	10150.021	9881	11577	74	10111.554	9842	10871
607	132	10149.462	9860	10874	120	10075.725	9932	11266	111	10219.901	9915	12107	69	10093.812	9906	10495	97	10158.701	9824	11893	74	10042.959	9932	10436
608	132	10210.689	9886	11634	120	10107.191	9883	10856	111	10214.919	9902	11823	69	10047.246	9881	10631	97	10082.062	9897	10610	74	10015.365	9933	10364
609	132	10151.522	9864	11834	120	10223.392	9910	11534	111	10234.622	9857	12216	69	10100.769	9863	11030	97	10120.567	9922	10805	74	10078.919	9903	10758
610	132	10203.272	9773	11740	120	10101.792	9925	10925	111	10180.198	9899	11384	69	10177.246	9766	12227	97	10101.887	9918	11021	74	10089.676	9916	10733
611	132	10076.432	9900	11098	120	10112.283	9853	12035	111	10271.793	9914	11346	69	10148.812	9810	11461	97	10121.082	9877	10956	74	10112.838	9898	10892
612	132	10147.484	9841	12020	120	10148.675	9890	11177	111	10226.559	9902	11470	69	10092.956	9885	10812	97	10133.154	9815	11031	74	10156.716	9943	11211
613	132	10166.849	9865	11255	120	10037.975	9932	10549	111	10273.162	9749	11574	69	10091.275	9861	10987	97	10196.969	9856	11188	74	10077.433	9853	10801
614	132	10177.197	9903	11612	120	10139.517	9849	11273	111	10200.622	9854	11319	69	10143.623	9881	10828	97	10194.371	9788	11574	74	10061.041	9928	10913
615	132	10187.553	9890	11725	120	10142.616	9903	11190	111	10226.486	9876	11643	69	10073.536	9950	10382	97	10188.011	9852	11135	74	10146.203	9932	11372
616	132	10188.704	9781	11602	120	10194.866	9814	11079	111	10269.469	9900	11830	69	10067.812	9907	10493	97	10132.763	9894	10896	74	10044.311	9903	10484
617	132	10110.871	9848	11336	120	10124.684	9922	10997	111	10244.937	9928	11161	69	10107.044	9924	10494	97	10206.175	9926	11426	74	10062.284	9819	10553
618	132	10236.341	9823	11819	120	10145.400	9911	11248	111	10220.181	9875	11275	69	10093.362	9913	11003	97	10169.165	9922	11312	74	10086.392	9878	10707
619	132	10146.326	9707	12221	120	10106.025	9875	10887	111	10153.738	9878	10901	69	10143.913	9905	10957	97	10207.598	9929	11561	74	10044.648	9898	10580
620	132	10136.424	9833	11271	120	10140.075	9865	11104	111	10182.307	9900	12258	69	10128.145	9897	11070	97	10335.938	9709	12358	74	10084.933	9863	10775
621	132	10151.447	9855	10862	120	10146.825	9888	11270	111	10179.433	9899	10982	69	10037.580	9905	10599	97	10185.402	9861	11220	74	10042.162	9890	10751
622	132	10175.280	9870	12135	120	10166.342	9891	11465	111	10182.396	9902	11355	69	10078.652	9831	10553	97	10251.825	9881	11645	74	10061.014	9905	10819
623	132	10161.121	9927	11107	120	10185.017	9807	11460	111	10165.252	9874	11381	69	10103.174	9842	10730	97	10187.690	9877	11793	74	10099.622	9919	10746
624	132	10074.228	9900	11060	120	10163.000	9918	11208	111	10150.198	9886	11245	69	10072.188	9933	10749	97	10042.722	9925	10496	74	10101.892	9896	10795
625	132	10234.409	9781	11531	120	10217.392	9814	11829	111	10124.333	9908	11866	69	10089.797	9903	10966	97	10168.846	9897	10954	74	10104.027	9845	10770
626	132	10094.470	9896	10878	120	10193.975	9888	11639	111	10148.243	9829	11200	69	10073.493	9940	10872	97	10152.670	9827	10981	74	10133.892	9886	10830
627	132	10117.083	9913	11109	120	10153.542	9914	11888	111	10157.919	9909	11600	69	10113.348	9912	11174	97	10164.948	9879	11390	74	10064.514	9907	10667
628	132	10085.818	9914	10907	120	10083.175	9898	10901	111	10124.657	9842	11556	69	10095.377	9874	10995	97	10254.640	9879	11420	74	10086.433	9910	11014
629	132	10128.008	9812	11407	120	10147.542	9923	11139	111	10212.676	9927	11512	69	10114.985	9882	10731	97	10112.928	9915	10956	74	10075.648	9801	10850
630	132	10071.796	9906	10860	120	10250.550	9879	11648	111	10207.964	9773	11358	69	10125.420	9915	10584	97	10148.134	9884	11281	74	10057.473	9896	10800
631	132	10104.546	9879	11017	120	10146.417	9902	10926	111	10153.693	9906	12008	69	10091.754	9899	11164	97	10163.567	9903	11136	74	10056.216	9900	10981
632	132	10072.500	9906	10878	120	10178.167	9853	10979	111	10091.307	9845	10886	69	10068.826	9882	10574	97	10071.588	9914	10934	74	10056.797	9894	10823
633	132	10085.742	9876	10850	120	10172.642	9889	11470	111	10151.360	9884	11334	69	10104.058	9900	10766	97	10119.681	9861	10567	74	10103.229	9918	10938
634	132	10075.734	9906	11821	120	10200.517	9887	11246	111	10209.153	9877	11567	69	10047.769	9888	10525	97	10160.217	9927	11042	74	10055.027	9933	10863
635	132	10127.758	9891	11588	120	10100.059	9920	11190	111	10103.514	9884	10736	69	10080.392	9936	10803	97	10082.640	9912	10628	74	10086.622	9903	11076
636	132	10098.712	9817	10968	120	10153.250	9860	10743	111	10142.369	9807	10961	69	10093.102	9917	11272	97	10109.453	9897	11158	74	10125.500	9875	11167
637	132	10107.454	9867	11587	120	10113.592	9921	10986	111	10153.405	9887	11265	69	10068.275	9896	10976	97	10205.165	9892	11431	74	10056.122	9896	10511
638	132	10045.651	9813	11060	120	10070.100	9881	10712	111	10085.757	9854	10895	69	10084.739	9910	10803	97	10209.175	9823	11575	74	10083.095	9800	11049
639	132	10100.409	9814	11310	120	10073.900	9925	10938	111	10124.919	9918	10905	69	10057.015	9920	10786	97	10141.412	9906	10856	74	10089.784	9894	10529
640	132	10054.204	9874	10688	120	10081.800	9905	10926	111	10108.928	9853	10724	69	10083.261	9904	10799	97	10173.907	9877	10891	74	10039.892	9936	10416
641	132	10076.772	9847	11017	120	10063.892	9875	10658	111	10092.145	9897	10588	69	10117.739	9905	10824	97	10148.711	9892	11347	74	10045.108	9894	10723
642	132	10059.272	9825	10945	120	10070.950	9918	11066	111	10260.126	9937	12201	69	10068.739	9883	10815	97	10165.330	9839	11336	74	10065.473	9888	10927
643	132	10060.651	9883	10567	120	10132.600	9872	11115	111	10082.189	9906	10768	69	10025.000	9910	10280	97	10214.464	9839	11735	74	10050.311	9896	10682
644	132	10078.470	9880	10901	120	10051.950	9895	10857	111	10112.243	9891	11316	69	10054.348	9865	10536	97	10150.041	9902	11381	74	10033.054	9920	10383
645	132	10079.417	9894	10929	120	10071.425	9917	10753	111	10091.216	9881	10706	69	10112.333	9869	10775	97	10139.525	9844	11014	74	10064.933	9919	10556
646	132	10112.046	9878	11219	120	10075.434	9904	10927	111	10117.865	9902	10939	69	10094.072	9918	10852	97	10192.289	9943	11580	74	10053.473	9884	10704
647	132	10056.121	9797	11701	120	10114.191	9892	11202	111	10099.450	9902	11023	69	10069.652	9924	10484	97	10138.310	9860	11280	74	10034.014	9932	10482
648	132	10037.992	9891	11052	120	10062.142	9841	11407	111	10031.424	9888	10628	69	10109.435	9877	10737	97	10110.310	9917	10975	74	10094.014	9829	10971
649	132	10032.121	9883	10636	120	10076.158	9912	10717	111	10077.657	9852	10689	69	10052.362	9906	10593	97	10151.907	9887	11124	74	10049.405	9943	10464
650	132	10123.917	9841	11525	120	10078.417	9813	11151	111	10111.685	9918	11416	69	10036.725	9949	10501	97	10140.217	9828	11140	74	10035.459	9915	10554
651	132	10080.447	9862	10759	120	10095.559	9842	11111	111	10069.108	9929	10879	69	10076.464	9877	10724	97	10130.289	9813	11494	74	10043.838	9863	10386
652	132	10113.008	9798	11399	120	10064.358	9892	10763	111	10071.045	9910	10667	69	10032.913	9929	10264	97	10166.278	9945	10692	74	10040.108	9906	10378
653	132	10132.651	9914	11117	120	10060.833	9923	11121	111	10058.145	9907	11615	69	10072.188	9896	11469	97	10202.536	9820	11102	74	10068.243	9930	10640
654	132	10062.621	9933	10610	120	10072.608	9916	10441	111	10078.784	9769	11366	69	10082.218	9885	10803	97	10205.484	9872	11649	74	10076.608	9871	10930
655	132	10076.583	9836	11317	120	10071.767	9891	10938	111	10100.388	9827	11214	69	10074.551	9917	10966	97	10116.649	9716	11541	74	10054.433	9919	10703
656	132	10075.113	9844	10789	120	10049.225	9815	10783	111	10066.928	9862	11180	69	10055.318	9911	10570	97	10200.258	9884	11746	74	10079.473	9907	10718
657	132	10100.576	9896	10841	120	10057.592	9915	10741	111	10044.657	9917	10466	69	10080.985	9916	11141	97	10110.938	9864	10877	74	10107.054	9863	11364
658	132	10108.212	9858	11374	120	10093.009	9837	10963	111	10078.774	9849	10765	69	10062.246	9904	10742	97	10123.598	9872	10931	74	10014.041	9922	10152
659	132	10174.629	9919	12170	120	10134.175	9939	11078	111	10133.388	9858	11659	69	10146.058	9913	10917	97	10183.041	9917	11049	74	10075.527	9892	10784
660	132	10154.909	9900	11767	120	10107.533	9915	11250	111	10263.450	9777	12001	69	10240.435	9868	11366	97	10189.484	9876	11615	74	10042.352	9942	10407
661	132	10158.046	9873	11020	120	10113.509	9918	11419	111	10265.541	9879	11544	69	10178.145	9915	11434	97	10168.835	9849	11260	74	10091.838	9942	10852
662	132	10231.318	9775	11777	120	10125.116	9864	11445	111	10387.685	9899	12779	69	10231.131	9932	11009	97	10245.072	9882	11358	74	10168.824	9908	11167
663	132	10228.939	9911	11388	120	10148.392	9902	11315	111	10237.757	9798	11925	69	10122.942	9853	11258	97	10135.062	9862	11186	74	10105.905	9918	10798
664	132	10138.924	9846	11650	120	10082.658	9893	10639	111	10390.081	9831	11623	69	10216.261	9922	10894	97	10192.072	9884	11216	74	10090.473	9902	10747
665	132	10264.113	9922	11251	120	10121.309	9930	11151	111	10308.252	9847	11741	69	10150.102	9916	10747	97	10186.289	9936	11190	74	10104.541	9934	10761
666	132	10135.841	9862	11183	120	10161.842	9911	11083	111	10283.595	9857	12262	69	10167.942	9932	11337	97	10284.701	9894	11732	74	10063.838	9909	10539
667	132	10192.022	9869	11589	120	10126.375	9848	10950	111	10331.450	9902	11651	69	10203.406	9872	10904	97	10210.722	9952	11341	74	10117.243	9849	11150
668	132	10174.992	9937	11077	120	10201.658	9950	11500	111	10255.550	9837	11705	69	10165.638	9924	11202	97	10361.690	9920	11270	74	10196.824	9922	11016
669	132	10175.341	9908	11861	120	10126.134	9867	11099	111	10297.748	9812	11424	69	10086.058	9849	10778	97	10319.525	9905	11496	74	10192.014	9891	11141
670	132	10125.197	9887	10933	120	10136.708	9834	10823	111	10225.162	9825	11137	69	10163.710	9939	11093	97	10280.804	9868	11656	74	10120.365	9852	10764
671	132	10102.728	9914	10868	120	10150.575	9934	11111	111	10285.171	9866	11928	69	10143.348	9924	11258	97	10256.000	9918	11281	74	10126.919	9928	11342
672	132	10119.728	9897	10767	120	10149.717	9926	10933	111	10202.063	9928	11660	69	10096.826	9898	10946	97	10231.732	9943	10827	74	10108.433	9903	11105
673	132	10108.522	9865	11443	120	10140.191	9905	12349	111	10328.693	9804	11448	69	10176.913	9892	11940	97	10308.618	9801	11815	74	10135.608	9890	10867
674	132	10126.113	9849	11074	120	10161.684	9785	11626	111	10312.207	9851	11947	69	10211.841	9871	11250	97	10227.330	9891	11527	74	10105.959	9886	10961
675	132	10145.833	9881	11213	120	10162.342	9924	11537	111	10223.567	9797	11239	69	10118.087	9936	10730	97	10226.104	9740	11540	74	10197.581	9899	11153
676	132	10147.447	9898	11223	120	10089.000	9912	11078	111	10242.847	9878	11432	69	10175.449	9828	10650	97	10211.310	9815	11353	74	10197.527	9863	11259
677	132	10165.651	9870	11520	120	10201.592	9911	11628	111	10212.189	9903	10968	69	10182.203	9843	11515	97	10215.825	9783	11453	74	10133.824	9898	11545
678	132	10070.667	9871	10696	120	10131.475	9935	10970	111	10286.774	9799	11373	69	10145.072	9875	11032	97	10264.701	9821	11644	74	10124.216	9913	10867
679	132	10129.333	9901	11632	120	10185.092	9846	11019	111	10175.135	9757	11626	69	10184.884	9901	10864	97	10228.618	9870	11446	74	10167.500	9913	10929
680	132	10063.704	9907	10820	120	10177.142	9875	11308	111	10208.964	9916	11317	69	10068.565	9874	10851	97	10188.742	9875	11108	74	10069.852	9903	10660
681	132	10101.470	9927	10905	120	10162.958	9869	11162	111	10206.729	9928	11469	69	10151.797	9926	11337	97	10170.072	9856	10980	74	10051.946	9888	10431
682	132	10121.788	9836	10977	120	10199.392	9924	11523	111	10215.181	9877	11309	69	10102.044	9909	11852	97	10303.629	9852	11923	74	10074.878	9891	10609
683	132	10171.644	9907	11259	120	10196.392	9904	11514	111	10139.216	9925	10877	69	10147.942	9931	11334	97	10233.011	9912	11356	74	10077.000	9937	10573
684	132	10087.530	9854	10606	120	10195.517	9931	11750	111	10219.667	9863	11837	69	10140.507	9911	11074	97	10215.918	9812	11155	74	10110.852	9849	11227
685	132	10107.174	9890	11328	120	10124.475	9878	10953	111	10234.072	9921	11439	69	10151.102	9927	11273	97	10260.794	9833	11295	74	10088.959	9916	10888
686	132	10156.341	9857	11097	120	10147.625	9945	11339	111	10244.576	9896	11357	69	10041.333	9883	10524	97	10324.588	9936	11489	74	10086.229	9916	11245
687	132	10156.909	9922	11860	120	10128.708	9870	11851	111	10146.712	9892	11492	69	10062.884	9905	10403	97	10201.124	9916	11341	74	10153.811	9847	10857
688	132	10170.651	9875	11781	120	10177.875	9887	11365	111	10094.910	9845	11145	69	10107.493	9894	10754	97	10228.154	9886	11562	74	10061.081	9910	10771
689	132	10095.053	9885	10835	120	10172.158	9914	12128	111	10131.478	9924	11046	69	10176.131	9933	11351	97	10106.433	9891	11198	74	10106.771	9863	11803
690	132	10069.561	9874	10845	120	10166.108	9892	11087	111	10112.243	9840	11035	69	10181.102	9901	10743	97	10198.907	9795	11649	74	10036.352	9916	10351
691	132	10057.197	9919	11191	120	10171.475	9786	11855	111	10105.982	9905	11196	69	10052.841	9932	10486	97	10083.113	9891	11056	74	10057.095	9894	10986
692	132	10096.500	9872	11275	120	10164.667	9910	11254	111	10121.234	9910	11947	69	10088.551	9920	11311	97	10207.783	9927	11399	74	10091.933	9853	11119
693	132	10073.266	9912	11142	120	10125.167	9925	10899	111	10088.604	9932	11112	69	10045.305	9914	11089	97	10214.629	9886	12391	74	10065.216	9860	10847
694	132	10101.992	9903	10930	120	10133.250	9865	10912	111	10093.883	9903	10762	69	10149.392	9894	10750	97	10170.711	9904	10944	74	10053.689	9931	10527
695	132	10046.811	9904	10619	120	10113.408	9772	11456	111	10040.667	9905	10904	69	10075.159	9890	10642	97	10160.072	9901	11062	74	10014.392	9940	10109
696	132	10097.318	9910	10762	120	10133.175	9834	11234	111	10113.315	9889	11627	69	10063.855	9914	10808	97	10240.969	9920	12473	74	10072.703	9933	10690
697	132	10081.508	9932	10644	120	10139.575	9773	11867	111	10124.910	9890	10805	69	10044.362	9918	10684	97	10150.186	9898	10793	74	10057.771	9883	10917
698	132	10084.522	9903	10685	120	10096.050	9913	11218	111	10091.738	9925	10736	69	10113.435	9896	11083	97	10144.000	9830	11022	74	10068.054	9914	10897
699	132	10093.522	9852	10972	120	10138.309	9867	11325	111	10103.360	9900	10886	69	10042.203	9887	10405	97	10076.000	9826	10660	74	10055.852	9929	10703
700	132	10052.561	9915	10666	120	10111.958	9795	11365	111	10105.982	9834	11882	69	10062.725	9904	10752	97	10272.794	9851	11595	74	10035.054	9922	10414
701	132	10089.076	9835	10735	120	10039.575	9937	10456	111	10082.486	9854	10974	69	10199.318	9880	11630	97	10126.866	9919	10692	74	10084.324	9892	10768
702	132	10115.500	9784	11211	120	10098.384	9915	11050	111	10078.631	9858	10670	69	10074.580	9924	10904	97	10322.588	9892	12019	74	10053.014	9915	10839
703	132	10071.734	9902	10741	120	10105.208	9758	12099	111	10070.405	9909	10540	69	10053.029	9895	10461	97	10217.186	9904	10983	74	10065.892	9930	11033
704	132	10107.387	9853	11140	120	10066.816	9880	10967	111	10126.955	9806	11263	69	10014.015	9911	10104	97	10231.835	9899	11282	74	10022.324	9924	10461
705	132	10089.038	9861	10912	120	10083.759	9911	11141	111	10102.099	9907	10975	69	10149.362	9925	11190	97	10203.742	9914	11153	74	10062.189	9872	10583
706	132	10047.046	9862	10998	120	10081.100	9927	11359	111	10118.153	9926	10987	69	10091.594	9870	10852	97	10133.959	9884	10939	74	10077.352	9853	11133
707	132	10080.704	9874	10956	120	10083.559	9894	10924	111	10136.108	9887	11372	69	10042.131	9937	10446	97	10180.186	9870	11150	74	10094.352	9902	11012
708	132	10056.720	9898	10538	120	10033.283	9909	10333	111	10110.595	9868	11345	69	10062.594	9894	10805	97	10280.536	9911	11841	74	10049.459	9905	10791
709	132	10108.197	9831	11604	120	10098.975	9924	11243	111	10055.640	9910	10771	69	10048.275	9922	10522	97	10194.011	9892	11004	74	10058.095	9806	10668
710	132	10132.516	9813	10957	120	10124.825	9851	10941	111	10092.450	9897	11136	69	10055.131	9932	10666	97	10199.330	9924	11207	74	10074.689	9926	10946
711	132	10071.258	9890	10959	120	10099.917	9837	11204	111	10141.774	9899	11305	69	10068.695	9897	10799	97	10240.711	9865	11742	74	10038.771	9902	10323
712	132	10144.083	9843	11556	120	10071.717	9886	10859	111	10120.892	9877	10987	69	10124.000	9940	11061	97	10148.227	9885	11754	74	10025.014	9916	10445
713	132	10069.121	9892	10802	120	10054.083	9908	10991	111	10112.352	9927	11139	69	10050.392	9906	10675	97	10160.330	9892	11191	74	10080.946	9877	10952
714	132	10068.288	9862	10825	120	10070.467	9880	10695	111	10110.414	9925	11237	69	10047.682	9911	10795	97	10124.938	9917	10912	74	10020.392	9894	10249
715	132	10079.651	9889	11052	120	10084.075	9914	11054	111	10109.676	9912	11003	69	10045.623	9906	10745	97	10185.588	9839	11251	74	10060.541	9866	10798
716	132	10151.894	9840	11339	120	10118.392	9905	11028	111	10077.495	9895	11136	69	10070.739	9878	11263	97	10135.907	9851	10692	74	10041.067	9925	10567
717	132	10134.917	9922	11769	120	10098.908	9913	10857	111	10126.865	9906	10795	69	10093.058	9902	10894	97	10167.433	9935	11086	74	10079.541	9920	10653
718	132	10186.212	9805	11178	120	10130.884	9921	11124	111	10108.991	9865	10922	69	10100.318	9920	10735	97	10252.711	9856	11426	74	10073.757	9942	11142
719	132	10194.333	9898	11540	120	10130.634	9888	10933	111	10133.531	9918	11124	69	10116.913	9908	11716	97	10143.896	9877	11315	74	10091.729	9906	10918
720	132	10254.288	9888	11908	120	10148.375	9903	10862	111	10202.054	9925	11037	69	10077.869	9919	10690	97	10099.763	9910	10940	74	10142.905	9896	10937
721	132	10201.568	9875	11235	120	10124.475	9932	11201	111	10122.622	9845	11686	69	10111.348	9874	10870	97	10134.113	9898	11174	74	10091.838	9904	10518
722	132	10193.772	9835	10989	120	10163.450	9842	11153	111	10153.162	9896	11642	69	10059.218	9916	10547	97	10312.670	9783	11817	74	10073.433	9892	10499
723	132	10207.296	9924	11272	120	10136.233	9916	11428	111	10162.352	9903	11345	69	10094.652	9909	11092	97	10259.649	9924	11398	74	10051.271	9901	10508
724	132	10189.076	9827	11340	120	10093.125	9852	11552	111	10191.145	9908	11097	69	10189.246	9903	11472	97	10234.186	9870	11947	74	10180.514	9872	11911
725	132	10226.772	9903	11689	120	10135.300	9870	10883	111	10174.288	9864	11817	69	10070.580	9928	10777	97	10239.557	9867	11469	74	10077.797	9925	10907
726	132	10219.796	9813	11503	120	10135.833	9918	11211	111	10111.928	9926	10826	69	10131.638	9926	11157	97	10290.351	9862	11911	74	10104.892	9860	10707
727	132	10171.613	9915	11511	120	10149.191	9840	11412	111	10256.072	9869	11792	69	10136.884	9903	11142	97	10387.062	9931	12408	74	10079.189	9866	10602
728	132	10165.083	9829	11231	120	10114.608	9931	11031	111	10205.243	9783	11966	69	10068.869	9841	10982	97	10298.742	9760	11661	74	10096.473	9810	10681
729	132	10110.538	9925	10877	120	10151.184	9902	11072	111	10143.369	9809	11265	69	10122.608	9923	11196	97	10246.804	9793	11600	74	10085.122	9897	10955
730	132	10210.038	9827	11342	120	10089.900	9924	10884	111	10190.126	9894	11380	69	10105.116	9932	11046	97	10304.423	9711	11264	74	10145.919	9924	11375
731	132	10141.530	9891	11414	120	10147.458	9852	11836	111	10160.181	9864	11233	69	10179.956	9910	11512	97	10289.268	9924	11993	74	10076.608	9889	10708
732	132	10201.508	9899	11545	120	10147.792	9865	11355	111	10297.946	9906	11843	69	10086.145	9930	11092	97	10260.577	9906	11007	74	10120.352	9940	11335
733	132	10145.424	9912	11203	120	10196.009	9853	11684	111	10236.892	9849	11397	69	10121.000	9930	10690	97	10320.732	9897	11839	74	10131.662	9889	11448
734	132	10187.000	9889	11420	120	10144.509	9915	11178	111	10099.784	9902	10973	69	10067.058	9908	10667	97	10146.175	9859	11043	74	10096.581	9880	10670
735	132	10181.159	9912	11244	120	10106.866	9922	10903	111	10197.307	9911	11183	69	10064.333	9918	10679	97	10460.753	9884	11878	74	10181.797	9913	11743
736	132	10166.228	9813	10754	120	10100.358	9927	10711	111	10194.586	9877	11421	69	10082.855	9838	11067	97	10332.608	9798	11596	74	10133.338	9891	11202
737	132	10238.637	9898	11533	120	10137.134	9907	11182	111	10236.279	9882	12559	69	10146.058	9911	11464	97	10353.175	9868	11569	74	10114.905	9918	11068
738	132	10233.788	9862	12804	120	10081.967	9860	11117	111	10148.819	9891	11428	69	10113.754	9826	11236	97	10271.340	9816	11751	74	10100.676	9909	10963
739	132	10067.296	9862	10500	120	10163.434	9853	11790	111	10169.396	9840	11472	69	10077.044	9905	10599	97	10260.525	9846	11482	74	10077.014	9939	10534
740	132	10200.522	9884	11630	120	10136.775	9919	11830	111	10113.883	9856	10818	69	10045.826	9909	10457	97	10284.835	9884	12218	74	10145.203	9935	11448
741	132	10128.766	9906	11144	120	10121.066	9854	10897	111	10112.829	9837	10813	69	10103.928	9878	10660	97	10329.855	9768	11547	74	10167.676	9844	11813
742	132	10171.978	9783	11837	120	10132.700	9917	11269	111	10158.531	9845	10815	69	10085.231	9877	10814	97	10361.310	9896	12216	74	10114.919	9871	10622
743	132	10194.538	9803	11039	120	10166.525	9868	11248	111	10092.279	9927	11048	69	10045.493	9942	10560	97	10224.918	9867	11358	74	10055.041	9917	10931
744	132	10200.212	9877	11736	120	10161.608	9904	11405	111	10122.829	9838	11024	69	10044.884	9937	10421	97	10295.310	9778	11806	74	10053.162	9914	10380
745	132	10194.439	9846	11147	120	10167.184	9825	11493	111	10159.567	9924	11202	69	10094.551	9920	11401	97	10207.547	9807	12069	74	10166.203	9857	11070
746	132	10139.992	9870	11115	120	10158.642	9925	11532	111	10173.595	9789	11399	69	10070.420	9927	10390	97	10299.371	9773	11578	74	10099.135	9936	10578
747	132	10184.144	9863	11249	120	10222.708	9811	10985	111	10116.550	9892	11656	69	10079.985	9929	10688	97	10175.227	9895	10871	74	10111.608	9889	11034
748	132	10165.197	9843	11475	120	10163.917	9905	11464	111	10124.081	9869	11252	69	10091.985	9913	10558	97	10245.804	9883	11241	74	10107.392	9889	10897
749	132	10112.629	9871	11262	120	10173.092	9885	11125	111	10047.685	9906	10778	69	10184.985	9887	11130	97	10156.732	9853	10851	74	10111.392	9878	11623
750	132	10080.879	9848	10916	120	10148.575	9882	11035	111	10100.847	9899	11378	69	10111.782	9847	11130	97	10245.525	9818	12420	74	10090.148	9920	11190
751	132	10150.887	9909	11345	120	10171.292	9876	11054	111	10118.262	9866	11155	69	10097.000	9910	11236	97	10177.938	9843	11652	74	10067.392	9892	10881
752	132	10101.924	9874	10973	120	10196.575	9893	11111	111	10038.288	9904	10367	69	10070.667	9878	10824	97	10147.742	9859	11107	74	10188.500	9888	11038
753	132	10114.954	9871	10995	120	10173.975	9849	11101	111	10116.469	9914	11024	69	10135.652	9916	11285	97	10202.557	9823	11321	74	10063.716	9914	10632
754	132	10115.266	9906	11167	120	10128.259	9894	10964	111	10062.937	9916	10700	69	10075.769	9901	10871	97	10197.289	9853	11255	74	10093.784	9848	11078
755	132	10056.546	9921	11034	120	10090.542	9925	11250	111	10084.819	9869	11171	69	10029.797	9922	10447	97	10177.392	9872	10997	74	10043.000	9922	10487
756	132	10095.516	9881	10660	120	10047.983	9896	10844	111	10071.648	9902	11098	69	10095.826	9922	10987	97	10094.433	9863	10993	74	10057.324	9920	10385
757	132	10065.712	9912	10724	120	10084.150	9859	11018	111	10055.874	9934	10476	69	10068.102	9906	10996	97	10177.773	9779	11813	74	10088.392	9863	10802
758	132	10097.272	9890	10897	120	10089.417	9880	10789	111	10115.883	9856	10818	69	10043.594	9924	10441	97	10143.299	9907	11501	74	10044.392	9912	10407
759	132	10100.371	9879	10687	120	10098.208	9892	10960	111	10074.081	9901	10880	69	10050.362	9902	10367	97	10236.825	9883	11362	74	10149.648	9789	12046
760	132	10110.530	9883	10755	120	10195.825	9865	11530	111	10092.226	9905	11079	69	10046.464	9900	10982	97	10250.217	9876	11603	74	10091.729	9922	10840
761	132	10108.637	9884	11056	120	10147.100	9912	11485	111	10117.036	9891	10809	69	10065.971	9881	10886	97	10235.340	9790	11745	74	10023.986	9908	10584
762	132	10075.962	9875	10648	120	10176.825	9813	11804	111	10081.352	9913	11159	69	10134.348	9926	11014	97	10139.690	9904	11013	74	10033.365	9928	10641
763	132	10090.022	9881	11178	120	10100.275	9838	12037	111	10044.352	9901	10698	69	10094.797	9887	10723	97	10161.536	9853	11105	74	10106.771	9872	11219
764	132	10080.667	9873	10984	120	10121.559	9872	11330	111	10068.181	9850	10836	69	10065.000	9926	10659	97	10102.660	9916	10982	74	10066.041	9909	10691
765	132	10054.871	9917	11194	120	10051.991	9922	10690	111	10048.505	9873	10876	69	10066.855	9888	11593	97	10106.289	9854	11483	74	10048.648	9932	10608
766	132	10045.318	9890	10739	120	10118.691	9833	11167	111	10120.559	9928	11278	69	10031.797	9914	10386	97	10134.794	9838	11224	74	10144.000	9906	10988
767	132	10109.621	9813	11049	120	10126.608	9883	11367	111	10108.901	9771	11069	69	10084.188	9926	11092	97	10090.989	9873	10831	74	10050.852	9952	10464
768	132	10076.454	9892	10742	120	10114.875	9938	11469	111	10097.090	9915	11018	69	10058.333	9893	10692	97	10092.711	9894	10757	74	10052.365	9912	10523
769	132	10067.856	9892	11699	120	10125.934	9869	11419	111	10032.145	9898	10510	69	10159.493	9851	10869	97	10098.464	9923	10831	74	10033.243	9928	10492
770	132	10111.811	9919	11354	120	10060.958	9918	10423	111	10060.693	9864	11009	69	10026.608	9866	10386	97	10110.206	9878	11070	74	10031.771	9860	10363
771	132	10066.288	9866	11139	120	10137.783	9890	11046	111	10064.901	9913	10643	69	10091.116	9929	10694	97	10138.052	9894	11226	74	10079.243	9901	10735
772	132	10063.826	9873	10807	120	10071.333	9933	10779	111	10099.847	9897	11258	69	10078.826	9877	11029	97	10170.072	9896	11667	74	10066.473	9914	10616
773	132	10086.454	9876	11061	120	10049.917	9904	10577	111	10027.081	9910	10318	69	10101.536	9904	10590	97	10104.052	9849	10957	74	10097.392	9888	10829
774	132	10068.863	9853	10810	120	10056.200	9915	10615	111	10094.865	9916	10927	69	10100.667	9825	10873	97	10118.062	9904	10744	74	10048.203	9942	10539
775	132	10153.076	9889	11665	120	10099.684	9908	10949	111	10072.216	9820	11078	69	10054.188	9931	10377	97	10083.640	9892	10861	74	10144.000	9873	11377
776	132	10082.863	9847	11622	120	10134.033	9912	11163	111	10123.207	9896	10939	69	10152.449	9937	11136	97	10144.753	9877	11194	74	10028.271	9894	10365
777	132	10091.568	9921	10820	120	10163.991	9862	11007	111	10158.469	9923	11086	69	10130.203	9910	10922	97	10156.896	9943	11069	74	10133.271	9915	11312
778	132	10159.439	9885	11343	120	10101.600	9915	11032	111	10177.252	9895	11416	69	10242.333	9936	11344	97	10125.464	9853	10876	74	10248.486	9905	11294
779	132	10163.076	9931	11396	120	10105.792	9925	11059	111	10225.405	9875	11334	69	10063.362	9903	10585	97	10131.835	9855	10801	74	10089.771	9927	11083
780	132	10211.992	9826	11327	120	10168.733	9902	12067	111	10250.036	9915	11459	69	10221.521	9915	11740	97	10218.608	9839	11916	74	10094.784	9930	10837
781	132	10176.053	9898	11129	120	10103.366	9894	11103	111	10264.369	9822	11295	69	10140.565	9848	11621	97	10220.773	9889	11370	74	10140.581	9886	11102
782	132	10180.758	9856	11707	120	10219.259	9817	11956	111	10263.153	9798	11523	69	10188.956	9852	11168	97	10245.340	9881	11287	74	10127.135	9815	10917
783	132	10147.659	9876	11246	120	10211.417	9762	12477	111	10271.784	9851	11704	69	10129.044	9921	11162	97	10123.547	9852	11172	74	10130.648	9902	11057
784	132	10127.954	9904	10989	120	10081.550	9916	10667	111	10254.117	9831	11507	69	10142.739	9924	11121	97	10201.041	9910	11176	74	10140.595	9853	11413
785	132	10078.734	9890	10746	120	10161.759	9912	11070	111	10176.262	9883	11128	69	10236.812	9900	11492	97	10245.742	9915	11237	74	10158.689	9920	12085
786	132	10196.637	9898	11224	120	10203.767	9843	11621	111	10251.829	9902	11196	69	10250.710	9951	11907	97	10313.392	9865	12116	74	10089.459	9881	11627
787	132	10163.750	9915	11553	120	10145.858	9904	11061	111	10155.703	9833	11124	69	10175.521	9922	11113	97	10321.154	9836	11414	74	10252.959	9905	11331
788	132	10159.984	9870	12011	120	10198.900	9932	11426	111	10196.378	9886	12365	69	10160.116	9939	11249	97	10303.773	9858	11417	74	10142.229	9888	10905
789	132	10180.561	9862	11567	120	10101.866	9920	11274	111	10219.243	9853	11479	69	10204.058	9876	11487	97	10279.773	9877	11513	74	10121.797	9889	10994
790	132	10163.894	9848	11146	120	10197.792	9887	11356	111	10143.531	9885	11015	69	10159.507	9836	10978	97	10293.588	9890	11860	74	10091.919	9861	11419
791	132	10142.016	9931	11672	120	10140.333	9883	11137	111	10205.226	9913	11344	69	10185.174	9822	11307	97	10351.299	9901	12096	74	10100.041	9915	10655
792	132	10154.113	9794	11016	120	10103.233	9874	11595	111	10217.414	9915	11698	69	10127.000	9876	11033	97	10322.289	9811	11340	74	10207.014	9920	12876
793	132	10104.333	9827	11189	120	10184.191	9810	11896	111	10302.748	9816	11954	69	10174.000	9891	11392	97	10288.938	9824	12100	74	10224.743	9890	12239
794	132	10107.099	9895	11443	120	10150.475	9909	11094	111	10150.693	9902	11094	69	10309.203	9906	12048	97	10442.896	9841	12430	74	10116.027	9939	10982
795	132	10193.522	9827	11646	120	10161.934	9811	12269	111	10187.829	9821	11756	69	10199.565	9798	11002	97	10288.649	9879	11952	74	10132.324	9856	10929
796	132	10134.326	9841	11085	120	10195.717	9925	11427	111	10168.928	9948	11244	69	10212.015	9919	12390	97	10264.825	9781	11238	74	10108.757	9940	10893
797	132	10104.947	9807	10780	120	10128.483	9820	10695	111	10180.648	9924	12086	69	10155.580	9860	10888	97	10263.247	9881	11503	74	10051.514	9831	10562
798	132	10136.182	9881	11047	120	10161.217	9902	11399	111	10151.297	9908	11137	69	10039.754	9918	10533	97	10272.392	9808	11650	74	10120.784	9911	11077
799	132	10141.272	9846	10828	120	10174.450	9856	11050	111	10108.135	9898	10760	69	10073.377	9946	10546	97	10237.495	9754	11486	74	10063.567	9912	10715
800	132	10085.796	9851	11251	120	10149.875	9896	11325	111	10155.667	9901	11318	69	10205.305	9820	11536	97	10392.475	9690	12061	74	10077.527	9817	10955
801	132	10121.766	9884	10918	120	10185.533	9841	11359	111	10061.793	9884	11000	69	10125.159	9941	10963	97	10266.031	9890	12138	74	10102.446	9844	10710
802	132	10170.530	9891	11915	120	10119.500	9898	11298	111	10119.612	9911	11466	69	10120.769	9868	11098	97	10372.299	9892	12231	74	10097.689	9819	10986
803	132	10089.303	9865	10790	120	10168.991	9867	11294	111	10164.576	9925	11316	69	10185.682	9957	11047	97	10279.618	9883	11526	74	10171.405	9871	11564
804	132	10092.106	9870	11067	120	10091.233	9915	10783	111	10105.495	9860	10766	69	10079.015	9850	10734	97	10280.072	9869	12382	74	10030.148	9887	10436
805	132	10139.538	9850	11089	120	10219.858	9881	11398	111	10092.388	9870	11118	69	10041.290	9929	10664	97	10308.453	9908	11572	74	10073.446	9926	10985
806	132	10080.924	9908	10873	120	10321.517	9880	11564	111	10094.847	9919	11089	69	10130.261	9898	10936	97	10265.351	9903	11272	74	10100.446	9933	10581
807	132	10106.394	9860	10682	120	10144.025	9896	11167	111	10034.459	9884	10529	69	10064.231	9933	10516	97	10394.567	9871	12064	74	10070.919	9878	10553
808	132	10130.599	9924	11059	120	10187.700	9936	11430	111	10106.667	9830	10942	69	10182.898	9848	11268	97	10327.310	9876	11603	74	10068.771	9891	11077
809	132	10097.424	9897	10701	120	10207.700	9775	11570	111	10125.622	9885	11555	69	10189.608	9896	12167	97	10277.525	9827	11141	74	10044.311	9919	10359
810	132	10094.129	9901	10991	120	10165.050	9891	11633	111	10078.531	9854	11157	69	10067.956	9927	10610	97	10248.794	9916	11511	74	10041.608	9926	10632
811	132	10121.561	9916	11095	120	10130.775	9864	11004	111	10075.657	9921	11199	69	10046.812	9899	10895	97	10246.330	9932	11576	74	10089.446	9873	11114
812	132	10116.697	9875	11092	120	10133.425	9895	11084	111	10067.847	9920	11086	69	10137.000	9905	11862	97	10279.104	9900	11806	74	10077.622	9893	10457
813	132	10066.637	9886	10788	120	10153.800	9906	10964	111	10058.721	9900	10717	69	10082.841	9934	10838	97	10245.918	9934	11265	74	10057.716	9929	10800
814	132	10132.484	9791	11843	120	10141.858	9938	10955	111	10110.693	9861	11212	69	10055.667	9933	10532	97	10192.567	9901	11796	74	10085.176	9895	10625
815	132	10158.106	9854	11277	120	10161.542	9841	11407	111	10064.063	9903	11111	69	10103.333	9922	11150	97	10216.742	9894	11725	74	10074.338	9893	10710
816	132	10095.106	9903	11010	120	10107.700	9864	11334	111	10051.937	9901	11053	69	10069.710	9869	10819	97	10212.907	9875	11105	74	10067.986	9900	10635
817	132	10155.030	9926	11605	120	10149.991	9812	11407	111	10092.486	9912	11345	69	10066.449	9947	10587	97	10136.711	9848	10970	74	10046.865	9896	10699
818	132	10075.061	9838	11021	120	10146.533	9868	11018	111	10080.973	9918	10889	69	10116.580	9893	10913	97	10163.196	9914	10875	74	10080.797	9852	11001
819	132	10090.394	9900	11012	120	10132.483	9866	10978	111	10071.640	9911	10543	69	10062.913	9953	10481	97	10219.237	9918	11245	74	10074.595	9924	10881
820	132	10077.841	9902	11221	120	10150.533	9925	11156	111	10029.171	9920	10626	69	10106.044	9920	11350	97	10157.711	9904	11496	74	10060.892	9906	10547
821	132	10097.561	9861	11207	120	10173.217	9870	11275	111	10107.469	9869	10841	69	10024.029	9896	10359	97	10193.763	9850	11139	74	10078.459	9868	10949
822	132	10105.356	9909	11253	120	10176.759	9852	11424	111	10073.667	9884	10625	69	10061.594	9934	10622	97	10240.547	9832	11454	74	10060.257	9886	11429
823	132	10117.621	9824	10794	120	10103.108	9921	10804	111	10033.955	9916	10485	69	10088.015	9907	11109	97	10110.959	9911	11064	74	10065.865	9899	11222
824	132	10071.349	9885	11190	120	10096.800	9876	11226	111	10060.252	9909	10944	69	10041.536	9930	10798	97	10155.412	9869	10982	74	10065.054	9907	11197
825	132	10093.159	9887	11710	120	10160.108	9792	11264	111	10055.865	9919	10499	69	10052.333	9950	10419	97	10229.547	9683	12174	74	10050.729	9933	10863
826	132	10075.970	9876	10568	120	10105.375	9907	11615	111	10082.657	9883	10571	69	10078.884	9898	10947	97	10124.423	9884	10848	74	10096.459	9930	10947
827	132	10110.720	9886	11475	120	10070.858	9915	10879	111	10064.505	9918	11090	69	10047.782	9913	10814	97	10157.979	9917	11148	74	10052.027	9891	10432
828	132	10095.167	9910	10878	120	10084.175	9894	10836	111	10026.901	9946	10233	69	10077.261	9911	10746	97	10169.773	9804	10995	74	10046.852	9889	10941
829	132	10058.644	9910	10880	120	10096.316	9903	11197	111	10073.657	9927	10838	69	10095.174	9919	10713	97	10211.021	9896	12212	74	10030.203	9910	10570
830	132	10127.038	9840	12082	120	10088.009	9893	10957	111	10059.567	9911	10793	69	10052.565	9920	10489	97	10102.351	9923	11166	74	10057.567	9903	10388
831	132	10127.220	9882	11372	120	10076.375	9896	10873	111	10068.855	9907	10790	69	10099.174	9894	10712	97	10084.011	9937	10848	74	10034.716	9935	10319
832	132	10127.076	9928	11017	120	10100.017	9920	11035	111	10071.297	9832	11025	69	10080.464	9882	10624	97	10180.773	9842	11214	74	10069.689	9935	10674
833	132	10074.871	9861	11219	120	10093.783	9887	10812	111	10075.550	9865	11335	69	10066.449	9918	10917	97	10248.814	9929	11318	74	10069.973	9860	10489
834	132	10133.871	9904	11136	120	10140.958	9894	11620	111	10227.522	9840	12271	69	10062.565	9903	10567	97	10087.525	9889	10605	74	10148.567	9905	11458
835	132	10169.599	9921	11789	120	10093.975	9874	11223	111	10158.928	9856	11129	69	10133.188	9882	11492	97	10247.371	9905	11440	74	10104.054	9903	11113
836	132	10147.954	9905	10898	120	10123.217	9892	10924	111	10255.855	9902	12122	69	10129.087	9905	11223	97	10093.340	9870	11190	74	10085.905	9919	10740
837	132	10195.424	9874	11028	120	10153.884	9911	11083	111	10225.829	9908	11720	69	10145.174	9923	11333	97	10229.979	9895	11387	74	10087.311	9940	11093
838	132	10257.766	9898	11659	120	10134.658	9917	11133	111	10292.576	9853	13256	69	10096.305	9899	11250	97	10262.649	9902	11663	74	10212.297	9892	11975
839	132	10210.712	9913	11844	120	10169.184	9951	11413	111	10152.514	9926	11913	69	10199.087	9953	11256	97	10234.154	9832	11311	74	10109.554	9941	10820
840	132	10135.811	9894	11081	120	10200.325	9885	11462	111	10330.693	9705	11808	69	10171.551	9911	10672	97	10257.340	9877	11223	74	10076.311	9908	10735
841	132	10251.447	9778	11247	120	10240.733	9888	11447	111	10240.819	9839	11253	69	10174.725	9890	11041	97	10277.000	9894	11345	74	10126.986	9899	11083
842	132	10138.159	9850	10821	120	10202.625	9866	11349	111	10198.883	9881	12113	69	10207.479	9905	10815	97	10382.217	9882	12280	74	10109.716	9877	10661
843	132	10264.439	9920	13070	120	10209.384	9865	11363	111	10235.567	9888	11509	69	10147.464	9909	11076	97	10238.742	9925	11472	74	10133.297	9916	11202
844	132	10156.447	9922	10912	120	10161.975	9744	12705	111	10352.721	9910	11463	69	10107.044	9896	10671	97	10318.475	9831	11857	74	10152.189	9936	10798
845	132	10231.561	9879	11465	120	10147.425	9920	11037	111	10192.892	9810	11104	69	10144.725	9856	11277	97	10306.681	9900	11593	74	10069.027	9936	11256
846	132	10205.637	9893	11926	120	10143.967	9834	11205	111	10279.469	9900	12932	69	10084.812	9876	10706	97	10197.495	9754	11151	74	10092.446	9870	10843
847	132	10171.144	9843	11196	120	10225.533	9907	11399	111	10186.946	9826	10963	69	10169.087	9884	11039	97	10340.516	9825	11717	74	10106.433	9907	11196
848	132	10184.099	9911	12320	120	10135.350	9882	11187	111	10211.171	9922	11705	69	10195.913	9925	11607	97	10250.855	9769	11451	74	10034.703	9917	10308
849	132	10178.728	9899	11209	120	10143.158	9892	11497	111	10214.135	9893	11759	69	10084.565	9926	10767	97	10240.938	9927	11479	74	10067.014	9920	10782
850	132	10146.576	9895	11112	120	10115.325	9885	11173	111	10227.640	9796	11645	69	10086.841	9924	10639	97	10282.031	9851	11482	74	10136.311	9860	11088
851	132	10177.409	9733	11386	120	10198.225	9835	10999	111	10198.090	9864	11154	69	10192.551	9874	11160	97	10274.475	9915	11933	74	10066.108	9935	10613
852	132	10088.311	9908	10633	120	10132.250	9878	10986	111	10158.946	9874	11180	69	10141.188	9886	10983	97	10267.640	9701	11200	74	10059.567	9893	10628
853	132	10141.606	9862	11197	120	10229.217	9906	11359	111	10206.153	9906	11549	69	10088.507	9890	10716	97	10232.918	9915	11152	74	10103.811	9896	10837
854	132	10141.083	9869	11957	120	10217.100	9850	11349	111	10153.819	9788	11632	69	10170.015	9884	11325	97	10182.011	9864	11268	74	10145.486	9845	11141
855	132	10111.992	9904	11099	120	10179.233	9903	11180	111	10169.369	9881	11094	69	10241.898	9857	11398	97	10194.701	9772	11125	74	10115.311	9848	11448
856	132	10131.318	9886	11939	120	10162.983	9890	11146	111	10160.729	9909	11425	69	10131.479	9915	11004	97	10193.763	9814	10940	74	10095.352	9914	11204
857	132	10119.349	9872	11155	120	10181.875	9852	11218	111	10119.604	9836	11061	69	10141.333	9880	11009	97	10118.217	9911	10737	74	10059.229	9929	10532
858	132	10111.228	9898	10923	120	10195.267	9856	12043	111	10162.657	9916	11071	69	10201.536	9894	11356	97	10244.711	9929	11019	74	10087.635	9888	11029
859	132	10183.674	9927	11697	120	10154.616	9845	11677	111	10129.973	9933	11115	69	10176.058	9913	11204	97	10101.310	9946	10930	74	10141.365	9922	11305
860	132	10169.932	9856	11321	120	10204.417	9877	11349	111	10102.441	9860	10710	69	10166.623	9928	11176	97	10248.165	9772	11592	74	10053.824	9921	10670
861	132	10113.978	9849	11298	120	10169.575	9898	11442	111	10125.937	9837	10807	69	10226.826	9819	11520	97	10193.237	9881	12051	74	10132.216	9868	10824
862	132	10166.454	9833	11270	120	10190.092	9842	11876	111	10087.874	9911	11318	69	10155.188	9909	11196	97	10087.412	9882	10700	74	10064.378	9909	10537
863	132	10098.750	9870	11103	120	10174.783	9868	12318	111	10159.892	9888	11128	69	10201.290	9889	11225	97	10181.938	9868	11528	74	10100.108	9906	10686
864	132	10149.516	9899	11486	120	10165.759	9790	10912	111	10088.315	9906	11059	69	10038.826	9910	10815	97	10229.588	9856	11200	74	10111.473	9861	10627
865	132	10135.894	9911	11528	120	10236.642	9761	11563	111	10120.189	9871	11488	69	10040.493	9933	10744	97	10199.742	9893	11079	74	10046.595	9922	10618
866	132	10076.917	9868	10673	120	10175.425	9906	11751	111	10080.352	9848	11135	69	10172.623	9893	10981	97	10191.876	9898	11391	74	10058.595	9912	11043
867	132	10142.030	9915	11087	120	10185.358	9868	11363	111	10053.676	9884	10569	69	10200.072	9926	11371	97	10164.371	9871	11269	74	10042.229	9934	10461
868	132	10152.470	9786	11421	120	10125.375	9890	10999	111	10070.738	9910	10751	69	10080.420	9853	10930	97	10211.959	9783	11226	74	10135.257	9907	10813
869	132	10134.258	9899	11355	120	10102.500	9875	10794	111	10094.009	9894	10920	69	10147.131	9865	11214	97	10168.855	9797	12173	74	10028.608	9938	10546
870	132	10056.856	9894	10431	120	10149.309	9883	11219	111	10042.162	9917	10605	69	10105.362	9817	11435	97	10093.423	9876	10695	74	10117.243	9904	10647
871	132	10086.016	9885	11086	120	10091.650	9906	10934	111	10034.153	9890	10601	69	10099.203	9901	11191	97	10154.000	9867	11177	74	10079.527	9917	10928
872	132	10117.197	9895	10901	120	10106.316	9917	10876	111	10075.288	9845	11010	69	10060.058	9891	10507	97	10126.453	9896	10776	74	10071.122	9933	10567
873	132	10093.492	9883	11480	120	10111.642	9893	11470	111	10065.207	9924	10738	69	10169.985	9852	11610	97	10201.753	9842	11126	74	10104.852	9912	11301
874	132	10057.061	9871	10718	120	10060.309	9860	10877	111	10049.522	9916	10771	69	10077.116	9926	10857	97	10105.443	9918	10845	74	10056.054	9912	10789
875	132	10084.651	9889	10995	120	10113.908	9898	10786	111	10074.703	9921	11032	69	10106.608	9929	10789	97	10193.855	9892	11820	74	10056.297	9909	10663
876	132	10121.333	9779	11292	120	10131.975	9914	10893	111	10046.657	9907	10454	69	10083.725	9877	10701	97	10114.804	9872	11004	74	10067.729	9897	10643
877	132	10086.637	9923	11321	120	10081.500	9902	10983	111	10050.315	9872	10635	69	10095.493	9916	11039	97	10081.495	9921	10657	74	10059.716	9813	10864
878	132	10096.167	9909	11026	120	10084.283	9911	11630	111	10123.973	9869	11000	69	10035.521	9920	10432	97	10127.072	9920	11230	74	10070.838	9897	10800
879	132	10093.742	9857	10740	120	10082.408	9879	11240	111	10046.982	9908	10545	69	10043.884	9904	10604	97	10060.134	9900	11105	74	10097.176	9909	11050
880	132	10088.174	9900	11101	120	10120.384	9839	11537	111	10103.784	9920	11291	69	10077.536	9925	10578	97	10150.649	9879	11042	74	10012.959	9940	10150
881	132	10072.447	9880	11022	120	10043.958	9897	10456	111	10070.226	9884	10881	69	10061.826	9885	10927	97	10119.124	9858	11139	74	10038.595	9881	10394
882	132	10061.387	9901	10917	120	10075.550	9886	11064	111	10071.018	9922	11080	69	10081.058	9879	10497	97	10119.804	9896	10781	74	10051.433	9932	10586
883	132	10095.871	9892	11317	120	10100.525	9887	10998	111	10080.307	9900	10756	69	10046.971	9908	10754	97	10108.722	9905	10826	74	10093.271	9900	11130
884	132	10077.621	9900	11143	120	10131.816	9880	11334	111	10057.315	9917	11457	69	10069.203	9939	10629	97	10163.154	9846	11423	74	10082.338	9921	10606
885	132	10068.970	9853	11207	120	10108.741	9762	11866	111	10041.522	9879	11284	69	10075.898	9864	10773	97	10116.011	9748	11818	74	10047.148	9898	10708
886	132	10098.629	9862	10940	120	10061.525	9912	10995	111	10060.874	9869	10776	69	10052.695	9912	10726	97	10114.598	9914	11036	74	10082.108	9926	11469
887	132	10049.197	9887	10653	120	10122.634	9877	11618	111	10054.396	9895	10726	69	10104.058	9924	10840	97	10097.938	9926	10754	74	10040.067	9911	10813
888	132	10122.113	9796	11537	120	10125.500	9904	11322	111	10012.721	9887	10214	69	10122.464	9913	11304	97	10060.876	9903	10753	74	10052.757	9917	10824
889	132	10046.234	9912	10656	120	10048.392	9896	10854	111	10032.288	9919	11357	69	10055.131	9928	10965	97	10128.258	9855	10971	74	10047.419	9921	11146
890	132	10043.780	9874	10617	120	10081.200	9903	11108	111	10053.153	9923	10512	69	10019.754	9897	10135	97	10057.887	9919	10657	74	10029.838	9886	10665
891	132	10072.401	9892	11425	120	10133.475	9916	11238	111	10067.883	9894	11017	69	10085.608	9907	11066	97	10134.948	9890	11080	74	10072.433	9874	10698
892	132	10123.341	9868	11383	120	10085.825	9887	11089	111	10094.117	9886	11011	69	10023.956	9914	10424	97	10156.072	9910	11379	74	10056.041	9922	10378
893	132	10111.704	9912	10892	120	10077.208	9857	11050	111	10038.333	9913	10538	69	10080.188	9856	10594	97	10138.660	9902	11617	74	10057.162	9924	10504
894	132	10186.000	9905	11566	120	10082.833	9884	10930	111	10040.819	9903	10731	69	10036.029	9900	10505	97	10255.753	9802	12193	74	10033.595	9925	10412
895	132	10195.629	9900	11390	120	10119.608	9869	11992	111	10072.595	9865	10895	69	10110.231	9934	11235	97	10133.175	9914	11271	74	10071.811	9876	10794
896	132	10125.909	9907	10771	120	10074.217	9853	11072	111	10219.874	9784	11478	69	10087.464	9949	10701	97	10117.732	9923	10858	74	10093.635	9897	10770
897	132	10187.894	9915	11403	120	10110.025	9908	10927	111	10135.522	9885	11426	69	10140.855	9874	11185	97	10144.536	9807	11056	74	10057.027	9856	10740
898	132	10224.879	9878	11798	120	10138.842	9850	11145	111	10132.793	9849	11183	69	10079.565	9896	10644	97	10272.969	9890	11534	74	10105.284	9835	10892
899	132	10184.970	9891	11742	120	10131.375	9900	12103	111	10186.514	9871	10998	69	10053.594	9921	10510	97	10170.093	9923	10957	74	10113.500	9920	11194
900	132	10182.772	9852	11537	120	10077.450	9891	10703	111	10165.307	9909	11134	69	10037.797	9907	10476	97	10185.011	9934	11400	74	10111.433	9884	10799
901	132	10234.818	9886	11874	120	10079.342	9889	10624	111	10125.883	9870	11318	69	10075.754	9937	10605	97	10149.547	9893	10905	74	10125.824	9922	10761
902	132	10206.159	9928	11273	120	10069.958	9896	10825	111	10244.693	9909	11211	69	10061.608	9925	11025	97	10219.814	9948	12125	74	10156.865	9904	10990
903	132	10164.204	9915	11582	120	10133.125	9755	10857	111	10199.414	9834	11480	69	10052.015	9919	10751	97	10137.000	9885	10553	74	10195.189	9897	10870
904	132	10148.939	9870	11136	120	10160.300	9906	11651	111	10143.000	9902	11035	69	10060.956	9911	10702	97	10347.835	9838	11842	74	10064.648	9926	10658
905	132	10187.478	9771	11390	120	10094.600	9936	10738	111	10089.550	9851	10958	69	10046.072	9917	10920	97	10339.763	9946	11271	74	10083.041	9914	10539
906	132	10248.917	9852	11396	120	10100.075	9903	11104	111	10096.693	9881	11212	69	10113.377	9880	11045	97	10279.371	9885	11583	74	10166.352	9950	11413
907	132	10182.674	9894	11045	120	10103.441	9874	11158	111	10063.586	9897	10984	69	10072.406	9906	10836	97	10244.896	9872	11527	74	10092.514	9890	10682
908	132	10219.401	9893	11735	120	10126.392	9928	11175	111	10097.478	9933	11375	69	10028.072	9901	10359	97	10406.753	9923	12165	74	10116.027	9903	11227
909	132	10195.887	9864	11769	120	10176.175	9861	11112	111	10070.279	9904	11036	69	10086.362	9887	10903	97	10324.701	9868	11032	74	10150.500	9893	10995
910	132	10229.788	9834	12665	120	10171.175	9875	12045	111	10152.748	9904	11409	69	10060.667	9946	10640	97	10296.629	9840	12280	74	10153.933	9904	10873
911	132	10209.159	9874	11082	120	10216.083	9872	11073	111	10061.450	9880	10745	69	10038.449	9942	10305	97	10238.618	9820	11814	74	10132.541	9939	11084
912	132	10271.856	9838	11614	120	10171.816	9780	11798	111	10056.441	9881	10596	69	10092.261	9904	11046	97	10345.701	9920	11534	74	10222.473	9880	11300
913	132	10213.568	9879	12185	120	10141.017	9888	10921	111	10099.883	9895	11054	69	10095.536	9884	10807	97	10507.412	9882	12810	74	10277.933	9948	11877
914	132	10241.530	9807	11576	120	10188.392	9873	11330	111	10059.495	9800	11524	69	10140.594	9857	10958	97	10226.887	9910	11314	74	10104.433	9894	11734
915	132	10224.651	9889	10967	120	10207.134	9906	11262	111	10054.459	9892	11303	69	10027.218	9906	10379	97	10487.928	9897	12317	74	10175.865	9918	11250
916	132	10225.720	9909	11163	120	10116.241	9920	10899	111	10069.946	9858	11330	69	10132.116	9890	11061	97	10408.443	9941	11737	74	10165.135	9801	11660
917	132	10160.682	9915	11737	120	10132.175	9919	10713	111	10049.243	9917	10663	69	10120.102	9904	11068	97	10360.938	9763	11392	74	10145.771	9935	11069
918	132	10170.189	9853	11277	120	10089.491	9904	10989	111	10030.450	9877	10948	69	10072.449	9913	10692	97	10511.052	9686	13073	74	10116.771	9869	11155
919	132	10123.250	9840	11263	120	10167.300	9922	11128	111	10069.307	9899	10892	69	10070.275	9888	10883	97	10350.618	9770	11596	74	10085.027	9910	11251
920	132	10189.258	9804	11131	120	10091.225	9891	10567	111	10083.343	9877	10999	69	10150.000	9888	11015	97	10424.423	9891	11720	74	10119.757	9917	10987
921	132	10184.613	9790	11342	120	10157.658	9889	11971	111	10075.405	9912	11086	69	10151.493	9938	11588	97	10404.082	9934	12096	74	10071.757	9923	10448
922	132	10176.470	9910	11041	120	10120.983	9906	10889	111	10032.072	9869	10534	69	10056.754	9894	10534	97	10291.227	9878	11590	74	10048.703	9926	10365
923	132	10128.856	9880	11152	120	10125.491	9898	11055	111	10053.396	9899	11017	69	10206.869	9925	11467	97	10373.773	9896	11860	74	10099.081	9906	10599
924	132	10105.992	9910	10773	120	10117.634	9876	11182	111	10049.352	9901	10890	69	10119.377	9912	10629	97	10333.989	9875	12145	74	10097.554	9878	10962
925	132	10120.530	9896	11336	120	10181.550	9858	10974	111	10056.819	9909	10970	69	10091.145	9779	11319	97	10251.753	9830	11581	74	10116.500	9839	11049
926	132	10072.553	9827	10640	120	10111.708	9885	11174	111	10080.145	9812	11061	69	10063.000	9903	11320	97	10425.608	9807	12038	74	10069.811	9886	10829
927	132	10093.424	9883	10937	120	10094.042	9851	10959	111	10109.982	9802	11075	69	10064.362	9873	10730	97	10259.392	9846	11233	74	10087.716	9895	11180
928	132	10110.212	9871	10793	120	10137.325	9866	11025	111	10061.838	9925	11099	69	10097.174	9909	11229	97	10224.907	9914	11112	74	10037.229	9910	10691
929	132	10080.356	9884	10848	120	10168.325	9802	11390	111	10090.774	9883	11171	69	10046.377	9841	10712	97	10325.351	9920	11744	74	10091.162	9910	10764
930	132	10156.068	9877	11053	120	10095.884	9907	11467	111	10090.189	9914	11274	69	10064.029	9908	10864	97	10328.969	9833	11642	74	10059.095	9929	10733
931	132	10081.038	9914	10957	120	10147.366	9873	11595	111	10024.657	9882	10421	69	10075.000	9861	11172	97	10224.196	9867	12326	74	10050.933	9906	10529
932	132	10111.970	9897	10816	120	10125.009	9922	11005	111	10087.262	9812	11107	69	10121.769	9928	10832	97	10241.227	9935	11383	74	10087.838	9879	10956
933	132	10107.159	9871	10664	120	10082.800	9833	11464	111	10031.198	9874	10518	69	10029.521	9935	10443	97	10204.690	9840	11363	74	10019.122	9912	10367
934	132	10078.561	9913	10939	120	10109.800	9913	10945	111	10057.693	9846	10867	69	10057.159	9881	10491	97	10149.186	9886	10907	74	10083.852	9892	11026
935	132	10057.621	9857	10828	120	10142.833	9932	11650	111	10087.153	9899	10972	69	10132.884	9888	11783	97	10250.598	9655	12303	74	10052.824	9919	10762
936	132	10108.401	9916	10998	120	10066.559	9914	10678	111	10067.450	9887	10899	69	10087.594	9907	10881	97	10275.310	9914	11962	74	10020.784	9906	10738
937	132	10091.258	9896	11372	120	10079.150	9870	10858	111	10039.181	9917	10661	69	10020.667	9914	10304	97	10205.918	9834	11559	74	10101.757	9864	10832
938	132	10116.516	9889	11572	120	10089.325	9903	11460	111	10030.738	9871	10633	69	10063.869	9810	10844	97	10206.681	9938	11780	74	10097.541	9816	11010
939	132	10101.228	9882	11096	120	10066.825	9915	10856	111	10036.910	9916	10569	69	10042.058	9944	10366	97	10140.763	9874	10891	74	10034.135	9909	10559
940	132	10107.984	9864	11044	120	10104.625	9917	11084	111	10040.648	9930	10636	69	10035.898	9908	10614	97	10161.783	9866	11011	74	10057.933	9928	10615
941	132	10106.682	9923	10914	120	10101.025	9904	10977	111	10062.279	9898	10666	69	10045.652	9921	10483	97	10212.072	9894	11766	74	10026.081	9909	10279
942	132	10111.439	9907	10864	120	10124.100	9906	10943	111	10044.189	9928	10473	69	10035.884	9911	10514	97	10133.247	9922	10836	74	10030.554	9913	10670
943	132	10117.008	9903	11577	120	10111.125	9899	11077	111	10039.216	9825	10937	69	10085.956	9888	11063	97	10077.464	9890	10706	74	10077.771	9915	11056
944	132	10081.008	9823	11020	120	10062.500	9910	11032	111	10084.855	9889	11164	69	10051.420	9929	10737	97	10176.310	9867	11287	74	10056.365	9918	10624
945	132	10075.470	9837	10729	120	10109.142	9789	11546	111	10063.486	9910	10797	69	10061.855	9918	10642	97	10175.794	9891	11274	74	10015.176	9845	10128
946	132	10063.038	9911	10783	120	10097.233	9920	11543	111	10053.324	9916	11010	69	10074.348	9904	11103	97	10125.340	9912	10903	74	10016.081	9900	10661
947	132	10094.447	9910	11175	120	10084.900	9917	10875	111	10051.279	9922	10636	69	10070.869	9850	10752	97	10149.649	9922	11267	74	10022.662	9945	10270
948	132	10057.068	9893	11038	120	10111.991	9859	11133	111	10036.352	9906	10713	69	10100.362	9871	10692	97	10079.577	9863	10847	74	10062.541	9914	10764
949	132	10100.863	9873	11218	120	10071.634	9885	11476	111	10065.162	9888	10765	69	10062.333	9870	10431	97	10219.484	9900	11821	74	10027.622	9915	10670
950	132	10036.266	9901	10829	120	10074.892	9884	11574	111	10113.478	9884	11536	69	10086.188	9935	10717	97	10259.505	9833	11080	74	10027.729	9894	10286
951	132	10053.568	9907	10745	120	10085.017	9919	11457	111	10037.748	9905	10770	69	10086.695	9936	11202	97	10162.021	9793	11007	74	10045.311	9909	10439
952	132	10140.894	9903	11505	120	10049.583	9910	10553	111	10061.693	9887	10629	69	10060.695	9917	10850	97	10202.814	9843	11229	74	10149.689	9907	11417
953	132	10111.250	9911	10990	120	10107.050	9940	10897	111	10077.378	9894	11078	69	10070.072	9885	10721	97	10148.360	9906	11683	74	10097.459	9892	10952
954	132	10217.984	9856	11279	120	10090.866	9875	11187	111	10101.946	9877	11280	69	10110.362	9859	10664	97	10108.371	9925	11687	74	10135.527	9911	10980
955	132	10165.189	9931	11444	120	10183.850	9873	11556	111	10148.919	9917	11959	69	10057.725	9873	10965	97	10121.052	9885	11136	74	10118.229	9897	10942
956	132	10154.651	9877	10936	120	10115.775	9902	11036	111	10182.631	9604	12457	69	10060.551	9896	10342	97	10109.412	9888	10976	74	10130.729	9921	11086
957	132	10238.394	9893	11921	120	10151.725	9889	12028	111	10230.865	9915	11599	69	10101.580	9900	10802	97	10171.072	9845	11437	74	10028.284	9903	10332
958	132	10166.500	9858	11937	120	10164.434	9869	11233	111	10217.648	9898	11098	69	10106.971	9952	11020	97	10221.557	9822	12064	74	10093.378	9924	10753
959	132	10188.167	9872	11337	120	10131.184	9925	11266	111	10223.604	9882	11353	69	10128.015	9874	10750	97	10148.629	9905	11113	74	10101.595	9915	11156
960	132	10150.796	9881	10847	120	10148.542	9910	11217	111	10133.405	9881	11504	69	10081.754	9881	11330	97	10092.475	9935	10781	74	10058.973	9886	10843
961	132	10233.924	9878	12410	120	10127.066	9900	12192	111	10268.604	9814	11566	69	10044.608	9919	10437	97	10095.629	9848	11006	74	10145.338	9896	11203
962	132	10176.674	9914	11695	120	10131.908	9881	11388	111	10192.766	9874	11262	69	10144.305	9876	11318	97	10151.640	9879	10997	74	10072.824	9875	11873
963	132	10140.621	9891	11550	120	10073.783	9894	10844	111	10164.757	9853	11079	69	10090.942	9918	10650	97	10118.577	9917	11345	74	10171.229	9896	11242
964	132	10158.576	9917	11221	120	10126.825	9869	11303	111	10202.640	9872	11465	69	10058.898	9910	11183	97	10209.072	9870	11553	74	10117.622	9893	10960
965	132	10162.000	9787	11319	120	10112.316	9875	11280	111	10127.721	9926	10977	69	10094.464	9902	10919	97	10155.640	9789	11327	74	10035.784	9914	10616
966	132	10137.061	9883	10991	120	10093.400	9929	11126	111	10167.883	9844	11246	69	10121.188	9936	11204	97	10182.907	9929	11303	74	10112.905	9920	10792
967	132	10140.613	9929	11305	120	10144.600	9900	11019	111	10126.297	9856	11217	69	10058.087	9868	10950	97	10242.835	9875	11445	74	10145.229	9892	11300
968	132	10167.076	9905	11263	120	10128.925	9910	11207	111	10077.234	9921	11181	69	10158.884	9870	11942	97	10111.289	9933	10831	74	10207.852	9912	11797
969	132	10224.659	9890	11178	120	10171.050	9886	11314	111	10176.478	9854	11350	69	10043.507	9912	10544	97	10153.825	9777	11159	74	10095.243	9878	10807
970	132	10192.379	9906	12000	120	10143.684	9909	11115	111	10180.595	9835	11199	69	10105.869	9946	11424	97	10092.443	9868	10772	74	10059.581	9903	10827
971	132	10144.401	9892	11612	120	10130.467	9859	11928	111	10134.559	9906	11511	69	10119.797	9904	10837	97	10202.629	9910	11015	74	10103.081	9881	10914
972	132	10155.379	9898	11431	120	10138.066	9883	11090	111	10111.559	9862	10851	69	10086.348	9874	11314	97	10204.165	9890	11020	74	10060.014	9914	10667
973	132	10191.266	9828	11150	120	10158.208	9877	11877	111	10170.271	9884	11118	69	10111.261	9912	11104	97	10422.340	9927	12900	74	10078.419	9910	10853
974	132	10177.447	9859	11919	120	10120.634	9899	11323	111	10151.243	9820	11207	69	10080.594	9909	10741	97	10312.742	9952	11887	74	10138.027	9941	11035
975	132	10127.697	9865	11533	120	10139.050	9906	11778	111	10094.000	9946	10915	69	10101.667	9931	11048	97	10295.000	9845	12194	74	10068.797	9891	11285
976	132	10153.947	9866	11043	120	10178.975	9820	11248	111	10139.226	9863	11741	69	10034.913	9948	10326	97	10396.443	9903	12568	74	10099.014	9898	11011
977	132	10111.137	9919	11132	120	10076.642	9877	11172	111	10086.919	9907	10827	69	10092.318	9878	10957	97	10328.237	9883	11824	74	10122.459	9921	11666
978	132	10069.272	9855	10869	120	10144.491	9840	11576	111	10102.189	9900	10957	69	10050.913	9900	10856	97	10294.382	9842	11426	74	10121.352	9890	11399
979	132	10194.644	9894	12696	120	10079.700	9926	11278	111	10058.622	9887	10485	69	10110.044	9884	10708	97	10231.588	9877	11098	74	10083.852	9917	10698
980	132	10109.439	9846	10810	120	10170.733	9849	11480	111	10133.459	9831	10793	69	10065.667	9850	10561	97	10167.351	9875	11257	74	10103.838	9932	10953
981	132	10134.833	9910	11013	120	10099.458	9808	10781	111	10056.045	9912	11021	69	10092.682	9836	11257	97	10220.268	9843	10957	74	10079.797	9912	10689
982	132	10153.728	9858	11053	120	10120.616	9896	11026	111	10054.973	9870	10723	69	10063.956	9898	10520	97	10249.887	9875	12438	74	10102.419	9907	10833
983	132	10085.439	9911	11405	120	10166.208	9859	11488	111	10089.252	9896	10904	69	10087.971	9850	10938	97	10248.124	9858	11517	74	10061.959	9929	10541
984	132	10046.318	9887	11394	120	10107.408	9892	11466	111	10063.622	9867	11173	69	10066.318	9909	10574	97	10129.959	9889	10960	74	10139.635	9924	11186
985	132	10044.992	9853	10739	120	10098.392	9864	11104	111	10093.352	9886	11160	69	10039.290	9931	10298	97	10265.310	9861	11347	74	10097.743	9882	10863
986	132	10109.272	9905	11050	120	10072.816	9910	10661	111	10070.505	9902	10958	69	10066.333	9909	10591	97	10141.196	9907	10842	74	10123.203	9863	11063
987	132	10111.879	9722	11452	120	10108.958	9917	11428	111	10053.433	9906	10861	69	10093.348	9929	10833	97	10209.206	9803	11734	74	10092.986	9875	11186
988	132	10093.311	9904	11302	120	10122.417	9845	10941	111	10065.595	9869	11009	69	10080.188	9878	11056	97	10185.928	9906	11937	74	10069.878	9907	10777
989	132	10060.167	9885	10602	120	10178.200	9872	11332	111	10058.604	9906	11323	69	10046.725	9858	10618	97	10155.217	9891	10636	74	10033.297	9947	10355
990	132	10142.379	9870	11674	120	10140.875	9920	10993	111	10062.441	9882	11333	69	10093.333	9919	10611	97	10167.948	9825	11532	74	10063.000	9925	10760
991	132	10028.083	9895	10375	120	10057.525	9842	10578	111	10044.514	9936	10935	69	10116.623	9922	11028	97	10173.763	9865	11282	74	10061.243	9917	10959
992	132	10075.234	9904	11159	120	10082.625	9921	10804	111	10062.928	9869	11104	69	10091.898	9912	10888	97	10130.258	9894	11478	74	10089.257	9872	10848
993	132	10099.978	9899	11058	120	10078.000	9875	10740	111	10031.631	9909	10338	69	10051.058	9905	10577	97	10106.887	9872	11022	74	10047.784	9902	10546
994	132	10095.182	9863	10888	120	10110.017	9903	11332	111	10081.550	9904	11305	69	10015.667	9906	10139	97	10209.340	9875	10944	74	10042.973	9931	10806
995	132	10057.766	9859	10743	120	10111.275	9819	11213	111	10061.450	9852	11934	69	10051.406	9929	10325	97	10089.959	9846	10818	74	10067.257	9873	10986
996	132	10099.349	9910	10719	120	10076.408	9901	10660	111	10069.505	9861	11320	69	10040.348	9932	10464	97	10168.278	9912	11237	74	10030.811	9928	10383
997	132	10068.454	9880	10893	120	10112.850	9857	11347	111	10035.567	9888	10524	69	10074.377	9847	10807	97	10202.041	9817	11165	74	10017.986	9904	10156
998	132	10081.462	9905	11158	120	10069.075	9859	10869	111	10099.748	9931	11518	69	10042.956	9919	10454	97	10179.753	9869	11275	74	10058.419	9920	11070
999	132	10066.728	9931	11285	120	10064.125	9881	10974	111	10054.648	9898	10554	69	10056.884	9822	10902	97	10159.475	9877	11236	74	10074.905	9858	11160
1000	132	10053.674	9901	10765	120	10038.167	9881	10529	111	10031.090	9881	10598	69	10051.333	9916	10863	97	10157.412	9915	11220	74	10037.946	9922	10521
1001	132	10142.341	9782	11211	120	10069.792	9912	10782	111	10061.162	9908	11021	69	10062.536	9903	10729	97	10204.536	9903	11159	74	10099.986	9929	10769
1002	132	10040.099	9867	11130	120	10136.667	9894	11615	111	10029.693	9923	10413	69	10079.174	9883	11506	97	10143.340	9870	11421	74	10058.757	9886	10706
1003	132	10103.659	9891	11010	120	10086.425	9855	11529	111	10032.550	9902	10558	69	10058.159	9901	10403	97	10256.608	9914	11425	74	10082.014	9853	10683
1004	132	10056.978	9822	10995	120	10133.150	9909	10988	111	10069.262	9820	11031	69	10036.623	9940	10315	97	10243.319	9908	11892	74	10045.095	9926	10618
1005	132	10109.318	9880	11430	120	10155.958	9873	11341	111	10032.631	9878	10517	69	10071.435	9865	10600	97	10189.876	9759	13619	74	10060.067	9856	10892
1006	132	10083.038	9880	10700	120	10070.858	9895	10865	111	10033.307	9896	10570	69	10059.275	9900	10814	97	10162.464	9909	11115	74	10024.081	9914	10180
1007	132	10040.644	9919	10386	120	10138.450	9890	11327	111	10049.946	9857	10902	69	10071.406	9945	10700	97	10174.907	9855	10963	74	10054.148	9926	10538
1008	132	10069.871	9926	10975	120	10061.108	9920	10609	111	10059.946	9900	10731	69	10032.551	9914	10345	97	10208.763	9889	11689	74	10058.541	9840	10593
1009	132	10054.447	9809	10684	120	10080.358	9887	11219	111	10041.459	9904	10707	69	10105.521	9921	10874	97	10197.031	9785	11277	74	10040.108	9896	10449
1010	132	10156.272	9859	11137	120	10071.825	9918	10815	111	10032.414	9926	10513	69	10108.348	9923	11427	97	10173.783	9783	11039	74	10021.878	9910	10323
1011	132	10129.689	9820	11488	120	10112.316	9918	10931	111	10094.811	9825	10866	69	10116.000	9913	10827	97	10141.928	9915	12108	74	10129.378	9930	11440
1012	132	10225.826	9911	11275	120	10197.775	9893	11709	111	10122.648	9885	10970	69	10064.536	9905	10813	97	10160.227	9927	11169	74	10101.824	9873	10886
1013	132	10245.659	9859	11099	120	10191.750	9883	11518	111	10190.369	9771	11108	69	10173.580	9848	10944	97	10257.237	9916	12757	74	10105.162	9919	10725
1014	132	10194.083	9874	11770	120	10105.700	9882	10919	111	10310.009	9710	12473	69	10217.739	9863	11219	97	10162.206	9913	11184	74	10081.689	9842	10696
1015	132	10139.038	9894	11363	120	10171.650	9856	11213	111	10270.388	9773	11532	69	10142.898	9841	10985	97	10172.649	9823	11494	74	10112.433	9915	11029
1016	132	10158.629	9872	11019	120	10145.292	9878	11340	111	10293.262	9759	11974	69	10186.333	9847	11087	97	10163.113	9920	11234	74	10158.852	9871	10993
1017	132	10135.220	9875	10960	120	10131.583	9781	11157	111	10196.721	9901	11132	69	10173.348	9877	11488	97	10230.206	9916	11894	74	10134.054	9925	10981
1018	132	10143.151	9855	10960	120	10156.592	9880	11601	111	10267.279	9904	11904	69	10150.667	9923	11450	97	10284.690	9880	11514	74	10245.041	9819	11055
1019	132	10183.788	9787	11213	120	10153.958	9906	11088	111	10361.441	9862	11617	69	10103.218	9873	10747	97	10245.804	9821	11523	74	10123.352	9889	11238
1020	132	10166.901	9886	11393	120	10074.700	9920	10581	111	10178.631	9861	11404	69	10097.392	9892	11352	97	10245.227	9813	11784	74	10073.852	9864	10719
1021	132	10100.266	9917	10998	120	10255.483	9879	11819	111	10224.135	9876	10950	69	10116.898	9903	10841	97	10267.392	9940	11506	74	10125.081	9912	11144
1022	132	10169.856	9876	10995	120	10163.616	9808	10864	111	10221.766	9848	11176	69	10119.623	9894	10828	97	10342.938	9865	11547	74	10108.771	9917	10880
1023	132	10142.970	9853	11028	120	10177.525	9823	11774	111	10269.973	9875	11429	69	10196.725	9938	11570	97	10442.495	9844	11754	74	10107.959	9916	10809
1024	132	10062.371	9926	10884	120	10192.200	9862	11327	111	10258.567	9815	11049	69	10188.985	9921	11281	97	10291.062	9935	11240	74	10232.067	9835	11479
1025	132	10133.296	9878	11085	120	10241.059	9890	11009	111	10274.657	9848	11232	69	10177.435	9751	10921	97	10470.629	9788	12744	74	10164.500	9896	12066
1026	132	10161.917	9846	10831	120	10157.767	9893	11098	111	10228.928	9888	11149	69	10136.855	9898	11247	97	10244.104	9754	11531	74	10150.811	9849	11453
1027	132	10128.826	9882	11092	120	10189.625	9835	11093	111	10179.738	9799	10911	69	10170.695	9817	10988	97	10367.031	9822	11762	74	10168.095	9901	10795
1028	132	10117.849	9915	11080	120	10151.958	9886	11220	111	10306.928	9883	11819	69	10097.536	9910	10748	97	10395.804	9814	13123	74	10157.122	9658	11824
1029	132	10053.984	9908	10672	120	10170.134	9907	11445	111	10180.973	9907	11030	69	10128.623	9911	10985	97	10382.351	9866	12097	74	10220.162	9868	11178
1030	132	10097.992	9844	11021	120	10188.559	9879	11069	111	10205.414	9870	11059	69	10142.058	9924	10892	97	10238.330	9799	11410	74	10175.878	9829	11779
1031	132	10075.659	9871	10952	120	10164.167	9895	11142	111	10243.243	9877	11149	69	10164.898	9916	11182	97	10248.464	9880	11614	74	10121.865	9871	11638
1032	132	10119.984	9870	11010	120	10124.792	9852	10871	111	10317.478	9780	11966	69	10109.000	9871	10659	97	10296.598	9909	11317	74	10129.852	9844	12223
1033	132	10158.758	9874	11526	120	10175.150	9879	11259	111	10135.333	9941	11228	69	10252.377	9807	11940	97	10291.855	9895	11965	74	10158.757	9915	11133
1034	132	10176.439	9872	11942	120	10094.017	9886	11008	111	10157.784	9836	11157	69	10155.435	9917	11662	97	10335.360	9813	11456	74	10117.824	9844	10862
1035	132	10087.197	9804	11255	120	10215.259	9862	11244	111	10126.703	9902	11426	69	10193.928	9882	10856	97	10297.588	9779	11908	74	10137.297	9880	10783
1036	132	10132.311	9889	11137	120	10148.833	9872	11379	111	10118.766	9870	11003	69	10195.493	9902	11364	97	10288.196	9888	11402	74	10051.797	9920	10676
1037	132	10105.061	9909	11021	120	10153.108	9898	11230	111	10096.324	9853	11370	69	10109.521	9877	10689	97	10296.268	9877	11265	74	10053.352	9942	10591
1038	132	10140.091	9887	11079	120	10141.491	9903	11370	111	10099.234	9876	10611	69	10145.725	9807	11337	97	10294.278	9908	11331	74	10086.433	9902	10547
1039	132	10146.697	9908	11432	120	10162.642	9907	11322	111	10082.738	9866	10931	69	10058.623	9908	10512	97	10313.082	9873	11045	74	10105.189	9919	10947
1040	132	10148.053	9868	11532	120	10205.592	9826	11214	111	10084.657	9870	11055	69	10087.290	9931	10943	97	10381.618	9855	11458	74	10158.095	9904	11172
1041	132	10113.022	9848	10877	120	10212.525	9825	11179	111	10165.901	9787	11550	69	10120.739	9930	11330	97	10312.876	9905	11423	74	10072.176	9868	10631
1042	132	10125.962	9826	11126	120	10196.042	9812	11864	111	10071.693	9904	10735	69	10106.521	9913	10991	97	10381.588	9799	11885	74	10122.635	9828	11131
1043	132	10087.356	9947	11073	120	10138.450	9928	11535	111	10102.297	9870	11011	69	10240.464	9896	11195	97	10349.814	9900	11866	74	10128.878	9918	11466
1044	132	10129.144	9869	10887	120	10137.342	9847	10978	111	10045.243	9874	11007	69	10089.608	9915	10674	97	10399.773	9845	12013	74	10129.946	9885	11452
1045	132	10084.803	9928	10785	120	10153.059	9902	10835	111	10061.640	9832	10702	69	10191.493	9908	11361	97	10154.268	9840	11277	74	10071.108	9900	10418
1046	132	10103.242	9889	11284	120	10150.509	9860	11640	111	10046.495	9860	10752	69	10039.956	9918	10584	97	10402.278	9860	11914	74	10067.635	9925	10726
1047	132	10126.978	9884	12409	120	10168.125	9907	11335	111	10071.729	9876	11066	69	10141.015	9916	11208	97	10425.536	9880	11493	74	10119.352	9919	10861
1048	132	10067.644	9887	11671	120	10144.775	9867	11061	111	10065.405	9931	10482	69	10071.826	9908	11296	97	10334.082	9883	11457	74	10131.338	9926	11190
1049	132	10083.803	9893	10885	120	10121.033	9838	11052	111	10053.838	9902	10718	69	10060.551	9930	10644	97	10310.021	9851	11162	74	10068.608	9911	10559
1050	132	10076.599	9878	11043	120	10131.175	9857	10838	111	10059.054	9900	10846	69	10096.507	9895	11122	97	10278.722	9856	11491	74	10092.581	9909	10711
1051	132	10094.266	9880	10825	120	10090.225	9864	11258	111	10076.099	9911	10750	69	10025.305	9910	10510	97	10434.175	9830	11588	74	10086.973	9921	11013
1052	132	10143.341	9847	10870	120	10119.000	9933	11086	111	10062.541	9870	10869	69	10042.493	9903	10747	97	10207.360	9913	11267	74	10051.216	9879	10912
1053	132	10114.788	9849	11469	120	10078.342	9918	10783	111	10043.469	9888	10551	69	10073.841	9884	10647	97	10275.258	9795	11308	74	10066.689	9906	10815
1054	132	10077.728	9916	10881	120	10167.059	9857	11463	111	10066.216	9939	11023	69	10052.058	9921	10600	97	10275.814	9745	11441	74	10044.473	9934	10342
1055	132	10068.992	9886	10887	120	10087.150	9861	10603	111	10055.973	9900	10708	69	10070.058	9931	10726	97	10238.649	9842	11583	74	10010.311	9913	10110
1056	132	10060.484	9882	11121	120	10132.441	9858	10970	111	10099.738	9928	10888	69	10070.087	9903	10601	97	10201.464	9911	11583	74	10052.122	9930	10444
1057	132	10109.053	9897	11316	120	10116.934	9840	10968	111	10090.892	9881	10899	69	10090.174	9938	11064	97	10281.175	9916	11581	74	10074.838	9899	11494
1058	132	10106.901	9902	11400	120	10104.708	9898	11107	111	10080.441	9903	11091	69	10079.000	9914	11075	97	10161.433	9913	10678	74	10041.189	9915	10573
1059	132	10114.818	9847	11486	120	10045.691	9902	10785	111	10088.766	9887	11033	69	10051.029	9889	10527	97	10121.948	9880	11547	74	10111.567	9931	11108
1060	132	10133.030	9913	11174	120	10076.408	9905	10494	111	10081.396	9889	10762	69	10049.956	9891	10526	97	10234.371	9873	11376	74	10085.986	9911	10657
1061	132	10062.924	9828	11130	120	10124.092	9873	11331	111	10070.117	9892	10839	69	10045.623	9896	10352	97	10183.855	9884	11085	74	10107.838	9843	10538
1062	132	10090.204	9912	11076	120	10113.150	9843	10985	111	10133.243	9822	10959	69	10034.203	9896	10529	97	10161.392	9896	11116	74	10015.878	9931	10216
1063	132	10153.682	9849	10700	120	10086.316	9904	11258	111	10061.009	9925	10490	69	10133.710	9832	11233	97	10123.371	9903	11188	74	10063.797	9935	10903
1064	132	10084.734	9898	10741	120	10104.750	9915	10981	111	10026.757	9884	10432	69	10049.435	9888	10708	97	10181.402	9875	11172	74	10021.635	9925	10272
1065	132	10110.484	9910	11118	120	10069.400	9908	11316	111	10058.486	9854	10790	69	10062.667	9914	10539	97	10138.670	9926	11084	74	10014.689	9905	10227
1066	132	10080.091	9942	10788	120	10055.950	9913	10718	111	10057.099	9889	10922	69	10026.072	9903	10489	97	10149.443	9784	11334	74	10066.338	9853	11209
1067	132	10101.796	9780	10915	120	10099.708	9858	11275	111	10047.667	9889	11028	69	10081.797	9925	11267	97	10268.000	9795	11554	74	10056.054	9894	10754
1068	132	10112.863	9834	10886	120	10097.316	9888	10724	111	10053.135	9891	11166	69	10114.435	9936	10808	97	10149.649	9910	10957	74	10031.622	9923	10255
1069	132	10116.863	9896	11328	120	10126.892	9905	11123	111	10038.036	9933	10841	69	10123.159	9948	10864	97	10249.783	9870	11729	74	10007.811	9927	10103
1070	132	10164.833	9915	10983	120	10138.100	9899	10882	111	10072.126	9915	10571	69	10103.072	9883	10450	97	10209.351	9857	10876	74	10045.433	9920	10756
1071	132	10108.894	9876	11280	120	10071.634	9931	10660	111	10143.333	9825	11216	69	10132.072	9910	10980	97	10217.794	9826	11345	74	10062.176	9926	10773
1072	132	10220.038	9925	11576	120	10113.292	9883	11135	111	10136.045	9846	11162	69	10177.188	9896	11152	97	10187.237	9916	11439	74	10112.257	9887	10872
1073	132	10170.280	9884	12041	120	10091.059	9892	10825	111	10159.802	9887	10995	69	10107.333	9794	11290	97	10228.412	9901	11285	74	10096.297	9916	10674
1074	132	10157.228	9900	11838	120	10157.167	9855	11220	111	10168.757	9743	11387	69	10092.188	9815	10897	97	10202.082	9922	11242	74	10087.176	9915	11483
1075	132	10147.894	9862	11117	120	10160.600	9840	11438	111	10155.766	9805	11387	69	10173.507	9887	10963	97	10222.382	9921	12245	74	10111.514	9906	10705
1076	132	10182.228	9878	11226	120	10130.075	9906	11036	111	10162.360	9843	11449	69	10059.942	9952	10683	97	10153.340	9907	10804	74	10096.486	9914	11339
1077	132	10146.234	9845	10883	120	10139.441	9865	11222	111	10204.424	9899	11735	69	10055.551	9915	10772	97	10276.979	9710	12344	74	10086.243	9877	11172
1078	132	10157.553	9867	11212	120	10150.475	9908	11778	111	10204.505	9932	11074	69	10129.102	9904	11198	97	10134.340	9922	10878	74	10072.081	9907	10522
1079	132	10127.508	9902	11214	120	10136.809	9910	11224	111	10126.198	9845	11729	69	10066.377	9932	10606	97	10095.588	9915	10966	74	10150.743	9874	11372
1080	132	10177.038	9885	11538	120	10188.691	9916	11913	111	10077.721	9910	10807	69	10085.855	9921	10681	97	10152.732	9900	10927	74	10167.811	9860	11159
1081	132	10197.583	9842	11504	120	10122.941	9854	10930	111	10135.388	9860	10863	69	10112.725	9867	10919	97	10137.484	9810	11075	74	10134.648	9886	12048
1082	132	10120.583	9894	10810	120	10166.767	9879	11341	111	10119.576	9921	10877	69	10118.739	9919	10975	97	10114.360	9838	10585	74	10110.581	9899	11543
1083	132	10215.530	9849	11796	120	10146.517	9888	11097	111	10166.595	9797	10911	69	10110.435	9939	10785	97	10207.268	9872	11763	74	10046.729	9902	10490
1084	132	10148.871	9929	11302	120	10172.025	9878	10984	111	10108.973	9904	10940	69	10090.305	9927	10415	97	10116.608	9863	10823	74	10075.108	9924	10551
1085	132	10164.644	9884	11238	120	10187.759	9878	11124	111	10169.667	9884	11151	69	10067.782	9881	10942	97	10169.392	9765	11286	74	10133.229	9906	10561
1086	132	10177.758	9918	11046	120	10157.033	9818	11484	111	10131.459	9827	11106	69	10105.623	9894	10471	97	10213.629	9686	11673	74	10083.473	9924	11703
1087	132	10153.629	9892	11280	120	10160.908	9914	11716	111	10105.315	9869	10872	69	10088.000	9890	10803	97	10178.072	9912	11443	74	10122.824	9887	10913
1088	132	10207.333	9900	11750	120	10130.309	9876	11428	111	10172.657	9810	11332	69	10088.841	9943	10712	97	10305.145	9882	11523	74	10103.973	9906	10641
1089	132	10134.917	9922	10945	120	10174.517	9818	10977	111	10131.955	9871	11048	69	10049.652	9819	10733	97	10271.134	9918	11740	74	10144.324	9792	11021
1090	132	10182.333	9869	11753	120	10136.392	9869	11145	111	10176.973	9927	10991	69	10141.246	9894	10921	97	10322.928	9893	12081	74	10061.865	9897	10785
1091	132	10128.008	9851	10831	120	10191.717	9872	11106	111	10223.081	9862	12284	69	10090.956	9862	11149	97	10104.145	9887	10971	74	10053.392	9875	10401
1092	132	10151.478	9889	11328	120	10145.542	9848	11063	111	10199.108	9884	11568	69	10160.623	9881	11471	97	10268.557	9921	12340	74	10062.122	9920	10614
1093	132	10203.780	9789	10890	120	10126.533	9853	10886	111	10174.171	9848	11343	69	10066.739	9928	10837	97	10184.969	9852	11211	74	10087.824	9898	10716
1094	132	10139.637	9884	11719	120	10146.542	9899	11387	111	10161.774	9910	11304	69	10100.145	9936	11524	97	10291.505	9937	11587	74	10105.757	9929	10867
1095	132	10153.197	9915	10932	120	10120.384	9940	11447	111	10091.441	9887	11333	69	10112.898	9910	11019	97	10171.732	9885	11052	74	10059.676	9891	10948
1096	132	10132.280	9901	11033	120	10166.333	9870	11654	111	10176.612	9874	11072	69	10062.956	9885	10711	97	10313.072	9879	11762	74	10154.771	9895	11131
1097	132	10094.046	9897	10767	120	10198.559	9895	11643	111	10134.685	9910	10913	69	10100.218	9897	10437	97	10372.237	9900	11958	74	10092.797	9928	10899
1098	132	10118.470	9864	10950	120	10153.275	9897	11597	111	10096.216	9834	11256	69	10071.131	9901	10947	97	10315.165	9889	12180	74	10102.959	9898	10826
1099	132	10138.863	9909	11055	120	10145.717	9916	11257	111	10103.343	9875	11319	69	10120.898	9885	10737	97	10354.577	9776	11509	74	10090.216	9885	11140
1100	132	10101.113	9879	10890	120	10175.333	9870	11491	111	10094.478	9876	11025	69	10181.102	9918	10995	97	10341.021	9867	11300	74	10085.838	9908	11498
1101	132	10082.379	9882	11009	120	10184.392	9875	11486	111	10079.234	9880	10573	69	10099.551	9943	10888	97	10338.289	9794	12167	74	10140.500	9897	10783
1102	132	10118.637	9881	10847	120	10103.125	9869	11249	111	10078.819	9921	11066	69	10179.695	9895	11127	97	10230.134	9895	11184	74	10132.676	9901	11133
1103	132	10083.401	9886	10685	120	10201.134	9906	12257	111	10067.450	9895	10527	69	10063.782	9932	10491	97	10228.113	9908	11017	74	10073.757	9918	10909
1104	132	10060.258	9856	10803	120	10155.934	9918	11265	111	10070.099	9875	11189	69	10048.174	9927	10531	97	10218.516	9872	11488	74	10043.067	9905	10723
1105	132	10073.424	9871	10892	120	10133.625	9886	11830	111	10093.505	9867	10761	69	10146.841	9851	11054	97	10229.866	9905	11900	74	10057.162	9942	10603
1106	132	10084.803	9904	10930	120	10135.991	9903	11240	111	10055.469	9901	11048	69	10076.493	9895	10842	97	10251.475	9806	11237	74	10231.905	9843	11859
1107	132	10088.379	9819	11496	120	10100.967	9844	10889	111	10063.369	9893	10615	69	10070.725	9863	10639	97	10148.938	9877	11290	74	10133.297	9852	10923
1108	132	10075.826	9904	11056	120	10091.509	9923	11288	111	10041.171	9923	10497	69	10028.029	9904	10552	97	10151.608	9880	11009	74	10052.473	9911	10528
1109	132	10073.712	9901	10948	120	10158.300	9887	11497	111	10054.181	9902	10639	69	10039.739	9906	10762	97	10172.165	9880	10788	74	10105.122	9896	11036
1110	132	10075.242	9918	11118	120	10090.408	9876	11142	111	10034.450	9917	10688	69	10096.333	9861	10568	97	10171.082	9874	11530	74	10017.162	9915	10157
1111	132	10048.583	9898	10535	120	10096.483	9888	10894	111	10053.847	9917	10515	69	10042.565	9931	10403	97	10177.000	9857	11323	74	10079.486	9913	11123
1112	132	10119.409	9897	11205	120	10071.983	9917	10866	111	10055.234	9919	10876	69	10042.072	9899	11195	97	10287.217	9702	12506	74	10093.257	9854	11550
1113	132	10113.137	9874	10827	120	10115.108	9899	10919	111	10064.207	9898	10493	69	10122.464	9831	10961	97	10201.629	9905	11195	74	10068.392	9919	10977
1114	132	10070.046	9865	11076	120	10124.116	9908	11403	111	10083.514	9882	10788	69	10023.623	9925	10339	97	10222.773	9892	11664	74	10088.135	9908	10793
1115	132	10125.068	9911	11042	120	10107.000	9909	11537	111	10019.405	9911	10312	69	10061.275	9911	10729	97	10306.690	9864	11224	74	10074.459	9886	10803
1116	132	10064.659	9853	10973	120	10103.467	9860	11075	111	10082.784	9926	10703	69	10080.348	9884	11214	97	10343.011	9913	11460	74	10130.229	9916	10795
1117	132	10163.766	9837	11348	120	10072.342	9904	11227	111	10089.721	9903	11086	69	10116.131	9905	11087	97	10139.866	9855	10704	74	10076.743	9902	10916
1118	132	10053.742	9912	11068	120	10102.241	9890	10948	111	10018.198	9901	10222	69	10067.521	9894	10729	97	10217.443	9913	12159	74	10049.297	9916	10812
1119	132	10084.599	9905	11027	120	10108.559	9895	11276	111	10031.522	9843	10418	69	10079.275	9892	10561	97	10219.732	9839	11335	74	10107.838	9944	11142
1120	132	10075.772	9888	11078	120	10074.066	9930	10744	111	10032.937	9941	10541	69	10092.188	9873	10952	97	10327.289	9868	11527	74	10048.257	9883	10760
1121	132	10125.538	9878	11355	120	10100.958	9863	10956	111	10059.874	9884	11443	69	10107.623	9926	11143	97	10129.371	9799	11040	74	10066.148	9870	10779
1122	132	10068.992	9890	10578	120	10097.142	9881	11134	111	10045.388	9889	10770	69	10099.449	9938	11206	97	10227.660	9875	11371	74	10041.771	9905	10624
1123	132	10093.508	9847	10847	120	10139.884	9904	11148	111	10048.486	9902	10412	69	10034.102	9940	10477	97	10167.814	9948	11206	74	10064.433	9915	10915
1124	132	10110.613	9807	12094	120	10070.825	9909	10663	111	10078.271	9904	10946	69	10064.956	9889	10541	97	10146.310	9926	11677	74	10131.635	9845	11071
1125	132	10124.379	9906	11179	120	10127.175	9883	11079	111	10054.541	9911	10465	69	10072.682	9902	10748	97	10180.154	9862	12334	74	10055.689	9902	11002
1126	132	10095.038	9924	11225	120	10158.233	9852	11725	111	10056.901	9911	10746	69	10056.203	9900	10486	97	10180.217	9859	12118	74	10050.297	9922	10588
1127	132	10078.363	9911	11597	120	10123.825	9928	11436	111	10075.910	9916	10754	69	10079.479	9922	10843	97	10093.753	9931	10902	74	10028.567	9928	10378
1128	132	10065.000	9898	10827	120	10137.533	9893	11363	111	10046.955	9829	10869	69	10138.131	9893	11248	97	10164.536	9836	11363	74	10101.081	9903	11097
1129	132	10155.742	9809	11744	120	10094.417	9921	11465	111	10078.495	9828	11044	69	10102.782	9903	10630	97	10120.711	9909	11344	74	10043.324	9925	10441
1130	132	10240.674	9844	11458	120	10089.184	9841	10721	111	10124.612	9881	10812	69	10186.333	9811	11504	97	10148.000	9937	11001	74	10054.338	9950	10394
1131	132	10149.826	9791	10961	120	10158.650	9829	11439	111	10171.000	9840	12061	69	10126.087	9891	10902	97	10134.959	9913	10862	74	10046.919	9878	10691
1132	132	10211.182	9844	11637	120	10178.075	9879	11451	111	10153.279	9847	11198	69	10176.710	9879	10888	97	10140.938	9915	11274	74	10104.648	9919	10912
1133	132	10174.167	9764	11302	120	10143.509	9867	11309	111	10275.648	9885	11905	69	10122.131	9898	11106	97	10281.011	9859	11310	74	10041.729	9910	10365
1134	132	10314.766	9876	12274	120	10118.866	9876	10959	111	10251.946	9904	12088	69	10293.362	9881	11667	97	10216.268	9833	11276	74	10102.729	9848	11037
1135	132	10222.492	9828	11508	120	10169.408	9837	11397	111	10282.693	9893	11493	69	10299.218	9891	12578	97	10251.154	9885	11255	74	10135.041	9871	10961
1136	132	10087.901	9921	10699	120	10168.792	9894	11147	111	10241.433	9844	11562	69	10163.812	9908	11590	97	10295.618	9858	11104	74	10085.567	9886	10916
1137	132	10146.099	9835	11524	120	10209.975	9868	11116	111	10285.729	9881	11236	69	10072.131	9876	10616	97	10234.062	9909	11356	74	10066.500	9913	10827
1138	132	10128.606	9900	10722	120	10164.967	9846	11917	111	10334.145	9828	11255	69	10234.449	9753	11760	97	10252.351	9908	11604	74	10091.527	9932	10898
1139	132	10168.667	9878	11582	120	10178.634	9899	11848	111	10225.000	9881	11750	69	10172.884	9840	11073	97	10281.351	9874	11878	74	10202.027	9837	11773
1140	132	10152.068	9869	11220	120	10073.125	9869	11342	111	10197.036	9906	12185	69	10111.971	9913	11262	97	10308.145	9865	12016	74	10087.689	9918	11094
1141	132	10162.356	9874	11088	120	10107.408	9922	11148	111	10272.459	9877	12643	69	10188.841	9876	11164	97	10258.598	9915	11470	74	10207.352	9932	11281
1142	132	10185.734	9852	11580	120	10176.150	9920	11052	111	10213.424	9921	11714	69	10226.377	9898	11921	97	10266.495	9840	11505	74	10143.284	9878	11855
1143	132	10184.288	9910	11439	120	10147.025	9879	11208	111	10159.784	9895	10947	69	10214.000	9890	11108	97	10339.423	9898	11993	74	10278.541	9811	11894
1144	132	10129.212	9836	11013	120	10202.684	9892	11619	111	10202.541	9852	11331	69	10133.275	9903	11263	97	10261.453	9860	11534	74	10120.000	9917	10704
1145	132	10152.478	9885	10938	120	10214.200	9937	11445	111	10197.784	9774	11493	69	10157.159	9917	11088	97	10291.319	9857	11257	74	10230.095	9920	11339
1146	132	10199.484	9868	11524	120	10178.533	9901	11173	111	10190.793	9912	11581	69	10141.841	9901	10789	97	10261.711	9884	11722	74	10025.338	9913	10269
1147	132	10119.091	9838	10927	120	10188.450	9845	12320	111	10209.883	9830	11653	69	10178.754	9850	11284	97	10245.588	9813	11177	74	10120.771	9906	10785
1148	132	10148.887	9861	11181	120	10165.017	9896	11593	111	10164.531	9937	11105	69	10210.188	9846	11457	97	10200.319	9925	11340	74	10139.459	9913	11303
1149	132	10113.144	9895	11171	120	10188.833	9884	11049	111	10114.063	9920	11270	69	10160.928	9928	11067	97	10269.525	9869	11989	74	10077.311	9825	11036
1150	132	10118.439	9861	11214	120	10132.691	9919	11302	111	10180.369	9841	11374	69	10125.058	9860	10710	97	10208.588	9935	11464	74	10173.662	9845	11475
1151	132	10104.637	9849	10859	120	10128.300	9849	11246	111	10133.369	9909	10876	69	10161.348	9928	11624	97	10374.072	9793	11813	74	10233.324	9882	11276
1152	132	10087.447	9898	11142	120	10134.267	9879	12101	111	10157.865	9893	11449	69	10214.594	9892	11495	97	10295.392	9946	11841	74	10166.162	9859	11315
1153	132	10089.621	9870	10766	120	10175.917	9950	10957	111	10062.865	9876	10810	69	10159.087	9894	11016	97	10287.011	9879	11255	74	10179.757	9925	11201
1154	132	10120.401	9892	10987	120	10172.800	9857	11444	111	10092.126	9883	11320	69	10137.623	9899	10977	97	10364.732	9872	11561	74	10181.284	9917	10858
1155	132	10127.644	9901	10937	120	10225.434	9842	11540	111	10102.360	9901	10614	69	10204.116	9807	11224	97	10220.577	9870	11272	74	10112.676	9879	10592
1156	132	10152.204	9888	11239	120	10117.184	9921	10753	111	10083.343	9874	10800	69	10266.044	9866	11665	97	10216.701	9861	11067	74	10093.473	9891	10704
1157	132	10132.856	9900	11056	120	10174.759	9785	11732	111	10116.216	9887	10913	69	10086.594	9869	10870	97	10303.134	9786	11467	74	10148.743	9920	10850
1158	132	10176.401	9837	11272	120	10137.816	9895	11435	111	10160.550	9840	11459	69	10139.695	9923	11088	97	10298.660	9910	11913	74	10087.527	9939	10995
1159	132	10202.038	9718	11826	120	10177.858	9881	11434	111	10109.441	9872	11139	69	10071.638	9896	11109	97	10246.196	9844	11855	74	10089.257	9945	10937
1160	132	10110.016	9910	11182	120	10148.950	9862	11158	111	10121.307	9869	10726	69	10125.956	9860	10827	97	10124.175	9891	11230	74	10161.959	9858	11337
1161	132	10096.591	9890	10878	120	10118.941	9872	10942	111	10117.819	9946	11103	69	10130.218	9885	10921	97	10195.804	9924	10891	74	10051.324	9898	10858
1162	132	10167.803	9794	11499	120	10171.592	9870	11230	111	10035.811	9910	10385	69	10082.203	9932	10973	97	10163.227	9910	10942	74	10040.122	9923	10653
1163	132	10113.439	9922	11203	120	10194.759	9901	11133	111	10033.693	9929	10678	69	10117.116	9903	10884	97	10222.206	9859	11539	74	10045.838	9909	10769
1164	132	10076.356	9886	10927	120	10154.108	9894	11141	111	10025.522	9936	10614	69	10190.594	9868	11080	97	10223.598	9881	11257	74	10040.527	9915	10499
1165	132	10157.978	9875	10831	120	10068.625	9849	10968	111	10113.072	9879	11395	69	10047.594	9924	10355	97	10153.907	9871	11023	74	10110.311	9895	10733
1166	132	10089.651	9919	10850	120	10124.767	9908	11911	111	10052.288	9896	10838	69	10087.841	9889	10756	97	10232.227	9917	11984	74	10047.459	9886	10408
1167	132	10103.424	9913	11121	120	10106.550	9891	11442	111	10050.072	9910	10828	69	10059.305	9936	10415	97	10230.443	9847	11615	74	10040.919	9899	10517
1168	132	10101.167	9909	10791	120	10117.816	9878	11879	111	10047.135	9908	10769	69	10069.087	9890	10835	97	10177.948	9853	11546	74	10063.554	9921	10718
1169	132	10091.849	9900	11538	120	10068.525	9911	10771	111	10066.973	9927	10488	69	10030.739	9925	10288	97	10170.948	9824	11486	74	10065.176	9920	10730
1170	132	10164.887	9898	11156	120	10102.425	9868	10882	111	10047.369	9922	10702	69	10075.623	9856	10783	97	10148.516	9859	11418	74	10053.729	9910	11032
1171	132	10060.174	9921	10648	120	10131.167	9890	10922	111	10053.243	9882	10904	69	10069.695	9887	11113	97	10090.846	9871	10661	74	10085.946	9872	11442
1172	132	10139.811	9785	11254	120	10095.925	9919	10947	111	10113.396	9852	10669	69	10094.971	9856	10878	97	10145.052	9909	11356	74	10075.595	9897	10707
1173	132	10100.016	9917	10934	120	10083.825	9868	11003	111	10054.297	9892	10844	69	10077.464	9929	10735	97	10162.371	9908	10893	74	10054.541	9891	10596
1174	132	10099.500	9865	11087	120	10108.384	9898	11162	111	10053.919	9920	10974	69	10072.782	9940	10962	97	10146.258	9925	11175	74	10044.622	9866	10702
1175	132	10077.371	9883	10652	120	10084.950	9903	11049	111	10045.018	9910	10768	69	10137.044	9906	11070	97	10079.299	9884	10639	74	10022.405	9937	10145
1176	132	10125.796	9899	11252	120	10051.842	9894	10574	111	10035.612	9914	10550	69	10092.479	9918	10792	97	10099.608	9877	11866	74	10053.541	9904	10901
1177	132	10066.470	9914	10704	120	10115.925	9849	10969	111	10050.802	9926	10639	69	10060.898	9936	10656	97	10131.443	9916	11060	74	10060.338	9888	10582
1178	132	10125.644	9847	11203	120	10070.158	9850	10674	111	10041.946	9888	10633	69	10044.464	9941	10348	97	10116.165	9855	11249	74	10079.014	9831	11269
1179	132	10105.016	9890	10691	120	10063.583	9913	11035	111	10088.018	9907	10983	69	10057.058	9895	10826	97	10126.722	9842	11014	74	10058.081	9910	10999
1180	132	10147.742	9898	11807	120	10077.392	9926	11510	111	10031.559	9914	10451	69	10079.826	9924	11489	97	10144.289	9832	11161	74	10052.433	9917	10690
1181	132	10136.901	9883	10990	120	10094.108	9897	10950	111	10068.819	9909	11192	69	10053.956	9893	10814	97	10143.433	9890	11236	74	10099.743	9849	11085
1182	132	10105.613	9832	11385	120	10126.066	9899	11110	111	10053.441	9909	10659	69	10044.188	9905	10770	97	10162.896	9920	11319	74	10057.743	9921	10609
1183	132	10139.038	9843	10704	120	10088.025	9920	11002	111	10058.153	9925	10952	69	10110.420	9912	11028	97	10141.887	9888	10700	74	10081.338	9925	10792
1184	132	10073.932	9907	10634	120	10036.483	9902	10563	111	10078.774	9886	11398	69	10067.174	9927	10571	97	10076.475	9893	10555	74	10034.352	9846	10485
1185	132	10097.568	9867	11183	120	10125.233	9850	10659	111	10079.343	9874	11091	69	10056.855	9911	10613	97	10083.753	9872	10550	74	10061.271	9929	10475
1186	132	10111.796	9868	11105	120	10066.325	9887	10740	111	10080.369	9856	11460	69	10023.203	9864	10241	97	10163.278	9930	11816	74	10042.027	9931	10470
1187	132	10104.242	9906	10994	120	10124.800	9902	11432	111	10080.928	9868	10838	69	10130.985	9934	11331	97	10065.247	9900	11089	74	10129.878	9848	11197
1188	132	10098.978	9833	11229	120	10081.783	9921	10933	111	10090.946	9896	10744	69	10099.913	9910	10963	97	10094.186	9888	10886	74	10080.338	9915	10866
1189	132	10195.856	9784	11868	120	10147.125	9895	11560	111	10127.514	9863	11413	69	10105.855	9922	10632	97	10089.866	9875	10471	74	10083.054	9914	10525
1190	132	10152.984	9856	10953	120	10079.850	9870	10886	111	10112.657	9870	11359	69	10132.420	9921	11049	97	10098.145	9890	10854	74	10058.973	9910	10538
1191	132	10278.371	9880	11565	120	10134.125	9870	11154	111	10095.748	9911	11833	69	10144.695	9936	10990	97	10152.495	9821	11240	74	10072.324	9898	10565
1192	132	10213.591	9881	11520	120	10118.900	9883	11141	111	10100.135	9872	11163	69	10082.348	9898	10873	97	10192.031	9872	11566	74	10052.757	9937	10502
1193	132	10143.137	9806	10945	120	10085.292	9855	10971	111	10162.576	9793	11581	69	10081.058	9880	10693	97	10108.464	9899	11354	74	10079.419	9849	10861
1194	132	10268.371	9886	11926	120	10086.375	9929	11474	111	10220.847	9853	11265	69	10119.695	9875	11316	97	10057.310	9879	10591	74	10097.162	9890	11099
1195	132	10193.478	9874	11096	120	10084.525	9867	11787	111	10185.459	9893	11438	69	10144.348	9894	11267	97	10164.392	9891	11146	74	10078.973	9876	11013
1196	132	10143.106	9889	11111	120	10154.950	9811	11189	111	10155.567	9917	11211	69	10095.188	9916	11634	97	10186.547	9931	11028	74	10067.554	9897	10868
1197	132	10187.439	9928	11678	120	10122.616	9886	10820	111	10156.135	9886	11556	69	10058.956	9885	10595	97	10198.773	9874	11899	74	10189.054	9894	11488
1198	132	10101.159	9888	10882	120	10157.725	9853	11530	111	10126.973	9895	10965	69	10116.464	9865	10751	97	10171.547	9893	11959	74	10149.581	9899	11598
1199	132	10140.871	9920	11102	120	10133.925	9876	10872	111	10184.946	9851	11106	69	10059.754	9899	10433	97	10240.330	9883	11491	74	10077.297	9814	11079
1200	132	10207.303	9826	11140	120	10136.934	9834	11323	111	10124.000	9851	11570	69	10047.377	9916	10562	97	10262.649	9835	11850	74	10105.257	9908	10758
1201	132	10161.462	9921	11054	120	10125.850	9885	11064	111	10149.333	9861	11263	69	10117.246	9926	10687	97	10275.722	9855	11289	74	10137.824	9904	11265
1202	132	10145.924	9945	11098	120	10219.650	9882	11868	111	10130.117	9902	10974	69	10094.275	9886	11149	97	10196.516	9804	11136	74	10046.986	9911	11149
1203	132	10207.212	9927	11735	120	10156.092	9897	11369	111	10107.712	9898	10930	69	10081.174	9920	11200	97	10241.547	9907	11073	74	10095.365	9888	11116
1204	132	10231.258	9944	11480	120	10119.934	9908	10918	111	10154.243	9867	11827	69	10091.898	9933	10584	97	10261.701	9883	11428	74	10056.676	9912	10738
1205	132	10198.546	9914	11157	120	10136.184	9880	11377	111	10077.712	9866	11632	69	10116.029	9906	11343	97	10315.948	9854	11414	74	10106.662	9888	11111
1206	132	10215.379	9819	11704	120	10130.941	9886	11542	111	10134.333	9882	11312	69	10036.318	9902	10444	97	10223.423	9866	11500	74	10091.514	9860	10643
1207	132	10199.780	9869	11204	120	10140.525	9799	12029	111	10095.469	9904	10977	69	10101.985	9861	11136	97	10161.618	9869	11505	74	10078.122	9947	10429
1208	132	10163.689	9899	11213	120	10168.500	9890	11471	111	10086.946	9883	11071	69	10071.608	9935	10705	97	10197.547	9871	11081	74	10081.473	9868	10760
1209	132	10166.962	9846	11037	120	10219.309	9844	11777	111	10111.774	9896	11418	69	10057.131	9901	10641	97	10317.310	9711	11176	74	10094.419	9884	11201
1210	132	10166.591	9878	11396	120	10198.441	9922	10881	111	10114.829	9848	10795	69	10120.913	9835	11085	97	10357.392	9860	11769	74	10112.500	9931	11258
1211	132	10186.863	9905	11862	120	10145.142	9909	11082	111	10093.685	9906	10927	69	10078.869	9913	10633	97	10267.938	9894	11261	74	10126.081	9900	11162
1212	132	10157.606	9825	11192	120	10170.092	9736	11690	111	10111.153	9874	11074	69	10137.029	9905	11242	97	10255.753	9819	12094	74	10114.784	9933	11227
1213	132	10150.917	9811	11445	120	10141.050	9913	11130	111	10095.729	9843	11170	69	10096.695	9916	11004	97	10245.825	9807	11439	74	10117.811	9758	10687
1214	132	10138.394	9849	11224	120	10157.208	9888	11325	111	10048.441	9910	10495	69	10103.826	9858	10839	97	10157.371	9891	10837	74	10127.595	9922	11025
1215	132	10237.030	9834	11457	120	10084.625	9932	10934	111	10057.054	9894	10553	69	10092.000	9885	11032	97	10249.360	9914	11106	74	10144.419	9898	10837
1216	132	10198.363	9918	11876	120	10188.208	9734	11744	111	10115.865	9798	11488	69	10156.015	9862	10804	97	10254.866	9885	11914	74	10134.284	9930	11190
1217	132	10127.341	9845	11300	120	10131.333	9871	11385	111	10045.333	9931	10783	69	10029.362	9930	10275	97	10195.938	9935	11120	74	10103.473	9894	11211
1218	132	10160.409	9910	11119	120	10103.467	9911	10829	111	10074.883	9934	11185	69	10118.652	9868	10610	97	10235.814	9906	12040	74	10128.054	9827	10767
1219	132	10125.962	9881	11248	120	10117.050	9881	11811	111	10043.757	9894	10681	69	10079.826	9879	11117	97	10241.299	9837	11273	74	10119.567	9862	10784
1220	132	10086.667	9906	10731	120	10219.167	9901	12389	111	10032.189	9915	10754	69	10066.102	9945	10871	97	10125.082	9848	10803	74	10035.014	9948	10503
1221	132	10134.349	9893	11140	120	10163.083	9920	11271	111	10048.324	9898	10772	69	10050.145	9935	10500	97	10215.093	9840	11155	74	10068.338	9914	10846
1222	132	10160.296	9861	11576	120	10087.809	9894	10778	111	10078.748	9889	10933	69	10057.420	9860	10964	97	10225.340	9938	11358	74	10046.811	9932	10441
1223	132	10126.591	9881	11006	120	10214.875	9896	11259	111	10101.405	9902	11072	69	10062.594	9890	11513	97	10198.021	9948	11186	74	10043.405	9923	10680
1224	132	10097.826	9854	10908	120	10132.767	9889	11409	111	10043.576	9899	11079	69	10059.826	9888	10406	97	10160.206	9882	11068	74	10050.162	9907	10795
1225	132	10090.076	9916	10607	120	10198.233	9898	11554	111	10044.657	9918	10985	69	10085.145	9919	11176	97	10160.072	9873	11088	74	10078.662	9934	10999
1226	132	10080.901	9919	10806	120	10112.925	9906	10643	111	10066.369	9936	10940	69	10050.406	9938	10446	97	10197.783	9928	11463	74	10053.757	9894	10645
1227	132	10131.606	9921	11120	120	10133.616	9918	11310	111	10062.153	9893	10512	69	10096.174	9825	10946	97	10121.237	9926	10634	74	10080.352	9898	10602
1228	132	10055.242	9896	10903	120	10104.066	9879	10919	111	10043.243	9896	10542	69	10032.580	9934	10562	97	10160.021	9882	11933	74	10064.067	9872	10874
1229	132	10109.189	9868	10992	120	10111.134	9888	10932	111	10033.063	9929	10621	69	10043.782	9937	10391	97	10163.124	9894	11206	74	10111.527	9914	11607
1230	132	10115.046	9894	11465	120	10134.625	9921	11244	111	10086.478	9914	10808	69	10074.318	9930	10711	97	10232.423	9905	10968	74	10073.892	9915	10856
1231	132	10061.796	9886	10746	120	10098.991	9894	11071	111	10055.793	9903	10721	69	10065.261	9909	10635	97	10157.124	9894	10908	74	10047.446	9911	10423
1232	132	10073.984	9910	10729	120	10151.842	9804	11123	111	10054.901	9928	10591	69	10043.231	9917	10641	97	10212.052	9863	11307	74	10027.014	9918	10468
1233	132	10123.492	9788	11483	120	10103.816	9856	10796	111	10030.153	9914	10408	69	10069.580	9883	10647	97	10120.011	9883	11585	74	10048.541	9916	10933
1234	132	10100.174	9869	11010	120	10066.967	9888	10899	111	10072.252	9901	10695	69	10034.015	9910	10429	97	10163.938	9892	11324	74	10095.148	9893	11772
1235	132	10109.826	9877	10791	120	10161.150	9711	12022	111	10129.252	9862	11787	69	10070.290	9898	11033	97	10170.021	9793	11737	74	10083.446	9838	10607
1236	132	10090.826	9901	11337	120	10104.858	9893	11621	111	10041.378	9867	10720	69	10031.174	9915	10494	97	10205.753	9911	11185	74	10103.324	9920	10878
1237	132	10113.917	9919	11207	120	10078.375	9883	10750	111	10051.288	9898	10525	69	10082.392	9906	10832	97	10144.258	9856	11040	74	10043.014	9858	10784
1238	132	10102.591	9860	11308	120	10103.884	9908	11014	111	10105.027	9841	10796	69	10021.565	9875	10675	97	10079.453	9919	10755	74	10013.662	9927	10210
1239	132	10051.978	9870	10690	120	10118.075	9898	11055	111	10088.505	9835	10833	69	10031.898	9941	10235	97	10127.846	9850	11130	74	10041.176	9918	10467
1240	132	10087.984	9920	11103	120	10095.917	9928	10914	111	10053.819	9866	11093	69	10071.797	9925	10812	97	10172.464	9862	11217	74	10021.324	9935	10322
1241	132	10061.826	9893	10672	120	10054.283	9912	10825	111	10049.982	9896	10784	69	10083.985	9886	10935	97	10143.969	9930	10984	74	10025.041	9920	10257
1242	132	10101.841	9858	10961	120	10075.217	9894	10783	111	10030.622	9879	10348	69	10101.044	9879	10781	97	10144.278	9936	11098	74	10094.473	9897	10792
1243	132	10093.106	9826	11269	120	10115.634	9850	11691	111	10063.405	9874	11000	69	10068.638	9925	10777	97	10134.505	9878	11032	74	10076.703	9793	11431
1244	132	10072.780	9891	11094	120	10096.342	9928	10806	111	10027.324	9915	10450	69	10036.174	9897	10615	97	10117.701	9883	11046	74	10049.973	9926	10554
1245	132	10063.772	9887	11091	120	10091.358	9898	10726	111	10039.631	9864	10731	69	10094.797	9902	11157	97	10097.814	9908	11049	74	10136.176	9921	11792
1246	132	10181.303	9884	11300	120	10116.316	9854	11045	111	10053.099	9909	10724	69	10074.638	9909	10694	97	10111.217	9878	10846	74	10040.027	9915	11007
1247	132	10177.417	9818	11338	120	10173.300	9857	11397	111	10143.388	9893	11608	69	10161.826	9926	11831	97	10127.412	9820	10888	74	10062.811	9918	10698
1248	132	10209.008	9659	12559	120	10090.792	9896	10990	111	10118.135	9879	11175	69	10174.826	9796	11299	97	10122.258	9817	11408	74	10067.595	9903	10527
1249	132	10223.462	9855	11729	120	10085.775	9897	10769	111	10141.802	9901	11287	69	10254.565	9830	11939	97	10140.330	9867	12220	74	10123.216	9908	11090
1250	132	10148.311	9839	11333	120	10153.900	9895	11171	111	10200.648	9897	11824	69	10218.580	9900	12091	97	10078.145	9925	10587	74	10079.729	9851	10767
1251	132	10140.212	9861	11632	120	10185.325	9839	11452	111	10126.027	9888	10988	69	10347.826	9674	11524	97	10194.011	9893	11284	74	10150.919	9905	11517
1252	132	10131.901	9903	11040	120	10115.525	9848	11058	111	10152.288	9908	10891	69	10137.058	9931	10756	97	10111.000	9892	10865	74	10176.365	9921	11250
1253	132	10183.311	9854	12153	120	10168.625	9879	11043	111	10266.378	9870	11507	69	10315.682	9849	11344	97	10164.062	9861	11661	74	10100.229	9864	10755
1254	132	10175.167	9872	11761	120	10167.283	9917	11503	111	10207.279	9853	11456	69	10214.855	9859	11649	97	10115.175	9893	11562	74	10156.352	9814	12192
1255	132	10209.720	9781	11290	120	10225.408	9897	11547	111	10165.441	9883	10970	69	10246.218	9847	11189	97	10181.124	9908	10936	74	10193.811	9898	11076
1256	132	10168.167	9896	10927	120	10188.892	9886	11875	111	10324.738	9920	12277	69	10214.521	9928	11445	97	10145.464	9768	10689	74	10214.189	9818	11114
1257	132	10119.856	9912	11167	120	10138.225	9901	10974	111	10206.063	9822	11617	69	10323.116	9864	11633	97	10177.227	9815	11192	74	10147.378	9908	11403
1258	132	10173.704	9909	11160	120	10156.100	9885	11116	111	10212.216	9880	11329	69	10245.305	9880	11849	97	10209.660	9851	11593	74	10178.635	9930	11051
1259	132	10172.629	9831	10975	120	10221.550	9894	11370	111	10227.811	9842	11429	69	10173.769	9917	11302	97	10251.536	9880	11655	74	10198.311	9892	11333
1260	132	10138.083	9830	11127	120	10153.550	9898	11683	111	10194.279	9857	11579	69	10213.725	9928	12313	97	10236.464	9912	11002	74	10139.933	9917	11274
1261	132	10134.030	9848	11062	120	10182.017	9863	11018	111	10203.685	9850	11429	69	10208.580	9872	11315	97	10236.186	9912	11306	74	10159.527	9919	11096
1262	132	10164.379	9820	11252	120	10144.816	9837	11378	111	10230.721	9848	11534	69	10208.435	9917	11151	97	10185.876	9915	10863	74	10095.000	9905	10618
1263	132	10125.863	9896	11008	120	10185.259	9867	11344	111	10143.027	9883	11160	69	10154.348	9883	10986	97	10325.783	9886	11398	74	10193.581	9884	11087
1264	132	10099.394	9848	10906	120	10203.741	9785	11039	111	10183.811	9838	11462	69	10136.305	9930	10853	97	10367.319	9811	12134	74	10127.162	9932	10922
1265	132	10241.818	9873	11309	120	10193.525	9893	11596	111	10245.405	9852	11396	69	10134.406	9915	11322	97	10338.268	9864	11686	74	10135.946	9865	11707
1266	132	10158.863	9807	10926	120	10238.025	9881	11765	111	10212.712	9861	11578	69	10158.305	9898	10937	97	10325.938	9825	12829	74	10203.148	9906	11279
1267	132	10174.887	9884	11370	120	10270.333	9914	11711	111	10193.919	9876	11342	69	10182.928	9912	10908	97	10334.392	9878	12045	74	10069.838	9937	10801
1268	132	10128.651	9898	11405	120	10198.325	9878	11106	111	10166.045	9886	11024	69	10174.377	9921	11425	97	10347.938	9896	12002	74	10075.338	9873	10970
1269	132	10088.772	9904	11210	120	10215.125	9859	12191	111	10140.729	9896	11262	69	10199.044	9899	11167	97	10263.052	9875	11314	74	10058.257	9893	10726
1270	132	10244.174	9895	11286	120	10134.759	9896	11037	111	10106.640	9884	11713	69	10248.348	9891	11507	97	10237.814	9909	11554	74	10118.852	9907	10961
1271	132	10194.863	9903	11439	120	10183.733	9895	11213	111	10065.819	9907	10940	69	10136.884	9904	10935	97	10244.154	9763	11167	74	10152.811	9883	11583
1272	132	10139.076	9893	11201	120	10129.934	9901	11409	111	10065.964	9901	10937	69	10192.087	9939	10920	97	10235.453	9857	11149	74	10106.067	9906	10992
1273	132	10179.522	9746	11863	120	10190.816	9913	11320	111	10168.667	9890	11460	69	10315.479	9888	11783	97	10274.453	9837	11357	74	10122.716	9870	11136
1274	132	10169.818	9930	11775	120	10146.991	9896	11668	111	10170.469	9850	11370	69	10218.797	9925	11668	97	10238.175	9904	11396	74	10118.135	9888	10581
1275	132	10132.296	9897	10935	120	10100.292	9926	11005	111	10095.874	9908	11148	69	10144.275	9936	10962	97	10309.299	9886	11584	74	10127.581	9921	11063
1276	132	10205.561	9852	11008	120	10108.083	9878	10775	111	10050.378	9895	10450	69	10141.305	9889	11033	97	10239.979	9792	11658	74	10069.311	9913	10707
1277	132	10048.644	9899	10821	120	10146.392	9862	11304	111	10075.495	9841	11098	69	10130.058	9904	10861	97	10150.814	9904	10813	74	10125.905	9880	11153
1278	132	10114.500	9918	11009	120	10176.208	9817	11426	111	10069.802	9886	11359	69	10140.710	9891	10950	97	10226.330	9876	11278	74	10098.243	9932	11728
1279	132	10085.349	9909	10990	120	10163.600	9875	10981	111	10067.234	9936	10870	69	10090.682	9928	10564	97	10086.753	9847	10927	74	10051.676	9909	10705
1280	132	10140.697	9892	11454	120	10239.316	9852	11632	111	10060.991	9912	10693	69	10070.782	9957	10739	97	10209.453	9863	11233	74	10100.838	9863	10992
1281	132	10102.484	9787	10881	120	10119.892	9917	11142	111	10052.117	9909	10381	69	10065.246	9901	10432	97	10136.670	9911	10744	74	10060.689	9908	10780
1282	132	10115.818	9867	10855	120	10080.566	9904	10622	111	10025.712	9910	10866	69	10077.638	9920	10594	97	10125.742	9849	11601	74	10040.203	9913	10573
1283	132	10134.742	9866	11527	120	10111.208	9929	10874	111	10064.838	9892	10776	69	10147.015	9867	10932	97	10157.629	9871	11501	74	10115.946	9888	10892
1284	132	10097.833	9913	11068	120	10163.650	9875	10816	111	10068.729	9863	10829	69	10065.174	9916	10728	97	10119.814	9896	11128	74	10083.919	9931	11223
1285	132	10132.401	9857	10840	120	10146.467	9907	11293	111	10055.973	9885	11336	69	10103.275	9920	11317	97	10147.268	9845	10920	74	10102.784	9908	10883
1286	132	10145.484	9933	11418	120	10095.100	9873	10897	111	10067.964	9866	10867	69	10048.449	9909	10489	97	10147.402	9732	11945	74	10117.419	9917	11018
1287	132	10106.856	9898	11183	120	10113.767	9909	11069	111	10036.766	9901	10838	69	10080.348	9869	10810	97	10129.835	9904	11174	74	10065.824	9906	10961
1288	132	10083.439	9868	10864	120	10130.191	9879	10750	111	10030.703	9901	10680	69	10123.348	9929	11583	97	10130.618	9906	11126	74	10063.311	9924	10601
1289	132	10156.113	9812	11268	120	10058.200	9903	10845	111	10066.288	9908	11350	69	10024.348	9918	10304	97	10087.093	9907	10675	74	10053.067	9861	10663
1290	132	10142.561	9892	11260	120	10101.575	9882	11103	111	10052.657	9928	10500	69	10061.667	9909	10583	97	10162.814	9776	11509	74	10083.081	9920	10476
1291	132	10081.924	9914	10843	120	10122.800	9889	11174	111	10064.135	9911	10567	69	10145.536	9919	11082	97	10181.475	9875	11038	74	10106.459	9913	11005
1292	132	10114.447	9864	11138	120	10077.925	9890	10894	111	10085.469	9920	10822	69	10066.435	9919	10998	97	10113.360	9892	10731	74	10041.676	9872	10436
1293	132	10086.818	9814	11129	120	10078.017	9833	10689	111	10067.315	9918	11235	69	10148.087	9914	11672	97	10119.165	9889	11341	74	10044.189	9921	10647
1294	132	10091.022	9897	11039	120	10144.042	9928	10992	111	10111.495	9855	11802	69	10055.754	9944	10600	97	10188.278	9917	11538	74	10049.608	9930	10801
1295	132	10118.394	9917	11288	120	10120.425	9864	10976	111	10045.676	9888	10477	69	10017.782	9931	10166	97	10214.382	9801	11542	74	10028.608	9915	10352
1296	132	10068.234	9890	11021	120	10077.100	9904	10862	111	10085.108	9904	11142	69	10113.782	9917	11184	97	10116.453	9893	10997	74	10092.554	9927	11104
1297	132	10134.530	9852	12069	120	10095.100	9876	11008	111	10057.567	9919	10687	69	10067.015	9877	11104	97	10096.031	9883	11107	74	10066.352	9891	10687
1298	132	10143.750	9857	11103	120	10109.100	9870	11186	111	10092.703	9904	11084	69	10059.479	9914	10589	97	10149.299	9911	10752	74	10038.933	9873	10480
1299	132	10103.333	9842	10869	120	10132.175	9853	11497	111	10027.567	9934	10493	69	10050.044	9914	10486	97	10109.464	9929	11009	74	10031.946	9922	10284
1300	132	10067.530	9881	10872	120	10051.491	9904	10745	111	10053.541	9916	10971	69	10062.203	9930	10758	97	10169.319	9865	11429	74	10018.648	9920	10308
1301	132	10082.788	9859	11430	120	10114.009	9919	10799	111	10092.000	9875	11686	69	10034.072	9933	10517	97	10093.289	9881	11016	74	10039.771	9915	10393
1302	132	10110.970	9851	11024	120	10090.358	9885	10793	111	10080.414	9909	10649	69	10102.536	9881	10916	97	10123.299	9901	11043	74	10102.378	9904	10918
1303	132	10042.712	9893	10755	120	10102.267	9814	11195	111	10102.973	9910	11093	69	10032.044	9904	10539	97	10174.412	9866	11078	74	10037.635	9945	10521
1304	132	10156.863	9868	11229	120	10103.292	9819	11063	111	10076.198	9867	10862	69	10111.812	9953	11165	97	10259.310	9850	12393	74	10031.527	9916	10301
1305	132	10212.742	9855	11980	120	10094.333	9867	11152	111	10098.036	9863	10951	69	10141.841	9881	10950	97	10240.896	9744	11419	74	10045.878	9898	10874
1306	132	10090.644	9921	11176	120	10118.475	9883	11019	111	10179.982	9925	12320	69	10085.754	9919	10601	97	10282.577	9869	11030	74	10067.500	9887	11417
1307	132	10103.000	9919	10610	120	10203.900	9757	11979	111	10231.333	9910	12473	69	10202.841	9928	11258	97	10169.948	9878	11070	74	10091.446	9908	11469
1308	132	10144.522	9932	11155	120	10149.767	9907	11091	111	10190.576	9916	11552	69	10200.855	9908	11147	97	10201.423	9909	11175	74	10058.081	9904	10887
1309	132	10189.553	9812	11192	120	10188.309	9847	11259	111	10228.027	9892	11521	69	10112.435	9874	10966	97	10206.392	9855	11154	74	10095.297	9876	10445
1310	132	10160.538	9886	11257	120	10114.533	9876	11236	111	10252.748	9893	11197	69	10300.290	9855	11256	97	10212.783	9900	11988	74	10098.581	9823	11465
1311	132	10213.106	9915	11050	120	10100.125	9922	11040	111	10323.901	9912	11865	69	10108.580	9893	10773	97	10136.227	9888	11069	74	10109.797	9925	11035
1312	132	10202.144	9818	11850	120	10188.517	9857	11242	111	10240.153	9871	11241	69	10225.928	9918	11277	97	10110.918	9915	10764	74	10106.473	9837	10840
1313	132	10212.901	9706	11282	120	10118.583	9915	11526	111	10232.352	9902	11286	69	10186.218	9936	11273	97	10191.433	9768	11515	74	10152.081	9862	11100
1314	132	10220.939	9850	11514	120	10140.875	9862	11258	111	10282.189	9928	11573	69	10261.377	9933	11228	97	10094.814	9903	10883	74	10118.959	9857	10689
1315	132	10192.432	9904	11820	120	10191.717	9929	11715	111	10290.576	9912	11376	69	10153.087	9892	11110	97	10340.598	9720	12359	74	10152.703	9889	11037
1316	132	10246.250	9875	11801	120	10158.142	9915	11837	111	10192.333	9891	11576	69	10163.812	9936	10851	97	10217.670	9882	10919	74	10060.041	9864	10467
1317	132	10180.772	9872	11199	120	10183.134	9890	11130	111	10345.469	9868	12081	69	10147.971	9915	11032	97	10366.567	9830	11810	74	10148.257	9784	10911
1318	132	10117.833	9923	10912	120	10214.733	9865	11755	111	10270.226	9845	11718	69	10393.044	9783	12788	97	10283.846	9914	12094	74	10143.271	9925	11649
1319	132	10122.553	9932	11199	120	10160.325	9858	10994	111	10226.189	9900	11570	69	10164.667	9925	11688	97	10311.598	9869	11317	74	10151.527	9859	11332
1320	132	10244.234	9892	11409	120	10116.417	9861	10912	111	10204.955	9828	11905	69	10194.826	9924	11919	97	10258.011	9803	11552	74	10091.797	9896	11629
1321	132	10163.417	9899	11145	120	10196.184	9813	11410	111	10178.631	9950	11385	69	10335.725	9916	11929	97	10242.918	9842	11243	74	10128.203	9915	10714
1322	132	10129.341	9901	10929	120	10126.200	9924	12851	111	10164.262	9883	12129	69	10068.565	9927	10779	97	10286.299	9886	11170	74	10152.054	9905	10832
1323	132	10234.272	9926	11971	120	10131.691	9931	11131	111	10171.450	9856	11152	69	10204.377	9950	11461	97	10212.104	9867	11017	74	10105.892	9929	10947
1324	132	10085.954	9912	10884	120	10185.783	9876	11407	111	10143.811	9853	11343	69	10148.884	9844	10812	97	10261.588	9874	11114	74	10143.284	9911	10812
1325	132	10156.106	9870	11207	120	10180.583	9856	13530	111	10114.153	9912	10999	69	10265.956	9916	11576	97	10222.814	9906	11093	74	10067.946	9904	10645
1326	132	10139.401	9929	11462	120	10141.184	9904	11867	111	10183.982	9905	12051	69	10130.231	9885	11134	97	10181.783	9892	11335	74	10126.500	9893	11093
1327	132	10152.954	9718	11230	120	10157.525	9864	11067	111	10142.522	9829	11052	69	10113.782	9942	10892	97	10263.412	9850	11218	74	10134.243	9812	10918
1328	132	10077.522	9824	10876	120	10244.325	9925	12171	111	10165.991	9808	11441	69	10235.782	9869	11408	97	10168.887	9864	11364	74	10066.135	9915	10753
1329	132	10149.182	9866	11183	120	10211.283	9904	11372	111	10244.622	9902	11866	69	10194.318	9922	11801	97	10134.186	9852	10995	74	10117.648	9850	10897
1330	132	10027.303	9857	10286	120	10236.309	9910	11278	111	10177.396	9903	11099	69	10153.479	9895	10758	97	10179.608	9818	11286	74	10045.000	9945	10430
1331	132	10140.091	9890	11696	120	10199.634	9842	11887	111	10284.297	9899	12253	69	10174.029	9937	10964	97	10206.412	9896	11339	74	10138.554	9888	11438
1332	132	10064.780	9921	10502	120	10224.009	9925	11555	111	10180.721	9902	12794	69	10123.695	9913	10580	97	10106.464	9887	11003	74	10109.892	9830	10861
1333	132	10117.697	9896	11215	120	10184.892	9916	11927	111	10194.640	9876	12354	69	10164.015	9895	11199	97	10177.536	9848	11047	74	10074.324	9914	10520
1334	132	10135.728	9910	11199	120	10122.458	9928	10912	111	10100.279	9852	11161	69	10250.218	9917	11660	97	10264.690	9894	11869	74	10066.433	9916	10511
1335	132	10100.182	9897	10838	120	10147.134	9855	11029	111	10090.216	9901	11258	69	10165.536	9933	11289	97	10201.093	9903	11202	74	10101.324	9949	11307
1336	132	10103.061	9856	10865	120	10103.700	9913	11113	111	10069.693	9920	10960	69	10183.898	9902	11072	97	10149.959	9864	11119	74	10116.689	9861	10991
1337	132	10093.689	9728	11578	120	10208.225	9878	11975	111	10082.766	9894	11119	69	10089.782	9896	10608	97	10162.959	9751	11106	74	10037.162	9889	10684
1338	132	10128.879	9871	11137	120	10149.525	9878	11220	111	10099.847	9810	10774	69	10069.956	9915	10702	97	10123.175	9915	10625	74	10075.257	9864	10534
1339	132	10180.576	9860	11897	120	10153.892	9880	10953	111	10073.712	9933	10604	69	10114.884	9914	10773	97	10145.330	9914	11205	74	10025.973	9914	10268
1340	132	10101.924	9884	10835	120	10159.583	9855	11833	111	10050.450	9911	10800	69	10053.898	9850	10690	97	10140.082	9867	11275	74	10118.041	9891	11093
1341	132	10075.530	9876	10586	120	10198.717	9889	11135	111	10089.802	9878	11215	69	10083.551	9928	10767	97	10101.175	9898	10758	74	10062.662	9935	11151
1342	132	10117.151	9869	11284	120	10126.316	9893	11356	111	10089.009	9906	11192	69	10070.985	9893	10792	97	10122.247	9904	10721	74	10061.378	9912	10532
1343	132	10061.939	9859	10938	120	10097.684	9870	10838	111	10076.433	9877	10768	69	10069.551	9936	10904	97	10135.640	9895	11021	74	10041.311	9946	10336
1344	132	10165.962	9895	10951	120	10081.616	9942	11515	111	10059.559	9887	11157	69	10052.479	9858	10741	97	10107.423	9915	11000	74	10043.108	9918	10989
1345	132	10080.401	9915	11042	120	10089.333	9915	10890	111	10073.955	9893	10792	69	10126.667	9905	10825	97	10186.145	9866	10921	74	10044.946	9935	10384
1346	132	10118.242	9909	11010	120	10151.000	9912	11529	111	10050.586	9910	11027	69	10110.174	9926	10808	97	10240.402	9866	12424	74	10092.027	9903	11087
1347	132	10105.113	9912	11032	120	10076.217	9918	10947	111	10106.297	9873	11194	69	10086.029	9810	10949	97	10179.402	9902	11462	74	10037.311	9932	10638
1348	132	10135.387	9867	11302	120	10131.717	9876	10975	111	10082.865	9857	11336	69	10080.449	9948	10842	97	10228.505	9801	11434	74	10021.148	9937	10220
1349	132	10128.887	9850	10898	120	10093.700	9896	11610	111	10042.360	9885	10399	69	10087.000	9932	11535	97	10153.547	9950	11478	74	10021.892	9917	10211
1350	132	10064.113	9859	10666	120	10120.642	9872	11344	111	10020.559	9928	10278	69	10151.116	9859	11219	97	10152.969	9888	11082	74	10061.486	9913	10494
1351	132	10096.234	9873	10857	120	10121.325	9673	12256	111	10034.072	9887	10620	69	10029.000	9921	10320	97	10100.412	9924	10698	74	10064.324	9923	10658
1352	132	10109.962	9927	11040	120	10101.208	9911	11136	111	10046.216	9902	10416	69	10087.551	9932	10441	97	10138.525	9878	11145	74	10090.108	9876	11143
1353	132	10093.826	9838	11476	120	10079.616	9874	11487	111	10033.964	9877	10639	69	10050.072	9915	10623	97	10117.371	9889	10726	74	10014.446	9909	10210
1354	132	10088.356	9850	11184	120	10094.800	9922	10968	111	10046.612	9893	10562	69	10066.493	9927	10934	97	10101.969	9918	11195	74	10050.919	9910	10714
1355	132	10087.204	9893	11738	120	10081.650	9887	10985	111	10049.505	9885	10392	69	10024.318	9910	10174	97	10124.681	9900	11166	74	10069.595	9885	10980
1356	132	10121.417	9911	11164	120	10174.725	9897	11920	111	10025.307	9917	10279	69	10079.710	9831	10863	97	10152.011	9856	11416	74	10015.567	9929	10272
1357	132	10129.417	9879	10843	120	10085.708	9888	10973	111	10050.541	9910	10679	69	10043.754	9902	10614	97	10068.588	9917	10733	74	10061.054	9904	10839
1358	132	10056.697	9910	10589	120	10069.750	9876	10855	111	10019.640	9919	10216	69	10109.131	9877	11048	97	10150.536	9884	10999	74	10064.635	9850	11051
1359	132	10095.553	9858	11495	120	10093.441	9917	10838	111	10030.721	9899	10473	69	10086.435	9914	10797	97	10162.835	9916	11661	74	10034.067	9857	10572
1360	132	10048.766	9896	10457	120	10075.884	9904	10962	111	10050.243	9909	11204	69	10064.739	9902	10873	97	10179.453	9931	11109	74	10064.824	9915	10574
1361	132	10149.462	9854	11216	120	10084.759	9895	10848	111	10082.181	9804	11578	69	10011.710	9945	10120	97	10231.536	9886	11337	74	10035.527	9922	10585
1362	132	10129.508	9839	11449	120	10147.825	9861	11076	111	10042.883	9904	10666	69	10081.348	9911	10871	97	10184.567	9890	10975	74	10095.703	9925	11062
1363	132	10137.144	9844	11055	120	10082.750	9879	10947	111	10081.117	9890	11326	69	10087.754	9878	10682	97	10190.412	9938	11630	74	10048.716	9937	10410
1364	132	10129.266	9829	11058	120	10123.450	9909	11273	111	10081.307	9925	10856	69	10116.406	9897	11048	97	10097.165	9880	10756	74	10065.243	9920	10373
1365	132	10202.288	9844	11052	120	10122.809	9905	11418	111	10119.162	9911	10986	69	10110.145	9914	11278	97	10231.371	9882	10959	74	10069.635	9886	10568
1366	132	10090.546	9898	10617	120	10195.042	9875	11632	111	10187.685	9863	12101	69	10079.769	9892	10890	97	10176.742	9732	12106	74	10056.378	9915	10531
1367	132	10170.174	9869	11276	120	10105.733	9907	11128	111	10148.919	9906	12141	69	10147.594	9939	10878	97	10166.082	9909	11214	74	10142.433	9926	11312
1368	132	10203.613	9859	11699	120	10162.583	9898	11299	111	10129.252	9887	11087	69	10124.493	9855	10846	97	10113.227	9892	10854	74	10152.216	9732	12367
1369	132	10194.272	9901	11359	120	10109.108	9926	11512	111	10140.262	9892	10673	69	10098.536	9937	10829	97	10107.938	9902	10958	74	10061.135	9928	10882
1370	132	10271.978	9889	11432	120	10168.325	9897	11209	111	10186.433	9844	11117	69	10115.449	9901	11059	97	10207.773	9895	11142	74	10101.365	9878	11023
1371	132	10224.720	9896	11815	120	10226.275	9908	11940	111	10247.586	9831	11830	69	10119.638	9929	10919	97	10175.360	9816	11150	74	10146.108	9847	10966
1372	132	10245.849	9869	11784	120	10139.358	9915	11177	111	10173.847	9904	11552	69	10125.536	9877	11183	97	10165.660	9886	11063	74	10155.500	9827	11176
1373	132	10197.826	9909	11879	120	10246.525	9786	11391	111	10279.946	9808	12032	69	10100.985	9921	10660	97	10173.742	9935	11336	74	10156.054	9929	11418
1374	132	10212.530	9821	11666	120	10171.733	9902	10979	111	10252.640	9877	11453	69	10137.406	9883	11245	97	10226.104	9905	11622	74	10170.676	9865	10923
1375	132	10225.841	9867	11760	120	10242.408	9841	11361	111	10145.333	9878	10950	69	10081.015	9935	11033	97	10202.423	9898	11602	74	10114.554	9935	10765
1376	132	10214.871	9876	11232	120	10161.208	9842	11282	111	10107.640	9826	11227	69	10051.521	9896	10695	97	10234.588	9905	12396	74	10160.797	9940	10911
1377	132	10191.000	9896	11107	120	10165.575	9812	11282	111	10139.009	9897	11381	69	10094.131	9888	10756	97	10221.577	9909	10995	74	10023.852	9901	10370
1378	132	10230.500	9838	12333	120	10228.658	9857	11509	111	10140.279	9910	10934	69	10112.782	9887	10655	97	10169.402	9896	10933	74	10166.271	9894	11301
1379	132	10175.924	9876	12083	120	10208.675	9888	11056	111	10120.955	9808	10983	69	10108.739	9889	10696	97	10159.392	9924	11237	74	10188.297	9912	11255
1380	132	10199.234	9880	11188	120	10168.559	9877	11409	111	10132.559	9892	11432	69	10033.971	9917	10419	97	10270.896	9922	11952	74	10190.905	9877	11194
1381	132	10143.349	9917	10899	120	10177.809	9905	11335	111	10119.262	9892	10925	69	10152.580	9870	11308	97	10193.443	9796	11773	74	10116.648	9921	10589
1382	132	10271.349	9882	11330	120	10159.566	9908	11238	111	10097.622	9879	11171	69	10085.102	9884	11066	97	10150.011	9889	11662	74	10092.473	9908	11015
1383	132	10215.750	9808	11478	120	10133.309	9852	11511	111	10150.262	9833	11409	69	10081.580	9897	10995	97	10240.989	9849	11890	74	10106.865	9895	11088
1384	132	10178.349	9919	11834	120	10161.941	9843	11838	111	10095.819	9878	11069	69	10205.348	9855	11303	97	10219.484	9923	11350	74	10182.771	9881	11628
1385	132	10313.447	9800	11623	120	10168.075	9772	11713	111	10130.522	9909	11023	69	10121.507	9933	10693	97	10230.175	9875	12374	74	10123.054	9930	11526
1386	132	10191.833	9854	11136	120	10133.233	9825	11676	111	10130.883	9872	11117	69	10121.058	9775	11548	97	10244.464	9912	11454	74	10087.392	9897	11029
1387	132	10222.363	9877	12077	120	10156.241	9870	10873	111	10145.793	9889	11532	69	10058.058	9924	10347	97	10387.969	9871	11875	74	10162.757	9946	11312
1388	132	10183.629	9897	12000	120	10230.092	9846	12102	111	10155.271	9801	11822	69	10089.956	9863	10708	97	10235.453	9864	11165	74	10119.203	9945	11130
1389	132	10153.484	9888	11189	120	10180.708	9825	10888	111	10104.811	9830	11226	69	10022.435	9901	10400	97	10220.124	9847	11300	74	10165.648	9935	12155
1390	132	10057.030	9892	10911	120	10156.400	9893	11033	111	10077.405	9895	10908	69	10114.739	9861	11969	97	10358.588	9922	12020	74	10188.027	9943	11477
1391	132	10137.887	9907	11278	120	10216.100	9904	11533	111	10055.018	9903	10502	69	10060.275	9910	10393	97	10292.814	9836	11895	74	10107.892	9878	10705
1392	132	10103.387	9871	10894	120	10160.842	9841	11074	111	10122.297	9791	11359	69	10133.464	9921	11046	97	10313.763	9742	11832	74	10077.148	9895	10985
1393	132	10112.742	9922	11097	120	10158.925	9866	11407	111	10135.343	9900	11228	69	10043.898	9899	10390	97	10257.855	9848	11430	74	10075.703	9834	10844
1394	132	10065.992	9915	10997	120	10196.066	9894	11173	111	10080.262	9891	11041	69	10083.029	9908	10883	97	10207.052	9866	10971	74	10113.095	9944	10928
1395	132	10132.788	9887	11049	120	10143.667	9866	10794	111	10085.405	9903	10590	69	10074.928	9937	10473	97	10187.732	9893	10845	74	10112.324	9894	10806
1396	132	10171.409	9831	11635	120	10149.917	9872	11522	111	10059.441	9917	10764	69	10032.812	9891	10692	97	10132.340	9844	10681	74	10074.162	9909	11349
1397	132	10075.984	9914	10808	120	10221.708	9862	13023	111	10059.703	9905	10847	69	10194.638	9894	11241	97	10244.794	9842	11342	74	10083.284	9919	10740
1398	132	10088.894	9936	11420	120	10147.967	9925	11335	111	10066.928	9863	10568	69	10057.348	9926	10604	97	10227.062	9859	11696	74	10042.527	9913	10755
1399	132	10090.613	9855	11329	120	10140.050	9920	11782	111	10082.766	9875	11054	69	10136.608	9845	11211	97	10190.021	9878	10923	74	10037.257	9902	10665
1400	132	10107.318	9876	10843	120	10142.917	9869	10938	111	10045.595	9923	10380	69	10068.493	9931	11115	97	10114.866	9877	10637	74	10117.595	9901	10819
1401	132	10121.546	9810	11180	120	10168.475	9906	11312	111	10059.550	9917	11158	69	10157.594	9886	11363	97	10177.618	9899	11483	74	10073.257	9911	10654
1402	132	10100.758	9893	10973	120	10144.725	9869	11195	111	10027.288	9891	10320	69	10075.231	9893	10799	97	10142.186	9919	11027	74	10069.852	9918	10497
1403	132	10182.462	9814	11494	120	10131.950	9824	10883	111	10076.189	9819	11644	69	10164.638	9925	11610	97	10187.516	9931	11523	74	10021.784	9839	10408
1404	132	10053.311	9924	10922	120	10065.875	9893	10841	111	10054.522	9900	11354	69	10083.159	9937	10697	97	10093.690	9876	10606	74	10028.122	9915	10566
1405	132	10101.516	9879	11351	120	10110.858	9917	10892	111	10067.063	9926	11240	69	10079.174	9921	11044	97	10118.649	9918	10777	74	10090.122	9901	10619
1406	132	10095.356	9903	10876	120	10141.208	9827	11346	111	10036.252	9930	10447	69	10076.536	9911	10760	97	10139.814	9870	11444	74	10125.986	9912	11212
1407	132	10047.439	9920	10975	120	10110.083	9899	11067	111	10064.559	9926	10664	69	10013.913	9890	10302	97	10149.536	9930	11162	74	10054.689	9929	10707
1408	132	10135.371	9921	11452	120	10083.725	9929	10741	111	10038.784	9903	10902	69	10091.044	9919	10878	97	10200.773	9850	11633	74	10073.635	9918	10879
1409	132	10115.522	9859	11438	120	10108.250	9847	10846	111	10041.657	9890	10658	69	10044.420	9932	10687	97	10099.175	9887	10826	74	10066.527	9853	11001
1410	132	10092.530	9935	10803	120	10108.092	9916	10709	111	10070.117	9899	11186	69	10076.377	9882	10803	97	10159.804	9826	11609	74	10053.811	9898	10646
1411	132	10072.272	9880	11008	120	10061.350	9909	10995	111	10097.919	9912	11038	69	10099.420	9897	10595	97	10162.104	9901	11182	74	10036.014	9916	10450
1412	132	10085.272	9886	10818	120	10092.550	9855	10976	111	10132.198	9895	11105	69	10035.855	9904	10567	97	10229.536	9861	11305	74	10100.229	9919	11080
1413	132	10050.091	9910	10885	120	10157.042	9845	10990	111	10056.378	9908	10692	69	10130.769	9928	11370	97	10114.690	9877	10722	74	10042.541	9904	10650
1414	132	10087.296	9916	10737	120	10096.325	9871	11532	111	10047.099	9913	10920	69	10051.652	9935	10681	97	10114.206	9911	11252	74	10090.216	9897	10922
1415	132	10119.379	9895	11193	120	10136.825	9913	11058	111	10084.424	9786	10832	69	10054.594	9921	10549	97	10137.773	9873	11148	74	10063.595	9912	10594
1416	132	10085.863	9931	10699	120	10116.509	9919	10861	111	10073.396	9894	10639	69	10040.971	9906	10771	97	10133.247	9863	11281	74	10006.257	9894	10082
1417	132	10080.478	9906	10502	120	10167.792	9866	12031	111	10032.685	9883	10590	69	10082.652	9945	10919	97	10099.948	9900	11109	74	10045.148	9833	11089
1418	132	10093.212	9871	10611	120	10125.958	9899	10808	111	10119.883	9898	11014	69	10044.667	9949	10451	97	10108.475	9907	10973	74	10057.892	9917	10392
1419	132	10152.954	9863	11572	120	10096.050	9865	11124	111	10037.198	9899	10633	69	10039.348	9920	10371	97	10091.989	9889	11025	74	10042.176	9900	10499
1420	132	10071.849	9866	10907	120	10085.884	9903	11071	111	10038.514	9929	10633	69	10039.884	9931	10592	97	10088.701	9891	10833	74	10074.365	9919	10562
1421	132	10056.470	9823	11038	120	10114.575	9886	11453	111	10147.207	9822	11001	69	10066.928	9925	10680	97	10148.525	9868	10923	74	10049.729	9870	10471
1422	132	10161.780	9904	11647	120	10101.775	9883	10685	111	10069.648	9888	10825	69	10101.362	9855	11017	97	10058.011	9897	10737	74	10063.743	9914	10411
1423	132	10149.530	9879	11410	120	10110.150	9929	11119	111	10091.774	9886	11416	69	10157.710	9914	11276	97	10140.031	9889	11129	74	10038.676	9919	10381
1424	132	10185.538	9934	11113	120	10117.809	9871	10825	111	10200.937	9900	11624	69	10233.710	9907	10980	97	10054.557	9880	10907	74	10060.352	9890	10714
1425	132	10184.439	9927	11387	120	10120.800	9889	10978	111	10318.000	9857	12152	69	10215.072	9873	11142	97	10278.217	9873	11121	74	10071.892	9922	10713
1426	132	10203.296	9894	11497	120	10125.225	9890	11520	111	10186.910	9891	11418	69	10217.116	9909	11673	97	10200.443	9893	11486	74	10073.041	9891	11278
1427	132	10149.849	9824	11493	120	10129.875	9904	10850	111	10273.135	9919	11726	69	10276.305	9904	11459	97	10156.701	9842	10869	74	10090.297	9919	10928
1428	132	10198.409	9820	11865	120	10154.292	9865	11411	111	10215.495	9877	11569	69	10176.246	9885	11073	97	10248.351	9844	12751	74	10076.311	9909	10554
1429	132	10125.522	9899	10980	120	10210.292	9768	11809	111	10211.774	9877	11546	69	10170.174	9906	11072	97	10232.804	9862	11425	74	10171.689	9916	10931
1430	132	10182.932	9908	11988	120	10227.542	9839	11938	111	10229.964	9805	11225	69	10209.594	9893	11231	97	10244.804	9841	11033	74	10148.271	9923	11356
1431	132	10173.856	9842	11710	120	10262.434	9807	11897	111	10248.396	9774	11061	69	10226.102	9907	11370	97	10315.732	9932	11452	74	10178.514	9905	11030
1432	132	10129.220	9903	10908	120	10172.750	9871	11127	111	10172.315	9906	11325	69	10342.246	9916	11581	97	10376.475	9885	11617	74	10158.229	9913	11137
1433	132	10180.288	9850	11662	120	10224.991	9935	11259	111	10237.657	9903	11486	69	10201.116	9936	11358	97	10201.217	9895	11277	74	10117.392	9905	10877
1434	132	10109.174	9911	11204	120	10175.816	9858	11683	111	10188.117	9871	10917	69	10221.797	9923	11251	97	10218.846	9897	11190	74	10099.311	9908	11044
1435	132	10195.841	9899	11864	120	10198.550	9874	11265	111	10229.829	9815	11384	69	10147.942	9858	11103	97	10252.855	9839	12109	74	10096.297	9868	10683
1436	132	10104.379	9875	10883	120	10148.309	9898	11561	111	10218.036	9862	11672	69	10124.782	9899	11681	97	10299.640	9884	11539	74	10183.838	9929	12005
1437	132	10185.932	9833	11611	120	10272.350	9886	11437	111	10196.505	9906	10910	69	10240.000	9867	11404	97	10187.453	9925	11015	74	10118.500	9924	10866
1438	132	10217.106	9859	11665	120	10204.575	9903	11473	111	10159.685	9889	11454	69	10175.594	9921	11235	97	10303.021	9888	11823	74	10150.622	9949	10719
1439	132	10141.742	9900	11002	120	10140.350	9905	11103	111	10210.901	9909	11396	69	10152.145	9951	10861	97	10294.319	9825	11086	74	10096.852	9890	10832
1440	132	10185.591	9889	11172	120	10150.000	9900	11095	111	10199.991	9861	11422	69	10125.058	9874	11347	97	10302.690	9881	11392	74	10126.122	9930	10792
1441	132	10106.500	9917	11233	120	10141.566	9899	11431	111	10287.198	9891	12369	69	10243.044	9871	11926	97	10293.536	9706	12624	74	10112.162	9869	10949
1442	132	10118.121	9867	11533	120	10191.259	9909	11318	111	10221.198	9828	11251	69	10216.072	9853	11403	97	10355.484	9781	11519	74	10232.446	9868	11964
1443	132	10176.492	9912	12321	120	10215.800	9871	10900	111	10145.838	9897	10871	69	10184.392	9858	11131	97	10319.711	9897	12227	74	10133.676	9922	10842
1444	132	10166.356	9799	10878	120	10212.858	9910	11370	111	10241.333	9866	11763	69	10217.580	9895	11764	97	10291.846	9915	11214	74	10187.892	9888	11101
1445	132	10176.228	9803	12455	120	10201.092	9868	11437	111	10174.478	9872	11403	69	10185.536	9923	12098	97	10228.959	9920	11066	74	10142.108	9878	11079
1446	132	10149.022	9887	11214	120	10178.525	9918	11110	111	10139.802	9871	11387	69	10110.333	9893	10693	97	10315.525	9796	12528	74	10091.486	9903	10828
1447	132	10138.409	9892	11305	120	10182.467	9887	11829	111	10258.604	9911	11370	69	10263.218	9877	11600	97	10241.896	9899	11399	74	10148.771	9902	10849
1448	132	10130.591	9916	11591	120	10224.509	9893	12532	111	10204.541	9917	11359	69	10192.231	9918	11210	97	10287.031	9878	11563	74	10105.514	9843	11007
1449	132	10134.212	9856	11105	120	10134.608	9864	11357	111	10239.567	9885	11654	69	10215.377	9771	11561	97	10264.082	9912	12557	74	10135.852	9900	11047
1450	132	10065.924	9884	10851	120	10236.342	9853	11460	111	10176.343	9827	11473	69	10223.479	9882	11598	97	10295.237	9888	12122	74	10124.284	9931	11400
1451	132	10121.583	9799	11210	120	10145.450	9869	11336	111	10147.252	9887	10881	69	10211.072	9932	11663	97	10235.371	9911	12453	74	10084.405	9858	10969
1452	132	10141.629	9893	11311	120	10197.483	9808	11495	111	10152.559	9915	11025	69	10195.246	9922	11149	97	10126.969	9863	10863	74	10110.433	9893	10868
1453	132	10076.742	9879	11434	120	10155.892	9903	11541	111	10088.018	9918	10776	69	10093.188	9936	10625	97	10145.608	9881	10872	74	10049.892	9941	10604
1454	132	10070.106	9939	10745	120	10201.241	9914	12748	111	10189.181	9889	11493	69	10092.565	9894	10939	97	10171.711	9859	10761	74	10028.257	9904	10394
1455	132	10116.053	9892	11162	120	10134.208	9895	11696	111	10087.693	9913	10765	69	10126.420	9925	10651	97	10243.701	9926	11499	74	10058.648	9913	10750
1456	132	10074.879	9866	10571	120	10129.741	9841	11253	111	10122.865	9855	10969	69	10150.290	9846	10883	97	10246.846	9829	11902	74	10044.189	9927	10278
1457	132	10124.932	9793	11258	120	10193.425	9847	11348	111	10060.838	9912	10846	69	10069.682	9912	10638	97	10260.722	9846	11716	74	10151.067	9880	10735
1458	132	10154.439	9882	11359	120	10265.392	9892	12279	111	10096.378	9874	10906	69	10104.608	9810	10990	97	10182.804	9876	11191	74	10056.743	9884	11268
1459	132	10093.917	9899	10915	120	10130.158	9869	11176	111	10093.396	9904	10768	69	10152.348	9924	11164	97	10152.402	9853	11340	74	10098.311	9885	10791
1460	132	10127.803	9842	11153	120	10113.509	9899	11584	111	10085.234	9912	11514	69	10182.203	9792	12331	97	10151.660	9933	11936	74	10049.378	9863	10556
1461	132	10135.803	9853	12100	120	10122.342	9881	11294	111	10079.243	9875	10902	69	10064.507	9908	11032	97	10179.887	9912	11749	74	10089.648	9853	10882
1462	132	10155.689	9886	11379	120	10082.575	9900	10720	111	10052.117	9920	10602	69	10024.116	9925	10125	97	10175.814	9903	11602	74	10065.595	9928	10577
1463	132	10161.113	9866	11051	120	10206.458	9893	11888	111	10094.324	9852	10665	69	10023.652	9930	10269	97	10264.618	9921	11093	74	10060.392	9918	10858
1464	132	10173.553	9855	11250	120	10094.991	9876	11460	111	10039.774	9897	10575	69	10044.261	9933	10681	97	10300.104	9701	11832	74	10068.392	9827	10795
1465	132	10118.667	9873	11367	120	10119.366	9874	10826	111	10143.874	9917	11384	69	10083.275	9941	10841	97	10150.835	9906	11021	74	10129.689	9907	10779
1466	132	10051.522	9894	10373	120	10074.950	9918	11002	111	10057.198	9874	10570	69	10078.928	9913	10884	97	10172.145	9872	10960	74	10038.852	9924	10707
1467	132	10096.484	9848	11003	120	10093.741	9877	10964	111	10081.145	9930	11097	69	10073.290	9936	11368	97	10114.206	9932	10852	74	10060.581	9899	10881
1468	132	10095.258	9754	11806	120	10141.684	9905	10982	111	10061.757	9911	10641	69	10041.333	9875	10703	97	10198.000	9899	11236	74	10107.419	9881	10849
1469	132	10086.613	9848	10959	120	10089.375	9860	10986	111	10042.441	9915	10681	69	10046.695	9938	10536	97	10128.433	9789	11285	74	10070.946	9930	10533
1470	132	10156.697	9892	11014	120	10089.600	9888	10846	111	10056.297	9915	10710	69	10072.318	9932	11065	97	10092.145	9878	10718	74	10060.027	9899	10848
1471	132	10077.250	9867	11043	120	10126.184	9915	11107	111	10070.531	9912	10916	69	10077.928	9932	10857	97	10110.938	9875	11008	74	10071.757	9922	11016
1472	132	10058.788	9878	10736	120	10070.967	9888	10979	111	10078.721	9921	10978	69	10064.536	9854	10803	97	10157.062	9856	11221	74	10045.933	9930	10696
1473	132	10060.720	9875	10702	120	10069.608	9891	11272	111	10067.369	9920	10950	69	10116.898	9866	11335	97	10117.773	9831	11047	74	10036.811	9928	10693
1474	132	10097.704	9915	10746	120	10083.417	9931	11078	111	10081.567	9931	11122	69	10109.956	9917	11203	97	10109.237	9928	11017	74	10113.486	9861	10983
1475	132	10084.144	9852	11092	120	10061.184	9872	10607	111	10074.829	9888	10837	69	10089.188	9948	11148	97	10130.206	9921	11197	74	10115.852	9907	10911
1476	132	10105.583	9811	11254	120	10062.134	9907	10547	111	10064.640	9903	11560	69	10066.333	9926	10772	97	10112.670	9925	10854	74	10077.581	9903	11297
1477	132	10112.644	9890	10833	120	10098.566	9763	11379	111	10091.847	9908	11021	69	10051.667	9885	10977	97	10065.453	9920	10902	74	10072.486	9894	10678
1478	132	10109.561	9912	11026	120	10176.467	9897	10899	111	10058.855	9890	10686	69	10030.246	9894	10766	97	10153.835	9867	10944	74	10076.148	9934	10837
1479	132	10053.234	9896	10639	120	10094.917	9874	10828	111	10047.162	9922	10949	69	10092.392	9945	11102	97	10065.804	9885	10558	74	10072.635	9880	10615
1480	132	10084.553	9884	11203	120	10109.184	9902	11145	111	10076.883	9912	11289	69	10087.275	9940	11150	97	10115.690	9902	11188	74	10075.041	9899	10560
1481	132	10122.954	9798	11184	120	10149.858	9770	11754	111	10097.757	9904	10958	69	10043.985	9924	10676	97	10101.846	9855	11207	74	10151.689	9913	10973
1482	132	10181.742	9861	10983	120	10120.100	9884	11007	111	10153.550	9881	11189	69	10089.608	9861	10980	97	10186.124	9907	11806	74	10061.378	9914	10653
1483	132	10204.651	9856	11881	120	10063.717	9930	10930	111	10120.198	9887	10725	69	10141.231	9904	11138	97	10139.825	9893	10905	74	10066.446	9900	10724
1484	132	10142.167	9865	11428	120	10148.842	9916	11855	111	10232.721	9890	11434	69	10099.015	9889	10761	97	10086.475	9900	10527	74	10080.608	9940	10972
1485	132	10114.363	9904	10805	120	10147.975	9934	11205	111	10222.712	9901	11169	69	10074.869	9912	10918	97	10085.237	9864	10864	74	10053.271	9910	10527
1486	132	10119.796	9918	10889	120	10131.616	9888	10973	111	10276.937	9884	11431	69	10091.435	9894	10498	97	10094.588	9919	11005	74	10068.459	9944	10325
1487	132	10136.356	9904	11141	120	10133.900	9852	11299	111	10222.072	9835	11968	69	10113.493	9949	11020	97	10161.278	9911	11380	74	10090.148	9909	10765
1488	132	10177.583	9898	11623	120	10134.741	9916	11276	111	10163.847	9919	11259	69	10149.682	9873	11971	97	10095.969	9903	11378	74	10089.811	9918	10574
1489	132	10220.484	9908	11135	120	10181.300	9893	11396	111	10189.297	9847	12315	69	10094.188	9923	10578	97	10124.525	9917	10880	74	10133.041	9921	10890
1490	132	10128.280	9939	10975	120	10138.092	9848	10933	111	10257.522	9830	11873	69	10120.000	9942	11669	97	10105.907	9891	11207	74	10117.933	9847	10845
1491	132	10162.621	9901	11640	120	10112.483	9877	10949	111	10165.135	9858	10922	69	10143.145	9936	11299	97	10146.237	9883	11082	74	10044.405	9887	10244
1492	132	10144.492	9902	11173	120	10182.941	9925	11492	111	10242.865	9928	11824	69	10106.420	9902	10590	97	10168.289	9841	11255	74	10128.176	9886	11386
1493	132	10107.016	9826	11108	120	10138.575	9868	10796	111	10170.063	9844	12276	69	10082.826	9911	10763	97	10148.814	9902	10738	74	10079.500	9941	11056
1494	132	10081.099	9848	10969	120	10153.750	9837	11604	111	10217.369	9860	11750	69	10069.725	9903	10944	97	10189.835	9873	11340	74	10192.014	9795	11683
1495	132	10164.568	9902	11039	120	10138.342	9863	11313	111	10229.315	9849	11301	69	10083.406	9931	10832	97	10196.598	9872	11001	74	10147.148	9823	11657
1496	132	10123.728	9894	11044	120	10179.467	9899	11409	111	10284.667	9912	11397	69	10115.203	9951	10997	97	10192.804	9860	11286	74	10106.567	9878	10890
1497	132	10144.061	9769	11469	120	10190.467	9824	11848	111	10141.703	9912	11450	69	10153.072	9895	11160	97	10163.855	9886	10891	74	10142.905	9870	11514
1498	132	10095.728	9883	10790	120	10167.366	9927	10952	111	10180.855	9859	11037	69	10120.521	9797	12148	97	10225.505	9910	11477	74	10071.365	9899	10609
1499	132	10115.288	9893	10981	120	10196.741	9854	11382	111	10153.982	9852	10886	69	10076.362	9911	10640	97	10131.948	9936	11105	74	10213.554	9860	11343
1500	132	10195.258	9887	11442	120	10203.033	9867	11395	111	10215.964	9916	11283	69	10129.493	9953	12074	97	10150.289	9899	11251	74	10138.338	9934	10766
1501	132	10171.530	9823	11298	120	10063.608	9861	10778	111	10056.505	9868	10534	69	10101.608	9887	10647	97	10179.392	9903	11313	74	10081.648	9884	10581
1502	132	10141.728	9925	11390	120	10149.967	9896	10935	111	10214.099	9834	11827	69	10131.000	9890	11053	97	10219.907	9854	11427	74	10151.527	9931	10803
1503	132	10173.356	9902	11056	120	10169.542	9867	11521	111	10064.622	9895	10720	69	10078.942	9884	10843	97	10119.093	9905	10953	74	10128.271	9947	11352
1504	132	10157.826	9878	11386	120	10153.358	9869	11116	111	10121.271	9918	11412	69	10117.015	9908	10831	97	10144.948	9898	10925	74	10071.648	9891	11014
1505	132	10207.508	9929	11783	120	10147.392	9912	11395	111	10120.279	9896	11109	69	10150.652	9917	11135	97	10207.186	9859	10996	74	10097.784	9942	11477
1506	132	10167.129	9912	11232	120	10162.017	9899	11544	111	10105.847	9874	11226	69	10051.638	9926	10527	97	10220.557	9942	11274	74	10069.108	9923	10723
1507	132	10188.909	9905	11766	120	10191.566	9920	11274	111	10118.189	9851	10829	69	10053.623	9925	10687	97	10184.104	9815	11279	74	10094.216	9909	10929
1508	132	10199.568	9863	11680	120	10181.783	9826	11030	111	10090.279	9912	11321	69	10047.218	9908	10344	97	10276.289	9893	11236	74	10078.595	9913	10562
1509	132	10196.766	9873	11084	120	10192.634	9846	11430	111	10126.738	9820	10995	69	10078.015	9832	10595	97	10202.959	9850	11475	74	10181.054	9901	10950
1510	132	10190.242	9793	11339	120	10152.450	9902	11347	111	10103.550	9853	11408	69	10071.869	9933	10718	97	10166.681	9815	11149	74	10093.676	9914	10450
1511	132	10131.780	9900	11507	120	10172.017	9817	11159	111	10058.135	9906	10741	69	10114.682	9906	11044	97	10211.258	9857	11228	74	10122.689	9936	11586
1512	132	10083.637	9916	10702	120	10243.783	9804	11428	111	10020.181	9894	10587	69	10089.290	9927	11003	97	10123.082	9939	11539	74	10085.000	9926	10940
1513	132	10121.538	9904	11240	120	10157.417	9819	11185	111	10098.433	9813	11124	69	10095.782	9907	10787	97	10251.186	9807	11312	74	10103.284	9905	10823
1514	132	10145.629	9924	11247	120	10202.300	9856	11335	111	10101.424	9901	12086	69	10072.015	9912	10716	97	10216.763	9902	11354	74	10054.986	9904	10625
1515	132	10096.591	9888	11024	120	10114.816	9737	11820	111	10052.748	9921	10542	69	10067.942	9887	10768	97	10186.330	9858	11336	74	10041.797	9927	10271
1516	132	10113.288	9860	11001	120	10161.059	9816	11079	111	10076.946	9882	10957	69	10159.029	9836	10664	97	10133.753	9908	10908	74	10072.973	9929	11428
1517	132	10130.432	9938	10748	120	10208.509	9925	11696	111	10130.712	9919	11376	69	10082.695	9906	10757	97	10166.804	9930	11089	74	10065.757	9909	11275
1518	132	10100.758	9925	12054	120	10144.208	9930	10908	111	10041.829	9906	10511	69	10056.044	9898	10581	97	10183.000	9900	10751	74	10052.771	9905	10567
1519	132	10082.121	9899	10623	120	10125.325	9882	11049	111	10094.667	9903	11559	69	10083.928	9928	10739	97	10198.804	9877	11298	74	10044.676	9901	10653
1520	132	10060.349	9821	11056	120	10121.884	9891	11196	111	10086.685	9909	10737	69	10124.246	9897	11444	97	10098.557	9833	10822	74	10061.135	9928	10490
1521	132	10036.432	9911	10803	120	10137.100	9867	10706	111	10041.486	9929	10501	69	10060.769	9930	10818	97	10130.907	9889	11201	74	10082.243	9907	10813
1522	132	10108.266	9849	11008	120	10074.550	9895	10666	111	10062.774	9913	10854	69	10031.058	9908	10408	97	10094.711	9856	10905	74	10075.203	9924	10661
1523	132	10089.462	9871	11180	120	10087.642	9897	11173	111	10048.145	9835	10945	69	10068.869	9930	10565	97	10167.618	9852	11233	74	10063.648	9938	10850
1524	132	10054.508	9910	10737	120	10096.717	9904	11062	111	10060.478	9908	10904	69	10028.782	9944	10341	97	10156.031	9893	11384	74	10057.852	9929	10740
1525	132	10084.742	9864	11148	120	10089.866	9909	10725	111	10105.793	9846	11044	69	10080.971	9879	11091	97	10168.330	9927	11313	74	10029.108	9931	10516
1526	132	10102.978	9826	11798	120	10107.941	9913	10932	111	10044.738	9916	10578	69	10031.362	9868	10315	97	10173.876	9874	10994	74	10042.189	9903	10313
1527	132	10129.788	9872	11288	120	10085.108	9865	11004	111	10021.766	9909	10192	69	10042.188	9930	10307	97	10142.124	9866	11162	74	10028.365	9923	10619
1528	132	10092.720	9884	11008	120	10156.125	9902	11487	111	10076.072	9822	10939	69	10063.029	9893	11187	97	10132.392	9919	11058	74	10059.797	9927	10368
1529	132	10111.629	9906	10784	120	10089.733	9851	11578	111	10097.181	9930	11162	69	10085.725	9926	10734	97	10149.145	9891	11080	74	10046.743	9928	10288
1530	132	10106.159	9858	10854	120	10045.200	9929	10494	111	10065.874	9904	10684	69	10053.493	9860	10643	97	10119.536	9803	11473	74	10018.392	9937	10192
1531	132	10088.228	9840	10751	120	10045.325	9896	10807	111	10037.874	9921	10816	69	10093.072	9905	10602	97	10145.475	9934	10968	74	10054.352	9855	10737
1532	132	10133.591	9857	11202	120	10176.184	9870	11679	111	10026.766	9928	10368	69	10030.956	9920	10229	97	10189.433	9912	11287	74	10022.567	9903	10195
1533	132	10088.742	9844	11481	120	10083.759	9922	10848	111	10025.793	9916	10449	69	10061.913	9924	10454	97	10124.433	9914	11099	74	10058.676	9923	10334
1534	132	10158.038	9828	11092	120	10123.967	9887	10916	111	10098.855	9881	10739	69	10046.594	9931	10641	97	10121.681	9881	11471	74	10051.122	9902	10697
1535	132	10070.189	9888	10870	120	10048.150	9840	10987	111	10094.802	9885	10606	69	10042.493	9931	10629	97	10095.608	9847	11084	74	10035.352	9935	10531
1536	132	10104.984	9916	11018	120	10056.625	9917	10584	111	10098.216	9889	10896	69	10050.188	9902	10643	97	10141.052	9923	11247	74	10036.041	9916	10495
1537	132	10071.606	9917	10679	120	10109.566	9860	11416	111	10044.424	9913	10570	69	10055.841	9917	10550	97	10151.299	9863	10968	74	10051.446	9937	10821
1538	132	10090.689	9868	11419	120	10076.925	9916	10846	111	10034.369	9936	10425	69	10114.449	9906	11118	97	10105.310	9883	10945	74	10034.608	9913	10557
1539	132	10074.621	9877	10587	120	10083.134	9865	11542	111	10064.027	9878	11103	69	10043.246	9929	10426	97	10169.763	9799	11340	74	10057.811	9921	10632
1540	132	10084.212	9890	10800	120	10098.392	9887	10830	111	10092.009	9905	10897	69	10164.231	9879	10851	97	10054.041	9925	10646	74	10062.392	9898	10542
1541	132	10123.356	9906	11110	120	10111.583	9883	10784	111	10130.135	9906	11354	69	10114.710	9911	10884	97	10103.536	9880	11072	74	10080.041	9917	10487
1542	132	10129.803	9931	11619	120	10112.350	9905	10802	111	10083.396	9919	11247	69	10093.710	9887	10836	97	10070.783	9857	10873	74	10061.973	9937	10543
1543	132	10211.697	9897	11636	120	10166.775	9869	11170	111	10143.216	9899	11465	69	10208.769	9850	11696	97	10094.649	9873	10660	74	10106.554	9856	10923
1544	132	10152.712	9891	10964	120	10104.259	9928	11110	111	10206.486	9879	11442	69	10126.769	9884	10908	97	10114.887	9925	11461	74	10083.176	9919	10620
1545	132	10127.137	9897	11247	120	10183.316	9909	11217	111	10146.216	9888	11216	69	10173.521	9882	10956	97	10122.979	9841	11080	74	10165.824	9869	10633
1546	132	10215.887	9802	11598	120	10134.150	9885	10862	111	10239.063	9860	11272	69	10129.449	9874	10686	97	10224.475	9867	11196	74	10106.662	9921	11174
1547	132	10178.076	9828	11186	120	10124.500	9866	11474	111	10179.550	9880	11274	69	10115.231	9867	10718	97	10124.104	9860	10804	74	10064.771	9888	10724
1548	132	10182.099	9874	12357	120	10250.941	9876	11414	111	10144.622	9887	11098	69	10074.116	9895	10917	97	10211.041	9842	11815	74	10108.581	9892	11116
1549	132	10139.182	9902	10916	120	10178.417	9894	11711	111	10143.892	9903	10757	69	10182.318	9915	11361	97	10207.278	9769	11738	74	10274.811	9870	11504
1550	132	10174.651	9859	10808	120	10164.925	9916	11550	111	10181.000	9835	10913	69	10106.145	9949	10901	97	10228.547	9942	11634	74	10165.229	9911	10830
1551	132	10186.659	9843	11401	120	10164.333	9804	11440	111	10174.226	9720	12311	69	10099.290	9888	10813	97	10277.113	9919	11239	74	10149.865	9918	11412
1552	132	10147.644	9787	11313	120	10184.517	9866	11404	111	10165.774	9821	11154	69	10086.058	9853	10667	97	10353.104	9883	12038	74	10160.419	9911	10848
1553	132	10200.220	9832	11044	120	10216.458	9839	12110	111	10163.162	9859	11207	69	10158.246	9910	10945	97	10273.258	9878	11251	74	10084.743	9901	10972
1554	132	10232.470	9837	11571	120	10250.441	9884	11881	111	10068.262	9912	10475	69	10277.348	9897	11839	97	10286.794	9884	11823	74	10171.324	9793	11157
1555	132	10222.091	9900	11197	120	10216.684	9898	11258	111	10131.099	9915	10970	69	10143.131	9944	11277	97	10260.701	9850	11505	74	10130.446	9930	11417
1556	132	10209.318	9897	11433	120	10266.759	9827	11521	111	10194.657	9889	11874	69	10231.493	9941	11577	97	10287.289	9808	11223	74	10153.689	9888	11046
1557	132	10128.538	9918	11539	120	10176.050	9928	11285	111	10174.622	9938	11589	69	10082.305	9901	11122	97	10366.052	9899	12356	74	10123.486	9888	10759
1558	132	10144.720	9843	11034	120	10156.483	9893	11059	111	10138.378	9873	10743	69	10128.377	9890	11398	97	10212.186	9816	11365	74	10094.473	9905	10587
1559	132	10157.272	9847	11562	120	10184.950	9885	10824	111	10139.774	9865	10877	69	10245.420	9875	11840	97	10266.052	9867	11362	74	10078.514	9921	11068
1560	132	10160.750	9902	10820	120	10171.025	9825	11731	111	10128.288	9865	11033	69	10115.782	9862	10980	97	10286.000	9813	12017	74	10190.662	9899	11280
1561	132	10150.417	9903	11262	120	10156.342	9881	11426	111	10103.793	9840	11086	69	10078.479	9892	10781	97	10251.104	9920	11163	74	10130.703	9923	11291
1562	132	10141.720	9816	11029	120	10216.075	9880	11338	111	10108.279	9810	10999	69	10086.754	9874	11016	97	10281.516	9882	11712	74	10104.622	9897	10869
1563	132	10105.394	9905	10962	120	10178.958	9934	11196	111	10159.252	9799	11315	69	10127.044	9806	11611	97	10247.969	9906	11381	74	10132.162	9923	11040
1564	132	10121.478	9895	10790	120	10145.375	9891	11015	111	10110.063	9818	10821	69	10183.015	9828	11341	97	10223.011	9754	11239	74	10079.405	9933	10725
1565	132	10112.326	9855	10956	120	10207.684	9906	11005	111	10105.207	9899	10611	69	10163.652	9903	10760	97	10392.062	9929	12301	74	10119.162	9808	10779
1566	132	10124.599	9834	11038	120	10162.958	9841	11218	111	10113.604	9835	10776	69	10117.420	9918	11665	97	10469.443	9852	12174	74	10128.324	9902	11376
1567	132	10186.742	9918	12339	120	10199.517	9887	11601	111	10057.586	9922	10542	69	10113.769	9908	10971	97	10245.124	9922	11270	74	10083.838	9913	10815
1568	132	10199.076	9814	11724	120	10159.667	9869	10876	111	10142.126	9872	11675	69	10119.580	9918	10733	97	10335.124	9939	11473	74	10111.054	9870	10565
1569	132	10140.780	9902	10877	120	10283.825	9858	11380	111	10141.307	9906	11301	69	10138.231	9943	11036	97	10364.104	9917	11792	74	10142.081	9869	11423
1570	132	10043.000	9825	10407	120	10150.684	9879	11210	111	10145.441	9791	11215	69	10102.956	9900	10973	97	10251.557	9893	11358	74	10096.419	9867	10992
1571	132	10140.401	9834	11210	120	10212.175	9790	11841	111	10070.153	9853	10533	69	10055.406	9876	10784	97	10335.237	9824	11607	74	10061.067	9944	10655
1572	132	10106.492	9795	11208	120	10195.358	9909	11031	111	10127.234	9822	10789	69	10148.956	9865	10905	97	10390.732	9913	12221	74	10143.378	9920	11126
1573	132	10136.508	9826	11038	120	10217.900	9850	11605	111	10064.126	9905	10862	69	10098.754	9911	11089	97	10244.618	9899	11463	74	10072.838	9905	10772
1574	132	10127.841	9945	11212	120	10106.325	9895	10869	111	10101.045	9878	10754	69	10080.855	9827	10870	97	10151.227	9917	11322	74	10036.852	9940	10250
1575	132	10034.742	9921	10632	120	10100.783	9915	10945	111	10077.667	9916	11872	69	10071.449	9910	10579	97	10325.175	9884	11426	74	10088.392	9917	10594
1576	132	10106.659	9865	10659	120	10170.892	9848	11392	111	10072.522	9856	11008	69	10050.855	9946	10512	97	10275.206	9947	11087	74	10040.297	9910	10438
1577	132	10092.522	9881	11044	120	10188.525	9898	11034	111	10059.829	9917	10847	69	10122.971	9906	10543	97	10403.268	9805	12509	74	10078.271	9878	11171
1578	132	10155.068	9910	11317	120	10157.250	9802	11753	111	10069.315	9909	10750	69	10022.695	9885	10209	97	10298.938	9858	11290	74	10035.041	9910	10459
1579	132	10189.992	9836	11164	120	10132.417	9854	11554	111	10070.550	9904	10664	69	10082.102	9894	10595	97	10371.453	9719	11406	74	10083.486	9884	10547
1580	132	10114.106	9894	11102	120	10181.667	9902	12060	111	10084.640	9861	11201	69	10026.855	9934	10160	97	10424.948	9788	12636	74	10118.311	9815	11103
1581	132	10151.841	9870	11107	120	10144.033	9885	11030	111	10054.721	9924	11051	69	10140.841	9825	11477	97	10404.175	9871	11686	74	10097.716	9933	10691
1582	132	10102.772	9927	10999	120	10129.200	9924	11071	111	10033.307	9895	11191	69	10079.406	9874	10909	97	10283.887	9817	11135	74	10053.973	9931	10481
1583	132	10131.924	9856	11382	120	10094.708	9913	10820	111	10090.478	9883	10677	69	10039.956	9923	10325	97	10260.753	9872	12340	74	10112.797	9839	11173
1584	132	10122.553	9833	10937	120	10143.009	9918	11245	111	10099.226	9924	10867	69	10072.507	9922	10711	97	10252.402	9875	11142	74	10065.500	9897	10918
1585	132	10124.068	9869	10897	120	10172.025	9825	11585	111	10082.279	9904	10861	69	10037.145	9907	10426	97	10204.742	9916	11828	74	10037.338	9937	10601
1586	132	10114.803	9901	11404	120	10126.366	9880	11787	111	10068.892	9909	11398	69	10021.667	9928	10274	97	10219.484	9888	11298	74	10078.541	9921	10825
1587	132	10116.863	9817	11384	120	10080.108	9890	11003	111	10063.181	9908	11010	69	10089.044	9895	10803	97	10211.443	9811	11770	74	10046.189	9942	10567
1588	132	10117.992	9883	11175	120	10125.325	9895	11306	111	10078.054	9852	11492	69	10036.420	9918	10446	97	10241.814	9873	12171	74	10082.797	9914	11035
1589	132	10144.333	9907	11498	120	10107.134	9915	10898	111	10036.595	9930	10212	69	10070.044	9916	10582	97	10226.475	9920	11617	74	10037.743	9946	10463
1590	132	10116.272	9860	11239	120	10191.866	9864	11659	111	10049.433	9915	10960	69	10111.449	9926	11418	97	10220.516	9922	11824	74	10055.054	9898	10648
1591	132	10087.796	9894	10670	120	10119.208	9883	11058	111	10040.748	9919	10446	69	10070.971	9900	11173	97	10208.104	9884	10963	74	10059.176	9886	10521
1592	132	10089.099	9904	11027	120	10074.625	9881	10811	111	10064.631	9915	10673	69	10072.029	9899	10562	97	10186.453	9932	12090	74	10066.486	9888	10610
1593	132	10163.053	9912	11265	120	10095.775	9872	12046	111	10109.243	9884	10912	69	10026.725	9921	10403	97	10161.711	9882	10991	74	10044.176	9934	10759
1594	132	10106.621	9904	11424	120	10170.000	9864	10956	111	10031.424	9927	10193	69	10126.174	9940	10852	97	10203.938	9925	11045	74	10050.229	9923	10639
1595	132	10124.833	9892	11886	120	10189.667	9927	11402	111	10081.036	9920	11074	69	10055.855	9908	10756	97	10154.175	9903	11306	74	10069.905	9894	10570
1596	132	10148.811	9900	10947	120	10120.825	9892	11199	111	10057.576	9893	10948	69	10056.985	9928	10708	97	10182.402	9885	11699	74	10064.459	9825	10731
1597	132	10107.204	9841	11955	120	10126.759	9869	11079	111	10121.324	9863	11550	69	10047.174	9914	10870	97	10182.629	9867	11199	74	10107.824	9886	11447
1598	132	10121.356	9824	10829	120	10114.092	9905	10791	111	10140.910	9916	11193	69	10021.913	9927	10196	97	10339.052	9839	11640	74	10137.743	9886	11045
1599	132	10256.454	9905	13530	120	10107.559	9911	10982	111	10245.712	9914	11521	69	10074.884	9912	10903	97	10439.237	9763	11979	74	10074.041	9920	10708
1600	132	10241.288	9909	11106	120	10143.075	9791	11196	111	10251.360	9877	11920	69	10049.188	9905	10496	97	10332.783	9876	11324	74	10112.689	9849	10911
1601	132	10201.167	9864	11294	120	10084.733	9880	10500	111	10250.946	9920	11419	69	10092.231	9904	10894	97	10363.310	9801	11683	74	10117.392	9891	11446
1602	132	10159.016	9903	11203	120	10167.759	9806	11786	111	10323.819	9736	11768	69	10038.521	9942	10489	97	10305.093	9923	11369	74	10088.905	9902	10632
1603	132	10149.242	9852	10973	120	10143.991	9895	10906	111	10193.288	9890	11661	69	10112.956	9920	10885	97	10237.289	9827	11305	74	10136.014	9877	10941
1604	132	10190.659	9938	11031	120	10163.892	9916	11098	111	10272.721	9876	12049	69	10149.072	9905	11029	97	10384.082	9968	11795	74	10095.162	9871	11223
1605	132	10108.758	9911	10882	120	10154.491	9836	11026	111	10206.388	9834	11080	69	10166.479	9883	11042	97	10277.794	9918	12210	74	10043.757	9923	10408
1606	132	10203.454	9921	11972	120	10089.675	9909	11152	111	10205.135	9843	11289	69	10122.971	9841	11659	97	10224.237	9910	11721	74	10163.946	9893	11185
1607	132	10183.992	9866	11117	120	10167.417	9901	12086	111	10234.676	9806	12470	69	10226.116	9824	11791	97	10232.618	9895	11663	74	10159.933	9951	10998
1608	132	10116.303	9914	10992	120	10199.275	9835	11358	111	10194.018	9883	12395	69	10173.435	9925	10927	97	10205.814	9897	11428	74	10119.257	9793	11249
1609	132	10159.250	9916	11379	120	10146.600	9864	11166	111	10247.541	9826	11640	69	10242.362	9818	11553	97	10225.175	9880	12374	74	10137.784	9890	10947
1610	132	10099.409	9906	11616	120	10165.042	9919	11120	111	10229.207	9823	11276	69	10169.956	9921	11520	97	10155.186	9858	11507	74	10095.986	9902	11143
1611	132	10113.083	9847	10965	120	10197.158	9922	11792	111	10225.550	9904	11880	69	10166.246	9892	10887	97	10246.866	9875	11619	74	10151.933	9907	10595
1612	132	10116.546	9919	11292	120	10152.733	9868	11340	111	10240.838	9774	12841	69	10216.435	9892	12074	97	10152.072	9888	11516	74	10164.567	9917	11600
1613	132	10111.083	9898	11055	120	10217.667	9844	11107	111	10254.315	9836	11804	69	10133.420	9893	10729	97	10175.907	9820	11834	74	10126.648	9903	10550
1614	132	10157.189	9798	11217	120	10174.191	9913	11325	111	10280.522	9855	11838	69	10167.318	9919	11162	97	10177.453	9856	11694	74	10043.229	9860	10812
1615	132	10132.546	9892	11066	120	10142.017	9849	11528	111	10145.802	9906	11349	69	10135.116	9922	10765	97	10158.392	9887	11096	74	10143.446	9921	11859
1616	132	10081.879	9905	11298	120	10151.208	9879	10961	111	10172.135	9822	11021	69	10228.638	9859	11388	97	10105.052	9802	11345	74	10176.527	9845	11279
1617	132	10117.129	9810	11326	120	10245.583	9899	12249	111	10284.982	9926	11680	69	10173.305	9907	10961	97	10257.175	9903	11045	74	10149.797	9918	10828
1618	132	10161.288	9902	10879	120	10158.825	9906	11446	111	10153.243	9828	10823	69	10130.102	9942	10842	97	10112.928	9912	11247	74	10099.771	9924	10808
1619	132	10078.288	9880	11023	120	10129.833	9859	10866	111	10230.982	9894	11497	69	10183.725	9944	11355	97	10103.031	9904	10762	74	10075.892	9893	10575
1620	132	10142.796	9847	11607	120	10199.250	9834	11233	111	10247.018	9907	11687	69	10091.188	9920	10630	97	10071.154	9864	10872	74	10121.027	9909	10549
1621	132	10122.432	9785	11064	120	10231.875	9920	11578	111	10298.982	9934	12033	69	10193.507	9942	11538	97	10080.484	9925	10741	74	10117.771	9876	10917
1622	132	10196.349	9914	11202	120	10258.875	9906	11148	111	10162.703	9931	11334	69	10158.072	9886	11252	97	10200.134	9807	11160	74	10067.486	9882	10889
1623	132	10142.228	9885	11734	120	10209.917	9806	11321	111	10147.181	9838	11275	69	10097.072	9880	11303	97	10140.299	9853	11299	74	10169.122	9955	11105
1624	132	10124.637	9830	11353	120	10290.366	9810	11539	111	10256.811	9823	11586	69	10179.029	9904	10945	97	10120.557	9917	11349	74	10136.176	9920	11346
1625	132	10137.318	9830	11311	120	10240.517	9945	11546	111	10247.226	9899	11293	69	10180.682	9921	11018	97	10045.753	9924	10442	74	10080.352	9907	11356
1626	132	10062.530	9854	10728	120	10134.850	9833	11109	111	10200.126	9833	11130	69	10220.305	9923	10950	97	10121.443	9896	11210	74	10093.771	9849	10491
1627	132	10116.356	9869	11279	120	10190.858	9852	11428	111	10303.396	9606	12656	69	10182.479	9928	11540	97	10101.783	9874	11108	74	10116.703	9945	10823
1628	132	10087.856	9894	10880	120	10198.167	9907	11893	111	10123.495	9933	11192	69	10149.188	9854	11013	97	10088.402	9874	10852	74	10130.352	9874	11269
1629	132	10165.659	9861	11402	120	10152.425	9932	11386	111	10076.883	9886	10855	69	10135.769	9865	10825	97	10068.072	9873	10614	74	10085.946	9929	10839
1630	132	10129.803	9748	12488	120	10170.384	9880	11314	111	10052.721	9938	10543	69	10185.985	9868	11245	97	10162.887	9849	10949	74	10038.311	9941	10571
1631	132	10141.637	9848	11443	120	10231.592	9932	11194	111	10086.027	9889	10829	69	10057.638	9923	10582	97	10104.866	9917	10832	74	10045.703	9921	10661
1632	132	10111.106	9915	11011	120	10193.059	9903	11024	111	10082.352	9882	10819	69	10121.087	9936	11080	97	10087.217	9890	10477	74	10043.743	9931	10621
1633	132	10135.849	9893	11024	120	10233.517	9877	11243	111	10099.774	9875	10801	69	10171.131	9845	11341	97	10155.660	9921	11067	74	10088.284	9880	11171
1634	132	10137.174	9919	10967	120	10164.566	9892	11955	111	10075.054	9927	10972	69	10108.507	9938	11015	97	10051.959	9865	10352	74	10054.014	9919	10919
1635	132	10121.053	9910	11259	120	10201.934	9872	11240	111	10142.090	9877	11036	69	10055.710	9897	10913	97	10134.134	9898	10724	74	10051.689	9940	10667
1636	132	10129.478	9816	11092	120	10186.275	9920	11161	111	10105.631	9920	11045	69	10155.377	9912	11142	97	10139.382	9856	11224	74	10062.122	9924	10602
1637	132	10101.674	9870	11181	120	10113.208	9888	11201	111	10071.360	9935	10742	69	10061.188	9896	10461	97	10147.753	9878	11223	74	10088.878	9926	10920
1638	132	10119.326	9942	11401	120	10193.225	9878	11505	111	10101.369	9883	11112	69	10084.884	9905	10444	97	10119.217	9884	10800	74	10124.473	9897	11149
1639	132	10063.228	9897	10736	120	10128.300	9889	11523	111	10095.135	9883	10958	69	10084.174	9910	10783	97	10131.804	9920	10940	74	10087.986	9912	10796
1640	132	10116.462	9902	10800	120	10090.733	9885	10645	111	10098.964	9909	10655	69	10074.102	9915	10985	97	10080.052	9851	10771	74	10054.446	9900	10676
1641	132	10173.234	9882	12282	120	10114.750	9897	11048	111	10075.207	9840	10801	69	10047.406	9928	10554	97	10094.989	9908	11118	74	10073.271	9855	11920
1642	132	10119.106	9896	10960	120	10104.967	9891	10859	111	10043.531	9933	10414	69	10072.608	9914	10597	97	10110.969	9872	11002	74	10109.784	9882	11071
1643	132	10166.992	9904	11273	120	10167.225	9866	11957	111	10094.703	9924	11311	69	10134.521	9913	11697	97	10123.093	9904	10854	74	10039.257	9893	10588
1644	132	10101.333	9851	11114	120	10178.191	9880	11168	111	10080.324	9938	10529	69	10054.782	9903	10548	97	10092.104	9848	10624	74	10067.527	9886	10806
1645	132	10114.121	9921	11277	120	10220.059	9907	11465	111	10070.622	9900	10793	69	10052.348	9918	10639	97	10177.732	9910	10995	74	10021.757	9923	10356
1646	132	10107.613	9871	11150	120	10145.009	9909	10949	111	10036.009	9906	10401	69	10108.565	9878	10597	97	10110.598	9922	11447	74	10073.933	9922	10848
1647	132	10097.394	9897	10941	120	10104.991	9895	10956	111	10033.819	9889	10365	69	10074.826	9919	11163	97	10144.547	9904	10640	74	10047.054	9934	10342
1648	132	10137.522	9899	11683	120	10116.025	9882	11318	111	10035.135	9932	10401	69	10102.333	9914	11607	97	10121.052	9895	11049	74	10082.729	9923	10732
1649	132	10145.288	9914	12330	120	10097.000	9894	11043	111	10136.207	9940	11264	69	10061.985	9913	10475	97	10130.887	9854	11177	74	10047.284	9934	10643
1650	132	10099.887	9908	11068	120	10103.608	9917	10833	111	10067.478	9930	10744	69	10032.231	9901	10337	97	10124.206	9930	10840	74	10052.257	9921	10574
1651	132	10054.954	9886	10698	120	10118.158	9917	10929	111	10087.721	9914	11664	69	10086.869	9908	11357	97	10139.814	9873	11132	74	10055.919	9920	10820
1652	132	10070.363	9922	10694	120	10066.050	9867	11169	111	10070.910	9899	10790	69	10020.594	9940	10329	97	10098.113	9895	11335	74	10059.892	9913	10965
1653	132	10090.401	9906	11204	120	10174.033	9887	11246	111	10039.738	9928	10630	69	10113.594	9910	11332	97	10073.722	9896	11056	74	10090.027	9875	10484
1654	132	10144.462	9809	11582	120	10090.333	9860	10700	111	10051.874	9893	10788	69	10094.551	9907	10723	97	10160.948	9895	10968	74	10100.297	9924	10910
1655	132	10138.674	9888	10916	120	10152.884	9878	10952	111	10059.586	9914	10948	69	10113.652	9852	10965	97	10177.217	9851	11348	74	10053.271	9922	10742
1656	132	10054.720	9915	11023	120	10129.025	9905	11570	111	10063.414	9904	10522	69	10074.826	9913	11235	97	10129.536	9883	11288	74	10076.352	9932	10969
1657	132	10132.788	9863	10744	120	10075.592	9921	10687	111	10052.640	9881	10395	69	10117.362	9899	10888	97	10060.392	9859	10549	74	10059.541	9926	11568
1658	132	10131.394	9825	11072	120	10119.708	9912	10796	111	10084.243	9860	11081	69	10203.435	9917	11177	97	10083.711	9846	10655	74	10088.919	9922	10833
1659	132	10133.447	9902	11185	120	10104.450	9891	10894	111	10125.450	9904	11124	69	10265.406	9902	11041	97	10075.588	9932	10700	74	10121.108	9833	11642
1660	132	10132.106	9846	11308	120	10149.550	9871	11000	111	10152.252	9853	11178	69	10252.638	9856	11660	97	10112.433	9925	11005	74	10098.973	9917	11149
1661	132	10169.576	9932	11628	120	10176.833	9803	11360	111	10146.703	9825	11076	69	10213.058	9905	11376	97	10100.505	9927	10834	74	10147.743	9921	10948
1662	132	10173.280	9892	11659	120	10156.250	9921	11131	111	10172.576	9879	11582	69	10184.188	9963	11655	97	10116.475	9942	10686	74	10139.392	9940	11487
1663	132	10209.689	9804	11604	120	10094.233	9914	10768	111	10193.081	9897	11415	69	10216.305	9924	11391	97	10160.052	9793	11235	74	10144.054	9848	11568
1664	132	10156.516	9826	11090	120	10229.075	9848	12009	111	10244.189	9904	11270	69	10103.594	9906	10989	97	10091.783	9926	10945	74	10107.419	9910	10730
1665	132	10152.038	9938	11162	120	10181.967	9946	11271	111	10203.657	9869	11300	69	10192.435	9949	11195	97	10141.072	9894	11286	74	10075.622	9911	10700
1666	132	10214.272	9823	11153	120	10157.491	9896	10879	111	10216.036	9895	11589	69	10223.058	9917	11985	97	10200.134	9865	11475	74	10119.919	9833	10676
1667	132	10051.674	9906	10668	120	10208.267	9797	11788	111	10245.486	9870	11497	69	10164.898	9844	11642	97	10156.475	9844	11210	74	10107.716	9833	11192
1668	132	10139.326	9920	11269	120	10169.066	9898	11304	111	10205.189	9874	11676	69	10187.682	9781	11406	97	10149.577	9855	10989	74	10105.271	9931	11175
1669	132	10103.978	9830	11386	120	10149.608	9851	10855	111	10245.648	9842	12134	69	10256.318	9934	11836	97	10104.753	9862	10515	74	10121.797	9934	11188
1670	132	10139.629	9866	11170	120	10129.934	9939	11462	111	10204.685	9853	11499	69	10173.493	9867	10866	97	10121.093	9902	10974	74	10119.662	9889	11112
1671	132	10161.553	9925	11710	120	10268.866	9879	11652	111	10146.865	9888	11075	69	10225.623	9887	10794	97	10141.732	9898	11137	74	10117.933	9847	10654
1672	132	10121.234	9918	10836	120	10196.917	9778	11518	111	10232.784	9848	11020	69	10088.188	9914	10966	97	10071.453	9855	10588	74	10178.905	9838	11657
1673	132	10125.917	9866	10939	120	10153.884	9937	11152	111	10143.576	9920	10724	69	10230.044	9846	11142	97	10149.206	9865	10953	74	10077.676	9908	10858
1674	132	10157.894	9849	11332	120	10145.325	9868	11292	111	10177.640	9907	11329	69	10205.667	9857	11179	97	10101.062	9907	11086	74	10162.162	9891	11151
1675	132	10138.766	9836	11228	120	10193.833	9903	11256	111	10117.693	9845	11275	69	10237.464	9760	11771	97	10171.505	9897	11716	74	10121.459	9918	10787
1676	132	10140.000	9875	11462	120	10259.167	9890	11477	111	10173.901	9858	11262	69	10160.231	9861	10849	97	10217.835	9840	11242	74	10185.676	9862	11522
1677	132	10111.644	9916	10733	120	10131.792	9902	11048	111	10171.424	9888	11400	69	10256.406	9896	11850	97	10105.835	9919	11049	74	10144.108	9933	11476
1678	132	10098.742	9912	10692	120	10132.158	9914	11223	111	10182.766	9859	11944	69	10249.551	9918	11410	97	10153.031	9844	10955	74	10166.541	9918	11043
1679	132	10073.432	9891	10758	120	10142.759	9927	11220	111	10106.703	9923	10985	69	10142.797	9924	11375	97	10104.237	9888	10825	74	10119.135	9926	10953
1680	132	10156.568	9914	11041	120	10160.441	9890	12061	111	10132.234	9895	10917	69	10222.392	9910	11164	97	10212.464	9941	11960	74	10150.284	9918	10989
1681	132	10160.887	9881	11089	120	10132.700	9909	11055	111	10056.693	9903	10595	69	10345.000	9835	11288	97	10112.690	9882	10686	74	10134.189	9810	10941
1682	132	10125.841	9856	11052	120	10156.217	9932	10913	111	10133.973	9891	11346	69	10218.015	9933	11585	97	10102.453	9877	10709	74	10165.919	9895	11010
1683	132	10074.137	9862	10908	120	10241.167	9939	11727	111	10112.262	9856	11972	69	10412.131	9826	11900	97	10079.907	9898	10718	74	10152.135	9819	12013
1684	132	10161.349	9906	12074	120	10198.675	9882	11424	111	10054.640	9883	10943	69	10211.479	9842	11317	97	10225.011	9866	11211	74	10128.852	9929	10889
1685	132	10106.076	9906	10849	120	10147.934	9856	12156	111	10063.324	9902	10671	69	10096.623	9909	10704	97	10093.814	9903	10917	74	10179.635	9846	10897
1686	132	10115.568	9897	11666	120	10224.191	9868	11038	111	10058.207	9925	11006	69	10261.362	9944	11655	97	10110.670	9914	10823	74	10069.311	9930	10524
1687	132	10173.553	9880	11162	120	10232.608	9928	11655	111	10095.234	9892	10904	69	10292.623	9870	11225	97	10077.165	9933	11092	74	10089.933	9873	10972
1688	132	10127.879	9747	12234	120	10147.458	9890	10981	111	10084.009	9925	10775	69	10116.261	9865	10743	97	10185.763	9842	11487	74	10071.797	9898	10833
1689	132	10133.954	9829	10949	120	10207.083	9864	10980	111	10085.063	9935	10772	69	10091.261	9881	10696	97	10124.299	9887	10811	74	10117.933	9926	11104
1690	132	10138.796	9854	10708	120	10204.417	9847	11608	111	10063.469	9910	11159	69	10065.623	9902	10535	97	10185.525	9927	11664	74	10061.162	9943	10319
1691	132	10118.053	9922	11130	120	10197.050	9860	11166	111	10120.145	9903	11399	69	10084.435	9919	10532	97	10114.371	9899	10912	74	10055.500	9913	10799
1692	132	10163.613	9824	11089	120	10167.975	9848	11507	111	10110.973	9868	11376	69	10129.029	9905	10728	97	10104.186	9902	11087	74	10069.933	9949	10415
1693	132	10125.296	9888	11420	120	10231.316	9897	11388	111	10062.819	9911	11022	69	10116.769	9913	10981	97	10084.846	9913	10961	74	10078.162	9916	10668
1694	132	10117.129	9868	10863	120	10198.450	9843	11157	111	10034.216	9922	10607	69	10077.218	9871	10674	97	10069.525	9933	10476	74	10062.459	9918	10913
1695	132	10123.311	9865	10677	120	10191.967	9903	11899	111	10033.883	9906	10529	69	10179.261	9884	11726	97	10135.928	9898	10969	74	10195.122	9856	11324
1696	132	10122.583	9830	11315	120	10081.333	9877	11107	111	10084.738	9933	10574	69	10057.420	9940	10656	97	10074.278	9929	11009	74	10092.297	9897	10740
1697	132	10186.091	9875	11222	120	10144.634	9920	11013	111	10061.604	9898	10869	69	10067.812	9934	10662	97	10126.670	9901	11528	74	10046.216	9899	10428
1698	132	10140.682	9844	11521	120	10151.759	9861	11220	111	10072.099	9916	10809	69	10101.290	9919	11129	97	10130.516	9908	11406	74	10158.311	9904	12064
1699	132	10092.863	9869	10954	120	10090.858	9886	11155	111	10048.522	9904	10639	69	10148.087	9926	10736	97	10095.206	9915	10662	74	10054.554	9864	10593
1700	132	10100.197	9925	11384	120	10112.116	9880	10879	111	10057.622	9892	10798	69	10122.869	9886	11009	97	10109.567	9868	10856	74	10064.243	9924	10642
1701	132	10140.728	9795	11059	120	10068.175	9868	10756	111	10032.252	9928	10183	69	10084.841	9890	11391	97	10132.124	9903	12024	74	10102.041	9898	10661
1702	132	10170.099	9858	12298	120	10112.025	9900	11252	111	10066.847	9911	10928	69	10046.261	9915	10793	97	10115.896	9906	10777	74	10093.122	9860	10765
1703	132	10186.984	9920	11615	120	10111.441	9857	11618	111	10065.712	9891	11038	69	10109.275	9884	10978	97	10088.918	9806	11335	74	10061.257	9935	10504
1704	132	10138.772	9880	10852	120	10114.725	9886	10914	111	10021.784	9920	10330	69	10060.971	9948	10482	97	10127.360	9924	10912	74	10063.229	9895	10540
1705	132	10107.016	9838	11053	120	10171.292	9881	11783	111	10103.333	9870	10822	69	10136.608	9916	12049	97	10068.670	9895	10629	74	10039.405	9928	10468
1706	132	10097.242	9878	10642	120	10105.733	9894	10804	111	10051.288	9850	11030	69	10034.029	9945	10681	97	10111.217	9910	10621	74	10073.608	9919	10894
1707	132	10092.599	9918	11067	120	10099.009	9892	11049	111	10069.450	9921	10903	69	10061.898	9850	10586	97	10099.794	9944	10792	74	10046.757	9898	10710
1708	132	10065.689	9928	10640	120	10104.300	9896	11750	111	10032.271	9917	10420	69	10049.623	9904	10610	97	10091.268	9868	10850	74	10031.229	9905	10405
1709	132	10070.008	9934	10875	120	10095.350	9905	10624	111	10060.811	9889	10639	69	10089.044	9787	10808	97	10095.052	9888	10800	74	10068.041	9923	11008
1710	132	10082.401	9896	11012	120	10134.042	9935	11009	111	10047.054	9920	10900	69	10130.218	9916	11280	97	10099.031	9910	10766	74	10036.919	9924	10462
1711	132	10103.856	9768	11248	120	10079.608	9934	10827	111	10087.171	9895	10857	69	10058.565	9896	10760	97	10090.319	9869	10720	74	10079.148	9812	11328
1712	132	10098.349	9918	11414	120	10074.075	9933	10468	111	10055.874	9896	10699	69	10069.652	9912	10780	97	10115.464	9872	10892	74	10053.257	9941	10399
1713	132	10143.811	9869	11371	120	10104.125	9901	11056	111	10061.811	9817	11362	69	10073.333	9889	10627	97	10103.196	9939	10831	74	10066.946	9866	10726
1714	132	10084.394	9938	11081	120	10084.616	9853	10659	111	10068.622	9907	10776	69	10157.044	9896	11581	97	10074.876	9874	10662	74	10038.041	9895	10492
1715	132	10079.228	9868	10750	120	10076.417	9914	10739	111	10072.703	9787	10980	69	10036.682	9881	10381	97	10084.104	9846	10790	74	10039.905	9932	10680
1716	132	10082.258	9794	11097	120	10066.184	9900	11103	111	10059.369	9938	10938	69	10060.392	9905	10765	97	10077.701	9920	10969	74	10060.500	9920	10996
1717	132	10118.341	9911	10951	120	10119.167	9881	11235	111	10181.685	9896	11323	69	10111.318	9899	10860	97	10128.516	9903	11410	74	10095.500	9898	11093
1718	132	10181.667	9872	11287	120	10128.809	9899	11265	111	10156.774	9876	11054	69	10143.551	9925	10752	97	10052.690	9880	10403	74	10057.703	9905	10534
1719	132	10146.432	9920	11164	120	10120.691	9859	10938	111	10128.883	9841	10978	69	10061.290	9912	10603	97	10081.433	9873	10769	74	10092.878	9879	10708
1720	132	10129.674	9861	11026	120	10194.509	9891	11151	111	10178.991	9895	11282	69	10074.695	9931	10463	97	10115.536	9928	11210	74	10135.838	9869	10831
1721	132	10141.621	9877	10977	120	10071.866	9888	10772	111	10140.973	9808	11108	69	10123.507	9907	10773	97	10055.896	9924	10741	74	10086.662	9881	10792
1722	132	10170.387	9823	11449	120	10161.309	9846	11351	111	10084.648	9894	10960	69	10097.464	9927	11558	97	10120.154	9913	11348	74	10125.014	9896	11600
1723	132	10114.766	9866	11027	120	10130.725	9849	11189	111	10234.396	9894	11099	69	10065.638	9905	10414	97	10089.722	9886	10681	74	10105.865	9814	11253
1724	132	10200.879	9861	11200	120	10119.925	9929	11144	111	10226.937	9811	11122	69	10089.159	9890	10622	97	10109.031	9921	10902	74	10097.108	9837	10878
1725	132	10112.478	9869	10730	120	10125.384	9864	11195	111	10110.081	9912	10886	69	10090.942	9936	11217	97	10215.082	9900	11460	74	10108.986	9901	11144
1726	132	10209.682	9907	11739	120	10122.775	9889	10796	111	10124.486	9874	11459	69	10143.290	9931	12488	97	10194.382	9825	10993	74	10133.811	9880	10956
1727	132	10121.818	9878	10983	120	10222.167	9849	11499	111	10198.279	9847	11136	69	10081.507	9927	10695	97	10152.618	9888	10839	74	10080.771	9890	10941
1728	132	10142.553	9862	11102	120	10170.975	9922	11015	111	10195.288	9893	11867	69	10111.392	9929	11350	97	10132.896	9885	11108	74	10091.324	9870	10688
1729	132	10230.000	9864	11976	120	10129.616	9895	11088	111	10111.766	9933	11340	69	10117.000	9786	10911	97	10134.052	9878	10869	74	10137.148	9914	11463
1730	132	10145.939	9830	10842	120	10176.809	9909	11644	111	10106.892	9863	11171	69	10084.159	9887	10664	97	10076.505	9924	10552	74	10182.392	9888	11182
1731	132	10133.962	9802	11159	120	10114.267	9877	11042	111	10163.135	9866	10881	69	10054.682	9943	10707	97	10154.825	9914	10931	74	10103.608	9928	10958
1732	132	10195.333	9812	11213	120	10116.608	9912	10899	111	10182.288	9873	11340	69	10080.695	9874	10884	97	10164.475	9940	11381	74	10083.176	9909	10855
1733	132	10178.144	9868	11651	120	10231.217	9868	11168	111	10193.099	9932	11557	69	10074.464	9914	10675	97	10203.505	9854	11806	74	10112.229	9946	10724
1734	132	10292.242	9827	11384	120	10147.125	9932	11384	111	10115.928	9882	11410	69	10053.203	9933	10644	97	10182.701	9818	11019	74	10122.324	9875	10958
1735	132	10142.167	9907	11198	120	10230.950	9902	12107	111	10162.811	9901	11178	69	10107.305	9899	10925	97	10189.495	9848	10956	74	10056.365	9922	11144
1736	132	10205.879	9877	11461	120	10217.267	9884	11099	111	10143.847	9825	11450	69	10056.682	9933	10432	97	10151.412	9876	11891	74	10072.419	9906	10812
1737	132	10212.379	9851	11557	120	10179.491	9906	11445	111	10124.324	9859	10895	69	10172.392	9874	10933	97	10100.907	9875	11404	74	10071.838	9946	10523
1738	132	10170.296	9906	11434	120	10232.908	9905	11466	111	10136.171	9907	11271	69	10112.000	9906	11285	97	10111.392	9935	10860	74	10116.041	9928	11049
1739	132	10149.288	9806	11428	120	10167.675	9890	11081	111	10171.018	9928	12100	69	10111.623	9928	11292	97	10108.732	9879	11042	74	10155.271	9901	11148
1740	132	10159.728	9867	11362	120	10161.634	9850	11181	111	10108.396	9916	11131	69	10051.710	9892	10890	97	10128.681	9883	10980	74	10082.176	9868	10785
1741	132	10067.894	9925	11079	120	10169.167	9903	11166	111	10131.324	9935	11230	69	10120.275	9898	11127	97	10171.113	9922	11522	74	10066.446	9919	10772
1742	132	10117.016	9843	11182	120	10142.342	9900	11160	111	10071.541	9916	10544	69	10052.971	9892	10570	97	10155.866	9908	10956	74	10090.027	9884	10590
1743	132	10161.083	9881	11809	120	10169.941	9918	12093	111	10171.360	9913	11295	69	10120.131	9939	11550	97	10239.268	9928	11297	74	10121.771	9937	10876
1744	132	10114.932	9827	11222	120	10152.108	9896	11056	111	10157.541	9867	10914	69	10109.754	9892	10836	97	10173.783	9862	10839	74	10106.067	9888	10736
1745	132	10114.454	9883	11203	120	10167.667	9909	11336	111	10148.721	9915	11057	69	10101.102	9904	11637	97	10142.825	9920	10792	74	10085.567	9895	11023
1746	132	10127.151	9887	11134	120	10236.483	9910	11640	111	10043.612	9943	10482	69	10042.855	9889	10471	97	10264.732	9917	11500	74	10143.595	9909	11630
1747	132	10112.516	9841	11082	120	10160.250	9859	11751	111	10146.855	9930	11318	69	10106.913	9878	10936	97	10176.011	9855	11030	74	10084.838	9808	11305
1748	132	10131.182	9834	10719	120	10161.358	9903	11203	111	10085.595	9922	10904	69	10063.536	9940	10615	97	10141.711	9894	10826	74	10052.297	9925	10532
1749	132	10137.704	9808	10868	120	10138.009	9821	10990	111	10081.748	9870	10754	69	10074.318	9910	10591	97	10149.124	9891	11259	74	10047.000	9915	10654
1750	132	10151.508	9887	10885	120	10202.566	9856	11426	111	10077.388	9896	10903	69	10076.913	9833	10882	97	10179.711	9893	10854	74	10101.446	9887	11699
1751	132	10109.720	9885	11083	120	10180.725	9901	11513	111	10063.855	9920	10831	69	10089.218	9860	10842	97	10180.567	9858	11337	74	10082.365	9918	11207
1752	132	10126.401	9906	10905	120	10245.608	9754	11871	111	10093.162	9904	11136	69	10083.131	9896	10856	97	10149.310	9852	10914	74	10132.229	9930	10965
1753	132	10079.621	9909	10938	120	10141.434	9906	11312	111	10076.865	9879	11040	69	10044.275	9943	10560	97	10213.670	9878	11083	74	10129.229	9893	10890
1754	132	10106.484	9766	11123	120	10149.267	9880	11898	111	10082.721	9934	10924	69	10105.348	9902	10791	97	10134.062	9895	10967	74	10099.608	9888	10850
1755	132	10084.674	9912	10876	120	10102.333	9924	11287	111	10045.072	9914	10687	69	10044.913	9915	10467	97	10123.423	9918	10668	74	10142.946	9863	10974
1756	132	10121.197	9900	11261	120	10112.408	9892	10754	111	10074.360	9860	10918	69	10026.464	9937	10373	97	10185.227	9863	10869	74	10061.000	9930	10764
1757	132	10080.174	9900	10821	120	10101.600	9846	10865	111	10033.883	9907	10461	69	10076.116	9918	10721	97	10141.124	9913	11165	74	10054.676	9887	10581
1758	132	10099.621	9916	11161	120	10120.434	9852	11349	111	10057.865	9907	10634	69	10065.102	9878	10886	97	10123.402	9885	10789	74	10092.716	9809	11305
1759	132	10093.197	9904	10934	120	10137.208	9852	11110	111	10029.315	9913	10301	69	10060.116	9839	10608	97	10140.000	9872	11053	74	10094.162	9885	10829
1760	132	10084.758	9856	10811	120	10179.250	9874	11913	111	10047.018	9915	10910	69	10031.044	9965	10181	97	10154.783	9903	11823	74	10065.392	9888	10709
1761	132	10077.758	9914	11206	120	10161.833	9869	12358	111	10035.721	9923	10504	69	10063.608	9926	10635	97	10205.319	9858	11691	74	10101.176	9943	10898
1762	132	10122.068	9904	11027	120	10121.408	9894	11065	111	10038.288	9883	10697	69	10079.682	9919	10549	97	10192.855	9755	12029	74	10059.378	9927	10479
1763	132	10121.447	9894	10838	120	10162.134	9871	11170	111	10049.036	9901	11082	69	10077.406	9916	10730	97	10171.989	9800	11181	74	10070.054	9820	10961
1764	132	10112.909	9891	11037	120	10149.809	9832	11542	111	10060.226	9905	10702	69	10122.333	9876	10663	97	10138.031	9889	11329	74	10100.311	9888	10757
1765	132	10055.924	9883	10750	120	10162.059	9822	11077	111	10016.721	9907	10573	69	10036.536	9907	10312	97	10167.525	9882	11401	74	10117.135	9899	10933
1766	132	10108.076	9886	11119	120	10111.634	9933	10816	111	10034.414	9882	10398	69	10039.667	9935	10443	97	10158.093	9919	11600	74	10087.392	9881	10840
1767	132	10058.371	9896	10589	120	10168.583	9886	11447	111	10076.991	9847	11209	69	10077.348	9938	10690	97	10154.371	9910	11100	74	10107.284	9916	11172
1768	132	10065.030	9895	10879	120	10071.767	9904	10752	111	10037.748	9918	10472	69	10078.362	9921	11035	97	10205.763	9814	11234	74	10081.514	9914	10570
1769	132	10109.121	9906	11036	120	10088.892	9896	10873	111	10039.612	9891	10602	69	10085.435	9882	10826	97	10144.846	9851	10847	74	10044.852	9929	10353
1770	132	10125.796	9882	11722	120	10133.975	9933	10928	111	10073.145	9865	11236	69	10080.174	9887	10976	97	10149.701	9902	10972	74	10042.622	9866	10702
1771	132	10098.258	9885	11181	120	10149.316	9919	10983	111	10017.541	9917	10180	69	10044.406	9939	10393	97	10114.433	9913	11007	74	10094.973	9890	10644
1772	132	10120.954	9885	10910	120	10125.366	9905	11122	111	10111.045	9855	10658	69	10079.667	9906	10732	97	10103.021	9826	11105	74	10046.878	9939	10551
1773	132	10087.667	9907	10967	120	10100.325	9770	11148	111	10032.595	9908	10559	69	10113.884	9821	11288	97	10178.670	9938	11216	74	10097.122	9905	10563
1774	132	10164.508	9929	11219	120	10136.717	9946	11284	111	10045.181	9923	10710	69	10037.507	9933	10369	97	10126.041	9829	10603	74	10054.108	9911	10507
1775	132	10143.818	9866	11177	120	10162.441	9882	11878	111	10071.424	9899	10941	69	10175.392	9904	10871	97	10171.082	9854	10988	74	10101.729	9945	10967
1776	132	10096.409	9883	10613	120	10138.725	9875	12357	111	10088.604	9925	10720	69	10214.377	9889	11258	97	10136.701	9894	11387	74	10072.784	9907	10836
1777	132	10083.917	9898	10767	120	10137.934	9911	10918	111	10154.757	9870	11261	69	10239.565	9939	11136	97	10135.124	9933	11057	74	10057.243	9886	10759
1778	132	10223.492	9883	12420	120	10104.566	9930	11298	111	10310.595	9859	12149	69	10104.594	9919	11096	97	10067.145	9890	10868	74	10069.838	9936	10449
1779	132	10163.758	9882	11046	120	10119.684	9876	10746	111	10267.262	9908	12378	69	10071.536	9886	11083	97	10153.206	9864	11020	74	10103.784	9910	10527
1780	132	10189.121	9719	12112	120	10199.425	9927	11669	111	10227.559	9781	11391	69	10118.884	9841	10988	97	10114.113	9808	10848	74	10096.203	9923	11255
1781	132	10200.137	9863	11564	120	10221.142	9899	11629	111	10262.207	9915	11834	69	10106.464	9941	10899	97	10093.310	9907	11192	74	10086.311	9910	10851
1782	132	10183.697	9866	11336	120	10137.691	9910	10985	111	10223.126	9879	11406	69	10069.985	9893	10424	97	10167.371	9859	10941	74	10093.608	9890	10882
1783	132	10158.750	9850	11268	120	10127.809	9905	11303	111	10209.757	9839	11544	69	10126.507	9836	11027	97	10217.649	9906	11240	74	10136.297	9885	10935
1784	132	10270.606	9883	11867	120	10169.309	9923	11393	111	10149.189	9899	11168	69	10144.072	9941	10945	97	10237.278	9913	11379	74	10115.135	9893	10658
1785	132	10158.962	9794	11037	120	10161.691	9874	11083	111	10253.657	9808	12308	69	10060.000	9907	10557	97	10229.443	9835	11111	74	10104.419	9881	10693
1786	132	10157.121	9875	10893	120	10166.458	9910	11282	111	10138.531	9915	11098	69	10106.942	9941	11022	97	10170.557	9872	10885	74	10100.784	9913	11448
1787	132	10182.234	9919	11559	120	10099.325	9866	10669	111	10193.838	9839	11226	69	10105.174	9881	11112	97	10213.690	9820	11663	74	10108.271	9900	10757
1788	132	10206.220	9895	11879	120	10135.116	9905	11458	111	10151.063	9910	11430	69	10138.826	9890	11160	97	10171.608	9891	11667	74	10094.162	9898	10671
1789	132	10185.818	9892	11151	120	10194.684	9876	11003	111	10102.865	9860	11567	69	10061.782	9921	10651	97	10175.319	9876	11804	74	10093.689	9905	10614
1790	132	10157.606	9795	11135	120	10175.425	9866	11987	111	10086.892	9930	10900	69	10108.797	9937	10838	97	10223.732	9886	11197	74	10099.933	9903	11345
1791	132	10187.030	9924	11275	120	10205.441	9903	11465	111	10069.604	9931	10733	69	10146.869	9909	11112	97	10267.154	9879	11588	74	10123.027	9925	11683
1792	132	10140.728	9867	11620	120	10115.967	9911	11586	111	10124.388	9890	11050	69	10110.290	9942	11217	97	10294.052	9927	11604	74	10152.567	9917	10774
1793	132	10158.742	9879	11053	120	10213.425	9870	11066	111	10133.982	9898	11027	69	10161.956	9935	11274	97	10257.443	9790	11383	74	10152.946	9914	11045
1794	132	10152.076	9906	11112	120	10196.608	9875	11062	111	10131.198	9890	11746	69	10120.898	9934	10904	97	10280.011	9840	11630	74	10147.433	9912	11141
1795	132	10154.159	9871	11068	120	10180.634	9866	11035	111	10092.855	9886	10915	69	10178.392	9883	10951	97	10271.392	9867	11848	74	10128.095	9895	11036
1796	132	10140.704	9901	11007	120	10210.142	9862	11583	111	10096.982	9910	10730	69	10097.102	9839	11249	97	10140.475	9897	10936	74	10194.716	9797	11900
1797	132	10121.758	9889	11285	120	10146.975	9922	11111	111	10140.973	9922	11351	69	10151.521	9936	11236	97	10226.072	9901	10999	74	10110.784	9909	10859
1798	132	10155.182	9845	12333	120	10196.333	9890	11085	111	10037.000	9910	10395	69	10172.246	9871	11053	97	10214.227	9923	11926	74	10065.216	9866	11080
1799	132	10178.659	9881	11095	120	10211.950	9885	11718	111	10070.054	9878	10878	69	10100.898	9909	10680	97	10197.453	9860	10966	74	10112.595	9881	11102
1800	132	10084.796	9901	10917	120	10217.250	9907	11699	111	10073.612	9903	10875	69	10116.058	9911	11288	97	10314.382	9949	12445	74	10075.905	9906	10978
1801	132	10109.901	9877	11069	120	10122.283	9884	11091	111	10049.604	9911	10534	69	10076.710	9908	11066	97	10192.887	9868	11372	74	10123.729	9877	11045
1802	132	10170.978	9868	10635	120	10170.009	9864	11244	111	10070.207	9920	10914	69	10061.608	9929	10689	97	10161.154	9881	10847	74	10069.811	9879	11469
1803	132	10184.121	9850	11405	120	10234.783	9801	11713	111	10086.559	9861	11192	69	10137.855	9912	11044	97	10274.382	9862	11579	74	10130.838	9904	10922
1804	132	10159.887	9884	10860	120	10121.200	9912	10915	111	10068.288	9915	10809	69	10110.869	9875	11216	97	10212.382	9925	11176	74	10063.108	9848	10574
1805	132	10152.712	9812	11688	120	10224.259	9828	11500	111	10048.973	9855	10710	69	10109.884	9916	10735	97	10223.989	9776	11459	74	10124.095	9887	10804
1806	132	10114.068	9880	10747	120	10173.892	9892	11232	111	10025.279	9912	10248	69	10146.623	9936	10921	97	10293.196	9854	12246	74	10053.581	9914	10486
1807	132	10104.978	9932	11059	120	10194.292	9868	11378	111	10032.450	9912	10512	69	10103.333	9832	11859	97	10211.711	9842	11333	74	10130.648	9909	10908
1808	132	10087.576	9925	10851	120	10167.116	9877	11261	111	10098.405	9875	10842	69	10042.695	9889	10400	97	10225.082	9817	11337	74	10114.216	9844	11088
1809	132	10108.234	9904	11140	120	10167.892	9868	11069	111	10043.937	9923	10695	69	10098.131	9949	10814	97	10274.278	9947	11324	74	10098.229	9895	11024
1810	132	10112.288	9891	10870	120	10157.075	9884	11442	111	10058.865	9909	11045	69	10081.710	9914	10904	97	10135.681	9933	10789	74	10058.473	9951	10526
1811	132	10097.409	9834	10894	120	10224.983	9795	11859	111	10062.612	9883	11172	69	10083.725	9938	10919	97	10232.969	9860	11110	74	10135.189	9723	11534
1812	132	10122.561	9902	11333	120	10148.741	9891	11149	111	10046.333	9880	10874	69	10038.797	9936	10445	97	10180.907	9905	10928	74	10101.743	9922	10866
1813	132	10137.046	9870	10805	120	10152.075	9855	11421	111	10043.153	9900	10769	69	10081.449	9869	10714	97	10235.371	9824	11725	74	10071.338	9920	10737
1814	132	10201.266	9901	11391	120	10154.900	9866	11501	111	10037.162	9914	10542	69	10076.333	9885	10658	97	10190.412	9912	11536	74	10083.081	9907	11215
1815	132	10236.689	9874	12188	120	10095.941	9912	10772	111	10068.774	9898	10735	69	10092.942	9850	10944	97	10145.443	9893	11157	74	10068.027	9863	10898
1816	132	10141.500	9894	11805	120	10094.608	9914	10884	111	10068.135	9861	10865	69	10089.015	9913	10615	97	10113.722	9868	10844	74	10035.541	9936	10774
1817	132	10082.947	9903	11508	120	10157.717	9884	11387	111	10063.892	9878	11395	69	10033.855	9901	10640	97	10181.690	9793	11656	74	10061.405	9894	10565
1818	132	10135.083	9852	11184	120	10202.283	9914	11623	111	10050.063	9908	11107	69	10064.769	9876	10442	97	10160.330	9910	11348	74	10057.865	9887	10640
1819	132	10115.091	9888	10983	120	10152.642	9748	11367	111	10045.459	9941	10772	69	10041.695	9901	10607	97	10159.299	9833	11019	74	10108.729	9890	12284
1820	132	10087.924	9898	11374	120	10136.225	9889	10991	111	10063.667	9913	10832	69	10089.797	9954	11118	97	10214.938	9901	11991	74	10094.392	9888	11005
1821	132	10076.296	9855	10759	120	10137.650	9893	11139	111	10040.207	9913	10489	69	10102.275	9890	10972	97	10253.825	9837	11115	74	10086.378	9919	10790
1822	132	10119.978	9869	11004	120	10105.767	9884	10723	111	10056.145	9902	10638	69	10076.739	9886	10840	97	10086.423	9916	10538	74	10038.067	9883	10614
1823	132	10100.394	9844	10973	120	10106.559	9920	11394	111	10046.928	9840	11194	69	10068.435	9919	11075	97	10104.577	9910	11389	74	10030.878	9870	10686
1824	132	10098.500	9894	11041	120	10177.733	9869	11662	111	10059.631	9876	10706	69	10102.782	9948	10853	97	10067.423	9888	10597	74	10054.635	9903	10659
1825	132	10103.106	9894	10974	120	10160.017	9922	11042	111	10039.595	9852	10686	69	10026.580	9929	10308	97	10187.896	9945	11490	74	10039.311	9917	10561
1826	132	10076.484	9912	11138	120	10086.500	9917	11076	111	10079.640	9905	11111	69	10059.464	9917	10816	97	10225.186	9831	10969	74	10088.567	9906	10652
1827	132	10128.288	9883	11028	120	10133.634	9905	11124	111	10088.054	9926	10882	69	10164.695	9903	10789	97	10114.134	9855	10865	74	10061.027	9897	10449
1828	132	10113.099	9846	10995	120	10087.517	9906	10864	111	10088.964	9924	11581	69	10089.797	9896	11122	97	10148.525	9895	11196	74	10022.852	9931	10236
1829	132	10124.704	9820	11881	120	10101.483	9917	11185	111	10065.414	9902	10758	69	10061.769	9838	10595	97	10179.804	9900	11268	74	10031.067	9892	10918
1830	132	10115.674	9906	10745	120	10112.184	9797	11220	111	10085.522	9862	10710	69	10060.362	9920	10692	97	10120.979	9940	10885	74	10052.027	9901	10486
1831	132	10087.939	9895	11377	120	10124.108	9933	10831	111	10043.315	9923	10550	69	10105.333	9899	11079	97	10160.154	9858	11346	74	10090.108	9913	10857
1832	132	10153.234	9885	11050	120	10094.983	9855	10687	111	10066.243	9882	10729	69	10015.797	9895	10147	97	10234.557	9849	11153	74	10082.162	9883	11048
1833	132	10051.659	9916	10612	120	10164.525	9863	11922	111	10071.541	9895	10838	69	10133.203	9869	10700	97	10200.670	9900	11180	74	10067.622	9939	10558
1834	132	10187.780	9847	11420	120	10118.559	9863	10826	111	10119.108	9901	11474	69	10212.072	9757	11533	97	10262.104	9892	11329	74	10128.014	9829	11867
1835	132	10085.379	9914	10613	120	10172.925	9879	11561	111	10108.000	9885	10846	69	10209.565	9856	11466	97	10192.402	9874	12251	74	10088.081	9934	10548
1836	132	10159.742	9896	11061	120	10160.917	9934	10966	111	10154.153	9847	10899	69	10217.174	9889	11517	97	10183.382	9898	10820	74	10053.581	9919	10417
1837	132	10081.159	9930	10681	120	10145.884	9957	11246	111	10235.640	9934	11791	69	10352.377	9908	11863	97	10171.938	9866	11212	74	10070.703	9907	10936
1838	132	10152.417	9853	11501	120	10089.775	9893	11142	111	10314.018	9858	11505	69	10332.420	9895	12439	97	10269.412	9918	11725	74	10092.743	9889	11174
1839	132	10221.939	9857	11728	120	10156.600	9850	10831	111	10296.514	9907	11841	69	10241.044	9928	11304	97	10182.928	9932	11044	74	10147.473	9914	10981
1840	132	10093.970	9916	11940	120	10234.533	9809	11967	111	10281.262	9903	11382	69	10215.261	9929	11910	97	10165.846	9923	12014	74	10120.635	9868	10648
1841	132	10104.083	9905	11227	120	10191.042	9860	11692	111	10262.973	9909	11254	69	10323.652	9853	11112	97	10309.618	9907	11672	74	10121.216	9881	10991
1842	132	10246.712	9878	12049	120	10221.483	9875	11652	111	10287.802	9895	11247	69	10281.942	9929	11132	97	10244.505	9908	11380	74	10153.419	9896	11062
1843	132	10159.030	9909	11332	120	10127.458	9893	10862	111	10256.847	9857	11286	69	10321.594	9827	11306	97	10219.310	9934	12037	74	10109.108	9879	10724
1844	132	10144.318	9846	10969	120	10189.600	9912	11828	111	10352.441	9808	12167	69	10283.725	9870	11692	97	10213.082	9880	11253	74	10199.567	9776	10980
1845	132	10143.454	9789	11481	120	10212.200	9923	11762	111	10271.063	9950	12423	69	10219.406	9925	11600	97	10242.113	9931	11139	74	10136.500	9883	11080
1846	132	10254.901	9879	11600	120	10141.375	9888	10987	111	10204.721	9854	11473	69	10352.507	9920	11591	97	10266.835	9902	12821	74	10136.554	9948	10913
1847	132	10247.038	9875	11638	120	10225.134	9868	11920	111	10223.622	9869	12199	69	10301.087	9878	11390	97	10214.093	9892	11087	74	10169.905	9916	11091
1848	132	10164.909	9868	11026	120	10182.017	9843	11106	111	10282.982	9854	11317	69	10288.812	9869	11784	97	10228.670	9897	11479	74	10120.581	9891	11083
1849	132	10173.712	9832	11508	120	10143.142	9888	11134	111	10231.360	9769	11208	69	10387.362	9881	11143	97	10275.640	9909	11729	74	10042.865	9925	10684
1850	132	10155.894	9845	11260	120	10212.517	9735	12345	111	10300.117	9866	11979	69	10240.000	9901	11448	97	10353.031	9824	11886	74	10216.148	9871	11070
1851	132	10149.674	9881	11259	120	10202.425	9870	11184	111	10184.027	9920	11185	69	10285.406	9892	11922	97	10260.773	9758	11825	74	10067.203	9930	10783
1852	132	10123.826	9916	11037	120	10228.000	9908	11488	111	10212.450	9849	11274	69	10344.377	9881	12167	97	10207.855	9903	11023	74	10057.919	9933	10665
1853	132	10145.788	9883	11022	120	10186.259	9913	11051	111	10300.910	9735	13219	69	10192.725	9881	10943	97	10282.896	9854	11776	74	10059.635	9872	10454
1854	132	10101.621	9886	11237	120	10225.900	9911	11464	111	10276.657	9807	11464	69	10226.231	9926	11813	97	10274.104	9894	11480	74	10129.541	9922	11187
1855	132	10133.621	9901	10782	120	10238.825	9747	11187	111	10199.865	9839	11178	69	10181.131	9934	10957	97	10413.340	9942	11716	74	10113.176	9802	10897
1856	132	10118.137	9865	10895	120	10290.583	9862	12794	111	10318.054	9835	11950	69	10238.102	9904	11416	97	10366.670	9866	12325	74	10169.446	9946	10992
1857	132	10190.538	9703	11206	120	10229.708	9907	11575	111	10242.343	9848	11903	69	10282.072	9869	11690	97	10332.690	9834	12083	74	10122.352	9905	10691
1858	132	10184.296	9876	11526	120	10136.116	9844	10992	111	10159.522	9888	11182	69	10328.493	9840	11696	97	10407.484	9768	12181	74	10101.514	9891	10943
1859	132	10154.462	9893	11707	120	10192.684	9910	11195	111	10211.559	9851	11653	69	10237.536	9944	11789	97	10304.258	9926	11931	74	10112.473	9862	11081
1860	132	10143.000	9896	11403	120	10208.025	9858	12050	111	10168.288	9900	11408	69	10292.710	9847	11424	97	10426.145	9918	11939	74	10091.729	9920	10686
1861	132	10193.417	9901	12435	120	10179.300	9900	11252	111	10165.774	9888	11681	69	10263.348	9882	11540	97	10241.577	9898	11176	74	10158.824	9887	11056
1862	132	10126.954	9923	11672	120	10207.434	9922	11836	111	10140.648	9875	11781	69	10258.638	9835	11341	97	10228.547	9853	10921	74	10084.324	9862	10488
1863	132	10130.697	9813	11400	120	10242.441	9754	12416	111	10148.657	9855	11680	69	10153.594	9896	11278	97	10223.907	9919	11503	74	10076.378	9886	10970
1864	132	10107.704	9866	10819	120	10292.725	9895	11234	111	10121.766	9906	11415	69	10184.188	9836	12111	97	10250.011	9855	12140	74	10083.865	9873	11352
1865	132	10123.053	9912	10972	120	10201.417	9808	11439	111	10139.586	9909	11066	69	10198.869	9812	11176	97	10255.310	9911	11375	74	10061.014	9901	11054
1866	132	10105.182	9872	11733	120	10186.958	9886	11144	111	10065.855	9894	10669	69	10126.058	9893	11103	97	10290.567	9906	11229	74	10084.041	9944	10629
1867	132	10088.454	9896	10685	120	10094.509	9895	10622	111	10119.405	9854	11195	69	10130.812	9881	11377	97	10231.371	9892	11213	74	10012.271	9914	10156
1868	132	10162.228	9884	11860	120	10131.642	9852	11177	111	10091.973	9830	10944	69	10114.159	9908	10701	97	10213.289	9887	11205	74	10072.878	9906	10777
1869	132	10070.924	9917	10868	120	10095.217	9908	11024	111	10040.883	9927	10471	69	10080.145	9873	10709	97	10193.783	9908	11087	74	10072.797	9931	10928
1870	132	10136.637	9856	11415	120	10139.934	9879	11711	111	10053.774	9905	10692	69	10176.420	9935	10897	97	10151.340	9817	10832	74	10045.771	9914	10852
1871	132	10064.189	9901	10668	120	10094.900	9916	11484	111	10048.721	9921	10686	69	10070.333	9937	10467	97	10164.124	9858	11214	74	10092.500	9935	10746
1872	132	10121.629	9892	11643	120	10147.842	9915	11151	111	10088.126	9894	11144	69	10104.855	9883	11071	97	10226.825	9846	11087	74	10044.284	9926	10369
1873	132	10076.970	9884	10860	120	10162.767	9840	11294	111	10043.774	9911	10447	69	10067.435	9909	11180	97	10183.525	9926	11251	74	10038.216	9917	10933
1874	132	10094.159	9925	11326	120	10107.350	9932	11063	111	10069.640	9916	10560	69	10068.594	9931	11086	97	10272.113	9870	11660	74	10052.284	9896	10617
1875	132	10078.432	9890	10622	120	10065.316	9892	11163	111	10039.676	9922	10482	69	10090.956	9952	10725	97	10072.629	9846	11292	74	10081.122	9925	10529
1876	132	10098.970	9875	10788	120	10096.200	9924	11119	111	10101.262	9872	10982	69	10070.029	9916	10871	97	10202.783	9893	11874	74	10017.135	9943	10312
1877	132	10075.909	9888	10647	120	10076.483	9897	10598	111	10088.838	9893	11004	69	10086.435	9920	10842	97	10149.547	9906	11120	74	10037.378	9902	10828
1878	132	10131.151	9927	12465	120	10075.559	9908	10609	111	10041.559	9906	10578	69	10094.087	9889	10921	97	10147.351	9891	10954	74	10048.122	9893	10716
1879	132	10073.303	9900	10696	120	10067.741	9936	10615	111	10021.784	9848	10634	69	10091.971	9896	11191	97	10121.330	9896	11144	74	10092.500	9937	10637
1880	132	10069.939	9888	10916	120	10107.467	9884	11192	111	10069.657	9892	11097	69	10154.841	9926	12012	97	10106.206	9907	11384	74	10039.027	9902	10721
1881	132	10115.000	9923	11446	120	10075.083	9915	11029	111	10039.784	9885	10444	69	10039.536	9891	10591	97	10178.629	9875	11215	74	10067.635	9901	10695
1882	132	10097.182	9825	11286	120	10140.642	9823	10748	111	10042.559	9897	10632	69	10108.928	9865	10735	97	10157.598	9921	11712	74	10121.878	9863	11024
1883	132	10081.522	9878	10928	120	10058.233	9920	10686	111	10049.576	9901	10950	69	10100.667	9913	10974	97	10133.104	9891	10739	74	10027.486	9915	10637
1884	132	10130.106	9918	11392	120	10109.509	9882	10947	111	10063.595	9920	10607	69	10084.812	9904	10610	97	10138.175	9903	10646	74	10094.000	9926	11418
1885	132	10175.417	9922	11681	120	10080.950	9876	11121	111	10085.343	9891	10818	69	10162.174	9894	11605	97	10112.423	9843	10871	74	10040.473	9919	10709
1886	132	10112.492	9906	11364	120	10084.983	9876	11276	111	10044.036	9865	11251	69	10055.565	9901	10682	97	10136.464	9893	11147	74	10050.716	9923	10324
1887	132	10092.113	9902	10950	120	10092.217	9832	11273	111	10117.469	9916	11702	69	10046.203	9919	11247	97	10173.495	9904	10904	74	10086.067	9909	11090
1888	132	10064.894	9829	10927	120	10119.191	9897	10792	111	10074.495	9853	10915	69	10047.565	9933	10363	97	10219.031	9815	11659	74	10057.459	9878	10827
1889	132	10082.939	9870	11078	120	10108.533	9929	11227	111	10086.307	9880	11148	69	10092.406	9876	11209	97	10171.093	9918	12296	74	10016.419	9907	10206
1890	132	10083.068	9909	11310	120	10071.425	9901	10527	111	10030.252	9914	10358	69	10053.695	9903	10669	97	10078.753	9901	10940	74	10024.635	9936	10168
1891	132	10040.462	9890	10493	120	10061.717	9863	10929	111	10051.685	9922	10753	69	10083.435	9941	10479	97	10130.711	9915	10703	74	10109.203	9879	11383
1892	132	10206.720	9917	12883	120	10107.175	9882	11316	111	10125.991	9887	10918	69	10071.348	9939	10623	97	10111.505	9850	11120	74	10027.041	9896	10515
1893	132	10135.296	9837	11426	120	10079.366	9807	11194	111	10108.793	9886	11245	69	10139.188	9895	11218	97	10124.351	9848	11221	74	10072.405	9848	10564
1894	132	10086.796	9896	10865	120	10132.575	9896	11140	111	10180.486	9917	11369	69	10091.261	9880	10608	97	10099.649	9886	10715	74	10166.865	9895	11117
1895	132	10087.516	9941	10817	120	10104.650	9919	10925	111	10230.505	9902	11691	69	10145.203	9900	11014	97	10112.711	9901	10701	74	10071.635	9940	10583
1896	132	10136.462	9899	10835	120	10158.775	9916	11093	111	10198.541	9847	11321	69	10179.015	9837	11497	97	10166.443	9895	11317	74	10125.595	9897	10992
1897	132	10234.637	9906	12041	120	10189.450	9882	12335	111	10246.748	9904	11211	69	10151.565	9916	11045	97	10120.640	9864	10980	74	10095.284	9927	11347
1898	132	10208.197	9900	11226	120	10079.642	9904	10816	111	10237.982	9859	11604	69	10168.015	9876	11028	97	10087.928	9885	10766	74	10062.676	9879	10454
1899	132	10217.091	9875	11210	120	10161.366	9917	11376	111	10125.459	9919	11007	69	10072.841	9910	10657	97	10046.855	9907	10395	74	10104.595	9897	11189
1900	132	10161.197	9831	11067	120	10126.050	9857	11155	111	10203.819	9898	11098	69	10099.246	9881	10785	97	10093.557	9864	10769	74	10133.459	9931	11082
1901	132	10120.758	9916	11367	120	10154.475	9929	11061	111	10270.424	9893	11676	69	10213.072	9822	11120	97	10072.082	9929	10981	74	10061.784	9899	10945
1902	132	10153.197	9892	11170	120	10120.717	9882	11012	111	10163.243	9936	12152	69	10104.362	9943	11000	97	10097.154	9920	11920	74	10073.986	9857	10856
1903	132	10174.500	9831	11564	120	10199.583	9855	11130	111	10080.000	9891	10795	69	10084.928	9892	11163	97	10148.681	9870	10836	74	10077.148	9905	10511
1904	132	10135.439	9911	11309	120	10094.358	9883	10968	111	10231.189	9833	11588	69	10126.464	9890	11056	97	10087.629	9896	11347	74	10089.324	9949	10612
1905	132	10224.962	9928	11751	120	10150.991	9896	10898	111	10187.486	9921	11216	69	10064.652	9845	11190	97	10097.453	9927	10993	74	10079.541	9907	10846
1906	132	10091.667	9894	10793	120	10223.458	9837	11830	111	10206.531	9895	11227	69	10078.739	9925	11193	97	10105.423	9845	10811	74	10089.608	9843	11159
1907	132	10174.750	9923	11618	120	10202.167	9897	11812	111	10230.333	9917	11085	69	10056.000	9910	10601	97	10044.113	9898	10581	74	10081.622	9910	10600
1908	132	10239.091	9870	11440	120	10146.241	9795	11074	111	10168.559	9906	10937	69	10136.913	9862	11689	97	10088.453	9916	10955	74	10074.297	9940	10526
1909	132	10135.887	9832	11666	120	10234.283	9914	11764	111	10186.378	9869	11109	69	10168.898	9945	11498	97	10073.629	9788	11122	74	10142.446	9871	11074
1910	132	10188.371	9875	11239	120	10191.366	9740	11668	111	10144.307	9882	11058	69	10085.855	9910	10701	97	10088.722	9923	10632	74	10065.824	9930	11094
1911	132	10136.803	9884	11609	120	10209.241	9715	11584	111	10153.766	9862	11066	69	10085.333	9912	10891	97	10138.268	9845	10970	74	10121.486	9889	10815
1912	132	10166.091	9863	11446	120	10244.775	9856	11618	111	10142.090	9838	11041	69	10184.928	9926	10966	97	10095.681	9910	10676	74	10206.338	9869	11336
1913	132	10251.197	9838	11861	120	10131.150	9927	11147	111	10195.631	9924	11201	69	10110.971	9935	11156	97	10157.371	9861	11188	74	10162.419	9803	11431
1914	132	10150.363	9802	11487	120	10154.400	9903	11127	111	10138.072	9876	11285	69	10119.797	9888	11717	97	10113.660	9923	11681	74	10206.784	9896	12313
1915	132	10186.022	9739	11357	120	10097.691	9905	10771	111	10145.721	9892	11457	69	10079.913	9927	10848	97	10200.041	9922	11169	74	10133.352	9920	10579
1916	132	10161.424	9899	11161	120	10214.991	9878	11611	111	10131.315	9913	11071	69	10085.797	9956	10711	97	10061.011	9917	10618	74	10103.446	9892	11362
1917	132	10100.780	9903	11855	120	10138.767	9949	10797	111	10138.459	9903	11078	69	10213.667	9883	11619	97	10067.907	9900	10526	74	10135.581	9880	11015
1918	132	10164.439	9853	11241	120	10150.184	9922	10945	111	10133.054	9911	11111	69	10126.479	9888	11375	97	10156.938	9882	11292	74	10086.311	9874	10669
1919	132	10177.326	9879	11423	120	10120.441	9901	11239	111	10109.405	9798	11018	69	10076.318	9899	10825	97	10090.310	9911	11179	74	10133.986	9911	11219
1920	132	10217.568	9881	11721	120	10127.533	9829	11018	111	10166.441	9878	11421	69	10104.290	9941	10699	97	10123.681	9878	10880	74	10104.635	9896	10826
1921	132	10099.341	9851	10876	120	10177.259	9755	11381	111	10164.000	9900	11225	69	10119.348	9869	10804	97	10081.711	9896	10887	74	10123.297	9924	11065
1922	132	10146.954	9806	11817	120	10180.600	9843	11468	111	10107.081	9914	10846	69	10101.174	9879	11090	97	10170.443	9867	11876	74	10041.771	9900	10544
1923	132	10150.591	9853	11142	120	10117.158	9917	11043	111	10119.541	9885	11004	69	10093.580	9897	10752	97	10210.732	9736	11615	74	10081.986	9899	10634
1924	132	10154.728	9892	11561	120	10208.375	9866	11467	111	10083.676	9871	11208	69	10111.580	9879	11439	97	10234.567	9823	11444	74	10079.014	9924	10853
1925	132	10079.341	9869	10659	120	10168.184	9891	11103	111	10162.018	9843	11438	69	10188.898	9887	11074	97	10223.021	9776	11260	74	10054.473	9897	10694
1926	132	10072.454	9889	10788	120	10144.850	9877	10998	111	10166.027	9890	10889	69	10079.188	9928	10533	97	10195.453	9822	11210	74	10040.378	9905	10465
1927	132	10172.553	9878	11305	120	10144.917	9905	11354	111	10125.315	9892	12020	69	10122.797	9905	11079	97	10230.000	9904	11185	74	10101.162	9907	11825
1928	132	10092.326	9846	11186	120	10096.033	9924	11181	111	10156.612	9938	10837	69	10071.275	9918	11018	97	10223.567	9886	12029	74	10096.567	9934	10946
1929	132	10134.530	9888	11096	120	10173.259	9863	10853	111	10068.567	9909	10555	69	10143.754	9918	11160	97	10074.113	9926	10662	74	10066.229	9945	10437
1930	132	10127.470	9867	11256	120	10168.292	9869	11118	111	10101.081	9909	11393	69	10094.521	9928	10853	97	10083.062	9926	10923	74	10060.500	9904	11099
1931	132	10106.439	9911	10966	120	10188.884	9898	11240	111	10076.441	9892	10626	69	10106.536	9845	11029	97	10103.360	9859	10837	74	10013.852	9912	10219
1932	132	10118.061	9819	11216	120	10116.259	9902	10930	111	10079.648	9881	10951	69	10104.695	9755	10938	97	10194.989	9886	11140	74	10047.838	9935	10674
1933	132	10122.151	9814	11372	120	10147.783	9908	11383	111	10104.226	9805	11101	69	10057.565	9922	10702	97	10141.525	9910	11014	74	10111.689	9876	10749
1934	132	10126.371	9901	10672	120	10096.575	9913	11246	111	10064.343	9890	10734	69	10071.855	9912	11064	97	10110.690	9748	11367	74	10050.716	9918	10360
1935	132	10107.182	9897	12266	120	10112.150	9886	11118	111	10026.576	9929	10951	69	10029.464	9908	10663	97	10115.525	9932	11707	74	10052.716	9888	10558
1936	132	10160.197	9892	11007	120	10193.017	9866	11273	111	10143.748	9886	11064	69	10079.159	9952	10497	97	10162.722	9855	11071	74	10061.459	9931	10589
1937	132	10139.674	9901	11340	120	10099.866	9887	11345	111	10045.234	9897	10651	69	10093.521	9932	11248	97	10092.525	9860	10604	74	10029.392	9930	10389
1938	132	10085.856	9827	10949	120	10127.608	9823	10823	111	10069.396	9942	10817	69	10082.725	9912	10949	97	10222.495	9854	12004	74	10027.297	9895	10641
1939	132	10106.008	9826	11354	120	10141.892	9886	10695	111	10040.018	9916	10456	69	10076.305	9893	10469	97	10066.154	9897	10950	74	10038.905	9901	10439
1940	132	10017.697	9903	10274	120	10098.592	9903	11438	111	10051.424	9897	10800	69	10020.739	9933	10429	97	10130.495	9924	10945	74	10091.933	9915	11505
1941	132	10117.326	9899	11236	120	10087.892	9825	11202	111	10065.072	9840	10526	69	10064.594	9890	10978	97	10105.629	9898	10756	74	10149.216	9922	11426
1942	132	10092.174	9872	10761	120	10107.866	9855	11242	111	10082.495	9913	11204	69	10032.623	9903	10525	97	10153.134	9804	11358	74	10028.095	9917	10240
1943	132	10087.083	9900	11653	120	10147.884	9893	11403	111	10069.982	9862	10805	69	10148.623	9900	11027	97	10129.330	9903	11364	74	10062.473	9931	10603
1944	132	10108.500	9934	11295	120	10121.875	9876	11175	111	10082.667	9909	10886	69	10082.188	9901	10717	97	10150.495	9892	11374	74	10043.757	9888	10497
1945	132	10113.871	9875	10989	120	10088.533	9782	11265	111	10073.459	9884	11141	69	10058.218	9930	10615	97	10076.186	9909	10881	74	10050.919	9921	10620
1946	132	10039.129	9908	10620	120	10086.167	9908	10562	111	10056.189	9850	10444	69	10118.652	9863	11210	97	10107.773	9923	10771	74	10056.257	9898	11110
1947	132	10088.204	9868	10631	120	10083.566	9893	11445	111	10080.550	9903	11249	69	10026.261	9954	10255	97	10211.794	9853	11252	74	10070.743	9897	10537
1948	132	10165.432	9918	11615	120	10082.309	9909	10742	111	10069.541	9879	10650	69	10069.710	9884	10737	97	10142.443	9930	11193	74	10046.784	9910	10420
1949	132	10111.303	9881	11012	120	10082.741	9927	10809	111	10091.433	9862	10961	69	10014.928	9944	10234	97	10140.516	9871	10747	74	10063.648	9933	10788
1950	132	10115.272	9889	11791	120	10174.000	9894	11123	111	10042.081	9918	10507	69	10134.333	9885	10837	97	10157.979	9910	11271	74	10048.014	9932	10675
1951	132	10106.113	9850	11196	120	10106.991	9873	11166	111	10106.262	9921	10787	69	10088.739	9925	11024	97	10204.475	9855	11346	74	10038.433	9928	10338
1952	132	10089.220	9914	11239	120	10170.767	9914	11355	111	10087.000	9894	11075	69	10241.884	9913	11239	97	10149.206	9901	11048	74	10115.216	9880	11965
1953	132	10108.439	9886	11260	120	10104.275	9902	10942	111	10104.181	9852	11009	69	10079.551	9900	10801	97	10187.011	9886	11431	74	10150.243	9893	11328
1954	132	10148.992	9874	11222	120	10149.233	9920	11197	111	10288.648	9858	12516	69	10262.420	9756	11775	97	10214.825	9896	11502	74	10074.811	9945	10829
1955	132	10203.113	9905	11944	120	10096.408	9884	10816	111	10159.279	9917	10925	69	10156.551	9911	10956	97	10163.825	9894	11158	74	10062.648	9902	10657
1956	132	10226.182	9710	11573	120	10151.384	9913	11322	111	10344.081	9889	11673	69	10291.942	9904	11533	97	10185.732	9886	11404	74	10184.500	9844	10891
1957	132	10142.803	9901	11078	120	10205.600	9872	11606	111	10306.405	9845	12682	69	10218.362	9858	11621	97	10179.154	9867	10970	74	10178.919	9901	11673
1958	132	10191.303	9840	12203	120	10205.608	9933	11580	111	10413.748	9880	13003	69	10285.044	9944	11678	97	10236.722	9861	11722	74	10102.892	9885	10986
1959	132	10113.954	9841	11036	120	10144.717	9875	11735	111	10283.721	9850	12164	69	10231.420	9933	11452	97	10261.640	9818	11740	74	10106.405	9852	10957
1960	132	10153.538	9898	11316	120	10169.042	9910	11755	111	10247.865	9824	11824	69	10243.985	9825	11199	97	10155.825	9838	10839	74	10191.729	9849	11025
1961	132	10261.492	9799	11166	120	10161.908	9899	11251	111	10342.712	9858	11524	69	10290.623	9871	11130	97	10164.618	9930	11337	74	10089.959	9908	10966
1962	132	10150.788	9916	11298	120	10256.741	9888	11264	111	10333.279	9791	11707	69	10121.464	9932	10831	97	10248.948	9898	11481	74	10183.973	9848	11531
1963	132	10171.462	9844	11417	120	10199.934	9868	11134	111	10328.135	9888	11993	69	10290.652	9795	12112	97	10178.082	9899	11436	74	10148.338	9950	10771
1964	132	10215.599	9902	11165	120	10141.358	9942	11083	111	10289.505	9831	11349	69	10205.725	9896	10942	97	10191.113	9884	11087	74	10277.014	9820	11964
1965	132	10235.113	9852	11072	120	10156.725	9834	11148	111	10198.207	9867	10836	69	10272.131	9868	11966	97	10318.443	9740	11854	74	10090.122	9898	10596
1966	132	10271.038	9840	11554	120	10203.116	9859	11124	111	10354.315	9781	12469	69	10181.218	9875	10962	97	10299.536	9849	11361	74	10091.027	9909	10739
1967	132	10182.046	9761	11182	120	10217.991	9873	11629	111	10269.469	9885	11622	69	10153.116	9886	10837	97	10275.113	9929	12087	74	10133.919	9917	11260
1968	132	10214.326	9851	11954	120	10142.566	9894	11502	111	10186.226	9896	11572	69	10290.318	9889	11318	97	10275.310	9842	11449	74	10148.662	9919	11016
1969	132	10134.288	9811	11924	120	10158.300	9878	11295	111	10297.414	9909	12500	69	10264.565	9891	11728	97	10306.299	9877	11160	74	10105.797	9907	10755
1970	132	10187.553	9848	11185	120	10183.167	9893	12008	111	10169.559	9858	11125	69	10145.521	9831	10778	97	10230.443	9932	11298	74	10113.041	9828	11013
1971	132	10109.349	9909	10757	120	10129.592	9868	10708	111	10167.721	9906	11308	69	10233.305	9927	11690	97	10259.433	9865	11677	74	10144.284	9827	10634
1972	132	10092.288	9895	11586	120	10203.800	9859	11237	111	10198.207	9902	11646	69	10247.956	9892	11333	97	10214.104	9860	11463	74	10254.703	9909	11719
1973	132	10088.772	9857	11165	120	10164.759	9863	11113	111	10190.009	9854	11292	69	10217.333	9909	11274	97	10229.145	9906	11130	74	10119.433	9864	10902
1974	132	10154.803	9886	11206	120	10216.342	9855	11675	111	10158.757	9886	11093	69	10213.449	9827	11055	97	10119.773	9855	10842	74	10159.297	9922	11905
1975	132	10115.742	9920	11204	120	10162.333	9901	11120	111	10246.982	9905	11544	69	10149.044	9925	11451	97	10144.629	9876	11272	74	10093.338	9929	10754
1976	132	10159.356	9899	10834	120	10304.658	9844	12213	111	10163.531	9903	11312	69	10204.682	9926	11435	97	10228.969	9882	11846	74	10145.433	9907	11710
1977	132	10145.522	9883	11715	120	10141.759	9834	11405	111	10182.928	9898	11017	69	10244.536	9870	11133	97	10170.618	9852	11079	74	10093.811	9929	10768
1978	132	10127.917	9886	11272	120	10166.900	9904	12014	111	10220.126	9779	11549	69	10315.261	9926	11804	97	10184.113	9855	11214	74	10077.581	9921	11005
1979	132	10045.417	9896	10559	120	10120.017	9899	11205	111	10225.514	9936	11955	69	10252.695	9929	12442	97	10220.062	9882	11506	74	10044.189	9934	10516
1980	132	10155.796	9882	10987	120	10201.675	9899	11507	111	10159.685	9906	11519	69	10233.884	9920	12337	97	10172.113	9935	11413	74	10106.500	9836	10655
1981	132	10097.220	9886	10683	120	10257.908	9917	11451	111	10163.009	9875	11448	69	10143.710	9928	11552	97	10209.681	9897	11525	74	10115.716	9885	10902
1982	132	10157.387	9932	11705	120	10157.075	9896	11012	111	10246.847	9892	11371	69	10092.348	9905	11031	97	10132.835	9867	11318	74	10083.892	9852	10667
1983	132	10098.470	9839	11093	120	10171.100	9877	11120	111	10123.819	9909	11295	69	10151.928	9918	11172	97	10168.557	9889	12022	74	10084.365	9890	10425
1984	132	10120.553	9843	11004	120	10202.941	9875	11176	111	10157.324	9874	10914	69	10121.695	9850	10861	97	10163.907	9910	11140	74	10080.203	9908	10762
1985	132	10123.129	9858	11522	120	10167.350	9870	11921	111	10118.604	9928	11063	69	10102.855	9909	11128	97	10170.052	9921	11942	74	10105.838	9921	11265
1986	132	10133.137	9918	11198	120	10158.533	9893	11265	111	10087.973	9919	10739	69	10062.928	9932	10354	97	10274.319	9850	11476	74	10060.933	9936	11369
1987	132	10101.728	9903	10992	120	10141.467	9893	10922	111	10059.964	9924	10588	69	10062.231	9948	10670	97	10097.360	9912	11024	74	10075.703	9928	10374
1988	132	10099.076	9876	11326	120	10169.392	9920	11602	111	10112.901	9864	11370	69	10070.565	9860	10717	97	10288.846	9909	11961	74	10110.473	9848	11144
1989	132	10144.796	9898	11320	120	10117.275	9791	11872	111	10082.433	9872	10978	69	10136.072	9913	10928	97	10156.011	9851	10867	74	10029.216	9912	10426
1990	132	10156.637	9845	11377	120	10205.292	9880	11672	111	10112.009	9766	11331	69	10059.246	9919	10965	97	10179.629	9924	11497	74	10055.162	9893	10602
1991	132	10160.796	9891	11046	120	10080.566	9899	11456	111	10058.640	9919	10724	69	10091.218	9930	11181	97	10229.835	9897	11728	74	10045.284	9897	10334
1992	132	10058.917	9891	10775	120	10155.100	9792	11726	111	10053.559	9924	11071	69	10018.218	9895	10118	97	10121.206	9875	10881	74	10031.311	9909	10372
1993	132	10083.242	9869	11102	120	10144.259	9874	11773	111	10062.612	9923	10567	69	10062.667	9911	10517	97	10206.804	9851	10988	74	10030.297	9925	10216
1994	132	10074.508	9881	11155	120	10039.066	9898	10924	111	10037.099	9906	11220	69	10059.000	9913	10728	97	10140.855	9840	10812	74	10056.554	9873	10517
1995	132	10093.796	9875	10839	120	10148.600	9848	11065	111	10090.640	9895	11341	69	10093.044	9899	10886	97	10147.969	9824	10831	74	10041.284	9928	10485
1996	132	10071.833	9900	10636	120	10090.809	9902	11122	111	10060.198	9862	10775	69	10073.015	9908	10639	97	10135.763	9831	11076	74	10058.567	9899	10543
1997	132	10075.296	9925	10998	120	10102.675	9884	10754	111	10068.541	9802	11601	69	10089.290	9896	11044	97	10086.340	9843	10870	74	10015.365	9937	10083
1998	132	10124.629	9896	11153	120	10094.184	9894	10610	111	10057.414	9894	10603	69	10055.159	9914	10562	97	10171.227	9810	10741	74	10048.014	9906	10690
1999	132	10045.637	9892	10711	120	10083.733	9909	10574	111	10105.117	9832	11202	69	10089.928	9913	10988	97	10124.134	9876	11513	74	10066.919	9930	10455
[truncated: 12,681 more rows]
