# Supplementary material for: Functional neuronal circuits emerge in the absence of developmental activity
Source: Nat Commun. 2024 Jan 8;15:364. doi: 10.1038/s41467-023-44681-2 (PMC10774424; doi:10.1038/s41467-023-44681-2)
Supplement: Supplementary file 9 — Source Data [file 41467_2023_44681_MOESM9_ESM.zip › SourceData/Figure2_SpotTricaineData/Jan7/LR_measurements.csv]

	Area1	Mean1	Min1	Max1	Area2	Mean2	Min2	Max2	Area3	Mean3	Min3	Max3	Area4	Mean4	Min4	Max4	Area5	Mean5	Min5	Max5	Area6	Mean6	Min6	Max6	Area7	Mean7	Min7	Max7	Area8	Mean8	Min8	Max8	Area9	Mean9	Min9	Max9	Area10	Mean10	Min10	Max10	Area11	Mean11	Min11	Max11	Area12	Mean12	Min12	Max12	Area13
1	74	10050.014	9922	10582	101	10033.742	9902	10487	132	10043.280	9930	10918	65	10100.569	9909	10703	83	10033.819	9883	10740	77	10058.156	9904	10701	38	10087.315	9881	10661	86	10062.884	9920	10705	93	10045.021	9917	10665	45	10020.045	9942	10261	62	10047.371	9886	10634	71	10049.353	9876	10592	23
2	74	10024.838	9932	10266	101	10041.574	9918	10813	132	10053.076	9889	10799	65	10093.107	9873	10784	83	10069.325	9904	10646	77	10067.208	9910	10976	38	10036.658	9922	10453	86	10028.931	9922	10786	93	10164.656	9892	11095	45	10141.578	9934	10833	62	10045.871	9913	10652	71	10066.465	9894	11318	23
3	74	10047.676	9922	10799	101	10040.218	9890	10797	132	10034.629	9872	10596	65	10079.415	9825	11021	83	10132.916	9823	11285	77	10033.000	9892	10482	38	10098.711	9920	10384	86	10064.896	9889	11074	93	10049.161	9901	10744	45	10007.355	9929	10166	62	10005.049	9921	10218	71	10058.634	9871	10579	23
4	74	10074.311	9877	10984	101	10104.109	9881	10652	132	10059.484	9907	10879	65	10105.770	9885	11036	83	10120.000	9919	11078	77	10057.221	9916	10602	38	10045.395	9923	10473	86	10088.268	9882	10725	93	10038.678	9905	10509	45	10041.600	9926	10585	62	10111.290	9859	10735	71	10048.535	9862	10476	23
5	74	10026.838	9845	10450	101	10064.139	9904	10541	132	10057.159	9862	10747	65	10040.123	9940	10560	83	10118.699	9893	11136	77	10059.961	9840	10968	38	10077.895	9914	10608	86	10021.500	9921	10405	93	10071.979	9904	10794	45	10013.934	9918	10275	62	10056.678	9908	10588	71	10057.141	9906	10405	23
6	74	10051.648	9870	10628	101	10048.406	9897	10821	132	10040.522	9907	10700	65	10085.385	9889	10671	83	10139.036	9902	11379	77	10127.806	9853	11518	38	10075.211	9875	10930	86	10055.023	9917	10543	93	10084.656	9900	10883	45	10023.711	9926	10309	62	10158.597	9885	10734	71	10042.803	9889	11056	23
7	74	10034.959	9933	10649	101	10032.832	9923	10485	132	10039.826	9863	10633	65	10061.861	9920	10445	83	10168.663	9898	11779	77	10109.104	9900	11174	38	10059.368	9914	10501	86	10061.081	9906	11007	93	10025.592	9927	10611	45	10046.889	9898	10386	62	10127.854	9927	11544	71	10039.057	9910	10396	23
8	74	10053.135	9874	10617	101	10061.852	9889	10778	132	10066.546	9899	10833	65	10017.631	9916	10184	83	10158.156	9908	11027	77	10074.363	9885	10710	38	10165.868	9897	11192	86	10083.209	9892	11512	93	10054.021	9938	10854	45	10065.000	9894	10503	62	10085.951	9925	10600	71	10057.183	9920	10401	23
9	74	10049.392	9933	10739	101	10029.950	9884	10264	132	10047.553	9868	10645	65	10043.462	9923	10369	83	10146.614	9802	11199	77	10097.104	9870	11660	38	10029.000	9885	10562	86	10052.012	9896	10568	93	10035.678	9883	10546	45	10039.000	9908	10411	62	10044.758	9832	10421	71	10032.831	9905	11089	23
10	74	10053.271	9857	11178	101	10049.029	9884	10514	132	10025.030	9896	10564	65	10155.784	9878	11107	83	10089.831	9884	11188	77	10088.571	9866	10720	38	10055.763	9922	10750	86	10057.256	9915	10556	93	10080.796	9924	11509	45	10052.934	9961	10529	62	10060.354	9887	10381	71	10067.535	9906	10439	23
11	74	10063.338	9868	10684	101	10065.921	9884	11543	132	10041.712	9921	10824	65	10065.631	9918	10627	83	10208.542	9880	11385	77	10167.000	9848	11134	38	10060.026	9934	10562	86	10113.535	9894	10912	93	10042.387	9858	10600	45	10094.000	9859	10952	62	10067.161	9902	10707	71	10078.028	9908	10882	23
12	74	10088.554	9921	10772	101	10085.980	9861	11145	132	10053.174	9895	11127	65	10016.107	9950	10285	83	10148.663	9924	11175	77	10111.701	9880	10973	38	10170.474	9936	11039	86	10130.197	9847	11081	93	10067.882	9897	10653	45	10144.578	9882	11127	62	10159.000	9920	11170	71	10088.465	9871	10704	23
13	74	10137.771	9827	11547	101	10148.168	9844	10904	132	10028.318	9925	10344	65	10134.123	9799	10779	83	10128.808	9850	11177	77	10130.806	9880	11866	38	10211.421	9890	11360	86	10037.151	9865	10497	93	10042.667	9878	10857	45	10058.489	9906	10727	62	10046.242	9910	10553	71	10083.746	9921	10591	23
14	74	10101.162	9932	10829	101	10228.693	9835	11425	132	10102.258	9869	10984	65	10004.815	9879	10275	83	10307.313	9888	11338	77	10055.390	9930	10592	38	10086.921	9931	10515	86	10037.221	9917	10303	93	10077.451	9822	11153	45	10210.223	9957	11323	62	10164.936	9925	11333	71	10108.070	9929	10804	23
15	74	10190.729	9929	11458	101	10259.386	9832	12776	132	10055.478	9803	11206	65	10072.200	9855	11516	83	10272.012	9692	11782	77	10187.598	9787	11098	38	10277.789	9977	11093	86	10083.244	9876	10806	93	10110.462	9906	11471	45	10058.489	9879	10445	62	10172.081	9844	11722	71	10080.226	9899	10936	23
16	74	10141.784	9942	10921	101	10210.624	9922	11547	132	10062.030	9865	10949	65	10061.708	9917	10805	83	10177.217	9917	11249	77	10101.507	9900	11370	38	10135.026	9917	12019	86	10138.569	9929	11121	93	10061.807	9874	11078	45	10112.511	9918	10559	62	10148.807	9879	11422	71	10187.521	9865	11168	23
17	74	10211.433	9910	11135	101	10154.396	9926	11500	132	10060.500	9906	10818	65	10038.984	9908	10581	83	10271.169	9932	11466	77	10148.390	9879	11150	38	10083.053	9910	10624	86	10079.535	9853	11436	93	10057.236	9877	10867	45	10211.556	9906	10565	62	10072.807	9901	10759	71	10057.676	9896	10605	23
18	74	10193.203	9913	10975	101	10142.168	9814	11278	132	10092.454	9911	10809	65	10006.538	9913	10080	83	10382.217	9935	12622	77	10091.870	9915	10781	38	10147.053	9811	10765	86	10106.860	9892	10787	93	10135.387	9872	11140	45	10098.178	9835	10697	62	10095.322	9855	10538	71	10141.169	9858	10774	23
19	74	10182.635	9920	11130	101	10199.653	9865	12713	132	10119.621	9881	11104	65	10035.984	9880	10768	83	10205.952	9908	11689	77	10165.091	9868	10933	38	10345.974	9913	11143	86	10110.512	9876	10986	93	10051.021	9942	10452	45	10171.600	9946	11291	62	10095.451	9923	11184	71	10090.831	9942	10953	23
20	74	10167.378	9848	11350	101	10184.436	9902	10927	132	10059.728	9888	11003	65	10026.216	9927	10484	83	10192.952	9918	11407	77	10117.701	9893	11335	38	10383.395	9840	11376	86	10069.756	9905	10863	93	10028.581	9854	10601	45	10267.845	9905	11279	62	10121.726	9899	10755	71	10059.972	9897	10766	23
21	74	10173.676	9922	10926	101	10214.178	9855	11578	132	10054.008	9867	10826	65	10056.185	9881	10961	83	10268.555	9870	12003	77	10096.272	9906	10784	38	10320.263	9934	11522	86	10076.187	9915	10912	93	10104.979	9893	11089	45	10249.045	9872	11258	62	10103.887	9889	10655	71	10028.324	9932	10307	23
22	74	10156.067	9813	11019	101	10272.247	9803	11273	132	10092.311	9884	10779	65	10069.938	9813	11213	83	10142.675	9920	11020	77	10221.987	9847	11265	38	10259.685	9993	10988	86	10142.396	9913	11348	93	10029.032	9922	10469	45	10116.378	9910	10578	62	10200.419	9883	11196	71	10075.423	9923	10675	23
23	74	10265.784	9911	11178	101	10272.416	9852	11333	132	10054.053	9906	10962	65	10029.123	9940	10262	83	10124.337	9908	11574	77	10145.818	9873	11375	38	10169.237	9961	11040	86	10040.884	9897	10670	93	10080.086	9873	11231	45	10235.533	9921	11587	62	10153.646	9932	10865	71	10061.634	9887	10662	23
24	74	10257.162	9846	12134	101	10341.247	9877	12578	132	10110.863	9883	11022	65	10049.492	9935	10648	83	10158.783	9909	11260	77	10157.182	9916	11191	38	10428.526	9790	11090	86	10086.779	9908	11402	93	10056.957	9893	10441	45	10144.289	9920	10978	62	10101.968	9858	10658	71	10052.845	9919	10732	23
25	74	10249.703	9745	11683	101	10238.782	9780	11316	132	10093.606	9872	11581	65	10032.354	9909	10444	83	10186.928	9898	10807	77	10088.987	9827	10919	38	10046.026	9796	10607	86	10166.232	9865	11326	93	10089.344	9880	10667	45	10124.134	9903	11266	62	10055.307	9883	10479	71	10060.408	9897	10891	23
26	74	10137.973	9778	11296	101	10266.852	9880	12206	132	10080.341	9886	10942	65	10013.523	9928	10153	83	10241.397	9808	11384	77	10028.961	9903	10365	38	10264.289	9951	11558	86	10064.441	9927	10532	93	10054.440	9918	10658	45	10060.267	9931	10657	62	10127.178	9849	11060	71	10111.127	9876	10660	23
27	74	10114.771	9861	11295	101	10278.802	9893	12204	132	10063.234	9873	11173	65	10019.907	9862	10393	83	10101.976	9852	11100	77	10211.701	9931	11033	38	10378.815	9872	11564	86	10086.337	9808	11202	93	10070.204	9906	11146	45	10127.845	9948	11055	62	10156.807	9877	10611	71	10120.789	9922	10775	23
28	74	10173.297	9934	11574	101	10279.208	9875	11410	132	10084.978	9886	11063	65	10019.938	9915	10380	83	10237.519	9848	11214	77	10150.961	9827	11585	38	10279.289	9858	11379	86	10086.059	9849	11383	93	10067.925	9899	11525	45	10138.889	9929	11084	62	10139.032	9913	10859	71	10059.535	9898	10453	23
29	74	10104.433	9920	11199	101	10189.742	9899	11526	132	10102.932	9805	11303	65	10030.646	9926	10569	83	10212.084	9924	11141	77	10082.233	9853	10782	38	10182.395	9895	11113	86	10053.337	9928	10491	93	10069.172	9872	10548	45	10281.244	9919	11908	62	10170.661	9887	10725	71	10099.943	9924	10938	23
30	74	10112.378	9906	10753	101	10185.634	9888	11390	132	10083.333	9889	11207	65	10039.339	9947	10426	83	10154.723	9852	11365	77	10142.728	9750	11373	38	10117.421	9915	11053	86	10175.919	9841	11450	93	10034.710	9912	10334	45	10133.200	9921	10877	62	10103.468	9824	11141	71	10041.803	9910	10730	23
31	74	10169.459	9877	11308	101	10243.208	9893	11523	132	10050.379	9907	10928	65	10033.846	9899	10289	83	10255.663	9882	12008	77	10207.818	9929	11595	38	10140.237	9923	10581	86	10087.453	9890	11487	93	10041.365	9874	10803	45	10033.733	9901	10475	62	10203.807	9897	10903	71	10127.000	9808	10899	23
32	74	10184.229	9881	11217	101	10242.010	9802	11769	132	10017.349	9903	10271	65	10024.846	9920	10355	83	10267.156	9888	11898	77	10134.532	9849	10993	38	10166.815	9901	10671	86	10062.697	9863	10683	93	10079.914	9883	10923	45	10055.777	9865	10484	62	10064.161	9937	10980	71	10137.732	9853	11011	23
33	74	10093.419	9875	10556	101	10181.316	9809	10975	132	10097.651	9882	10846	65	10047.046	9922	10671	83	10266.120	9747	11268	77	10150.286	9941	11564	38	10283.737	9932	11375	86	10062.604	9922	10883	93	10062.860	9902	10689	45	10098.267	9926	10751	62	10178.113	9923	10899	71	10067.620	9905	10771	23
34	74	10193.959	9927	11532	101	10281.524	9874	12684	132	10047.326	9892	11000	65	10013.984	9890	10234	83	10216.036	9870	11720	77	10106.701	9924	10844	38	10094.842	9919	10509	86	10030.813	9897	10517	93	10049.560	9877	11076	45	10145.134	9883	10960	62	10123.581	9877	11038	71	10093.310	9891	10697	23
35	74	10045.865	9903	10578	101	10138.218	9838	11150	132	10059.909	9768	11333	65	10020.877	9904	10340	83	10250.735	9917	11204	77	10042.324	9906	10418	38	10166.263	9760	10452	86	10037.896	9932	10487	93	10034.957	9912	10522	45	10182.756	9864	10897	62	10150.919	9906	11432	71	10080.324	9817	10995	23
36	74	10083.797	9925	10842	101	10166.555	9885	10987	132	10065.621	9899	11111	65	10066.492	9858	10899	83	10377.627	9860	11710	77	10139.429	9926	10790	38	10125.868	9903	10586	86	10076.477	9909	10525	93	10029.893	9900	10680	45	10088.622	9959	10666	62	10138.274	9758	11424	71	10111.211	9772	10919	23
37	74	10190.527	9836	11089	101	10188.228	9869	11092	132	10093.280	9873	11120	65	10008.508	9922	10155	83	10196.867	9866	11112	77	10107.936	9928	11178	38	10162.658	9940	10840	86	10062.477	9815	11213	93	10032.193	9925	10533	45	10064.800	9907	10403	62	10173.193	9876	10967	71	10121.479	9889	11694	23
38	74	10110.986	9906	10907	101	10157.901	9865	11098	132	10056.766	9891	10731	65	10077.431	9926	11178	83	10164.964	9924	11005	77	10092.909	9810	11199	38	10150.421	9906	10934	86	10086.779	9875	11222	93	10046.635	9902	10857	45	10090.934	9912	10700	62	10130.483	9901	10954	71	10106.521	9823	10959	23
39	74	10139.784	9898	11241	101	10236.416	9911	11472	132	10074.621	9844	10952	65	10041.954	9905	10372	83	10142.048	9851	11150	77	10071.078	9908	10872	38	10270.105	9879	11149	86	10061.244	9862	10926	93	10107.538	9836	10999	45	10055.422	9838	10711	62	10132.146	9788	11172	71	10065.042	9884	10454	23
40	74	10088.648	9885	11060	101	10199.139	9863	11406	132	10040.159	9888	10427	65	10078.754	9884	10799	83	10206.350	9897	11840	77	10183.221	9902	11750	38	10112.368	9909	10681	86	10056.803	9946	10547	93	10059.269	9866	10981	45	10190.089	9772	11738	62	10076.854	9879	10696	71	10061.338	9906	10642	23
41	74	10135.446	9845	10812	101	10065.822	9929	10460	132	10047.788	9897	10652	65	10032.031	9900	10471	83	10235.735	9899	11435	77	10134.520	9902	11095	38	10125.500	9929	10975	86	10109.581	9899	11145	93	10030.839	9891	10797	45	10064.378	9930	10710	62	10204.146	9793	11186	71	10093.211	9922	10765	23
42	74	10090.271	9908	10994	101	10115.584	9917	10646	132	10074.954	9926	10699	65	10009.446	9917	10167	83	10170.903	9852	11227	77	10112.260	9905	10718	38	10133.842	9939	10799	86	10084.104	9904	11368	93	10022.494	9904	10513	45	10064.578	9931	10570	62	10094.000	9925	10710	71	10031.141	9941	10433	23
43	74	10116.581	9889	11196	101	10067.644	9931	10506	132	10034.182	9906	10808	65	10026.508	9906	10317	83	10149.012	9922	10923	77	10215.324	9925	12680	38	10102.685	9928	10575	86	10091.919	9908	10503	93	10118.290	9889	11348	45	10086.578	9925	10717	62	10137.032	9928	11286	71	10055.028	9939	10703	23
44	74	10046.635	9924	10641	101	10082.584	9915	11574	132	10089.576	9840	11290	65	10044.492	9890	10537	83	10206.277	9936	11411	77	10152.039	9740	11668	38	10100.737	9895	11272	86	10060.232	9909	10631	93	10057.419	9945	10543	45	10106.756	9920	10896	62	10076.032	9938	10512	71	10046.437	9898	10513	23
45	74	10126.771	9830	11359	101	10127.990	9829	11240	132	10078.508	9881	11173	65	10058.508	9858	10628	83	10204.591	9938	11331	77	10148.104	9852	11157	38	10088.868	9878	11087	86	10108.047	9886	10660	93	10030.936	9910	11284	45	10014.578	9937	10170	62	10123.807	9857	11225	71	10059.647	9878	11046	23
46	74	10062.811	9929	10450	101	10082.614	9900	11004	132	10054.478	9917	11013	65	10028.923	9926	10497	83	10253.831	9874	12350	77	10089.493	9936	10988	38	10100.895	9886	11007	86	10079.803	9912	10935	93	10098.430	9891	10857	45	10025.022	9939	10273	62	10189.178	9895	11367	71	10073.451	9877	10612	23
47	74	10130.541	9893	11521	101	10025.455	9807	10533	132	10066.113	9825	10921	65	10020.600	9883	10324	83	10244.519	9922	11062	77	10155.026	9915	11457	38	10074.685	9912	10701	86	10046.825	9899	10681	93	10080.097	9895	10924	45	10052.089	9924	10712	62	10172.339	9899	11080	71	10016.169	9937	10259	23
48	74	10078.189	9900	10831	101	10044.129	9912	10708	132	10063.363	9875	11011	65	10023.077	9889	10381	83	10273.892	9889	11824	77	10144.961	9920	11423	38	10016.737	9899	10326	86	10032.581	9896	10333	93	10063.483	9911	10486	45	10044.400	9892	10388	62	10220.887	9895	10855	71	10106.577	9841	10885	23
49	74	10026.352	9881	11004	101	10053.099	9852	10747	132	10035.728	9911	10498	65	10046.984	9906	10418	83	10183.639	9808	10956	77	10161.247	9851	11194	38	10028.868	9929	10281	86	10056.093	9886	10961	93	10049.064	9936	10651	45	10010.444	9911	10163	62	10237.419	9923	11302	71	10077.535	9914	11073	23
50	74	10056.662	9925	10678	101	10057.555	9859	11020	132	10055.818	9879	11034	65	10013.477	9911	10515	83	10125.711	9874	10786	77	10110.714	9889	11157	38	10084.711	9939	10630	86	10051.244	9924	10653	93	10169.721	9800	11631	45	10012.333	9926	10115	62	10089.387	9925	10629	71	10067.155	9919	10852	23
51	74	10064.567	9901	11027	101	10023.812	9919	10546	132	10045.129	9863	10554	65	10010.893	9935	10132	83	10303.481	9868	11609	77	10156.936	9912	11095	38	10078.526	9914	10922	86	10068.349	9912	10993	93	10051.667	9887	10423	45	10051.578	9947	10744	62	10105.581	9872	10896	71	10041.845	9886	10598	23
52	74	10028.081	9931	10427	101	10038.990	9895	10595	132	10097.424	9895	11175	65	10003.354	9917	10099	83	10258.386	9920	11606	77	10125.429	9874	10811	38	10031.132	9899	10455	86	10085.360	9891	10666	93	10093.365	9930	10599	45	10025.155	9913	10306	62	10151.113	9905	11047	71	10051.549	9890	10619	23
53	74	10052.959	9881	10725	101	10007.426	9904	10135	132	10063.470	9881	10668	65	10031.508	9941	10281	83	10181.603	9868	11122	77	10203.532	9809	11678	38	10029.447	9940	10403	86	10098.965	9865	10951	93	10132.226	9895	11869	45	10028.955	9936	10398	62	10122.581	9935	10993	71	10038.605	9870	10610	23
54	74	10045.676	9902	10650	101	10072.396	9920	10625	132	10030.144	9929	10674	65	10066.569	9917	10722	83	10347.145	9907	11665	77	10159.377	9906	11653	38	10060.000	9891	10867	86	10035.732	9914	10780	93	10049.807	9917	10841	45	10229.267	9858	11363	62	10101.258	9836	11074	71	10072.099	9933	10693	23
55	74	10050.581	9916	11050	101	10054.614	9912	11294	132	10026.924	9894	10518	65	10025.323	9927	10335	83	10156.855	9885	11021	77	10134.740	9920	11421	38	10049.211	9916	11005	86	10106.931	9919	11056	93	10047.473	9920	10560	45	10080.312	9918	10634	62	10163.983	9933	11153	71	10075.845	9847	10693	23
56	74	10049.216	9837	11326	101	10031.129	9920	10752	132	10070.272	9876	10533	65	10041.846	9897	10656	83	10247.928	9765	11614	77	10135.637	9896	10917	38	10011.315	9940	10091	86	10063.384	9916	10927	93	10048.301	9807	10887	45	10070.333	9918	10477	62	10159.597	9897	11441	71	10046.239	9928	10677	23
57	74	10060.459	9837	10633	101	10035.792	9934	10448	132	10044.621	9891	10858	65	10047.861	9908	10912	83	10237.036	9937	11220	77	10199.208	9943	11741	38	10036.342	9904	10434	86	10033.872	9910	10680	93	10055.538	9919	10849	45	10014.244	9931	10477	62	10069.597	9899	10757	71	10020.014	9916	10220	23
58	74	10056.229	9905	10530	101	10007.297	9897	10190	132	10026.917	9898	10434	65	10026.831	9912	10386	83	10213.458	9903	11271	77	10100.117	9923	11118	38	10049.605	9947	10872	86	10048.744	9883	11316	93	10098.290	9918	10769	45	10033.800	9943	10435	62	10115.710	9873	10759	71	10032.647	9892	10494	23
59	74	10081.229	9810	11229	101	10077.247	9893	10641	132	10059.561	9912	10915	65	10037.123	9875	10391	83	10207.097	9859	11173	77	10097.520	9842	11009	38	10028.579	9906	10448	86	10050.559	9911	10529	93	10040.494	9897	10487	45	10031.467	9935	10347	62	10130.500	9889	10800	71	10027.169	9913	10292	23
60	74	10057.148	9897	11368	101	10020.396	9895	10453	132	10089.478	9906	10911	65	10033.431	9934	10366	83	10255.169	9886	11393	77	10117.936	9846	10903	38	10017.132	9964	10080	86	10051.559	9915	10910	93	10067.721	9935	10616	45	10019.556	9915	10281	62	10181.854	9912	11275	71	10041.676	9926	10363	23
61	74	10077.095	9865	10791	101	10067.555	9889	10856	132	10048.379	9912	10804	65	10002.339	9906	10113	83	10156.759	9898	11099	77	10137.714	9876	11336	38	10036.079	9921	10310	86	10079.175	9924	10963	93	10059.387	9906	10732	45	10078.645	9913	10463	62	10204.451	9855	12007	71	10033.521	9893	10734	23
62	74	10060.527	9900	10634	101	10051.505	9893	10879	132	10082.629	9890	10770	65	10022.677	9937	10258	83	10174.253	9892	11298	77	10171.623	9833	11663	38	10115.974	9899	11148	86	10013.721	9903	10340	93	10013.129	9871	10604	45	10019.578	9922	10440	62	10105.049	9917	10827	71	10074.000	9921	10840	23
63	74	10061.000	9907	10384	101	10022.258	9915	10450	132	10060.978	9913	10749	65	10036.538	9943	10632	83	10219.566	9905	11371	77	10087.610	9917	10783	38	10046.815	9884	10614	86	10030.069	9922	10443	93	10098.817	9865	10987	45	10041.511	9908	10538	62	10137.129	9855	11338	71	10051.831	9879	10931	23
64	74	10034.162	9927	10894	101	10030.148	9916	10509	132	10072.728	9854	11111	65	10011.984	9887	10141	83	10230.855	9948	11218	77	10111.480	9882	11361	38	10046.447	9897	10660	86	10041.279	9920	10919	93	10045.473	9929	10817	45	10056.800	9923	11052	62	10197.178	9901	11174	71	10032.000	9925	10421	23
65	74	10057.824	9930	10466	101	10045.842	9897	10534	132	10082.984	9834	11080	65	10021.431	9903	10206	83	10196.591	9878	11024	77	10023.948	9904	10246	38	10041.685	9876	10405	86	10034.000	9920	10781	93	10044.624	9928	10441	45	10031.911	9900	10260	62	10085.483	9865	10659	71	10047.549	9882	10331	23
66	74	10044.081	9912	10370	101	10044.555	9871	10918	132	10077.939	9930	10876	65	10017.615	9914	10239	83	10190.855	9864	11569	77	10142.299	9901	11112	38	10045.500	9903	10444	86	10083.360	9811	10845	93	10086.839	9924	11012	45	10031.178	9904	10417	62	10126.161	9914	11201	71	10042.211	9868	10803	23
67	74	10040.433	9897	10620	101	10029.891	9922	10433	132	10065.613	9906	10868	65	10047.754	9925	10514	83	10182.699	9866	10941	77	10092.064	9878	11010	38	10054.079	9947	10310	86	10059.896	9827	10823	93	10057.322	9904	10595	45	10023.244	9908	10743	62	10150.307	9899	10884	71	10074.197	9924	10697	23
68	74	10019.176	9939	10143	101	10077.990	9900	10794	132	10056.796	9892	11045	65	10025.907	9875	10513	83	10298.650	9833	11276	77	10049.338	9855	10820	38	10086.315	9942	10942	86	10060.441	9888	11105	93	10063.667	9930	10551	45	10077.223	9874	11099	62	10080.903	9889	10789	71	10034.943	9916	10393	23
69	74	10036.729	9906	10500	101	10029.040	9898	10428	132	10065.068	9898	11090	65	10048.954	9885	11027	83	10151.916	9888	10988	77	10100.688	9928	10999	38	10021.211	9921	10157	86	10046.547	9857	10816	93	10049.322	9902	10417	45	10066.444	9913	10905	62	10117.726	9897	11405	71	10058.281	9868	10598	23
70	74	10072.716	9921	10583	101	10085.366	9836	10990	132	10022.204	9914	10534	65	10052.600	9917	10631	83	10266.566	9865	11881	77	10051.714	9888	10788	38	10037.237	9917	10232	86	10081.059	9857	11435	93	10109.097	9882	11093	45	10131.800	9862	11182	62	10215.161	9906	11218	71	10051.676	9950	10553	23
71	74	10030.635	9902	10617	101	10098.931	9870	10683	132	10079.167	9871	10744	65	10064.385	9890	10482	83	10258.373	9760	12567	77	10043.896	9898	10684	38	10136.632	9882	10926	86	10027.791	9901	10320	93	10031.893	9907	10510	45	10060.800	9870	10883	62	10164.483	9935	10996	71	10052.437	9881	11277	23
72	74	10143.014	9845	11204	101	10119.505	9892	11280	132	10069.621	9880	10964	65	10010.738	9906	10151	83	10252.289	9910	12516	77	10169.064	9902	11613	38	10294.315	9943	11357	86	10108.872	9891	11415	93	10046.839	9902	10545	45	10138.667	9943	10817	62	10041.242	9904	10736	71	10078.099	9853	10819	23
73	74	10156.135	9876	11943	101	10106.495	9907	11117	132	10043.833	9918	10687	65	10064.369	9909	10901	83	10309.373	9928	12128	77	10077.338	9891	10683	38	10306.605	9929	11594	86	10070.569	9889	11145	93	10078.150	9923	10796	45	10144.511	9869	10900	62	10197.032	9886	11187	71	10126.366	9749	11712	23
74	74	10100.216	9852	11077	101	10075.524	9908	10898	132	10056.947	9910	10696	65	10032.738	9871	10515	83	10221.181	9917	11660	77	10102.182	9890	11163	38	10227.315	9893	11031	86	10057.221	9898	11088	93	10067.527	9885	10885	45	10116.378	9820	11086	62	10344.322	9917	11615	71	10072.099	9877	10612	23
75	74	10142.446	9891	10878	101	10215.337	9811	11456	132	10084.189	9882	10873	65	10017.984	9881	10313	83	10265.687	9896	11402	77	10133.000	9920	11174	38	10210.605	9891	11292	86	10082.441	9878	11054	93	10130.129	9822	11026	45	10201.889	9963	11419	62	10131.661	9904	10819	71	10083.042	9843	11101	23
76	74	10179.729	9836	11053	101	10222.277	9858	11920	132	10031.568	9910	10611	65	10073.646	9939	10537	83	10226.253	9859	11615	77	10094.078	9858	10911	38	10404.211	9845	11195	86	10042.419	9924	10342	93	10078.570	9872	10616	45	10169.489	9932	11054	62	10141.549	9871	10996	71	10114.493	9916	11326	23
77	74	10119.014	9903	10964	101	10187.148	9803	11291	132	10066.939	9822	10737	65	10020.770	9922	10597	83	10132.337	9910	11092	77	10141.610	9881	12055	38	10137.553	9845	10554	86	10075.453	9904	10533	93	10110.635	9911	11239	45	10156.756	9924	11116	62	10122.597	9893	11551	71	10104.859	9883	10954	23
78	74	10175.203	9924	11331	101	10213.534	9933	11208	132	10031.917	9882	10729	65	10044.107	9934	10891	83	10160.120	9792	11141	77	10152.299	9908	10889	38	10347.053	9798	11301	86	10125.687	9846	10874	93	10075.731	9901	10741	45	10171.134	9927	11009	62	10125.903	9893	10724	71	10029.817	9804	10448	23
79	74	10143.054	9851	11100	101	10217.505	9900	11917	132	10061.030	9895	10909	65	10022.169	9917	10225	83	10195.627	9830	11018	77	10123.936	9896	11594	38	10251.368	9881	11351	86	10040.663	9882	10583	93	10074.774	9842	10592	45	10118.800	9944	11043	62	10147.678	9899	10929	71	10139.662	9795	11218	23
80	74	10084.635	9886	10659	101	10268.316	9797	11234	132	10062.766	9901	11072	65	10046.984	9856	10979	83	10297.939	9876	11924	77	10074.390	9894	10865	38	10304.053	9912	11695	86	10113.431	9921	10905	93	10051.086	9876	10690	45	10089.134	9924	10780	62	10142.436	9914	10652	71	10099.958	9924	11205	23
81	74	10147.973	9905	10982	101	10157.466	9911	11210	132	10054.401	9895	11051	65	10009.123	9918	10102	83	10170.169	9876	11160	77	10088.637	9908	10990	38	10127.737	9882	10921	86	10057.047	9835	10946	93	10073.592	9921	11750	45	10055.556	9903	10488	62	10180.710	9778	12012	71	10100.986	9908	10922	23
82	74	10137.433	9862	10738	101	10141.158	9853	11027	132	10072.296	9854	11114	65	10003.431	9916	10069	83	10231.939	9920	11389	77	10033.728	9917	10356	38	10206.026	9948	10743	86	10079.256	9870	10897	93	10078.678	9839	10758	45	10309.111	9852	11111	62	10121.822	9863	10621	71	10048.719	9904	10659	23
83	74	10236.514	9675	11135	101	10282.931	9829	11045	132	10037.266	9918	10910	65	10063.354	9942	10725	83	10134.771	9882	11413	77	10133.013	9912	11234	38	10385.921	9910	11502	86	10075.512	9900	10969	93	10088.419	9898	11093	45	10167.378	9872	10709	62	10108.887	9877	10750	71	10047.634	9883	10607	23
84	74	10096.203	9922	10557	101	10219.109	9853	11144	132	10064.167	9776	11459	65	10015.738	9906	10158	83	10207.156	9838	11533	77	10093.584	9896	11338	38	10193.000	9859	11143	86	10053.604	9899	10775	93	10079.968	9846	10890	45	10206.556	9897	10855	62	10160.210	9830	11196	71	10083.605	9925	10945	23
85	74	10140.014	9818	11396	101	10242.218	9875	11282	132	10081.734	9910	11740	65	10011.077	9929	10211	83	10152.084	9921	11766	77	10064.416	9891	10857	38	10275.658	9890	10855	86	10053.604	9890	10558	93	10096.333	9736	11525	45	10119.756	9866	10541	62	10149.322	9854	11023	71	10114.873	9908	11167	23
86	74	10113.446	9939	10748	101	10185.327	9834	11363	132	10081.780	9805	10939	65	10038.462	9910	10846	83	10211.903	9888	12521	77	10115.312	9880	11018	38	10206.605	9966	11044	86	10092.768	9928	10995	93	10049.517	9907	10843	45	10096.578	9937	10683	62	10199.242	9895	11043	71	10128.972	9894	10969	23
87	74	10110.648	9879	10663	101	10213.703	9897	11116	132	10082.924	9903	10854	65	10097.000	9872	10834	83	10304.205	9933	11396	77	10216.493	9900	11163	38	10224.000	9959	10779	86	10122.825	9927	11461	93	10069.301	9904	10851	45	10092.955	9941	10695	62	10154.017	9918	11106	71	10120.155	9927	11007	23
88	74	10158.946	9888	11203	101	10228.822	9685	11245	132	10085.258	9867	10842	65	10016.446	9903	10235	83	10179.892	9851	11165	77	10169.013	9860	11090	38	10299.158	9931	11190	86	10060.431	9905	11011	93	10065.688	9909	10840	45	10070.223	9920	10810	62	10252.854	9899	11203	71	10055.761	9916	11081	23
89	74	10135.081	9908	10910	101	10198.842	9808	11579	132	10058.621	9890	10523	65	10050.492	9897	10729	83	10194.603	9902	11124	77	10138.078	9939	11364	38	10254.526	9956	11148	86	10048.047	9916	10919	93	10046.603	9941	10580	45	10092.244	9947	10745	62	10160.178	9831	11059	71	10078.395	9898	10824	23
90	74	10136.216	9826	12195	101	10166.297	9816	11667	132	10024.803	9932	10657	65	10038.230	9867	10897	83	10181.928	9806	11091	77	10153.416	9726	11056	38	10268.079	9923	11354	86	10108.860	9871	10894	93	10097.850	9932	10966	45	10106.845	9853	10988	62	10109.436	9902	10684	71	10071.268	9884	10694	23
91	74	10102.014	9901	10884	101	10209.208	9824	11442	132	10055.470	9915	11046	65	10039.323	9900	11019	83	10204.481	9778	11233	77	10090.637	9901	10955	38	10316.079	9930	10949	86	10058.279	9909	10788	93	10051.624	9879	10694	45	10087.667	9929	10881	62	10328.822	9891	11895	71	10085.943	9927	10672	23
92	74	10208.919	9817	11805	101	10151.000	9924	11163	132	10055.901	9852	10787	65	10072.615	9911	10607	83	10250.325	9823	11613	77	10144.831	9929	11340	38	10249.342	9911	11249	86	10026.303	9920	10287	93	10061.193	9911	10749	45	10162.223	9929	10785	62	10244.000	9905	11127	71	10129.057	9836	11017	23
93	74	10103.148	9900	10906	101	10151.228	9829	11839	132	10073.924	9920	10923	65	10040.969	9926	10385	83	10264.663	9889	11875	77	10176.272	9833	11599	38	10162.500	9892	11193	86	10091.244	9891	10919	93	10067.613	9868	10661	45	10210.845	9896	11428	62	10157.710	9901	11726	71	10020.521	9911	10143	23
94	74	10205.622	9843	11050	101	10221.287	9822	11402	132	10136.311	9736	11867	65	10081.415	9894	11362	83	10175.808	9906	10921	77	10185.532	9804	11583	38	10328.211	9833	11134	86	10092.697	9914	10910	93	10039.807	9899	11019	45	10100.578	9936	10755	62	10106.500	9911	10732	71	10055.408	9918	10557	23
95	74	10166.595	9896	10694	101	10217.960	9840	12061	132	10072.833	9882	10882	65	10048.477	9914	10609	83	10157.277	9906	11576	77	10136.676	9933	11245	38	10229.711	9867	10756	86	10154.197	9840	10955	93	10099.365	9885	11114	45	10107.800	9903	10997	62	10133.113	9919	10630	71	10058.324	9913	10787	23
96	74	10213.892	9867	11116	101	10185.247	9893	11636	132	10057.500	9828	10867	65	10034.230	9873	10805	83	10189.325	9878	11216	77	10097.130	9862	10702	38	10085.421	9888	10879	86	10143.721	9897	11296	93	10065.397	9908	10554	45	10213.667	9916	11633	62	10125.258	9905	11393	71	10017.380	9922	10214	23
97	74	10144.595	9867	11396	101	10105.445	9884	11107	132	10148.599	9875	11198	65	10027.000	9916	10548	83	10188.747	9859	11813	77	10095.221	9897	10664	38	10101.737	9930	10615	86	10082.221	9930	10581	93	10092.731	9869	11237	45	10058.845	9919	10428	62	10149.693	9841	10998	71	10088.000	9899	10943	23
98	74	10256.729	9820	11179	101	10184.990	9905	10883	132	10053.924	9884	10441	65	10028.861	9918	10435	83	10216.735	9793	11567	77	10043.052	9921	10632	38	10209.632	9904	10947	86	10105.547	9871	10731	93	10081.785	9881	11072	45	10094.000	9896	10653	62	10089.322	9902	11956	71	10022.112	9933	11065	23
99	74	10105.797	9888	10837	101	10097.476	9841	10574	132	10072.220	9895	11303	65	10034.323	9875	10495	83	10224.048	9892	11329	77	10135.714	9811	10950	38	10153.289	9871	10505	86	10116.151	9896	10682	93	10069.387	9890	10458	45	10158.955	9936	10661	62	10124.549	9921	11184	71	10056.451	9892	10869	23
100	74	10099.405	9946	10707	101	10080.663	9928	10636	132	10089.917	9921	11110	65	10068.861	9836	10567	83	10214.578	9846	11414	77	10067.818	9920	10501	38	10123.658	9874	10830	86	10033.313	9906	10487	93	10058.408	9893	10646	45	10052.733	9921	10634	62	10045.129	9892	10777	71	10056.155	9866	10566	23
101	74	10062.662	9921	10949	101	10156.911	9744	11684	132	10055.833	9838	10568	65	10010.508	9938	10139	83	10306.133	9893	12309	77	10105.390	9909	11047	38	10128.579	9832	11663	86	10048.907	9893	10764	93	10058.107	9892	10910	45	10159.756	9929	11254	62	10183.854	9920	10995	71	10051.845	9907	10489	23
102	74	10053.757	9855	10462	101	10095.396	9906	11157	132	10076.583	9818	10781	65	10039.861	9860	10864	83	10211.325	9835	11496	77	10218.064	9841	11842	38	10134.395	9909	10685	86	10099.500	9885	10701	93	10038.365	9936	10637	45	10253.711	9862	11444	62	10084.613	9898	10748	71	10050.746	9908	10838	23
103	74	10100.067	9901	10768	101	10042.931	9901	10431	132	10094.500	9847	10887	65	10049.185	9943	10580	83	10256.952	9907	11591	77	10173.676	9827	11957	38	10128.815	9893	10830	86	10053.919	9923	11054	93	10053.678	9891	10604	45	10112.489	9939	10784	62	10071.790	9866	10620	71	10035.183	9919	10533	23
104	74	10070.838	9906	10759	101	10075.079	9918	11114	132	10081.189	9830	10957	65	10025.646	9937	10405	83	10194.892	9842	11171	77	10095.363	9886	10766	38	10070.132	9847	10878	86	10064.977	9794	11097	93	10171.043	9727	11954	45	10063.111	9888	10484	62	10105.274	9894	11082	71	10086.239	9901	10813	23
105	74	10131.892	9905	11165	101	10077.723	9903	10826	132	10087.204	9878	10944	65	10014.354	9902	10207	83	10215.072	9891	12762	77	10139.714	9909	10801	38	10120.342	9908	10573	86	10041.360	9919	10653	93	10075.236	9876	11004	45	10063.489	9889	10568	62	10136.097	9902	11041	71	10063.930	9903	10594	23
106	74	10091.743	9878	10818	101	10071.198	9853	11255	132	10058.129	9908	10591	65	10030.893	9896	11080	83	10142.723	9843	11227	77	10104.688	9880	10991	38	10051.789	9935	10721	86	10061.116	9884	11296	93	10036.635	9914	10372	45	10048.444	9932	10425	62	10225.436	9881	11238	71	10045.296	9878	10621	23
107	74	10047.757	9896	10674	101	10106.386	9839	10974	132	10074.174	9893	10771	65	10046.800	9942	10679	83	10076.578	9914	10681	77	10110.571	9892	10878	38	10107.053	9885	10801	86	10090.360	9902	10931	93	10106.678	9897	11043	45	10030.111	9928	10382	62	10091.887	9911	10706	71	10049.620	9904	10491	23
108	74	10140.338	9913	11087	101	10058.505	9919	11041	132	10109.151	9838	11434	65	10030.738	9939	10343	83	10226.928	9891	11349	77	10093.039	9904	10610	38	10109.368	9941	11188	86	10041.581	9913	10582	93	10036.860	9934	10595	45	10014.223	9912	10151	62	10090.419	9931	10815	71	10040.112	9944	10504	23
109	74	10049.973	9914	10562	101	10078.347	9855	11419	132	10034.387	9830	10358	65	10037.139	9928	10349	83	10102.108	9865	11774	77	10149.052	9889	11117	38	10035.368	9928	10748	86	10043.941	9882	10867	93	10029.764	9900	10480	45	10072.444	9916	10523	62	10071.678	9917	10955	71	10029.197	9931	10695	23
110	74	10044.297	9930	10681	101	10085.445	9866	11274	132	10132.280	9891	11291	65	10027.339	9940	10426	83	10243.301	9863	11228	77	10105.493	9772	11633	38	10053.974	9900	10454	86	10065.128	9862	10603	93	10059.301	9895	10517	45	10004.556	9927	10077	62	10114.017	9890	10708	71	10129.155	9861	10988	23
111	74	10064.271	9906	10858	101	10048.555	9913	10926	132	10054.561	9867	10520	65	10027.292	9901	10493	83	10147.422	9903	11241	77	10074.468	9928	10829	38	10104.658	9908	10648	86	10018.431	9912	10678	93	10063.721	9892	10927	45	10038.934	9892	10330	62	10096.403	9931	10766	71	10035.239	9914	10418	23
112	74	10054.878	9914	10771	101	10042.366	9883	10635	132	10099.583	9874	11558	65	10023.877	9901	10486	83	10191.361	9942	11720	77	10080.351	9882	10756	38	10025.763	9904	10506	86	10020.581	9915	10402	93	10045.258	9933	10494	45	10079.800	9939	10674	62	10113.790	9889	10730	71	10049.197	9897	10496	23
113	74	10077.000	9900	10734	101	10068.495	9849	11188	132	10053.667	9868	10910	65	10054.200	9912	11016	83	10151.663	9922	10948	77	10089.507	9848	10651	38	10113.474	9887	10753	86	10052.069	9921	11027	93	10055.979	9927	11312	45	10044.267	9917	10452	62	10091.451	9862	10801	71	10047.014	9907	10437	23
114	74	10047.838	9913	11045	101	10099.356	9914	10960	132	10050.234	9903	10994	65	10024.277	9880	10772	83	10160.084	9890	11278	77	10091.441	9934	10524	38	10080.368	9883	11298	86	10107.000	9880	10733	93	10091.989	9906	10560	45	10016.178	9938	10169	62	10155.000	9905	11043	71	10064.915	9926	11437	23
115	74	10089.500	9909	11054	101	10062.861	9898	10786	132	10060.992	9897	11178	65	10062.230	9909	11057	83	10190.434	9860	11563	77	10128.064	9932	11266	38	10163.947	9872	10977	86	10095.453	9812	11004	93	10018.678	9916	10852	45	10045.355	9907	10476	62	10202.064	9832	11171	71	10033.958	9885	10612	23
116	74	10034.027	9940	10556	101	10076.069	9878	10894	132	10045.818	9913	10942	65	10037.708	9899	10453	83	10204.928	9844	10965	77	10121.416	9887	10987	38	10045.315	9939	10440	86	10035.825	9923	10915	93	10008.075	9917	10100	45	10080.444	9821	11315	62	10213.661	9939	11352	71	10027.761	9922	10959	23
117	74	10074.311	9926	10855	101	10018.445	9904	10484	132	10109.371	9857	11041	65	10032.938	9883	10420	83	10140.301	9848	11230	77	10110.130	9911	10892	38	10097.158	9847	10667	86	10019.419	9924	10133	93	10062.247	9860	10859	45	10015.333	9951	10096	62	10132.807	9883	11130	71	10064.986	9906	10502	23
118	74	10036.338	9922	10395	101	10046.713	9905	10662	132	10089.363	9902	10927	65	10006.784	9913	10188	83	10185.783	9905	11473	77	10087.233	9910	11208	38	10089.500	9937	10404	86	10063.616	9887	10657	93	10058.764	9902	10856	45	10038.045	9924	10322	62	10062.549	9869	10598	71	10024.338	9763	11114	23
119	74	10053.554	9879	10451	101	10074.940	9943	10633	132	10075.667	9904	10774	65	10047.369	9874	10667	83	10187.373	9898	11736	77	10098.662	9918	10805	38	10057.895	9917	10607	86	10111.116	9829	10918	93	10064.688	9885	10746	45	10025.422	9931	10490	62	10120.339	9928	10806	71	10051.521	9931	10705	23
120	74	10020.067	9919	10378	101	10026.891	9924	10440	132	10090.522	9882	11026	65	10060.554	9926	10481	83	10142.964	9906	11018	77	10032.584	9926	10615	38	10056.947	9902	10799	86	10118.569	9862	10975	93	10052.301	9867	10768	45	10030.800	9931	10414	62	10106.419	9802	10836	71	10064.296	9911	10681	23
121	74	10092.514	9907	11030	101	10059.178	9891	11240	132	10066.939	9893	10943	65	10107.646	9928	10832	83	10118.024	9798	10919	77	10076.676	9931	10848	38	10112.632	9930	11447	86	10087.919	9917	11009	93	10062.419	9819	11615	45	10056.845	9861	10380	62	10219.322	9784	11687	71	10017.577	9911	10189	23
122	74	10036.135	9893	10514	101	10035.188	9893	10794	132	10059.833	9894	10926	65	10021.031	9917	10332	83	10215.145	9815	11146	77	10138.987	9905	10588	38	10043.474	9911	10474	86	10097.907	9922	11110	93	10090.925	9886	10880	45	10042.489	9930	10474	62	10093.517	9893	10590	71	10020.634	9916	10484	23
123	74	10024.176	9925	10427	101	10053.940	9900	10821	132	10064.266	9824	10752	65	10069.893	9921	10770	83	10133.337	9926	11138	77	10073.493	9904	10561	38	10073.289	9895	10783	86	10106.209	9878	10645	93	10067.613	9900	10555	45	10073.312	9882	10850	62	10069.307	9927	10756	71	10029.803	9892	10436	23
124	74	10070.892	9824	10904	101	10028.129	9889	10812	132	10057.182	9846	11044	65	10054.385	9931	10501	83	10227.591	9828	11440	77	10143.507	9910	11041	38	10076.342	9895	10547	86	10051.813	9886	10683	93	10074.021	9849	10775	45	10020.400	9939	10135	62	10088.097	9910	10611	71	10018.085	9883	10299	23
125	74	10053.933	9915	10888	101	10059.545	9909	10672	132	10065.576	9902	10879	65	10008.339	9930	10113	83	10180.169	9934	11153	77	10155.844	9894	11052	38	10075.105	9934	10579	86	10116.756	9865	10925	93	10090.312	9888	11219	45	10085.155	9914	11169	62	10132.403	9851	10846	71	10014.226	9903	10361	23
126	74	10065.473	9931	10560	101	10052.763	9884	10847	132	10046.288	9901	10711	65	10051.139	9893	10690	83	10180.169	9869	11073	77	10061.571	9932	10604	38	10074.421	9901	10617	86	10019.581	9924	10302	93	10035.258	9914	10536	45	10032.134	9940	10561	62	10229.064	9852	11047	71	10018.268	9925	10385	23
127	74	10059.676	9890	10759	101	10053.534	9932	10960	132	10099.954	9897	11227	65	10017.046	9928	10292	83	10219.627	9942	11137	77	10111.610	9898	11102	38	10010.711	9915	10090	86	10085.697	9918	10638	93	10018.624	9877	10516	45	10015.911	9905	10124	62	10135.951	9891	11121	71	10058.197	9921	10843	23
128	74	10016.716	9895	10288	101	10049.653	9912	10804	132	10019.113	9925	10379	65	10064.431	9876	11378	83	10170.350	9881	11339	77	10023.377	9921	10424	38	10009.895	9907	10101	86	10099.221	9893	10614	93	10074.538	9887	10510	45	10064.800	9926	10509	62	10087.322	9858	11376	71	10070.563	9919	10540	23
129	74	10086.284	9899	10745	101	10133.911	9841	11312	132	10085.887	9834	10900	65	10046.723	9866	10813	83	10176.337	9890	11382	77	10076.598	9888	10701	38	10088.685	9880	10659	86	10120.035	9858	10956	93	10035.021	9885	10311	45	10093.289	9877	10792	62	10104.613	9888	10972	71	10074.676	9876	10816	23
130	74	10066.216	9895	10621	101	10125.287	9888	10996	132	10035.917	9885	11090	65	10028.877	9907	10268	83	10285.434	9781	12523	77	10118.416	9904	10822	38	10389.395	9715	11488	86	10094.559	9881	10658	93	10042.215	9890	10561	45	10093.955	9935	10830	62	10062.839	9878	10610	71	10086.521	9911	10797	23
131	74	10152.514	9892	10753	101	10128.029	9868	10772	132	10066.591	9924	10584	65	10039.600	9920	10816	83	10246.108	9940	12461	77	10121.026	9895	11042	38	10172.079	9932	10956	86	10048.151	9913	10606	93	10039.817	9903	10766	45	10128.600	9914	11089	62	10127.161	9923	10736	71	10017.986	9935	10147	23
132	74	10251.392	9861	11046	101	10089.079	9879	10890	132	10062.401	9904	10826	65	10017.339	9950	10171	83	10123.663	9906	11099	77	10075.948	9906	10832	38	10372.079	9967	11696	86	10032.651	9919	10517	93	10035.678	9917	10803	45	10103.267	9899	10435	62	10166.081	9877	11162	71	10099.014	9875	11779	23
133	74	10175.608	9873	12672	101	10207.237	9896	11919	132	10060.462	9924	11003	65	10043.077	9924	10608	83	10162.145	9901	10980	77	10117.338	9895	11139	38	10169.447	9817	11045	86	10101.163	9863	10807	93	10041.107	9883	10948	45	10064.022	9920	10673	62	10161.871	9920	11370	71	10047.211	9927	10501	23
134	74	10184.905	9861	11700	101	10154.109	9831	11636	132	10048.796	9895	10924	65	10047.846	9905	10722	83	10257.808	9927	12325	77	10077.662	9903	11815	38	10287.895	9840	11392	86	10085.372	9871	10847	93	10089.075	9876	10954	45	10084.267	9926	10602	62	10072.178	9884	10651	71	10092.620	9869	10663	23
135	74	10219.433	9857	11091	101	10235.287	9881	11270	132	10065.894	9880	10584	65	10010.354	9895	10096	83	10186.650	9870	10826	77	10063.728	9883	10749	38	10319.763	9823	11519	86	10095.663	9866	11809	93	10120.850	9694	11484	45	10210.289	9892	11298	62	10067.726	9911	10535	71	10045.197	9926	10537	23
136	74	10175.027	9899	10958	101	10221.247	9861	11649	132	10111.599	9832	11493	65	10031.723	9916	10485	83	10117.687	9915	10767	77	10173.221	9910	11642	38	10409.553	9868	11894	86	10083.360	9884	11029	93	10085.075	9903	10911	45	10171.267	9917	10950	62	10258.613	9717	11357	71	10083.169	9827	11529	23
137	74	10178.054	9926	11515	101	10163.316	9820	11062	132	10044.137	9888	11135	65	10035.200	9922	10694	83	10201.723	9912	11127	77	10220.143	9799	12185	38	10342.263	9885	11324	86	10081.941	9848	10610	93	10104.828	9902	10612	45	10194.711	9937	11155	62	10130.000	9898	11236	71	10044.437	9838	10832	23
138	74	10182.027	9888	11119	101	10217.971	9835	11147	132	10086.303	9879	11070	65	10061.538	9919	10815	83	10295.012	9893	11678	77	10136.299	9846	10863	38	10197.868	9880	10927	86	10091.187	9881	10918	93	10112.925	9892	11617	45	10172.622	9884	10974	62	10108.113	9909	10925	71	10052.958	9932	10505	23
139	74	10127.986	9864	10753	101	10219.515	9868	11164	132	10025.409	9912	10415	65	10027.708	9867	10746	83	10102.783	9909	11488	77	10102.844	9913	11359	38	10280.342	9935	11376	86	10046.128	9844	11198	93	10087.440	9900	12310	45	10210.645	9949	11456	62	10117.483	9924	11093	71	10044.057	9903	10542	23
140	74	10189.554	9868	10887	101	10239.673	9848	11154	132	10088.788	9857	11716	65	10071.200	9917	10805	83	10251.036	9884	11405	77	10111.831	9854	10728	38	10209.815	9913	10813	86	10076.313	9927	11727	93	10131.753	9883	10767	45	10059.089	9927	11060	62	10108.790	9830	10761	71	10032.943	9887	10541	23
141	74	10209.729	9757	11758	101	10213.634	9732	12037	132	10112.083	9817	11747	65	10005.292	9908	10134	83	10206.494	9855	11064	77	10073.649	9897	11067	38	10247.395	9889	11098	86	10059.988	9907	10515	93	10073.570	9893	10705	45	10138.134	9928	11524	62	10112.307	9920	11338	71	10058.803	9879	10725	23
142	74	10215.676	9751	11136	101	10169.802	9911	11163	132	10038.924	9910	10768	65	10059.262	9937	10807	83	10232.445	9893	11272	77	10114.676	9891	11278	38	10108.158	9934	10596	86	10062.547	9801	11109	93	10056.204	9910	10528	45	10168.355	9853	10971	62	10141.903	9796	11096	71	10058.000	9926	10451	23
143	74	10187.892	9900	12044	101	10212.307	9894	10987	132	10050.106	9906	10932	65	10042.031	9904	10579	83	10144.181	9885	11085	77	10133.194	9773	11295	38	10230.947	9893	10920	86	10080.221	9877	10975	93	10076.678	9856	10894	45	10058.622	9905	10489	62	10136.774	9894	11614	71	10136.085	9853	11076	23
144	74	10231.297	9871	11065	101	10197.931	9898	11290	132	10020.333	9898	10800	65	10013.815	9926	10242	83	10188.241	9907	11349	77	10106.143	9893	11003	38	10291.815	9884	11431	86	10048.349	9871	10688	93	10163.925	9921	11158	45	10047.333	9908	10343	62	10140.597	9906	10557	71	10046.732	9935	10455	23
145	74	10282.054	9910	11785	101	10132.307	9863	11339	132	10035.917	9918	10875	65	10018.738	9944	10373	83	10192.169	9862	11786	77	10091.909	9854	11040	38	10378.079	9858	11305	86	10089.000	9928	10705	93	10085.871	9879	10695	45	10229.822	9831	11218	62	10065.919	9885	10539	71	10028.915	9891	10458	23
146	74	10188.648	9927	11393	101	10188.129	9912	11110	132	10074.106	9844	10998	65	10024.400	9918	10469	83	10177.988	9819	11104	77	10042.468	9937	10236	38	10237.974	9835	11141	86	10020.547	9912	10176	93	10072.397	9921	10720	45	10076.556	9925	10531	62	10257.726	9887	11880	71	10055.647	9904	10580	23
147	74	10193.676	9893	11226	101	10121.960	9892	10748	132	10077.841	9871	10764	65	10043.846	9825	10767	83	10135.325	9893	11080	77	10055.857	9912	10634	38	10196.685	9884	11036	86	10120.012	9902	10764	93	10064.279	9907	10550	45	10124.934	9895	10937	62	10073.693	9893	10800	71	10104.746	9918	10704	23
148	74	10117.229	9900	10608	101	10199.802	9893	11429	132	10060.917	9862	11063	65	10053.569	9922	10741	83	10099.361	9803	11033	77	10140.546	9917	11207	38	10287.553	9692	11805	86	10124.303	9913	11178	93	10055.322	9901	11085	45	10135.533	9923	10897	62	10241.968	9864	11178	71	10047.353	9932	10765	23
149	74	10230.689	9848	11174	101	10168.703	9876	11290	132	10083.576	9814	11138	65	10017.631	9901	10409	83	10139.097	9895	11346	77	10185.272	9899	11781	38	10212.974	9853	11149	86	10101.419	9813	11217	93	10068.097	9876	10710	45	10092.777	9924	10811	62	10097.419	9908	11059	71	10020.070	9929	10253	23
150	74	10127.946	9871	11047	101	10179.029	9846	11278	132	10079.106	9925	11064	65	10010.585	9920	10168	83	10156.578	9892	11036	77	10150.117	9908	11221	38	10209.974	9933	10896	86	10075.884	9907	11024	93	10039.710	9874	10482	45	10208.934	9889	10914	62	10092.968	9921	10489	71	10040.507	9887	10645	23
151	74	10219.229	9917	10974	101	10212.792	9880	11158	132	10031.356	9873	10546	65	10018.877	9914	10294	83	10201.350	9775	10997	77	10125.649	9870	11110	38	10099.605	9900	10419	86	10129.151	9887	10806	93	10064.462	9884	10656	45	10040.578	9950	10320	62	10155.193	9905	11233	71	10037.831	9909	10494	23
152	74	10092.027	9910	10941	101	10095.822	9901	11052	132	10030.651	9899	10624	65	10010.123	9917	10075	83	10219.831	9881	11529	77	10103.143	9860	11101	38	10104.368	9933	10657	86	10038.313	9919	10495	93	10108.785	9889	10535	45	10123.467	9909	10757	62	10090.983	9926	10869	71	10051.563	9931	10432	23
153	74	10121.527	9888	10829	101	10071.109	9920	10649	132	10070.212	9856	11143	65	10023.600	9917	10408	83	10130.795	9943	11067	77	10149.286	9849	11780	38	10206.342	9907	11466	86	10042.244	9922	10417	93	10086.408	9803	10688	45	10028.155	9911	10327	62	10081.936	9916	10723	71	10035.408	9873	10415	23
154	74	10095.743	9905	10859	101	10132.396	9928	11524	132	10079.478	9858	10752	65	10059.154	9922	10558	83	10188.952	9910	10935	77	10180.377	9920	11406	38	10107.921	9943	10938	86	10088.919	9922	10803	93	10054.613	9881	10617	45	10153.333	9954	11106	62	10136.936	9916	11153	71	10087.155	9842	11058	23
155	74	10178.324	9779	11724	101	10151.277	9843	10849	132	10051.083	9854	11370	65	10018.415	9892	10333	83	10151.386	9827	11468	77	10209.987	9717	15254	38	10180.237	9925	10949	86	10074.221	9901	10958	93	10110.204	9885	10986	45	10107.533	9926	10588	62	10054.758	9888	10384	71	10048.592	9921	10621	23
156	74	10140.486	9929	11388	101	10110.050	9838	11104	132	10038.637	9903	10613	65	10015.861	9938	10219	83	10174.723	9828	11365	77	10154.974	9906	11635	38	10270.447	9815	11160	86	10059.035	9901	10861	93	10124.161	9866	10754	45	10107.645	9878	10824	62	10120.661	9926	11184	71	10023.535	9918	10333	23
157	74	10069.771	9906	10770	101	10125.416	9907	11425	132	10056.197	9854	11058	65	10026.277	9905	10524	83	10209.675	9847	12070	77	10105.584	9908	11087	38	10179.711	9832	11090	86	10090.849	9845	11028	93	10096.914	9889	11010	45	10112.756	9923	10973	62	10186.742	9894	11207	71	10035.592	9914	10397	23
158	74	10059.108	9918	10419	101	10143.812	9888	11075	132	10064.258	9905	10746	65	10047.400	9908	10561	83	10118.603	9896	11730	77	10062.571	9880	10780	38	10099.395	9957	10699	86	10024.441	9906	10419	93	10024.893	9898	10492	45	10013.489	9916	10136	62	10117.726	9892	10803	71	10026.774	9925	10298	23
159	74	10045.662	9920	10550	101	10116.277	9923	11074	132	10076.984	9891	10909	65	10040.200	9885	10510	83	10256.603	9829	11373	77	10080.701	9918	10661	38	10266.553	9882	11689	86	10128.291	9884	10922	93	10112.570	9830	11282	45	10103.800	9867	10905	62	10201.483	9949	11151	71	10065.719	9938	10473	23
160	74	10124.500	9934	10827	101	10115.584	9919	11519	132	10074.462	9832	10981	65	10045.369	9918	11138	83	10234.795	9888	11534	77	10106.064	9906	10921	38	10063.579	9953	10628	86	10080.256	9893	12197	93	10055.828	9794	11025	45	10024.022	9926	10312	62	10197.710	9907	11236	71	10044.662	9905	10545	23
161	74	10072.527	9902	10551	101	10068.445	9877	11356	132	10080.318	9842	11317	65	10020.062	9922	10359	83	10200.530	9871	10800	77	10086.078	9921	10791	38	10085.474	9890	11177	86	10041.872	9875	10428	93	10050.344	9880	10728	45	10048.777	9862	11228	62	10155.387	9875	11154	71	10037.958	9900	10325	23
162	74	10053.014	9914	10440	101	10057.426	9921	10664	132	10104.258	9817	10659	65	10051.738	9854	10765	83	10220.434	9730	11858	77	10062.767	9884	10670	38	10064.263	9902	10426	86	10067.488	9916	10756	93	10057.365	9871	10710	45	10022.200	9924	10377	62	10127.419	9882	10956	71	10026.395	9932	10425	23
163	74	10120.865	9900	11916	101	10061.624	9910	11460	132	10087.053	9841	11371	65	10012.523	9914	10125	83	10183.614	9920	11505	77	10114.064	9894	11266	38	10031.763	9809	11013	86	10052.349	9895	10864	93	10023.473	9901	10830	45	10087.955	9871	10478	62	10113.532	9942	10836	71	10197.943	9915	11282	23
164	74	10051.933	9947	10416	101	10026.940	9892	10558	132	10085.288	9850	10853	65	10075.615	9908	10891	83	10319.675	9920	12298	77	10068.480	9917	11234	38	10072.447	9855	10903	86	10061.047	9892	10761	93	10064.054	9878	10474	45	10083.223	9913	11014	62	10196.646	9846	11218	71	10041.099	9886	10743	23
165	74	10080.514	9908	11401	101	10065.911	9899	10415	132	10061.863	9884	10575	65	10045.692	9857	10863	83	10197.795	9886	11328	77	10113.351	9901	11080	38	10026.685	9924	10300	86	10060.431	9912	10619	93	10067.097	9896	10781	45	10056.089	9925	10740	62	10183.322	9872	10934	71	10011.070	9930	10304	23
166	74	10066.716	9898	10888	101	10036.099	9908	10379	132	10044.682	9832	10866	65	10000.893	9914	10094	83	10100.192	9900	10619	77	10090.064	9927	10776	38	10079.053	9836	11020	86	10038.441	9909	10976	93	10049.344	9903	10916	45	10046.134	9930	10514	62	10140.678	9919	11263	71	10040.549	9901	10873	23
167	74	10058.311	9936	10528	101	10037.990	9933	10489	132	10038.871	9908	10772	65	10024.000	9932	10293	83	10153.277	9803	11558	77	10117.961	9854	10768	38	10031.632	9884	10380	86	10031.349	9919	10621	93	10102.688	9840	11013	45	10074.422	9947	10661	62	10132.839	9912	11108	71	10056.521	9845	11027	23
168	74	10021.852	9926	10297	101	10058.515	9916	10740	132	10066.394	9921	11261	65	10087.139	9809	10759	83	10119.145	9872	11108	77	10097.247	9848	11013	38	10124.342	9936	11137	86	10093.697	9883	10902	93	10088.247	9845	10858	45	10060.134	9911	10827	62	10225.678	9840	11964	71	10054.239	9885	10699	23
169	74	10038.703	9881	10621	101	10055.099	9893	10742	132	10029.228	9927	10716	65	10027.169	9918	10410	83	10296.108	9846	11438	77	10143.546	9895	11031	38	10097.763	9921	10888	86	10092.349	9903	10961	93	10056.903	9863	10739	45	10049.045	9929	10402	62	10147.758	9839	11113	71	10050.211	9898	10901	23
170	74	10069.027	9857	11189	101	10042.713	9922	10669	132	10062.962	9876	10958	65	10052.462	9893	10523	83	10168.205	9918	10869	77	10096.130	9921	11142	38	10019.605	9934	10192	86	10059.151	9885	10714	93	10033.603	9915	10444	45	10029.978	9884	10544	62	10146.339	9874	11052	71	10044.451	9937	10468	23
171	74	10042.919	9900	10573	101	10062.871	9889	10920	132	10160.772	9864	11404	65	10040.123	9914	10469	83	10142.735	9816	11698	77	10196.390	9784	11500	38	10057.974	9930	10475	86	10031.175	9881	10452	93	10025.817	9911	10502	45	10059.111	9892	10742	62	10120.887	9930	10852	71	10021.169	9938	10288	23
172	74	10112.905	9864	10687	101	10061.406	9869	10837	132	10042.697	9907	10813	65	10008.046	9875	10117	83	10107.795	9930	10612	77	10104.363	9905	12131	38	10083.789	9925	10313	86	10090.360	9899	10974	93	10077.871	9878	10937	45	10015.578	9906	10120	62	10204.742	9925	10914	71	10055.803	9877	11365	23
173	74	10082.771	9901	10865	101	10049.060	9874	10816	132	10041.394	9865	10904	65	10066.031	9874	11052	83	10187.048	9853	11028	77	10085.987	9867	10964	38	10136.763	9884	11068	86	10026.500	9912	10530	93	10068.150	9901	10928	45	10023.622	9904	10351	62	10160.483	9908	11105	71	10079.057	9892	10917	23
174	74	10097.229	9883	11190	101	10061.950	9896	10658	132	10033.318	9886	10400	65	10040.723	9898	10671	83	10180.819	9896	11345	77	10186.844	9831	11832	38	10092.895	9943	10778	86	10049.709	9910	10754	93	10048.710	9880	10688	45	10016.422	9921	10095	62	10167.919	9806	11016	71	10039.888	9915	10475	23
175	74	10015.135	9920	10566	101	10027.604	9893	10296	132	10089.811	9775	11136	65	10047.508	9879	11423	83	10220.699	9664	12283	77	10086.520	9899	11285	38	10067.632	9921	10365	86	10097.941	9930	11058	93	10056.312	9916	10351	45	10027.089	9910	10336	62	10091.242	9867	10685	71	10014.761	9924	10347	23
176	74	10046.500	9898	10509	101	10037.534	9886	10945	132	10031.151	9911	10425	65	10027.907	9887	10534	83	10286.397	9853	11478	77	10121.870	9861	10859	38	10082.974	9898	10539	86	10045.325	9858	10540	93	10073.397	9888	10816	45	10139.866	9884	11269	62	10097.274	9931	10438	71	10086.239	9833	10791	23
177	74	10126.541	9868	11639	101	10104.574	9905	10732	132	10054.022	9904	10688	65	10027.569	9885	10358	83	10171.771	9888	11049	77	10085.208	9889	11007	38	10011.315	9926	10162	86	10054.419	9935	10702	93	10029.064	9913	10504	45	10027.289	9935	10221	62	10050.371	9941	10492	71	10023.774	9935	10369	23
178	74	10090.729	9902	11434	101	10094.534	9843	10915	132	10050.228	9880	10834	65	10030.139	9916	10320	83	10199.650	9846	11630	77	10235.584	9905	11903	38	10064.158	9927	10748	86	10143.535	9887	11061	93	10066.011	9922	10816	45	10037.422	9923	10342	62	10114.017	9895	10822	71	10043.803	9893	10385	23
179	74	10060.148	9936	10437	101	10081.673	9888	11000	132	10067.894	9847	10623	65	10068.738	9875	10726	83	10185.253	9845	11589	77	10111.792	9880	11544	38	10044.132	9934	10354	86	10025.232	9908	10344	93	10045.527	9883	10924	45	10068.800	9900	11140	62	10131.468	9841	10770	71	10063.972	9898	10408	23
180	74	10042.527	9912	10343	101	10057.178	9851	10682	132	10035.644	9882	10779	65	10040.893	9931	10230	83	10188.229	9879	11000	77	10121.688	9827	10804	38	10102.395	9920	10731	86	10043.396	9913	10610	93	10033.236	9900	10597	45	10048.822	9918	10328	62	10172.419	9887	11030	71	10127.577	9920	10847	23
181	74	10055.946	9910	10464	101	10037.495	9899	10604	132	10080.682	9896	10900	65	10022.600	9915	10305	83	10182.759	9827	11862	77	10042.767	9909	10496	38	10030.053	9873	10420	86	10068.232	9847	10765	93	10010.989	9894	10120	45	10012.378	9916	10102	62	10197.549	9788	11599	71	10053.268	9935	10468	23
182	74	10076.716	9890	11034	101	10066.040	9881	10798	132	10025.849	9896	10493	65	10036.815	9872	10280	83	10235.964	9796	11217	77	10066.767	9872	11037	38	10012.474	9939	10086	86	10043.047	9931	10535	93	10081.764	9935	11131	45	10053.889	9928	10337	62	10036.451	9911	10284	71	10026.254	9935	10474	23
183	74	10054.892	9902	10710	101	10033.852	9912	10982	132	10025.522	9930	10301	65	10012.031	9914	10096	83	10218.084	9898	11613	77	10113.922	9908	10807	38	10022.526	9938	10223	86	10051.140	9908	10667	93	10036.538	9895	10617	45	10096.200	9938	10925	62	10133.210	9829	10983	71	10023.408	9936	10317	23
184	74	10044.014	9907	10549	101	10064.416	9907	10623	132	10057.894	9882	10835	65	10034.016	9924	10491	83	10110.976	9906	10633	77	10122.637	9867	10766	38	10035.500	9947	10351	86	10059.813	9911	10673	93	10024.301	9939	10426	45	10029.223	9876	10320	62	10139.822	9876	11065	71	10053.183	9850	10642	23
185	74	10035.297	9899	10548	101	10079.010	9901	11212	132	10074.409	9908	10703	65	10033.877	9888	10615	83	10201.253	9781	11292	77	10126.779	9896	10836	38	10069.711	9917	10570	86	10066.709	9882	10598	93	10027.603	9921	10368	45	10065.911	9904	10959	62	10055.403	9915	10783	71	10053.353	9914	10602	23
186	74	10017.784	9961	10195	101	10024.307	9928	10380	132	10056.113	9907	10958	65	10080.277	9866	11230	83	10142.217	9836	11661	77	10049.402	9900	10344	38	10025.974	9917	10402	86	10090.604	9793	11649	93	10073.603	9884	11170	45	10007.889	9905	10082	62	10113.790	9905	11157	71	10029.493	9908	10323	23
187	74	10047.203	9928	10487	101	10052.742	9924	10699	132	10074.311	9868	10723	65	10019.016	9935	10380	83	10209.939	9866	11045	77	10096.363	9896	10798	38	10056.211	9940	10381	86	10132.268	9799	11179	93	10058.322	9918	10716	45	10017.845	9928	10202	62	10120.919	9888	10745	71	10029.690	9903	10484	23
188	74	10047.311	9920	10610	101	10016.198	9929	10325	132	10052.599	9813	10836	65	10033.308	9893	10483	83	10171.687	9839	10765	77	10130.546	9830	11377	38	10091.842	9839	11128	86	10152.337	9928	11140	93	10123.989	9908	11487	45	10008.777	9934	10080	62	10152.613	9914	11206	71	10057.873	9927	10580	23
189	74	10068.973	9906	11160	101	10062.119	9888	10788	132	10143.780	9828	11060	65	10076.139	9913	10701	83	10169.808	9866	10850	77	10090.156	9870	10750	38	10040.658	9936	10557	86	10167.919	9920	11126	93	10198.075	9876	11100	45	10059.267	9904	10540	62	10116.951	9905	11003	71	10057.014	9915	10426	23
190	74	10070.811	9905	10464	101	10045.604	9907	10636	132	10119.129	9859	10800	65	10046.692	9909	10847	83	10229.000	9888	12788	77	10063.169	9908	10695	38	10126.658	9924	11095	86	10181.896	9886	11539	93	10227.742	9851	11639	45	10033.845	9939	10312	62	10074.710	9908	10464	71	10172.647	9906	10925	23
191	74	10034.986	9906	10565	101	10040.356	9882	10566	132	10082.803	9919	10954	65	10084.585	9903	10728	83	10054.313	9851	10739	77	10115.480	9931	10789	38	10093.685	9903	10572	86	10172.813	9929	11061	93	10149.506	9906	11431	45	10027.756	9906	10249	62	10077.193	9877	10712	71	10113.986	9952	11306	23
192	74	10082.811	9865	11371	101	10038.812	9830	10764	132	10098.750	9918	10951	65	10084.907	9865	11225	83	10043.481	9892	10583	77	10075.857	9847	10620	38	10134.105	9844	11161	86	10191.256	9922	11003	93	10228.193	9835	12362	45	10027.155	9911	10613	62	10125.081	9940	11157	71	10041.353	9911	10730	23
193	74	10115.284	9882	10871	101	10047.792	9875	10850	132	10136.939	9862	11382	65	10032.200	9898	10415	83	10062.072	9922	10742	77	10033.571	9909	10488	38	10035.368	9917	10342	86	10196.791	9857	11743	93	10228.817	9929	11420	45	10020.066	9885	10129	62	10117.290	9919	11682	71	10077.127	9879	10805	23
194	74	10034.595	9876	10410	101	10030.228	9910	10794	132	10104.599	9856	11262	65	10037.861	9906	10672	83	10092.012	9917	10827	77	10043.441	9878	10556	38	10063.132	9918	10486	86	10178.477	9922	11141	93	10254.322	9825	10905	45	10034.355	9862	10495	62	10037.032	9923	10776	71	10098.197	9903	11351	23
195	74	10108.014	9886	11214	101	10060.476	9907	10573	132	10177.167	9888	11382	65	10064.154	9910	10915	83	10128.880	9916	11060	77	10021.857	9905	10487	38	10103.026	9934	10623	86	10134.965	9867	11143	93	10133.419	9865	11033	45	10053.667	9891	10745	62	10033.081	9912	10435	71	10068.239	9927	10366	23
196	74	10042.811	9906	10859	101	10090.703	9908	11399	132	10175.484	9886	11267	65	10127.154	9922	11185	83	10058.048	9870	10409	77	10072.961	9861	10715	38	10067.237	9924	10502	86	10276.291	9875	11920	93	10110.279	9919	11429	45	10057.111	9881	10800	62	10078.017	9897	11382	71	10055.676	9882	10459	23
197	74	10046.716	9926	10745	101	10073.950	9925	10790	132	10166.174	9860	11894	65	10149.923	9873	11146	83	10099.591	9867	11010	77	10009.130	9817	10255	38	10085.368	9910	11088	86	10159.860	9861	11415	93	10324.075	9764	11684	45	10089.089	9929	10872	62	10036.629	9918	10761	71	10158.592	9888	11021	23
198	74	10042.014	9929	10508	101	10072.050	9867	10720	132	10204.250	9813	11730	65	10088.846	9847	10558	83	10011.458	9922	10159	77	10099.753	9902	10653	38	10070.685	9913	10620	86	10151.012	9917	11184	93	10191.483	9813	11527	45	10065.911	9944	10539	62	10049.419	9903	10506	71	10178.662	9894	11171	23
199	74	10137.554	9881	11101	101	10059.316	9916	10920	132	10147.272	9899	11304	65	10190.754	9885	11068	83	10046.061	9925	10795	77	10022.961	9918	10283	38	10006.895	9938	10088	86	10248.128	9863	11782	93	10245.193	9896	11597	45	10212.578	9920	11012	62	10115.936	9925	10989	71	10110.943	9799	11197	23
200	74	10027.959	9918	10383	101	10060.584	9890	10460	132	10229.508	9825	11876	65	10071.400	9901	10524	83	10043.542	9907	10605	77	10026.987	9883	10558	38	10077.158	9893	10442	86	10128.465	9920	11515	93	10168.731	9843	11380	45	10035.600	9912	10436	62	10015.710	9893	10179	71	10198.662	9888	11049	23
201	74	10034.311	9941	10444	101	10035.663	9898	10895	132	10196.606	9884	11985	65	10197.846	9874	11353	83	10061.397	9926	10866	77	10053.520	9919	10540	38	10034.974	9928	10211	86	10249.349	9898	11729	93	10147.129	9859	11156	45	10027.711	9919	10507	62	10032.226	9935	10404	71	10202.437	9822	12162	23
202	74	10050.297	9908	10966	101	10034.198	9888	10847	132	10323.613	9833	12541	65	10112.738	9910	11120	83	10034.386	9929	10505	77	10075.143	9921	10779	38	10018.158	9920	10160	86	10157.675	9908	11095	93	10195.796	9897	11030	45	10036.378	9903	10552	62	10031.871	9935	10417	71	10190.577	9898	11188	23
203	74	10029.527	9904	10295	101	10033.297	9886	10379	132	10215.697	9862	11421	65	10098.308	9870	11166	83	10055.494	9918	10566	77	10086.416	9841	11150	38	10064.079	9954	10815	86	10204.477	9825	11581	93	10186.764	9867	11150	45	10086.955	9929	10800	62	10055.968	9916	10732	71	10113.719	9910	10695	23
204	74	10015.554	9921	10159	101	10073.772	9879	10817	132	10215.182	9813	11513	65	10130.431	9866	10892	83	10048.819	9898	10764	77	10056.571	9901	11058	38	10185.105	9820	11410	86	10196.221	9910	12192	93	10173.021	9909	11696	45	10050.845	9926	10795	62	10018.693	9930	10178	71	10130.873	9911	11058	23
205	74	10039.162	9915	10564	101	10064.861	9845	10731	132	10245.099	9865	11372	65	10155.554	9903	11246	83	10066.156	9896	10606	77	10025.714	9901	10529	38	10027.789	9936	10639	86	10143.023	9887	10865	93	10144.193	9866	11109	45	10050.489	9897	10348	62	10055.742	9868	10575	71	10198.112	9891	11100	23
206	74	10101.892	9903	10702	101	10067.455	9878	10588	132	10190.333	9786	11078	65	10100.600	9851	10828	83	10082.361	9908	11085	77	10045.701	9858	10780	38	10104.474	9929	10634	86	10150.628	9874	11139	93	10121.570	9907	11215	45	10070.645	9925	10583	62	10056.339	9853	10601	71	10193.197	9799	11164	23
207	74	10043.405	9910	10451	101	10022.673	9929	10498	132	10146.978	9807	10840	65	10166.954	9850	11334	83	10059.808	9901	10553	77	10034.961	9866	10711	38	10016.895	9863	10520	86	10142.559	9913	11007	93	10256.624	9904	11523	45	10055.289	9874	10692	62	10073.903	9896	10561	71	10103.451	9885	11178	23
208	74	10049.878	9913	10736	101	10102.396	9852	10944	132	10188.046	9871	11641	65	10170.893	9919	10840	83	10096.036	9870	10857	77	10058.792	9886	10617	38	10030.947	9905	10422	86	10161.000	9878	11376	93	10183.000	9799	11470	45	10016.489	9916	10200	62	10076.678	9897	10626	71	10100.112	9897	10713	23
209	74	10091.919	9842	11270	101	10049.782	9917	10443	132	10165.462	9870	11612	65	10128.770	9894	10686	83	10059.844	9919	10506	77	10024.429	9922	10473	38	10085.815	9918	10994	86	10232.291	9915	12004	93	10248.279	9807	11451	45	10058.444	9929	10610	62	10125.451	9863	11003	71	10220.704	9882	11206	23
210	74	10051.000	9908	10424	101	10073.545	9889	10578	132	10146.621	9856	11712	65	10154.692	9935	10797	83	10036.265	9912	10389	77	10072.117	9875	10628	38	10054.395	9843	10789	86	10241.221	9901	11642	93	10223.440	9883	11226	45	10052.822	9929	10416	62	10060.451	9935	10511	71	10136.479	9831	11681	23
211	74	10099.878	9898	10816	101	10045.366	9905	10838	132	10199.954	9819	11185	65	10126.431	9892	11094	83	10061.831	9869	11027	77	10049.104	9923	10785	38	10036.132	9964	10658	86	10254.581	9851	11401	93	10213.710	9832	11409	45	10043.845	9873	10495	62	10082.500	9921	10886	71	10128.986	9877	10987	23
212	74	10099.352	9864	10847	101	10049.564	9906	10495	132	10166.841	9901	11048	65	10094.230	9879	10622	83	10041.855	9848	10425	77	10017.078	9913	10368	38	10014.947	9882	10239	86	10193.175	9888	11027	93	10290.796	9858	12789	45	10066.111	9921	10822	62	10023.613	9940	10404	71	10134.986	9917	10898	23
213	74	10017.311	9871	10185	101	10042.208	9932	10683	132	10190.772	9851	11706	65	10081.446	9824	10425	83	10140.445	9838	11092	77	10035.480	9899	10820	38	10081.632	9931	10674	86	10253.744	9737	11693	93	10195.258	9850	11520	45	10164.511	9942	11621	62	10033.517	9922	10346	71	10099.028	9888	10985	23
214	74	10026.771	9902	10443	101	10045.129	9909	10655	132	10132.462	9899	11269	65	10118.431	9889	10986	83	10030.108	9907	10326	77	10009.532	9918	10100	38	10129.026	9751	11658	86	10272.988	9905	11453	93	10186.344	9930	11050	45	10044.267	9911	10538	62	10084.210	9853	10720	71	10137.408	9925	11065	23
215	74	10083.108	9872	10878	101	10044.515	9904	10590	132	10133.796	9902	11201	65	10234.400	9760	11337	83	10058.169	9912	10961	77	10059.559	9881	10787	38	10018.000	9940	10120	86	10127.907	9904	10867	93	10157.989	9893	11626	45	10050.378	9878	10458	62	10046.919	9900	11223	71	10058.662	9876	10479	23
216	74	10010.162	9912	10180	101	10022.782	9917	10411	132	10144.712	9898	11121	65	10058.107	9849	10470	83	10049.000	9916	10616	77	10025.390	9900	10558	38	10055.158	9922	10744	86	10160.232	9869	11001	93	10149.365	9884	11313	45	10043.756	9879	10519	62	10023.403	9922	10337	71	10036.211	9893	10489	23
217	74	10067.905	9936	10712	101	10036.237	9871	10647	132	10125.326	9863	11407	65	10094.385	9879	10839	83	10052.542	9891	10895	77	10022.961	9902	10205	38	10104.079	9933	10939	86	10191.697	9816	11302	93	10135.494	9870	11280	45	10050.911	9907	10961	62	10041.564	9928	10570	71	10187.395	9896	11587	23
218	74	10077.527	9895	11051	101	10060.495	9872	10596	132	10057.061	9876	11303	65	10162.093	9873	10855	83	10061.012	9907	10652	77	10044.948	9941	10449	38	10080.526	9879	10699	86	10158.023	9899	10762	93	10236.462	9845	11507	45	10013.667	9938	10072	62	10080.726	9730	11534	71	10163.141	9854	11261	23
219	74	10074.271	9926	10797	101	10044.307	9907	10450	132	10088.000	9908	10692	65	10113.723	9867	10978	83	10033.928	9885	10521	77	10041.883	9932	10658	38	10014.658	9924	10117	86	10201.012	9889	11613	93	10155.387	9930	10983	45	10031.645	9947	10367	62	10043.113	9898	10963	71	10050.592	9938	10533	23
220	74	10033.959	9927	10428	101	10026.089	9890	10518	132	10108.750	9842	10854	65	10057.754	9874	10427	83	10056.699	9896	10658	77	10020.909	9947	10284	38	10019.895	9949	10211	86	10150.175	9859	11105	93	10118.226	9908	11340	45	10035.400	9935	10396	62	10109.064	9872	10923	71	10027.028	9920	10274	23
221	74	10047.878	9896	10712	101	10095.604	9869	11178	132	10077.296	9899	10970	65	10087.369	9905	10804	83	10062.506	9915	10756	77	10010.182	9924	10107	38	10011.605	9955	10060	86	10082.431	9892	10657	93	10095.882	9906	11085	45	10025.688	9949	10271	62	10120.371	9898	10867	71	10080.577	9935	11104	23
222	74	10029.919	9924	10729	101	10086.029	9902	10850	132	10053.599	9866	10758	65	10095.400	9889	11421	83	10122.169	9903	10959	77	10060.844	9929	10503	38	10059.921	9926	10524	86	10113.488	9848	11863	93	10121.839	9913	11231	45	10014.200	9910	10155	62	10065.339	9898	10644	71	10069.732	9923	10679	23
223	74	10053.297	9908	10441	101	10048.940	9859	10557	132	10091.901	9861	11104	65	10061.569	9903	10911	83	10072.892	9918	10654	77	10071.507	9860	10917	38	10082.895	9882	10821	86	10134.977	9865	10907	93	10136.269	9924	11446	45	10118.733	9817	10892	62	10062.532	9811	10971	71	10072.479	9839	10920	23
224	74	10071.676	9891	10914	101	10078.366	9786	11171	132	10061.349	9898	11196	65	10018.907	9914	10323	83	10067.036	9857	10718	77	10048.351	9896	10498	38	10072.158	9962	10777	86	10079.407	9908	10638	93	10119.236	9897	10968	45	10037.312	9940	10284	62	10113.483	9923	10735	71	10069.281	9927	11429	23
225	74	10095.365	9877	11073	101	10008.732	9935	10246	132	10057.008	9924	11114	65	10070.323	9923	10414	83	10078.470	9928	10561	77	10008.740	9928	10125	38	10019.368	9933	10267	86	10048.884	9897	11137	93	10106.893	9895	11196	45	10019.378	9933	10186	62	10096.549	9925	10809	71	10085.789	9902	10531	23
226	74	10086.784	9899	10954	101	10052.524	9892	10925	132	10134.978	9879	11452	65	10149.877	9882	10997	83	10126.181	9871	11161	77	10052.429	9925	10922	38	10054.395	9921	10512	86	10119.197	9892	10858	93	10076.419	9890	10711	45	10047.111	9939	10783	62	10130.790	9847	10933	71	10045.789	9916	10408	23
227	74	10029.459	9869	10558	101	10051.287	9862	10846	132	10072.137	9919	10870	65	10032.262	9910	10549	83	10084.855	9874	11025	77	10096.117	9875	10904	38	10002.289	9904	10077	86	10057.547	9870	10736	93	10076.624	9879	11001	45	10095.845	9837	11208	62	10256.226	9840	11515	71	10054.915	9927	10600	23
228	74	10038.703	9879	10691	101	10021.822	9895	10411	132	10068.371	9898	10978	65	10045.185	9930	10861	83	10081.133	9917	10575	77	10050.961	9893	10598	38	10022.500	9905	10491	86	10066.441	9858	10591	93	10049.839	9803	10818	45	10021.200	9904	10245	62	10074.693	9927	10697	71	10034.465	9910	10535	23
229	74	10067.433	9868	10628	101	10074.060	9929	10852	132	10165.016	9885	11365	65	10030.216	9927	10437	83	10108.614	9870	10934	77	10073.792	9906	10730	38	10086.500	9905	10628	86	10079.232	9922	10690	93	10098.517	9928	10667	45	10069.889	9872	10626	62	10147.629	9871	11369	71	10067.943	9907	11180	23
230	74	10035.892	9892	10713	101	10053.010	9841	11073	132	10084.909	9913	11961	65	10039.554	9900	10886	83	10116.795	9879	11484	77	10111.948	9848	11460	38	10034.842	9871	10406	86	10064.931	9887	10941	93	10044.075	9909	10360	45	10010.178	9952	10076	62	10032.774	9850	10409	71	10075.803	9931	11257	23
231	74	10082.635	9920	11005	101	10078.218	9905	11349	132	10054.606	9874	10468	65	10019.708	9907	10558	83	10252.687	9917	12183	77	10078.936	9869	10834	38	10033.763	9887	10597	86	10021.431	9896	10233	93	10022.075	9926	10265	45	10040.355	9900	10388	62	10131.839	9822	11476	71	10066.014	9880	10792	23
232	74	10042.757	9894	10300	101	10032.545	9912	10351	132	10140.734	9914	11830	65	10047.585	9829	10883	83	10138.831	9886	10828	77	10122.714	9890	11006	38	10051.711	9905	10766	86	10065.791	9917	10964	93	10068.796	9914	11066	45	10085.533	9911	10447	62	10077.710	9920	11153	71	10039.437	9956	10665	23
233	74	10027.311	9904	10649	101	10033.515	9927	10339	132	10138.151	9828	11129	65	10031.230	9906	10411	83	10226.892	9812	11110	77	10143.637	9834	10855	38	10111.395	9931	11222	86	10068.104	9925	10887	93	10137.635	9884	11116	45	10051.733	9936	10313	62	10143.774	9778	11573	71	10023.774	9921	10231	23
234	74	10022.148	9928	10696	101	10052.881	9924	10561	132	10101.250	9910	11436	65	10039.339	9924	10587	83	10108.350	9882	10950	77	10069.922	9867	10644	38	10040.685	9947	10220	86	10027.384	9916	10182	93	10022.753	9881	10668	45	10156.889	9836	10784	62	10032.646	9841	10923	71	10085.845	9869	10558	23
235	74	10053.541	9869	11215	101	10018.782	9894	10499	132	10071.242	9867	10995	65	10066.139	9871	11372	83	10213.169	9832	11098	77	10137.779	9847	10913	38	10056.315	9835	10837	86	10086.640	9852	11198	93	10073.796	9904	10846	45	10075.645	9931	10430	62	10123.629	9888	11509	71	10103.930	9823	10706	23
236	74	10052.189	9936	10339	101	10016.545	9912	10390	132	10028.387	9889	11105	65	10062.462	9879	10430	83	10087.530	9861	10846	77	10037.546	9911	10594	38	10095.053	9911	10655	86	10071.431	9834	11086	93	10069.322	9861	10717	45	10024.934	9914	10426	62	10143.307	9919	10719	71	10030.972	9926	10319	23
237	74	10060.946	9912	10811	101	10027.079	9926	10361	132	10032.091	9927	10524	65	10049.369	9886	10406	83	10143.458	9864	10785	77	10131.831	9828	11160	38	10024.315	9894	10316	86	10066.268	9888	11098	93	10051.129	9907	10353	45	10033.556	9908	10678	62	10142.822	9872	10790	71	10028.169	9925	10529	23
238	74	10054.271	9819	10663	101	10042.634	9885	11088	132	10043.984	9864	10597	65	10019.815	9931	10322	83	10167.603	9838	10905	77	10133.532	9829	10888	38	10084.395	9923	10977	86	10033.221	9930	10352	93	10034.021	9899	10347	45	10011.511	9937	10113	62	10080.436	9861	10706	71	10050.761	9902	10889	23
239	74	10075.324	9892	10631	101	10024.713	9890	10299	132	10031.947	9784	10528	65	10031.677	9873	10435	83	10138.205	9909	11042	77	10098.637	9827	11098	38	10043.185	9895	10524	86	10031.675	9902	10513	93	10040.011	9910	10916	45	10013.600	9927	10182	62	10128.193	9883	11080	71	10060.535	9956	10456	23
240	74	10067.378	9865	10941	101	10020.316	9944	10165	132	10068.318	9905	11025	65	10025.431	9903	10260	83	10189.313	9914	11180	77	10087.532	9926	10565	38	10056.895	9922	10406	86	10012.232	9949	10147	93	10042.839	9918	10468	45	10025.777	9851	10396	62	10200.387	9879	11072	71	10034.592	9931	10458	23
241	74	10067.392	9909	10655	101	10058.515	9895	10751	132	10062.129	9907	10878	65	10032.016	9930	10424	83	10213.120	9789	11283	77	10145.610	9848	11160	38	10040.263	9923	10345	86	10025.279	9925	10425	93	10049.936	9913	10456	45	10011.866	9921	10151	62	10104.419	9902	10753	71	10035.296	9870	10362	23
242	74	10077.689	9888	10569	101	10044.247	9926	10505	132	10115.228	9908	11142	65	10027.200	9878	10316	83	10153.434	9879	11238	77	10107.806	9910	10850	38	10158.315	9872	11149	86	10054.419	9896	10854	93	10057.354	9907	10791	45	10027.934	9897	10252	62	10092.468	9899	10886	71	10022.057	9877	10464	23
243	74	10101.852	9806	11079	101	10045.753	9912	10957	132	10063.734	9898	10925	65	10035.385	9905	10553	83	10209.627	9875	11053	77	10081.117	9929	11003	38	10030.185	9938	10535	86	10048.232	9910	10906	93	10050.376	9786	11011	45	10093.312	9905	10609	62	10258.597	9889	11323	71	10030.099	9916	10682	23
244	74	10122.419	9871	10850	101	10053.753	9868	10662	132	10094.492	9897	10913	65	10063.938	9915	10512	83	10223.976	9879	11191	77	10111.987	9912	10956	38	10090.763	9933	10637	86	10043.244	9908	10658	93	10045.613	9935	10516	45	10065.000	9920	10547	62	10114.049	9894	10691	71	10032.380	9922	10217	23
245	74	10019.878	9934	10215	101	10096.347	9901	11177	132	10056.492	9865	10975	65	10039.846	9923	10889	83	10175.181	9903	11050	77	10173.363	9869	11420	38	10129.026	9816	11790	86	10044.209	9869	11116	93	10073.903	9918	10950	45	10023.911	9948	10431	62	10258.403	9811	11532	71	10106.901	9885	11277	23
246	74	10056.338	9919	10459	101	10049.396	9909	10701	132	10056.447	9910	10848	65	10046.107	9899	10710	83	10200.952	9923	11568	77	10071.792	9879	10768	38	10060.000	9913	10428	86	10110.197	9866	12238	93	10046.517	9919	10524	45	10045.645	9915	10377	62	10165.774	9859	11201	71	10026.169	9894	10613	23
247	74	10162.473	9900	10993	101	10136.356	9883	11678	132	10054.954	9867	10744	65	10061.216	9876	10644	83	10194.723	9918	11450	77	10071.896	9905	10584	38	10368.763	9845	12160	86	10075.313	9926	10678	93	10051.204	9911	10706	45	10070.223	9873	11013	62	10146.742	9934	10817	71	10060.577	9883	10543	23
248	74	10113.554	9910	11328	101	10191.485	9884	12097	132	10101.016	9777	11611	65	10024.585	9940	10352	83	10188.855	9839	11095	77	10158.883	9900	11970	38	10132.605	9868	10937	86	10023.035	9873	10553	93	10109.462	9895	11426	45	10093.511	9935	10978	62	10113.000	9889	10905	71	10023.451	9885	10172	23
249	74	10171.878	9815	10994	101	10179.911	9883	11157	132	10072.159	9825	11076	65	10081.185	9912	10700	83	10165.880	9906	11297	77	10140.117	9900	11088	38	10349.026	9968	11011	86	10055.441	9902	10541	93	10028.506	9932	10308	45	10076.777	9903	10449	62	10143.597	9827	10768	71	10042.296	9879	10492	23
250	74	10185.933	9829	11170	101	10124.020	9899	11320	132	10055.462	9887	11177	65	10040.877	9938	10475	83	10204.373	9896	10905	77	10116.429	9910	11364	38	10197.368	9898	10845	86	10099.837	9879	11326	93	10057.419	9902	10559	45	10095.688	9945	10428	62	10244.274	9857	11276	71	10090.986	9857	10768	23
251	74	10196.878	9915	11025	101	10206.901	9917	10857	132	10085.849	9879	11146	65	10042.031	9909	10447	83	10274.350	9834	11058	77	10147.844	9915	10935	38	10299.632	9894	10972	86	10114.303	9892	10870	93	10058.646	9916	10563	45	10106.866	9854	10508	62	10197.017	9894	10999	71	10097.803	9873	10579	23
252	74	10182.433	9844	11093	101	10227.940	9841	11180	132	10047.576	9857	10678	65	10068.200	9902	10807	83	10273.578	9811	11355	77	10126.208	9922	10751	38	10363.553	9923	11009	86	10208.512	9824	11659	93	10062.678	9901	10837	45	10124.845	9910	10773	62	10183.354	9783	11004	71	10082.549	9891	11309	23
253	74	10125.338	9895	11171	101	10218.366	9876	11870	132	10076.053	9832	10792	65	10050.569	9948	10636	83	10247.795	9841	11297	77	10248.402	9934	11574	38	10134.079	9892	10909	86	10064.988	9913	10609	93	10068.043	9910	10927	45	10035.777	9890	10355	62	10145.951	9926	10824	71	10058.366	9921	10627	23
254	74	10162.419	9909	10965	101	10238.386	9913	11374	132	10045.637	9921	10577	65	10058.938	9895	10596	83	10223.928	9926	11335	77	10076.779	9889	10822	38	10148.737	9922	10998	86	10110.675	9916	10722	93	10077.850	9891	10686	45	10113.000	9933	10995	62	10143.871	9900	10988	71	10075.099	9875	10766	23
255	74	10182.500	9918	11162	101	10183.139	9885	11639	132	10113.189	9892	11092	65	10074.093	9897	10729	83	10324.217	9777	12291	77	10195.740	9939	11470	38	10173.605	9911	10674	86	10032.465	9907	10470	93	10046.247	9919	10417	45	10199.600	9909	11092	62	10206.322	9882	11488	71	10046.296	9860	10616	23
256	74	10196.108	9829	11195	101	10253.268	9870	11339	132	10043.667	9892	10598	65	10023.692	9947	10218	83	10207.555	9811	11403	77	10236.169	9833	11019	38	10254.263	9908	11178	86	10085.453	9862	11200	93	10023.517	9908	10723	45	10140.111	9852	10726	62	10185.678	9888	10922	71	10030.423	9856	10617	23
257	74	10199.014	9887	11039	101	10243.574	9854	12044	132	10077.901	9870	10596	65	10014.861	9904	10173	83	10149.192	9900	10959	77	10092.740	9914	10747	38	10380.263	9923	11109	86	10089.604	9912	10606	93	10091.376	9925	11172	45	10138.355	9970	10623	62	10169.564	9833	11024	71	10088.296	9910	10638	23
258	74	10171.703	9863	11144	101	10209.574	9873	11548	132	10063.818	9912	10634	65	10015.508	9918	10293	83	10197.036	9859	11304	77	10160.870	9922	10850	38	10223.158	9934	11310	86	10117.360	9908	10792	93	10069.979	9857	11129	45	10119.688	9901	10760	62	10215.403	9903	11115	71	10084.211	9899	10699	23
259	74	10139.243	9936	11290	101	10207.871	9901	11724	132	10071.432	9916	10670	65	10044.093	9919	10420	83	10203.650	9901	12074	77	10124.052	9885	10953	38	10274.789	9810	11355	86	10067.628	9912	10790	93	10068.086	9790	10955	45	10251.533	9838	10933	62	10180.936	9958	11172	71	10013.620	9897	10216	23
260	74	10181.392	9885	11216	101	10254.723	9931	11451	132	10117.099	9908	11441	65	10095.230	9908	11071	83	10281.759	9881	11171	77	10105.052	9876	10677	38	10112.789	9857	11012	86	10113.477	9904	10898	93	10048.183	9884	10639	45	10216.978	9896	11026	62	10183.726	9875	10882	71	10078.761	9901	10653	23
261	74	10160.743	9897	11313	101	10202.763	9906	11257	132	10090.091	9884	10801	65	10038.415	9915	10406	83	10204.976	9842	11464	77	10167.870	9891	11636	38	10358.711	9821	11753	86	10059.616	9855	10639	93	10070.538	9914	10592	45	10252.467	9900	11366	62	10126.354	9884	10717	71	10079.366	9860	10822	23
262	74	10161.014	9880	11334	101	10246.386	9823	11286	132	10065.038	9878	11093	65	10014.569	9886	10246	83	10185.591	9907	11114	77	10071.416	9884	10965	38	10130.605	9918	10626	86	10068.569	9902	10853	93	10107.301	9862	11297	45	10176.756	9938	11484	62	10185.758	9912	11252	71	10053.155	9883	10521	23
263	74	10115.581	9865	10716	101	10157.158	9906	11276	132	10049.363	9886	10783	65	10037.784	9885	10521	83	10204.759	9908	11292	77	10156.779	9893	11500	38	10212.289	9895	11292	86	10108.931	9899	11008	93	10064.936	9852	11033	45	10207.000	9904	11300	62	10165.403	9933	10789	71	10059.423	9916	10660	23
264	74	10200.784	9864	10823	101	10226.445	9905	11771	132	10040.863	9886	10780	65	10039.508	9917	10692	83	10263.156	9915	12058	77	10091.610	9948	11039	38	10291.553	9805	11731	86	10089.849	9832	10756	93	10061.021	9909	10593	45	10060.244	9926	10565	62	10223.032	9906	11334	71	10067.437	9906	10732	23
265	74	10293.689	9853	11562	101	10218.485	9801	11559	132	10055.659	9911	10575	65	10033.046	9928	10355	83	10295.012	9927	11501	77	10068.753	9922	11718	38	10405.368	9952	11482	86	10110.232	9878	10882	93	10054.279	9892	10677	45	10151.911	9879	11292	62	10172.387	9881	11129	71	10052.972	9901	10713	23
266	74	10165.892	9827	11169	101	10203.802	9779	11523	132	10125.470	9790	11236	65	10003.923	9885	10155	83	10154.867	9909	11305	77	10129.728	9909	10656	38	10266.185	9916	11915	86	10014.931	9888	10422	93	10062.581	9869	10857	45	10128.000	9907	11002	62	10143.517	9897	10634	71	10022.085	9884	10388	23
267	74	10158.148	9917	11261	101	10150.476	9862	10981	132	10086.591	9872	10918	65	10032.400	9945	10286	83	10272.735	9919	11700	77	10096.948	9925	10733	38	10230.842	9886	10839	86	10103.988	9858	11045	93	10076.290	9853	10767	45	10115.244	9844	11196	62	10204.403	9770	11402	71	10047.761	9903	11494	23
268	74	10207.824	9895	11479	101	10140.406	9896	11065	132	10057.613	9839	11096	65	10034.738	9862	10514	83	10239.325	9916	11691	77	10088.454	9917	11805	38	10350.526	9925	11799	86	10062.500	9921	10874	93	10133.086	9870	11284	45	10200.955	9925	11342	62	10125.597	9889	10554	71	10033.563	9910	10396	23
269	74	10252.392	9860	11033	101	10289.337	9774	11518	132	10057.629	9874	11050	65	10040.969	9916	10466	83	10237.530	9862	11496	77	10104.260	9806	10942	38	10078.158	9939	10427	86	10054.825	9857	10977	93	10087.161	9898	10642	45	10104.822	9908	11315	62	10103.613	9874	11014	71	10065.338	9890	11032	23
270	74	10159.527	9868	10987	101	10290.129	9889	12605	132	10076.311	9885	10637	65	10032.831	9903	10539	83	10301.892	9873	11430	77	10058.429	9921	10689	38	10289.711	9855	11540	86	10055.604	9874	10706	93	10093.193	9929	10868	45	10111.022	9856	11319	62	10128.322	9931	11072	71	10027.183	9839	10342	23
271	74	10171.729	9855	10957	101	10155.901	9874	11624	132	10067.220	9825	11219	65	10018.554	9920	10234	83	10224.301	9894	11016	77	10085.169	9916	10969	38	10251.632	9830	11058	86	10069.896	9889	11004	93	10057.064	9921	10772	45	10100.556	9954	10537	62	10188.146	9878	10951	71	10068.943	9897	10783	23
272	74	10187.878	9886	11132	101	10298.663	9930	12197	132	10070.189	9880	10639	65	10003.385	9931	10192	83	10241.844	9834	11654	77	10081.571	9912	10971	38	10110.526	9887	10609	86	10056.349	9823	10962	93	10110.646	9931	12241	45	10057.777	9928	10414	62	10117.307	9891	10954	71	10004.226	9934	10087	23
273	74	10135.041	9913	10860	101	10212.604	9918	11217	132	10071.734	9887	10742	65	10048.200	9916	10688	83	10287.181	9766	11393	77	10089.623	9905	10582	38	10158.474	9934	10734	86	10129.279	9873	10798	93	10076.936	9878	11040	45	10098.444	9909	10997	62	10174.887	9926	10943	71	10054.226	9895	10986	23
274	74	10148.933	9940	10742	101	10196.455	9849	11295	132	10058.947	9922	10653	65	10013.308	9911	10290	83	10244.133	9835	11245	77	10141.104	9825	11216	38	10268.079	9938	11121	86	10074.419	9869	10894	93	10119.850	9869	11269	45	10116.845	9944	10684	62	10129.274	9922	11141	71	10060.817	9926	10494	23
275	74	10142.527	9873	10950	101	10098.119	9880	11059	132	10057.712	9908	11102	65	10037.800	9887	10478	83	10193.831	9911	11368	77	10202.559	9950	11269	38	10158.105	9917	10457	86	10039.221	9884	11000	93	10138.440	9885	10880	45	10119.777	9926	10849	62	10185.774	9887	11014	71	10043.943	9876	10406	23
276	74	10076.365	9934	10783	101	10213.089	9702	11729	132	10098.970	9876	11111	65	10040.877	9892	10623	83	10276.097	9861	12686	77	10109.026	9934	11255	38	10136.263	9876	10783	86	10068.697	9873	10822	93	10119.946	9849	10887	45	10134.267	9823	10982	62	10241.258	9808	11461	71	10016.915	9932	10276	23
277	74	10068.297	9908	10981	101	10124.455	9933	11106	132	10056.454	9869	11038	65	10048.369	9824	10757	83	10199.591	9939	11389	77	10170.767	9870	11148	38	10114.158	9927	10453	86	10112.047	9850	10944	93	10065.204	9905	10672	45	10110.934	9955	10911	62	10189.242	9918	11832	71	10123.183	9760	11610	23
278	74	10149.041	9889	11479	101	10117.198	9763	11155	132	10027.016	9897	10570	65	10008.846	9934	10192	83	10219.241	9794	11624	77	10164.247	9898	11739	38	10195.053	9932	11336	86	10055.128	9899	10774	93	10127.021	9878	11438	45	10058.756	9930	10574	62	10152.146	9842	11103	71	10057.986	9911	10783	23
279	74	10064.378	9877	10695	101	10081.782	9911	10547	132	10038.613	9919	10917	65	10059.246	9934	10468	83	10147.253	9938	11035	77	10137.584	9872	10891	38	10042.526	9828	10290	86	10067.547	9847	10862	93	10059.451	9909	10612	45	10026.289	9923	10229	62	10095.613	9908	10896	71	10017.099	9877	10353	23
280	74	10104.338	9839	10782	101	10053.426	9891	10581	132	10071.909	9838	10704	65	10052.569	9930	10599	83	10219.470	9825	11674	77	10087.013	9906	10975	38	10141.237	9896	10802	86	10087.988	9936	10888	93	10023.183	9913	10607	45	10044.578	9875	10576	62	10039.161	9851	11055	71	10041.127	9920	10374	23
281	74	10081.595	9864	10932	101	10106.524	9863	10809	132	10042.932	9908	10463	65	10056.523	9940	10735	83	10272.350	9865	11840	77	10090.598	9913	10643	38	10087.579	9924	11050	86	10025.825	9859	10604	93	10041.721	9901	10530	45	10007.111	9924	10123	62	10144.322	9903	10791	71	10059.085	9910	10676	23
282	74	10063.811	9900	10933	101	10090.555	9862	10901	132	10065.932	9897	10949	65	10055.415	9946	10480	83	10167.386	9902	11095	77	10044.767	9922	10651	38	10046.763	9929	10419	86	10081.396	9829	10546	93	10113.785	9939	10805	45	10056.667	9897	10723	62	10250.758	9862	11054	71	10046.437	9924	10466	23
283	74	10072.203	9907	10728	101	10043.000	9896	10839	132	10075.772	9886	10547	65	10066.354	9897	11005	83	10241.156	9857	11169	77	10113.454	9797	11576	38	10219.211	9836	11005	86	10046.628	9918	10786	93	10063.560	9870	10971	45	10117.089	9914	10918	62	10222.081	9904	11258	71	10080.112	9877	11128	23
284	74	10099.189	9891	10981	101	10086.624	9919	11384	132	10048.478	9870	10941	65	10036.877	9906	10598	83	10150.350	9894	11066	77	10132.974	9895	10822	38	10102.579	9873	10695	86	10055.931	9889	10782	93	10042.408	9921	10828	45	10062.667	9922	10954	62	10192.646	9896	10704	71	10071.141	9910	11287	23
285	74	10087.676	9883	11004	101	10116.624	9911	11020	132	10050.772	9936	10604	65	10058.031	9898	10653	83	10198.639	9884	11580	77	10105.857	9849	10745	38	10076.211	9953	10444	86	10055.675	9919	10485	93	10026.430	9862	10393	45	10003.733	9921	10099	62	10105.742	9922	10952	71	10030.408	9894	10575	23
286	74	10063.933	9867	10848	101	10064.485	9868	10902	132	10051.182	9919	11015	65	10069.877	9937	10832	83	10237.156	9864	11349	77	10054.987	9930	10334	38	10149.500	9888	10951	86	10057.477	9895	10424	93	10034.710	9918	10517	45	10039.934	9900	10320	62	10190.581	9894	11029	71	10036.915	9944	10513	23
287	74	10035.852	9865	10539	101	10056.911	9887	11062	132	10061.637	9874	10918	65	10061.984	9901	10611	83	10261.650	9893	11305	77	10124.208	9924	10892	38	10020.763	9939	10090	86	10037.697	9930	10496	93	10020.193	9897	10150	45	10030.244	9918	10673	62	10134.532	9801	11135	71	10037.338	9950	10284	23
288	74	10057.243	9850	10501	101	10048.237	9909	10602	132	10064.000	9881	10582	65	10027.800	9904	10471	83	10133.855	9895	11382	77	10046.078	9926	10582	38	10033.105	9944	10285	86	10073.732	9863	11366	93	10052.258	9932	10573	45	10029.511	9946	10319	62	10176.581	9895	11225	71	10077.380	9887	10741	23
289	74	10056.635	9943	10607	101	10081.198	9898	10929	132	10036.674	9897	10572	65	10127.292	9874	11128	83	10199.169	9897	11235	77	10178.676	9760	12052	38	10122.895	9880	11146	86	10062.059	9927	10760	93	10072.774	9832	11306	45	10121.178	9888	11141	62	10244.710	9918	10933	71	10032.507	9868	10704	23
290	74	10092.581	9889	11278	101	10031.713	9886	10814	132	10099.379	9907	10979	65	10033.277	9924	10334	83	10169.771	9902	11000	77	10103.507	9937	10520	38	10127.763	9877	10900	86	10074.640	9928	10931	93	10071.150	9898	11464	45	10038.733	9933	10336	62	10113.290	9922	10709	71	10037.085	9955	10254	23
291	74	10036.729	9896	10372	101	10038.802	9922	10968	132	10046.387	9908	11211	65	10015.770	9932	10245	83	10233.217	9889	11941	77	10166.402	9893	11370	38	10103.605	9893	10766	86	10077.581	9889	10708	93	10030.473	9930	10784	45	10019.355	9920	10240	62	10190.968	9884	11309	71	10038.915	9908	10981	23
292	74	10053.608	9911	10755	101	10090.980	9899	10882	132	10092.780	9873	10645	65	10043.938	9904	10456	83	10174.145	9831	11244	77	10068.818	9901	10861	38	10066.895	9891	10654	86	10086.732	9875	11317	93	10076.699	9880	11600	45	10027.934	9902	10430	62	10176.017	9877	11723	71	10027.112	9916	10392	23
293	74	10050.392	9902	10676	101	10011.792	9909	10451	132	10084.901	9840	10952	65	10013.508	9935	10125	83	10204.470	9785	11460	77	10144.701	9922	11215	38	10031.105	9933	10487	86	10128.849	9874	11141	93	10046.107	9864	10951	45	10064.800	9850	10762	62	10109.146	9855	10786	71	10034.141	9925	10351	23
294	74	10086.135	9915	10930	101	10027.445	9854	10701	132	10126.228	9894	11222	65	10067.708	9882	11252	83	10277.301	9880	12072	77	10198.416	9917	11789	38	10111.315	9917	10792	86	10042.187	9911	10601	93	10077.560	9922	10572	45	10036.422	9926	10577	62	10106.613	9873	11257	71	10023.704	9899	10192	23
295	74	10027.352	9910	10631	101	10057.881	9893	10707	132	10019.849	9885	10592	65	10045.969	9886	10705	83	10170.566	9921	10713	77	10096.987	9904	11051	38	10099.895	9899	10652	86	10060.791	9917	10972	93	10072.774	9886	10939	45	10095.777	9844	10880	62	10146.919	9943	10603	71	10033.704	9951	10487	23
296	74	10027.148	9888	10681	101	10077.316	9903	11174	132	10057.394	9922	10678	65	10003.046	9895	10200	83	10179.120	9819	11333	77	10086.194	9923	10825	38	10055.368	9911	10352	86	10061.035	9878	11401	93	10063.322	9902	10557	45	10015.312	9935	10175	62	10237.129	9833	11162	71	10039.704	9923	10366	23
297	74	10061.297	9880	10712	101	10043.445	9888	10998	132	10078.818	9890	10606	65	10036.077	9924	10554	83	10167.169	9944	10886	77	10133.610	9929	11298	38	10044.868	9899	10751	86	10058.813	9937	10478	93	10040.979	9912	10516	45	10093.711	9879	10740	62	10085.354	9906	10822	71	10041.197	9907	10535	23
298	74	10046.973	9897	10470	101	10057.426	9863	10566	132	10113.333	9851	10937	65	10063.185	9943	10475	83	10150.061	9869	10928	77	10103.507	9873	11565	38	10097.105	9924	11024	86	10036.616	9938	10461	93	10060.258	9926	10925	45	10078.667	9901	11005	62	10145.339	9880	11523	71	10107.127	9869	11088	23
299	74	10031.581	9927	10210	101	10034.673	9913	10537	132	10086.462	9827	10841	65	10083.600	9901	10888	83	10232.867	9808	11732	77	10059.974	9917	10567	38	10037.763	9906	10551	86	10077.441	9802	10900	93	10036.247	9928	10398	45	10162.444	9898	11577	62	10116.403	9949	10860	71	10045.563	9848	10696	23
300	74	10035.500	9893	10571	101	10070.782	9916	11110	132	10121.644	9838	11444	65	10048.954	9922	10738	83	10170.000	9854	10938	77	10166.870	9863	10956	38	10065.368	9940	10908	86	10049.197	9884	10980	93	10023.451	9913	10299	45	10014.444	9892	10189	62	10145.146	9900	10633	71	10020.620	9929	10104	23
301	74	10066.257	9875	10589	101	10040.604	9909	10361	132	10144.462	9777	10912	65	10049.954	9888	10501	83	10156.867	9935	10946	77	10133.909	9937	11132	38	10096.685	9898	10795	86	10032.860	9847	10567	93	10066.451	9855	10468	45	10117.533	9826	11160	62	10114.258	9855	11180	71	10064.268	9840	10668	23
302	74	10101.635	9905	11456	101	10062.376	9906	10869	132	10055.417	9874	10650	65	10025.677	9933	10410	83	10162.337	9943	11318	77	10178.299	9787	11244	38	10058.579	9889	10450	86	10056.175	9894	10777	93	10063.764	9896	10623	45	10100.845	9951	10589	62	10160.354	9887	11030	71	10037.085	9926	10642	23
303	74	10056.257	9935	10600	101	10057.931	9834	10746	132	10049.720	9836	11207	65	10037.723	9947	10519	83	10147.072	9868	11472	77	10111.221	9880	11158	38	10036.789	9890	10474	86	10061.581	9909	10472	93	10044.226	9896	10495	45	10020.845	9911	10179	62	10127.322	9883	10832	71	10032.789	9937	10465	23
304	74	10026.608	9854	10821	101	10019.703	9928	10496	132	10063.258	9888	10746	65	10065.784	9886	10536	83	10250.506	9819	11345	77	10040.026	9934	10636	38	10027.658	9930	10305	86	10049.349	9894	10776	93	10023.172	9915	10529	45	10043.178	9914	10627	62	10100.081	9925	11185	71	10068.789	9933	10521	23
305	74	10073.946	9892	11228	101	10016.545	9939	10197	132	10072.266	9918	10799	65	10073.385	9928	10606	83	10217.470	9935	10938	77	10084.338	9879	11166	38	10109.842	9828	10835	86	10119.512	9908	10708	93	10073.774	9891	11216	45	10049.178	9854	10544	62	10077.500	9911	10878	71	10060.507	9894	11371	23
306	74	10052.527	9896	10544	101	10024.050	9877	10318	132	10119.091	9857	11087	65	10107.415	9926	10840	83	10245.976	9904	11953	77	10103.351	9916	10873	38	10089.132	9900	10754	86	10184.825	9891	11330	93	10192.150	9905	11360	45	10050.511	9923	10849	62	10060.210	9888	10807	71	10036.070	9920	10418	23
307	74	10165.986	9944	11013	101	10039.980	9907	10544	132	10129.318	9828	10880	65	10077.585	9874	10615	83	10155.903	9860	11059	77	10073.454	9920	10638	38	10042.500	9962	10398	86	10181.675	9909	11867	93	10183.721	9919	10922	45	10007.200	9907	10116	62	10051.000	9866	10739	71	10118.888	9897	11152	23
308	74	10152.014	9874	10883	101	10063.891	9885	10570	132	10224.909	9878	11559	65	10079.877	9925	11280	83	10095.542	9936	10470	77	10078.480	9886	10956	38	10102.815	9924	10764	86	10194.500	9830	11322	93	10233.517	9911	11503	45	10120.089	9886	11120	62	10052.064	9915	10848	71	10060.437	9941	10673	23
309	74	10077.824	9936	10750	101	10155.366	9898	11010	132	10223.129	9901	11275	65	10086.554	9892	10838	83	10050.169	9907	10508	77	10089.598	9850	11246	38	10055.263	9937	10784	86	10305.931	9924	11628	93	10239.118	9786	11719	45	10049.089	9927	10532	62	10166.597	9835	11325	71	10151.014	9903	10832	23
310	74	10085.811	9897	10462	101	10064.129	9926	10539	132	10191.841	9782	11453	65	10129.646	9917	11011	83	10117.614	9852	11645	77	10075.260	9840	10832	38	10030.815	9926	10280	86	10272.313	9776	11642	93	10243.678	9864	11551	45	10034.267	9906	10750	62	10048.436	9962	10403	71	10032.197	9936	10368	23
311	74	10092.959	9917	10893	101	10060.653	9923	10952	132	10189.318	9883	11502	65	10089.446	9916	11054	83	10057.205	9909	11021	77	10055.402	9942	10400	38	10037.053	9942	10295	86	10299.093	9845	11430	93	10234.979	9832	11190	45	10087.955	9888	10923	62	10066.887	9927	10867	71	10105.465	9923	10620	23
312	74	10062.041	9916	10527	101	10027.079	9918	10325	132	10204.849	9820	11792	65	10064.492	9901	10787	83	10079.313	9864	11094	77	10078.936	9928	11127	38	10063.474	9912	10877	86	10295.268	9827	12139	93	10179.269	9872	11499	45	10084.866	9844	10880	62	10058.064	9914	10740	71	10053.141	9927	10572	23
313	74	10133.689	9900	11036	101	10067.060	9937	10629	132	10159.424	9864	11097	65	10142.477	9867	10904	83	10075.928	9904	10666	77	10018.182	9929	10436	38	10091.632	9932	11098	86	10124.768	9921	11146	93	10161.506	9872	11538	45	10033.866	9893	10351	62	10020.500	9947	10203	71	10119.915	9880	11691	23
314	74	10063.608	9902	10565	101	10135.842	9930	11119	132	10258.000	9916	12029	65	10124.692	9858	10712	83	10023.265	9927	10517	77	10029.806	9907	10322	38	10138.605	9843	10902	86	10205.313	9819	11516	93	10236.517	9836	11173	45	10091.355	9921	10847	62	10042.854	9911	10868	71	10109.873	9820	10958	23
315	74	10112.986	9872	11093	101	10084.208	9898	10715	132	10258.076	9771	12901	65	10250.831	9906	11321	83	10085.506	9841	10830	77	10063.688	9873	10839	38	10138.526	9936	10661	86	10209.279	9833	11210	93	10233.538	9815	11387	45	10066.000	9937	10502	62	10103.517	9894	11534	71	10055.719	9887	10838	23
316	74	10077.771	9918	11197	101	10096.247	9817	11226	132	10202.780	9853	11251	65	10069.831	9906	10468	83	10050.217	9898	10829	77	10055.013	9895	11025	38	10112.711	9892	10660	86	10160.604	9899	11053	93	10192.161	9899	11725	45	10101.244	9921	11031	62	10065.387	9914	10889	71	10133.254	9811	11141	23
317	74	10089.703	9856	11250	101	10076.218	9839	10948	132	10213.516	9875	11761	65	10179.339	9920	11502	83	10033.844	9894	10412	77	10074.546	9858	10819	38	10164.105	9858	10896	86	10242.628	9855	11006	93	10166.517	9868	11536	45	10041.134	9941	10265	62	10093.354	9813	10992	71	10211.634	9962	11146	23
318	74	10074.014	9917	10587	101	10046.693	9896	10790	132	10155.728	9848	10761	65	10144.016	9877	12058	83	10087.675	9879	10790	77	10046.117	9905	10792	38	10067.737	9892	10804	86	10218.187	9884	11360	93	10185.204	9915	10863	45	10067.955	9885	10453	62	10094.049	9927	10828	71	10050.803	9938	10430	23
319	74	10058.148	9905	10722	101	10080.277	9910	10713	132	10208.484	9894	12204	65	10131.339	9880	10840	83	10046.844	9907	10636	77	10051.272	9905	10655	38	10014.658	9914	10220	86	10216.104	9856	11419	93	10233.828	9898	11752	45	10039.089	9910	11039	62	10112.532	9871	10686	71	10112.746	9901	11111	23
320	74	10054.729	9926	11097	101	10041.545	9912	11012	132	10195.576	9823	11107	65	10080.969	9877	10956	83	10080.795	9891	11154	77	10092.480	9926	11640	38	10061.579	9913	10558	86	10206.431	9890	10901	93	10193.903	9837	11267	45	10018.022	9945	10098	62	10051.774	9871	10472	71	10117.789	9891	11054	23
321	74	10150.581	9913	11396	101	10136.663	9858	11778	132	10174.984	9888	11338	65	10143.738	9908	10955	83	10135.867	9794	12077	77	10040.468	9940	10787	38	10059.000	9892	10383	86	10224.535	9854	11356	93	10243.731	9912	11646	45	10032.645	9936	10355	62	10082.049	9914	10891	71	10131.042	9880	11275	23
322	74	10078.743	9881	10803	101	10099.931	9878	11323	132	10156.841	9888	10940	65	10154.185	9837	10843	83	10006.795	9919	10106	77	10013.740	9908	10429	38	10043.237	9886	10609	86	10228.035	9871	11084	93	10188.365	9880	11173	45	10084.333	9935	10706	62	10045.307	9895	10509	71	10120.239	9903	11066	23
323	74	10067.905	9905	11017	101	10078.832	9883	10526	132	10130.174	9878	11590	65	10123.800	9893	11149	83	10041.578	9892	10812	77	10026.701	9921	10405	38	10031.447	9925	10222	86	10164.547	9878	11164	93	10205.118	9912	11761	45	10043.645	9936	10520	62	10012.419	9930	10098	71	10125.930	9881	10739	23
324	74	10053.567	9883	10429	101	10058.376	9855	10700	132	10146.978	9917	11862	65	10158.646	9888	11478	83	10009.723	9913	10109	77	10022.324	9905	10124	38	10069.500	9940	10419	86	10204.232	9911	11443	93	10168.538	9852	11524	45	10018.688	9942	10193	62	10007.129	9910	10067	71	10146.690	9854	10946	23
325	74	10115.838	9923	10789	101	10068.178	9872	11173	132	10199.978	9903	11657	65	10174.339	9916	11356	83	10074.036	9888	10743	77	10019.156	9885	10169	38	10010.315	9943	10098	86	10144.360	9884	10860	93	10142.333	9841	10980	45	10120.267	9852	11468	62	10017.193	9925	10216	71	10110.563	9837	11467	23
326	74	10071.716	9898	11056	101	10068.119	9906	10780	132	10237.091	9865	11546	65	10236.585	9906	11066	83	10045.012	9927	10515	77	10029.402	9899	10590	38	10133.421	9932	10978	86	10238.779	9893	11106	93	10183.387	9888	11379	45	10065.511	9903	10743	62	10029.822	9909	10652	71	10097.268	9892	10807	23
327	74	10040.419	9930	10404	101	10016.386	9927	10240	132	10227.637	9788	11297	65	10170.154	9867	10899	83	10010.903	9922	10189	77	10069.948	9909	11463	38	10110.685	9951	11153	86	10158.813	9893	11087	93	10148.882	9888	11678	45	10045.200	9926	10685	62	10074.500	9891	10636	71	10117.634	9867	11145	23
328	74	10064.676	9920	11321	101	10064.564	9899	10796	132	10200.099	9897	11180	65	10097.646	9932	10587	83	10097.337	9911	11236	77	10034.441	9950	10417	38	10036.921	9912	10229	86	10169.256	9869	11423	93	10181.850	9806	11050	45	10086.489	9939	10645	62	10102.049	9918	10843	71	10082.465	9892	10492	23
329	74	10049.392	9894	10690	101	10072.168	9894	10932	132	10123.363	9893	11805	65	10063.646	9918	10520	83	10033.771	9918	10490	77	10120.026	9905	11247	38	10051.632	9910	10247	86	10249.523	9918	11187	93	10073.011	9909	10585	45	10027.533	9937	10360	62	10028.161	9909	10680	71	10089.268	9909	11273	23
330	74	10071.216	9891	10686	101	10049.476	9932	10475	132	10177.083	9877	11831	65	10125.415	9895	10931	83	10029.519	9914	10507	77	10092.610	9926	11001	38	10046.842	9908	10334	86	10194.047	9858	11285	93	10153.269	9888	11203	45	10048.422	9916	10687	62	10055.581	9900	10781	71	10110.577	9932	11146	23
331	74	10154.541	9867	11232	101	10036.356	9895	10677	132	10116.583	9927	11229	65	10155.938	9803	11198	83	10050.880	9920	10592	77	10012.571	9884	10265	38	10095.026	9894	10592	86	10101.303	9901	10644	93	10212.344	9869	12456	45	10028.223	9912	10505	62	10024.807	9920	10349	71	10041.479	9889	10337	23
332	74	10074.189	9918	10365	101	10054.832	9919	10673	132	10202.242	9804	11817	65	10076.462	9911	11353	83	10059.133	9907	10970	77	10031.312	9880	10784	38	10085.868	9905	10891	86	10119.640	9929	10932	93	10156.839	9766	11233	45	10056.622	9920	10717	62	10056.161	9934	10734	71	10109.197	9862	11207	23
333	74	10059.054	9921	10507	101	10051.109	9897	10484	132	10141.992	9897	11287	65	10036.738	9935	10381	83	10031.445	9879	10471	77	10047.507	9911	10597	38	10019.395	9913	10377	86	10248.279	9866	12361	93	10266.785	9880	11653	45	10064.511	9913	10795	62	10050.049	9911	10951	71	10095.057	9893	10728	23
334	74	10045.027	9884	10580	101	10053.594	9912	10418	132	10123.250	9902	11363	65	10094.538	9923	10816	83	10068.819	9870	10815	77	10040.493	9899	10351	38	10086.185	9878	11304	86	10215.825	9915	11678	93	10085.807	9881	10626	45	10016.045	9929	10107	62	10027.532	9913	10237	71	10177.141	9860	11194	23
335	74	10054.662	9899	10547	101	10040.386	9915	10484	132	10084.266	9903	10815	65	10215.938	9914	11800	83	10039.313	9926	10546	77	10015.779	9917	10257	38	10030.763	9911	10297	86	10305.372	9854	11955	93	10126.871	9917	10769	45	10010.556	9955	10063	62	10038.032	9923	10721	71	10113.042	9901	11188	23
336	74	10038.986	9915	10347	101	10027.406	9927	10391	132	10078.576	9897	10873	65	10103.169	9830	11198	83	10064.771	9873	10697	77	10052.402	9885	10868	38	10093.763	9925	10425	86	10199.069	9845	11522	93	10169.333	9920	11423	45	10089.533	9901	10512	62	10095.854	9906	11134	71	10053.803	9894	10659	23
337	74	10051.297	9916	11116	101	10042.624	9903	10954	132	10088.879	9890	10752	65	10101.431	9911	10930	83	10030.241	9886	10289	77	10027.169	9911	10411	38	10081.579	9951	10316	86	10230.732	9934	11161	93	10118.828	9886	10791	45	10060.000	9913	10730	62	10011.000	9914	10280	71	10117.070	9926	10839	23
338	74	10082.933	9913	10854	101	10077.188	9882	10554	132	10040.939	9893	10791	65	10111.385	9894	10788	83	10071.048	9882	10829	77	10048.961	9901	10768	38	10046.053	9928	10443	86	10083.360	9884	10726	93	10110.419	9886	11190	45	10031.267	9935	10500	62	10075.339	9903	10632	71	10061.577	9920	10475	23
339	74	10046.919	9827	10772	101	10070.237	9836	11158	132	10071.728	9845	11109	65	10077.984	9922	11056	83	10140.192	9902	10965	77	10049.559	9876	10670	38	10107.763	9934	10997	86	10136.919	9904	10805	93	10125.043	9814	11222	45	10041.022	9915	10837	62	10056.887	9891	10540	71	10034.254	9900	10553	23
340	74	10073.973	9915	10661	101	10112.129	9925	10937	132	10100.137	9726	11223	65	10094.123	9904	10630	83	10093.470	9832	10904	77	10174.468	9773	11689	38	10022.763	9894	10641	86	10098.547	9889	10834	93	10154.774	9876	10957	45	10053.134	9809	10689	62	10124.354	9857	11277	71	10042.915	9887	10662	23
341	74	10053.108	9884	10811	101	10030.812	9926	10932	132	10084.151	9871	11353	65	10089.262	9888	10523	83	10058.192	9916	10567	77	10043.546	9857	10738	38	10123.895	9928	11110	86	10085.953	9924	11307	93	10143.817	9925	11399	45	10049.467	9740	10506	62	10028.919	9889	10273	71	10071.211	9930	11229	23
342	74	10050.000	9916	10656	101	10080.614	9889	10834	132	10116.826	9880	11206	65	10033.185	9952	10551	83	10067.350	9924	10992	77	10120.208	9897	11037	38	10026.553	9926	10135	86	10057.268	9890	11317	93	10064.807	9845	10769	45	10021.866	9911	10350	62	10181.451	9858	11118	71	10121.845	9893	10945	23
343	74	10033.419	9918	10479	101	10136.485	9859	11593	132	10102.212	9873	10912	65	10056.492	9923	10593	83	10078.928	9905	11141	77	10061.156	9930	10571	38	10058.579	9837	10957	86	10101.140	9891	10703	93	10102.483	9916	10936	45	10059.134	9919	10491	62	10105.129	9877	11170	71	10048.521	9846	10483	23
344	74	10033.000	9922	10337	101	10048.614	9893	10766	132	10098.599	9765	10972	65	10076.230	9898	10797	83	10210.687	9893	11186	77	10093.416	9847	11589	38	10096.289	9893	10705	86	10116.813	9856	11022	93	10067.946	9927	10661	45	10034.223	9942	10457	62	10115.129	9921	10942	71	10051.324	9905	10770	23
345	74	10099.608	9889	10939	101	10077.148	9909	10753	132	10117.606	9808	10821	65	10044.277	9909	10772	83	10116.072	9859	10903	77	10060.351	9897	11220	38	10057.789	9918	10299	86	10055.059	9896	11209	93	10054.828	9883	10630	45	10034.489	9905	10381	62	10142.774	9892	11030	71	10080.211	9923	10865	23
346	74	10088.784	9867	10726	101	10050.921	9804	10858	132	10032.129	9910	10784	65	10050.646	9877	10662	83	10154.928	9874	11062	77	10106.740	9906	10617	38	10052.421	9928	10601	86	10019.931	9926	10337	93	10061.462	9928	11019	45	10068.822	9947	10669	62	10171.646	9902	11409	71	10042.943	9959	10277	23
347	74	10076.067	9926	10679	101	10061.832	9863	10704	132	10062.333	9873	10765	65	10025.446	9936	10113	83	10111.036	9870	11014	77	10124.610	9901	10953	38	10117.342	9880	11027	86	10055.012	9903	10660	93	10059.570	9921	10775	45	10049.045	9932	10474	62	10122.146	9847	10785	71	10016.605	9949	10096	23
348	74	10024.905	9890	10470	101	10064.782	9857	10781	132	10140.576	9813	11548	65	10023.339	9935	10340	83	10136.301	9936	11129	77	10103.961	9887	11022	38	10025.947	9956	10149	86	10063.756	9842	10668	93	10049.226	9915	10769	45	10102.089	9919	11234	62	10057.742	9924	10739	71	10091.057	9900	10569	23
349	74	10088.541	9838	11132	101	10055.684	9869	10810	132	10082.046	9862	10988	65	10022.846	9896	10309	83	10253.458	9921	11318	77	10139.987	9921	10784	38	10054.342	9894	10364	86	10102.209	9883	10818	93	10090.387	9915	11248	45	10026.378	9925	10537	62	10231.193	9878	10978	71	10016.761	9901	10604	23
350	74	10030.203	9900	10650	101	10057.792	9864	10937	132	10114.038	9880	11111	65	10042.216	9901	10668	83	10163.542	9843	11246	77	10081.299	9897	10639	38	10005.447	9928	10114	86	10039.128	9921	10423	93	10060.279	9883	10528	45	10023.022	9887	10344	62	10132.113	9872	11076	71	10033.211	9854	10787	23
351	74	10086.703	9876	11109	101	10047.297	9885	11045	132	10102.182	9902	10707	65	10073.031	9918	10858	83	10145.578	9939	11298	77	10105.143	9874	11092	38	10035.868	9937	10470	86	10055.093	9935	10837	93	10050.290	9919	10653	45	10049.667	9929	10289	62	10139.774	9751	10978	71	10049.057	9880	10788	23
352	74	10054.905	9922	10784	101	10045.931	9912	10893	132	10064.576	9903	10868	65	10037.230	9919	10429	83	10107.061	9892	10708	77	10135.064	9832	10907	38	10056.185	9888	10454	86	10078.349	9912	10980	93	10038.753	9919	11019	45	10083.889	9902	10603	62	10134.903	9867	10775	71	10040.423	9826	10802	23
353	74	10067.054	9919	10951	101	10106.386	9788	11125	132	10119.068	9886	10912	65	10039.492	9911	10739	83	10143.795	9745	11832	77	10098.117	9880	10838	38	10058.158	9908	10640	86	10040.709	9877	10859	93	10043.957	9929	10562	45	10183.866	9890	11245	62	10215.903	9887	11208	71	10063.465	9913	10972	23
354	74	10074.514	9911	10842	101	10058.139	9812	10982	132	10134.516	9856	11359	65	10019.354	9903	10676	83	10140.000	9915	10780	77	10124.091	9866	11122	38	10064.842	9921	10626	86	10022.604	9880	10415	93	10137.312	9894	11387	45	10055.244	9882	10569	62	10141.146	9842	11628	71	10075.986	9885	10920	23
355	74	10083.716	9857	10807	101	10070.901	9862	10918	132	10044.258	9876	10927	65	10016.185	9923	10338	83	10238.627	9617	12146	77	10075.013	9900	10578	38	10052.605	9901	10639	86	10020.081	9901	10214	93	10072.538	9854	10726	45	10102.200	9882	10839	62	10072.129	9876	10749	71	10111.676	9869	10636	23
356	74	10114.284	9877	11255	101	10019.109	9915	10382	132	10066.591	9926	10627	65	10011.984	9942	10108	83	10113.422	9919	10712	77	10109.896	9885	10954	38	10119.815	9952	10861	86	10107.523	9880	11054	93	10025.925	9924	10244	45	10043.978	9901	10512	62	10120.742	9882	10916	71	10065.310	9879	10465	23
357	74	10067.054	9899	10509	101	10047.287	9802	10783	132	10117.266	9862	11164	65	10050.139	9924	10574	83	10095.880	9883	10628	77	10115.247	9827	11664	38	10083.158	9869	10502	86	10115.349	9829	10785	93	10012.946	9923	10237	45	10044.422	9920	10574	62	10082.419	9900	11688	71	10068.085	9932	10655	23
358	74	10037.878	9925	10714	101	10026.079	9892	11082	132	10049.000	9911	10445	65	10010.046	9915	10092	83	10138.133	9889	11026	77	10037.363	9913	10353	38	10035.132	9920	10450	86	10072.372	9913	10447	93	10117.494	9883	10698	45	10109.911	9886	10496	62	10049.549	9883	10879	71	10021.451	9925	10458	23
359	74	10060.919	9903	10824	101	10074.960	9864	11260	132	10091.349	9895	10675	65	10012.477	9916	10162	83	10188.916	9924	11156	77	10059.662	9878	10867	38	10054.315	9884	10491	86	10061.279	9868	11065	93	10104.269	9883	10960	45	10113.511	9862	10595	62	10110.887	9884	11515	71	10026.915	9936	10434	23
360	74	10033.229	9924	10349	101	10051.010	9845	10608	132	10051.250	9858	11165	65	10022.139	9904	10354	83	10151.325	9917	11430	77	10048.767	9858	11141	38	10120.579	9890	11473	86	10077.047	9910	10897	93	10023.451	9897	10342	45	10181.378	9909	10657	62	10052.758	9954	10513	71	10059.268	9924	10775	23
361	74	10113.378	9852	11223	101	10063.782	9876	10870	132	10055.053	9890	10719	65	10044.093	9914	10454	83	10134.409	9893	11281	77	10076.208	9897	10877	38	10008.026	9920	10105	86	10061.523	9905	10941	93	10056.408	9906	10823	45	10185.578	9875	11385	62	10063.210	9928	10928	71	10018.577	9915	10240	23
362	74	10047.527	9926	10525	101	10034.316	9913	10673	132	10060.742	9891	10571	65	10032.385	9933	10421	83	10163.795	9849	12177	77	10080.936	9929	10799	38	10144.053	9922	11006	86	10047.523	9916	10960	93	10090.989	9853	11158	45	10120.911	9898	10980	62	10094.581	9919	10776	71	10099.634	9919	11022	23
363	74	10054.095	9895	11118	101	10107.644	9914	12395	132	10077.137	9900	10943	65	10054.323	9902	10743	83	10161.217	9844	11192	77	10077.896	9798	11318	38	10060.315	9942	10347	86	10037.547	9923	10440	93	10053.215	9873	11102	45	10049.489	9905	10618	62	10099.822	9887	10915	71	10056.281	9898	10584	23
364	74	10076.622	9904	11116	101	10073.228	9884	10672	132	10053.712	9888	10515	65	10016.354	9913	10219	83	10112.397	9894	10803	77	10102.156	9879	11151	38	10062.763	9884	10413	86	10208.803	9798	11452	93	10122.204	9914	11451	45	10025.556	9931	10241	62	10080.419	9903	10680	71	10049.986	9890	10580	23
365	74	10092.365	9885	10837	101	10105.980	9869	10972	132	10046.978	9908	10455	65	10080.784	9893	10722	83	10153.844	9909	10892	77	10056.532	9915	10309	38	10045.053	9934	10566	86	10248.593	9942	11734	93	10136.850	9902	10918	45	10025.866	9931	10437	62	10064.532	9917	10451	71	10188.014	9911	11249	23
366	74	10102.081	9919	10851	101	10074.911	9845	10903	132	10076.008	9864	11023	65	10094.646	9880	11085	83	10062.855	9909	10696	77	10055.896	9910	10625	38	10106.658	9927	11281	86	10434.581	9931	12032	93	10236.850	9898	11327	45	10023.000	9929	10312	62	10046.581	9932	10671	71	10067.535	9878	11141	23
367	74	10113.446	9843	11305	101	10061.029	9903	10539	132	10079.833	9911	11585	65	10174.692	9914	10747	83	10081.844	9895	10894	77	10079.208	9907	11171	38	10043.342	9931	10300	86	10267.721	9877	11577	93	10126.796	9911	11119	45	10045.134	9903	10395	62	10120.726	9880	10993	71	10087.057	9906	10917	23
368	74	10122.729	9892	10926	101	10044.396	9927	10832	132	10151.061	9871	11067	65	10090.631	9904	10496	83	10066.229	9910	10924	77	10052.637	9949	10485	38	10073.474	9913	10605	86	10273.303	9826	11170	93	10184.817	9884	11166	45	10097.378	9876	10786	62	10049.226	9917	10743	71	10150.592	9905	11425	23
369	74	10053.500	9923	10507	101	10035.703	9845	10309	132	10162.387	9901	11922	65	10225.107	9806	11412	83	10078.735	9929	10830	77	10081.714	9908	11099	38	10210.289	9886	11123	86	10264.884	9923	12482	93	10202.344	9895	11223	45	10047.134	9910	10367	62	10057.549	9943	10413	71	10151.254	9836	10988	23
370	74	10085.122	9901	10937	101	10058.020	9861	10714	132	10222.258	9889	11967	65	10126.246	9846	10891	83	10092.699	9917	10801	77	10100.792	9920	11461	38	10128.921	9861	11330	86	10148.535	9881	10946	93	10218.290	9898	10995	45	10070.645	9864	10961	62	10129.887	9897	11154	71	10099.000	9887	10950	23
371	74	10085.729	9923	10646	101	10104.772	9889	10708	132	10230.606	9854	11582	65	10084.292	9813	11093	83	10063.386	9894	10831	77	10026.559	9920	10479	38	10079.000	9953	10606	86	10186.244	9790	11272	93	10104.247	9900	10786	45	10087.000	9936	10570	62	10021.871	9921	10428	71	10266.605	9806	12860	23
372	74	10143.567	9799	11399	101	10092.524	9876	11014	132	10204.576	9915	11524	65	10080.815	9908	11504	83	10032.723	9925	10337	77	10053.441	9912	10489	38	10100.395	9911	10913	86	10067.687	9915	10882	93	10246.483	9902	11194	45	10082.489	9937	10647	62	10045.387	9912	10500	71	10221.169	9876	11349	23
373	74	10091.527	9888	11057	101	10076.574	9852	11212	132	10185.478	9855	11050	65	10152.462	9932	11202	83	10072.795	9917	11278	77	10024.169	9910	10467	38	10064.447	9928	10664	86	10210.651	9869	11123	93	10179.215	9893	11490	45	10062.556	9913	10505	62	10107.483	9907	10911	71	10160.958	9944	11001	23
374	74	10021.608	9910	10240	101	10046.534	9902	10577	132	10177.667	9812	11125	65	10073.031	9917	10624	83	10025.771	9849	10338	77	10021.883	9912	10278	38	10041.211	9924	10338	86	10393.116	9919	12094	93	10244.054	9916	11267	45	10008.066	9926	10074	62	10032.468	9858	10342	71	10173.690	9884	10938	23
375	74	10072.243	9920	10965	101	10058.624	9817	11126	132	10318.667	9827	11909	65	10169.292	9848	12022	83	10102.530	9861	11258	77	10082.338	9849	10797	38	10071.158	9904	10724	86	10176.697	9942	11653	93	10239.796	9912	11545	45	10049.578	9916	10759	62	10166.807	9881	11508	71	10138.000	9857	10927	23
376	74	10102.635	9918	10877	101	10027.129	9883	10394	132	10179.432	9865	12184	65	10198.738	9852	11028	83	10098.445	9880	11373	77	10070.792	9930	11452	38	10101.685	9911	11211	86	10110.175	9887	10620	93	10287.710	9894	11631	45	10049.045	9941	10322	62	10026.258	9928	10221	71	10140.099	9931	11720	23
377	74	10144.959	9889	11201	101	10050.753	9946	10877	132	10113.606	9850	10642	65	10191.415	9943	11416	83	10124.061	9872	10774	77	10027.961	9927	10351	38	10066.211	9923	10589	86	10136.803	9895	11117	93	10201.678	9896	11781	45	10035.822	9901	10371	62	10031.210	9925	10642	71	10067.057	9940	10568	23
378	74	10047.000	9894	10658	101	10092.356	9881	10783	132	10185.833	9909	11501	65	10051.123	9878	10452	83	10051.084	9865	11885	77	10028.130	9896	10566	38	10054.421	9922	10889	86	10337.232	9908	12795	93	10222.204	9910	11468	45	10032.622	9935	10281	62	10044.500	9921	10335	71	10219.408	9820	11178	23
379	74	10118.014	9869	10575	101	10075.732	9896	10634	132	10147.046	9848	11471	65	10180.339	9925	11443	83	10037.253	9906	10403	77	10047.714	9886	10665	38	10047.158	9934	10480	86	10140.779	9928	11175	93	10224.204	9895	11258	45	10074.045	9865	10786	62	10108.758	9909	11112	71	10244.647	9854	11225	23
380	74	10057.203	9902	10766	101	10072.337	9825	11186	132	10099.046	9874	10791	65	10157.000	9831	11169	83	10012.663	9938	10162	77	10020.987	9897	10308	38	10022.685	9938	10518	86	10156.616	9902	10929	93	10166.172	9845	11356	45	10018.444	9920	10614	62	10096.419	9861	10872	71	10181.085	9876	12142	23
381	74	10146.378	9857	11187	101	10040.277	9893	10532	132	10086.667	9905	10624	65	10187.354	9911	11588	83	10049.578	9917	11189	77	10018.064	9914	10452	38	10089.185	9910	10627	86	10154.512	9920	11271	93	10136.387	9930	11084	45	10005.045	9916	10219	62	10151.049	9834	12278	71	10179.676	9901	10984	23
382	74	10067.122	9898	10686	101	10070.277	9906	11115	132	10140.008	9809	11200	65	10139.969	9891	11077	83	10065.361	9926	10915	77	10021.272	9903	10466	38	10012.289	9950	10112	86	10304.628	9829	11268	93	10145.807	9896	11150	45	10052.511	9910	10553	62	10115.597	9912	11395	71	10130.535	9864	11067	23
383	74	10115.689	9886	11225	101	10054.505	9893	10738	132	10112.901	9862	10958	65	10243.446	9896	11790	83	10039.976	9940	10341	77	10032.779	9917	10431	38	10090.789	9923	10523	86	10125.441	9882	10808	93	10215.560	9898	11241	45	10072.467	9898	11486	62	10028.242	9890	10556	71	10169.099	9887	11226	23
384	74	10139.257	9911	11385	101	10055.971	9814	10670	132	10117.303	9931	11105	65	10109.877	9905	10952	83	10130.289	9855	11117	77	10028.637	9894	10951	38	10041.500	9892	10396	86	10083.035	9912	10670	93	10129.860	9902	10935	45	10020.866	9925	10302	62	10046.226	9908	10626	71	10285.239	9864	11829	23
385	74	10101.757	9878	11072	101	10077.307	9897	10768	132	10106.651	9850	10705	65	10242.846	9827	11470	83	10041.313	9929	10394	77	10061.064	9886	10743	38	10157.921	9876	11088	86	10230.803	9906	11254	93	10231.193	9883	11541	45	10015.622	9945	10166	62	10106.307	9874	10815	71	10233.085	9812	10983	23
386	74	10063.959	9843	11224	101	10083.861	9899	10805	132	10147.417	9825	11073	65	10164.554	9898	10979	83	10047.831	9897	10624	77	10020.000	9938	10426	38	10041.211	9953	10655	86	10188.687	9921	11568	93	10238.387	9912	11360	45	10036.978	9924	10327	62	10014.887	9901	10173	71	10186.057	9886	11232	23
387	74	10082.122	9904	10816	101	10064.792	9857	10578	132	10079.613	9935	11119	65	10103.861	9900	11043	83	10028.639	9917	10345	77	10016.688	9921	10188	38	10014.474	9929	10084	86	10121.140	9886	11384	93	10193.667	9917	10812	45	10012.711	9911	10142	62	10033.403	9863	10716	71	10150.014	9830	11756	23
388	74	10061.297	9886	10752	101	10064.891	9885	11294	132	10128.833	9858	11583	65	10162.230	9912	11229	83	10044.591	9913	10823	77	10048.546	9894	10837	38	10022.263	9953	10090	86	10128.559	9928	11401	93	10238.979	9884	11249	45	10020.467	9894	10230	62	10041.354	9916	10474	71	10093.958	9919	10716	23
389	74	10065.892	9916	10633	101	10075.178	9902	10997	132	10155.871	9814	11556	65	10143.754	9916	11073	83	10031.265	9874	10283	77	10093.936	9925	10818	38	10156.868	9956	10911	86	10169.813	9863	10970	93	10187.527	9909	11509	45	10021.045	9929	10395	62	10037.807	9925	10419	71	10119.155	9906	10709	23
390	74	10063.000	9916	10708	101	10086.792	9918	10863	132	10100.568	9902	10951	65	10109.923	9956	10718	83	10061.555	9907	11024	77	10004.390	9917	10102	38	10030.053	9912	10581	86	10263.313	9827	12317	93	10256.011	9890	11707	45	10080.200	9863	10494	62	10059.500	9908	10659	71	10179.479	9911	11151	23
391	74	10036.486	9801	10628	101	10046.426	9841	10977	132	10090.978	9922	10938	65	10184.216	9905	11078	83	10069.747	9929	10643	77	10028.286	9907	10432	38	10015.500	9940	10076	86	10208.931	9780	11709	93	10186.817	9877	11551	45	10088.111	9928	10607	62	10009.258	9908	10090	71	10142.676	9896	11156	23
392	74	10132.271	9817	10810	101	10092.574	9896	11276	132	10056.583	9856	10970	65	10078.954	9912	10959	83	10014.506	9882	10272	77	10042.507	9880	10499	38	10037.053	9941	10285	86	10110.465	9868	10619	93	10119.570	9901	10938	45	10040.289	9916	10412	62	10106.661	9877	11200	71	10143.915	9874	10796	23
393	74	10042.676	9920	10603	101	10066.644	9875	10850	132	10065.022	9904	10935	65	10104.323	9898	10734	83	10037.181	9899	10444	77	10011.091	9928	10102	38	10036.921	9924	10425	86	10223.104	9895	11618	93	10170.269	9868	11483	45	10039.866	9926	10581	62	10096.017	9852	10429	71	10134.296	9802	11080	23
394	74	10047.122	9926	10647	101	10063.455	9859	10949	132	10063.689	9908	10902	65	10078.523	9916	10563	83	10030.397	9924	10355	77	10027.078	9917	10648	38	10052.447	9909	10496	86	10181.756	9896	11454	93	10140.408	9922	11839	45	10094.022	9923	10764	62	10027.387	9898	10442	71	10115.395	9916	10889	23
395	74	10071.405	9886	10469	101	10061.940	9843	10718	132	10049.667	9924	10586	65	10037.077	9913	10386	83	10067.867	9840	11115	77	10041.909	9906	10721	38	10082.579	9921	10680	86	10150.313	9860	10926	93	10106.592	9902	10884	45	10056.134	9920	10302	62	10028.564	9925	10487	71	10123.254	9910	10919	23
396	74	10050.176	9884	10722	101	10054.119	9897	10869	132	10103.387	9932	10789	65	10111.292	9860	10901	83	10049.650	9902	11403	77	10089.936	9905	10771	38	10057.685	9966	10212	86	10144.919	9835	11265	93	10111.731	9910	10977	45	10034.645	9930	10305	62	10040.258	9877	10568	71	10056.662	9901	10437	23
397	74	10068.405	9847	10746	101	10067.436	9909	10687	132	10073.766	9814	11155	65	10104.538	9781	11177	83	10080.819	9910	10707	77	10102.299	9805	11569	38	10031.605	9921	10254	86	10080.372	9933	10755	93	10146.581	9915	11413	45	10064.000	9948	10561	62	10069.549	9928	10903	71	10035.592	9922	10600	23
398	74	10073.108	9928	10520	101	10023.703	9893	10518	132	10065.022	9877	10806	65	10113.615	9931	10832	83	10062.566	9826	11393	77	10032.688	9918	10663	38	10007.632	9923	10282	86	10124.325	9824	11246	93	10106.430	9892	11318	45	10053.378	9898	11201	62	10149.807	9891	11296	71	10070.155	9871	11044	23
399	74	10056.662	9928	10931	101	10074.079	9862	10816	132	10044.303	9892	10572	65	10057.815	9897	10759	83	10103.831	9898	11130	77	10083.143	9901	10639	38	10081.079	9906	10499	86	10077.232	9906	10766	93	10056.032	9928	10620	45	10112.800	9889	11726	62	10143.629	9907	10997	71	10032.930	9909	10706	23
400	74	10043.486	9944	10423	101	10090.178	9910	11606	132	10055.129	9897	10638	65	10076.831	9900	10778	83	10083.277	9923	10807	77	10029.714	9927	10354	38	10039.315	9906	10727	86	10031.313	9929	10440	93	10089.979	9868	10741	45	10062.378	9917	10526	62	10080.597	9895	10660	71	10026.577	9917	10503	23
401	74	10048.095	9924	10468	101	10025.524	9939	10306	132	10109.766	9808	11373	65	10039.784	9893	10563	83	10092.988	9861	11001	77	10090.286	9914	10960	38	10061.211	9913	10759	86	10056.721	9889	10659	93	10101.914	9891	11112	45	10027.667	9901	10463	62	10204.129	9948	11556	71	10066.310	9917	10825	23
402	74	10050.148	9894	10495	101	10038.663	9918	10526	132	10074.008	9755	12029	65	10127.554	9865	11131	83	10105.687	9884	11188	77	10122.507	9882	11090	38	10022.974	9951	10367	86	10105.977	9913	10943	93	10067.560	9916	10840	45	10015.600	9923	10169	62	10178.210	9923	11058	71	10060.845	9833	10674	23
403	74	10030.446	9910	10500	101	10038.534	9919	10814	132	10071.401	9865	10912	65	10099.385	9837	10907	83	10244.578	9855	11416	77	10088.520	9926	10781	38	10018.237	9961	10075	86	10090.593	9873	10763	93	10082.764	9864	11122	45	10081.111	9866	10577	62	10070.919	9875	10680	71	10060.789	9919	10946	23
404	74	10053.567	9927	10733	101	10047.931	9889	10785	132	10069.220	9848	10877	65	10023.107	9902	10300	83	10176.519	9786	11197	77	10117.753	9896	11293	38	10059.474	9867	10640	86	10104.721	9890	11319	93	10049.506	9889	10538	45	10021.489	9936	10292	62	10166.919	9836	11168	71	10027.789	9921	10413	23
405	74	10020.811	9937	10249	101	10032.921	9906	10666	132	10065.038	9878	10791	65	10078.815	9889	10857	83	10154.928	9879	10788	77	10148.493	9905	11648	38	10056.132	9935	10494	86	10048.559	9914	10572	93	10057.796	9911	10641	45	10033.667	9912	10291	62	10073.451	9925	10617	71	10074.507	9898	10480	23
406	74	10030.027	9919	10412	101	10028.940	9931	10426	132	10067.151	9883	10712	65	10013.677	9914	10202	83	10121.759	9826	11050	77	10077.792	9891	10713	38	10080.289	9925	10548	86	10006.825	9910	10095	93	10079.226	9909	11072	45	10064.600	9927	10472	62	10134.242	9904	10956	71	10055.746	9934	10575	23
407	74	10043.054	9903	10605	101	10061.168	9908	10772	132	10065.606	9919	11292	65	10038.523	9923	10407	83	10212.783	9882	11225	77	10086.390	9886	11046	38	10065.895	9882	10586	86	10059.069	9897	10420	93	10023.430	9907	10421	45	10038.489	9921	10385	62	10135.210	9954	11066	71	10089.423	9953	10940	23
408	74	10013.162	9856	10210	101	10080.732	9785	10968	132	10129.811	9808	11386	65	10031.123	9933	10487	83	10240.566	9905	11664	77	10112.390	9825	11146	38	10093.658	9921	10641	86	10042.488	9877	10546	93	10072.742	9894	10775	45	10055.645	9908	10717	62	10133.403	9838	11129	71	10104.873	9851	11192	23
409	74	10124.324	9914	11342	101	10095.515	9897	11083	132	10086.333	9886	10774	65	10067.339	9915	10496	83	10230.350	9763	11678	77	10114.792	9885	10928	38	10088.026	9940	10765	86	10092.268	9931	10630	93	10114.344	9866	10886	45	10023.711	9894	10448	62	10073.517	9880	10628	71	10073.521	9913	10655	23
410	74	10103.433	9929	10544	101	10057.495	9914	10496	132	10069.462	9886	10626	65	10069.107	9876	11047	83	10180.530	9901	11809	77	10174.039	9943	11375	38	10128.658	9905	10930	86	10085.396	9912	10539	93	10093.129	9884	10907	45	10113.134	9920	10502	62	10213.726	9821	11286	71	10063.465	9864	11196	23
411	74	10097.324	9911	10563	101	10083.307	9828	11246	132	10078.258	9866	11098	65	10050.477	9904	11029	83	10207.301	9829	11754	77	10103.728	9928	10639	38	10093.211	9912	10815	86	10031.372	9843	10256	93	10052.290	9916	10655	45	10037.556	9922	10271	62	10060.742	9859	10731	71	10032.437	9930	10450	23
412	74	10118.486	9880	10638	101	10023.555	9924	10388	132	10082.591	9912	11113	65	10087.600	9920	10559	83	10393.337	9718	11883	77	10106.000	9888	11415	38	10011.000	9946	10114	86	10058.500	9932	10606	93	10071.473	9868	10903	45	10031.289	9909	10234	62	10166.274	9946	10733	71	10057.958	9882	10577	23
413	74	10026.919	9900	10306	101	10114.604	9887	11059	132	10058.341	9859	10847	65	10062.631	9877	10752	83	10160.687	9892	11002	77	10108.130	9923	10750	38	10021.789	9928	10311	86	10113.756	9933	11267	93	10119.193	9834	11243	45	10041.978	9923	10786	62	10085.710	9889	10836	71	10061.761	9870	11003	23
414	74	10051.365	9874	10589	101	10088.268	9821	10715	132	10082.288	9917	10964	65	10055.123	9929	10785	83	10261.964	9911	12644	77	10071.064	9929	10794	38	10091.132	9924	10822	86	10042.187	9921	10441	93	10017.258	9910	10206	45	10064.955	9852	10561	62	10065.097	9917	10532	71	10046.605	9937	10522	23
415	74	10010.905	9913	10210	101	10055.000	9907	10618	132	10059.401	9911	10719	65	10028.369	9909	10450	83	10165.591	9856	11123	77	10180.143	9861	11034	38	10135.947	9840	11065	86	10068.697	9920	10585	93	10066.656	9910	10868	45	10105.378	9893	11215	62	10097.807	9876	10977	71	10014.296	9891	10123	23
416	74	10054.946	9891	10866	101	10049.089	9885	10423	132	10053.712	9849	10772	65	10110.846	9745	12210	83	10139.205	9913	11964	77	10235.662	9919	11930	38	10061.395	9929	10655	86	10094.465	9889	10984	93	10049.032	9936	11037	45	10012.378	9922	10106	62	10172.161	9872	10901	71	10064.014	9921	11197	23
417	74	10054.135	9864	11228	101	10100.852	9754	11385	132	10035.758	9912	10688	65	10027.861	9932	10237	83	10132.855	9862	11646	77	10220.714	9868	11154	38	10055.342	9956	10301	86	10063.337	9906	10892	93	10027.473	9904	10622	45	10039.955	9911	10736	62	10155.210	9892	11015	71	10057.521	9897	10645	23
418	74	10071.162	9887	10562	101	10058.723	9887	10787	132	10089.242	9893	10775	65	10042.800	9923	10432	83	10158.952	9927	11918	77	10173.429	9904	11322	38	10020.132	9940	10296	86	10103.581	9877	10907	93	10051.226	9921	10436	45	10111.089	9936	10972	62	10207.613	9940	11440	71	10021.366	9889	10689	23
419	74	10066.378	9909	10643	101	10073.732	9932	10681	132	10118.326	9899	11648	65	10039.569	9908	10579	83	10235.831	9932	11445	77	10127.091	9873	10942	38	10018.895	9944	10322	86	10046.396	9905	10441	93	10070.333	9884	10563	45	10045.622	9922	10488	62	10230.419	9898	11847	71	10046.465	9923	10463	23
420	74	10046.567	9893	10665	101	10054.950	9915	11087	132	10072.712	9895	10530	65	10046.954	9914	10568	83	10133.530	9880	10890	77	10064.377	9919	10492	38	10049.685	9877	10607	86	10035.791	9920	10627	93	10056.560	9896	10521	45	10063.155	9873	10738	62	10102.726	9916	10950	71	10029.338	9881	10432	23
421	74	10042.743	9880	10412	101	10044.960	9938	10610	132	10105.068	9859	11160	65	10031.462	9917	10544	83	10132.061	9882	11054	77	10131.000	9908	11116	38	10059.026	9941	10724	86	10048.453	9874	10644	93	10043.172	9909	10322	45	10049.533	9946	10705	62	10232.403	9896	11271	71	10053.746	9938	10676	23
422	74	10115.635	9942	10768	101	10047.802	9902	10968	132	10078.924	9882	10713	65	10026.262	9936	10297	83	10189.928	9892	11369	77	10120.610	9898	10895	38	10021.026	9951	10165	86	10043.697	9919	10289	93	10082.688	9844	10947	45	10052.223	9950	10811	62	10093.049	9876	10925	71	10019.127	9935	10194	23
423	74	10129.311	9822	11861	101	10113.436	9909	11157	132	10063.182	9912	10455	65	10047.123	9888	10888	83	10348.831	9901	11656	77	10126.637	9944	10594	38	10190.605	9841	10809	86	10126.175	9893	11073	93	10035.731	9937	10450	45	10038.089	9881	10349	62	10102.790	9884	10810	71	10070.141	9904	10991	23
424	74	10088.608	9921	10910	101	10116.069	9871	10805	132	10066.129	9884	10940	65	10047.907	9916	10627	83	10288.061	9936	13020	77	10040.767	9936	10348	38	10174.079	9838	10748	86	10109.768	9884	11051	93	10037.172	9878	10640	45	10126.155	9898	10921	62	10163.483	9943	11256	71	10039.366	9908	10749	23
425	74	10076.433	9930	11470	101	10229.742	9899	11365	132	10049.984	9928	10622	65	10024.123	9932	10564	83	10216.591	9886	11307	77	10134.688	9944	11090	38	10350.395	9936	11239	86	10055.860	9902	10635	93	10095.387	9901	10663	45	10109.333	9930	11441	62	10126.258	9904	10574	71	10051.085	9927	10633	23
426	74	10222.595	9914	11509	101	10171.316	9861	11133	132	10059.667	9912	10838	65	10045.185	9887	11040	83	10429.325	9897	13556	77	10198.000	9870	11648	38	10285.685	9839	10994	86	10081.581	9875	10715	93	10107.946	9886	11145	45	10108.667	9868	11055	62	10111.936	9897	11218	71	10066.085	9876	10825	23
427	74	10221.797	9877	10972	101	10250.713	9895	11623	132	10050.651	9840	11031	65	10035.600	9924	10662	83	10295.301	9917	11353	77	10146.182	9906	10883	38	10188.342	9887	11164	86	10046.559	9890	11079	93	10097.279	9862	11110	45	10343.467	9811	12048	62	10165.290	9912	10971	71	10048.155	9902	10716	23
428	74	10261.824	9878	11074	101	10254.089	9927	11162	132	10091.992	9911	11010	65	10073.431	9916	10634	83	10176.903	9908	11374	77	10202.598	9822	11084	38	10088.711	9844	10762	86	10076.697	9846	10814	93	10068.183	9866	11456	45	10218.422	9821	10995	62	10090.597	9936	10601	71	10041.859	9806	11130	23
429	74	10255.365	9850	10987	101	10209.406	9654	12506	132	10107.030	9864	11632	65	10058.554	9911	10623	83	10147.108	9899	10683	77	10058.286	9923	10407	38	10355.026	9930	11629	86	10097.313	9903	10907	93	10046.538	9914	10510	45	10182.134	9849	11082	62	10072.290	9825	10893	71	10060.986	9897	10435	23
430	74	10134.541	9920	10852	101	10252.247	9830	11945	132	10065.280	9867	10662	65	10031.230	9946	10440	83	10265.650	9866	11222	77	10135.896	9852	10843	38	10205.395	9923	11085	86	10074.360	9859	10647	93	10068.699	9787	11353	45	10102.355	9934	10882	62	10151.758	9868	10901	71	10119.408	9900	11173	23
431	74	10225.486	9925	11526	101	10177.812	9764	11169	132	10046.394	9934	10551	65	10032.292	9934	10374	83	10172.867	9952	10956	77	10075.571	9935	11066	38	10477.711	9946	11601	86	10043.896	9883	10382	93	10067.774	9897	10830	45	10142.089	9902	11179	62	10116.451	9933	10768	71	10124.521	9841	10572	23
432	74	10336.554	9838	11749	101	10278.534	9772	11940	132	10034.318	9938	10566	65	10065.923	9909	10798	83	10283.145	9898	11333	77	10147.507	9922	11150	38	10261.711	9967	10918	86	10053.581	9930	10617	93	10032.753	9910	10408	45	10093.467	9932	11106	62	10036.742	9937	10833	71	10079.099	9926	10895	23
433	74	10197.919	9862	12617	101	10144.476	9890	11245	132	10102.000	9890	10675	65	10036.107	9907	10623	83	10310.350	9924	11400	77	10119.441	9842	11325	38	10219.289	9952	11465	86	10054.732	9945	10538	93	10039.850	9859	10352	45	10257.378	9906	11109	62	10128.113	9820	10693	71	10114.831	9848	10864	23
434	74	10232.297	9924	12275	101	10155.763	9913	10920	132	10090.167	9840	10969	65	10024.508	9928	10575	83	10184.481	9862	11155	77	10086.351	9922	11290	38	10226.474	9903	10833	86	10090.140	9915	10573	93	10041.946	9879	10596	45	10197.267	9937	10830	62	10066.613	9939	10677	71	10035.000	9917	10615	23
435	74	10194.635	9925	10903	101	10204.228	9788	11491	132	10077.970	9885	10973	65	10011.770	9947	10071	83	10137.386	9895	11006	77	10136.688	9899	10808	38	10278.553	9954	11157	86	10111.675	9902	10866	93	10114.462	9834	10693	45	10160.556	9772	11430	62	10083.387	9877	10575	71	10073.324	9871	10669	23
436	74	10179.122	9933	11677	101	10253.812	9888	11737	132	10060.478	9891	10973	65	10070.277	9922	10881	83	10239.036	9900	11602	77	10136.429	9919	11237	38	10232.842	9950	11163	86	10127.547	9921	11270	93	10039.032	9889	10578	45	10281.089	9834	11929	62	10087.549	9879	10835	71	10029.592	9933	10307	23
437	74	10243.622	9830	11750	101	10191.287	9919	11028	132	10094.887	9836	10967	65	10050.200	9909	10515	83	10252.470	9873	12164	77	10059.546	9884	10552	38	10180.947	9817	11100	86	10106.791	9837	10676	93	10126.710	9837	11033	45	10145.400	9927	10772	62	10187.387	9924	11149	71	10076.211	9918	10902	23
438	74	10239.729	9886	10953	101	10325.931	9742	12005	132	10081.909	9891	10584	65	10090.754	9885	10769	83	10234.530	9863	11458	77	10108.402	9845	10823	38	10362.842	9944	11653	86	10111.488	9854	11229	93	10130.354	9932	10978	45	10149.444	9897	10872	62	10069.097	9918	10435	71	10053.141	9918	10489	23
439	74	10193.243	9885	11139	101	10293.099	9881	11620	132	10064.576	9892	10746	65	10023.246	9886	10344	83	10205.024	9903	11546	77	10173.402	9820	11796	38	10299.685	9821	11529	86	10093.244	9890	10693	93	10051.570	9911	10649	45	10212.866	9941	10975	62	10105.017	9903	10678	71	10025.873	9867	10340	23
440	74	10258.446	9901	10983	101	10199.653	9914	11251	132	10104.856	9848	10688	65	10044.446	9938	10827	83	10279.952	9895	11414	77	10074.169	9891	10740	38	10298.211	9952	11094	86	10088.663	9816	10696	93	10046.925	9924	10611	45	10182.000	9920	11232	62	10083.064	9928	10648	71	10022.423	9918	10366	23
441	74	10159.297	9912	11662	101	10161.208	9900	11395	132	10058.250	9915	10936	65	10015.462	9923	10129	83	10223.650	9886	11332	77	10126.896	9855	10770	38	10192.605	9919	10927	86	10044.779	9914	10581	93	10072.549	9857	10986	45	10222.244	9902	11314	62	10055.339	9896	10443	71	10080.577	9891	10738	23
442	74	10149.135	9811	11032	101	10185.802	9873	11302	132	10051.409	9901	10663	65	10018.446	9888	10175	83	10251.831	9907	11758	77	10102.441	9918	10811	38	10309.632	9937	11466	86	10066.000	9889	10920	93	10106.817	9860	10864	45	10163.244	9886	10975	62	10249.322	9948	12513	71	10025.324	9900	10461	23
443	74	10178.865	9897	11152	101	10275.653	9846	12198	132	10053.061	9894	10857	65	10040.646	9922	10518	83	10245.048	9917	11516	77	10132.493	9901	11066	38	10188.053	9880	11199	86	10059.093	9877	10781	93	10099.592	9902	11110	45	10153.467	9870	11054	62	10127.597	9894	11113	71	10065.366	9893	10674	23
444	74	10290.757	9876	11267	101	10137.436	9886	10774	132	10064.689	9907	11278	65	10030.831	9932	10188	83	10264.675	9853	11478	77	10231.688	9825	11565	38	10298.342	9967	12065	86	10069.616	9900	10785	93	10088.473	9900	10569	45	10172.667	9920	10757	62	10090.210	9907	10742	71	10066.930	9910	10795	23
445	74	10237.189	9882	11192	101	10263.119	9723	12732	132	10085.522	9898	11015	65	10078.784	9949	10643	83	10279.566	9888	11569	77	10134.922	9802	11199	38	10338.947	9882	11018	86	10074.721	9894	10741	93	10058.290	9914	10641	45	10137.000	9904	10617	62	10127.517	9875	10722	71	10066.070	9895	10452	23
446	74	10179.797	9907	11080	101	10215.891	9888	11175	132	10114.863	9885	11058	65	10090.415	9913	10555	83	10173.277	9885	11715	77	10113.649	9914	11525	38	10167.421	9968	10916	86	10058.163	9896	10516	93	10088.603	9868	11002	45	10147.911	9888	11094	62	10083.871	9888	10364	71	10133.057	9826	10906	23
447	74	10251.852	9926	12299	101	10289.732	9837	11807	132	10062.697	9776	10893	65	10039.984	9936	10514	83	10193.783	9902	11356	77	10126.883	9869	11563	38	10094.711	9927	10523	86	10048.279	9890	10638	93	10061.699	9903	10892	45	10161.911	9811	10694	62	10049.032	9831	10871	71	10075.662	9870	10665	23
448	74	10151.541	9910	11743	101	10248.732	9742	13162	132	10062.553	9898	10668	65	10074.631	9891	10578	83	10282.650	9891	11317	77	10084.468	9907	10856	38	10347.658	9927	11423	86	10074.441	9885	10921	93	10113.365	9828	11163	45	10119.533	9936	11131	62	10046.210	9933	10581	71	10075.000	9877	10558	23
449	74	10170.662	9873	10935	101	10163.515	9897	11754	132	10079.478	9837	11051	65	10016.646	9929	10123	83	10145.928	9892	11213	77	10069.104	9925	10688	38	10126.185	9922	10527	86	10096.697	9879	11018	93	10089.893	9910	10881	45	10090.444	9953	10489	62	10099.500	9889	11032	71	10078.719	9952	11027	23
450	74	10227.567	9872	11169	101	10183.129	9882	11418	132	10115.674	9792	11271	65	10025.093	9934	10470	83	10248.084	9887	11874	77	10141.286	9886	10950	38	10150.868	9910	10673	86	10052.313	9920	10793	93	10079.753	9870	11027	45	10031.089	9918	10259	62	10062.726	9957	10391	71	10080.197	9924	10576	23
451	74	10177.324	9878	11319	101	10245.881	9576	12491	132	10104.984	9876	10901	65	10057.339	9880	10616	83	10236.663	9845	11041	77	10167.260	9939	10999	38	10168.500	9690	11338	86	10027.593	9916	10418	93	10037.290	9925	10361	45	10103.934	9917	10672	62	10091.322	9886	10886	71	10121.268	9892	11249	23
452	74	10093.933	9933	10723	101	10150.891	9887	11256	132	10083.068	9885	11244	65	10041.692	9878	10918	83	10207.988	9865	11380	77	10145.026	9885	10889	38	10245.000	9860	11358	86	10163.325	9794	12208	93	10060.397	9917	10679	45	10098.955	9917	10655	62	10137.646	9847	10724	71	10089.296	9943	10748	23
453	74	10119.838	9881	11265	101	10172.060	9875	11427	132	10075.061	9869	10737	65	10045.893	9953	10687	83	10236.386	9849	11202	77	10132.637	9902	11123	38	10189.763	9909	11115	86	10160.268	9918	11268	93	10100.731	9837	10765	45	10128.467	9948	11749	62	10071.146	9911	10635	71	10064.831	9927	10829	23
454	74	10116.473	9926	10863	101	10123.386	9847	11250	132	10095.667	9854	10847	65	10022.139	9924	10265	83	10223.192	9889	11226	77	10127.740	9880	11339	38	10116.658	9955	11109	86	10112.977	9859	11294	93	10100.807	9911	11032	45	10232.134	9853	11972	62	10154.500	9853	11296	71	10074.563	9900	10987	23
455	74	10178.095	9771	11045	101	10071.772	9892	10808	132	10092.212	9920	10867	65	10016.354	9884	10119	83	10170.988	9815	10934	77	10116.649	9890	10876	38	10137.447	9943	10875	86	10066.500	9896	10840	93	10096.903	9847	11042	45	10070.444	9918	10676	62	10087.887	9892	10798	71	10036.057	9943	10441	23
456	74	10207.878	9888	11287	101	10150.029	9839	10978	132	10055.212	9896	10711	65	10011.954	9937	10131	83	10191.229	9802	11261	77	10068.870	9924	10476	38	10119.185	9898	10620	86	10101.547	9881	10739	93	10088.086	9902	11046	45	10066.422	9885	10739	62	10126.532	9886	11194	71	10065.789	9879	10825	23
457	74	10123.716	9929	11127	101	10065.347	9838	10808	132	10080.508	9902	10892	65	10022.354	9935	10198	83	10200.759	9851	11037	77	10150.233	9895	11644	38	10052.211	9939	10399	86	10079.407	9911	10900	93	10149.893	9898	11478	45	10028.889	9919	10445	62	10120.807	9949	10478	71	10036.831	9856	10715	23
458	74	10110.311	9889	11176	101	10070.782	9929	10529	132	10085.568	9855	10861	65	10035.292	9916	10791	83	10283.084	9918	11376	77	10169.559	9842	11435	38	10027.395	9942	10266	86	10069.396	9920	10929	93	10043.517	9939	10669	45	10052.111	9938	10993	62	10101.129	9860	10989	71	10048.549	9924	10464	23
459	74	10028.000	9921	10478	101	10062.644	9869	11264	132	10067.637	9901	10723	65	10050.477	9940	10403	83	10106.928	9922	10724	77	10152.753	9876	10815	38	10076.185	9917	10802	86	10053.896	9903	10827	93	10047.451	9880	10847	45	10042.312	9928	10317	62	10238.903	9910	11553	71	10018.465	9913	10224	23
460	74	10097.689	9917	10687	101	10061.148	9861	10691	132	10079.212	9917	11583	65	10153.354	9889	11836	83	10136.192	9836	10886	77	10167.247	9838	11011	38	10050.158	9860	10349	86	10070.593	9880	10850	93	10074.850	9911	10777	45	10051.111	9851	10691	62	10081.322	9870	10791	71	10060.281	9859	10763	23
461	74	10064.338	9882	10755	101	10062.931	9882	10552	132	10084.728	9891	10930	65	10087.107	9861	10770	83	10268.277	9877	11570	77	10073.390	9937	10591	38	10065.815	9873	10727	86	10120.512	9889	11120	93	10123.731	9896	11298	45	10071.444	9967	10562	62	10103.629	9899	10800	71	10075.353	9933	10921	23
462	74	10098.216	9888	10756	101	10070.416	9902	11171	132	10052.833	9917	10610	65	10013.893	9918	10237	83	10189.566	9929	11321	77	10220.818	9812	11585	38	10162.974	9875	11103	86	10051.488	9910	10699	93	10050.140	9898	10763	45	10033.400	9918	10250	62	10167.774	9932	11000	71	10039.958	9880	10626	23
463	74	10038.797	9924	10378	101	10072.198	9931	11041	132	10077.978	9892	11160	65	10052.831	9916	10826	83	10161.397	9919	11480	77	10079.701	9902	10909	38	10042.395	9921	10250	86	10037.604	9916	10562	93	10105.968	9875	10731	45	10090.333	9933	10512	62	10126.983	9905	11284	71	10048.239	9932	10768	23
464	74	10047.257	9901	10764	101	10073.594	9914	10624	132	10045.349	9865	11003	65	10086.308	9883	10705	83	10284.325	9893	11368	77	10125.468	9915	11372	38	10085.632	9886	10507	86	10034.721	9844	11295	93	10044.624	9905	10615	45	10079.223	9933	10883	62	10029.500	9941	10212	71	10113.085	9872	10919	23
465	74	10089.878	9923	10970	101	10042.218	9911	10656	132	10064.742	9916	10847	65	10028.262	9906	10440	83	10089.000	9903	11070	77	10119.299	9835	10705	38	10028.632	9930	10215	86	10063.151	9899	10957	93	10040.430	9892	10693	45	10033.244	9943	10196	62	10038.226	9932	10275	71	10040.226	9903	10570	23
466	74	10080.500	9866	11130	101	10032.545	9877	10885	132	10048.621	9905	10560	65	10022.154	9919	10423	83	10151.386	9909	11282	77	10111.623	9827	11210	38	10132.974	9860	10660	86	10061.977	9895	10739	93	10062.301	9903	11115	45	10091.444	9889	11142	62	10090.419	9903	11136	71	10032.577	9904	10233	23
467	74	10062.797	9875	11025	101	10065.802	9882	10907	132	10079.689	9885	11001	65	10048.354	9915	10826	83	10215.639	9917	11643	77	10059.909	9934	10528	38	10026.447	9918	10379	86	10072.581	9935	10889	93	10029.043	9889	10375	45	10008.667	9923	10100	62	10094.307	9884	10765	71	10061.000	9868	10671	23
468	74	10035.933	9916	10274	101	10056.634	9931	10837	132	10058.083	9910	11034	65	10029.907	9932	10371	83	10170.048	9872	11307	77	10148.610	9837	11088	38	10106.000	9829	10603	86	10058.116	9892	10861	93	10058.796	9921	10387	45	10111.688	9911	10886	62	10119.436	9924	10783	71	10029.507	9945	10390	23
469	74	10104.000	9751	10712	101	10065.188	9874	11281	132	10080.234	9888	11251	65	10017.077	9947	10267	83	10287.169	9840	11357	77	10126.299	9895	10824	38	10055.079	9928	10511	86	10038.372	9902	10395	93	10069.549	9906	10668	45	10137.223	9943	10774	62	10188.129	9890	10692	71	10047.479	9865	11166	23
470	74	10072.352	9897	10669	101	10014.416	9926	10207	132	10095.576	9887	11181	65	10037.477	9874	10612	83	10297.747	9894	11585	77	10081.078	9924	11408	38	10040.263	9907	10455	86	10065.628	9832	11131	93	10038.462	9917	10593	45	10026.155	9945	10305	62	10124.193	9934	11110	71	10024.099	9897	10536	23
471	74	10055.541	9879	11134	101	10067.634	9910	11029	132	10090.516	9832	10720	65	10056.954	9921	10930	83	10250.458	9792	11636	77	10148.857	9790	11121	38	10027.632	9900	10333	86	10032.523	9922	10454	93	10044.603	9934	10647	45	10027.578	9915	10412	62	10148.097	9935	10692	71	10005.239	9931	10106	23
472	74	10109.946	9946	11350	101	10058.426	9937	10814	132	10083.363	9901	10737	65	10070.538	9918	11078	83	10226.036	9934	12015	77	10055.806	9885	10645	38	10122.368	9936	10642	86	10055.825	9869	10564	93	10053.968	9888	10569	45	10069.422	9921	10865	62	10125.564	9906	11178	71	10046.338	9941	10370	23
473	74	10061.635	9902	11063	101	10069.624	9891	11049	132	10064.228	9811	10889	65	10038.723	9912	10872	83	10117.325	9867	11029	77	10089.909	9914	10734	38	10026.026	9947	10253	86	10079.931	9931	10833	93	10089.312	9920	10695	45	10048.688	9818	10723	62	10089.290	9932	10657	71	10061.930	9893	10839	23
474	74	10061.784	9922	10509	101	10087.445	9895	11355	132	10131.561	9853	10910	65	10015.661	9920	10167	83	10151.831	9829	10856	77	10110.402	9925	10819	38	10027.447	9954	10225	86	10021.313	9925	10376	93	10062.903	9934	10699	45	10041.822	9932	10418	62	10134.661	9935	11319	71	10099.535	9845	10826	23
475	74	10070.095	9894	10717	101	10041.703	9921	11351	132	10101.379	9852	10975	65	10051.000	9925	11115	83	10153.627	9922	10914	77	10090.936	9889	10722	38	10049.632	9932	10559	86	10066.860	9933	11118	93	10040.839	9928	10292	45	10018.066	9963	10061	62	10064.193	9933	10660	71	10042.070	9891	10738	23
476	74	10046.446	9868	10923	101	10066.188	9914	10897	132	10048.637	9914	10726	65	10068.400	9847	10606	83	10132.289	9893	11121	77	10096.728	9904	11035	38	10052.815	9953	10403	86	10050.884	9885	10629	93	10065.903	9855	10877	45	10021.800	9921	10326	62	10137.597	9793	11215	71	10071.972	9877	10679	23
477	74	10010.824	9919	10151	101	10052.119	9865	10576	132	10072.113	9876	10636	65	10030.877	9913	10413	83	10167.795	9861	11540	77	10158.806	9827	11780	38	10056.395	9911	10765	86	10052.488	9920	10739	93	10071.021	9925	10606	45	10119.800	9901	10755	62	10128.919	9911	11407	71	10051.141	9930	10453	23
478	74	10015.081	9938	10111	101	10024.901	9900	10493	132	10038.022	9903	10702	65	10038.093	9937	10584	83	10179.542	9896	11192	77	10161.740	9866	11102	38	10011.868	9922	10091	86	10043.023	9868	10588	93	10034.473	9888	10564	45	10053.533	9926	10703	62	10143.968	9830	11719	71	10104.831	9902	10822	23
479	74	10047.338	9918	10629	101	10078.763	9885	10890	132	10052.333	9925	10899	65	10026.615	9931	10667	83	10316.519	9821	11833	77	10069.000	9886	10724	38	10019.447	9909	10403	86	10077.872	9910	10840	93	10065.322	9929	11017	45	10045.089	9947	10331	62	10058.307	9880	10503	71	10117.719	9923	11196	23
480	74	10052.189	9890	10610	101	10032.396	9913	10348	132	10028.909	9897	10557	65	10069.046	9940	10951	83	10145.061	9881	11616	77	10178.429	9816	10805	38	10054.315	9924	10406	86	10030.941	9914	10338	93	10095.839	9822	10804	45	10021.000	9936	10329	62	10157.017	9900	10923	71	10052.042	9916	10900	23
481	74	10019.959	9914	10275	101	10127.119	9947	11202	132	10060.379	9834	11238	65	10045.185	9927	10332	83	10292.241	9916	12017	77	10102.936	9879	10720	38	10006.974	9941	10081	86	10055.244	9918	10755	93	10082.635	9866	10912	45	10033.955	9907	10760	62	10159.854	9831	11774	71	10077.774	9852	11087	23
482	74	10116.622	9899	11065	101	10037.604	9911	10625	132	10094.394	9914	11016	65	10020.754	9934	10121	83	10180.481	9874	11722	77	10141.844	9925	11593	38	10058.921	9935	10588	86	10063.372	9876	10774	93	10118.560	9819	11684	45	10034.312	9896	10518	62	10065.113	9945	10568	71	10079.479	9870	11051	23
483	74	10133.148	9862	10795	101	10068.060	9900	11027	132	10080.409	9871	10998	65	10047.062	9887	11052	83	10209.265	9904	11559	77	10113.416	9838	12091	38	10020.737	9937	10480	86	10170.953	9925	11201	93	10112.646	9884	10800	45	10014.022	9942	10184	62	10135.129	9865	10908	71	10077.732	9912	10713	23
484	74	10116.352	9845	10791	101	10105.148	9910	11191	132	10058.954	9883	10620	65	10084.154	9875	11103	83	10127.373	9922	10808	77	10056.559	9922	10752	38	10029.289	9933	10378	86	10113.721	9915	10922	93	10214.828	9867	11498	45	10099.155	9892	10764	62	10044.500	9876	10878	71	10044.774	9928	10449	23
485	74	10062.771	9906	10434	101	10112.376	9875	10888	132	10223.478	9627	12355	65	10091.877	9919	10832	83	10166.578	9913	11242	77	10082.779	9904	11128	38	10034.579	9910	11005	86	10223.849	9878	11957	93	10112.376	9828	10923	45	10091.489	9916	10944	62	10039.726	9917	10364	71	10071.719	9878	10678	23
486	74	10145.433	9897	10819	101	10159.634	9933	11186	132	10132.583	9894	11138	65	10108.893	9892	10703	83	10077.301	9861	10820	77	10051.701	9909	10426	38	10052.605	9927	10614	86	10155.872	9928	11206	93	10215.785	9884	11192	45	10076.667	9897	10641	62	10075.032	9895	10993	71	10109.112	9934	10885	23
487	74	10085.662	9849	10892	101	10109.316	9852	11242	132	10128.772	9887	11162	65	10143.431	9860	11812	83	10049.084	9919	10809	77	10026.831	9903	10608	38	10105.026	9908	10523	86	10290.512	9795	11818	93	10251.097	9864	11322	45	10043.000	9948	10324	62	10064.726	9914	10541	71	10103.521	9896	10710	23
488	74	10095.365	9905	10705	101	10105.020	9896	11421	132	10086.613	9912	10895	65	10191.107	9908	11419	83	10149.964	9804	11104	77	10026.351	9928	10443	38	10169.895	9957	10596	86	10201.128	9847	11579	93	10277.817	9868	11688	45	10056.022	9947	10559	62	10056.178	9916	10572	71	10087.620	9899	10909	23
489	74	10127.541	9855	10797	101	10087.060	9872	11144	132	10160.697	9893	11916	65	10100.431	9893	10966	83	10066.783	9905	10831	77	10063.143	9894	11058	38	10097.342	9889	10979	86	10249.593	9935	11232	93	10211.118	9889	10936	45	10016.111	9914	10127	62	10063.839	9911	10921	71	10172.704	9838	11494	23
490	74	10099.324	9862	10684	101	10030.673	9934	10734	132	10128.318	9888	11498	65	10121.093	9895	10751	83	10048.409	9939	10559	77	10097.559	9903	10718	38	10055.263	9919	10327	86	10248.325	9890	11724	93	10287.333	9916	11014	45	10059.244	9905	10543	62	10041.629	9918	10866	71	10041.254	9885	10543	23
491	74	10096.919	9855	10952	101	10174.445	9904	11069	132	10099.401	9872	10757	65	10174.277	9849	11389	83	10062.903	9857	10516	77	10017.402	9909	10304	38	10189.763	9770	11301	86	10249.941	9874	11224	93	10177.764	9931	10807	45	10045.889	9928	10740	62	10035.613	9925	10907	71	10070.169	9939	10709	23
492	74	10090.514	9919	11210	101	10099.079	9902	10864	132	10180.144	9880	11029	65	10150.031	9868	11273	83	10051.555	9921	10702	77	10041.208	9908	10913	38	10112.658	9928	10705	86	10224.465	9861	11402	93	10169.279	9882	11164	45	10187.733	9830	10904	62	10021.258	9947	10216	71	10037.690	9919	10420	23
493	74	10067.541	9900	10697	101	10084.316	9931	10836	132	10161.970	9842	11607	65	10169.216	9853	11351	83	10046.916	9920	10715	77	10036.377	9877	10921	38	10059.842	9927	10458	86	10262.023	9849	12130	93	10184.193	9925	11339	45	10021.355	9932	10399	62	10103.483	9893	10785	71	10042.592	9924	10564	23
494	74	10101.622	9898	10591	101	10081.950	9904	11539	132	10178.053	9828	12084	65	10125.938	9880	10972	83	10086.808	9922	10782	77	10026.896	9912	10464	38	10112.185	9922	10914	86	10225.687	9933	11875	93	10236.570	9933	11598	45	10015.444	9918	10119	62	10032.726	9926	10416	71	10116.423	9875	10894	23
495	74	10100.919	9891	11253	101	10097.515	9816	10978	132	10133.500	9884	10933	65	10136.339	9855	11463	83	10050.506	9905	10636	77	10031.883	9939	10423	38	10076.868	9921	10665	86	10189.813	9918	12339	93	10257.957	9775	14648	45	10031.045	9922	10258	62	10061.371	9906	10879	71	10072.605	9915	10667	23
496	74	10088.689	9894	11147	101	10138.228	9864	11125	132	10178.484	9906	11491	65	10031.754	9883	10247	83	10032.880	9890	10282	77	10043.324	9906	10785	38	10102.737	9905	11268	86	10210.221	9866	11214	93	10201.140	9756	11106	45	10062.422	9913	10465	62	10054.226	9921	10993	71	10099.789	9939	10762	23
497	74	10040.635	9926	10608	101	10047.129	9881	10846	132	10177.811	9885	11450	65	10127.508	9851	10952	83	10046.289	9915	11005	77	10042.104	9897	10778	38	10072.053	9941	10503	86	10224.581	9942	12044	93	10214.903	9933	11732	45	10061.511	9939	10431	62	10046.678	9929	10562	71	10077.423	9893	11159	23
498	74	10052.284	9932	10501	101	10110.020	9910	11111	132	10234.742	9833	11960	65	10120.770	9895	10759	83	10023.542	9873	10466	77	10025.169	9919	10620	38	10117.342	9912	11184	86	10276.697	9866	11303	93	10204.140	9866	11521	45	10032.822	9933	10961	62	10022.468	9927	10366	71	10103.014	9848	10920	23
499	74	10021.189	9909	10362	101	10049.178	9926	10424	132	10194.174	9756	11358	65	10109.708	9917	10739	83	10059.988	9944	11212	77	10008.104	9913	10246	38	10072.711	9928	10635	86	10171.187	9928	11097	93	10182.054	9883	11082	45	10019.622	9925	10166	62	10023.451	9914	10480	71	10106.465	9905	10623	23
500	74	10046.000	9904	10452	101	10133.703	9939	11118	132	10116.250	9859	10801	65	10176.907	9834	11115	83	10063.952	9908	10608	77	10070.117	9866	10686	38	10082.447	9879	10461	86	10201.547	9892	11114	93	10228.129	9823	11424	45	10082.267	9938	10521	62	10079.564	9839	10909	71	10181.676	9900	11683	23
501	74	10055.257	9899	10452	101	10072.684	9842	10922	132	10189.849	9916	10898	65	10101.016	9912	10682	83	10081.145	9901	10610	77	10070.026	9889	10623	38	10045.868	9957	10295	86	10301.081	9867	11889	93	10251.118	9785	11755	45	10039.667	9941	10307	62	10065.839	9910	10894	71	10114.183	9864	10969	23
502	74	10093.122	9919	10451	101	10109.228	9860	10981	132	10089.530	9873	11015	65	10104.754	9945	11065	83	10128.747	9917	11726	77	10034.701	9915	10660	38	10041.395	9922	10326	86	10317.325	9859	11558	93	10228.397	9837	11864	45	10050.688	9927	10470	62	10065.226	9867	10956	71	10177.704	9884	11564	23
503	74	10109.257	9827	11869	101	10026.119	9928	11243	132	10152.561	9889	11244	65	10251.569	9759	11404	83	10096.603	9909	10905	77	10028.740	9928	10545	38	10143.026	9910	10635	86	10265.116	9858	11174	93	10219.387	9903	11519	45	10069.134	9909	10482	62	10080.613	9843	11380	71	10102.676	9863	10995	23
504	74	10057.892	9890	10753	101	10052.634	9818	11121	132	10138.189	9902	10864	65	10202.031	9920	10923	83	10049.903	9892	10623	77	10064.233	9873	10731	38	10053.315	9899	10795	86	10330.360	9812	11341	93	10297.086	9826	11469	45	10085.355	9929	10762	62	10062.581	9898	10408	71	10165.845	9918	12057	23
505	74	10062.473	9828	10857	101	10058.466	9929	10617	132	10111.772	9908	11251	65	10095.708	9850	10611	83	10057.373	9900	10534	77	10042.429	9897	10701	38	10087.079	9863	11176	86	10346.303	9814	11987	93	10256.688	9836	11435	45	10035.022	9921	10184	62	10033.371	9917	10458	71	10163.563	9915	12149	23
506	74	10086.352	9945	10659	101	10046.495	9914	10804	132	10083.288	9841	10731	65	10099.615	9889	11159	83	10041.939	9920	10454	77	10054.688	9912	10686	38	10148.026	9851	10846	86	10325.931	9844	12071	93	10196.140	9831	11233	45	10071.045	9922	10453	62	10062.951	9888	10482	71	10106.042	9898	10769	23
507	74	10046.905	9877	10579	101	10054.960	9912	11219	132	10120.424	9863	10830	65	10102.308	9927	10979	83	10028.169	9920	10421	77	10035.194	9915	10621	38	10032.289	9957	10121	86	10233.931	9878	11894	93	10189.850	9952	12056	45	10072.978	9929	10626	62	10078.403	9873	11041	71	10075.085	9908	10656	23
508	74	10103.459	9906	11528	101	10090.337	9929	11305	132	10059.363	9881	11145	65	10120.230	9898	10852	83	10051.831	9875	10904	77	10051.637	9905	10682	38	10082.105	9894	10365	86	10156.441	9853	10840	93	10142.656	9899	10945	45	10073.578	9864	11224	62	10043.854	9900	10910	71	10086.690	9882	11016	23
509	74	10102.203	9911	10894	101	10127.931	9846	11335	132	10120.106	9885	11190	65	10110.446	9845	11504	83	10122.397	9938	11387	77	10047.532	9949	10728	38	10079.185	9945	10724	86	10211.360	9841	11125	93	10211.473	9865	11159	45	10068.756	9884	10659	62	10046.903	9908	10590	71	10083.268	9928	10552	23
510	74	10106.473	9765	11538	101	10062.921	9922	10904	132	10096.871	9840	11173	65	10151.477	9787	11950	83	10037.783	9897	10937	77	10029.676	9933	10483	38	10028.447	9928	10502	86	10351.128	9872	12015	93	10119.699	9944	10772	45	10054.777	9926	10631	62	10082.678	9883	11024	71	10191.943	9898	11085	23
511	74	10079.581	9935	10655	101	10056.861	9932	10779	132	10149.954	9847	10989	65	10118.323	9872	11016	83	10052.205	9905	11357	77	10024.936	9914	10352	38	10025.553	9903	10389	86	10183.569	9915	11501	93	10270.925	9926	11472	45	10101.622	9895	11349	62	10051.419	9931	11077	71	10171.774	9923	10917	23
512	74	10036.216	9938	10343	101	10119.406	9857	10949	132	10081.530	9880	10674	65	10117.784	9918	11211	83	10016.434	9912	10239	77	10124.194	9942	11182	38	10073.185	9943	10334	86	10212.721	9885	11392	93	10130.796	9877	11019	45	10005.556	9890	10092	62	10067.774	9916	10709	71	10043.746	9922	10540	23
513	74	10070.757	9891	10812	101	10055.129	9876	10970	132	10102.841	9853	10991	65	10225.385	9897	10951	83	10058.061	9898	10534	77	10033.922	9895	10381	38	10041.947	9875	10392	86	10194.779	9826	10898	93	10170.549	9796	11021	45	10145.600	9860	11314	62	10077.210	9896	10483	71	10191.577	9766	11351	23
514	74	10078.027	9886	10554	101	10062.168	9917	11381	132	10086.826	9910	10902	65	10077.554	9887	10776	83	10054.723	9921	10905	77	10018.233	9916	10325	38	10064.132	9915	10373	86	10171.059	9859	11152	93	10053.193	9882	10639	45	10053.622	9905	10615	62	10075.290	9895	10653	71	10108.915	9811	11340	23
515	74	10049.352	9871	10303	101	10049.990	9962	10424	132	10114.553	9808	11116	65	10055.661	9905	10364	83	10048.711	9928	10648	77	10039.714	9904	10529	38	10030.026	9950	10301	86	10181.988	9858	10989	93	10174.183	9835	11221	45	10165.333	9900	11219	62	10079.436	9920	10640	71	10104.563	9881	10928	23
516	74	10080.919	9929	10587	101	10085.020	9890	11252	132	10066.318	9917	10876	65	10059.415	9867	10808	83	10069.976	9856	10942	77	10041.091	9933	10773	38	10020.158	9903	10094	86	10085.732	9938	10832	93	10064.473	9879	10618	45	10046.911	9955	10251	62	10077.210	9942	10611	71	10045.915	9892	10940	23
517	74	10082.392	9865	10859	101	10027.931	9908	10431	132	10112.651	9855	11482	65	10060.246	9890	10828	83	10086.313	9754	10934	77	10048.169	9933	10374	38	10073.000	9921	10580	86	10142.396	9771	10810	93	10116.796	9929	11788	45	10044.244	9932	10785	62	10081.483	9909	10753	71	10034.888	9931	10776	23
518	74	10054.919	9905	10527	101	10053.485	9894	10588	132	10074.068	9830	10833	65	10096.107	9917	10745	83	10070.422	9869	10842	77	10088.844	9910	11284	38	10013.500	9916	10183	86	10074.163	9918	10675	93	10071.064	9924	10932	45	10078.444	9856	10943	62	10124.419	9911	10628	71	10009.465	9923	10122	23
519	74	10093.892	9833	10836	101	10046.466	9935	10515	132	10099.530	9863	10878	65	10062.062	9912	11483	83	10111.867	9815	11039	77	10163.039	9853	10831	38	10035.474	9886	10473	86	10121.941	9876	10934	93	10125.710	9899	10905	45	10049.489	9890	10915	62	10117.274	9923	10831	71	10084.831	9862	10807	23
520	74	10029.811	9923	10379	101	10096.247	9902	10877	132	10058.439	9903	11169	65	10072.292	9932	11170	83	10103.591	9883	11018	77	10077.416	9900	11216	38	10130.395	9942	10828	86	10076.860	9880	11130	93	10055.354	9935	10564	45	10058.866	9916	10537	62	10021.597	9905	10272	71	10022.662	9898	10214	23
521	74	10122.662	9845	11191	101	10097.476	9910	11205	132	10095.228	9908	11277	65	10024.385	9906	10610	83	10181.481	9900	11112	77	10059.584	9890	10553	38	10060.895	9861	10614	86	10046.303	9888	10685	93	10141.527	9841	11480	45	10037.822	9930	10578	62	10117.419	9900	11165	71	10059.774	9891	10852	23
522	74	10070.797	9928	10592	101	10049.971	9931	10475	132	10062.613	9877	10802	65	10024.107	9943	10315	83	10159.458	9898	11463	77	10088.831	9903	11086	38	10078.053	9899	10894	86	10089.441	9891	10847	93	10126.054	9916	11583	45	10036.045	9919	10232	62	10121.758	9897	11130	71	10124.112	9924	11346	23
523	74	10039.486	9883	10503	101	10069.029	9919	11046	132	10108.984	9887	11420	65	10066.415	9924	10714	83	10223.229	9829	11724	77	10168.260	9796	11281	38	10083.526	9932	11049	86	10046.221	9878	10599	93	10063.817	9902	10886	45	10037.800	9924	10373	62	10074.646	9920	10464	71	10072.662	9895	10928	23
524	74	10085.946	9894	11347	101	10074.723	9876	10683	132	10116.182	9851	11685	65	10102.262	9950	10808	83	10210.880	9837	11242	77	10094.844	9897	10943	38	10109.079	9908	10976	86	10131.384	9897	11102	93	10054.451	9928	10645	45	10018.045	9938	10170	62	10182.822	9870	11332	71	10079.549	9923	11006	23
525	74	10053.284	9915	10592	101	10050.089	9911	11333	132	10073.924	9921	10909	65	10055.770	9920	10553	83	10110.952	9930	10853	77	10124.936	9931	10584	38	10056.474	9920	10437	86	10040.023	9920	10686	93	10028.925	9909	10587	45	10091.777	9916	10967	62	10117.887	9920	11113	71	10038.310	9910	10482	23
526	74	10019.135	9915	10146	101	10036.852	9917	10483	132	10053.780	9889	10932	65	10059.492	9920	10817	83	10160.241	9826	11412	77	10179.740	9861	11485	38	10101.447	9901	10393	86	10081.477	9908	11234	93	10063.451	9908	10890	45	10091.866	9918	11121	62	10043.661	9892	10948	71	10078.930	9921	11191	23
527	74	10034.554	9938	10526	101	10047.040	9911	10538	132	10084.750	9883	10681	65	10045.984	9843	10937	83	10165.386	9845	11371	77	10151.546	9801	11138	38	10079.289	9934	10645	86	10045.988	9928	10613	93	10047.603	9902	10673	45	10021.066	9930	10266	62	10156.629	9894	11077	71	10031.859	9924	10559	23
528	74	10084.500	9861	11768	101	10061.119	9936	10852	132	10121.151	9910	11069	65	10052.200	9919	10813	83	10149.097	9839	11319	77	10125.143	9903	10940	38	10044.500	9888	10395	86	10128.547	9909	11352	93	10099.247	9893	11448	45	10018.200	9921	10176	62	10235.210	9824	11328	71	10033.197	9881	10762	23
529	74	10056.352	9894	10674	101	10029.089	9892	10890	132	10071.197	9926	10976	65	10024.077	9896	10282	83	10099.808	9927	11046	77	10082.883	9897	11041	38	10112.711	9930	11551	86	10051.965	9894	10597	93	10089.107	9911	11301	45	10053.955	9915	10895	62	10106.517	9910	10727	71	10026.888	9918	10471	23
530	74	10045.122	9926	10431	101	10083.029	9906	11138	132	10085.538	9889	10881	65	10012.831	9890	10148	83	10179.277	9861	11223	77	10042.610	9865	10459	38	10039.632	9929	10228	86	10027.604	9910	10457	93	10038.440	9872	10837	45	10027.800	9911	10233	62	10093.097	9942	10500	71	10042.817	9945	10366	23
531	74	10019.148	9916	10375	101	10047.366	9909	11145	132	10044.849	9906	10557	65	10073.954	9859	11663	83	10252.783	9896	11446	77	10103.688	9868	11074	38	10047.289	9896	10611	86	10068.441	9927	11083	93	10037.860	9893	10883	45	10050.533	9956	10466	62	10120.129	9911	11895	71	10049.563	9917	10593	23
532	74	10045.054	9930	10353	101	10091.148	9902	10980	132	10132.811	9891	11388	65	10033.861	9937	10653	83	10222.566	9914	10937	77	10144.584	9918	11146	38	10010.395	9907	10089	86	10093.500	9879	11009	93	10087.333	9851	11999	45	10067.022	9941	10681	62	10184.339	9837	11921	71	10069.746	9863	10790	23
533	74	10109.811	9926	10813	101	10048.445	9872	11092	132	10074.863	9836	10952	65	10046.831	9926	10655	83	10164.048	9778	11575	77	10188.571	9835	10909	38	10062.763	9904	10368	86	10025.535	9902	10376	93	10093.871	9874	10838	45	10026.645	9885	10388	62	10095.854	9898	10826	71	10081.507	9877	10977	23
534	74	10072.189	9926	11174	101	10029.653	9906	10304	132	10076.326	9926	11016	65	10019.262	9923	10111	83	10114.903	9857	11451	77	10151.299	9905	11458	38	10154.974	9859	10853	86	10029.291	9918	10481	93	10034.269	9912	10365	45	10179.155	9878	10910	62	10196.822	9919	11437	71	10101.465	9898	11109	23
535	74	10022.148	9916	10263	101	10043.990	9905	10733	132	10077.478	9932	11013	65	10028.354	9939	10251	83	10177.844	9952	11058	77	10110.870	9924	11327	38	10137.921	9903	11037	86	10075.337	9907	10767	93	10037.193	9862	10783	45	10035.244	9935	10165	62	10153.483	9934	11061	71	10073.479	9942	10680	23
536	74	10038.054	9895	10735	101	10043.148	9919	10257	132	10056.591	9899	10701	65	10044.492	9880	10544	83	10142.084	9837	11180	77	10169.649	9906	11694	38	10056.553	9955	10418	86	10039.431	9941	10703	93	10055.688	9899	10497	45	10012.000	9922	10121	62	10107.564	9922	10899	71	10016.634	9926	10202	23
537	74	10061.527	9892	10567	101	10050.732	9950	10854	132	10103.894	9903	11173	65	10019.615	9917	10316	83	10161.687	9932	10866	77	10104.610	9898	10777	38	10081.632	9871	10930	86	10057.697	9919	11024	93	10039.807	9940	10460	45	10130.822	9887	11535	62	10066.483	9910	10755	71	10024.451	9923	10297	23
538	74	10072.662	9898	10406	101	10054.287	9906	10463	132	10099.606	9851	10916	65	10008.107	9881	10091	83	10173.663	9870	11331	77	10060.286	9850	10914	38	10027.737	9894	10267	86	10071.988	9848	11002	93	10038.344	9907	10320	45	10020.889	9941	10176	62	10071.161	9934	10636	71	10069.620	9847	10867	23
539	74	10082.311	9884	10948	101	10080.534	9916	11217	132	10098.129	9768	11914	65	10042.369	9930	10733	83	10164.422	9895	10966	77	10077.857	9922	10764	38	10114.368	9904	10812	86	10033.477	9893	10354	93	10057.365	9879	10783	45	10041.155	9946	10433	62	10077.936	9907	10957	71	10055.451	9920	10388	23
540	74	10110.433	9918	11034	101	10076.158	9917	10888	132	10060.947	9892	10568	65	10104.523	9893	11161	83	10115.735	9845	10923	77	10160.546	9850	11123	38	10093.711	9937	10677	86	10032.849	9915	10467	93	10084.279	9891	10754	45	10082.467	9935	10562	62	10106.322	9926	10668	71	10012.845	9890	10377	23
541	74	10098.554	9905	10748	101	10092.624	9917	10725	132	10059.234	9887	10860	65	10089.093	9892	10964	83	10255.903	9915	11426	77	10066.507	9931	10432	38	10054.000	9851	10510	86	10131.756	9900	11654	93	10045.279	9855	10866	45	10162.066	9874	11524	62	10179.258	9905	11201	71	10033.296	9925	10334	23
542	74	10199.892	9876	11007	101	10046.089	9899	10372	132	10065.924	9913	11434	65	10076.723	9913	10436	83	10355.434	9867	11928	77	10093.520	9849	10505	38	10295.395	9882	11215	86	10045.559	9913	10481	93	10035.957	9873	10342	45	10064.089	9920	10562	62	10098.419	9923	11175	71	10029.634	9920	10387	23
543	74	10177.852	9932	11324	101	10086.356	9908	10606	132	10097.182	9917	11218	65	10040.169	9905	10531	83	10300.048	9831	12400	77	10087.468	9861	10933	38	10149.500	9883	10949	86	10085.441	9896	10842	93	10095.258	9899	11313	45	10103.578	9948	10718	62	10131.629	9908	10990	71	10090.507	9886	10796	23
544	74	10173.392	9914	11240	101	10147.534	9883	11810	132	10121.728	9907	11689	65	10142.877	9904	11592	83	10231.361	9942	11088	77	10130.870	9915	11079	38	10329.263	9931	11658	86	10046.965	9909	10795	93	10073.204	9889	11322	45	10286.355	9784	11433	62	10070.564	9880	10882	71	10052.395	9915	10463	23
545	74	10169.297	9854	11332	101	10112.545	9871	10986	132	10097.106	9890	11102	65	10037.738	9902	10560	83	10291.470	9919	11447	77	10145.584	9944	11222	38	10334.605	9925	12204	86	10148.860	9934	11327	93	10104.204	9874	11254	45	10123.444	9905	10687	62	10148.242	9854	11026	71	10030.211	9957	10378	23
546	74	10200.973	9876	11434	101	10214.772	9899	11304	132	10080.629	9896	11617	65	10064.415	9889	10646	83	10306.229	9866	11266	77	10140.468	9814	10903	38	10183.105	9840	11805	86	10078.081	9832	10759	93	10067.699	9863	10775	45	10262.866	9898	11459	62	10191.839	9889	10957	71	10035.845	9914	10638	23
547	74	10135.189	9872	10783	101	10175.069	9875	10953	132	10077.076	9931	10891	65	10005.877	9915	10100	83	10228.795	9801	11335	77	10062.078	9926	10684	38	10169.711	9902	10720	86	10109.023	9899	10941	93	10078.753	9895	10896	45	10217.467	9815	11581	62	10194.339	9914	12286	71	10047.930	9918	10771	23
548	74	10170.595	9918	10929	101	10185.327	9883	11048	132	10095.712	9914	10910	65	10075.123	9878	10948	83	10183.169	9863	11036	77	10100.064	9920	10892	38	10270.579	9861	11502	86	10086.651	9917	10756	93	10037.097	9902	10714	45	10181.822	9937	11075	62	10284.517	9906	11562	71	10073.493	9864	10984	23
549	74	10303.216	9817	12519	101	10208.723	9904	11541	132	10120.894	9882	11665	65	10015.139	9874	10138	83	10239.903	9831	11614	77	10190.649	9921	11372	38	10407.500	9938	11659	86	10097.116	9908	11389	93	10086.451	9915	10870	45	10089.866	9892	10449	62	10227.322	9942	11249	71	10084.423	9917	11044	23
550	74	10339.405	9851	11464	101	10173.485	9907	11479	132	10058.538	9910	10840	65	10070.600	9902	10347	83	10281.650	9923	11162	77	10057.532	9906	10551	38	10140.789	9936	11096	86	10068.813	9857	11357	93	10063.667	9907	10579	45	10108.667	9892	10850	62	10100.549	9887	10692	71	10051.127	9911	10508	23
551	74	10206.527	9912	11168	101	10277.921	9919	12987	132	10069.992	9934	11051	65	10026.692	9902	10655	83	10262.639	9908	11998	77	10085.324	9916	10847	38	10305.026	9831	12337	86	10088.279	9884	10783	93	10093.807	9939	11025	45	10135.333	9846	11482	62	10213.097	9827	11074	71	10030.592	9909	10335	23
552	74	10186.378	9798	11614	101	10272.168	9881	11170	132	10124.280	9914	11203	65	10008.508	9893	10107	83	10170.192	9914	10921	77	10124.182	9930	11020	38	10256.079	9952	11322	86	10051.012	9930	10594	93	10130.903	9879	10982	45	10067.467	9929	10417	62	10149.532	9836	11007	71	10019.197	9891	10302	23
553	74	10243.811	9847	11367	101	10212.139	9885	11240	132	10045.871	9908	11054	65	10071.000	9925	11191	83	10203.156	9883	11296	77	10135.286	9920	11271	38	10251.789	9924	11363	86	10064.209	9885	10925	93	10079.989	9913	11492	45	10150.822	9921	10840	62	10145.936	9925	11188	71	10081.423	9890	10749	23
554	74	10275.473	9884	11285	101	10264.198	9898	11613	132	10094.871	9918	11004	65	10051.292	9925	10671	83	10248.747	9897	11062	77	10172.091	9929	11887	38	10192.263	9914	10934	86	10055.477	9871	10666	93	10053.785	9893	11090	45	10207.889	9953	11180	62	10105.387	9922	10823	71	10083.761	9938	10542	23
555	74	10134.500	9914	11050	101	10199.802	9798	11607	132	10075.439	9915	10616	65	10005.477	9882	10096	83	10165.205	9942	10886	77	10096.064	9915	11715	38	10038.789	9917	10195	86	10052.023	9920	10928	93	10109.764	9886	10800	45	10072.333	9950	10561	62	10148.822	9921	10834	71	10074.972	9922	10736	23
556	74	10175.216	9873	11382	101	10131.534	9874	10605	132	10059.492	9899	10567	65	10079.723	9896	10713	83	10173.614	9809	11008	77	10099.753	9890	10510	38	10267.185	9914	11750	86	10068.779	9907	11158	93	10153.258	9904	11551	45	10186.267	9899	11264	62	10178.629	9841	11932	71	10050.239	9901	10863	23
557	74	10096.757	9898	10961	101	10270.455	9794	11256	132	10062.333	9876	11131	65	10020.139	9918	10538	83	10138.988	9923	10763	77	10125.987	9892	10717	38	10412.342	9914	12336	86	10092.953	9924	10836	93	10010.731	9930	10181	45	10120.312	9934	10805	62	10086.258	9921	10845	71	10057.719	9888	11062	23
558	74	10128.567	9815	11848	101	10219.802	9883	11850	132	10089.637	9905	10904	65	10042.615	9898	10666	83	10362.422	9927	11450	77	10055.610	9919	10539	38	10286.105	9868	11160	86	10074.187	9896	10980	93	10019.387	9929	10136	45	10353.622	9849	11736	62	10116.322	9924	11016	71	10072.507	9917	11050	23
559	74	10096.000	9923	11093	101	10214.564	9898	11140	132	10076.394	9877	11330	65	10019.585	9914	10247	83	10282.061	9882	11451	77	10163.052	9949	11296	38	10221.237	9864	11477	86	10111.163	9873	10885	93	10099.807	9812	10725	45	10116.134	9874	10674	62	10112.081	9911	10840	71	10057.112	9922	10523	23
560	74	10227.541	9860	11469	101	10189.178	9864	11029	132	10079.484	9820	10895	65	10042.585	9889	10435	83	10238.939	9921	11874	77	10090.948	9928	10687	38	10376.579	9804	12970	86	10096.535	9913	10827	93	10114.204	9866	11085	45	10236.200	9941	11064	62	10190.661	9810	11689	71	10026.493	9924	10449	23
561	74	10224.352	9889	11178	101	10334.555	9802	11812	132	10077.182	9869	10649	65	10065.738	9932	10790	83	10234.783	9870	11221	77	10089.221	9912	10578	38	10229.158	9977	10615	86	10115.931	9917	11080	93	10109.161	9918	10927	45	10221.400	9819	10966	62	10195.081	9873	10768	71	10087.521	9864	10558	23
562	74	10124.811	9916	11201	101	10225.356	9927	11847	132	10079.159	9942	10636	65	10047.723	9884	11196	83	10365.892	9845	12058	77	10137.454	9877	11228	38	10379.605	9861	12124	86	10051.581	9877	10604	93	10097.043	9934	11027	45	10184.822	9865	10910	62	10189.710	9927	11459	71	10098.930	9911	10770	23
563	74	10182.527	9855	11861	101	10206.347	9735	11432	132	10110.606	9900	10866	65	10017.723	9922	10451	83	10246.603	9851	11310	77	10207.883	9887	11466	38	10297.158	9895	11353	86	10215.197	9910	11959	93	10106.226	9856	10780	45	10084.000	9850	10769	62	10099.436	9841	10898	71	10102.789	9891	10815	23
564	74	10180.284	9920	11425	101	10228.198	9925	11770	132	10056.818	9855	11247	65	10077.016	9904	11458	83	10207.591	9909	11540	77	10161.104	9903	11057	38	10233.947	9888	11693	86	10125.523	9945	11076	93	10096.624	9866	11956	45	10210.934	9856	11297	62	10153.451	9842	10944	71	10079.563	9926	10702	23
565	74	10162.135	9895	11224	101	10224.416	9922	11245	132	10063.667	9927	11060	65	10059.431	9925	10658	83	10174.289	9924	11761	77	10120.584	9859	11307	38	10231.211	9909	11035	86	10071.209	9922	10731	93	10108.635	9856	11050	45	10156.355	9918	10945	62	10155.742	9882	11314	71	10034.803	9938	10646	23
566	74	10123.162	9863	10905	101	10203.495	9921	11141	132	10111.144	9863	10738	65	10106.877	9918	10677	83	10314.325	9929	11511	77	10078.468	9879	10742	38	10200.500	9861	10922	86	10085.523	9831	11494	93	10041.796	9899	10617	45	10167.688	9710	11476	62	10146.919	9865	10851	71	10090.408	9915	10985	23
567	74	10129.852	9862	10691	101	10108.842	9861	11062	132	10066.947	9914	10692	65	10082.969	9918	10633	83	10220.350	9918	11873	77	10112.156	9913	11273	38	10269.815	9909	11379	86	10063.535	9921	11381	93	10053.408	9902	10795	45	10123.312	9875	11042	62	10160.339	9862	11271	71	10130.057	9889	11167	23
568	74	10075.500	9881	10843	101	10204.198	9777	11378	132	10049.863	9899	10660	65	10017.646	9929	10303	83	10208.241	9906	12139	77	10074.792	9857	10961	38	10133.447	9935	10784	86	10087.768	9894	11071	93	10019.882	9909	10266	45	10235.467	9911	11333	62	10276.678	9852	11225	71	10107.281	9914	11016	23
569	74	10190.176	9908	11025	101	10213.455	9902	11470	132	10077.478	9895	10787	65	10144.784	9842	11289	83	10162.445	9738	11057	77	10075.441	9922	10600	38	10298.921	9916	11865	86	10143.559	9861	11207	93	10053.570	9891	10442	45	10140.556	9889	10757	62	10074.613	9900	10584	71	10160.451	9876	10964	23
570	74	10203.905	9850	10745	101	10163.445	9922	11370	132	10115.280	9883	10944	65	10067.508	9894	10422	83	10184.434	9909	11198	77	10087.064	9853	10904	38	10159.158	9918	10859	86	10031.303	9892	10388	93	10078.419	9894	10779	45	10144.223	9907	11098	62	10233.193	9904	11137	71	10049.746	9908	10413	23
571	74	10131.378	9948	11165	101	10100.495	9886	10737	132	10068.637	9886	10910	65	10092.308	9920	10703	83	10152.277	9857	11078	77	10140.260	9900	10949	38	10223.947	9914	10873	86	10054.069	9901	10658	93	10110.301	9838	11316	45	10094.178	9882	10710	62	10141.500	9855	11389	71	10022.281	9925	10253	23
572	74	10128.148	9817	11528	101	10082.772	9915	10831	132	10050.182	9908	10618	65	10054.615	9792	10742	83	10265.350	9869	11526	77	10060.637	9866	11092	38	10221.632	9914	11218	86	10056.628	9919	10708	93	10083.419	9928	10579	45	10156.400	9940	11010	62	10099.839	9931	10920	71	10049.085	9815	10963	23
573	74	10140.405	9850	11284	101	10035.842	9958	10279	132	10097.234	9885	10874	65	10042.800	9909	10421	83	10169.481	9930	10659	77	10150.039	9928	11200	38	10109.315	9914	10606	86	10096.407	9849	10845	93	10056.828	9905	11158	45	10062.578	9926	10432	62	10164.451	9908	11100	71	10081.042	9889	10853	23
574	74	10071.243	9920	10744	101	10051.208	9926	10494	132	10048.553	9879	10736	65	10003.815	9913	10131	83	10158.844	9850	12360	77	10125.714	9883	11034	38	10174.658	9921	10864	86	10106.919	9891	10938	93	10042.011	9923	10487	45	10094.533	9873	10799	62	10259.081	9839	11170	71	10087.704	9930	10789	23
575	74	10056.892	9885	10712	101	10089.822	9898	10925	132	10045.924	9913	10511	65	10049.077	9925	10505	83	10232.313	9932	11116	77	10149.247	9899	11019	38	10084.789	9883	10384	86	10105.407	9927	10975	93	10064.871	9943	10890	45	10031.155	9906	10265	62	10199.354	9869	11085	71	10042.662	9889	10879	23
576	74	10052.959	9906	10341	101	10055.099	9926	10455	132	10104.818	9892	11381	65	10110.077	9883	10823	83	10150.952	9883	10957	77	10095.520	9859	10920	38	10136.079	9872	10733	86	10091.187	9873	10824	93	10079.301	9888	11267	45	10033.134	9940	10357	62	10222.983	9830	12532	71	10107.746	9867	11294	23
577	74	10130.865	9893	11200	101	10065.574	9905	10982	132	10066.932	9878	10722	65	10021.400	9926	10335	83	10153.952	9843	10931	77	10125.909	9897	11547	38	10104.105	9929	10546	86	10108.803	9879	10646	93	10102.419	9794	11503	45	10034.045	9937	10551	62	10126.500	9873	10621	71	10028.437	9903	10644	23
578	74	10043.784	9834	10546	101	10091.029	9914	11049	132	10068.484	9828	10913	65	10035.200	9935	10364	83	10239.072	9830	11148	77	10101.013	9886	10937	38	10089.500	9916	11291	86	10089.360	9927	11328	93	10132.753	9931	11721	45	10040.533	9907	10681	62	10192.871	9911	10944	71	10128.676	9882	11139	23
579	74	10081.108	9891	10740	101	10079.980	9909	11017	132	10069.129	9867	11578	65	10020.185	9862	10298	83	10148.519	9894	10966	77	10140.416	9853	11493	38	10065.421	9898	11322	86	10031.709	9908	10582	93	10034.183	9926	10654	45	10087.400	9873	10973	62	10178.226	9877	10717	71	10056.761	9850	10622	23
580	74	10036.352	9904	10643	101	10060.881	9909	10853	132	10063.091	9856	10897	65	10043.508	9859	11013	83	10134.519	9875	11876	77	10073.272	9908	10964	38	10018.132	9923	10416	86	10080.431	9916	10911	93	10101.710	9887	10949	45	10090.622	9896	10702	62	10127.000	9763	10756	71	10029.028	9891	10640	23
581	74	10079.595	9914	11016	101	10096.178	9850	11414	132	10041.234	9898	11100	65	10109.692	9916	10732	83	10171.808	9803	11603	77	10075.377	9938	11059	38	10118.868	9917	11245	86	10021.453	9919	10262	93	10086.226	9896	10653	45	10035.223	9919	10694	62	10140.807	9819	11427	71	10028.774	9852	10681	23
582	74	10071.392	9856	11203	101	10085.020	9913	10735	132	10077.659	9856	11098	65	10053.600	9926	10822	83	10256.952	9899	10903	77	10118.013	9935	10944	38	10062.737	9967	10310	86	10100.221	9915	11390	93	10068.333	9911	10899	45	10053.312	9890	11057	62	10230.307	9932	11251	71	10049.127	9890	10654	23
583	74	10138.581	9907	11087	101	10030.445	9905	10475	132	10065.394	9893	10803	65	10073.615	9905	10845	83	10216.325	9817	11474	77	10148.546	9865	10822	38	10070.474	9927	10344	86	10079.477	9889	10581	93	10111.635	9888	10878	45	10048.289	9907	10491	62	10172.936	9828	11430	71	10087.958	9864	10720	23
584	74	10067.148	9876	10628	101	10071.713	9939	10809	132	10103.478	9888	10807	65	10030.200	9924	10506	83	10112.000	9910	10713	77	10194.052	9934	11679	38	10060.447	9888	10557	86	10100.779	9906	10933	93	10103.968	9875	11423	45	10035.155	9943	10273	62	10108.678	9911	10641	71	10045.577	9928	10419	23
585	74	10108.203	9908	11093	101	10073.921	9899	11110	132	10065.599	9881	10866	65	10055.308	9914	10807	83	10169.723	9907	10887	77	10040.571	9871	10804	38	10016.211	9936	10117	86	10037.675	9896	10639	93	10073.226	9901	10962	45	10032.223	9945	10502	62	10148.581	9920	10947	71	10075.873	9917	10467	23
586	74	10079.108	9912	10668	101	10062.673	9920	10789	132	10073.879	9896	11118	65	10026.292	9925	10336	83	10148.012	9921	11639	77	10133.312	9884	10840	38	10110.132	9921	10835	86	10110.093	9906	11045	93	10021.150	9897	10457	45	10046.756	9928	10674	62	10103.629	9912	10687	71	10112.986	9908	11420	23
587	74	10063.095	9929	10855	101	10028.188	9897	10504	132	10041.613	9921	10858	65	10043.354	9905	10903	83	10126.133	9887	10794	77	10234.559	9941	11192	38	10100.079	9864	10691	86	10084.803	9944	11248	93	10070.667	9877	10642	45	10079.822	9916	11194	62	10264.113	9890	11157	71	10037.732	9934	10642	23
588	74	10028.757	9924	10296	101	10053.337	9902	10487	132	10036.409	9901	10924	65	10030.523	9916	10383	83	10186.422	9787	11461	77	10126.363	9888	10936	38	10032.211	9921	10308	86	10095.047	9809	10992	93	10041.430	9894	10576	45	10043.578	9922	10562	62	10062.307	9944	10493	71	10025.915	9911	10189	23
589	74	10064.595	9929	10928	101	10062.268	9929	10331	132	10090.538	9895	10838	65	10021.031	9927	10362	83	10148.133	9931	10910	77	10136.974	9934	10897	38	10087.868	9938	10632	86	10028.291	9901	10365	93	10086.236	9931	11435	45	10049.422	9921	10431	62	10158.307	9931	11474	71	10025.155	9891	10359	23
590	74	10121.189	9846	11106	101	10042.010	9833	10439	132	10028.220	9820	10719	65	10031.477	9921	10434	83	10240.012	9907	11340	77	10093.221	9906	10910	38	10028.579	9914	10291	86	10084.431	9827	11014	93	10053.688	9866	10797	45	10069.800	9937	10729	62	10106.887	9952	10682	71	10019.746	9923	10455	23
591	74	10015.257	9925	10426	101	10032.782	9936	10380	132	10025.272	9913	10639	65	10027.431	9921	10721	83	10145.699	9840	11083	77	10099.987	9879	10765	38	10013.105	9921	10157	86	10021.197	9923	10361	93	10059.914	9910	10668	45	10015.378	9942	10104	62	10170.903	9884	10870	71	10025.353	9835	10400	23
592	74	10060.838	9865	10373	101	10101.237	9876	11221	132	10038.500	9902	10609	65	10018.046	9892	10328	83	10118.301	9917	10832	77	10091.013	9861	10815	38	10104.868	9926	11025	86	10077.896	9864	11043	93	10069.710	9880	10852	45	10013.533	9914	10154	62	10138.000	9902	10754	71	10068.943	9907	10811	23
593	74	10079.446	9919	10669	101	10121.050	9891	10970	132	10053.492	9927	10847	65	10013.385	9895	10138	83	10158.361	9926	10787	77	10193.156	9868	12677	38	10095.474	9931	10976	86	10048.628	9908	10695	93	10031.451	9901	10441	45	10055.045	9909	10574	62	10223.000	9842	11198	71	10022.155	9916	10360	23
594	74	10069.433	9904	11161	101	10055.228	9855	10740	132	10042.417	9912	10547	65	10054.354	9920	10650	83	10168.819	9906	11244	77	10121.740	9930	11091	38	10099.053	9910	10768	86	10062.744	9913	10808	93	10059.871	9915	10600	45	10099.267	9825	11432	62	10189.210	9898	10838	71	10076.563	9867	10894	23
595	74	10068.729	9914	11222	101	10051.812	9778	11274	132	10103.984	9884	10736	65	10014.569	9925	10130	83	10293.120	9874	11663	77	10138.169	9931	11032	38	10073.474	9950	10543	86	10060.813	9925	10654	93	10077.000	9929	10731	45	10023.578	9942	10393	62	10204.678	9909	10943	71	10059.873	9872	10992	23
596	74	10048.905	9918	11053	101	10037.089	9893	10691	132	10054.266	9879	10885	65	10034.923	9918	10409	83	10170.192	9886	10925	77	10105.520	9909	10739	38	10014.500	9919	10100	86	10064.500	9885	10658	93	10054.989	9903	10751	45	10071.556	9917	11394	62	10143.468	9897	10763	71	10072.112	9866	10537	23
597	74	10057.324	9894	10730	101	10071.218	9907	10655	132	10064.068	9922	11093	65	10021.123	9904	10339	83	10089.470	9882	11292	77	10084.377	9931	10529	38	10015.685	9900	10141	86	10091.663	9928	10996	93	10089.043	9876	10692	45	10049.312	9921	10462	62	10266.081	9848	11615	71	10052.380	9930	10578	23
598	74	10058.067	9932	10774	101	10018.732	9918	10263	132	10113.106	9857	11351	65	10029.385	9916	10280	83	10251.844	9895	11262	77	10093.194	9896	10776	38	10011.579	9936	10074	86	10126.081	9842	10869	93	10086.333	9872	10970	45	10037.355	9935	10233	62	10117.242	9905	11630	71	10047.395	9922	10673	23
599	74	10088.203	9896	10590	101	10041.940	9912	10717	132	10041.000	9912	10672	65	10054.093	9918	10386	83	10269.783	9655	13006	77	10090.714	9915	11094	38	10038.947	9962	10705	86	10096.896	9926	10979	93	10093.494	9914	10743	45	10030.244	9899	10437	62	10039.807	9907	10349	71	10044.563	9902	10656	23
600	74	10096.757	9866	10829	101	10037.871	9913	10622	132	10071.318	9835	11085	65	10030.646	9948	10200	83	10281.711	9798	11854	77	10159.662	9814	11087	38	10055.974	9865	10321	86	10180.221	9872	10883	93	10123.150	9922	10623	45	10040.267	9873	10574	62	10104.758	9880	10551	71	10053.761	9907	10523	23
601	74	10068.771	9894	10901	101	10057.386	9868	10748	132	10133.484	9862	11269	65	10033.477	9932	10441	83	10137.903	9901	11554	77	10056.936	9881	10565	38	10021.105	9964	10092	86	10302.559	9885	12429	93	10233.440	9923	11291	45	10040.645	9937	10596	62	10157.274	9916	11852	71	10031.437	9956	10315	23
602	74	10157.324	9795	12318	101	10092.287	9918	11090	132	10123.189	9849	10975	65	10110.000	9876	10809	83	10144.000	9788	11406	77	10062.169	9882	10747	38	10138.921	9876	10912	86	10118.791	9914	11343	93	10192.517	9915	11039	45	10020.223	9932	10267	62	10059.242	9895	10458	71	10052.226	9911	10643	23
603	74	10154.027	9845	10998	101	10036.040	9919	10528	132	10099.606	9852	11513	65	10060.615	9927	10800	83	10105.566	9933	10916	77	10028.637	9897	11205	38	10105.658	9898	10623	86	10295.419	9854	12292	93	10292.408	9906	11519	45	10023.066	9933	10185	62	10066.678	9915	10776	71	10075.774	9897	11018	23
604	74	10081.176	9888	10450	101	10036.940	9900	10731	132	10158.311	9884	11589	65	10086.585	9905	11125	83	10119.229	9912	11265	77	10043.286	9879	10609	38	10140.105	9920	11345	86	10253.523	9872	11340	93	10189.215	9857	11193	45	10066.089	9935	10457	62	10123.178	9922	11458	71	10084.239	9908	10637	23
605	74	10188.514	9913	11485	101	10069.634	9886	10643	132	10168.137	9778	11488	65	10048.907	9951	10441	83	10120.711	9878	10584	77	10096.936	9901	10930	38	10140.132	9931	10959	86	10201.419	9856	11148	93	10088.646	9920	10730	45	10025.312	9919	10231	62	10073.000	9911	10712	71	10093.873	9893	10534	23
606	74	10055.000	9895	10811	101	10103.742	9878	11216	132	10179.803	9792	11809	65	10108.631	9897	10815	83	10017.024	9924	10169	77	10015.363	9924	10269	38	10155.447	9847	10928	86	10228.441	9904	11162	93	10217.764	9878	12031	45	10034.934	9952	10231	62	10054.564	9872	10354	71	10153.014	9743	11835	23
607	74	10131.514	9921	11044	101	10038.871	9916	10841	132	10159.447	9928	11242	65	10095.123	9906	10872	83	10024.145	9923	10446	77	10108.844	9881	11280	38	10118.526	9940	10748	86	10228.756	9897	11510	93	10209.258	9871	11441	45	10085.489	9943	10593	62	10025.597	9934	10335	71	10148.437	9892	10986	23
608	74	10129.892	9852	10726	101	10117.663	9780	11291	132	10188.833	9787	11710	65	10094.492	9856	11343	83	10056.350	9849	11407	77	10015.260	9918	10252	38	10193.447	9890	10950	86	10177.768	9929	11015	93	10199.387	9762	10969	45	10045.444	9944	10402	62	10004.483	9919	10092	71	10127.930	9894	10940	23
609	74	10127.297	9895	11210	101	10037.386	9929	10463	132	10215.303	9923	11247	65	10145.308	9929	10936	83	10034.530	9889	10773	77	10042.753	9927	10575	38	10149.158	9918	10763	86	10216.419	9895	11216	93	10182.000	9861	11266	45	10014.978	9938	10123	62	10082.983	9940	10729	71	10067.310	9919	10641	23
610	74	10246.027	9792	11463	101	10086.000	9891	10869	132	10243.349	9872	11359	65	10063.646	9927	10548	83	10063.145	9882	11015	77	10037.831	9879	10470	38	10074.553	9893	10696	86	10171.163	9883	11223	93	10262.408	9885	11240	45	10048.111	9933	10395	62	10029.081	9848	10259	71	10060.704	9904	10376	23
611	74	10086.689	9913	11185	101	10082.099	9847	11018	132	10147.954	9869	11248	65	10133.692	9793	11453	83	10052.867	9904	10564	77	10022.806	9923	10323	38	10209.342	9932	11240	86	10216.197	9856	11195	93	10203.882	9911	11089	45	10078.066	9930	10943	62	10115.774	9905	11169	71	10123.704	9885	11013	23
612	74	10057.041	9936	10507	101	10047.574	9896	10781	132	10197.530	9920	11680	65	10105.000	9907	10992	83	10064.072	9933	11102	77	10022.441	9862	10346	38	10103.211	9888	10885	86	10080.035	9908	10878	93	10158.430	9859	11782	45	10075.089	9848	10702	62	10075.129	9878	10833	71	10123.395	9920	11321	23
613	74	10089.027	9933	10453	101	10064.356	9907	10753	132	10211.833	9826	11969	65	10139.415	9845	11068	83	10023.735	9907	10488	77	10071.857	9915	10683	38	10102.026	9907	10631	86	10234.535	9895	11863	93	10210.204	9780	11173	45	10058.822	9928	11179	62	10034.387	9902	10545	71	10151.719	9858	11288	23
614	74	10076.946	9887	10744	101	10039.673	9842	10614	132	10152.667	9889	12278	65	10131.770	9933	11058	83	10132.024	9901	10870	77	10101.987	9758	11020	38	10098.158	9938	10904	86	10163.500	9887	11201	93	10214.419	9873	11333	45	10052.223	9905	10485	62	10096.983	9856	10907	71	10191.408	9931	11395	23
615	74	10186.554	9913	11611	101	10075.198	9896	11299	132	10147.113	9875	10948	65	10251.415	9844	11029	83	10038.880	9926	10524	77	10024.870	9895	10276	38	10066.974	9879	10621	86	10157.256	9916	11217	93	10239.549	9882	11201	45	10024.667	9952	10186	62	10010.436	9957	10110	71	10110.535	9844	10920	23
616	74	10067.757	9914	10824	101	10027.574	9901	10530	132	10175.818	9847	11415	65	10044.754	9918	10300	83	10087.555	9834	10849	77	10058.806	9896	10602	38	10069.921	9942	10402	86	10147.697	9911	11583	93	10273.667	9887	11250	45	10121.022	9927	10696	62	10046.968	9943	10943	71	10122.324	9855	10777	23
617	74	10120.459	9882	10680	101	10067.139	9910	10954	132	10155.530	9877	11016	65	10104.308	9896	10805	83	10062.397	9878	10947	77	10016.792	9920	10392	38	10094.395	9873	10512	86	10198.140	9870	11213	93	10190.882	9902	11866	45	10062.578	9924	10617	62	10078.790	9777	11676	71	10097.127	9887	11191	23
618	74	10067.473	9912	10639	101	10080.653	9820	10958	132	10112.076	9732	11304	65	10233.984	9913	11408	83	10025.253	9914	10251	77	10011.623	9913	10114	38	10013.815	9922	10073	86	10249.151	9907	11700	93	10159.247	9859	11103	45	10044.400	9921	10525	62	10041.371	9935	10428	71	10062.831	9920	10652	23
619	74	10071.067	9921	11199	101	10078.060	9892	11163	132	10180.704	9850	11352	65	10128.000	9867	11140	83	10043.386	9924	10343	77	10060.078	9892	11118	38	10042.947	9887	10452	86	10207.547	9889	11559	93	10178.129	9879	11589	45	10008.111	9923	10101	62	10069.871	9885	10726	71	10111.521	9883	11001	23
620	74	10146.419	9851	11327	101	10042.277	9904	10613	132	10164.659	9809	11396	65	10086.538	9890	10476	83	10046.530	9938	10598	77	10027.233	9893	10690	38	10138.974	9864	10877	86	10228.803	9865	11771	93	10228.258	9835	11367	45	10060.267	9944	10599	62	10028.919	9949	10211	71	10092.789	9792	10996	23
621	74	10086.041	9882	10760	101	10070.218	9908	10702	132	10193.326	9876	11294	65	10132.738	9869	11165	83	10023.120	9903	10569	77	10037.324	9883	10740	38	10048.421	9922	10346	86	10262.441	9938	11212	93	10141.376	9909	11117	45	10040.533	9934	10155	62	10051.871	9942	10392	71	10135.380	9915	11552	23
622	74	10043.041	9897	10553	101	10101.188	9845	10783	132	10202.242	9755	11771	65	10095.046	9961	10838	83	10144.241	9909	10762	77	10017.221	9829	10354	38	10080.421	9852	11257	86	10133.372	9897	10966	93	10117.365	9923	10966	45	10073.533	9950	10406	62	10026.274	9884	10533	71	10130.577	9926	10854	23
623	74	10069.271	9937	10707	101	10063.634	9947	10355	132	10144.106	9887	11314	65	10140.538	9860	11062	83	10044.156	9866	10777	77	10065.767	9908	10978	38	10061.342	9957	10290	86	10132.431	9888	10870	93	10197.322	9863	11338	45	10046.444	9934	10532	62	10021.629	9915	10463	71	10119.296	9929	11092	23
624	74	10075.905	9909	10972	101	10087.713	9897	11018	132	10067.432	9866	11343	65	10117.031	9879	10855	83	10033.650	9918	10687	77	10021.194	9935	10176	38	10080.132	9870	10809	86	10156.012	9934	10909	93	10109.914	9877	10630	45	10041.934	9928	10466	62	10071.871	9916	10665	71	10068.647	9878	10828	23
625	74	10071.514	9894	10726	101	10056.940	9848	10562	132	10173.909	9861	11388	65	10105.477	9876	10853	83	10082.072	9897	10912	77	10050.091	9916	10609	38	10116.368	9916	10749	86	10244.407	9882	11723	93	10180.451	9915	11322	45	10123.667	9911	10626	62	10067.678	9888	10515	71	10162.943	9844	10881	23
626	74	10063.135	9899	10714	101	10051.861	9884	10490	132	10166.076	9934	11326	65	10196.954	9834	11232	83	10037.759	9868	10597	77	10020.870	9925	10165	38	10075.711	9916	11159	86	10189.860	9845	11855	93	10169.613	9845	11285	45	10069.200	9921	11027	62	10024.064	9915	10302	71	10158.930	9907	11088	23
627	74	10072.919	9913	10704	101	10030.505	9928	10296	132	10153.008	9899	11213	65	10058.800	9862	10759	83	10060.687	9736	11044	77	10018.818	9933	10242	38	10132.500	9866	11090	86	10169.628	9842	11485	93	10116.764	9884	11126	45	10068.955	9944	10427	62	10019.322	9928	10331	71	10061.859	9906	10699	23
628	74	10101.324	9847	11090	101	10054.822	9898	10530	132	10169.734	9742	11680	65	10124.661	9897	11223	83	10063.445	9912	10688	77	10059.961	9923	10448	38	10015.395	9933	10094	86	10164.791	9823	10745	93	10175.118	9859	11124	45	10077.822	9922	11492	62	10088.742	9886	10981	71	10113.972	9912	11129	23
629	74	10073.027	9925	11265	101	10034.971	9875	10610	132	10137.394	9885	11163	65	10111.323	9825	11282	83	10056.867	9945	10548	77	10046.416	9869	10743	38	10059.026	9903	10634	86	10185.465	9906	11259	93	10193.118	9784	11366	45	10019.622	9929	10319	62	10072.178	9834	11123	71	10118.239	9897	11029	23
630	74	10084.757	9896	10973	101	10067.198	9925	10978	132	10130.167	9918	11446	65	10057.723	9937	10729	83	10079.892	9878	10720	77	10029.390	9948	10381	38	10152.685	9846	11002	86	10151.872	9814	11276	93	10238.936	9862	11406	45	10056.934	9924	10405	62	10047.854	9935	10647	71	10095.958	9847	10899	23
631	74	10032.648	9911	10442	101	10101.822	9905	11486	132	10118.454	9815	11125	65	10156.062	9832	10969	83	10052.386	9929	10541	77	10028.429	9876	10502	38	10019.579	9923	10153	86	10137.465	9922	11256	93	10076.430	9899	10965	45	10033.045	9924	10400	62	10052.242	9961	10709	71	10063.803	9927	10543	23
632	74	10067.243	9925	10799	101	10036.069	9878	10405	132	10090.621	9882	10875	65	10045.462	9909	10489	83	10047.627	9918	10774	77	10083.493	9883	10599	38	10037.185	9947	10432	86	10059.407	9887	10891	93	10109.075	9873	11214	45	10076.622	9898	11055	62	10060.129	9902	10417	71	10075.366	9944	10687	23
633	74	10031.905	9914	10496	101	10045.376	9941	10545	132	10084.962	9900	11229	65	10070.123	9911	10776	83	10056.373	9918	10833	77	10032.286	9905	10542	38	10101.263	9950	10810	86	10048.187	9916	10758	93	10095.710	9878	10861	45	10088.422	9909	10617	62	10158.451	9917	10967	71	10041.803	9910	10844	23
634	74	10050.135	9893	10474	101	10037.337	9906	10513	132	10100.720	9876	11007	65	10068.000	9852	10898	83	10040.265	9922	10338	77	10029.338	9907	10632	38	10210.947	9900	11041	86	10115.569	9903	11095	93	10098.635	9887	10713	45	10039.511	9862	10535	62	10109.387	9908	10628	71	10064.690	9840	11105	23
635	74	10115.338	9917	11215	101	10050.950	9907	10637	132	10054.258	9875	10972	65	10062.369	9927	10573	83	10156.650	9903	11805	77	10076.974	9916	10758	38	10211.421	9886	10978	86	10086.349	9887	11575	93	10129.494	9846	11139	45	10045.066	9912	10350	62	10073.678	9939	10988	71	10096.620	9891	11254	23
636	74	10074.000	9938	10776	101	10060.921	9909	10698	132	10059.742	9924	10548	65	10055.093	9863	10553	83	10147.855	9919	11553	77	10036.767	9908	10618	38	10101.211	9875	11960	86	10064.244	9954	10396	93	10116.570	9900	11740	45	10013.600	9923	10078	62	10140.661	9928	11056	71	10087.972	9899	10937	23
637	74	10043.135	9910	11239	101	10031.307	9874	10653	132	10085.228	9902	11003	65	10024.907	9942	10342	83	10068.084	9931	10497	77	10018.806	9927	10114	38	10023.605	9926	10184	86	10103.256	9926	11341	93	10104.387	9854	10618	45	10066.178	9928	10352	62	10125.613	9932	10964	71	10058.789	9903	10415	23
638	74	10070.703	9926	11033	101	10067.742	9921	10931	132	10050.424	9863	11133	65	10067.216	9911	10959	83	10094.097	9892	10516	77	10059.013	9924	10552	38	10075.974	9936	10595	86	10053.197	9929	10405	93	10030.839	9902	10546	45	10045.467	9929	10215	62	10113.436	9870	11591	71	10092.972	9892	10980	23
639	74	10012.433	9893	10201	101	10076.168	9844	10801	132	10069.901	9878	11179	65	10062.308	9913	10666	83	10107.603	9923	10882	77	10072.208	9915	10618	38	10082.685	9860	10563	86	10086.349	9916	10555	93	10051.807	9909	10805	45	10094.333	9927	10913	62	10142.822	9907	10927	71	10026.296	9896	10438	23
640	74	10050.527	9899	10444	101	10055.109	9896	10520	132	10080.599	9837	11406	65	10007.077	9933	10102	83	10273.072	9905	11486	77	10052.714	9868	10620	38	10018.421	9916	10206	86	10065.372	9881	10527	93	10068.882	9905	10700	45	10026.400	9953	10243	62	10172.564	9805	10981	71	10050.226	9906	10531	23
641	74	10059.229	9914	10824	101	10042.931	9914	10377	132	10131.546	9856	11406	65	10052.692	9926	10566	83	10161.097	9900	11371	77	10117.416	9855	10819	38	10035.053	9910	10618	86	10113.535	9916	10892	93	10046.893	9897	10997	45	10008.200	9926	10095	62	10163.097	9863	11248	71	10138.197	9795	10949	23
642	74	10016.892	9913	10345	101	10056.684	9888	11308	132	10045.266	9901	11045	65	10023.477	9923	10356	83	10135.627	9934	11088	77	10068.806	9920	11157	38	10053.632	9910	10513	86	10092.372	9896	11225	93	10055.979	9903	11132	45	10059.533	9929	10511	62	10074.371	9922	10489	71	10065.197	9917	10769	23
643	74	10084.865	9929	11005	101	10067.277	9901	10701	132	10064.151	9896	10538	65	10066.784	9923	10855	83	10175.277	9768	11127	77	10136.507	9923	10728	38	10089.053	9922	10521	86	10059.303	9929	10570	93	10029.570	9922	10455	45	10033.733	9915	10416	62	10245.129	9867	11238	71	10013.310	9904	10254	23
644	74	10034.324	9921	10459	101	10050.366	9917	10613	132	10034.962	9876	10694	65	10051.339	9917	10497	83	10171.277	9894	11435	77	10066.000	9822	10648	38	10037.315	9870	10389	86	10030.825	9918	10313	93	10071.032	9881	10897	45	10096.600	9906	10829	62	10213.322	9877	11135	71	10040.901	9925	10456	23
645	74	10091.041	9873	10758	101	10102.099	9887	11597	132	10054.068	9877	10907	65	10034.646	9947	10363	83	10253.048	9828	11298	77	10097.247	9916	10768	38	10056.158	9921	10768	86	10057.500	9921	10916	93	10068.527	9903	10998	45	10060.289	9937	10459	62	10087.951	9835	10753	71	10021.761	9886	10468	23
646	74	10015.054	9931	10121	101	10042.634	9907	10731	132	10032.538	9897	10956	65	10050.554	9909	11088	83	10065.084	9895	10674	77	10100.286	9925	11062	38	10068.289	9927	10822	86	10086.349	9920	11093	93	10043.183	9887	10892	45	10068.600	9918	10934	62	10177.146	9799	12606	71	10066.943	9897	10659	23
647	74	10017.257	9910	10583	101	10045.792	9924	10589	132	10046.728	9908	10883	65	10052.631	9924	10542	83	10134.397	9869	11821	77	10112.169	9917	10846	38	10034.158	9929	10440	86	10021.523	9938	10264	93	10045.538	9854	11032	45	10065.622	9939	10558	62	10143.919	9875	11397	71	10027.451	9828	10354	23
648	74	10108.541	9836	11487	101	10085.594	9900	10792	132	10070.901	9877	10694	65	10007.385	9931	10081	83	10173.422	9850	11131	77	10148.610	9913	10756	38	10187.842	9867	10803	86	10015.325	9912	10140	93	10025.064	9911	10366	45	10011.378	9930	10085	62	10120.549	9858	10756	71	10084.423	9870	10990	23
649	74	10068.500	9863	10850	101	10074.911	9834	11236	132	10080.962	9917	11009	65	10036.831	9901	10471	83	10209.241	9806	11564	77	10099.792	9919	11294	38	10063.026	9924	10664	86	10055.012	9885	10702	93	10027.560	9923	10341	45	10150.889	9838	11298	62	10272.178	9843	11493	71	10035.000	9902	10884	23
650	74	10092.419	9843	11152	101	10058.832	9882	10649	132	10083.954	9824	11461	65	10027.770	9881	10265	83	10138.844	9904	11335	77	10100.402	9871	11138	38	10041.658	9916	10485	86	10079.325	9849	10787	93	10018.753	9939	10183	45	10136.600	9881	10604	62	10147.661	9854	11163	71	10048.817	9928	10823	23
651	74	10025.081	9895	10372	101	10086.534	9920	11152	132	10062.667	9921	10900	65	10047.523	9845	10772	83	10253.061	9876	11296	77	10123.272	9811	10859	38	10013.237	9917	10180	86	10013.116	9886	10173	93	10027.678	9898	10455	45	10019.934	9959	10120	62	10230.049	9772	11167	71	10054.465	9907	10596	23
652	74	10060.743	9898	10538	101	10063.109	9839	10739	132	10052.734	9884	11067	65	10049.462	9929	10654	83	10216.819	9901	11035	77	10074.792	9852	11171	38	10079.395	9782	11052	86	10044.559	9902	10652	93	10052.742	9869	10990	45	10008.934	9944	10104	62	10198.758	9852	11686	71	10035.774	9914	10948	23
653	74	10050.946	9906	10396	101	10087.713	9861	10668	132	10066.841	9883	10935	65	10097.708	9895	11192	83	10213.108	9938	11390	77	10168.480	9862	10881	38	10040.447	9893	10995	86	10043.547	9928	10452	93	10072.581	9882	10539	45	10061.688	9886	10464	62	10094.726	9894	10958	71	10041.479	9884	10992	23
654	74	10096.865	9888	11289	101	10057.693	9930	10609	132	10053.432	9866	10902	65	10033.677	9911	10625	83	10233.578	9813	11505	77	10073.454	9932	10766	38	10032.053	9907	10204	86	10038.616	9853	10615	93	10055.118	9886	10621	45	10024.711	9913	10195	62	10133.339	9819	10984	71	10069.761	9946	10670	23
655	74	10070.933	9932	10821	101	10083.247	9822	10870	132	10088.159	9877	11042	65	10104.523	9885	10746	83	10148.097	9911	10959	77	10160.272	9726	11890	38	10103.026	9896	10921	86	10056.697	9924	10691	93	10035.494	9906	10491	45	10069.911	9906	10523	62	10181.017	9881	11012	71	10049.662	9916	10484	23
656	74	10064.365	9907	10702	101	10021.129	9911	10355	132	10075.637	9920	10814	65	10063.292	9884	10863	83	10181.061	9922	11204	77	10120.402	9898	11222	38	10076.685	9914	10723	86	10070.256	9938	10724	93	10045.107	9922	10705	45	10071.777	9937	10516	62	10132.983	9935	11022	71	10064.676	9944	10878	23
657	74	10052.095	9881	10379	101	10065.960	9812	10884	132	10067.644	9891	10817	65	10028.016	9946	10423	83	10354.808	9886	13173	77	10113.883	9902	11302	38	10135.026	9917	10669	86	10024.407	9873	10458	93	10069.807	9886	10908	45	10105.400	9913	10767	62	10042.597	9912	10607	71	10059.296	9923	10722	23
658	74	10116.689	9881	10683	101	10078.060	9911	10566	132	10066.863	9846	10744	65	10024.938	9938	10482	83	10199.313	9865	11044	77	10177.753	9898	11315	38	10110.315	9892	10615	86	10059.675	9839	11066	93	10080.440	9871	11013	45	10015.711	9954	10088	62	10121.274	9900	10683	71	10083.070	9878	10565	23
659	74	10077.041	9904	10710	101	10086.466	9901	10652	132	10089.016	9887	11020	65	10057.923	9946	10375	83	10174.952	9875	11509	77	10116.338	9877	10755	38	10123.632	9925	10863	86	10094.221	9920	11167	93	10053.140	9896	10928	45	10199.378	9872	10925	62	10251.000	9953	11557	71	10087.155	9930	10727	23
660	74	10095.095	9903	10569	101	10169.406	9881	11340	132	10059.151	9892	10696	65	10022.093	9942	10167	83	10201.470	9877	11260	77	10077.870	9904	10670	38	10337.289	9887	11842	86	10096.941	9775	10947	93	10067.688	9926	11098	45	10121.845	9958	10847	62	10185.678	9923	10828	71	10053.915	9925	10632	23
661	74	10102.027	9876	10852	101	10198.010	9856	11475	132	10064.106	9920	10844	65	10023.154	9900	10403	83	10248.000	9922	11324	77	10104.637	9919	11020	38	10118.895	9936	10945	86	10083.175	9901	10770	93	10082.215	9859	10872	45	10121.934	9900	10749	62	10102.919	9919	10631	71	10091.958	9911	10486	23
662	74	10171.162	9889	10892	101	10193.148	9887	10981	132	10073.492	9876	10769	65	10043.246	9923	10371	83	10263.627	9912	11356	77	10119.233	9851	11681	38	10138.526	9971	11012	86	10093.128	9872	11286	93	10031.021	9912	10459	45	10292.578	9910	11638	62	10102.113	9914	10786	71	10064.070	9917	10779	23
663	74	10241.135	9925	11544	101	10219.445	9855	11803	132	10032.197	9911	10471	65	10089.646	9924	10588	83	10182.867	9913	11059	77	10094.480	9920	11036	38	10131.737	9915	10902	86	10098.768	9869	10674	93	10076.850	9901	10790	45	10319.756	9890	11758	62	10136.758	9885	10855	71	10088.465	9873	11045	23
664	74	10200.135	9923	12150	101	10191.594	9908	10955	132	10054.462	9908	10742	65	10055.846	9934	10601	83	10189.012	9843	11400	77	10194.637	9867	11089	38	10157.132	9860	10970	86	10083.709	9873	10994	93	10094.549	9901	10900	45	10142.444	9910	10939	62	10225.517	9826	11347	71	10053.408	9878	10763	23
665	74	10189.297	9905	11204	101	10259.732	9878	11492	132	10100.144	9900	10712	65	10046.738	9899	10557	83	10191.397	9875	11474	77	10094.961	9788	11108	38	10378.474	9840	11596	86	10109.907	9868	11178	93	10037.839	9932	10683	45	10300.111	9929	11437	62	10273.549	9897	10941	71	10091.324	9924	10985	23
666	74	10104.919	9956	10990	101	10188.524	9844	11228	132	10062.613	9872	10617	65	10059.861	9921	10913	83	10206.627	9818	11884	77	10082.559	9898	11383	38	10228.974	9954	10822	86	10075.803	9899	10892	93	10054.592	9921	10798	45	10155.422	9894	10858	62	10205.742	9912	11062	71	10057.803	9903	11166	23
667	74	10197.338	9891	11440	101	10234.396	9915	11874	132	10061.356	9901	10734	65	10085.169	9933	10729	83	10109.988	9939	10951	77	10153.130	9874	10923	38	10304.605	9932	11492	86	10042.768	9896	10591	93	10055.333	9888	10811	45	10067.289	9927	10771	62	10238.322	9921	11662	71	10052.915	9890	10499	23
668	74	10183.703	9861	10722	101	10192.753	9920	11488	132	10080.659	9855	10584	65	10138.354	9936	11483	83	10320.409	9866	11893	77	10236.831	9848	11715	38	10271.974	9909	11323	86	10073.187	9924	10600	93	10067.397	9876	10968	45	10175.200	9888	10773	62	10258.274	9834	10946	71	10080.028	9902	10911	23
669	74	10091.148	9934	10659	101	10206.347	9896	11210	132	10070.651	9917	10951	65	10081.784	9905	10806	83	10167.361	9897	11029	77	10140.351	9906	10741	38	10159.000	9894	10696	86	10050.872	9872	10584	93	10048.538	9917	10564	45	10133.822	9852	10710	62	10243.710	9865	11855	71	10111.296	9927	10731	23
670	74	10169.000	9938	11006	101	10214.069	9886	11196	132	10153.879	9900	11515	65	10034.815	9928	10365	83	10185.867	9911	11300	77	10157.299	9863	11546	38	10454.579	9888	13491	86	10027.081	9924	10476	93	10078.333	9910	10587	45	10168.600	9915	11549	62	10262.661	9870	11117	71	10126.197	9932	11313	23
671	74	10150.716	9903	11031	101	10207.703	9866	11885	132	10062.439	9904	10717	65	10026.169	9930	10247	83	10168.048	9913	11175	77	10091.559	9883	10854	38	10116.263	9914	10882	86	10090.209	9884	10744	93	10056.054	9913	10731	45	10341.333	9778	11357	62	10178.387	9836	11067	71	10051.099	9938	10662	23
672	74	10163.054	9929	10958	101	10192.653	9844	11184	132	10067.106	9899	10545	65	10064.169	9950	10744	83	10156.819	9917	11602	77	10079.883	9930	11052	38	10281.421	9943	11355	86	10052.069	9896	11014	93	10066.097	9912	11074	45	10167.289	9977	10855	62	10249.064	9882	11886	71	10053.986	9795	10906	23
673	74	10289.189	9961	12355	101	10227.842	9911	11738	132	10062.220	9884	10981	65	10082.123	9914	10627	83	10298.650	9780	12818	77	10079.767	9779	11052	38	10317.500	9904	11186	86	10077.779	9854	10956	93	10083.107	9895	11307	45	10150.378	9871	11344	62	10096.146	9886	10785	71	10086.239	9906	10671	23
674	74	10189.405	9863	11203	101	10168.555	9877	11292	132	10059.682	9928	10771	65	10027.200	9902	10334	83	10165.819	9845	11940	77	10116.779	9900	11433	38	10252.685	9929	11227	86	10118.035	9875	11089	93	10067.118	9895	10813	45	10173.223	9889	10901	62	10163.436	9927	11062	71	10048.268	9902	10870	23
675	74	10149.797	9909	10683	101	10244.198	9896	11621	132	10063.250	9890	10758	65	10031.738	9943	10405	83	10243.603	9858	11482	77	10133.714	9906	10789	38	10246.895	9908	11779	86	10046.268	9898	10639	93	10062.613	9916	10757	45	10090.333	9885	11055	62	10145.178	9892	11010	71	10085.746	9915	10742	23
676	74	10238.027	9854	11209	101	10200.822	9822	11637	132	10087.811	9894	11219	65	10016.846	9925	10225	83	10167.711	9859	11195	77	10095.286	9909	11123	38	10283.447	9885	11617	86	10103.419	9922	10870	93	10080.538	9862	10627	45	10110.889	9827	10907	62	10153.419	9910	10971	71	10096.831	9897	11017	23
677	74	10187.973	9863	11177	101	10192.940	9848	11134	132	10052.333	9930	10655	65	10011.077	9946	10105	83	10234.192	9942	11422	77	10099.922	9935	10850	38	10171.185	9927	11147	86	10101.547	9876	10755	93	10070.419	9934	10996	45	10140.223	9822	11421	62	10058.339	9920	10419	71	10031.789	9925	10590	23
678	74	10190.933	9898	10992	101	10331.029	9919	11964	132	10105.637	9839	11166	65	10072.846	9873	10876	83	10197.687	9891	11289	77	10107.208	9893	10776	38	10275.815	9919	11306	86	10086.709	9901	11009	93	10058.011	9864	10664	45	10185.489	9884	11298	62	10113.517	9850	10718	71	10108.901	9772	11058	23
679	74	10253.229	9891	11374	101	10204.792	9900	11103	132	10056.583	9883	11005	65	10061.615	9908	10960	83	10149.024	9932	10736	77	10203.194	9875	11079	38	10201.868	9938	11106	86	10087.687	9890	10973	93	10067.871	9869	10917	45	10386.312	9824	11468	62	10134.178	9837	10898	71	10029.535	9893	10667	23
680	74	10221.676	9881	11716	101	10254.129	9859	11735	132	10080.682	9890	11312	65	10067.877	9901	10771	83	10208.711	9853	10997	77	10134.532	9802	10875	38	10126.842	9944	10611	86	10039.837	9921	10460	93	10074.376	9828	10740	45	10134.089	9863	11187	62	10075.354	9902	10623	71	10096.112	9822	11188	23
681	74	10256.878	9906	10970	101	10276.297	9876	11709	132	10068.454	9886	11133	65	10057.369	9879	10872	83	10272.386	9937	11714	77	10125.883	9912	11277	38	10110.263	9928	10663	86	10126.431	9820	11210	93	10106.570	9850	10883	45	10103.378	9901	10508	62	10096.193	9895	10885	71	10065.127	9854	10935	23
682	74	10321.067	9929	12101	101	10336.871	9846	11526	132	10083.924	9829	10659	65	10024.308	9911	10294	83	10370.880	9901	12208	77	10193.948	9914	11372	38	10196.237	9929	10941	86	10083.779	9875	11280	93	10062.075	9913	10566	45	10162.733	9925	10726	62	10076.532	9914	11011	71	10090.310	9924	10952	23
683	74	10116.905	9891	10783	101	10219.971	9916	11245	132	10113.742	9749	12030	65	10065.277	9874	10861	83	10126.808	9895	10981	77	10074.169	9856	11301	38	10364.132	9940	11628	86	10034.407	9930	10432	93	10051.054	9911	10725	45	10122.978	9954	10712	62	10072.354	9947	10586	71	10037.127	9905	10657	23
684	74	10187.838	9906	10993	101	10184.812	9910	11121	132	10072.151	9918	11042	65	10038.292	9881	10635	83	10267.988	9849	11276	77	10094.948	9937	10531	38	10298.553	9944	11548	86	10080.197	9869	10661	93	10047.161	9906	10382	45	10110.489	9904	10885	62	10139.451	9910	11090	71	10069.958	9892	10958	23
685	74	10172.229	9890	10698	101	10227.644	9920	12016	132	10088.068	9902	11116	65	10095.016	9853	11069	83	10184.409	9923	10961	77	10172.584	9931	10930	38	10149.763	9861	10770	86	10074.093	9908	10565	93	10140.397	9819	11590	45	10154.955	9916	11135	62	10147.403	9929	11268	71	10041.380	9935	10463	23
686	74	10176.257	9897	11115	101	10179.990	9846	11172	132	10059.522	9892	10807	65	10060.770	9836	10615	83	10154.675	9902	11431	77	10145.753	9910	10980	38	10234.395	9907	11299	86	10038.431	9924	10415	93	10093.473	9863	11514	45	10055.711	9949	10430	62	10291.903	9967	11278	71	10029.112	9934	10439	23
687	74	10123.352	9847	10755	101	10167.644	9806	12223	132	10033.682	9915	10597	65	10014.677	9922	10257	83	10416.675	9720	11751	77	10134.806	9935	11456	38	10109.315	9912	10890	86	10081.803	9917	10813	93	10078.483	9896	10651	45	10079.022	9914	10540	62	10162.403	9918	10852	71	10028.535	9940	10269	23
688	74	10080.014	9927	10987	101	10095.040	9795	10999	132	10098.970	9896	10968	65	10011.938	9890	10180	83	10183.566	9867	11283	77	10146.649	9888	10704	38	10117.000	9883	10781	86	10094.675	9898	10974	93	10093.290	9837	11305	45	10103.600	9872	10698	62	10332.887	9876	12080	71	10024.943	9904	10282	23
689	74	10080.189	9880	10787	101	10141.624	9882	11075	132	10083.151	9894	10840	65	10024.169	9925	10237	83	10160.831	9928	11768	77	10091.169	9919	11231	38	10134.474	9846	10943	86	10081.849	9916	10662	93	10027.279	9906	10506	45	10070.777	9920	10722	62	10156.226	9943	10948	71	10059.915	9907	11332	23
690	74	10118.257	9862	11230	101	10040.980	9937	11050	132	10102.326	9920	11340	65	10028.893	9888	10387	83	10204.445	9715	11475	77	10078.987	9927	10711	38	10161.474	9906	10838	86	10114.825	9895	10715	93	10070.903	9926	10972	45	10080.711	9876	10552	62	10101.854	9916	10637	71	10048.353	9933	10407	23
691	74	10101.689	9892	10635	101	10039.861	9887	10515	132	10085.311	9913	11011	65	10041.846	9933	10404	83	10070.808	9932	10589	77	10042.559	9919	10555	38	10035.789	9923	10468	86	10084.337	9900	10743	93	10099.807	9900	11103	45	10013.200	9895	10093	62	10096.178	9881	11044	71	10028.704	9924	10467	23
692	74	10090.716	9917	10847	101	10141.574	9878	10993	132	10078.462	9894	11310	65	10033.415	9955	10357	83	10266.084	9895	11545	77	10155.637	9942	11354	38	10081.053	9891	10812	86	10060.756	9864	11051	93	10064.871	9900	10756	45	10109.978	9938	10839	62	10205.226	9850	10840	71	10041.353	9936	10456	23
693	74	10112.229	9841	10945	101	10046.089	9921	10605	132	10056.637	9866	10657	65	10017.185	9936	10128	83	10155.855	9912	10946	77	10052.806	9911	10651	38	10034.947	9922	10514	86	10038.675	9918	10633	93	10076.215	9910	11148	45	10062.111	9891	10517	62	10200.017	9872	12076	71	10067.169	9892	11127	23
694	74	10057.229	9912	10479	101	10123.505	9841	10826	132	10080.424	9856	11061	65	10067.077	9909	10779	83	10162.542	9912	10949	77	10094.272	9886	10707	38	10092.500	9923	10701	86	10058.349	9823	10727	93	10052.408	9913	10813	45	10033.911	9933	10496	62	10203.854	9859	10879	71	10052.057	9928	10860	23
695	74	10096.757	9917	10988	101	10071.673	9898	10687	132	10029.613	9908	10483	65	10070.292	9895	10905	83	10241.337	9893	11629	77	10109.559	9905	11556	38	10095.737	9943	10746	86	10091.047	9924	10864	93	10077.678	9892	10837	45	10025.178	9922	10184	62	10137.451	9771	11200	71	10033.901	9915	10536	23
696	74	10047.189	9921	10827	101	10041.218	9881	10397	132	10057.637	9924	10566	65	10099.400	9882	10809	83	10136.229	9912	11475	77	10081.701	9912	11078	38	10019.211	9944	10117	86	10024.465	9922	10511	93	10050.333	9913	10729	45	10037.511	9924	10850	62	10209.403	9848	11721	71	10086.831	9933	11000	23
697	74	10094.257	9825	11093	101	10041.673	9893	10767	132	10080.871	9893	10716	65	10012.139	9908	10099	83	10184.061	9824	11781	77	10097.363	9905	11028	38	10068.211	9926	10336	86	10026.488	9907	10351	93	10066.517	9928	11234	45	10035.155	9920	10436	62	10138.339	9716	11361	71	10073.986	9907	11224	23
698	74	10072.419	9882	10999	101	10064.376	9842	10681	132	10061.091	9898	11120	65	10064.677	9938	10603	83	10257.819	9884	11693	77	10117.857	9856	10778	38	10065.842	9882	10825	86	10083.744	9928	10897	93	10029.860	9899	10364	45	10060.688	9927	10436	62	10098.387	9956	10877	71	10087.761	9857	10758	23
699	74	10035.392	9954	10466	101	10046.198	9888	10966	132	10078.204	9802	11373	65	10026.938	9895	10271	83	10268.928	9919	11848	77	10048.233	9846	10636	38	10049.789	9938	10526	86	10075.093	9864	10617	93	10093.914	9845	11406	45	10023.022	9932	10252	62	10128.274	9894	11322	71	10054.028	9865	10762	23
700	74	10020.122	9917	10131	101	10039.594	9898	10370	132	10099.917	9885	11483	65	10043.462	9893	10554	83	10192.036	9919	11401	77	10102.883	9897	11052	38	10110.632	9910	10835	86	10037.035	9929	10722	93	10036.183	9928	10520	45	10011.688	9898	10108	62	10150.210	9904	10952	71	10011.239	9936	10117	23
701	74	10029.852	9894	10309	101	10042.960	9820	10604	132	10088.909	9931	10744	65	10039.385	9909	10471	83	10187.397	9746	11525	77	10289.441	9816	11602	38	10120.158	9947	10952	86	10060.244	9908	10739	93	10055.817	9920	10728	45	10079.711	9906	11029	62	10217.387	9948	11510	71	10050.605	9890	10758	23
702	74	10072.771	9852	10957	101	10041.366	9916	10412	132	10068.682	9865	10785	65	10014.462	9948	10086	83	10168.133	9938	11517	77	10131.039	9871	11148	38	10088.553	9929	10626	86	10072.675	9903	10720	93	10060.247	9895	10675	45	10100.777	9904	11077	62	10173.129	9931	11284	71	10079.281	9910	10632	23
703	74	10063.203	9836	10597	101	10037.852	9933	10446	132	10073.863	9915	11337	65	10036.415	9936	10906	83	10228.241	9920	10869	77	10128.247	9916	10982	38	10059.474	9959	10535	86	10074.663	9925	10681	93	10031.603	9949	10269	45	10112.134	9854	11383	62	10191.113	9899	10975	71	10017.803	9938	10185	23
704	74	10054.852	9908	10593	101	10097.258	9855	11251	132	10069.500	9906	11067	65	10060.062	9909	10849	83	10184.386	9817	10934	77	10137.233	9854	11067	38	10046.605	9932	10436	86	10043.232	9811	10907	93	10071.796	9874	10987	45	10016.911	9911	10211	62	10412.807	9890	11993	71	10015.761	9897	10366	23
705	74	10023.905	9917	10571	101	10072.050	9840	11087	132	10052.228	9899	10784	65	10053.154	9932	10631	83	10151.723	9930	10871	77	10098.779	9898	10689	38	10032.315	9921	10341	86	10083.604	9876	11356	93	10047.161	9920	10777	45	10044.045	9926	10824	62	10352.129	9860	11518	71	10080.803	9886	11058	23
706	74	10046.648	9917	10548	101	10099.158	9880	10841	132	10022.849	9918	10387	65	10016.784	9888	10287	83	10178.928	9881	11113	77	10070.922	9867	10847	38	10034.289	9953	10202	86	10027.465	9876	10288	93	10048.946	9901	10490	45	10064.244	9929	10411	62	10164.710	9803	11295	71	10012.239	9926	10108	23
707	74	10022.797	9926	10606	101	10025.753	9939	10336	132	10088.576	9891	11145	65	10049.093	9911	10459	83	10139.952	9895	10956	77	10173.324	9813	11689	38	10013.474	9923	10498	86	10096.047	9911	10886	93	10070.979	9888	10857	45	10073.244	9904	10762	62	10171.371	9881	10917	71	10088.704	9853	11195	23
708	74	10067.135	9933	10679	101	10029.505	9900	10249	132	10067.311	9871	10587	65	10057.815	9936	10954	83	10209.831	9855	11012	77	10043.286	9910	10584	38	10039.658	9917	10480	86	10075.977	9904	10784	93	10027.226	9910	10385	45	10017.355	9942	10143	62	10202.436	9889	11029	71	10058.014	9842	10513	23
709	74	10053.635	9909	10480	101	10026.495	9901	10394	132	10107.318	9924	11425	65	10025.661	9918	10346	83	10162.747	9864	11111	77	10148.377	9871	10997	38	10023.737	9915	10620	86	10037.813	9934	10736	93	10038.688	9883	10670	45	10058.200	9898	10649	62	10135.822	9878	11034	71	10050.563	9920	10389	23
710	74	10033.500	9916	10451	101	10073.693	9929	10602	132	10073.030	9888	10649	65	10017.523	9941	10133	83	10128.627	9890	11169	77	10070.623	9921	10704	38	10093.421	9926	10889	86	10043.384	9908	10431	93	10054.742	9875	10667	45	10032.777	9896	10792	62	10097.274	9906	10686	71	10047.901	9915	10440	23
711	74	10047.743	9872	10654	101	10064.386	9899	10705	132	10067.894	9858	10632	65	10019.046	9945	10130	83	10094.072	9899	10938	77	10084.844	9921	10967	38	10067.895	9851	11207	86	10036.547	9925	10602	93	10126.764	9906	11416	45	10016.422	9869	10250	62	10158.178	9917	11178	71	10079.592	9838	11653	23
712	74	10040.743	9856	10518	101	10039.268	9863	10437	132	10044.591	9883	10574	65	10036.230	9946	10442	83	10195.578	9912	10905	77	10099.844	9821	11125	38	10045.053	9873	10751	86	10052.512	9918	10757	93	10069.979	9903	11144	45	10059.022	9935	10842	62	10210.146	9824	11228	71	10051.451	9918	10677	23
713	74	10082.257	9902	10691	101	10069.772	9887	10950	132	10090.061	9876	10833	65	10035.277	9943	10311	83	10169.301	9922	10944	77	10104.052	9911	10771	38	10083.342	9866	10792	86	10043.023	9921	10829	93	10079.376	9908	11017	45	10104.622	9879	10985	62	10221.307	9938	11469	71	10081.943	9903	10475	23
714	74	10008.622	9900	10164	101	10058.416	9934	10625	132	10056.606	9883	10784	65	10015.538	9920	10236	83	10193.614	9888	11094	77	10092.728	9842	11160	38	10065.185	9875	11037	86	10074.197	9903	11043	93	10074.365	9924	11349	45	10054.711	9890	10332	62	10192.936	9919	10953	71	10041.254	9927	10366	23
715	74	10075.716	9910	10596	101	10069.842	9864	10734	132	10070.008	9887	10852	65	10065.554	9898	10632	83	10257.156	9919	11398	77	10062.831	9935	10714	38	10040.974	9902	10475	86	10070.488	9925	11035	93	10070.107	9908	11319	45	10085.667	9901	11011	62	10172.517	9917	11063	71	10042.324	9877	10491	23
716	74	10045.622	9903	10463	101	10048.178	9920	10467	132	10053.462	9908	10578	65	10011.354	9922	10175	83	10247.844	9811	11170	77	10086.844	9897	10723	38	10119.263	9869	10734	86	10080.349	9899	10821	93	10081.678	9866	10949	45	10028.155	9942	10137	62	10090.129	9932	10447	71	10107.704	9900	11211	23
717	74	10038.365	9896	10371	101	10025.426	9923	10585	132	10101.387	9935	11475	65	10042.938	9919	10619	83	10239.409	9825	11576	77	10146.559	9850	11159	38	10020.447	9932	10164	86	10082.197	9901	10775	93	10084.860	9862	10569	45	10061.178	9899	11211	62	10089.951	9889	10708	71	10038.296	9932	10349	23
718	74	10107.514	9898	11506	101	10065.069	9878	10687	132	10114.424	9928	10821	65	10082.600	9928	10711	83	10132.844	9923	11277	77	10106.480	9888	10512	38	10098.026	9923	10773	86	10209.697	9842	12005	93	10052.936	9900	10605	45	10048.688	9909	10457	62	10064.839	9916	10759	71	10073.451	9910	10541	23
719	74	10029.311	9921	10583	101	10078.277	9929	10517	132	10102.538	9888	10949	65	10033.431	9891	10413	83	10120.361	9896	10783	77	10108.623	9912	11185	38	10094.842	9918	10820	86	10188.035	9908	11222	93	10150.408	9875	11359	45	10062.711	9943	10523	62	10143.726	9891	10927	71	10086.014	9922	10787	23
720	74	10079.703	9914	10745	101	10097.198	9855	11766	132	10122.863	9877	10735	65	10127.277	9834	10973	83	10047.916	9936	10441	77	10117.870	9929	10852	38	10046.342	9918	10176	86	10179.500	9872	11344	93	10178.021	9847	11111	45	10072.467	9925	10901	62	10147.483	9921	11275	71	10043.930	9914	10522	23
721	74	10044.500	9899	10392	101	10101.178	9857	10809	132	10174.280	9906	11544	65	10058.631	9869	10937	83	10103.253	9905	10561	77	10028.936	9933	10346	38	10036.763	9902	10308	86	10171.407	9911	10896	93	10230.613	9876	11420	45	10073.045	9905	10692	62	10078.613	9902	10940	71	10100.028	9934	10970	23
722	74	10153.905	9798	11253	101	10067.297	9888	10808	132	10156.379	9882	11197	65	10101.446	9821	11449	83	10066.808	9942	11333	77	10079.883	9898	10757	38	10065.868	9922	10646	86	10190.687	9892	11201	93	10193.419	9876	11416	45	10048.756	9911	10518	62	10098.483	9873	10796	71	10169.845	9813	12926	23
723	74	10135.189	9876	11143	101	10103.901	9897	11545	132	10140.758	9827	11120	65	10098.508	9921	10601	83	10073.072	9895	11257	77	10059.779	9887	10530	38	10128.158	9904	10560	86	10155.779	9915	11093	93	10168.839	9892	11314	45	10056.178	9939	10568	62	10157.581	9910	11203	71	10179.901	9895	11145	23
724	74	10115.014	9812	11567	101	10081.753	9866	10607	132	10195.394	9925	11816	65	10166.339	9921	11548	83	10079.036	9920	10945	77	10055.272	9910	10406	38	10075.053	9883	11098	86	10379.604	9906	12422	93	10123.882	9932	11132	45	10013.022	9944	10081	62	10059.161	9902	10945	71	10168.423	9877	11859	23
725	74	10109.054	9869	10891	101	10127.307	9849	10958	132	10240.978	9854	12033	65	10153.185	9869	10886	83	10092.217	9916	11096	77	10093.221	9869	10750	38	10089.289	9944	10613	86	10329.697	9927	11698	93	10184.688	9813	11767	45	10055.578	9901	10419	62	10059.629	9924	10410	71	10164.845	9873	11486	23
726	74	10099.905	9873	10806	101	10101.812	9898	10985	132	10227.038	9904	11415	65	10088.385	9897	10832	83	10041.458	9895	10480	77	10036.260	9908	10540	38	10132.921	9935	10866	86	10276.477	9933	11883	93	10140.333	9889	10685	45	10075.312	9916	11092	62	10062.646	9932	10582	71	10091.803	9936	11044	23
727	74	10068.189	9916	10778	101	10140.258	9878	10793	132	10189.439	9934	11524	65	10081.031	9932	10825	83	10048.313	9920	10575	77	10036.598	9897	10581	38	10221.158	9872	11648	86	10235.744	9924	11263	93	10134.678	9911	11070	45	10057.733	9928	10432	62	10067.983	9941	10878	71	10106.451	9913	10802	23
728	74	10122.771	9826	10782	101	10153.218	9873	11053	132	10287.962	9881	11897	65	10123.646	9850	10879	83	10078.458	9867	11450	77	10042.623	9924	10870	38	10110.868	9910	10619	86	10189.628	9879	11518	93	10164.839	9876	11039	45	10042.111	9910	10235	62	10122.178	9868	11034	71	10190.042	9802	11871	23
729	74	10042.973	9918	10468	101	10091.079	9903	10845	132	10197.083	9807	11453	65	10226.292	9888	10999	83	10061.458	9917	10694	77	10056.000	9930	10505	38	10118.974	9915	11895	86	10160.697	9921	11591	93	10189.925	9861	11055	45	10047.200	9919	10677	62	10025.564	9902	10398	71	10174.254	9962	11294	23
730	74	10034.054	9939	10395	101	10096.396	9869	10644	132	10169.258	9904	10991	65	10104.385	9917	10706	83	10084.808	9937	11618	77	10043.688	9935	10509	38	10145.079	9937	11006	86	10174.279	9858	12438	93	10253.603	9926	12290	45	10013.511	9914	10111	62	10084.129	9914	10831	71	10123.465	9932	10811	23
731	74	10071.514	9886	11218	101	10091.624	9863	11477	132	10212.826	9907	11630	65	10064.831	9912	10770	83	10063.217	9879	10683	77	10024.584	9925	10223	38	10105.526	9903	10955	86	10264.500	9946	12104	93	10158.140	9847	11011	45	10030.866	9936	10343	62	10030.161	9913	10290	71	10084.704	9902	10761	23
732	74	10057.419	9908	11131	101	10113.971	9893	10784	132	10174.447	9930	11286	65	10120.831	9906	10816	83	10028.458	9896	10980	77	10072.468	9920	10763	38	10100.500	9912	10856	86	10268.849	9839	11511	93	10242.440	9791	12433	45	10006.889	9947	10074	62	10013.322	9932	10102	71	10092.634	9901	10944	23
733	74	10105.852	9853	10903	101	10103.990	9887	10925	132	10100.659	9921	11106	65	10075.139	9883	10742	83	10060.819	9918	11018	77	10111.883	9887	11315	38	10115.447	9932	10830	86	10225.384	9902	11563	93	10151.785	9901	10733	45	10038.955	9954	10454	62	10016.871	9946	10098	71	10175.704	9846	11219	23
734	74	10078.014	9923	10444	101	10052.614	9917	10455	132	10220.204	9811	11844	65	10094.308	9900	10955	83	10026.301	9909	10218	77	10078.078	9898	10689	38	10085.921	9958	10453	86	10227.431	9896	11246	93	10246.839	9868	11895	45	10069.111	9896	10657	62	10032.919	9918	10353	71	10164.211	9896	11448	23
735	74	10037.486	9924	10261	101	10118.524	9877	11074	132	10171.280	9841	11479	65	10041.277	9893	10328	83	10047.614	9928	10784	77	10025.584	9921	10244	38	10096.868	9863	11295	86	10226.768	9859	11383	93	10148.688	9896	11278	45	10035.333	9936	10257	62	10028.854	9923	10448	71	10090.915	9921	10751	23
736	74	10066.892	9858	10602	101	10069.891	9917	10993	132	10156.174	9881	11128	65	10043.185	9908	10439	83	10037.578	9894	10382	77	10041.454	9912	10430	38	10056.632	9928	10746	86	10186.860	9905	11813	93	10140.290	9808	10894	45	10054.622	9921	10477	62	10074.387	9902	10680	71	10161.676	9876	11305	23
737	74	10045.838	9919	10373	101	10043.684	9883	10506	132	10132.970	9839	11310	65	10100.277	9889	10456	83	10032.844	9898	10588	77	10053.338	9888	10578	38	10008.789	9935	10066	86	10183.221	9924	11221	93	10266.054	9858	11697	45	10091.289	9881	11033	62	10015.903	9948	10110	71	10188.789	9911	12592	23
738	74	10123.567	9866	10963	101	10049.980	9844	10981	132	10124.939	9857	10769	65	10136.754	9817	10985	83	10039.061	9920	10873	77	10046.363	9932	10795	38	10146.500	9966	10945	86	10222.941	9848	12176	93	10142.032	9849	11132	45	10103.244	9919	10748	62	10089.983	9860	11312	71	10143.268	9939	11009	23
739	74	10100.973	9915	10661	101	10092.911	9916	10941	132	10239.311	9864	11423	65	10226.185	9895	11269	83	10075.855	9919	10978	77	10080.974	9876	10950	38	10027.632	9945	10377	86	10145.035	9880	11361	93	10220.032	9914	11368	45	10095.645	9907	10826	62	10012.919	9931	10113	71	10103.169	9908	11240	23
740	74	10074.486	9815	11166	101	10038.079	9958	10361	132	10178.333	9917	11475	65	10146.169	9899	11134	83	10080.000	9798	11060	77	10064.701	9927	10624	38	10167.132	9805	11633	86	10161.581	9879	11195	93	10150.376	9879	11034	45	10064.355	9931	10357	62	10073.468	9901	10775	71	10105.901	9884	11353	23
741	74	10106.689	9932	10956	101	10082.921	9874	10818	132	10156.553	9844	10784	65	10055.107	9890	10577	83	10110.422	9862	11152	77	10029.740	9942	10667	38	10063.000	9919	10467	86	10232.860	9832	11019	93	10279.731	9914	12117	45	10113.911	9859	11083	62	10062.113	9939	10469	71	10196.423	9922	11954	23
742	74	10054.054	9906	11010	101	10080.732	9894	10833	132	10103.204	9847	10891	65	10129.969	9914	11130	83	10063.422	9882	10830	77	10026.792	9928	10262	38	10171.605	9868	10956	86	10138.559	9919	10677	93	10080.581	9871	10997	45	10057.000	9953	10303	62	10025.258	9936	10498	71	10063.310	9889	10426	23
743	74	10064.554	9895	11020	101	10068.505	9883	10830	132	10166.704	9852	11162	65	10188.600	9893	10948	83	10053.795	9913	10894	77	10070.156	9898	10831	38	10138.685	9927	10831	86	10236.965	9903	11632	93	10215.603	9746	11491	45	10055.822	9933	10550	62	10027.549	9891	10507	71	10071.268	9913	10493	23
744	74	10071.135	9886	10741	101	10059.574	9923	10966	132	10179.530	9911	11360	65	10085.800	9939	10372	83	10024.723	9926	10410	77	10034.559	9866	10588	38	10055.368	9932	10563	86	10186.779	9839	10921	93	10219.549	9841	11530	45	10067.711	9909	10865	62	10021.726	9945	10459	71	10125.408	9827	11493	23
745	74	10075.284	9937	10814	101	10093.060	9905	10863	132	10142.189	9890	11182	65	10154.062	9741	11359	83	10060.759	9849	10694	77	10087.143	9911	10809	38	10117.211	9959	10885	86	10287.175	9872	11876	93	10233.785	9922	11955	45	10030.934	9917	10178	62	10031.354	9924	10519	71	10104.042	9891	11055	23
746	74	10060.595	9902	10475	101	10045.713	9906	10567	132	10121.651	9903	11371	65	10130.600	9905	10769	83	10035.301	9920	10403	77	10024.532	9901	10366	38	10138.737	9824	10842	86	10342.244	9793	11657	93	10201.570	9937	11979	45	10038.089	9947	10508	62	10033.564	9929	10586	71	10123.676	9932	10981	23
747	74	10118.648	9851	11334	101	10084.950	9928	10843	132	10250.417	9753	11979	65	10247.492	9829	11131	83	10042.434	9921	11111	77	10044.753	9915	10825	38	10076.500	9879	10459	86	10126.651	9934	10874	93	10103.936	9929	11276	45	10106.200	9927	11202	62	10040.193	9896	10676	71	10111.901	9904	11077	23
748	74	10051.000	9921	10398	101	10129.168	9924	11513	132	10192.068	9914	11207	65	10195.292	9856	12821	83	10065.867	9940	10611	77	10032.571	9911	10769	38	10032.158	9937	10205	86	10148.349	9911	10848	93	10079.462	9918	10700	45	10036.355	9942	10412	62	10064.274	9872	10557	71	10107.169	9900	10627	23
749	74	10138.500	9869	11292	101	10062.673	9911	10507	132	10123.363	9858	10999	65	10052.800	9881	10378	83	10086.301	9923	10885	77	10039.194	9905	10475	38	10088.579	9915	10815	86	10168.441	9947	11385	93	10112.021	9872	11296	45	10034.777	9913	10243	62	10019.064	9921	10202	71	10039.563	9896	10570	23
750	74	10111.635	9917	10789	101	10040.099	9852	10560	132	10152.962	9848	11245	65	10082.738	9901	10728	83	10065.097	9862	11085	77	10028.571	9943	10322	38	10071.421	9895	10693	86	10056.023	9904	10856	93	10120.764	9927	10747	45	10052.866	9918	10576	62	10135.742	9897	10941	71	10088.592	9935	10796	23
751	74	10030.203	9883	10398	101	10031.168	9940	10420	132	10142.697	9843	11155	65	10103.246	9908	10812	83	10072.916	9921	10671	77	10104.441	9910	11005	38	10122.632	9928	10782	86	10048.907	9892	10833	93	10193.560	9889	11569	45	10028.200	9929	10464	62	10103.129	9831	10840	71	10054.719	9950	10843	23
752	74	10038.527	9897	10496	101	10074.555	9853	11244	132	10074.606	9856	10780	65	10070.139	9923	10582	83	10107.566	9894	11015	77	10054.753	9906	10930	38	10034.553	9926	10215	86	10102.337	9889	11210	93	10066.828	9899	10534	45	10037.777	9898	10262	62	10032.081	9950	10186	71	10052.563	9881	10581	23
753	74	10049.946	9895	10298	101	10035.684	9908	10505	132	10133.174	9884	10927	65	10083.907	9877	11401	83	10161.133	9872	10933	77	10070.454	9851	10722	38	10106.079	9929	10843	86	10117.860	9891	10951	93	10153.204	9841	11094	45	10039.578	9912	10519	62	10059.274	9918	10334	71	10172.423	9864	11178	23
754	74	10036.352	9935	10481	101	10045.297	9915	10647	132	10084.591	9907	11255	65	10045.631	9927	10488	83	10109.470	9845	10610	77	10077.818	9899	10707	38	10255.079	9946	11480	86	10042.453	9899	10424	93	10043.279	9934	10409	45	10003.822	9928	10063	62	10127.242	9871	10837	71	10033.845	9905	10302	23
755	74	10035.324	9901	10486	101	10058.129	9914	10882	132	10076.538	9913	10679	65	10028.831	9909	10553	83	10148.603	9838	10883	77	10099.233	9907	11246	38	10047.342	9887	10335	86	10078.069	9874	10817	93	10057.517	9918	10716	45	10094.822	9896	10580	62	10127.758	9885	10659	71	10041.577	9878	10435	23
756	74	10132.081	9914	11486	101	10066.653	9932	10899	132	10068.766	9877	10593	65	10054.600	9901	10760	83	10081.614	9945	10769	77	10145.013	9895	10904	38	10039.289	9901	10478	86	10044.175	9920	10642	93	10048.581	9908	10913	45	10017.822	9917	10208	62	10162.419	9875	11155	71	10119.831	9882	11113	23
757	74	10046.811	9920	10542	101	10057.020	9917	10458	132	10045.296	9872	11022	65	10076.354	9893	10686	83	10162.506	9881	11074	77	10039.117	9894	10611	38	10062.789	9913	10522	86	10093.477	9903	10913	93	10067.301	9918	10494	45	10057.845	9868	10358	62	10195.371	9792	11280	71	10028.662	9935	10537	23
758	74	10027.892	9888	10421	101	10034.436	9910	10431	132	10098.288	9903	11124	65	10040.907	9874	10509	83	10169.325	9881	11293	77	10084.688	9938	10938	38	10076.158	9932	10608	86	10123.523	9910	10817	93	10056.785	9925	10657	45	10066.489	9959	10453	62	10067.983	9900	10907	71	10030.732	9941	10563	23
759	74	10030.608	9907	10342	101	10076.158	9868	10818	132	10088.076	9930	10601	65	10042.615	9893	10411	83	10075.735	9897	10757	77	10129.221	9868	10806	38	10039.368	9920	10209	86	10078.431	9871	11159	93	10036.538	9884	10771	45	10044.578	9893	10735	62	10131.597	9868	11566	71	10078.141	9917	11032	23
760	74	10047.865	9892	10962	101	10046.802	9905	10464	132	10093.008	9879	11149	65	10027.477	9898	10404	83	10132.350	9834	10842	77	10115.987	9806	10761	38	10079.474	9919	11049	86	10050.988	9931	10738	93	10063.946	9871	10991	45	10065.355	9923	10851	62	10031.968	9923	10652	71	10034.127	9934	10466	23
761	74	10038.648	9906	10343	101	10067.079	9849	10974	132	10075.447	9897	11025	65	10086.846	9848	10992	83	10120.373	9940	11686	77	10093.662	9880	11049	38	10041.368	9912	10365	86	10045.035	9931	10620	93	10072.624	9902	10770	45	10032.289	9945	10407	62	10137.726	9822	11169	71	10027.099	9922	10264	23
762	74	10046.622	9920	11106	101	10048.891	9874	10565	132	10068.887	9889	10658	65	10042.169	9920	11081	83	10123.844	9940	11099	77	10170.728	9896	11036	38	10092.711	9924	10963	86	10047.372	9900	10737	93	10058.419	9885	11061	45	10075.688	9919	11350	62	10130.581	9811	10943	71	10040.493	9933	10471	23
763	74	10051.486	9921	10938	101	10141.624	9900	11012	132	10061.849	9886	10578	65	10062.446	9825	10613	83	10179.192	9910	10763	77	10063.961	9917	10806	38	10039.263	9926	10341	86	10018.396	9933	10295	93	10078.828	9860	10773	45	10140.244	9905	11704	62	10110.742	9937	10651	71	10024.774	9919	10339	23
764	74	10054.148	9908	11035	101	10068.119	9915	10790	132	10072.068	9858	10915	65	10045.308	9924	10344	83	10116.506	9886	10968	77	10116.792	9818	10819	38	10036.026	9943	10239	86	10026.187	9932	10186	93	10031.333	9911	10247	45	10012.267	9943	10095	62	10222.451	9943	10893	71	10059.493	9913	10530	23
765	74	10053.257	9906	10656	101	10029.337	9864	10787	132	10119.424	9866	11206	65	10079.877	9922	10908	83	10209.205	9895	11000	77	10059.779	9915	11132	38	10077.289	9957	10341	86	10092.396	9932	10857	93	10068.279	9859	10692	45	10094.866	9930	11018	62	10147.500	9908	11133	71	10042.719	9911	10704	23
766	74	10026.284	9879	10389	101	10084.911	9767	11094	132	10058.796	9863	10877	65	10076.754	9916	11033	83	10260.325	9866	11504	77	10086.377	9923	11280	38	10068.500	9887	10824	86	10021.675	9919	10177	93	10049.646	9931	11024	45	10062.955	9936	10663	62	10137.871	9799	11090	71	10059.888	9916	10607	23
767	74	10029.500	9921	10390	101	10032.307	9918	10283	132	10062.984	9852	11362	65	10066.538	9925	10671	83	10240.759	9861	11158	77	10118.701	9904	10649	38	10139.289	9905	10772	86	10049.081	9886	10688	93	10031.656	9867	10544	45	10047.200	9904	10320	62	10182.113	9869	11058	71	10073.183	9853	10728	23
768	74	10082.757	9900	10904	101	10045.782	9919	10556	132	10090.856	9921	10946	65	10024.984	9941	10251	83	10270.555	9874	11579	77	10074.221	9874	11126	38	10091.315	9942	10667	86	10045.663	9895	11011	93	10065.506	9873	10571	45	10051.223	9926	10796	62	10265.564	9891	12470	71	10045.915	9933	10427	23
769	74	10019.392	9937	10262	101	10069.445	9910	10774	132	10064.766	9941	10375	65	10019.585	9929	10401	83	10260.048	9884	11255	77	10117.493	9874	10840	38	10030.605	9947	10222	86	10019.000	9936	10424	93	10025.957	9903	10595	45	10037.800	9909	10476	62	10087.371	9954	11066	71	10080.169	9865	10873	23
770	74	10093.648	9895	10628	101	10046.861	9918	10621	132	10093.682	9894	10733	65	10022.200	9919	10258	83	10136.169	9900	11332	77	10073.896	9933	11043	38	10073.737	9943	10498	86	10130.069	9912	10877	93	10048.021	9838	10818	45	10040.066	9932	10284	62	10113.081	9925	10686	71	10027.000	9922	10322	23
771	74	10019.635	9924	10140	101	10049.396	9916	10556	132	10074.182	9888	10630	65	10022.016	9931	10189	83	10172.277	9909	11552	77	10134.779	9923	10958	38	10058.315	9949	10418	86	10073.896	9865	10471	93	10049.397	9885	10769	45	10065.422	9905	10711	62	10100.919	9885	10908	71	10064.070	9919	10643	23
772	74	10043.608	9922	10579	101	10048.812	9917	10628	132	10080.697	9891	10845	65	10062.846	9899	10798	83	10138.867	9913	11172	77	10152.363	9894	11009	38	10157.632	9894	11077	86	10069.081	9898	10662	93	10084.483	9899	10719	45	10060.267	9932	10375	62	10175.049	9923	10666	71	10140.634	9851	11027	23
773	74	10082.757	9899	10791	101	10062.931	9923	10817	132	10092.409	9926	10594	65	10028.431	9921	10488	83	10109.084	9908	10742	77	10101.584	9884	10839	38	10143.947	9934	11116	86	10061.059	9912	10644	93	10045.517	9921	10397	45	10065.645	9922	10612	62	10166.678	9870	11062	71	10052.437	9925	10869	23
774	74	10034.852	9915	10576	101	10026.188	9904	10354	132	10109.508	9891	10973	65	10062.093	9905	10679	83	10199.181	9916	11653	77	10205.936	9918	11580	38	10055.553	9929	10344	86	10041.953	9915	10540	93	10054.560	9926	11147	45	10155.378	9880	11233	62	10182.758	9819	11461	71	10075.958	9877	10562	23
775	74	10102.878	9917	10914	101	10058.515	9929	10507	132	10124.470	9920	11033	65	10025.477	9910	10451	83	10200.133	9861	11114	77	10178.039	9824	11697	38	10102.447	9946	10704	86	10036.709	9942	10434	93	10076.408	9890	10911	45	10084.578	9918	10857	62	10069.193	9832	11078	71	10055.676	9896	10624	23
776	74	10203.284	9920	12327	101	10053.842	9888	10605	132	10037.478	9911	10729	65	10077.893	9903	11190	83	10161.663	9930	10828	77	10055.064	9904	10678	38	10178.868	9885	10688	86	10066.744	9891	11368	93	10119.473	9823	10931	45	10061.978	9927	10543	62	10151.419	9930	11837	71	10051.070	9881	10528	23
777	74	10162.514	9877	11733	101	10129.466	9878	10933	132	10086.674	9901	10864	65	10071.323	9924	10920	83	10228.145	9851	11773	77	10155.441	9891	10657	38	10233.921	9942	11036	86	10070.081	9930	10619	93	10045.172	9918	10323	45	10120.622	9881	10775	62	10059.081	9930	10903	71	10064.070	9876	10634	23
778	74	10082.392	9941	11027	101	10152.861	9823	11367	132	10057.228	9919	10801	65	10076.969	9910	10748	83	10226.108	9866	12361	77	10090.480	9902	10860	38	10226.526	9920	11241	86	10060.268	9943	10832	93	10050.871	9889	10610	45	10215.688	9894	11519	62	10097.661	9915	10714	71	10050.901	9917	10538	23
779	74	10163.676	9765	10600	101	10190.476	9905	11434	132	10049.326	9902	10774	65	10009.400	9929	10118	83	10160.048	9934	11261	77	10140.883	9921	11660	38	10207.632	9905	11495	86	10070.813	9923	11095	93	10063.301	9904	10715	45	10150.200	9898	10874	62	10160.483	9918	11011	71	10099.338	9904	10783	23
780	74	10068.378	9938	10491	101	10245.208	9842	11137	132	10148.978	9883	11090	65	10073.754	9896	10778	83	10212.265	9882	11527	77	10114.286	9950	11259	38	10291.842	9919	11519	86	10076.779	9877	11413	93	10067.817	9872	10583	45	10166.045	9914	11382	62	10292.468	9928	11395	71	10087.704	9886	10839	23
781	74	10091.473	9896	11471	101	10188.812	9855	11261	132	10148.970	9904	11171	65	10054.938	9919	10749	83	10277.386	9881	11576	77	10094.480	9891	10970	38	10440.921	9853	11498	86	10124.500	9898	11126	93	10072.193	9933	10948	45	10190.911	9944	11124	62	10174.822	9925	10757	71	10125.324	9896	10614	23
782	74	10186.757	9873	11416	101	10196.732	9833	11048	132	10086.826	9872	10996	65	10035.907	9924	10326	83	10309.072	9903	11327	77	10109.507	9857	11266	38	10313.185	9855	11073	86	10032.697	9935	10372	93	10034.451	9890	10589	45	10083.733	9908	11062	62	10157.839	9888	10897	71	10041.408	9908	10461	23
783	74	10137.216	9936	11090	101	10193.436	9897	10726	132	10060.409	9892	10620	65	10028.861	9842	10860	83	10362.350	9881	11557	77	10183.363	9856	11075	38	10377.842	9931	11688	86	10077.907	9908	10706	93	10057.440	9906	10440	45	10096.267	9933	10594	62	10182.210	9852	11092	71	10069.535	9914	10624	23
784	74	10149.811	9829	11145	101	10226.881	9854	11202	132	10091.772	9871	11102	65	10071.046	9844	10949	83	10207.939	9886	12471	77	10217.143	9911	11961	38	10246.974	9898	11621	86	10115.453	9809	10971	93	10037.936	9906	10410	45	10219.866	9940	10926	62	10092.871	9933	11020	71	10049.183	9908	10536	23
785	74	10140.054	9904	10834	101	10173.168	9829	11071	132	10042.432	9873	10571	65	10066.400	9891	10676	83	10313.048	9732	11688	77	10199.532	9822	11058	38	10255.921	9850	11024	86	10074.313	9926	10992	93	10088.269	9825	11537	45	10241.711	9933	10885	62	10211.274	9894	11060	71	10113.183	9956	10546	23
786	74	10153.054	9860	11169	101	10227.564	9840	11672	132	10072.909	9922	11270	65	10042.415	9927	10415	83	10204.542	9845	11161	77	10170.831	9878	11568	38	10209.263	9760	11280	86	10057.128	9937	10585	93	10050.764	9900	10784	45	10255.422	9798	11855	62	10178.322	9857	11195	71	10130.831	9857	10755	23
787	74	10170.311	9924	10784	101	10322.079	9813	11877	132	10098.492	9914	11727	65	10077.585	9900	10446	83	10124.855	9939	10937	77	10079.000	9885	10629	38	10239.421	9838	11099	86	10058.396	9884	10766	93	10039.817	9932	10468	45	10143.911	9916	10653	62	10153.951	9892	10600	71	10078.592	9919	11045	23
788	74	10156.324	9929	11125	101	10193.901	9859	12043	132	10078.651	9846	10897	65	10082.062	9922	10984	83	10201.831	9898	11659	77	10098.338	9923	11668	38	10257.421	9965	11394	86	10060.604	9889	11019	93	10076.021	9848	10554	45	10051.600	9942	10434	62	10247.790	9888	12397	71	10055.057	9919	10823	23
789	74	10109.446	9890	10816	101	10183.347	9792	11678	132	10105.204	9883	10944	65	10058.492	9927	10699	83	10201.578	9955	11165	77	10123.806	9933	10972	38	10340.185	9917	11824	86	10037.441	9922	10776	93	10064.560	9935	10690	45	10163.733	9885	11092	62	10200.887	9900	11287	71	10096.451	9924	10863	23
790	74	10133.338	9933	10800	101	10223.356	9868	11025	132	10078.674	9895	11311	65	10052.139	9928	10855	83	10212.783	9836	11267	77	10144.416	9920	11447	38	10099.158	9887	10770	86	10108.453	9926	11079	93	10086.871	9889	11499	45	10147.578	9939	10556	62	10192.371	9890	11474	71	10117.972	9953	11219	23
791	74	10145.243	9875	10780	101	10229.753	9860	11174	132	10069.818	9901	10825	65	10039.431	9832	10779	83	10213.169	9834	11404	77	10031.584	9906	10617	38	10212.632	9893	11168	86	10090.860	9940	10910	93	10094.710	9895	11572	45	10203.622	9831	11592	62	10200.290	9913	10898	71	10048.535	9907	10731	23
792	74	10247.284	9913	12278	101	10202.891	9924	11527	132	10067.984	9884	10775	65	10128.508	9910	10967	83	10223.819	9810	11617	77	10098.324	9873	11122	38	10174.632	9933	10727	86	10080.931	9830	10536	93	10066.269	9914	10817	45	10282.845	9864	10988	62	10259.436	9847	11411	71	10098.662	9919	10831	23
793	74	10124.378	9875	10945	101	10093.316	9870	10946	132	10102.788	9892	11072	65	10046.139	9917	11362	83	10196.061	9838	11138	77	10161.546	9826	11039	38	10434.526	9876	11598	86	10031.407	9860	10894	93	10058.538	9900	10873	45	10243.422	9935	10784	62	10232.387	9888	11124	71	10050.070	9920	10541	23
794	74	10205.486	9876	11878	101	10189.891	9841	10854	132	10087.591	9889	11074	65	10074.938	9905	10856	83	10197.192	9842	11304	77	10102.922	9887	10821	38	10144.974	9845	10772	86	10068.721	9907	10811	93	10091.989	9909	11489	45	10166.978	9924	10871	62	10172.032	9816	10830	71	10053.563	9923	10656	23
795	74	10137.284	9932	10893	101	10144.277	9913	11088	132	10057.030	9893	11179	65	10025.877	9933	10555	83	10242.192	9884	11465	77	10103.156	9881	10841	38	10253.158	9886	10968	86	10117.988	9840	10875	93	10044.312	9914	10579	45	10288.134	9804	11719	62	10069.354	9892	10821	71	10090.112	9892	10897	23
796	74	10116.108	9885	10687	101	10171.129	9885	10858	132	10067.758	9897	10970	65	10059.093	9940	10901	83	10262.650	9879	11220	77	10154.194	9899	11240	38	10297.474	9924	11076	86	10148.407	9916	11219	93	10077.538	9885	10867	45	10107.822	9916	10854	62	10200.178	9840	11871	71	10060.662	9925	10718	23
797	74	10159.419	9888	10624	101	10144.356	9900	10688	132	10068.568	9820	11121	65	10039.723	9924	10607	83	10222.939	9908	11195	77	10184.974	9868	11287	38	10060.737	9877	10588	86	10066.779	9926	10605	93	10076.043	9918	10741	45	10154.444	9893	10657	62	10179.742	9890	10838	71	10053.549	9910	10491	23
798	74	10199.878	9914	10884	101	10262.624	9912	12128	132	10108.182	9929	11065	65	10043.308	9888	10493	83	10172.301	9895	10847	77	10167.857	9816	11850	38	10293.237	9849	11929	86	10024.512	9900	10534	93	10098.968	9907	10978	45	10133.244	9923	10701	62	10213.774	9928	11244	71	10114.958	9836	10962	23
799	74	10101.905	9850	10959	101	10156.139	9887	10824	132	10082.522	9932	10881	65	10062.661	9912	11073	83	10174.337	9886	11035	77	10043.454	9907	10515	38	10225.553	9957	11912	86	10079.860	9877	11112	93	10103.354	9829	10920	45	10082.600	9858	10698	62	10119.517	9890	11278	71	10064.930	9918	10417	23
800	74	10173.581	9890	11409	101	10199.990	9774	11329	132	10118.394	9863	11035	65	10005.400	9925	10089	83	10267.000	9882	11777	77	10123.221	9910	11561	38	10263.553	9921	11230	86	10100.396	9920	11229	93	10101.903	9876	10977	45	10221.223	9943	11141	62	10146.129	9848	10944	71	10111.211	9891	11099	23
801	74	10173.852	9837	11570	101	10201.287	9899	11268	132	10107.932	9870	10992	65	10103.154	9922	10828	83	10179.867	9823	10945	77	10109.493	9872	10887	38	10079.000	9893	10409	86	10061.221	9902	10691	93	10071.560	9914	10355	45	10089.422	9881	10490	62	10212.919	9839	10970	71	10064.845	9886	10700	23
802	74	10116.757	9903	10673	101	10205.089	9810	11608	132	10112.849	9859	11065	65	10072.631	9824	10908	83	10179.735	9900	11720	77	10162.156	9903	11088	38	10297.289	9928	11570	86	10154.069	9896	11220	93	10098.549	9908	11070	45	10094.022	9930	11100	62	10112.710	9898	10804	71	10078.831	9936	11414	23
803	74	10177.203	9921	11532	101	10152.980	9906	11216	132	10108.826	9901	11414	65	10036.216	9909	10669	83	10208.048	9879	11323	77	10118.610	9881	11027	38	10135.685	9918	11101	86	10070.535	9896	10737	93	10132.774	9944	11532	45	10129.733	9906	11356	62	10114.968	9919	11071	71	10083.000	9917	10536	23
804	74	10141.067	9938	11365	101	10261.010	9834	11251	132	10119.992	9901	11792	65	10030.385	9936	10304	83	10233.747	9900	11367	77	10070.143	9885	10788	38	10135.500	9881	10909	86	10075.187	9905	10652	93	10062.011	9926	10412	45	10178.822	9921	11212	62	10144.081	9913	11711	71	10108.366	9886	10857	23
805	74	10146.959	9813	11096	101	10100.148	9893	10855	132	10095.083	9900	11318	65	10119.600	9911	11670	83	10212.217	9898	11229	77	10125.559	9905	10912	38	10142.263	9778	11147	86	10039.872	9903	10568	93	10067.494	9910	10697	45	10197.845	9950	11204	62	10186.468	9888	11440	71	10049.437	9899	10475	23
806	74	10102.838	9900	10652	101	10149.029	9838	11087	132	10043.879	9902	10413	65	10119.585	9862	11563	83	10220.916	9716	12126	77	10076.883	9933	10977	38	10308.368	9968	11657	86	10102.535	9862	11097	93	10123.183	9856	11214	45	10037.289	9893	10416	62	10098.742	9849	11009	71	10073.901	9939	11073	23
807	74	10134.041	9919	10729	101	10070.960	9836	11071	132	10123.561	9911	11032	65	10117.938	9922	10969	83	10169.494	9838	11017	77	10107.870	9830	11089	38	10208.658	9956	11339	86	10092.291	9911	10736	93	10080.365	9891	10823	45	10076.978	9866	10603	62	10099.258	9928	10631	71	10061.014	9902	11015	23
808	74	10067.352	9905	10598	101	10139.079	9913	11617	132	10062.530	9932	11197	65	10081.415	9902	10853	83	10167.241	9913	11274	77	10107.637	9895	11268	38	10087.211	9911	10406	86	10102.453	9908	11512	93	10080.882	9939	10629	45	10059.688	9916	10782	62	10156.290	9916	10764	71	10037.620	9902	10674	23
809	74	10084.567	9910	10462	101	10071.802	9892	10822	132	10083.613	9891	11125	65	10074.000	9879	10553	83	10157.337	9892	11282	77	10092.013	9872	10980	38	10041.553	9910	10433	86	10046.407	9927	10458	93	10053.387	9879	10594	45	10058.089	9911	10340	62	10131.742	9908	10857	71	10106.226	9893	10634	23
810	74	10088.405	9894	11285	101	10076.445	9878	10738	132	10077.030	9932	10995	65	10026.492	9904	10372	83	10143.470	9836	10841	77	10084.233	9941	11141	38	10130.053	9946	10708	86	10067.431	9870	10932	93	10061.796	9919	10672	45	10119.511	9886	11546	62	10162.210	9850	10596	71	10106.226	9904	10880	23
811	74	10053.811	9880	10728	101	10095.584	9904	11047	132	10137.326	9855	11455	65	10045.600	9861	10908	83	10114.506	9931	10991	77	10068.806	9932	10622	38	10035.053	9909	10496	86	10048.675	9914	10902	93	10073.774	9913	10950	45	10110.777	9923	10600	62	10166.129	9919	10914	71	10084.380	9859	11000	23
812	74	10149.446	9872	10912	101	10098.693	9895	10926	132	10059.076	9894	10690	65	10080.754	9886	11285	83	10249.169	9906	11768	77	10093.182	9909	11269	38	10057.815	9909	10704	86	10073.732	9907	11011	93	10078.914	9944	11272	45	10047.711	9932	10958	62	10148.807	9898	10878	71	10039.831	9913	10461	23
813	74	10019.338	9920	10148	101	10061.396	9921	10854	132	10045.303	9866	10724	65	10023.661	9926	10257	83	10168.988	9878	11103	77	10162.922	9839	11117	38	10034.000	9902	10253	86	10061.849	9888	10966	93	10123.517	9933	10861	45	10019.066	9903	10296	62	10241.871	9904	11385	71	10069.704	9867	10754	23
814	74	10042.176	9933	10691	101	10038.604	9923	10320	132	10062.258	9930	10686	65	10058.277	9900	10547	83	10151.603	9878	11451	77	10124.064	9936	11027	38	10079.237	9921	10801	86	10039.465	9898	10438	93	10128.903	9926	11665	45	10107.822	9891	10610	62	10115.146	9904	10652	71	10026.353	9907	10409	23
815	74	10041.419	9910	10545	101	10032.139	9903	10335	132	10045.228	9918	10803	65	10069.770	9929	11006	83	10259.445	9881	13152	77	10091.610	9914	10767	38	10099.974	9920	11059	86	10045.813	9911	10431	93	10086.183	9881	11534	45	10134.889	9921	10767	62	10074.161	9897	10767	71	10044.310	9917	10611	23
816	74	10032.459	9726	10536	101	10028.426	9916	10481	132	10034.887	9937	10506	65	10048.954	9907	10545	83	10271.687	9918	11127	77	10128.299	9937	10937	38	10016.553	9920	10134	86	10076.756	9791	11262	93	10078.560	9892	10984	45	10039.312	9907	10398	62	10162.968	9785	11239	71	10092.972	9828	10955	23
817	74	10088.838	9934	10954	101	10012.990	9918	10316	132	10076.061	9904	10855	65	10021.169	9936	10124	83	10227.192	9930	11429	77	10151.806	9845	11344	38	10015.315	9914	10075	86	10061.500	9935	11340	93	10067.064	9897	10838	45	10042.800	9944	10258	62	10146.161	9916	10904	71	10034.183	9884	10264	23
818	74	10107.784	9925	10525	101	10046.891	9936	10643	132	10063.917	9887	11579	65	10021.861	9908	10381	83	10255.939	9878	11525	77	10102.714	9893	10713	38	10016.132	9934	10288	86	10074.209	9910	10833	93	10039.451	9927	10522	45	10074.111	9895	10643	62	10138.097	9815	11478	71	10095.437	9909	10878	23
819	74	10134.148	9891	10972	101	10046.337	9878	10950	132	10062.401	9880	10629	65	10023.907	9932	10220	83	10192.916	9879	10932	77	10127.468	9919	10787	38	10078.079	9902	10836	86	10107.256	9903	10921	93	10047.397	9884	11009	45	10052.600	9928	10369	62	10115.419	9926	10963	71	10073.465	9906	10804	23
820	74	10042.014	9841	10824	101	10058.990	9929	10900	132	10059.061	9899	10561	65	10016.954	9925	10315	83	10219.747	9874	11321	77	10117.000	9895	11486	38	10062.053	9931	10442	86	10082.569	9919	10933	93	10068.064	9916	11181	45	10059.134	9940	10550	62	10118.532	9869	11346	71	10022.028	9825	10188	23
821	74	10048.054	9932	10307	101	10054.684	9910	10771	132	10097.689	9910	11126	65	10082.861	9894	10928	83	10164.519	9926	11145	77	10077.312	9855	10621	38	10068.921	9891	11285	86	10105.268	9883	10978	93	10050.989	9924	10580	45	10053.533	9932	10621	62	10148.419	9884	11094	71	10030.789	9910	10258	23
822	74	10079.459	9896	11567	101	10027.812	9907	10533	132	10082.197	9896	11110	65	10016.246	9947	10107	83	10199.639	9865	10903	77	10086.649	9873	10790	38	10057.395	9933	10401	86	10051.884	9859	10791	93	10046.075	9820	10744	45	10081.422	9941	10830	62	10038.822	9877	10510	71	10051.774	9900	11149	23
823	74	10036.122	9915	10343	101	10021.277	9945	10209	132	10037.220	9880	10599	65	10042.415	9914	10663	83	10133.699	9906	11362	77	10109.454	9886	10738	38	10045.579	9935	10447	86	10024.163	9918	10443	93	10095.322	9922	10794	45	10036.244	9945	10550	62	10205.097	9930	10800	71	10057.873	9850	10915	23
824	74	10050.433	9908	10639	101	10090.684	9892	11036	132	10049.212	9894	10826	65	10032.031	9928	10580	83	10043.253	9907	10856	77	10035.260	9929	10525	38	10082.974	9949	10585	86	10040.721	9907	10881	93	10091.054	9898	11076	45	10046.244	9899	10646	62	10081.451	9884	10918	71	10093.042	9804	10805	23
825	74	10062.865	9859	10541	101	10107.356	9857	10962	132	10069.561	9909	10887	65	10041.385	9933	10705	83	10219.939	9887	11087	77	10107.260	9915	10833	38	10039.185	9942	10739	86	10023.453	9923	10461	93	10087.440	9720	12162	45	10031.889	9930	10246	62	10065.661	9924	10478	71	10063.873	9912	10667	23
826	74	10047.865	9896	10436	101	10057.634	9898	10471	132	10081.863	9904	10965	65	10065.538	9842	10768	83	10281.337	9700	11399	77	10106.792	9899	10881	38	10033.026	9921	10263	86	10071.128	9917	10988	93	10055.506	9902	10477	45	10059.066	9907	10555	62	10091.581	9937	10716	71	10102.226	9809	11127	23
827	74	10042.811	9912	10605	101	10022.772	9938	10384	132	10076.151	9891	11039	65	10092.738	9898	10778	83	10237.048	9920	11548	77	10112.286	9940	11014	38	10042.185	9942	10217	86	10045.441	9903	10775	93	10083.440	9914	12095	45	10046.333	9909	10573	62	10084.210	9868	10627	71	10046.845	9915	10425	23
828	74	10082.541	9881	10714	101	10055.198	9859	10860	132	10049.516	9897	10600	65	10033.385	9915	10528	83	10214.506	9830	10857	77	10097.532	9869	10734	38	10016.132	9947	10094	86	10098.140	9870	10991	93	10094.699	9885	10826	45	10034.622	9894	10347	62	10138.322	9872	11081	71	10128.888	9896	11599	23
829	74	10020.352	9929	10343	101	10094.158	9932	11174	132	10104.826	9895	11464	65	10052.877	9955	10584	83	10239.747	9924	11966	77	10104.247	9933	10756	38	10046.211	9937	10446	86	10070.535	9883	10582	93	10098.376	9894	11006	45	10040.578	9913	10521	62	10119.936	9885	11031	71	10054.986	9913	10415	23
830	74	10018.878	9898	10187	101	10011.871	9923	10114	132	10103.568	9924	11688	65	10049.923	9879	10847	83	10132.373	9888	11495	77	10081.324	9898	11217	38	10049.868	9948	10674	86	10084.360	9902	10832	93	10077.893	9878	11013	45	10068.866	9892	10532	62	10042.951	9937	10459	71	10056.014	9899	10688	23
831	74	10043.365	9926	10512	101	10041.822	9888	10640	132	10033.106	9907	10278	65	10075.169	9937	10767	83	10182.481	9838	11120	77	10071.000	9844	10918	38	10062.474	9919	10593	86	10050.628	9901	10639	93	10072.408	9911	10893	45	10052.711	9928	10313	62	10180.274	9910	11636	71	10042.986	9938	10816	23
832	74	10117.595	9898	11143	101	10021.772	9890	10299	132	10075.909	9893	10494	65	10028.554	9931	10506	83	10214.253	9869	11227	77	10080.806	9796	11079	38	10045.158	9948	10578	86	10045.616	9916	11278	93	10058.764	9891	10867	45	10063.355	9915	10718	62	10052.678	9895	10665	71	10035.183	9906	10544	23
833	74	10096.378	9896	11075	101	10059.505	9913	10572	132	10063.849	9811	10789	65	10041.554	9935	10315	83	10178.723	9914	11524	77	10113.026	9916	11074	38	10079.342	9909	10861	86	10040.593	9904	10653	93	10059.850	9885	10827	45	10054.422	9926	10381	62	10196.161	9848	11024	71	10055.493	9897	10432	23
834	74	10065.000	9892	10543	101	10037.079	9869	10609	132	10067.326	9874	10703	65	10017.093	9911	10133	83	10288.735	9934	11698	77	10187.948	9900	11262	38	10126.263	9938	10690	86	10069.744	9918	10880	93	10030.150	9912	10492	45	10025.511	9936	10269	62	10215.903	9909	11207	71	10038.746	9921	10515	23
835	74	10037.324	9926	10494	101	10104.742	9900	11419	132	10088.909	9901	11670	65	10013.938	9939	10081	83	10233.265	9921	11463	77	10154.416	9936	10972	38	10207.553	9952	10713	86	10125.779	9899	11140	93	10055.140	9894	10846	45	10063.756	9915	10621	62	10248.613	9887	11316	71	10121.761	9867	11008	23
836	74	10108.433	9886	11218	101	10121.594	9911	10912	132	10091.984	9853	10762	65	10050.216	9936	10352	83	10217.892	9855	11150	77	10065.416	9904	10708	38	10226.605	9958	11596	86	10109.279	9940	11910	93	10122.365	9902	11044	45	10208.822	9868	11096	62	10171.451	9932	11518	71	10101.211	9828	11869	23
837	74	10101.622	9904	10955	101	10224.416	9867	11721	132	10106.151	9914	11060	65	10074.723	9826	11154	83	10200.253	9896	11351	77	10077.272	9895	10861	38	10272.868	9887	11304	86	10062.209	9899	10623	93	10066.376	9894	10841	45	10108.622	9934	10723	62	10100.193	9861	10691	71	10057.479	9881	10727	23
838	74	10194.352	9922	11412	101	10231.960	9824	12267	132	10084.228	9900	10674	65	10032.569	9916	10323	83	10231.530	9859	11554	77	10148.559	9907	11676	38	10332.447	9892	11334	86	10062.512	9920	10844	93	10102.721	9885	11108	45	10145.978	9931	10956	62	10271.000	9844	11585	71	10061.028	9907	10728	23
839	74	10124.297	9775	10798	101	10193.832	9768	11127	132	10076.341	9890	10811	65	10053.508	9901	10843	83	10207.519	9934	11305	77	10058.013	9919	10828	38	10260.974	9903	11504	86	10116.256	9906	10987	93	10041.021	9934	10377	45	10218.911	9869	11591	62	10151.854	9921	10754	71	10059.028	9914	10368	23
840	74	10170.905	9854	10978	101	10230.505	9875	11064	132	10092.576	9839	10968	65	10033.415	9908	10363	83	10200.687	9837	11532	77	10092.363	9910	10719	38	10282.395	9896	11845	86	10092.860	9919	10780	93	10078.021	9894	10597	45	10106.244	9823	10899	62	10217.661	9803	11209	71	10088.690	9931	10877	23
841	74	10249.365	9878	11580	101	10210.911	9874	11699	132	10111.947	9839	11357	65	10114.800	9906	11096	83	10256.578	9853	10979	77	10196.208	9879	11479	38	10245.553	9945	11570	86	10095.732	9932	10939	93	10104.785	9913	11206	45	10190.911	9876	11566	62	10112.742	9866	11310	71	10093.507	9902	10869	23
842	74	10161.797	9905	11076	101	10175.684	9922	11235	132	10113.046	9879	11017	65	10077.877	9903	10944	83	10193.434	9870	11441	77	10156.688	9896	11195	38	10281.737	9896	11090	86	10089.988	9932	10668	93	10092.075	9907	10725	45	10149.889	9938	11149	62	10252.339	9945	11450	71	10030.395	9931	10380	23
843	74	10204.959	9912	11343	101	10266.594	9787	11781	132	10082.234	9860	10624	65	10073.139	9822	10824	83	10113.819	9814	11526	77	10081.182	9921	10765	38	10284.132	9896	11242	86	10108.488	9884	11226	93	10051.549	9932	10511	45	10260.000	9936	10879	62	10094.983	9922	10519	71	10055.662	9906	10556	23
844	74	10368.959	9864	12066	101	10222.634	9928	12322	132	10080.022	9819	10899	65	10068.308	9880	10562	83	10205.434	9920	10914	77	10132.844	9916	11055	38	10494.211	9800	12551	86	10057.151	9914	10816	93	10053.473	9911	10679	45	10199.645	9816	11347	62	10104.161	9864	10789	71	10071.719	9931	10552	23
845	74	10174.067	9862	11226	101	10293.198	9862	11583	132	10072.022	9871	10839	65	10043.323	9883	10489	83	10218.795	9918	11427	77	10102.091	9886	10901	38	10151.553	9872	10710	86	10067.360	9920	10611	93	10061.140	9922	10590	45	10182.022	9917	11325	62	10207.210	9926	10948	71	10050.353	9928	10314	23
846	74	10288.338	9880	11465	101	10170.139	9824	10824	132	10123.439	9911	10861	65	10027.600	9907	10391	83	10399.578	9900	11586	77	10121.272	9930	10727	38	10217.342	9894	11012	86	10055.791	9880	10497	93	10060.850	9935	10760	45	10228.889	9901	10959	62	10161.322	9912	11295	71	10055.817	9935	10731	23
847	74	10174.229	9878	11309	101	10158.040	9832	11150	132	10101.629	9917	11098	65	10047.508	9900	10651	83	10288.880	9838	12375	77	10151.468	9882	11233	38	10223.737	9907	11448	86	10071.303	9943	10531	93	10055.721	9925	10922	45	10164.866	9891	10758	62	10254.000	9910	11756	71	10112.901	9859	11163	23
848	74	10191.405	9882	11427	101	10147.990	9876	11313	132	10062.379	9929	10885	65	10066.431	9951	10869	83	10158.578	9924	10867	77	10120.026	9934	11067	38	10247.921	9887	11302	86	10083.535	9913	10957	93	10069.473	9926	10777	45	10185.556	9904	11293	62	10282.322	9821	11347	71	10057.549	9777	10848	23
849	74	10162.648	9906	11067	101	10185.505	9939	11036	132	10085.234	9880	11112	65	10048.123	9896	10787	83	10205.000	9858	11824	77	10132.584	9822	11196	38	10402.474	9957	11905	86	10127.419	9915	11002	93	10044.365	9929	10566	45	10128.244	9928	11498	62	10214.274	9838	11258	71	10077.099	9913	11108	23
850	74	10396.284	9878	11924	101	10234.485	9788	12459	132	10063.530	9873	11125	65	10026.754	9907	10320	83	10194.735	9924	11122	77	10113.377	9916	10757	38	10296.158	9910	11824	86	10066.977	9906	11268	93	10087.365	9852	10766	45	10210.355	9878	11643	62	10128.693	9878	10964	71	10018.873	9891	10341	23
851	74	10137.203	9949	11382	101	10255.327	9916	11179	132	10079.484	9891	10980	65	10013.585	9909	10130	83	10274.494	9873	11093	77	10097.779	9911	10696	38	10167.921	9820	10964	86	10043.035	9895	10578	93	10066.538	9881	10464	45	10177.645	9885	11232	62	10108.049	9932	10828	71	10070.986	9926	10568	23
852	74	10169.919	9890	10872	101	10230.802	9902	12195	132	10060.522	9859	10851	65	10050.954	9931	10539	83	10249.639	9890	11510	77	10121.559	9915	11227	38	10171.395	9942	10717	86	10095.779	9925	11088	93	10040.344	9880	10580	45	10068.622	9936	10673	62	10106.581	9946	10602	71	10046.014	9897	10414	23
853	74	10193.567	9918	11640	101	10201.861	9880	11083	132	10091.151	9882	11319	65	10020.369	9936	10271	83	10246.301	9892	11232	77	10178.779	9844	11014	38	10431.368	9957	11744	86	10087.965	9926	10906	93	10059.635	9915	10758	45	10163.845	9952	10770	62	10110.646	9909	10771	71	10034.831	9880	11107	23
854	74	10124.527	9899	11381	101	10215.871	9879	11423	132	10063.522	9874	11037	65	10064.846	9928	10525	83	10143.723	9895	11199	77	10169.857	9831	10813	38	10226.421	9916	11080	86	10065.803	9929	10765	93	10167.517	9872	11223	45	10154.645	9852	10722	62	10103.661	9875	10870	71	10101.563	9884	10703	23
855	74	10190.446	9903	10959	101	10296.812	9860	11487	132	10080.758	9869	11020	65	10040.093	9881	10379	83	10234.952	9810	11574	77	10101.623	9927	10649	38	10168.026	9853	11152	86	10034.441	9933	10373	93	10071.817	9873	11032	45	10198.978	9955	10821	62	10191.613	9879	10914	71	10067.774	9945	10992	23
856	74	10144.676	9936	11352	101	10226.505	9934	11638	132	10077.508	9904	11619	65	10021.754	9929	10160	83	10229.831	9888	11490	77	10140.532	9905	11110	38	10210.421	9911	11072	86	10061.756	9893	10636	93	10095.215	9946	10730	45	10218.355	9933	11122	62	10151.419	9873	10992	71	10130.943	9905	11079	23
857	74	10259.933	9834	11476	101	10198.347	9807	12231	132	10101.576	9905	10759	65	10031.354	9944	10503	83	10202.494	9860	11627	77	10178.662	9913	11238	38	10161.842	9927	11102	86	10093.151	9867	10760	93	10059.430	9866	10636	45	10146.355	9900	10638	62	10159.500	9956	10797	71	10090.888	9901	10947	23
858	74	10135.973	9938	10967	101	10165.822	9919	11087	132	10057.046	9904	11042	65	10044.062	9924	10653	83	10123.084	9852	11456	77	10148.156	9879	10839	38	10053.105	9925	10459	86	10129.768	9913	11060	93	10029.215	9900	10653	45	10063.422	9844	10691	62	10028.146	9902	10455	71	10044.493	9935	10446	23
859	74	10272.324	9916	11278	101	10222.000	9891	12175	132	10121.409	9867	10811	65	10057.308	9951	10901	83	10179.795	9908	11910	77	10104.493	9889	10947	38	10096.658	9893	10730	86	10072.697	9913	11090	93	10073.236	9903	11289	45	10103.444	9891	10837	62	10206.871	9888	10993	71	10108.211	9883	11240	23
860	74	10211.541	9919	11074	101	10268.792	9877	11563	132	10069.568	9881	10823	65	10039.861	9894	10594	83	10289.759	9875	11612	77	10063.532	9850	10747	38	10111.868	9852	10865	86	10084.116	9898	10648	93	10061.043	9913	10956	45	10097.467	9870	11306	62	10089.161	9946	10589	71	10031.479	9910	10615	23
861	74	10143.176	9857	11357	101	10160.268	9816	11050	132	10073.659	9859	11637	65	10014.262	9933	10076	83	10264.313	9789	11205	77	10162.740	9941	11264	38	10177.842	9904	11085	86	10050.407	9915	10626	93	10080.064	9894	10797	45	10120.000	9889	10596	62	10093.517	9893	11018	71	10064.704	9875	10492	23
862	74	10207.905	9931	11363	101	10230.396	9829	11442	132	10065.454	9926	10982	65	10066.508	9917	11100	83	10212.808	9911	10985	77	10166.857	9880	11098	38	10095.026	9958	10693	86	10117.941	9861	11012	93	10070.129	9939	10522	45	10067.244	9901	10601	62	10126.517	9901	10925	71	10066.380	9875	10604	23
863	74	10141.203	9917	11267	101	10246.574	9874	11399	132	10130.151	9865	11119	65	10033.185	9928	10390	83	10286.301	9826	12491	77	10153.909	9904	11069	38	10143.895	9922	10699	86	10074.360	9867	11087	93	10091.646	9876	10618	45	10113.688	9929	10773	62	10097.049	9918	11404	71	10103.845	9823	11527	23
864	74	10078.648	9935	10681	101	10184.416	9913	11482	132	10091.068	9886	11268	65	10016.169	9949	10199	83	10160.265	9929	11353	77	10086.247	9871	10877	38	10095.263	9896	10546	86	10094.023	9889	11048	93	10103.667	9912	11111	45	10037.244	9914	10733	62	10175.629	9893	11356	71	10057.254	9923	10764	23
865	74	10058.081	9926	10619	101	10076.515	9904	10783	132	10025.280	9930	10224	65	10026.708	9857	10281	83	10151.903	9817	11241	77	10098.936	9936	10757	38	10127.105	9831	10799	86	10131.825	9913	10987	93	10078.247	9913	10792	45	10071.622	9941	10667	62	10150.468	9913	10685	71	10038.268	9946	10554	23
866	74	10145.095	9842	11065	101	10066.772	9936	10961	132	10121.099	9913	10792	65	10034.877	9928	10451	83	10182.844	9857	11168	77	10067.546	9906	10972	38	10180.395	9872	10981	86	10073.081	9906	10747	93	10061.097	9839	11074	45	10058.556	9862	10767	62	10157.290	9912	10762	71	10011.226	9920	10108	23
867	74	10062.162	9924	10559	101	10117.564	9879	11162	132	10106.568	9908	11014	65	10086.031	9894	10700	83	10200.867	9900	10983	77	10061.351	9911	10742	38	10040.447	9939	10364	86	10081.813	9928	11038	93	10052.107	9908	10958	45	10064.355	9944	10701	62	10185.629	9916	11247	71	10121.789	9886	10884	23
868	74	10069.824	9891	11422	101	10055.574	9918	10959	132	10099.720	9886	10780	65	10063.000	9937	10555	83	10133.133	9748	11282	77	10133.299	9873	10999	38	10065.474	9878	10835	86	10042.291	9915	10504	93	10067.290	9932	10733	45	10086.645	9912	10698	62	10081.646	9911	11002	71	10059.465	9890	10948	23
869	74	10070.919	9917	10893	101	10049.624	9913	10628	132	10066.417	9888	10649	65	10060.369	9950	11040	83	10083.192	9918	10578	77	10081.286	9902	10714	38	10119.632	9786	10837	86	10161.477	9900	11142	93	10064.570	9935	11064	45	10166.000	9921	11609	62	10227.419	9829	11099	71	10068.000	9949	11255	23
870	74	10173.946	9831	10916	101	10097.366	9912	11050	132	10059.379	9892	10779	65	10009.569	9910	10094	83	10207.867	9805	11456	77	10066.130	9861	10845	38	10087.763	9910	11093	86	10085.721	9835	10952	93	10013.699	9924	10358	45	10079.733	9928	11126	62	10295.113	9849	12693	71	10088.169	9923	10562	23
871	74	10085.324	9902	10790	101	10072.158	9900	11304	132	10064.833	9860	10568	65	10070.139	9942	10562	83	10242.735	9892	11129	77	10115.818	9853	11398	38	10101.185	9914	10657	86	10047.953	9903	10676	93	10014.957	9923	10107	45	10076.733	9916	10749	62	10121.468	9839	10902	71	10101.324	9878	11103	23
872	74	10057.729	9858	10717	101	10079.812	9877	10745	132	10055.651	9875	10710	65	10024.185	9930	10339	83	10170.494	9794	11786	77	10044.324	9933	10286	38	10028.026	9904	10481	86	10031.988	9922	10706	93	10052.710	9903	10901	45	10020.600	9952	10161	62	10124.661	9922	10859	71	10044.789	9902	10446	23
873	74	10047.027	9917	10713	101	10088.079	9827	11099	132	10094.606	9901	10972	65	10028.185	9926	10308	83	10154.939	9926	11063	77	10081.247	9906	10650	38	10126.395	9908	10768	86	10038.151	9928	10413	93	10017.603	9905	10129	45	10040.155	9924	10421	62	10126.661	9923	10812	71	10079.085	9919	11029	23
874	74	10035.271	9898	10558	101	10080.376	9921	11137	132	10087.038	9921	10919	65	10016.107	9930	10148	83	10184.097	9922	11986	77	10102.078	9918	11157	38	10053.289	9855	10781	86	10053.256	9908	10725	93	10079.936	9882	11148	45	10068.911	9879	10746	62	10169.468	9918	11045	71	10080.690	9844	10923	23
875	74	10031.527	9879	10278	101	10038.476	9864	10602	132	10079.909	9852	11070	65	10028.784	9944	10260	83	10184.844	9938	10823	77	10107.883	9932	11134	38	10042.368	9860	10505	86	10019.569	9894	10239	93	10032.344	9933	10379	45	10061.155	9917	10598	62	10112.790	9918	10572	71	10030.620	9935	10695	23
876	74	10031.973	9902	10442	101	10035.366	9879	10621	132	10047.772	9885	10845	65	10053.093	9880	10509	83	10148.699	9927	10741	77	10174.936	9940	11513	38	10014.789	9871	10552	86	10032.291	9924	10420	93	10104.581	9815	10784	45	10016.022	9877	10121	62	10105.307	9900	11490	71	10081.395	9925	10741	23
877	74	10038.271	9908	10621	101	10031.476	9876	10665	132	10050.849	9873	10604	65	10033.000	9895	10767	83	10267.084	9893	11376	77	10077.052	9887	10807	38	10025.079	9899	10247	86	10093.372	9885	10662	93	10068.097	9870	10651	45	10037.711	9923	10348	62	10050.451	9913	10556	71	10081.085	9890	10823	23
878	74	10045.622	9929	10486	101	10092.327	9861	10893	132	10060.500	9900	10974	65	10068.969	9917	10994	83	10137.687	9916	10953	77	10118.039	9862	11395	38	10031.315	9956	10367	86	10023.687	9902	10533	93	10050.451	9907	10926	45	10014.511	9884	10169	62	10202.613	9887	10826	71	10086.774	9826	10831	23
879	74	10025.689	9917	10368	101	10089.891	9926	11065	132	10107.182	9904	11231	65	10042.508	9926	10487	83	10235.217	9827	11502	77	10062.857	9907	10786	38	10055.579	9923	10613	86	10058.488	9920	10943	93	10061.613	9894	10967	45	10058.355	9935	10764	62	10213.807	9903	10804	71	10037.028	9937	10590	23
880	74	10055.027	9936	11089	101	10059.891	9876	10871	132	10091.728	9904	10911	65	10015.815	9910	10163	83	10136.964	9878	11023	77	10166.233	9885	11486	38	10123.974	9942	11217	86	10036.941	9902	10388	93	10076.129	9917	11082	45	10042.667	9947	10335	62	10088.887	9938	10606	71	10051.099	9898	10611	23
881	74	10043.595	9906	11129	101	10050.564	9918	10698	132	10082.470	9893	11324	65	10011.354	9901	10276	83	10193.048	9759	11890	77	10159.117	9852	11886	38	10007.289	9934	10106	86	10030.825	9887	10514	93	10056.903	9888	10973	45	10059.000	9910	11001	62	10176.000	9896	10986	71	10047.972	9909	10502	23
882	74	10046.014	9868	10632	101	10012.316	9944	10183	132	10078.712	9860	11181	65	10056.585	9920	11002	83	10202.939	9942	11233	77	10126.961	9922	10888	38	10096.921	9891	10826	86	10014.197	9932	10147	93	10032.527	9894	10478	45	10071.822	9917	10802	62	10104.064	9875	11078	71	10087.324	9902	11175	23
883	74	10104.878	9865	10914	101	10059.476	9879	11156	132	10028.508	9904	10370	65	10047.139	9930	11106	83	10231.530	9828	12617	77	10101.169	9890	10853	38	10009.237	9907	10165	86	10053.396	9912	10851	93	10056.215	9834	10635	45	10017.756	9916	10218	62	10139.032	9883	11305	71	10039.592	9945	10416	23
884	74	10109.648	9858	10959	101	10045.574	9914	10660	132	10108.008	9898	11345	65	10013.016	9922	10163	83	10224.687	9890	10880	77	10103.026	9834	11298	38	10047.315	9878	10450	86	10061.187	9934	10650	93	10073.946	9915	10929	45	10027.000	9945	10218	62	10075.307	9918	10743	71	10029.873	9903	10468	23
885	74	10060.203	9911	10786	101	10052.832	9918	10532	132	10037.083	9874	10639	65	10022.800	9857	10587	83	10074.903	9922	11273	77	10139.507	9857	11428	38	10092.211	9922	10563	86	10090.837	9939	11013	93	10107.075	9861	11521	45	10035.845	9965	10184	62	10146.387	9889	11456	71	10048.620	9915	10642	23
886	74	10039.648	9923	10435	101	10049.099	9896	10724	132	10032.621	9890	10504	65	10007.415	9910	10139	83	10104.350	9888	11078	77	10088.961	9872	10876	38	10027.711	9932	10301	86	10024.151	9914	10392	93	10052.538	9874	10497	45	10029.066	9909	10347	62	10056.742	9835	10635	71	10030.296	9929	10385	23
887	74	10091.081	9881	10841	101	10043.069	9913	10688	132	10095.280	9912	10797	65	10056.846	9947	10920	83	10190.687	9883	11857	77	10097.896	9906	10941	38	10040.605	9911	10391	86	10024.104	9873	10308	93	10042.312	9885	10510	45	10051.312	9929	10970	62	10109.193	9911	10909	71	10061.535	9924	10762	23
888	74	10072.122	9883	10957	101	10066.772	9910	10603	132	10070.091	9908	10776	65	10034.907	9922	10506	83	10169.783	9867	11550	77	10139.363	9902	10985	38	10056.632	9935	10440	86	10031.419	9909	10587	93	10018.871	9919	10268	45	10047.688	9900	10764	62	10082.807	9919	10434	71	10055.057	9866	11179	23
889	74	10045.608	9899	10329	101	10034.416	9932	10448	132	10063.137	9855	10885	65	10067.554	9877	10815	83	10180.855	9883	11372	77	10173.623	9862	11704	38	10017.921	9919	10116	86	10058.988	9919	10786	93	10061.183	9873	11031	45	10060.223	9908	10886	62	10090.274	9884	10730	71	10061.647	9843	10905	23
890	74	10037.338	9904	10547	101	10066.911	9880	10548	132	10068.447	9908	11044	65	10039.323	9897	10433	83	10185.964	9887	10892	77	10118.792	9895	10973	38	10064.395	9917	10731	86	10099.931	9850	11157	93	10094.925	9882	10863	45	10034.955	9910	10343	62	10141.146	9946	11165	71	10055.042	9915	10617	23
891	74	10063.946	9909	10762	101	10025.287	9925	10545	132	10095.447	9826	11234	65	10041.923	9927	10499	83	10175.470	9822	11788	77	10050.520	9906	10600	38	10064.342	9941	10671	86	10033.872	9898	10921	93	10050.172	9915	11017	45	10014.111	9874	10187	62	10095.403	9873	10861	71	10008.647	9895	10134	23
892	74	10058.419	9910	10780	101	10051.931	9901	10467	132	10051.266	9832	10784	65	10038.677	9889	10640	83	10133.386	9913	11290	77	10112.130	9840	10995	38	10090.053	9903	10594	86	10050.744	9921	10841	93	10041.451	9889	10689	45	10029.155	9918	10372	62	10158.146	9831	11181	71	10060.197	9867	10440	23
893	74	10040.433	9909	10596	101	10057.258	9930	10938	132	10083.432	9906	11022	65	10058.661	9906	10781	83	10138.120	9902	11417	77	10081.883	9862	11414	38	10020.000	9934	10208	86	10106.640	9880	10876	93	10086.107	9936	11131	45	10014.955	9930	10092	62	10064.951	9905	10779	71	10114.226	9872	10770	23
894	74	10028.162	9934	10521	101	10101.624	9848	10997	132	10091.644	9914	11022	65	10045.000	9855	10565	83	10256.555	9867	13027	77	10143.818	9909	11135	38	10072.921	9878	10548	86	10262.372	9821	12301	93	10101.075	9917	10969	45	10064.467	9833	11200	62	10192.839	9861	10818	71	10124.310	9885	10759	23
895	74	10071.689	9935	10497	101	10136.653	9898	11492	132	10129.401	9903	11543	65	10059.354	9905	10638	83	10124.735	9942	10997	77	10078.649	9918	10580	38	10081.315	9927	10577	86	10175.744	9891	11120	93	10150.667	9908	11574	45	10018.800	9958	10136	62	10095.807	9910	10775	71	10062.521	9918	11068	23
896	74	10036.554	9919	10398	101	10084.891	9795	10716	132	10139.432	9888	10784	65	10052.016	9921	10556	83	10100.988	9907	11448	77	10019.247	9926	10438	38	10091.605	9930	10385	86	10202.907	9867	11401	93	10255.150	9898	11771	45	10089.889	9882	10585	62	10056.951	9907	10579	71	10108.395	9942	10763	23
897	74	10021.852	9905	10789	101	10110.832	9868	11467	132	10208.174	9833	11231	65	10092.339	9862	10845	83	10114.566	9877	11225	77	10050.767	9883	11005	38	10070.658	9938	10453	86	10265.221	9880	11711	93	10141.817	9841	10899	45	9997.911	9921	10076	62	10112.919	9886	10898	71	10126.353	9933	11226	23
898	74	10105.135	9921	11155	101	10051.524	9902	10795	132	10203.197	9893	11168	65	10120.016	9906	10887	83	10067.337	9912	10769	77	10052.194	9847	10833	38	10080.026	9917	10554	86	10138.849	9907	11325	93	10232.667	9872	11546	45	10117.688	9913	10738	62	10040.387	9911	10307	71	10123.549	9868	10807	23
899	74	10093.433	9861	10835	101	10122.940	9819	11453	132	10230.228	9849	11258	65	10205.692	9827	11896	83	10074.072	9845	10809	77	10069.260	9893	11129	38	10069.079	9935	10915	86	10203.825	9828	11355	93	10183.656	9919	10859	45	10035.777	9917	10263	62	10070.758	9912	10687	71	10179.704	9869	11268	23
900	74	10118.243	9897	11215	101	10075.911	9932	11438	132	10298.401	9809	11809	65	10164.462	9887	11176	83	10089.867	9871	10927	77	10069.182	9927	10646	38	10103.815	9891	10971	86	10269.803	9896	12228	93	10212.871	9926	11503	45	10021.444	9939	10215	62	10077.790	9916	11099	71	10145.451	9875	11584	23
901	74	10148.567	9888	11153	101	10102.594	9910	10808	132	10281.500	9852	11862	65	10222.062	9774	11077	83	10062.928	9898	10694	77	10081.987	9913	10596	38	10093.842	9901	11470	86	10173.081	9843	11102	93	10272.021	9906	11338	45	10015.911	9917	10107	62	10048.032	9942	10302	71	10164.338	9853	11967	23
902	74	10143.352	9836	10895	101	10045.624	9917	10703	132	10305.924	9866	12176	65	10097.292	9910	10762	83	10125.650	9886	10868	77	10053.883	9889	10873	38	10046.658	9925	10590	86	10230.244	9920	11508	93	10175.011	9874	11212	45	10122.845	9887	10894	62	10057.290	9927	10537	71	10065.761	9930	10480	23
903	74	10058.486	9893	10361	101	10050.644	9894	10588	132	10234.766	9762	11619	65	10147.569	9801	10924	83	10007.181	9919	10083	77	10085.156	9920	11221	38	10087.868	9923	10444	86	10300.791	9909	11434	93	10196.451	9908	11003	45	10031.777	9912	10384	62	10076.774	9839	10697	71	10042.647	9846	11123	23
904	74	10095.392	9866	10931	101	10037.495	9882	10874	132	10322.212	9803	12099	65	10162.877	9902	11071	83	10029.097	9940	10220	77	10035.507	9916	10679	38	10157.237	9892	10936	86	10134.453	9888	11010	93	10143.925	9928	10752	45	10006.111	9928	10240	62	10046.049	9905	10697	71	10144.719	9884	11447	23
905	74	10080.784	9920	10961	101	10076.822	9930	10727	132	10154.387	9834	11338	65	10193.246	9786	11473	83	10070.808	9868	10665	77	10065.000	9924	10657	38	10049.158	9902	10396	86	10241.313	9892	11180	93	10226.451	9867	11470	45	10015.089	9917	10341	62	10148.193	9925	11075	71	10163.549	9909	11139	23
906	74	10127.338	9887	11070	101	10050.287	9928	11039	132	10298.682	9833	11310	65	10175.923	9939	11204	83	10028.627	9941	10742	77	10068.182	9893	10526	38	10076.685	9960	10454	86	10213.663	9843	11334	93	10247.021	9844	11551	45	10041.800	9910	10490	62	10064.290	9902	10640	71	10140.000	9873	10898	23
907	74	10090.541	9867	10598	101	10099.040	9913	11051	132	10418.568	9888	12570	65	10145.984	9872	11511	83	10069.325	9924	10964	77	10031.623	9872	10787	38	10105.368	9911	10998	86	10219.372	9904	12065	93	10149.473	9787	11359	45	10050.511	9936	10713	62	10014.951	9927	10141	71	10119.281	9918	10613	23
908	74	10100.676	9906	10748	101	10072.198	9904	10622	132	10209.826	9823	12182	65	10088.046	9932	10813	83	10069.928	9895	10775	77	10021.000	9930	10300	38	10080.815	9917	10657	86	10120.547	9902	11131	93	10276.635	9933	11590	45	10019.178	9931	10142	62	10137.936	9887	11497	71	10208.676	9888	12028	23
909	74	10042.148	9920	10341	101	10100.495	9865	11138	132	10186.197	9899	11235	65	10207.569	9821	11483	83	10036.000	9887	10407	77	10018.767	9924	10316	38	10118.026	9903	10943	86	10149.559	9919	11307	93	10201.560	9897	11181	45	10039.378	9928	10204	62	10045.113	9927	10481	71	10062.380	9878	10985	23
910	74	10102.216	9910	10682	101	10052.316	9891	10506	132	10303.296	9828	11480	65	10087.984	9950	10517	83	10027.530	9917	10306	77	10003.662	9913	10113	38	10042.763	9899	10403	86	10144.441	9920	11563	93	10132.043	9921	10870	45	10010.045	9915	10167	62	10072.387	9942	10644	71	10082.254	9923	10585	23
911	74	10074.811	9881	11078	101	10048.555	9922	10694	132	10304.272	9721	11804	65	10245.246	9853	11433	83	10071.061	9932	11298	77	10047.728	9915	10693	38	10043.000	9947	10268	86	10163.360	9950	11292	93	10264.850	9819	11901	45	10073.978	9906	10728	62	10029.758	9925	10344	71	10134.789	9904	10771	23
912	74	10071.716	9900	10783	101	10061.416	9938	10603	132	10165.591	9837	11947	65	10111.938	9938	11337	83	10081.481	9918	11237	77	10037.156	9906	10666	38	10047.658	9862	10685	86	10137.884	9892	10611	93	10195.753	9839	11261	45	10058.134	9942	10420	62	10058.581	9924	10560	71	10075.465	9931	10698	23
913	74	10026.216	9935	10263	101	10059.158	9895	10641	132	10128.568	9826	11412	65	10156.954	9895	10983	83	10033.181	9930	10472	77	10073.143	9918	11127	38	10055.447	9901	10587	86	10160.640	9874	11119	93	10198.333	9885	11538	45	10027.777	9907	10364	62	10078.403	9910	10859	71	10052.296	9899	10474	23
914	74	10104.352	9901	10919	101	10046.069	9914	10445	132	10136.530	9864	11408	65	10162.062	9878	10862	83	10049.205	9914	10769	77	10053.598	9868	10991	38	10025.447	9932	10384	86	10085.675	9896	10873	93	10177.946	9900	11177	45	10011.200	9941	10152	62	10072.758	9882	10845	71	10091.169	9900	10749	23
915	74	10084.554	9888	10928	101	10072.742	9821	10826	132	10256.432	9876	12515	65	10289.200	9899	12122	83	10108.470	9938	11161	77	10026.260	9912	10515	38	10065.789	9930	10770	86	10115.860	9924	11474	93	10165.193	9900	11718	45	10028.822	9939	10552	62	10067.774	9906	10994	71	10113.859	9914	10787	23
916	74	10043.514	9904	10885	101	10068.109	9924	10688	132	10194.099	9839	11465	65	10121.200	9916	10752	83	10071.205	9886	10670	77	10029.143	9898	10714	38	10104.237	9906	10642	86	10146.419	9868	11895	93	10123.517	9894	11569	45	10033.267	9929	10294	62	10037.161	9935	10470	71	10077.239	9930	10955	23
917	74	10049.541	9862	10578	101	10041.594	9930	10586	132	10159.863	9885	11162	65	10134.923	9851	11224	83	10129.855	9868	11397	77	10080.571	9881	10833	38	10059.158	9907	10643	86	10151.709	9813	10703	93	10109.860	9904	11260	45	10056.312	9919	10582	62	10039.371	9867	10547	71	10014.958	9936	10279	23
918	74	10036.797	9872	10710	101	10108.792	9919	12197	132	10189.030	9827	11720	65	10201.923	9864	11028	83	10041.771	9880	10452	77	10040.468	9918	10451	38	10069.132	9944	10800	86	10178.325	9919	11554	93	10220.979	9872	11268	45	10032.822	9890	10601	62	10041.774	9864	10476	71	10083.972	9918	10777	23
919	74	10045.148	9919	10388	101	10122.287	9910	11500	132	10211.742	9848	11552	65	10203.754	9919	11787	83	10120.397	9901	11416	77	10044.039	9894	10788	38	10029.737	9914	10424	86	10167.209	9939	12001	93	10163.172	9913	10909	45	10058.333	9890	10856	62	10092.081	9935	11542	71	10169.211	9861	11122	23
920	74	10070.392	9899	10856	101	10061.515	9922	11071	132	10153.644	9882	11205	65	10123.738	9861	10992	83	10120.555	9902	11094	77	10020.377	9842	10259	38	10101.974	9865	11399	86	10179.175	9919	11191	93	10178.785	9896	11012	45	10098.134	9853	10883	62	10082.500	9870	11104	71	10124.099	9770	11318	23
921	74	10115.284	9880	11380	101	10064.406	9897	10503	132	10199.341	9925	11300	65	10055.523	9911	10611	83	10039.578	9893	10574	77	10037.831	9895	10381	38	10015.658	9935	10314	86	10143.059	9923	11585	93	10156.011	9875	11686	45	10038.178	9905	10787	62	10046.919	9923	10824	71	10259.211	9930	11360	23
922	74	10028.108	9924	10287	101	10104.268	9889	12275	132	10199.371	9858	11702	65	10115.508	9920	10774	83	10047.903	9885	10872	77	10060.649	9847	10771	38	10085.763	9955	10575	86	10223.500	9815	12232	93	10181.290	9894	11119	45	10113.688	9869	10947	62	10023.307	9890	10385	71	10061.662	9924	10629	23
923	74	10081.135	9861	10630	101	10061.545	9878	11257	132	10213.394	9886	11965	65	10157.784	9929	11041	83	10071.253	9878	10575	77	10038.688	9922	10629	38	10080.579	9936	10832	86	10188.907	9852	10933	93	10263.753	9838	11280	45	10070.889	9911	11050	62	10108.726	9930	10808	71	10113.268	9908	10887	23
924	74	10089.392	9929	10973	101	10067.316	9820	11223	132	10260.356	9713	12172	65	10144.831	9929	10876	83	10071.844	9911	10763	77	10059.377	9875	10659	38	10014.553	9927	10246	86	10118.384	9855	10651	93	10132.301	9906	11662	45	10084.422	9911	10875	62	10012.064	9896	10342	71	10019.577	9868	10290	23
925	74	10086.041	9895	10855	101	10066.366	9873	10935	132	10116.484	9858	10966	65	10112.938	9898	10972	83	10113.964	9920	10844	77	10033.584	9908	11097	38	10015.526	9924	10107	86	10141.687	9911	11431	93	10083.957	9913	10707	45	10011.066	9909	10096	62	10081.629	9896	10965	71	10117.169	9875	10829	23
926	74	10038.703	9946	10301	101	10043.386	9909	10697	132	10135.538	9914	11279	65	10097.938	9949	11048	83	10069.000	9893	10498	77	10076.078	9889	10764	38	10049.315	9882	10418	86	10098.675	9891	11186	93	10113.570	9904	10864	45	10020.667	9945	10261	62	10070.129	9839	10740	71	10045.732	9885	10795	23
927	74	10111.811	9895	10774	101	10053.129	9909	10311	132	10070.258	9916	10704	65	10068.508	9919	10742	83	10060.494	9919	10523	77	10099.480	9852	11107	38	10065.815	9894	10608	86	10102.000	9864	11074	93	10152.376	9881	10876	45	10059.889	9949	10649	62	10060.500	9926	10374	71	10073.353	9940	10801	23
928	74	10052.905	9900	10751	101	10059.742	9882	10523	132	10138.682	9844	10959	65	10103.185	9882	11006	83	10205.855	9846	11890	77	10088.559	9933	10899	38	10081.895	9929	11317	86	10050.291	9891	10807	93	10094.043	9920	10683	45	10070.111	9911	10260	62	10100.661	9897	10865	71	10076.310	9861	10680	23
929	74	10033.122	9835	10870	101	10090.416	9906	10913	132	10080.394	9888	11289	65	10047.277	9939	10389	83	10095.325	9889	11260	77	10077.182	9918	10537	38	10057.000	9920	10453	86	10090.768	9899	10738	93	10075.129	9890	10850	45	10029.022	9925	10205	62	10136.517	9850	10947	71	10018.127	9885	10326	23
930	74	10044.352	9867	10482	101	10073.505	9928	10646	132	10075.689	9894	10687	65	10069.262	9842	10951	83	10167.325	9895	11578	77	10073.039	9919	10970	38	10046.658	9931	10522	86	10084.779	9901	11629	93	10128.721	9856	11103	45	10087.000	9949	10690	62	10047.000	9905	10737	71	10037.310	9915	10924	23
931	74	10057.054	9908	10574	101	10034.990	9904	10445	132	10103.484	9866	11035	65	10089.523	9896	10743	83	10132.808	9909	11020	77	10054.728	9891	10818	38	10077.237	9926	10671	86	10071.709	9893	11337	93	10115.796	9902	11308	45	10118.155	9935	10651	62	10148.483	9900	11326	71	10044.817	9890	10684	23
932	74	10072.527	9917	10546	101	10077.158	9928	10956	132	10090.591	9864	11131	65	10079.385	9933	10513	83	10168.229	9901	11393	77	10091.623	9853	10997	38	10043.868	9932	10526	86	10027.268	9923	10401	93	10090.161	9867	10755	45	10044.688	9917	10317	62	10120.242	9936	10950	71	10072.958	9845	11610	23
933	74	10034.324	9870	10462	101	10036.614	9930	10401	132	10082.606	9847	10756	65	10063.585	9928	10546	83	10133.964	9901	10650	77	10070.806	9920	10770	38	10066.053	9917	10978	86	10069.709	9932	10966	93	10055.914	9917	10479	45	10069.134	9919	10483	62	10066.000	9897	10681	71	10074.831	9904	10978	23
934	74	10106.189	9909	11098	101	10075.109	9919	11029	132	10101.341	9905	10854	65	10096.615	9896	11005	83	10104.445	9919	10904	77	10034.662	9937	10474	38	10009.947	9924	10085	86	10031.187	9908	10648	93	10047.624	9866	10678	45	10275.955	9938	11427	62	10071.693	9910	10768	71	10012.155	9919	10238	23
935	74	10033.852	9924	10671	101	10054.466	9904	10681	132	10090.106	9898	11210	65	10037.277	9878	10685	83	10177.000	9917	11203	77	10031.247	9921	10498	38	10015.658	9912	10147	86	10053.675	9886	10638	93	10057.021	9868	10787	45	10017.578	9938	10117	62	10195.597	9900	11090	71	10017.014	9952	10318	23
936	74	10076.919	9924	10559	101	10046.416	9876	10604	132	10107.788	9923	10894	65	10030.754	9910	10443	83	10226.771	9811	11412	77	10089.806	9880	10658	38	10038.815	9898	10798	86	10074.069	9927	10874	93	10056.710	9889	10659	45	10133.489	9909	10954	62	10102.854	9913	10514	71	10082.605	9760	11152	23
937	74	10069.500	9903	11159	101	10046.029	9909	10434	132	10106.462	9886	11002	65	10012.770	9951	10083	83	10158.578	9916	11068	77	10091.779	9871	10874	38	10072.026	9932	10839	86	10042.663	9878	10999	93	10050.560	9893	10736	45	10019.756	9948	10226	62	10099.371	9912	10542	71	10044.042	9926	10513	23
938	74	10012.203	9890	10249	101	10076.604	9868	11222	132	10040.947	9899	10696	65	10036.369	9902	10404	83	10095.844	9931	11556	77	10073.740	9864	10641	38	10025.526	9940	10227	86	10064.697	9871	10906	93	10065.494	9866	10564	45	10053.223	9912	10723	62	10098.871	9907	11231	71	10029.353	9910	10599	23
939	74	10021.797	9915	10270	101	10051.099	9916	10598	132	10089.750	9879	11172	65	10016.154	9903	10229	83	10171.663	9831	11834	77	10052.870	9936	10487	38	10119.237	9904	10927	86	10041.675	9844	10455	93	10054.269	9908	10878	45	10035.422	9910	10461	62	10119.451	9927	10864	71	10075.338	9918	10814	23
940	74	10038.622	9920	10529	101	10022.940	9912	10393	132	10059.734	9901	10668	65	10015.815	9909	10405	83	10204.542	9932	11025	77	10135.454	9913	11593	38	10063.500	9938	10432	86	10115.419	9822	10926	93	10074.946	9856	10741	45	10069.267	9915	10476	62	10076.017	9910	11065	71	10017.535	9914	10271	23
941	74	10046.541	9890	10721	101	10073.297	9918	11156	132	10060.970	9905	10662	65	10005.723	9864	10126	83	10123.627	9876	11197	77	10052.039	9892	10615	38	10047.815	9819	10451	86	10031.268	9923	10697	93	10116.054	9886	11409	45	10077.312	9898	10610	62	10189.032	9876	11425	71	10054.719	9901	11024	23
942	74	10036.622	9938	10335	101	10036.763	9883	10527	132	10101.909	9883	11112	65	10015.200	9883	10202	83	10202.337	9910	10809	77	10089.714	9870	11269	38	10037.026	9940	10297	86	10033.151	9875	10588	93	10053.592	9908	10874	45	10075.756	9907	10619	62	10077.339	9880	10829	71	10044.353	9915	10503	23
943	74	10030.419	9903	10716	101	10016.029	9908	10315	132	10076.833	9877	10810	65	10041.815	9907	10482	83	10181.735	9770	10852	77	10105.909	9895	10799	38	10104.500	9831	11550	86	10028.477	9892	10383	93	10071.570	9894	10870	45	10042.178	9930	10444	62	10055.307	9926	10507	71	10023.888	9888	10313	23
944	74	10079.729	9922	11138	101	10040.742	9905	10793	132	10069.106	9863	10574	65	10021.385	9936	10175	83	10171.265	9862	10915	77	10163.169	9893	11910	38	10021.237	9947	10115	86	10100.628	9901	11180	93	10059.656	9908	11127	45	10050.889	9931	10615	62	10110.613	9900	10861	71	10042.831	9937	10466	23
945	74	10054.514	9937	10919	101	10054.772	9881	10554	132	10074.046	9904	10647	65	10026.907	9864	10318	83	10114.759	9862	10761	77	10146.351	9900	11493	38	10029.000	9912	10425	86	10085.453	9922	10898	93	10066.936	9926	11091	45	10079.134	9859	11082	62	10211.161	9926	11889	71	10052.647	9916	10685	23
946	74	10064.405	9915	10848	101	10043.327	9918	10761	132	10123.053	9894	11002	65	10062.246	9914	10627	83	10189.350	9876	11790	77	10256.532	9901	11927	38	10047.368	9910	10579	86	10069.477	9890	10851	93	10084.236	9918	10897	45	10026.355	9922	10297	62	10020.210	9933	10264	71	10031.000	9929	10483	23
947	74	10083.243	9850	11071	101	10011.000	9884	10326	132	10058.341	9861	10682	65	10019.754	9937	10278	83	10223.036	9783	11942	77	10080.909	9925	10677	38	10084.526	9929	11135	86	10120.059	9883	11838	93	10037.258	9928	10577	45	10046.089	9921	10623	62	10158.871	9849	10817	71	10030.817	9905	10278	23
948	74	10097.405	9916	11275	101	10053.198	9903	11063	132	10082.220	9868	11097	65	10056.323	9922	11197	83	10259.024	9904	11790	77	10068.688	9895	11475	38	10065.421	9909	10699	86	10061.953	9915	10820	93	10031.397	9905	10373	45	10133.289	9918	10873	62	10148.919	9948	11319	71	10011.296	9921	10269	23
949	74	10058.729	9883	10849	101	10088.802	9898	11000	132	10055.742	9865	10781	65	10027.031	9914	10573	83	10059.867	9919	10471	77	10167.974	9910	11515	38	10106.763	9930	11134	86	10030.431	9937	10420	93	10085.494	9847	10561	45	10174.155	9903	11454	62	10087.871	9933	10717	71	10056.226	9872	10724	23
950	74	10054.771	9905	10708	101	10049.148	9887	10447	132	10089.591	9826	10810	65	10027.292	9935	10337	83	10160.097	9839	11254	77	10095.286	9922	11091	38	10049.868	9935	10609	86	10106.837	9901	10841	93	10047.646	9904	10564	45	10066.089	9908	10604	62	10275.807	9886	12123	71	10050.943	9906	10769	23
951	74	10067.946	9926	10953	101	10053.693	9876	10488	132	10071.008	9858	10963	65	10015.554	9877	10151	83	10197.061	9900	11707	77	10096.520	9932	11049	38	10055.421	9934	10757	86	10073.431	9907	11110	93	10049.021	9930	10799	45	10060.378	9904	10733	62	10080.532	9841	11388	71	10020.465	9936	10392	23
952	74	10074.500	9934	10872	101	10040.416	9913	10475	132	10103.833	9861	11228	65	10016.139	9928	10139	83	10329.928	9877	11530	77	10061.324	9865	10589	38	10083.842	9938	10876	86	10092.965	9910	10924	93	10109.688	9842	12032	45	10075.978	9901	10557	62	10143.597	9930	11094	71	10043.070	9917	10418	23
953	74	10081.148	9891	11086	101	10066.139	9894	10767	132	10089.387	9843	10874	65	10082.200	9913	10580	83	10198.650	9896	11601	77	10052.039	9904	10881	38	10101.500	9880	11231	86	10188.151	9885	11823	93	10176.850	9894	11633	45	10050.711	9925	10433	62	10181.758	9926	11537	71	10131.028	9906	10951	23
954	74	10070.648	9877	10507	101	10104.079	9888	10864	132	10200.182	9855	11832	65	10101.938	9858	10983	83	10186.409	9897	10797	77	10084.662	9897	10564	38	10202.289	9904	11529	86	10286.303	9760	11839	93	10124.344	9887	11170	45	10127.688	9915	10756	62	10136.468	9918	11359	71	10093.070	9891	11427	23
955	74	10101.662	9844	10988	101	10040.366	9911	10404	132	10097.984	9894	10808	65	10101.477	9906	10882	83	10143.530	9892	11108	77	10034.429	9902	10351	38	10069.132	9910	10382	86	10244.140	9899	12332	93	10281.440	9896	12609	45	10049.155	9923	10647	62	10116.646	9918	11175	71	10169.535	9897	11276	23
956	74	10079.838	9931	10540	101	10113.099	9931	10621	132	10124.833	9736	12713	65	10122.230	9840	11501	83	10102.169	9825	10948	77	10082.728	9928	10650	38	10097.685	9906	10656	86	10143.325	9847	11134	93	10241.086	9891	11687	45	10078.978	9914	11116	62	10115.807	9859	10935	71	10081.211	9926	10801	23
957	74	10145.729	9923	11282	101	10153.386	9929	11418	132	10196.970	9781	10974	65	10116.415	9927	10691	83	10131.591	9905	11258	77	10027.779	9906	10622	38	10171.658	9948	10961	86	10098.000	9890	11058	93	10272.527	9909	11587	45	10072.200	9896	10466	62	10071.049	9908	10879	71	10120.958	9918	11463	23
958	74	10040.608	9934	10577	101	10156.505	9907	11118	132	10084.667	9905	10713	65	10060.139	9895	10745	83	10147.711	9895	10986	77	10069.182	9899	11545	38	10064.947	9948	10348	86	10208.291	9919	11561	93	10151.118	9899	11093	45	10010.600	9915	10087	62	10086.839	9927	10825	71	10186.915	9862	11507	23
959	74	10068.703	9925	10625	101	10147.901	9890	11027	132	10169.954	9824	11370	65	10172.969	9881	11384	83	10038.795	9930	10625	77	10024.909	9914	10259	38	10057.158	9850	10833	86	10205.104	9872	11278	93	10313.129	9883	11865	45	10036.066	9907	10298	62	10060.951	9888	10584	71	10098.761	9882	10756	23
960	74	10075.986	9787	11274	101	10093.000	9893	11111	132	10183.734	9909	11606	65	10086.861	9879	10716	83	10029.289	9882	10813	77	10019.312	9913	10244	38	10198.315	9921	11096	86	10224.081	9898	11320	93	10239.054	9830	11317	45	10108.289	9877	10733	62	10016.049	9912	10155	71	10095.014	9904	11314	23
961	74	10075.959	9901	10887	101	10100.109	9914	11186	132	10183.887	9859	11429	65	10274.646	9849	11767	83	10069.133	9876	10665	77	10021.637	9923	10154	38	10090.315	9922	10611	86	10130.697	9880	11083	93	10186.807	9897	11304	45	10024.667	9932	10159	62	10093.049	9872	11076	71	10126.803	9878	11458	23
962	74	10107.824	9917	10728	101	10040.455	9931	10555	132	10253.720	9808	12121	65	10095.770	9906	10980	83	10075.759	9820	10682	77	10033.091	9920	10829	38	10058.342	9935	10492	86	10175.500	9934	10990	93	10185.688	9926	11893	45	10024.866	9931	10339	62	10039.854	9935	10264	71	10056.000	9901	10445	23
963	74	10084.959	9867	11140	101	10105.436	9821	11135	132	10199.363	9806	11174	65	10080.216	9882	10586	83	10023.422	9896	10267	77	10038.649	9892	10312	38	10210.579	9893	11651	86	10139.535	9877	11091	93	10157.107	9886	11320	45	10034.511	9934	10281	62	10054.854	9898	10807	71	10134.620	9893	10913	23
964	74	10114.284	9902	10794	101	10084.524	9933	10856	132	10129.651	9895	12189	65	10140.646	9876	11044	83	10089.192	9929	10877	77	10036.454	9916	10726	38	10128.763	9808	11190	86	10265.128	9898	11955	93	10258.817	9888	12746	45	10033.800	9943	10199	62	10067.242	9910	10548	71	10112.281	9858	11074	23
965	74	10037.081	9937	10374	101	10079.079	9920	10760	132	10177.076	9798	11402	65	10188.369	9798	11401	83	10033.120	9926	10350	77	10006.714	9887	10204	38	10012.053	9931	10094	86	10153.744	9846	11014	93	10182.150	9861	11643	45	10069.934	9889	10818	62	10035.983	9895	10604	71	10151.465	9914	11750	23
966	74	10065.122	9911	10413	101	10153.069	9907	11505	132	10324.879	9711	11829	65	10089.107	9906	10534	83	10103.192	9902	11228	77	10016.052	9927	10483	38	10177.158	9932	10863	86	10137.465	9900	11692	93	10240.301	9922	11428	45	10060.889	9928	10513	62	10051.354	9946	10710	71	10148.141	9790	11562	23
967	74	10053.067	9931	10608	101	10053.555	9890	10558	132	10137.803	9916	11312	65	10164.893	9855	11520	83	10077.542	9881	10767	77	10060.922	9858	10667	38	10041.842	9920	10435	86	10230.313	9844	11687	93	10153.656	9864	11371	45	10044.688	9824	10533	62	10040.097	9911	10902	71	10083.465	9891	10756	23
968	74	10128.095	9855	11350	101	10135.258	9899	11623	132	10137.508	9892	11292	65	10106.984	9784	10891	83	10051.795	9918	10744	77	10054.767	9846	10791	38	10192.500	9918	10928	86	10182.988	9903	11382	93	10210.678	9919	12250	45	10075.955	9955	10632	62	10142.178	9798	11514	71	10096.395	9882	10513	23
969	74	10079.324	9876	10991	101	10113.020	9916	10836	132	10193.258	9847	11090	65	10120.400	9921	10827	83	10064.265	9871	10855	77	10025.753	9904	10412	38	10129.526	9911	10924	86	10250.303	9787	11581	93	10176.656	9883	11255	45	10066.889	9949	10473	62	10049.000	9926	10752	71	10080.169	9873	10741	23
970	74	10077.959	9921	11072	101	10106.316	9811	11169	132	10124.159	9832	11302	65	10132.016	9853	10840	83	10080.337	9849	11133	77	10030.948	9930	10519	38	10064.974	9908	10980	86	10271.651	9879	12405	93	10241.301	9878	11893	45	10015.400	9933	10280	62	10039.339	9922	10487	71	10165.972	9887	11666	23
971	74	10112.148	9886	11050	101	10039.891	9907	10466	132	10132.151	9924	10999	65	10146.815	9818	11296	83	10073.759	9906	11549	77	10106.649	9935	10936	38	10111.315	9912	10809	86	10174.232	9822	11477	93	10149.354	9850	11341	45	10145.934	9867	11184	62	10124.419	9850	10719	71	10105.112	9917	11263	23
972	74	10121.162	9843	11187	101	10051.079	9914	10674	132	10078.772	9926	10936	65	10062.031	9890	10844	83	10101.265	9842	11228	77	10033.753	9914	10346	38	10040.500	9940	10472	86	10201.813	9883	11356	93	10211.807	9849	11394	45	10130.045	9942	10961	62	10028.193	9874	10230	71	10119.042	9911	10965	23
973	74	10053.284	9883	11263	101	10075.268	9905	10856	132	10170.212	9883	11202	65	10128.000	9919	10964	83	10057.614	9879	10866	77	10020.792	9926	10689	38	10095.368	9859	11331	86	10176.396	9897	11653	93	10137.247	9875	11226	45	10058.667	9927	10827	62	10064.049	9898	10681	71	10111.873	9916	10889	23
974	74	10063.959	9918	10468	101	10131.089	9858	11258	132	10104.220	9891	12053	65	10095.492	9865	10650	83	10064.337	9924	10601	77	10029.272	9876	11014	38	10036.315	9916	10236	86	10184.559	9876	10981	93	10156.365	9876	11753	45	10081.688	9871	10743	62	10069.564	9935	10512	71	10154.930	9874	11213	23
975	74	10038.271	9914	10331	101	10051.247	9929	10515	132	10128.333	9839	11445	65	10092.569	9886	10928	83	10022.289	9900	10505	77	10050.870	9896	10664	38	10091.579	9929	10767	86	10189.953	9868	11242	93	10090.538	9880	10857	45	10051.422	9896	10809	62	10057.629	9914	10585	71	10211.958	9873	11310	23
976	74	10024.122	9929	10470	101	10119.515	9835	10887	132	10172.984	9827	11456	65	10046.200	9936	10525	83	10062.542	9902	10803	77	10044.143	9942	10680	38	10053.526	9936	10486	86	10123.012	9841	10939	93	10172.483	9843	11547	45	10092.777	9892	10712	62	10029.758	9888	10432	71	10112.549	9797	10761	23
977	74	10085.216	9912	10919	101	10086.812	9889	11052	132	10122.849	9926	11142	65	10149.893	9878	11084	83	10050.903	9907	10485	77	10066.532	9917	10826	38	10068.632	9944	10827	86	10169.744	9934	11320	93	10133.290	9921	11273	45	10014.089	9908	10124	62	10035.774	9909	10505	71	10162.690	9902	11884	23
978	74	10059.203	9881	10642	101	10092.763	9894	10633	132	10140.189	9875	11012	65	10088.754	9869	10738	83	10066.481	9825	10973	77	10040.584	9907	10524	38	10016.158	9893	10288	86	10171.849	9906	11667	93	10109.301	9906	10810	45	10044.733	9897	10742	62	10068.161	9923	11096	71	10114.353	9851	11048	23
979	74	10038.162	9896	10559	101	10045.455	9909	10540	132	10114.258	9826	11183	65	10186.923	9910	11452	83	10028.795	9895	10962	77	10050.870	9911	10791	38	10025.974	9929	10252	86	10112.012	9862	11372	93	10161.021	9898	10981	45	10097.711	9869	10668	62	10053.000	9901	10594	71	10106.803	9832	11041	23
980	74	10033.878	9939	10634	101	10072.842	9877	11188	132	10140.046	9863	12037	65	10107.107	9886	10930	83	10054.397	9921	10514	77	10050.182	9942	10334	38	10084.315	9939	10888	86	10199.931	9815	11028	93	10137.097	9875	11071	45	10085.533	9934	10516	62	10022.146	9921	10211	71	10123.141	9879	11290	23
981	74	10096.216	9862	10846	101	10076.881	9930	10593	132	10110.242	9904	11175	65	10134.508	9920	11198	83	10060.325	9912	10747	77	10092.598	9878	11021	38	10037.474	9854	10360	86	10157.291	9884	11089	93	10113.506	9821	10876	45	10084.756	9923	10548	62	10083.226	9887	11017	71	10072.845	9932	10821	23
982	74	10055.541	9935	10493	101	10069.228	9911	10875	132	10100.651	9921	10810	65	10098.200	9945	10705	83	10037.265	9927	10482	77	10030.338	9924	10190	38	10137.315	9864	10991	86	10153.477	9783	11344	93	10198.011	9893	11232	45	10046.911	9924	10266	62	10086.258	9916	10838	71	10067.521	9879	10763	23
983	74	10069.473	9854	11017	101	10033.624	9893	10641	132	10185.484	9820	11250	65	10169.216	9832	11124	83	10037.614	9901	10452	77	10029.052	9920	10723	38	10112.132	9812	10844	86	10108.872	9905	10628	93	10114.290	9821	11197	45	10028.312	9926	10381	62	10084.774	9937	10734	71	10038.873	9890	10579	23
984	74	10031.446	9858	10647	101	10069.515	9910	10726	132	10059.137	9929	11546	65	10078.846	9909	10782	83	10073.145	9882	10750	77	10023.857	9888	10258	38	10076.711	9947	10541	86	10091.919	9784	11323	93	10105.354	9872	11417	45	10052.400	9927	10276	62	10157.629	9882	11674	71	10030.605	9911	10346	23
985	74	10039.595	9905	10547	101	10081.258	9839	11388	132	10157.788	9791	11590	65	10114.308	9909	11322	83	10031.795	9893	10332	77	10035.039	9941	10339	38	10007.658	9942	10082	86	10040.500	9891	10672	93	10101.097	9912	10713	45	10019.444	9915	10182	62	10046.597	9817	10553	71	10076.057	9896	11238	23
986	74	10080.905	9868	10956	101	10028.139	9916	10266	132	10072.303	9897	10937	65	10115.292	9915	11504	83	10065.711	9844	11120	77	10035.480	9927	10714	38	10134.132	9943	11342	86	10137.523	9906	11355	93	10034.086	9897	10448	45	10022.223	9935	10149	62	10043.790	9849	10426	71	10060.310	9911	10818	23
987	74	10024.081	9893	10400	101	10051.971	9922	10609	132	10051.932	9888	10821	65	10220.400	9854	11224	83	10078.530	9926	11202	77	10011.221	9900	10154	38	10022.605	9942	10228	86	10100.081	9885	11108	93	10036.086	9911	10321	45	10044.312	9901	10546	62	10109.146	9912	10637	71	10054.479	9919	10392	23
988	74	10013.297	9926	10189	101	10019.495	9931	10475	132	10036.099	9937	10380	65	10050.230	9901	10381	83	10116.916	9868	10915	77	10058.688	9903	10660	38	10064.263	9949	10697	86	10079.023	9859	10758	93	10072.129	9874	10932	45	10012.422	9928	10089	62	10140.290	9920	11236	71	10033.366	9911	10938	23
989	74	10064.392	9911	10871	101	10013.753	9885	10160	132	10073.599	9922	11191	65	10041.354	9932	10311	83	10040.650	9918	10517	77	10077.559	9922	11453	38	10079.921	9942	10935	86	10097.965	9924	11458	93	10033.968	9917	10281	45	10064.312	9928	10809	62	10102.387	9877	10786	71	10040.296	9905	10439	23
990	74	10030.324	9889	10554	101	10028.564	9920	10594	132	10082.576	9879	10938	65	10052.154	9899	10717	83	10126.036	9914	11247	77	10017.468	9940	10187	38	10045.474	9935	10364	86	10076.697	9848	10916	93	10061.936	9901	11050	45	10052.822	9916	10433	62	10129.871	9922	10984	71	10064.888	9882	10855	23
991	74	10021.635	9841	10164	101	10032.040	9929	10395	132	10026.734	9920	10286	65	10028.385	9944	10608	83	10124.012	9924	11392	77	10068.363	9912	10578	38	10041.079	9926	10540	86	10049.988	9906	10475	93	10038.807	9904	10479	45	10038.934	9917	10449	62	10106.274	9915	11163	71	10071.930	9929	11231	23
992	74	10057.338	9899	10579	101	10046.663	9908	10750	132	10035.371	9885	10322	65	10048.585	9923	10655	83	10224.036	9824	11475	77	10032.390	9901	10636	38	10031.553	9910	10360	86	10033.732	9907	10530	93	10033.247	9901	10493	45	10052.422	9914	10465	62	10168.146	9848	11289	71	10057.704	9919	10949	23
993	74	10081.527	9893	10894	101	10059.802	9877	10996	132	10052.356	9875	10771	65	10014.585	9939	10214	83	10103.061	9854	10613	77	10106.117	9925	11325	38	10026.921	9926	10239	86	10068.453	9907	10738	93	10059.236	9891	10515	45	10064.066	9919	10547	62	10118.290	9901	11026	71	10098.507	9877	10963	23
994	74	10041.662	9898	10517	101	10050.406	9910	11219	132	10043.447	9911	10461	65	10066.415	9927	10578	83	10147.120	9870	10942	77	10074.233	9902	10680	38	10079.237	9890	10418	86	10078.035	9842	10792	93	10050.032	9930	10294	45	10056.511	9876	10598	62	10212.758	9919	11328	71	10109.465	9904	11068	23
995	74	10038.027	9900	10488	101	10041.812	9877	10555	132	10093.144	9890	11454	65	10043.646	9934	10467	83	10170.253	9869	11553	77	10092.468	9925	11125	38	10153.158	9919	11052	86	10090.431	9883	10841	93	10040.699	9901	10538	45	10034.378	9874	10514	62	10076.968	9854	10584	71	10085.324	9886	10857	23
996	74	10098.257	9874	11868	101	10070.109	9832	10940	132	10067.016	9785	11047	65	10054.831	9931	10604	83	10149.555	9850	10905	77	10057.507	9900	10583	38	10072.342	9888	10886	86	10133.337	9739	11612	93	10076.473	9874	11372	45	10057.045	9907	10455	62	10069.629	9890	11036	71	10040.183	9926	10337	23
997	74	10037.527	9912	10486	101	10067.158	9883	10685	132	10051.576	9903	11046	65	10047.784	9897	10871	83	10171.976	9902	11164	77	10122.156	9925	11039	38	10028.211	9936	10295	86	10032.709	9905	10718	93	10024.946	9914	10751	45	10049.422	9916	11031	62	10052.451	9915	10311	71	10022.197	9905	10410	23
998	74	10113.973	9906	11231	101	10065.218	9912	10825	132	10070.887	9926	11188	65	10074.216	9914	11169	83	10185.337	9906	11115	77	10085.637	9936	11314	38	10081.342	9927	10576	86	10053.175	9900	10770	93	10103.247	9885	11123	45	10015.355	9912	10138	62	10076.629	9927	10488	71	10034.943	9929	10334	23
999	74	10091.095	9890	10990	101	10031.366	9910	10962	132	10038.272	9912	10758	65	10040.538	9868	10908	83	10149.061	9910	11060	77	10123.064	9858	12055	38	10161.053	9954	11118	86	10083.012	9864	10937	93	10036.172	9900	10594	45	10016.578	9942	10125	62	10070.871	9904	10582	71	10061.127	9923	10973	23
1000	74	10065.771	9873	10805	101	10039.931	9892	10808	132	10061.992	9900	11493	65	10068.000	9788	11002	83	10201.519	9891	11294	77	10046.688	9893	10281	38	10034.737	9919	10521	86	10016.268	9921	10219	93	10111.828	9865	10894	45	10045.422	9884	10483	62	10105.451	9885	10512	71	10100.521	9820	10825	23
1001	74	10024.311	9940	10282	101	10077.307	9923	10989	132	10078.651	9828	11140	65	10054.723	9888	10756	83	10233.337	9842	11844	77	10065.676	9937	10663	38	10020.105	9934	10295	86	10084.523	9917	10991	93	10032.473	9873	10444	45	10020.267	9933	10225	62	10069.629	9930	10909	71	10079.859	9898	10610	23
1002	74	10046.581	9921	10450	101	10066.634	9894	10789	132	10074.137	9931	11489	65	10056.585	9939	10631	83	10244.253	9875	11275	77	10139.767	9918	11424	38	10032.263	9900	10288	86	10060.860	9889	10684	93	10057.473	9902	10599	45	10067.155	9935	10564	62	10064.629	9919	10979	71	10033.704	9863	10421	23
1003	74	10072.216	9918	10895	101	10045.871	9852	10941	132	10065.356	9929	10646	65	10074.954	9900	10961	83	10126.192	9923	11674	77	10099.637	9882	11260	38	10081.789	9905	10429	86	10016.640	9917	10363	93	10029.731	9921	10452	45	10064.444	9919	11272	62	10165.322	9919	11284	71	10022.958	9914	10204	23
1004	74	10020.419	9907	10247	101	10071.881	9881	10573	132	10099.803	9914	10977	65	10004.893	9907	10098	83	10219.530	9874	11381	77	10078.610	9883	10780	38	10042.263	9925	10353	86	10116.988	9882	10920	93	10035.204	9912	10356	45	10038.333	9919	10353	62	10235.983	9893	11505	71	10038.099	9933	10692	23
1005	74	10033.757	9921	10524	101	10027.971	9891	10838	132	10065.189	9881	11094	65	10073.523	9837	10694	83	10102.735	9900	11126	77	10080.064	9902	11269	38	10031.711	9924	10428	86	10019.523	9890	10238	93	10059.839	9895	10582	45	10069.889	9896	10814	62	10116.807	9921	11426	71	10055.605	9890	10666	23
1006	74	10050.243	9902	10455	101	10107.356	9908	11276	132	10035.954	9916	10528	65	10009.031	9918	10228	83	10159.675	9791	11133	77	10140.688	9872	10721	38	10091.658	9927	10833	86	10055.069	9934	10810	93	10070.387	9913	10720	45	10037.978	9902	10381	62	10151.951	9927	11663	71	10048.549	9900	10713	23
1007	74	10045.392	9921	11091	101	10076.287	9870	11290	132	10056.409	9908	10919	65	10135.308	9842	12503	83	10087.036	9898	11030	77	10171.688	9910	11822	38	10033.685	9944	10419	86	10092.279	9902	11054	93	10048.893	9925	10857	45	10067.800	9914	10848	62	10105.517	9909	10532	71	10009.408	9916	10105	23
1008	74	10017.297	9927	10182	101	10033.268	9868	10516	132	10073.424	9904	11029	65	10082.123	9875	10743	83	10281.844	9813	12786	77	10103.260	9913	10615	38	10090.868	9938	11123	86	10026.569	9935	10237	93	10031.333	9927	10331	45	10026.578	9952	10257	62	10131.822	9878	10950	71	10053.549	9915	10578	23
1009	74	10058.838	9868	11257	101	10068.742	9814	10833	132	10052.258	9928	10779	65	10040.861	9923	10470	83	10224.350	9913	11962	77	10082.714	9908	10596	38	10090.868	9918	10855	86	10031.069	9906	10402	93	10028.957	9879	10843	45	10044.378	9899	10632	62	10167.483	9878	11352	71	10054.211	9868	10963	23
1010	74	10052.000	9934	10431	101	10030.188	9859	10727	132	10092.712	9888	10746	65	10075.415	9839	10981	83	10203.650	9781	11984	77	10071.806	9918	10466	38	10041.289	9957	10210	86	10068.535	9914	10799	93	10035.258	9917	10504	45	10030.978	9937	10258	62	10171.113	9874	11223	71	10033.676	9930	10369	23
1011	74	10077.135	9873	10828	101	10081.228	9900	10379	132	10144.038	9880	12331	65	10066.200	9914	10477	83	10259.603	9847	12006	77	10097.026	9934	10956	38	10095.974	9895	10970	86	10050.268	9887	10470	93	10049.021	9914	10379	45	10111.111	9868	10558	62	10131.919	9926	10801	71	10073.620	9905	10586	23
1012	74	10022.216	9939	10211	101	10159.445	9902	11099	132	10077.954	9895	10712	65	10038.708	9933	10393	83	10193.819	9884	11064	77	10101.194	9908	10931	38	10200.868	9936	11168	86	10046.919	9896	10677	93	10041.656	9897	10654	45	10211.600	9887	10876	62	10170.549	9864	10962	71	10067.873	9891	10658	23
1013	74	10042.473	9883	10512	101	10127.060	9910	10786	132	10062.909	9908	10627	65	10034.800	9838	11223	83	10162.145	9904	10987	77	10106.598	9900	10718	38	10268.895	9908	11016	86	10060.488	9889	10523	93	10060.107	9905	10754	45	10077.845	9909	10853	62	10110.517	9912	10853	71	10066.521	9886	10547	23
1014	74	10091.311	9909	11406	101	10133.742	9876	11747	132	10079.742	9918	10710	65	10098.216	9866	11280	83	10253.434	9852	12351	77	10140.052	9893	10791	38	10335.789	9869	10969	86	10076.709	9875	10536	93	10033.011	9909	10510	45	10150.822	9692	12531	62	10109.968	9853	10732	71	10135.169	9877	11390	23
1015	74	10077.919	9929	10738	101	10123.366	9886	10921	132	10064.076	9838	11183	65	10042.538	9906	11055	83	10218.397	9820	11503	77	10091.104	9862	10994	38	10182.632	9929	10859	86	10048.896	9872	10524	93	10027.710	9912	10475	45	10171.667	9805	10836	62	10126.500	9924	11003	71	10084.099	9848	11099	23
1016	74	10111.095	9922	10869	101	10207.763	9877	11017	132	10051.742	9886	10540	65	10026.984	9919	10554	83	10192.964	9907	11800	77	10162.974	9889	11064	38	10311.685	9835	11590	86	10074.175	9806	11118	93	10097.075	9894	11043	45	10197.111	9907	11100	62	10246.549	9803	10860	71	10043.901	9905	10600	23
1017	74	10073.622	9903	10734	101	10288.050	9844	12514	132	10035.083	9938	10721	65	10009.016	9896	10088	83	10158.169	9842	11656	77	10103.546	9895	11133	38	10177.974	9886	10911	86	10072.175	9915	10931	93	10097.193	9892	10990	45	10173.312	9877	10825	62	10110.242	9912	10827	71	10089.183	9888	10837	23
1018	74	10134.595	9892	10960	101	10245.168	9863	11536	132	10049.228	9850	11255	65	10030.723	9897	10555	83	10193.603	9867	11570	77	10127.753	9823	11506	38	10298.132	9920	11275	86	10064.221	9927	10626	93	10041.603	9875	10385	45	10181.511	9908	11204	62	10110.661	9904	10567	71	10124.268	9865	11027	23
1019	74	10092.148	9923	11011	101	10148.990	9911	11439	132	10073.712	9917	10993	65	10022.585	9899	10302	83	10162.494	9888	11023	77	10092.143	9890	10797	38	10211.237	9904	11443	86	10093.488	9894	10668	93	10087.075	9918	10746	45	10204.688	9863	11094	62	10215.242	9858	11422	71	10167.310	9912	11044	23
1020	74	10189.743	9931	11113	101	10281.228	9804	11284	132	10110.599	9764	10907	65	10070.230	9903	10636	83	10379.747	9852	11759	77	10106.000	9887	10811	38	10381.632	9948	11471	86	10069.569	9934	10657	93	10069.882	9882	10983	45	10250.000	9870	11416	62	10182.839	9839	11988	71	10079.647	9909	11242	23
1021	74	10197.811	9925	11527	101	10275.139	9886	11087	132	10080.689	9915	10739	65	10043.093	9893	10726	83	10309.964	9895	11614	77	10118.351	9836	10747	38	10365.947	9846	11529	86	10071.116	9896	10858	93	10060.397	9889	10798	45	10084.688	9857	10528	62	10123.807	9914	11011	71	10038.437	9904	10414	23
1022	74	10187.162	9921	11446	101	10217.971	9854	11403	132	10069.151	9829	10699	65	10046.415	9933	10510	83	10306.855	9907	11687	77	10148.429	9874	10963	38	10397.079	9892	11835	86	10107.023	9844	11470	93	10083.688	9834	11435	45	10275.267	9850	11011	62	10260.274	9793	11336	71	10045.493	9868	10279	23
1023	74	10115.703	9848	11445	101	10235.485	9899	11887	132	10065.016	9896	10456	65	10036.400	9834	10520	83	10255.916	9914	11581	77	10143.896	9890	10915	38	10296.711	9928	11125	86	10142.687	9911	11188	93	10063.603	9934	10834	45	10169.378	9920	11062	62	10225.451	9834	11185	71	10063.662	9889	10700	23
1024	74	10149.757	9933	10850	101	10269.723	9857	11414	132	10096.561	9898	11603	65	10034.415	9878	10371	83	10230.386	9883	11555	77	10158.390	9890	11343	38	10426.737	9857	11698	86	10082.396	9893	10978	93	10101.957	9869	10866	45	10156.756	9886	10875	62	10215.210	9950	11216	71	10088.000	9878	10557	23
1025	74	10159.459	9843	11177	101	10261.316	9837	11694	132	10089.849	9817	11363	65	10029.031	9928	10380	83	10201.880	9900	11209	77	10085.272	9914	11179	38	10259.685	9890	11047	86	10047.640	9880	10886	93	10143.290	9863	10718	45	10205.511	9943	11111	62	10226.049	9860	12135	71	10084.085	9906	10764	23
1026	74	10211.338	9944	11148	101	10194.584	9938	11593	132	10061.159	9924	10483	65	10055.523	9919	10995	83	10285.555	9921	11353	77	10169.402	9931	10988	38	10249.579	9960	10927	86	10063.104	9871	10778	93	10116.193	9868	11474	45	10127.777	9937	10866	62	10112.290	9914	11394	71	10080.338	9857	11265	23
1027	74	10290.797	9928	11658	101	10151.268	9854	10985	132	10113.492	9750	11427	65	10022.277	9924	10455	83	10233.409	9895	11643	77	10108.688	9893	10970	38	10389.000	9923	11314	86	10065.419	9898	10546	93	10024.903	9932	10232	45	10115.467	9901	10556	62	10113.887	9865	10836	71	10054.647	9908	11044	23
1028	74	10075.419	9917	10557	101	10265.713	9813	11625	132	10085.606	9920	10819	65	10042.538	9948	10595	83	10228.325	9863	11543	77	10148.429	9888	11261	38	10252.421	9922	11092	86	10046.791	9924	10567	93	10067.506	9910	10810	45	10156.645	9882	10952	62	10203.354	9922	10986	71	10060.493	9919	10848	23
1029	74	10150.865	9927	11507	101	10188.119	9855	10807	132	10081.879	9913	11032	65	10064.123	9933	10566	83	10218.506	9897	11048	77	10170.221	9900	10917	38	10203.053	9936	10619	86	10048.325	9914	10441	93	10075.710	9905	10742	45	10282.777	9826	11179	62	10260.097	9907	11583	71	10044.605	9885	10433	23
1030	74	10119.014	9909	11318	101	10270.376	9878	11974	132	10069.606	9873	11215	65	10032.292	9938	10413	83	10201.819	9872	11229	77	10156.078	9841	10947	38	10319.632	9847	11106	86	10064.279	9882	10651	93	10051.107	9873	10572	45	10242.645	9892	11490	62	10191.951	9852	11485	71	10056.620	9922	10639	23
1031	74	10104.365	9929	10742	101	10329.634	9885	13657	132	10088.492	9887	11074	65	10039.492	9920	10526	83	10244.844	9930	12267	77	10153.441	9882	11924	38	10272.421	9949	10867	86	10050.187	9909	10412	93	10072.903	9892	10840	45	10198.578	9840	10866	62	10111.129	9920	10983	71	10063.719	9944	10735	23
1032	74	10113.419	9836	11112	101	10167.822	9907	11802	132	10047.939	9899	10448	65	10033.462	9915	10784	83	10290.289	9845	11262	77	10168.520	9918	12002	38	10315.815	9917	11399	86	10115.128	9891	10996	93	10039.032	9921	10588	45	10211.022	9797	12982	62	10135.807	9904	10831	71	10087.732	9886	10773	23
1033	74	10153.108	9760	11121	101	10178.287	9819	11185	132	10121.591	9798	11406	65	10068.031	9882	10523	83	10182.156	9870	11381	77	10125.493	9908	11070	38	10200.737	9908	10765	86	10104.419	9884	10840	93	10110.161	9825	11180	45	10090.467	9924	10935	62	10179.564	9886	10661	71	10081.112	9920	10881	23
1034	74	10135.446	9921	10610	101	10251.316	9911	11574	132	10102.954	9895	10988	65	10026.585	9930	10444	83	10223.434	9878	10964	77	10072.520	9934	10551	38	10257.000	9843	11132	86	10056.687	9921	11159	93	10087.989	9864	11617	45	10249.289	9924	10854	62	10107.210	9917	10716	71	10043.789	9898	10978	23
1035	74	10106.324	9894	10766	101	10227.029	9910	11168	132	10132.341	9808	10933	65	10041.861	9885	10542	83	10316.819	9783	11937	77	10056.818	9904	10476	38	10047.211	9894	10597	86	10101.047	9911	10765	93	10064.140	9879	10471	45	10231.622	9837	11044	62	10222.193	9869	11299	71	10117.493	9852	11057	23
1036	74	10164.959	9839	10717	101	10170.356	9890	11315	132	10092.644	9834	11293	65	10057.770	9915	10787	83	10323.844	9811	11388	77	10097.299	9905	10857	38	10394.868	10001	11040	86	10081.569	9907	11130	93	10070.140	9881	10592	45	10151.978	9923	10923	62	10176.919	9903	11105	71	10068.310	9901	11036	23
1037	74	10242.608	9941	11767	101	10273.436	9892	11208	132	10077.803	9862	10998	65	10084.508	9943	10760	83	10103.253	9897	11035	77	10108.143	9861	10702	38	10285.711	9849	11495	86	10045.721	9818	10491	93	10074.731	9922	11258	45	10074.089	9902	10703	62	10105.871	9924	10670	71	10022.408	9930	10388	23
1038	74	10144.919	9905	11316	101	10131.347	9887	11249	132	10047.932	9925	10657	65	10059.139	9872	11280	83	10205.650	9957	11219	77	10120.767	9909	11821	38	10235.553	9783	10950	86	10142.093	9771	11692	93	10077.699	9897	10714	45	10066.267	9940	10374	62	10120.081	9920	10786	71	10062.465	9899	10590	23
1039	74	10122.500	9876	10759	101	10121.753	9874	10991	132	10068.454	9871	10557	65	10028.569	9928	10165	83	10219.939	9847	11346	77	10165.104	9914	11202	38	10253.868	9933	11759	86	10105.687	9850	11206	93	10056.000	9880	10759	45	10099.533	9876	10759	62	10128.468	9895	10889	71	10021.647	9849	10606	23
1040	74	10092.514	9877	11395	101	10102.990	9895	10724	132	10047.758	9924	10666	65	10022.907	9930	10345	83	10262.169	9806	11885	77	10115.117	9926	10760	38	10225.895	9910	10814	86	10067.209	9915	10609	93	10047.914	9819	11205	45	10113.889	9899	10668	62	10160.532	9833	11176	71	10034.789	9919	10615	23
1041	74	10052.743	9857	10713	101	10062.634	9917	10776	132	10120.068	9876	11209	65	10091.139	9930	10732	83	10283.422	9919	11175	77	10124.468	9909	10915	38	10228.263	9918	10921	86	10078.837	9897	10842	93	10045.387	9912	10988	45	10238.578	9895	11385	62	10133.903	9863	11293	71	10061.324	9934	10724	23
1042	74	10104.514	9864	10562	101	10081.347	9828	10911	132	10086.151	9907	10686	65	10039.754	9916	10820	83	10222.699	9827	11019	77	10129.546	9905	11065	38	10085.237	9742	10716	86	10034.349	9896	10453	93	10059.247	9902	10677	45	10092.134	9924	10960	62	10219.371	9868	11392	71	10101.592	9792	11338	23
1043	74	10098.162	9891	11490	101	10068.366	9921	11069	132	10057.447	9876	10864	65	10064.016	9945	10549	83	10192.928	9894	11491	77	10078.806	9855	10824	38	10240.579	9977	11173	86	10135.953	9857	10988	93	10082.193	9877	11172	45	10048.645	9945	10623	62	10088.661	9938	10526	71	10054.605	9904	10614	23
1044	74	10116.203	9896	11095	101	10054.772	9945	10477	132	10085.470	9911	10903	65	10041.784	9949	10338	83	10235.386	9855	11392	77	10075.363	9882	11060	38	10062.315	9869	10470	86	10051.884	9922	10467	93	10068.753	9884	10558	45	10049.889	9909	10425	62	10162.629	9949	10785	71	10065.888	9888	10664	23
1045	74	10051.162	9922	10568	101	10074.604	9925	10593	132	10077.326	9893	10818	65	10032.861	9866	10650	83	10209.265	9855	11664	77	10202.299	9899	11240	38	10128.789	9901	10811	86	10094.232	9924	10823	93	10048.688	9915	10355	45	10160.511	9918	11452	62	10200.081	9875	11189	71	10061.958	9882	10687	23
1046	74	10086.176	9827	10922	101	10047.673	9910	11033	132	10074.508	9859	11797	65	10045.123	9926	10426	83	10218.530	9864	11216	77	10118.377	9927	10699	38	10069.421	9915	10630	86	10052.697	9949	10816	93	10064.440	9871	10602	45	10174.000	9867	11449	62	10198.436	9806	10949	71	10030.479	9922	10300	23
1047	74	10090.527	9957	10769	101	10051.060	9896	10509	132	10142.053	9899	11969	65	10029.139	9931	10217	83	10188.350	9916	12011	77	10093.870	9904	11122	38	10078.632	9947	10348	86	10086.140	9918	10998	93	10039.850	9910	10251	45	10180.955	9927	12395	62	10085.451	9882	10715	71	10034.774	9898	10297	23
1048	74	10053.067	9863	10680	101	10069.604	9894	10803	132	10081.484	9907	10991	65	10063.723	9909	10698	83	10182.831	9925	11040	77	10116.000	9895	11055	38	10072.447	9893	10722	86	10085.256	9916	11120	93	10067.936	9858	11072	45	10077.733	9878	10842	62	10188.758	9922	11226	71	10010.930	9904	10107	23
1049	74	10079.595	9898	10925	101	10028.258	9931	10291	132	10091.228	9875	11058	65	10022.723	9862	10800	83	10197.916	9874	11032	77	10138.000	9847	10790	38	10081.395	9917	10624	86	10036.175	9919	10598	93	10028.483	9920	10394	45	10065.022	9936	10644	62	10185.549	9933	11146	71	10041.676	9887	10575	23
1050	74	10037.581	9916	10294	101	10053.198	9858	10649	132	10078.772	9898	11517	65	10039.308	9903	10501	83	10152.675	9883	10952	77	10064.857	9924	10599	38	10110.105	9881	10785	86	10094.813	9930	10991	93	10028.860	9929	10436	45	10094.155	9899	10881	62	10157.983	9918	11369	71	10041.254	9919	10333	23
1051	74	10058.514	9899	10686	101	10046.971	9932	10569	132	10092.734	9818	11255	65	10012.139	9907	10136	83	10327.964	9899	12348	77	10080.429	9912	11354	38	10141.474	9916	11019	86	10061.523	9889	11196	93	10081.656	9910	11070	45	10026.866	9934	10563	62	10251.678	9953	10868	71	10020.437	9909	10416	23
1052	74	10024.635	9941	10187	101	10063.515	9904	10733	132	10114.174	9888	11537	65	10082.415	9904	10466	83	10236.313	9811	11332	77	10088.974	9782	11448	38	10069.947	9943	10389	86	10039.244	9915	10528	93	10146.140	9893	11428	45	10095.578	9893	10691	62	10192.274	9859	11058	71	10009.901	9910	10099	23
1053	74	10054.784	9931	10937	101	10043.693	9904	10973	132	10093.720	9844	11203	65	10082.738	9911	10918	83	10247.747	9876	10995	77	10239.130	9922	11462	38	10042.685	9912	10646	86	10038.047	9920	10365	93	10053.215	9872	10668	45	10078.777	9938	10677	62	10067.371	9909	10620	71	10078.239	9885	11116	23
1054	74	10032.757	9903	10770	101	10071.604	9890	10573	132	10056.909	9894	10844	65	10045.107	9931	10454	83	10163.819	9912	11484	77	10064.728	9858	10685	38	10036.026	9941	10264	86	10077.803	9906	10874	93	10050.247	9875	10610	45	10021.556	9917	10280	62	10126.290	9913	11089	71	10034.605	9924	10489	23
1055	74	10098.311	9941	11311	101	10036.426	9938	10377	132	10030.546	9918	10404	65	10071.139	9917	10974	83	10161.519	9876	11031	77	10238.779	9891	11870	38	10007.263	9875	10195	86	10096.256	9891	11370	93	10065.624	9904	10951	45	10047.556	9939	10531	62	10237.210	9823	11410	71	10079.620	9895	11067	23
1056	74	10031.365	9884	10233	101	10088.960	9864	11110	132	10060.182	9893	11073	65	10030.877	9853	10399	83	10141.084	9905	11266	77	10168.728	9888	11348	38	10028.474	9930	10129	86	10068.547	9898	10523	93	10037.354	9916	10457	45	10100.645	9860	10802	62	10237.646	9884	11477	71	10082.423	9889	10659	23
1057	74	10070.095	9900	10862	101	10059.347	9881	11218	132	10084.924	9896	11133	65	10010.554	9870	10099	83	10123.578	9891	10772	77	10099.338	9916	10878	38	10000.974	9915	10078	86	10031.279	9919	10218	93	10034.656	9936	10425	45	10073.333	9910	10834	62	10207.500	9847	11051	71	10070.183	9897	10747	23
1058	74	10073.067	9912	10799	101	10067.476	9927	11074	132	10050.401	9897	10576	65	10022.923	9927	10319	83	10174.061	9878	10947	77	10085.312	9895	11030	38	10026.421	9932	10278	86	10073.268	9910	10945	93	10085.344	9915	10788	45	10084.688	9918	10656	62	10133.919	9897	10640	71	10025.437	9906	10357	23
1059	74	10062.892	9955	11117	101	10046.931	9916	11008	132	10096.712	9900	11063	65	10034.569	9921	10411	83	10273.988	9889	11529	77	10138.324	9909	11112	38	10026.185	9927	10128	86	10061.477	9909	10733	93	10058.011	9911	11012	45	10046.622	9940	10579	62	10169.758	9858	11079	71	10040.281	9915	10599	23
1060	74	10038.648	9932	10543	101	10050.822	9934	10383	132	10081.894	9908	11059	65	10038.446	9915	10581	83	10158.386	9940	11265	77	10076.844	9887	10778	38	10025.342	9889	11183	86	10093.709	9927	10654	93	10066.161	9906	10593	45	10072.622	9924	10705	62	10206.903	9881	10867	71	10097.507	9896	10774	23
1061	74	10099.108	9867	11030	101	10052.109	9926	10912	132	10096.174	9884	10856	65	10021.538	9942	10148	83	10270.747	9921	11931	77	10125.454	9907	11113	38	10072.053	9915	10746	86	10040.500	9910	10414	93	10053.397	9865	10625	45	10110.045	9916	10876	62	10137.983	9916	12013	71	10074.211	9857	10689	23
1062	74	10021.676	9918	10152	101	10046.673	9892	10767	132	10103.788	9920	10782	65	10056.477	9889	10816	83	10150.675	9884	10846	77	10124.974	9919	11538	38	10042.132	9951	10265	86	10033.616	9895	10805	93	10055.258	9908	10596	45	10032.355	9932	10355	62	10180.258	9815	11932	71	10062.943	9906	11250	23
1063	74	10050.973	9938	10929	101	10050.832	9929	11101	132	10075.220	9863	11085	65	10034.077	9889	10727	83	10111.555	9911	10885	77	10078.507	9904	10725	38	10049.947	9914	10420	86	10028.569	9862	10387	93	10108.893	9882	10925	45	10026.489	9924	10371	62	10081.483	9895	10464	71	10049.197	9936	10530	23
1064	74	10030.797	9938	10427	101	10055.337	9896	10655	132	10093.311	9877	10709	65	10096.754	9901	10674	83	10194.108	9845	11174	77	10127.507	9929	10887	38	10020.474	9937	10129	86	10061.675	9891	10682	93	10079.183	9853	10973	45	10066.422	9930	10542	62	10123.371	9853	11015	71	10028.831	9889	10267	23
1065	74	10042.189	9888	10827	101	10069.228	9933	11161	132	10042.266	9916	10563	65	10018.984	9950	10105	83	10169.397	9854	10964	77	10048.740	9912	10612	38	10034.815	9909	10673	86	10075.175	9799	10992	93	10041.312	9901	11128	45	10043.333	9923	10556	62	10132.113	9824	10897	71	10081.028	9925	10542	23
1066	74	10020.703	9914	10380	101	10092.218	9896	10985	132	10058.659	9863	10994	65	10020.538	9930	10192	83	10237.048	9855	11209	77	10075.299	9900	10652	38	10189.658	9954	11010	86	10034.313	9912	10691	93	10054.570	9920	10594	45	10030.045	9937	10331	62	10197.581	9812	11265	71	10019.592	9932	10209	23
1067	74	10024.271	9864	10883	101	10055.772	9904	10621	132	10067.462	9884	10718	65	10042.107	9924	10362	83	10170.361	9830	11212	77	10089.948	9914	10781	38	10066.158	9920	10634	86	10043.953	9922	10437	93	10043.871	9928	10779	45	10167.845	9910	11109	62	10117.419	9891	10698	71	10065.183	9866	10449	23
1068	74	10084.405	9884	10835	101	10020.980	9904	10527	132	10096.742	9899	11357	65	10040.246	9892	10510	83	10144.988	9813	11269	77	10044.312	9933	10787	38	10049.000	9949	10647	86	10077.313	9875	11137	93	10064.646	9839	11321	45	10020.178	9904	10213	62	10137.178	9888	11303	71	10043.634	9905	10793	23
1069	74	10149.027	9941	11290	101	10047.505	9901	10574	132	10074.220	9834	10943	65	10046.969	9948	10410	83	10181.687	9818	11846	77	10051.468	9895	10840	38	10058.658	9925	10461	86	10074.721	9920	11204	93	10068.979	9926	10716	45	10042.022	9898	10535	62	10176.419	9903	11419	71	10083.141	9919	10848	23
1070	74	10027.933	9943	10392	101	10031.693	9903	10357	132	10060.432	9860	11201	65	10045.185	9914	10665	83	10155.048	9899	11259	77	10085.507	9916	10911	38	10076.447	9928	10473	86	10075.059	9900	10498	93	10192.785	9883	11385	45	10097.289	9893	10717	62	10054.387	9882	10567	71	10039.014	9925	10847	23
1071	74	10050.176	9910	10666	101	10060.881	9884	10929	132	10103.568	9902	10930	65	10020.107	9897	10250	83	10181.205	9935	11202	77	10043.377	9925	10604	38	10060.289	9906	10702	86	10195.140	9884	11600	93	10201.011	9935	10930	45	10071.556	9888	10465	62	10157.968	9832	10682	71	10088.112	9926	11346	23
1072	74	10069.459	9906	11029	101	10102.732	9915	10888	132	10103.689	9912	11533	65	10060.246	9914	11432	83	10110.494	9792	11455	77	10029.532	9929	10479	38	10095.921	9945	10506	86	10204.313	9869	11601	93	10151.172	9940	11363	45	10045.978	9902	10678	62	10071.113	9873	10563	71	10133.986	9917	11271	23
1073	74	10136.743	9925	11711	101	10141.406	9890	11097	132	10093.667	9865	11045	65	10058.831	9957	10491	83	10098.313	9925	10666	77	10066.026	9815	11100	38	10068.211	9917	10717	86	10156.569	9902	10996	93	10161.624	9902	11972	45	10091.066	9894	11051	62	10046.774	9934	10595	71	10080.958	9897	10664	23
1074	74	10156.000	9880	11769	101	10113.376	9887	12064	132	10150.394	9885	11242	65	10141.262	9884	11010	83	10103.072	9878	11031	77	10042.377	9905	10919	38	10137.211	9910	10684	86	10117.872	9897	11384	93	10195.322	9913	11408	45	10069.556	9914	10654	62	10068.000	9923	10631	71	10071.704	9906	10657	23
1075	74	10053.338	9884	10821	101	10078.663	9918	10964	132	10213.863	9846	11285	65	10072.369	9898	10710	83	10060.422	9897	10632	77	10056.559	9861	10736	38	10099.737	9936	10480	86	10150.803	9822	10581	93	10219.451	9836	11290	45	10013.511	9958	10071	62	10074.839	9946	10592	71	10189.338	9816	11892	23
1076	74	10070.014	9923	10403	101	10083.208	9921	10659	132	10229.492	9904	11213	65	10113.323	9933	11145	83	10087.903	9886	11506	77	10063.987	9872	10748	38	10072.921	9916	10484	86	10169.977	9860	11185	93	10243.581	9894	11350	45	10020.066	9923	10279	62	10054.790	9881	10715	71	10136.620	9881	10714	23
1077	74	10195.824	9870	11325	101	10077.139	9843	10764	132	10283.333	9852	11542	65	10127.861	9902	10953	83	10048.072	9890	10861	77	10043.104	9880	10927	38	10044.763	9849	10802	86	10118.396	9881	10797	93	10230.613	9855	12436	45	10165.845	9865	11433	62	10082.839	9902	10842	71	10118.057	9916	10679	23
1078	74	10112.933	9939	10834	101	10142.208	9919	11067	132	10195.917	9892	10924	65	10140.615	9697	12014	83	10044.650	9897	10433	77	10031.961	9932	10410	38	10132.158	9950	10734	86	10165.919	9913	11100	93	10218.440	9737	11332	45	10033.089	9919	10549	62	10065.161	9884	10652	71	10173.972	9927	11144	23
1079	74	10097.433	9913	10894	101	10181.852	9885	10893	132	10235.356	9897	12330	65	10117.354	9890	11215	83	10093.603	9917	10949	77	10029.649	9936	10280	38	10054.132	9922	10290	86	10173.884	9880	10894	93	10205.903	9923	11274	45	10055.600	9913	10727	62	10031.549	9928	10507	71	10094.507	9858	11062	23
1080	74	10103.689	9801	10994	101	10080.822	9903	10746	132	10189.629	9899	11766	65	10176.123	9911	10698	83	10095.928	9906	11367	77	10039.208	9936	10542	38	10031.026	9954	10130	86	10226.569	9893	11539	93	10220.301	9920	11660	45	10038.178	9903	10377	62	10056.517	9926	10539	71	10204.901	9850	11936	23
1081	74	10058.176	9897	10710	101	10123.050	9863	11010	132	10247.326	9889	11435	65	10240.415	9826	11099	83	10088.241	9878	10947	77	10077.390	9929	11152	38	10028.553	9933	10411	86	10225.709	9870	11440	93	10321.871	9810	11665	45	10061.111	9934	10615	62	10117.742	9877	10840	71	10157.493	9856	10916	23
1082	74	10074.311	9919	10701	101	10098.782	9936	10755	132	10163.621	9840	11867	65	10095.062	9951	10654	83	10016.687	9874	10148	77	10050.013	9892	11032	38	10057.053	9909	10708	86	10124.977	9870	11184	93	10218.344	9902	11476	45	10026.022	9927	10336	62	10065.032	9925	10934	71	10084.732	9914	10850	23
1083	74	10136.852	9879	10987	101	10132.218	9877	11352	132	10168.553	9902	11313	65	10148.154	9929	11096	83	10054.036	9907	10475	77	10008.753	9917	10142	38	10009.579	9951	10068	86	10272.919	9913	11780	93	10133.183	9838	10987	45	10031.312	9910	10502	62	10037.983	9899	10587	71	10138.479	9858	10699	23
1084	74	10030.676	9932	10342	101	10092.386	9892	10745	132	10173.932	9821	11103	65	10123.200	9892	11248	83	10033.277	9930	10915	77	10037.792	9940	10557	38	10064.974	9924	10591	86	10273.593	9829	11174	93	10223.430	9933	11433	45	10067.244	9909	10526	62	10028.436	9901	10258	71	10165.831	9798	11313	23
1085	74	10060.405	9925	10745	101	10073.545	9899	10736	132	10206.879	9874	11277	65	10161.600	9894	11000	83	10053.373	9891	10723	77	10089.532	9925	11146	38	10100.500	9916	10586	86	10145.547	9901	10881	93	10185.860	9874	11008	45	10050.711	9923	10585	62	10025.549	9925	10209	71	10246.197	9795	12738	23
1086	74	10092.338	9903	11446	101	10085.089	9889	11106	132	10150.099	9897	11301	65	10131.400	9907	11167	83	10035.325	9910	10537	77	10018.532	9956	10099	38	10036.737	9895	10562	86	10177.512	9885	11130	93	10231.710	9894	12113	45	10060.134	9915	10408	62	10119.822	9783	11517	71	10153.437	9879	11381	23
1087	74	10069.567	9907	10550	101	10142.119	9896	10705	132	10241.500	9909	11550	65	10144.631	9926	11022	83	10045.097	9904	10611	77	10012.312	9928	10120	38	10060.263	9929	10417	86	10292.512	9952	12184	93	10169.376	9850	10755	45	10015.578	9933	10224	62	10100.742	9868	11139	71	10111.577	9903	10864	23
1088	74	10049.676	9906	11009	101	10071.693	9920	10701	132	10166.667	9835	11576	65	10121.200	9879	10923	83	10045.939	9824	10917	77	10010.779	9890	10107	38	10086.289	9892	10462	86	10201.291	9774	12162	93	10236.215	9780	11466	45	10069.223	9936	10306	62	10075.419	9922	10942	71	10144.831	9855	11200	23
1089	74	10068.635	9876	10719	101	10080.684	9863	10749	132	10066.439	9880	11243	65	10149.815	9900	10974	83	10040.663	9919	10770	77	10035.468	9887	10434	38	10007.447	9914	10227	86	10126.140	9712	11306	93	10160.527	9876	10816	45	10113.911	9897	10438	62	10062.017	9911	10637	71	10083.408	9880	10580	23
1090	74	10123.148	9792	11484	101	10084.347	9820	10838	132	10107.000	9841	10870	65	10119.246	9941	11129	83	10053.819	9905	10487	77	10026.857	9911	10301	38	10073.395	9895	10836	86	10277.291	9912	11189	93	10211.807	9909	12446	45	10047.155	9910	10532	62	10075.983	9938	10732	71	10045.493	9927	10553	23
1091	74	10080.852	9795	11519	101	10118.742	9903	11037	132	10120.212	9924	11013	65	10099.246	9918	11057	83	10037.855	9900	10348	77	10026.233	9931	10245	38	10052.289	9910	10455	86	10106.965	9874	10811	93	10156.397	9857	10848	45	10012.777	9923	10154	62	10094.258	9918	10824	71	10043.647	9892	10483	23
1092	74	10067.081	9906	10640	101	10086.703	9920	10614	132	10153.000	9930	11986	65	10112.723	9905	10825	83	10083.578	9914	10875	77	10055.493	9915	10639	38	10136.737	9820	11451	86	10213.187	9885	12216	93	10201.387	9875	11548	45	10082.800	9891	10990	62	10083.968	9915	10872	71	10127.310	9881	11046	23
1093	74	10107.676	9903	11000	101	10061.901	9902	11041	132	10071.811	9839	11315	65	10105.815	9923	10727	83	10067.337	9857	11099	77	10051.377	9907	10656	38	10077.526	9904	10835	86	10168.872	9895	11012	93	10184.322	9896	11247	45	10009.711	9930	10090	62	10038.710	9921	10424	71	10083.155	9898	10503	23
1094	74	10043.514	9902	10704	101	10044.060	9906	10546	132	10156.258	9896	10939	65	10080.462	9903	10835	83	10078.650	9850	10951	77	10065.688	9920	11761	38	10075.211	9918	11067	86	10169.279	9876	11037	93	10223.581	9868	11693	45	10016.866	9926	10306	62	10035.678	9927	10360	71	10143.845	9928	11230	23
1095	74	10079.838	9928	10653	101	10092.802	9867	10890	132	10169.644	9921	11912	65	10088.861	9914	10640	83	10086.397	9874	10761	77	10019.974	9933	10484	38	10102.500	9890	10894	86	10253.512	9859	11654	93	10158.925	9938	10940	45	10068.312	9929	10846	62	10056.339	9878	10854	71	10093.676	9887	10625	23
1096	74	10038.365	9948	10800	101	10125.436	9849	10863	132	10209.962	9919	11066	65	10087.000	9839	10808	83	10022.156	9940	10443	77	10024.156	9929	10258	38	10015.079	9943	10128	86	10088.104	9937	10697	93	10154.925	9862	10949	45	10098.312	9906	10446	62	10015.419	9917	10321	71	10140.239	9820	10897	23
1097	74	10083.743	9937	11125	101	10101.732	9868	11183	132	10108.197	9869	11023	65	10084.031	9851	10589	83	10036.639	9917	10722	77	10078.000	9922	10662	38	10036.158	9913	10465	86	10228.675	9910	11384	93	10114.850	9804	11002	45	10041.045	9935	10705	62	10069.339	9868	10714	71	10219.423	9818	11512	23
1098	74	10054.108	9934	10445	101	10114.713	9899	10818	132	10262.674	9829	12066	65	10156.292	9885	10786	83	10065.386	9895	10672	77	10011.338	9907	10109	38	10043.342	9952	10283	86	10183.988	9889	11399	93	10137.613	9894	10734	45	10035.378	9922	10307	62	10114.097	9878	10892	71	10170.281	9901	11109	23
1099	74	10049.986	9888	10593	101	10084.337	9904	10667	132	10169.144	9740	11224	65	10231.784	9898	11340	83	10027.603	9916	10387	77	10044.363	9921	10676	38	10017.185	9939	10105	86	10152.000	9891	11192	93	10098.753	9893	11010	45	10117.711	9923	10701	62	10113.854	9813	10815	71	10085.943	9909	10795	23
1100	74	10060.838	9899	11020	101	10098.089	9888	11149	132	10220.583	9822	11362	65	10103.431	9908	10732	83	10033.699	9916	10348	77	10061.779	9866	10618	38	10033.632	9918	10295	86	10150.023	9950	11122	93	10207.408	9877	11246	45	10130.866	9919	10962	62	10076.549	9924	10758	71	10123.085	9916	10993	23
1101	74	10095.946	9874	10921	101	10048.436	9913	10806	132	10131.234	9882	10789	65	10091.723	9837	10641	83	10022.867	9905	10226	77	10044.857	9890	10679	38	10053.000	9948	10286	86	10124.907	9932	10741	93	10113.344	9829	10769	45	10122.934	9877	10539	62	10134.017	9917	11707	71	10164.789	9887	10737	23
1102	74	10054.486	9941	10588	101	10090.802	9887	10542	132	10199.516	9819	11097	65	10088.508	9866	10560	83	10047.759	9900	10615	77	10011.792	9928	10102	38	10164.947	9940	11193	86	10115.593	9891	11243	93	10103.140	9894	10968	45	10092.134	9919	10820	62	10200.387	9872	10987	71	10016.155	9907	10507	23
1103	74	10109.514	9884	10640	101	10110.534	9913	11450	132	10167.901	9913	11140	65	10170.477	9902	10646	83	10036.048	9921	10671	77	10038.221	9919	10510	38	10088.158	9902	10512	86	10125.360	9886	10905	93	10091.850	9914	11691	45	10079.667	9926	10719	62	10175.081	9895	11084	71	10081.592	9908	11058	23
1104	74	10042.229	9922	10400	101	10040.327	9892	10462	132	10071.318	9903	10554	65	10103.954	9823	11003	83	10088.458	9913	11145	77	10022.546	9921	10361	38	10149.500	9923	10983	86	10074.872	9913	10563	93	10061.397	9924	10643	45	10136.645	9933	10851	62	10043.483	9919	10354	71	10029.070	9941	10299	23
1105	74	10050.229	9881	10490	101	10021.237	9925	10599	132	10128.349	9852	11055	65	10062.277	9932	10537	83	10146.000	9893	11523	77	10030.598	9901	10515	38	10111.395	9914	10633	86	10123.604	9909	10716	93	10103.344	9923	11238	45	10016.911	9891	10181	62	10107.613	9916	10733	71	10078.493	9921	10741	23
1106	74	10080.324	9895	10975	101	10050.297	9914	10571	132	10098.591	9862	11542	65	10067.077	9929	10716	83	10039.555	9912	10385	77	10034.039	9910	10494	38	10061.658	9922	10639	86	10094.825	9905	10977	93	10055.107	9907	10498	45	10062.378	9918	10607	62	10196.274	9771	11396	71	10075.789	9910	10891	23
1107	74	10076.933	9877	10882	101	10044.763	9930	10558	132	10075.766	9900	11111	65	10028.000	9927	10768	83	10099.084	9877	11087	77	10051.520	9930	10321	38	10059.605	9947	10360	86	10045.419	9924	10556	93	10107.397	9828	10966	45	10078.822	9939	10736	62	10137.290	9788	10820	71	10071.197	9863	11364	23
1108	74	10051.622	9923	10418	101	10037.545	9922	10603	132	10029.879	9897	10435	65	10079.369	9894	10727	83	10097.771	9891	10899	77	10037.818	9899	10430	38	10107.158	9917	11233	86	10071.291	9900	11136	93	10099.161	9904	11418	45	10019.777	9881	10265	62	10101.661	9912	11090	71	10022.831	9899	10309	23
1109	74	10045.446	9893	10625	101	10033.742	9893	10840	132	10134.212	9861	11043	65	10028.954	9880	10480	83	10087.939	9916	10609	77	10051.571	9870	10966	38	10039.868	9931	10352	86	10085.941	9902	11392	93	10089.936	9908	11004	45	10074.089	9941	10701	62	10151.000	9852	10898	71	10024.859	9881	10474	23
1110	74	10059.567	9907	10789	101	10074.109	9903	10529	132	10084.704	9893	10860	65	10116.169	9908	10926	83	10115.952	9901	10840	77	10023.130	9897	10597	38	10155.132	9911	10823	86	10069.744	9880	10572	93	10108.226	9837	11604	45	10065.578	9894	10592	62	10093.564	9869	10644	71	10076.930	9942	10689	23
1111	74	10017.027	9889	10245	101	10055.871	9821	10506	132	10083.689	9900	10917	65	10020.770	9937	10181	83	10197.241	9850	11358	77	10029.351	9898	10902	38	10104.105	9927	11115	86	10070.512	9904	10929	93	10068.226	9894	10572	45	10011.688	9944	10133	62	10121.726	9910	11515	71	10049.662	9902	10539	23
1112	74	10016.933	9915	10231	101	10044.644	9939	10457	132	10069.508	9865	10595	65	10040.754	9891	10639	83	10129.663	9888	11780	77	10103.909	9954	11468	38	10115.026	9903	10945	86	10029.953	9918	10475	93	10103.839	9938	11006	45	10092.045	9900	10821	62	10146.468	9910	10573	71	10077.141	9853	10804	23
1113	74	10091.554	9829	10915	101	10024.832	9914	10275	132	10048.439	9900	10745	65	10032.277	9908	10472	83	10096.036	9850	10711	77	10081.429	9904	10758	38	10027.685	9943	10348	86	10105.604	9864	10591	93	10030.817	9902	10456	45	10068.756	9892	10835	62	10268.887	9914	11338	71	10053.155	9910	10698	23
1114	74	10056.838	9927	10468	101	10031.386	9866	10660	132	10087.447	9878	10746	65	10035.323	9905	10423	83	10092.650	9916	10704	77	10093.312	9848	11064	38	10119.974	9854	10631	86	10099.663	9801	10899	93	10103.678	9848	11245	45	10034.089	9935	10278	62	10120.483	9867	11209	71	10068.353	9885	10853	23
1115	74	10062.067	9923	10953	101	10086.940	9893	10992	132	10083.046	9890	11003	65	10039.661	9880	10514	83	10104.120	9907	10713	77	10044.831	9909	10835	38	10122.605	9922	10618	86	10065.187	9891	10607	93	10103.667	9909	10985	45	10011.866	9927	10102	62	10154.549	9859	10861	71	10029.028	9908	10604	23
1116	74	10041.446	9913	10781	101	10062.693	9925	10608	132	10059.583	9881	10817	65	10088.815	9926	10823	83	10145.928	9911	11284	77	10067.312	9916	10570	38	10027.158	9975	10261	86	10047.953	9927	10434	93	10078.226	9866	10568	45	10096.533	9909	10572	62	10173.597	9929	11437	71	10029.437	9929	10386	23
1117	74	10051.865	9901	10603	101	10039.168	9915	10463	132	10066.447	9890	10999	65	10040.692	9918	10469	83	10100.964	9913	10500	77	10142.584	9920	11194	38	10078.974	9942	10681	86	10041.291	9879	10887	93	10035.473	9936	10685	45	10054.467	9937	10554	62	10125.258	9879	10571	71	10047.845	9895	10520	23
1118	74	10055.189	9909	10759	101	10036.050	9871	10492	132	10118.734	9914	11184	65	10007.646	9908	10074	83	10147.976	9902	11130	77	10085.532	9937	11488	38	10020.474	9931	10159	86	10034.187	9895	10674	93	10098.365	9887	10957	45	10018.600	9928	10248	62	10082.790	9881	10988	71	10061.408	9789	10898	23
1119	74	10070.162	9901	10976	101	10059.861	9913	10677	132	10134.394	9914	11219	65	10029.508	9913	10277	83	10218.277	9877	11323	77	10013.091	9940	10076	38	10067.553	9883	10473	86	10040.697	9922	10566	93	10052.860	9910	10513	45	10084.955	9930	10602	62	10111.049	9907	11231	71	10067.605	9910	10602	23
1120	74	10069.703	9848	10620	101	10037.812	9906	10433	132	10086.591	9886	11324	65	10056.077	9918	10385	83	10140.205	9877	11146	77	10112.961	9840	10738	38	10092.947	9899	10947	86	10066.431	9894	10824	93	10085.774	9886	10859	45	10077.244	9871	10630	62	10142.064	9907	11028	71	10075.310	9866	10583	23
1121	74	10018.433	9934	10203	101	10017.663	9916	10219	132	10125.462	9854	11126	65	10036.262	9906	11143	83	10117.024	9922	10709	77	10049.714	9904	10800	38	10015.237	9933	10096	86	10042.360	9915	10391	93	10045.796	9892	10737	45	10056.845	9931	10591	62	10097.178	9931	10519	71	10088.704	9903	10989	23
1122	74	10095.648	9874	11140	101	10030.347	9914	10758	132	10069.508	9862	11361	65	10025.984	9914	10313	83	10065.470	9925	10670	77	10107.610	9833	10767	38	10039.158	9930	10520	86	10038.803	9903	10454	93	10066.989	9926	10760	45	10092.911	9851	10783	62	10140.387	9856	10843	71	10037.507	9907	10423	23
1123	74	10027.622	9917	10322	101	10034.990	9933	10393	132	10043.637	9918	10458	65	10059.277	9891	10543	83	10198.675	9885	11557	77	10148.000	9857	11007	38	10014.605	9937	10091	86	10060.000	9934	10484	93	10050.483	9919	10644	45	10071.089	9919	10905	62	10054.678	9922	10521	71	10052.127	9894	10528	23
1124	74	10032.878	9911	10397	101	10030.376	9882	10630	132	10076.341	9882	10681	65	10046.984	9909	10736	83	10161.361	9900	11083	77	10183.974	9839	10965	38	10032.921	9955	10241	86	10081.221	9888	11117	93	10076.204	9913	11027	45	10040.777	9915	10619	62	10061.903	9948	10478	71	10033.662	9921	10679	23
1125	74	10035.797	9895	10718	101	10053.614	9925	10506	132	10062.508	9865	10908	65	10027.893	9941	10316	83	10146.892	9915	10970	77	10057.948	9874	11238	38	10025.711	9936	10159	86	10047.791	9901	10827	93	10055.678	9825	10617	45	10032.845	9925	10431	62	10236.451	9924	11167	71	10111.873	9931	11665	23
1126	74	10085.933	9929	10592	101	10038.732	9955	10663	132	10111.167	9876	11969	65	10063.661	9911	10643	83	10148.639	9926	11760	77	10095.324	9884	10930	38	10033.211	9926	10859	86	10111.547	9854	10815	93	10080.451	9919	10997	45	10024.267	9847	10283	62	10114.758	9912	10950	71	10038.085	9928	10616	23
1127	74	10045.973	9921	10857	101	10058.534	9906	10856	132	10074.470	9909	10998	65	10104.292	9916	10764	83	10076.711	9905	10723	77	10082.598	9919	10514	38	10043.526	9908	10483	86	10045.896	9914	10855	93	10067.301	9905	10549	45	10039.155	9878	10387	62	10041.419	9932	10585	71	10036.127	9920	10943	23
1128	74	10088.527	9916	10812	101	10105.852	9909	10911	132	10071.811	9870	11016	65	10042.708	9912	10599	83	10187.422	9915	11347	77	10089.272	9885	11328	38	10114.263	9915	11087	86	10020.372	9887	10343	93	10060.193	9910	10782	45	10068.089	9941	10872	62	10103.081	9946	10532	71	10059.676	9901	11070	23
1129	74	10085.243	9909	10625	101	10209.515	9886	11442	132	10027.667	9870	10400	65	10014.185	9954	10122	83	10119.289	9921	11395	77	10111.753	9853	10871	38	10242.263	9864	11445	86	10043.663	9886	10727	93	10031.419	9905	10308	45	10097.312	9921	11034	62	10081.710	9917	10629	71	10059.704	9911	10710	23
1130	74	10132.946	9862	10949	101	10115.020	9859	10868	132	10074.492	9926	10704	65	10022.831	9922	10266	83	10204.771	9886	11103	77	10067.701	9873	10619	38	10235.895	9836	11079	86	10098.081	9908	10876	93	10048.000	9918	10647	45	10126.400	9943	10646	62	10161.226	9846	11146	71	10052.437	9900	10446	23
1131	74	10170.973	9804	11112	101	10169.416	9797	11165	132	10114.818	9903	11128	65	10097.185	9947	10770	83	10252.855	9945	11349	77	10161.312	9866	11011	38	10372.158	9943	12145	86	10077.093	9896	11042	93	10067.451	9917	10792	45	10157.066	9867	11371	62	10149.726	9900	10704	71	10073.254	9884	11059	23
1132	74	10151.338	9854	11023	101	10265.455	9785	11482	132	10080.629	9885	10788	65	10097.000	9901	11373	83	10114.687	9937	11282	77	10043.598	9924	10487	38	10101.263	9909	10387	86	10077.663	9922	10548	93	10035.161	9920	10614	45	10056.489	9918	10324	62	10154.790	9893	11150	71	10036.859	9911	10386	23
1133	74	10320.500	9874	11389	101	10199.337	9859	11867	132	10089.546	9855	10866	65	10051.738	9898	10987	83	10218.265	9793	11476	77	10143.936	9897	11248	38	10268.421	9899	11033	86	10064.209	9885	10575	93	10121.850	9896	11154	45	10194.355	9895	10980	62	10104.951	9873	10800	71	10057.901	9911	10570	23
1134	74	10215.581	9871	11018	101	10246.426	9903	11655	132	10100.008	9921	11128	65	10018.692	9913	10109	83	10244.723	9822	11105	77	10076.026	9939	10452	38	10267.211	9853	11535	86	10067.512	9910	10662	93	10046.742	9931	10343	45	10278.223	9667	12645	62	10084.822	9920	11035	71	10052.719	9925	10346	23
1135	74	10189.229	9852	10911	101	10286.386	9785	11991	132	10052.606	9880	11420	65	10052.339	9846	10890	83	10248.723	9846	11177	77	10066.598	9937	11210	38	10271.053	9902	11099	86	10094.535	9887	11093	93	10131.333	9870	11025	45	10177.089	9923	10713	62	10144.822	9799	11106	71	10071.634	9839	11198	23
1136	74	10149.095	9915	10892	101	10283.406	9834	11670	132	10099.083	9850	11117	65	10012.846	9861	10126	83	10216.855	9835	11502	77	10191.377	9901	11178	38	10202.132	9783	11203	86	10085.349	9895	10775	93	10106.796	9914	11531	45	10189.733	9916	10784	62	10145.629	9879	10818	71	10054.888	9897	10467	23
1137	74	10157.148	9921	11455	101	10148.178	9890	11160	132	10104.151	9875	10919	65	10071.523	9894	10659	83	10269.603	9871	12572	77	10136.454	9908	11018	38	10302.211	9922	11910	86	10092.419	9857	10972	93	10083.731	9922	10772	45	10153.333	9861	11154	62	10125.646	9928	10596	71	10048.000	9912	10571	23
1138	74	10137.243	9865	10955	101	10359.139	9876	12563	132	10093.038	9851	10996	65	10008.462	9915	10078	83	10209.120	9928	10850	77	10089.194	9915	10785	38	10263.368	9991	11016	86	10072.221	9865	10464	93	10084.946	9922	11184	45	10125.134	9892	10541	62	10181.581	9931	11300	71	10083.479	9936	11013	23
1139	74	10094.284	9887	10614	101	10177.396	9872	11229	132	10099.424	9879	10801	65	10114.646	9851	11201	83	10313.169	9877	11544	77	10152.520	9884	10877	38	10284.737	9902	11175	86	10122.569	9914	11053	93	10102.269	9855	11020	45	10199.822	9925	10855	62	10219.161	9852	11157	71	10045.662	9911	10469	23
1140	74	10182.703	9822	11186	101	10215.347	9887	11612	132	10097.204	9895	10952	65	10009.415	9932	10122	83	10264.350	9859	12011	77	10090.272	9930	10476	38	10186.447	9941	11075	86	10072.209	9920	11703	93	10065.462	9896	10628	45	10138.800	9916	10636	62	10136.871	9925	11085	71	10060.169	9833	11295	23
1141	74	10114.689	9928	11520	101	10314.069	9790	11598	132	10062.182	9906	10650	65	10030.646	9934	10654	83	10177.663	9919	10830	77	10100.351	9905	11197	38	10166.605	9852	11044	86	10058.569	9927	10679	93	10073.483	9886	11069	45	10098.866	9761	10723	62	10250.936	9880	11639	71	10063.943	9896	10904	23
1142	74	10185.338	9825	11291	101	10244.020	9889	11550	132	10097.803	9923	12263	65	10011.492	9901	10441	83	10183.892	9896	11059	77	10098.143	9887	10708	38	10274.895	9925	11155	86	10089.396	9926	10954	93	10065.226	9907	10691	45	10157.645	9899	10690	62	10261.193	9913	12553	71	10045.732	9887	10500	23
1143	74	10146.446	9890	10926	101	10143.237	9884	10899	132	10053.356	9909	10927	65	10050.692	9896	10440	83	10180.867	9894	10860	77	10132.104	9886	10959	38	10231.368	9913	11081	86	10055.279	9884	10673	93	10043.796	9926	10638	45	10204.400	9889	11068	62	10246.678	9894	11446	71	10111.535	9886	10880	23
1144	74	10148.676	9842	11101	101	10313.515	9833	11264	132	10061.742	9863	10887	65	10035.523	9919	10296	83	10250.481	9893	11456	77	10048.883	9921	10618	38	10261.868	9945	11379	86	10069.849	9901	10921	93	10130.549	9862	11225	45	10102.533	9867	10833	62	10171.839	9936	11147	71	10075.281	9910	10754	23
1145	74	10154.689	9894	10933	101	10223.237	9929	11764	132	10077.454	9910	10954	65	10022.508	9913	10174	83	10139.361	9879	11107	77	10126.948	9908	11028	38	10134.474	9862	10528	86	10099.896	9874	10776	93	10054.107	9939	10654	45	10143.733	9933	10931	62	10162.517	9821	11640	71	10121.746	9825	11052	23
1146	74	10157.811	9894	11660	101	10306.842	9783	12218	132	10099.439	9844	10979	65	10022.492	9899	10327	83	10180.145	9912	11210	77	10084.117	9830	11138	38	10262.947	9914	10890	86	10045.325	9920	10469	93	10089.161	9917	10795	45	10136.845	9920	10797	62	10261.274	9918	11962	71	10128.296	9870	11108	23
1147	74	10143.622	9881	10898	101	10178.921	9872	11094	132	10074.803	9903	11280	65	10017.431	9875	10272	83	10242.578	9912	11616	77	10206.688	9818	12092	38	10359.685	9929	11491	86	10100.477	9907	10890	93	10048.430	9927	10433	45	10090.178	9897	10529	62	10158.146	9899	10915	71	10046.028	9885	10543	23
1148	74	10217.257	9901	11003	101	10161.842	9889	11657	132	10084.599	9828	11078	65	10017.339	9919	10343	83	10224.952	9871	11177	77	10214.130	9878	11223	38	10328.815	9910	11489	86	10044.512	9886	10428	93	10051.774	9914	10454	45	10111.378	9904	11232	62	10187.081	9916	11005	71	10066.634	9911	10408	23
1149	74	10168.108	9823	11249	101	10192.861	9884	10905	132	10114.508	9817	11258	65	10042.770	9834	10410	83	10131.711	9893	10963	77	10077.338	9898	10798	38	10180.605	9908	11420	86	10075.896	9881	11042	93	10072.989	9900	10741	45	10119.045	9908	11151	62	10157.017	9929	11280	71	10071.254	9891	10759	23
1150	74	10136.986	9812	10883	101	10229.188	9786	11246	132	10099.546	9879	11229	65	10106.477	9866	11175	83	10194.277	9897	11128	77	10118.779	9940	10555	38	10117.605	9893	10617	86	10062.640	9907	10615	93	10126.764	9752	11035	45	10148.556	9925	11134	62	10168.403	9884	10998	71	10028.535	9915	10458	23
1151	74	10189.933	9894	11003	101	10206.545	9711	12997	132	10090.667	9901	11038	65	10084.354	9912	11272	83	10197.409	9823	11270	77	10100.013	9907	11184	38	10261.526	9896	11425	86	10088.581	9876	10623	93	10113.354	9859	11552	45	10249.645	9931	11207	62	10168.678	9871	11510	71	10057.451	9858	10829	23
1152	74	10239.392	9855	11779	101	10119.971	9868	10922	132	10048.046	9917	10634	65	10049.339	9928	10571	83	10282.650	9847	12984	77	10141.156	9913	10872	38	10193.685	9940	11275	86	10102.140	9915	11226	93	10126.731	9883	11184	45	10123.489	9892	10482	62	10098.887	9886	11545	71	10056.141	9885	10816	23
1153	74	10113.324	9929	10975	101	10147.476	9883	11554	132	10095.606	9915	11477	65	10036.569	9937	10405	83	10185.603	9899	11604	77	10116.233	9902	11013	38	10181.815	9941	11068	86	10121.128	9898	10701	93	10080.560	9820	11084	45	10155.089	9944	11259	62	10282.339	9857	11492	71	10040.085	9925	10346	23
1154	74	10173.622	9907	11049	101	10105.653	9887	10502	132	10081.689	9906	10936	65	10037.893	9916	10594	83	10181.301	9836	11502	77	10100.052	9869	10802	38	10254.579	9957	11240	86	10061.640	9888	10882	93	10099.506	9842	10712	45	10118.378	9867	10873	62	10215.017	9851	11469	71	10081.817	9919	10753	23
1155	74	10101.027	9928	10696	101	10169.040	9890	11142	132	10079.038	9876	11183	65	10085.262	9926	10661	83	10190.892	9914	11117	77	10126.546	9919	10774	38	10156.763	9864	10986	86	10074.687	9904	10627	93	10048.397	9900	10788	45	10231.111	9818	11561	62	10236.646	9909	11415	71	10049.888	9860	10572	23
1156	74	10117.176	9899	10824	101	10104.228	9856	10961	132	10089.697	9872	10762	65	10037.738	9934	10423	83	10134.639	9902	10743	77	10059.324	9918	10423	38	10240.053	9811	11455	86	10075.232	9904	10930	93	10068.408	9919	10469	45	10084.444	9884	10804	62	10173.032	9910	11176	71	10093.943	9878	10936	23
1157	74	10234.892	9784	11444	101	10173.574	9856	11550	132	10083.204	9907	11132	65	10043.585	9909	10462	83	10278.205	9840	11892	77	10093.870	9894	11053	38	10163.368	9877	10808	86	10130.744	9768	10834	93	10067.032	9905	10676	45	10052.378	9891	10631	62	10148.564	9913	11157	71	10180.183	9856	11268	23
1158	74	10090.743	9944	11081	101	10187.792	9899	11164	132	10055.099	9878	10662	65	10109.923	9906	10720	83	10178.603	9931	11627	77	10094.740	9909	11179	38	10116.211	9883	10899	86	10016.175	9930	10141	93	10038.527	9936	10423	45	10039.134	9934	10449	62	10106.613	9932	10543	71	10061.155	9935	10638	23
1159	74	10116.622	9909	10926	101	10121.574	9889	11321	132	10084.704	9920	10904	65	10048.016	9906	10494	83	10195.397	9902	11491	77	10168.571	9926	10903	38	10079.895	9936	10638	86	10092.825	9908	11038	93	10054.785	9926	10463	45	10032.688	9921	10243	62	10197.468	9904	11087	71	10091.493	9897	10656	23
1160	74	10064.622	9917	10680	101	10063.713	9913	10943	132	10127.530	9850	11474	65	10049.139	9903	11084	83	10325.988	9898	11392	77	10173.546	9852	11314	38	10030.737	9912	10271	86	10033.860	9896	10514	93	10048.742	9892	10487	45	10129.800	9902	10672	62	10177.517	9916	10973	71	10089.141	9926	10983	23
1161	74	10133.338	9946	10736	101	10113.445	9893	11250	132	10086.250	9894	10731	65	10010.969	9909	10198	83	10199.145	9869	11622	77	10126.493	9880	10829	38	10014.500	9941	10248	86	10071.268	9918	11164	93	10061.979	9905	10542	45	10095.934	9928	10750	62	10181.193	9920	11545	71	10038.972	9930	10456	23
1162	74	10034.378	9936	10203	101	10082.307	9871	10662	132	10047.674	9927	11142	65	10068.738	9895	10572	83	10222.699	9915	11094	77	10092.480	9912	11247	38	10033.921	9884	10472	86	10041.175	9909	10650	93	10035.979	9914	10596	45	10048.422	9938	10322	62	10091.178	9910	10972	71	10061.000	9943	10386	23
1163	74	10033.676	9903	10447	101	10058.099	9917	10399	132	10106.061	9917	11192	65	10025.770	9942	10368	83	10312.687	9824	12128	77	10093.936	9897	10720	38	10046.053	9938	10316	86	10091.104	9920	10778	93	10115.387	9908	10906	45	10066.312	9876	11098	62	10153.710	9852	11543	71	10036.901	9902	10509	23
1164	74	10107.243	9917	10862	101	10062.673	9931	10596	132	10062.939	9902	10938	65	10079.815	9925	10773	83	10131.036	9923	10850	77	10118.792	9918	11635	38	10123.026	9868	11235	86	10077.523	9885	10597	93	10044.129	9884	10551	45	10080.089	9919	11192	62	10118.871	9826	11351	71	10061.662	9903	10898	23
1165	74	10042.378	9914	10356	101	10048.802	9842	11063	132	10032.318	9893	10395	65	10098.369	9925	11049	83	10139.603	9925	10709	77	10137.598	9868	10981	38	10026.921	9909	10331	86	10150.860	9756	11377	93	10096.236	9919	10681	45	10118.889	9876	11046	62	10106.742	9937	10612	71	10051.845	9896	10930	23
1166	74	10043.405	9889	10905	101	10091.029	9807	11642	132	10083.659	9913	10770	65	10059.646	9887	10957	83	10168.639	9784	11000	77	10079.520	9914	10796	38	10054.711	9925	10463	86	10096.059	9866	10998	93	10045.613	9887	10537	45	10076.911	9906	11046	62	10218.839	9838	11530	71	10046.226	9926	10951	23
1167	74	10075.473	9846	10763	101	10059.832	9898	10701	132	10056.091	9862	10763	65	10021.016	9948	10311	83	10195.386	9880	11461	77	10068.662	9933	10541	38	10081.815	9941	10614	86	10075.569	9907	10959	93	10093.796	9922	11772	45	10015.400	9951	10101	62	10131.854	9867	10879	71	10050.155	9925	10456	23
1168	74	10093.852	9907	10769	101	10048.842	9925	10568	132	10054.462	9893	10703	65	10084.354	9910	10838	83	10194.578	9850	11429	77	10069.857	9881	10751	38	10054.211	9930	10383	86	10038.907	9907	10697	93	10090.731	9888	11105	45	10085.155	9891	10801	62	10245.678	9918	11652	71	10056.281	9925	10996	23
1169	74	10058.784	9884	10776	101	10047.158	9894	10975	132	10066.303	9900	11030	65	10073.354	9858	11146	83	10184.156	9893	11262	77	10177.948	9848	11518	38	10021.263	9938	10314	86	10029.931	9906	10234	93	10067.312	9866	10967	45	10014.244	9915	10163	62	10115.678	9893	10931	71	10099.141	9911	10816	23
1170	74	10033.797	9873	10607	101	10078.763	9890	10561	132	10084.151	9916	11032	65	10032.984	9938	10281	83	10212.675	9863	11266	77	10068.286	9907	10816	38	10073.211	9909	10621	86	10050.651	9917	10553	93	10025.204	9893	10204	45	10089.355	9898	10557	62	10093.774	9835	10953	71	10061.732	9947	10459	23
1171	74	10028.054	9936	10388	101	10073.020	9778	11226	132	10075.644	9905	11396	65	10004.400	9936	10077	83	10156.386	9769	11375	77	10073.402	9876	10974	38	10090.342	9912	10644	86	10033.640	9896	10392	93	10043.354	9855	11120	45	10044.378	9921	10454	62	10089.064	9928	10903	71	10074.704	9884	10739	23
1172	74	10049.473	9921	10603	101	10034.079	9818	10695	132	10071.394	9910	10965	65	10069.585	9866	10858	83	10123.699	9884	10848	77	10170.416	9875	11252	38	10022.579	9899	10113	86	10110.023	9897	10787	93	10046.699	9906	10495	45	10049.155	9905	10538	62	10085.790	9842	10757	71	10051.281	9903	10398	23
1173	74	10060.541	9921	10397	101	10036.614	9904	10761	132	10054.250	9897	10819	65	10077.185	9921	10760	83	10156.386	9801	10749	77	10080.039	9892	10667	38	10107.815	9868	10907	86	10047.175	9879	10834	93	10048.678	9933	10589	45	10089.289	9875	10490	62	10217.371	9695	11972	71	10049.690	9919	10602	23
1174	74	10037.662	9917	10547	101	10051.891	9899	10655	132	10071.387	9885	10799	65	10015.354	9923	10256	83	10251.108	9901	12052	77	10109.390	9913	11162	38	10061.763	9917	10352	86	10053.396	9896	10581	93	10064.688	9924	10553	45	10013.000	9926	10086	62	10144.226	9856	10977	71	10099.761	9880	10714	23
1175	74	10034.352	9890	10313	101	10052.871	9896	10618	132	10077.083	9918	10890	65	10051.800	9925	10693	83	10244.445	9825	11179	77	10170.598	9937	11211	38	10023.500	9893	10225	86	10075.640	9873	10782	93	10058.183	9894	10385	45	10010.089	9944	10101	62	10075.210	9934	10620	71	10040.324	9900	10650	23
1176	74	10035.716	9931	10336	101	10040.119	9886	10575	132	10084.887	9909	10951	65	10043.262	9885	10615	83	10177.808	9853	11157	77	10147.961	9854	11233	38	10005.815	9911	10074	86	10040.407	9926	10713	93	10077.279	9887	10877	45	10027.822	9896	10402	62	10113.597	9916	10974	71	10064.943	9906	10715	23
1177	74	10045.959	9858	10714	101	10065.812	9907	10528	132	10085.939	9912	11387	65	10028.323	9915	10279	83	10269.000	9867	12218	77	10097.078	9872	10910	38	10034.263	9895	10346	86	10087.023	9883	10882	93	10067.936	9883	10698	45	10028.911	9942	10245	62	10148.839	9782	11979	71	10053.239	9932	10657	23
1178	74	10041.473	9915	10452	101	10018.693	9956	10225	132	10076.924	9918	10850	65	10012.154	9951	10152	83	10175.481	9877	11016	77	10089.013	9903	10730	38	10086.763	9990	10487	86	10037.907	9905	10625	93	10035.032	9939	10424	45	10040.000	9935	10490	62	10030.468	9889	10454	71	10026.873	9840	10380	23
1179	74	10037.824	9902	10414	101	10074.703	9883	10670	132	10108.704	9877	11010	65	10009.093	9879	10299	83	10140.771	9914	11151	77	10056.026	9923	11011	38	10021.026	9883	10434	86	10070.535	9912	10995	93	10066.678	9896	10691	45	10049.866	9879	10360	62	10138.419	9847	11141	71	10056.451	9870	10722	23
1180	74	10052.162	9917	10469	101	10034.861	9919	10368	132	10071.629	9848	10925	65	10097.893	9891	10885	83	10119.771	9873	11051	77	10062.039	9907	10586	38	10040.895	9931	10595	86	10046.325	9933	10835	93	10095.538	9886	11298	45	10048.800	9851	10481	62	10129.226	9874	10855	71	10069.831	9906	10639	23
1181	74	10029.919	9936	10320	101	10054.099	9930	10730	132	10072.394	9873	10559	65	10058.738	9895	11148	83	10132.603	9904	11141	77	10050.182	9914	10472	38	10053.553	9922	10639	86	10081.512	9877	11288	93	10068.140	9847	11020	45	10048.267	9905	10543	62	10139.178	9890	10898	71	10057.831	9915	10701	23
1182	74	10062.757	9922	10765	101	10040.119	9916	10525	132	10048.341	9934	10469	65	10069.877	9902	10631	83	10160.759	9911	11259	77	10075.844	9877	10539	38	10023.895	9953	10228	86	10076.581	9902	10680	93	10035.097	9912	10359	45	10067.822	9859	11591	62	10122.193	9910	10575	71	10077.155	9910	10767	23
1183	74	10036.216	9926	10586	101	10032.099	9896	10503	132	10056.978	9900	10723	65	10035.446	9944	10708	83	10162.542	9906	11250	77	10115.078	9906	11309	38	10085.500	9931	10707	86	10029.884	9882	10572	93	10050.333	9871	10922	45	10034.111	9896	10770	62	10100.339	9877	10950	71	10069.211	9893	10656	23
1184	74	10024.000	9933	10354	101	10074.852	9894	10729	132	10051.106	9904	10571	65	10021.492	9911	10323	83	10102.229	9914	10724	77	10112.377	9935	10504	38	10045.789	9888	10434	86	10048.779	9931	10681	93	10048.312	9915	10591	45	10020.444	9928	10188	62	10105.290	9944	10690	71	10019.746	9901	10151	23
1185	74	10055.905	9901	10821	101	10050.000	9877	10704	132	10092.478	9828	11894	65	10035.754	9896	10619	83	10161.481	9916	11289	77	10153.818	9901	11163	38	10105.632	9916	10638	86	10049.268	9904	10537	93	10111.419	9898	11418	45	10018.111	9934	10149	62	10074.983	9928	10670	71	10015.423	9938	10137	23
1186	74	10023.541	9920	10225	101	10056.960	9880	10774	132	10116.871	9838	11076	65	10064.907	9858	10755	83	10197.952	9886	11550	77	10075.974	9893	10825	38	10019.868	9930	10307	86	10037.325	9880	10569	93	10038.592	9895	10982	45	10082.267	9931	10651	62	10072.807	9934	10389	71	10027.859	9934	10240	23
1187	74	10096.716	9872	11008	101	10039.198	9907	10702	132	10110.349	9849	11023	65	10040.723	9892	10780	83	10166.555	9836	11306	77	10116.792	9886	11201	38	10077.105	9857	10772	86	10158.232	9911	11625	93	10101.764	9942	10907	45	10039.800	9896	10312	62	10150.629	9871	10866	71	10062.366	9850	10527	23
1188	74	10096.838	9914	11257	101	10045.723	9916	10474	132	10070.333	9901	10829	65	10033.446	9895	10347	83	10181.337	9876	11365	77	10126.247	9881	11073	38	10036.053	9931	10380	86	10193.593	9909	11640	93	10266.925	9726	11358	45	10030.777	9892	10402	62	10063.161	9925	10724	71	10064.380	9913	10926	23
1189	74	10070.878	9902	10614	101	10077.495	9898	10726	132	10196.932	9877	11731	65	10039.077	9909	10441	83	10090.699	9928	10798	77	10130.468	9897	11067	38	10062.553	9926	10590	86	10162.896	9890	11153	93	10111.603	9859	10764	45	10055.400	9917	11032	62	10169.113	9911	10804	71	10193.888	9869	11168	23
1190	74	10024.648	9936	10264	101	10025.742	9929	10464	132	10176.394	9867	11633	65	10067.708	9919	10672	83	10165.229	9884	11033	77	10086.078	9911	11290	38	10011.579	9921	10335	86	10161.256	9873	11639	93	10158.183	9913	11124	45	10086.089	9896	10629	62	10045.581	9896	10398	71	10128.662	9872	11351	23
1191	74	10059.067	9904	10671	101	10055.178	9872	11003	132	10185.296	9814	11489	65	10076.831	9894	10771	83	10045.277	9932	10624	77	10037.429	9916	10353	38	10129.079	9939	10872	86	10205.768	9904	11245	93	10142.968	9881	11147	45	10095.489	9916	10519	62	10033.403	9902	10431	71	10046.972	9916	10594	23
1192	74	10079.311	9853	10756	101	10121.277	9915	11035	132	10214.008	9813	11167	65	10128.615	9915	11163	83	10073.386	9927	10502	77	10066.064	9914	11499	38	10033.474	9948	10275	86	10211.372	9758	12136	93	10235.064	9894	11360	45	10051.000	9938	10435	62	10050.871	9908	10600	71	10135.254	9849	10828	23
1193	74	10057.905	9925	10952	101	10099.881	9842	10825	132	10120.962	9916	11422	65	10091.923	9869	11006	83	10086.771	9927	10895	77	10014.870	9930	10145	38	10143.868	9863	10695	86	10253.732	9922	11430	93	10183.764	9919	11590	45	10044.911	9919	10305	62	10015.307	9915	10168	71	10081.296	9874	10630	23
1194	74	10032.865	9930	10324	101	10152.307	9935	11111	132	10252.432	9913	11903	65	10100.800	9934	11085	83	10056.277	9915	10754	77	10064.532	9906	11088	38	10052.658	9933	10343	86	10259.837	9844	11177	93	10262.807	9880	11509	45	10043.400	9890	10496	62	10043.290	9930	10440	71	10147.704	9925	11877	23
1195	74	10139.716	9874	11906	101	10045.584	9899	10904	132	10215.470	9860	11828	65	10160.292	9876	11039	83	10047.711	9890	10787	77	10009.870	9892	10158	38	10072.237	9916	11046	86	10138.628	9895	11190	93	10203.957	9900	12006	45	10097.000	9903	11264	62	10043.629	9923	10638	71	10037.380	9913	10876	23
1196	74	10041.095	9939	10552	101	10094.287	9911	11550	132	10266.939	9855	11362	65	10176.646	9884	11145	83	10043.603	9937	10528	77	10016.299	9899	10340	38	10120.000	9859	11349	86	10149.128	9914	11315	93	10268.624	9943	11777	45	10036.934	9900	10653	62	10030.339	9920	10344	71	10064.057	9940	10558	23
1197	74	10083.554	9939	10709	101	10107.495	9897	11348	132	10353.159	9908	13341	65	10102.615	9910	10569	83	10089.277	9923	10795	77	10055.078	9945	10593	38	10052.789	9916	10557	86	10348.477	9831	12010	93	10183.365	9915	11762	45	10084.777	9851	11095	62	10080.726	9902	11054	71	10156.873	9843	10731	23
1198	74	10075.378	9914	11262	101	10089.980	9836	11013	132	10315.228	9739	11363	65	10095.784	9917	10792	83	10029.783	9896	11016	77	10018.974	9943	10342	38	10075.947	9874	10755	86	10329.419	9800	11659	93	10128.828	9822	11385	45	10077.333	9904	10739	62	10085.483	9886	10835	71	10185.563	9832	11319	23
1199	74	10074.216	9860	10921	101	10074.316	9810	10706	132	10185.818	9905	11317	65	10130.462	9896	11187	83	10014.422	9921	10165	77	10010.247	9922	10107	38	10152.763	9915	10776	86	10174.896	9864	11048	93	10220.269	9925	11402	45	10123.378	9932	11547	62	10070.322	9923	10646	71	10163.704	9845	10784	23
1200	74	10041.865	9884	10372	101	10034.644	9909	10368	132	10192.894	9899	11566	65	10100.754	9923	10608	83	10040.024	9909	10526	77	10055.507	9910	10671	38	10005.947	9939	10086	86	10272.116	9887	11729	93	10185.581	9793	11100	45	10102.000	9931	10758	62	10110.290	9936	11091	71	10142.915	9927	11043	23
1201	74	10056.257	9888	10555	101	10162.010	9714	11966	132	10278.113	9857	12335	65	10169.123	9819	10942	83	10048.000	9922	10433	77	10040.091	9876	10751	38	10075.789	9881	10477	86	10271.931	9932	12492	93	10153.753	9911	11097	45	10050.688	9921	10460	62	10031.483	9934	10696	71	10120.254	9891	11111	23
1202	74	10057.933	9829	10974	101	10118.139	9850	11232	132	10186.697	9848	11096	65	10190.369	9884	11372	83	10059.844	9882	10433	77	10036.143	9911	10422	38	10130.553	9920	11043	86	10242.604	9901	11354	93	10263.473	9936	11100	45	10089.489	9939	11147	62	10039.451	9912	10330	71	10170.000	9846	11147	23
1203	74	10114.986	9891	10947	101	10049.396	9871	10724	132	10272.734	9909	11793	65	10135.292	9849	11444	83	10026.855	9905	10850	77	10017.156	9920	10352	38	10110.000	9900	11120	86	10270.313	9894	12044	93	10122.560	9914	10927	45	10114.467	9922	11074	62	10153.146	9934	11297	71	10184.423	9829	11706	23
1204	74	10085.608	9899	10513	101	10070.732	9914	11357	132	10158.538	9907	11324	65	10210.893	9865	11437	83	10068.555	9920	10603	77	10012.571	9931	10210	38	10014.685	9894	10139	86	10173.268	9871	11312	93	10216.925	9874	11915	45	10041.489	9897	10592	62	10011.613	9905	10096	71	10046.888	9878	10471	23
1205	74	10098.797	9864	11151	101	10064.287	9944	10534	132	10131.742	9843	11187	65	10159.446	9905	10857	83	10115.024	9860	11554	77	10034.156	9917	10529	38	10096.553	9884	10791	86	10103.059	9873	11570	93	10150.560	9927	11714	45	10012.155	9915	10092	62	10079.613	9919	10709	71	10165.943	9942	11042	23
1206	74	10005.271	9918	10085	101	10082.237	9850	10913	132	10135.637	9862	10952	65	10118.708	9873	11344	83	10074.928	9923	10738	77	10018.429	9892	10619	38	10064.185	9912	10821	86	10211.197	9917	11788	93	10144.839	9871	11099	45	10088.200	9895	10963	62	10069.178	9921	11304	71	10214.930	9872	11829	23
1207	74	10066.067	9886	10548	101	10051.347	9870	10424	132	10119.417	9879	11068	65	10153.230	9902	11236	83	10026.000	9933	10399	77	10087.429	9880	10906	38	10051.289	9924	10317	86	10136.931	9868	10922	93	10121.860	9845	11337	45	10019.578	9928	10131	62	10087.919	9860	10747	71	10131.070	9916	11073	23
1208	74	10037.419	9873	10643	101	10110.990	9884	10852	132	10148.401	9820	10981	65	10096.708	9936	10574	83	10082.663	9912	10890	77	10043.662	9770	10728	38	10043.815	9949	10560	86	10093.523	9907	11033	93	10264.764	9831	11441	45	10019.578	9923	10327	62	10058.936	9887	10568	71	10179.930	9913	11732	23
1209	74	10041.338	9870	10512	101	10090.258	9894	10863	132	10081.659	9874	10706	65	10081.923	9872	10967	83	10089.024	9891	10689	77	10019.363	9932	10305	38	10066.737	9939	10712	86	10261.465	9888	11771	93	10227.193	9911	11192	45	10102.777	9936	10855	62	10035.017	9904	10777	71	10050.719	9921	10376	23
1210	74	10091.527	9903	10614	101	10061.158	9910	10699	132	10149.863	9932	10944	65	10083.277	9927	10866	83	10048.819	9934	10574	77	10065.584	9934	10748	38	10129.395	9869	10686	86	10191.697	9932	11103	93	10198.150	9924	10851	45	10024.756	9930	10307	62	10063.726	9913	10721	71	10177.549	9888	11604	23
1211	74	10082.446	9905	10747	101	10095.881	9909	11244	132	10137.720	9892	11232	65	10234.400	9826	11721	83	10059.783	9895	11076	77	10037.156	9934	10767	38	10038.789	9925	10340	86	10225.977	9928	12439	93	10137.118	9890	11108	45	10061.267	9910	10927	62	10007.468	9905	10123	71	10210.845	9836	12181	23
1212	74	10072.257	9878	10834	101	10104.198	9787	11347	132	10095.326	9864	11082	65	10138.861	9863	11326	83	10024.771	9865	11161	77	10028.753	9906	10630	38	10037.447	9922	10402	86	10106.779	9899	10940	93	10129.925	9747	11088	45	10015.845	9940	10196	62	10061.242	9942	10655	71	10190.380	9874	11481	23
1213	74	10069.757	9914	10572	101	10132.763	9865	11398	132	10180.879	9861	11749	65	10202.969	9895	11375	83	10058.350	9904	10560	77	10033.182	9898	10470	38	10030.053	9936	10492	86	10233.081	9934	11355	93	10218.560	9883	11068	45	10072.355	9877	10412	62	10022.129	9951	10209	71	10122.028	9936	11345	23
1214	74	10068.473	9912	10816	101	10074.713	9898	10631	132	10160.697	9818	11740	65	10146.000	9900	11237	83	10046.711	9883	10503	77	10032.143	9902	10721	38	10040.711	9954	10508	86	10268.825	9811	11481	93	10156.140	9913	11441	45	10019.312	9950	10107	62	10072.017	9890	11070	71	10164.549	9871	10884	23
1215	74	10031.284	9928	10541	101	10090.802	9887	10812	132	10119.766	9878	10838	65	10162.477	9856	11149	83	10075.422	9909	10738	77	10043.377	9913	10318	38	10048.079	9914	10418	86	10187.628	9887	11479	93	10148.839	9931	11407	45	10100.978	9901	10569	62	10015.113	9918	10187	71	10124.845	9899	10914	23
1216	74	10035.811	9912	10680	101	10065.000	9900	10797	132	10212.409	9728	11631	65	10169.230	9902	11430	83	10043.289	9907	10695	77	10021.507	9914	10362	38	10050.185	9917	10617	86	10173.313	9871	10938	93	10180.086	9883	11059	45	10070.289	9906	10687	62	10056.613	9923	10439	71	10218.901	9835	11106	23
1217	74	10087.203	9900	10749	101	10056.911	9812	10911	132	10113.174	9909	10861	65	10096.523	9918	10630	83	10069.494	9927	10566	77	10050.286	9907	10671	38	10048.500	9881	10372	86	10137.512	9874	10950	93	10192.150	9909	11354	45	10042.355	9912	10714	62	10019.726	9900	10276	71	10030.085	9872	10492	23
1218	74	10087.567	9928	10789	101	10060.356	9893	10889	132	10172.629	9825	11412	65	10035.246	9919	10224	83	10065.289	9934	10656	77	10080.806	9916	10575	38	10132.263	9931	10841	86	10298.023	9899	12974	93	10144.301	9812	11953	45	10048.688	9879	10464	62	10052.161	9905	10505	71	10097.915	9875	11137	23
1219	74	10064.689	9917	10577	101	10120.960	9796	11628	132	10113.432	9805	11289	65	10080.016	9861	10831	83	10076.494	9915	10707	77	10048.649	9887	10595	38	10030.026	9942	10208	86	10109.709	9891	10807	93	10148.560	9865	11583	45	10052.134	9918	10699	62	10056.613	9917	10594	71	10133.127	9833	11576	23
1220	74	10032.852	9916	10388	101	10071.445	9876	10707	132	10151.970	9839	11166	65	10146.200	9851	10902	83	10147.133	9796	11218	77	10035.091	9952	10328	38	10071.447	9942	11103	86	10074.477	9905	10879	93	10049.753	9903	10858	45	10073.289	9893	10575	62	10071.742	9861	11018	71	10048.338	9884	10570	23
1221	74	10034.243	9935	10374	101	10062.723	9902	10889	132	10147.447	9854	11125	65	10072.969	9907	10660	83	10074.591	9825	11629	77	10045.520	9912	10427	38	10041.289	9949	10290	86	10114.837	9828	10732	93	10119.129	9917	11182	45	10023.711	9905	10281	62	10051.613	9930	10500	71	10069.746	9906	10885	23
1222	74	10064.946	9874	10717	101	10078.495	9917	10827	132	10056.546	9918	11065	65	10080.831	9934	10599	83	10126.614	9897	11039	77	10068.194	9894	10643	38	10041.605	9938	10407	86	10061.872	9901	11237	93	10126.506	9803	11048	45	10023.355	9919	10127	62	10094.468	9881	11372	71	10077.986	9899	10844	23
1223	74	10042.595	9908	10357	101	10087.644	9867	10836	132	10061.174	9919	10560	65	10130.262	9937	11011	83	10119.530	9908	11187	77	10041.390	9899	10491	38	10021.421	9932	10167	86	10074.441	9890	11268	93	10096.290	9904	11016	45	10009.111	9927	10113	62	10122.017	9898	10836	71	10094.831	9912	10751	23
1224	74	10049.635	9929	10509	101	10105.089	9886	10845	132	10121.492	9852	11125	65	10072.631	9880	10581	83	10079.747	9893	10652	77	10044.818	9923	10721	38	10074.815	9945	10707	86	10042.093	9920	10311	93	10089.764	9896	10633	45	10005.223	9938	10074	62	10105.146	9911	10671	71	10023.972	9898	10266	23
1225	74	10049.324	9915	10773	101	10012.198	9904	10186	132	10063.538	9856	10632	65	10096.169	9886	11132	83	10109.603	9911	11088	77	10071.961	9910	11004	38	10064.921	9888	10829	86	10050.965	9918	10595	93	10110.473	9823	10996	45	10023.934	9932	10360	62	10125.451	9899	11059	71	10021.112	9895	10185	23
1226	74	10020.757	9944	10231	101	10021.732	9913	10447	132	10100.871	9918	10817	65	10046.477	9935	10443	83	10121.024	9886	11033	77	10050.286	9895	10657	38	10083.842	9944	10914	86	10060.187	9903	10888	93	10093.215	9911	11440	45	10170.223	9921	11627	62	10097.500	9912	10892	71	10028.183	9942	10329	23
1227	74	10151.189	9810	11420	101	10026.604	9943	10308	132	10070.841	9910	10614	65	10017.492	9909	10341	83	10086.952	9878	10627	77	10090.857	9819	11021	38	10131.500	9953	10791	86	10053.559	9922	10842	93	10070.430	9938	10703	45	10054.155	9944	10719	62	10166.307	9842	11105	71	10030.085	9949	10257	23
1228	74	10095.081	9912	10642	101	10067.832	9871	10611	132	10116.704	9925	11221	65	10038.784	9928	10611	83	10176.133	9928	11128	77	10097.728	9921	11116	38	10082.447	9933	10698	86	10103.431	9905	10721	93	10069.871	9874	10811	45	10058.800	9930	10689	62	10061.354	9937	10480	71	10061.577	9846	10926	23
1229	74	10034.257	9906	10661	101	10062.198	9905	11072	132	10040.016	9890	10588	65	10051.723	9892	10640	83	10100.723	9923	11012	77	10127.052	9895	10822	38	10059.632	9934	10667	86	10034.187	9914	10231	93	10017.226	9909	10296	45	10018.267	9970	10182	62	10089.049	9842	10783	71	10050.408	9847	10801	23
1230	74	10050.865	9913	10646	101	10085.316	9906	10822	132	10119.228	9824	11263	65	10077.246	9911	10788	83	10221.542	9844	11534	77	10067.064	9919	10432	38	10052.421	9924	10799	86	10068.616	9929	10667	93	10086.397	9817	10663	45	10049.667	9968	10278	62	10268.919	9883	11449	71	10085.479	9938	10917	23
1231	74	10067.392	9898	10747	101	10019.524	9892	10412	132	10125.439	9890	12070	65	10045.031	9931	10350	83	10153.169	9922	11591	77	10047.169	9924	10611	38	10086.447	9917	11082	86	10078.559	9913	11156	93	10115.925	9884	11144	45	10038.066	9913	10324	62	10146.983	9903	10565	71	10050.592	9934	10870	23
1232	74	10026.824	9903	10359	101	10055.287	9924	10639	132	10087.651	9924	10835	65	10057.923	9942	10641	83	10187.350	9810	11461	77	10194.792	9813	11152	38	10039.842	9906	10448	86	10057.616	9912	10540	93	10050.365	9893	10811	45	10033.178	9920	10253	62	10132.822	9897	10649	71	10069.057	9946	10425	23
1233	74	10030.392	9905	10421	101	10027.861	9944	10505	132	10057.887	9846	11275	65	10017.738	9886	10175	83	10151.289	9878	11328	77	10142.390	9858	11072	38	10044.763	9918	10339	86	10108.941	9828	11035	93	10056.043	9919	10660	45	10028.600	9922	10482	62	10188.839	9888	11037	71	10086.000	9927	11219	23
1234	74	10043.257	9913	10494	101	10043.960	9952	10618	132	10072.272	9879	11238	65	10084.692	9912	10991	83	10168.819	9899	11021	77	10097.753	9834	10689	38	10015.789	9906	10172	86	10063.303	9881	10701	93	10087.635	9861	10957	45	10077.978	9905	10912	62	10150.258	9917	11172	71	10041.901	9916	10500	23
1235	74	10072.838	9914	10573	101	10072.524	9830	10769	132	10119.349	9721	11415	65	10045.277	9894	10460	83	10145.783	9863	10990	77	10078.390	9888	10888	38	10115.842	9928	10769	86	10070.953	9916	10658	93	10084.860	9856	11008	45	10119.444	9702	11971	62	10138.919	9800	11173	71	10032.310	9905	10365	23
1236	74	10116.608	9894	11225	101	10058.772	9881	10803	132	10094.576	9864	11289	65	10015.262	9930	10172	83	10309.639	9924	11299	77	10063.078	9924	10610	38	10015.237	9934	10174	86	10016.687	9922	10245	93	10043.043	9893	11088	45	10023.711	9924	10200	62	10079.064	9896	10439	71	10052.986	9914	10771	23
1237	74	10077.338	9891	10799	101	10049.287	9920	10527	132	10054.697	9889	11124	65	10025.308	9931	10375	83	10132.169	9864	10815	77	10122.909	9915	10891	38	10062.895	9935	10760	86	10084.697	9899	10669	93	10066.247	9897	10885	45	10025.889	9932	10265	62	10170.178	9902	11531	71	10017.085	9922	10349	23
1238	74	10076.527	9921	10717	101	10056.406	9911	10808	132	10110.212	9858	11280	65	10014.815	9943	10118	83	10179.373	9799	11089	77	10125.779	9901	11144	38	10045.868	9912	10443	86	10057.907	9860	10495	93	10082.054	9922	10783	45	10043.111	9921	10823	62	10111.081	9927	10902	71	10042.803	9856	10377	23
1239	74	10074.041	9947	10597	101	10045.218	9915	10515	132	10050.932	9864	10615	65	10057.800	9901	11009	83	10197.855	9886	11345	77	10126.390	9926	10911	38	10026.211	9945	10097	86	10044.941	9901	10400	93	10100.828	9901	10738	45	10066.022	9915	10576	62	10184.436	9889	11000	71	10087.690	9915	11256	23
1240	74	10056.108	9919	10742	101	10022.812	9860	10311	132	10100.349	9828	10978	65	10039.877	9949	10442	83	10218.855	9840	10714	77	10089.779	9870	10733	38	10051.289	9920	10407	86	10069.884	9882	10776	93	10073.581	9913	10715	45	10018.223	9900	10227	62	10131.968	9911	10642	71	10060.605	9941	10598	23
1241	74	10010.662	9917	10157	101	10020.476	9901	10482	132	10064.637	9911	10931	65	10020.923	9916	10337	83	10211.434	9929	11849	77	10043.974	9901	11120	38	10023.158	9942	10394	86	10087.675	9895	10746	93	10034.731	9911	10468	45	10057.089	9924	10337	62	10105.822	9898	11144	71	10062.676	9930	10529	23
1242	74	10056.567	9940	10948	101	10060.099	9921	10617	132	10052.296	9906	10950	65	10072.292	9866	10699	83	10212.072	9902	11041	77	10093.870	9865	10970	38	10045.237	9914	10371	86	10068.291	9905	10980	93	10039.462	9908	10648	45	10067.556	9886	10725	62	10047.742	9909	10468	71	10051.634	9936	10832	23
1243	74	10032.189	9940	10365	101	10057.050	9912	10989	132	10121.516	9915	10965	65	10027.538	9898	10318	83	10163.759	9837	11048	77	10100.416	9928	10968	38	10015.447	9942	10101	86	10104.441	9907	11230	93	10081.118	9890	10922	45	10046.000	9942	10606	62	10082.903	9899	10757	71	10046.014	9909	10356	23
1244	74	10047.595	9902	10779	101	10016.614	9922	10240	132	10065.546	9894	10706	65	10016.246	9930	10160	83	10180.928	9826	11560	77	10142.324	9906	12219	38	10110.553	9951	11016	86	10027.651	9901	10373	93	10089.925	9906	11317	45	10084.178	9867	10949	62	10052.436	9907	10615	71	10049.254	9913	10769	23
1245	74	10034.338	9928	10268	101	10060.168	9771	10531	132	10094.258	9903	11041	65	10048.646	9921	10806	83	10141.192	9890	11237	77	10050.363	9906	10721	38	10024.000	9921	10121	86	10032.616	9921	10620	93	10051.376	9896	10515	45	10025.444	9922	10190	62	10180.436	9929	11584	71	10030.521	9828	10922	23
1246	74	10072.797	9858	10979	101	10102.782	9941	11011	132	10118.053	9891	11179	65	10088.893	9864	10565	83	10081.181	9893	11135	77	10097.299	9931	10868	38	10065.079	9925	10345	86	10081.232	9878	11057	93	10130.129	9872	10954	45	10054.422	9936	10446	62	10128.517	9930	10947	71	10039.338	9874	10680	23
1247	74	10093.338	9942	10724	101	10083.307	9908	11242	132	10104.917	9886	11339	65	10044.523	9891	10851	83	10297.409	9906	11484	77	10195.546	9881	11351	38	10085.763	9885	10724	86	10081.023	9924	11417	93	10129.721	9906	10977	45	10086.489	9923	10778	62	10080.919	9895	10724	71	10064.395	9909	11014	23
1248	74	10170.771	9889	10943	101	10208.347	9854	12101	132	10083.234	9915	10905	65	10078.569	9866	10473	83	10268.880	9860	11374	77	10121.208	9888	11382	38	10184.079	9911	10934	86	10029.303	9921	10493	93	10111.796	9858	10969	45	10135.688	9894	10762	62	10171.113	9854	10750	71	10031.296	9906	10384	23
1249	74	10170.054	9868	11191	101	10307.287	9875	11664	132	10035.228	9921	10477	65	10029.262	9935	10262	83	10186.831	9874	11395	77	10136.936	9931	11202	38	10278.685	9988	11111	86	10032.593	9921	10356	93	10088.957	9908	10640	45	10118.378	9893	10870	62	10112.226	9934	10835	71	10025.437	9922	10299	23
1250	74	10325.716	9757	11555	101	10162.871	9820	10929	132	10061.697	9895	10954	65	10014.431	9905	10224	83	10225.542	9819	11660	77	10100.143	9884	10859	38	10317.579	9934	11339	86	10076.593	9902	10985	93	10062.118	9895	10858	45	10073.312	9949	10671	62	10190.564	9885	10883	71	10017.647	9930	10237	23
1251	74	10156.865	9894	11199	101	10269.713	9906	11864	132	10088.978	9909	10916	65	10055.139	9873	10588	83	10232.458	9933	11134	77	10127.818	9851	10940	38	10207.789	9911	11273	86	10092.093	9876	10871	93	10036.075	9916	10348	45	10188.022	9867	10656	62	10155.322	9909	11841	71	10055.873	9891	10546	23
1252	74	10151.229	9860	11835	101	10233.455	9824	11704	132	10099.644	9927	10873	65	10038.585	9891	10815	83	10245.313	9908	10949	77	10082.402	9858	10747	38	10305.579	9882	11897	86	10138.768	9845	10917	93	10076.215	9903	10671	45	10109.578	9934	10907	62	10070.613	9918	10755	71	10066.451	9919	10523	23
1253	74	10270.771	9797	11507	101	10304.732	9907	11902	132	10089.758	9827	11089	65	10042.292	9894	10384	83	10321.675	9796	11690	77	10180.936	9930	11618	38	10574.079	9932	12697	86	10092.197	9916	11030	93	10106.376	9889	10670	45	10164.645	9898	10924	62	10147.419	9942	11029	71	10023.408	9889	10358	23
1254	74	10243.162	9867	11238	101	10307.366	9870	11778	132	10082.333	9918	11346	65	10054.738	9945	10580	83	10256.470	9883	11166	77	10243.233	9870	11285	38	10279.500	9911	11152	86	10080.081	9898	10837	93	10069.215	9830	10678	45	10185.756	9934	11522	62	10203.097	9904	11256	71	10111.915	9864	11257	23
1255	74	10286.811	9919	12313	101	10267.931	9873	11994	132	10049.704	9926	10476	65	10021.139	9859	10214	83	10221.880	9729	11646	77	10143.143	9820	11222	38	10299.658	9925	11294	86	10052.803	9920	10631	93	10038.785	9926	10493	45	10100.289	9886	10583	62	10159.710	9843	10841	71	10052.423	9943	10460	23
1256	74	10135.554	9881	11266	101	10226.307	9861	11197	132	10143.478	9888	11129	65	10030.292	9921	10267	83	10205.108	9854	10945	77	10156.247	9896	11287	38	10220.474	9847	11103	86	10079.221	9899	10547	93	10049.699	9909	10506	45	10201.333	9860	11390	62	10093.919	9939	10849	71	10102.620	9857	11021	23
1257	74	10139.135	9923	11134	101	10277.624	9911	11527	132	10092.099	9887	11010	65	10034.385	9902	10483	83	10291.614	9868	11533	77	10070.429	9944	10691	38	10231.868	9883	11462	86	10127.593	9829	11962	93	10048.247	9890	10717	45	10099.444	9922	10806	62	10206.532	9912	11493	71	10107.070	9926	10906	23
1258	74	10175.635	9905	11145	101	10122.476	9899	10967	132	10070.333	9885	10618	65	10059.415	9923	10618	83	10286.192	9790	11687	77	10136.844	9899	11208	38	10369.026	9916	11218	86	10041.709	9919	10479	93	10082.322	9897	11023	45	10163.777	9822	11181	62	10181.436	9893	11360	71	10041.211	9810	10485	23
1259	74	10223.271	9842	11187	101	10302.139	9855	11563	132	10086.341	9927	11055	65	10073.046	9897	10823	83	10205.855	9854	11175	77	10085.598	9886	10848	38	10374.421	9784	11667	86	10124.803	9928	11051	93	10050.882	9883	11046	45	10208.267	9849	10983	62	10311.161	9856	11246	71	10091.888	9939	10826	23
1260	74	10135.797	9872	10948	101	10302.624	9836	11977	132	10076.811	9932	10959	65	10101.554	9906	10996	83	10172.650	9891	11721	77	10185.598	9839	11463	38	10312.579	9812	11392	86	10108.651	9934	11923	93	10066.011	9891	10591	45	10145.533	9842	10683	62	10248.403	9847	11257	71	10051.831	9821	11003	23
1261	74	10127.811	9907	11014	101	10274.891	9827	11476	132	10050.833	9909	10949	65	10057.677	9907	10634	83	10201.061	9830	11302	77	10096.247	9923	10864	38	10189.815	9891	11306	86	10106.709	9913	10861	93	10097.903	9886	11055	45	10171.955	9898	11075	62	10084.242	9918	11409	71	10130.437	9876	10941	23
1262	74	10182.716	9903	11020	101	10156.515	9883	10872	132	10070.613	9875	11041	65	10082.554	9847	10689	83	10234.397	9848	11426	77	10104.429	9891	10777	38	10289.185	9675	12132	86	10063.221	9906	10648	93	10071.517	9862	10614	45	10025.289	9929	10162	62	10196.597	9902	11074	71	10068.831	9913	10635	23
1263	74	10073.581	9948	10645	101	10163.089	9897	11184	132	10094.704	9895	11015	65	10038.923	9950	10430	83	10209.723	9819	11509	77	10152.454	9893	11630	38	10211.447	9924	11153	86	10080.559	9735	11253	93	10070.129	9896	10744	45	10154.600	9927	10788	62	10128.532	9947	10815	71	10053.719	9876	10605	23
1264	74	10104.784	9937	10846	101	10171.366	9896	11115	132	10096.500	9834	11263	65	10151.877	9892	11401	83	10124.289	9917	11000	77	10113.559	9921	11729	38	10230.737	9851	11142	86	10114.384	9900	10608	93	10083.301	9915	10582	45	10123.845	9898	10883	62	10161.564	9905	10848	71	10096.239	9880	10937	23
1265	74	10091.973	9896	10561	101	10213.485	9898	11220	132	10043.432	9908	10502	65	10081.123	9910	10853	83	10195.699	9954	11192	77	10110.857	9906	11064	38	10401.474	9864	11268	86	10109.825	9868	10977	93	10045.893	9935	10702	45	10057.378	9909	10316	62	10227.629	9883	11244	71	10068.888	9725	11081	23
1266	74	10312.405	9914	12195	101	10210.148	9880	11190	132	10090.038	9893	10821	65	10017.477	9907	10219	83	10264.434	9928	12408	77	10171.013	9840	11229	38	10181.079	9884	10786	86	10091.732	9916	11072	93	10075.785	9912	10689	45	10278.911	9918	11355	62	10176.387	9900	11631	71	10038.451	9905	10454	23
1267	74	10171.365	9878	11473	101	10100.723	9864	10793	132	10099.083	9874	11235	65	10111.369	9908	11157	83	10174.988	9944	11184	77	10140.454	9822	11019	38	10146.000	9928	10673	86	10020.919	9936	10218	93	10094.054	9944	11036	45	10168.978	9936	10861	62	10278.436	9939	11837	71	10096.380	9851	11842	23
1268	74	10339.933	9860	12159	101	10200.208	9874	11267	132	10063.447	9917	10988	65	10048.462	9884	10545	83	10217.409	9898	11056	77	10110.676	9819	10795	38	10191.132	9777	11052	86	10081.931	9934	10816	93	10064.043	9871	10505	45	10135.400	9777	10771	62	10145.661	9933	11016	71	10074.226	9910	11012	23
1269	74	10146.919	9931	10793	101	10138.277	9836	11119	132	10104.121	9876	10952	65	10058.369	9926	10678	83	10266.639	9816	11302	77	10128.909	9871	10947	38	10212.474	9779	11644	86	10067.396	9928	10836	93	10076.333	9920	10845	45	10124.223	9935	11004	62	10283.710	9870	11686	71	10027.943	9938	10458	23
1270	74	10100.257	9826	11127	101	10138.832	9872	12016	132	10102.803	9814	11242	65	10019.585	9924	10366	83	10237.277	9813	11550	77	10101.948	9884	10592	38	10316.315	9925	11052	86	10073.604	9841	11311	93	10067.183	9907	10901	45	10095.622	9925	10452	62	10159.854	9890	11362	71	10076.761	9938	10685	23
1271	74	10168.486	9781	11550	101	10070.653	9902	10585	132	10109.296	9860	10908	65	10054.969	9923	10586	83	10283.831	9920	11611	77	10108.922	9908	11090	38	10196.868	9904	10851	86	10097.035	9887	11000	93	10124.258	9781	11406	45	10120.667	9857	10576	62	10245.307	9936	11308	71	10018.211	9918	10191	23
1272	74	10335.067	9895	12133	101	10138.861	9898	10830	132	10093.151	9894	11014	65	10031.139	9916	10246	83	10314.181	9942	11501	77	10158.299	9897	11416	38	10071.868	9909	10549	86	10110.488	9902	10871	93	10098.560	9886	10741	45	10059.378	9940	10746	62	10167.339	9873	10864	71	10023.859	9933	10347	23
1273	74	10146.135	9871	11598	101	10167.347	9846	11094	132	10101.500	9829	12015	65	10069.784	9830	10955	83	10316.627	9912	11654	77	10166.896	9917	11222	38	10244.053	9933	11123	86	10086.396	9910	11684	93	10099.893	9867	10828	45	10081.489	9934	10685	62	10156.354	9908	10916	71	10094.535	9937	11105	23
1274	74	10255.865	9867	11390	101	10147.713	9894	12253	132	10096.818	9873	11422	65	10007.738	9917	10082	83	10224.831	9896	11804	77	10113.416	9909	11035	38	10131.711	9827	11212	86	10086.372	9912	11008	93	10071.140	9933	10629	45	10104.911	9939	10812	62	10122.951	9889	11132	71	10017.310	9914	10342	23
1275	74	10084.433	9910	11028	101	10177.713	9886	11544	132	10073.076	9924	11070	65	10084.538	9871	10608	83	10282.795	9907	11307	77	10080.974	9886	10569	38	10191.289	9915	11479	86	10073.128	9931	11042	93	10052.140	9911	10763	45	10078.200	9956	10594	62	10162.903	9795	11344	71	10028.845	9929	10319	23
1276	74	10231.176	9889	11368	101	10112.208	9923	11284	132	10053.266	9879	11089	65	10025.861	9898	10724	83	10231.614	9904	11283	77	10117.324	9942	11209	38	10101.526	9920	10633	86	10086.000	9809	10875	93	10036.043	9925	10362	45	10040.667	9898	10266	62	10134.436	9900	11088	71	10076.070	9922	10875	23
1277	74	10209.554	9826	11207	101	10072.644	9902	10667	132	10051.772	9929	10657	65	10029.969	9935	10291	83	10249.301	9865	11381	77	10100.260	9874	10833	38	10064.947	9902	10825	86	10080.349	9918	10747	93	10078.376	9819	10912	45	10031.978	9939	10214	62	10175.049	9891	10949	71	10064.183	9863	10893	23
1278	74	10135.500	9934	11131	101	10096.366	9822	10778	132	10042.750	9922	10689	65	10041.893	9876	10890	83	10269.771	9795	12779	77	10216.078	9848	11777	38	10089.974	9940	10958	86	10072.988	9844	10759	93	10084.527	9805	11407	45	10145.600	9808	10881	62	10168.564	9867	10796	71	10042.310	9934	10474	23
1279	74	10193.229	9886	11680	101	10049.109	9943	10494	132	10069.863	9830	10854	65	10033.615	9945	10257	83	10214.337	9735	11358	77	10112.857	9889	11145	38	10013.132	9915	10171	86	10094.813	9897	11037	93	10113.387	9883	10819	45	10043.000	9894	10535	62	10193.807	9853	11351	71	10034.647	9876	10366	23
1280	74	10151.824	9861	10878	101	10084.089	9892	10854	132	10065.113	9927	10758	65	10041.477	9920	10413	83	10240.964	9892	10880	77	10079.922	9951	10692	38	10068.237	9922	10635	86	10063.825	9942	10738	93	10067.914	9910	10609	45	10036.400	9930	10420	62	10149.919	9893	10804	71	10069.042	9848	11309	23
1281	74	10064.865	9936	10423	101	10028.891	9942	10627	132	10047.394	9864	10834	65	10051.569	9882	10606	83	10230.555	9851	11160	77	10125.402	9919	11169	38	10025.579	9924	10279	86	10055.081	9913	10699	93	10075.129	9872	10820	45	10059.467	9951	10461	62	10165.032	9926	11139	71	10054.014	9926	10358	23
1282	74	10076.595	9922	10670	101	10073.663	9893	10726	132	10065.053	9865	11092	65	10033.523	9934	10408	83	10301.808	9898	11740	77	10080.507	9811	10705	38	10037.237	9935	10383	86	10045.349	9897	11046	93	10032.440	9914	10495	45	10046.422	9899	10475	62	10155.661	9870	10965	71	10027.169	9901	10505	23
1283	74	10073.797	9921	10911	101	10043.218	9899	10550	132	10150.159	9828	11715	65	10054.754	9895	10552	83	10153.156	9917	11042	77	10126.883	9915	11157	38	10039.711	9949	10182	86	10065.093	9907	10941	93	10064.796	9916	10955	45	10090.756	9909	10929	62	10173.403	9789	11544	71	10054.958	9876	11328	23
1284	74	10099.676	9927	11190	101	10053.950	9872	10598	132	10077.038	9841	11182	65	10048.938	9875	10482	83	10158.024	9917	11111	77	10094.688	9927	11210	38	10022.553	9927	10183	86	10081.163	9883	10683	93	10057.226	9888	11113	45	10061.556	9894	10461	62	10128.983	9930	11259	71	10022.719	9943	10405	23
1285	74	10088.392	9900	10835	101	10094.634	9877	11208	132	10080.280	9888	10901	65	10065.385	9862	10574	83	10149.783	9878	10786	77	10151.571	9917	11507	38	10037.342	9959	10395	86	10051.512	9940	10404	93	10038.236	9924	10432	45	10112.489	9923	11036	62	10120.936	9923	10867	71	10023.803	9935	10348	23
1286	74	10014.878	9888	10118	101	10040.228	9866	10932	132	10053.333	9915	10936	65	10025.723	9913	10182	83	10190.735	9915	11214	77	10136.961	9915	11569	38	10073.632	9924	10665	86	10107.059	9886	10987	93	10073.301	9848	10920	45	10028.155	9936	10259	62	10122.710	9920	11021	71	10038.000	9914	10673	23
1287	74	10076.189	9847	10658	101	10074.436	9860	10994	132	10093.318	9841	10768	65	10053.969	9935	10703	83	10149.675	9856	11195	77	10086.507	9928	10759	38	10009.579	9929	10095	86	10048.256	9928	10446	93	10127.506	9932	11720	45	10062.711	9890	10547	62	10137.210	9933	10799	71	10052.845	9897	10814	23
1288	74	10079.486	9881	10813	101	10043.545	9918	10797	132	10120.954	9907	11454	65	10061.508	9948	11277	83	10221.952	9850	11406	77	10048.637	9891	10751	38	10027.447	9887	10224	86	10072.628	9947	10765	93	10064.387	9935	10570	45	10094.866	9920	10970	62	10141.387	9867	11408	71	10055.338	9925	10444	23
1289	74	10067.257	9874	10896	101	10088.119	9839	10900	132	10088.220	9879	10986	65	10038.938	9894	10676	83	10112.337	9909	10869	77	10159.623	9919	11345	38	10052.974	9903	10541	86	10089.825	9912	11029	93	10129.172	9941	11943	45	10052.645	9927	10559	62	10081.693	9896	10747	71	10056.761	9903	10540	23
1290	74	10119.811	9870	11042	101	10036.950	9930	10435	132	10086.046	9909	11136	65	10022.462	9918	10447	83	10199.241	9926	10807	77	10149.688	9937	11336	38	10071.368	9914	11047	86	10056.232	9923	10612	93	10083.742	9920	10935	45	10013.444	9949	10147	62	10160.064	9863	11022	71	10063.479	9906	10509	23
1291	74	10090.014	9857	10881	101	10068.029	9874	11239	132	10095.689	9830	11151	65	10075.415	9905	10803	83	10126.024	9929	10999	77	10109.546	9929	11186	38	10052.342	9904	10607	86	10053.431	9886	10383	93	10053.860	9920	10788	45	10024.866	9918	10161	62	10067.968	9922	10521	71	10084.901	9919	10982	23
1292	74	10070.054	9915	10601	101	10044.277	9872	10586	132	10103.742	9884	10780	65	10028.354	9927	10242	83	10133.350	9857	10853	77	10153.000	9815	10927	38	10026.053	9925	10404	86	10047.849	9918	10746	93	10083.581	9917	11222	45	10070.556	9963	10395	62	10157.451	9851	11235	71	10073.719	9850	11398	23
1293	74	10079.771	9914	11920	101	10064.466	9900	11018	132	10070.947	9914	10724	65	10047.123	9918	10292	83	10157.277	9902	10956	77	10129.351	9857	11173	38	10022.079	9929	10225	86	10061.441	9946	10710	93	10078.613	9884	11002	45	10121.223	9933	11156	62	10058.807	9932	10340	71	10042.465	9898	11018	23
1294	74	10026.081	9913	10196	101	10054.990	9913	10732	132	10063.651	9855	10894	65	10029.770	9887	10412	83	10172.675	9844	11082	77	10112.182	9894	10789	38	10016.895	9936	10095	86	10082.313	9888	11201	93	10102.635	9907	10832	45	10025.511	9915	10272	62	10122.064	9899	10681	71	10041.057	9934	10448	23
1295	74	10047.216	9908	10586	101	10096.634	9874	11191	132	10049.121	9912	11025	65	10053.369	9878	10674	83	10179.350	9876	11273	77	10132.104	9926	11097	38	10021.079	9964	10086	86	10094.756	9851	10861	93	10104.483	9821	11262	45	10024.822	9926	10194	62	10159.903	9873	10998	71	10068.395	9922	10731	23
1296	74	10083.622	9897	10828	101	10114.782	9870	11354	132	10059.682	9895	10769	65	10039.462	9925	10398	83	10132.350	9859	11133	77	10168.233	9935	11189	38	10064.685	9943	10530	86	10028.535	9922	10232	93	10064.603	9931	10878	45	10045.822	9944	10394	62	10187.354	9886	11059	71	10105.085	9925	11110	23
1297	74	10061.946	9910	11265	101	10077.624	9887	11132	132	10137.728	9928	10937	65	10011.754	9918	10178	83	10136.458	9923	11050	77	10087.117	9938	11568	38	10040.842	9942	10339	86	10080.756	9913	11026	93	10031.581	9911	10291	45	10019.134	9953	10177	62	10136.871	9920	11102	71	10149.479	9877	10760	23
1298	74	10065.703	9889	10577	101	10059.753	9927	11062	132	10075.901	9860	10895	65	10074.077	9897	10629	83	10183.506	9924	11202	77	10096.052	9914	10564	38	10044.132	9881	10651	86	10044.175	9911	10578	93	10036.968	9940	10570	45	10034.111	9947	10392	62	10218.371	9871	11084	71	10067.112	9911	10733	23
1299	74	10056.365	9874	10417	101	10067.802	9930	10453	132	10062.704	9918	10553	65	10066.585	9918	10440	83	10167.844	9933	10965	77	10087.767	9915	10893	38	10131.895	9886	11035	86	10036.687	9906	10532	93	10025.731	9905	10230	45	10086.089	9954	10810	62	10121.564	9896	11078	71	10011.155	9946	10130	23
1300	74	10076.365	9886	10518	101	10085.812	9849	10981	132	10068.651	9886	11048	65	10050.615	9887	10665	83	10218.627	9825	11733	77	10108.117	9891	10976	38	10088.263	9944	10672	86	10080.512	9927	10678	93	10125.333	9857	11120	45	10077.045	9943	10857	62	10153.161	9861	10912	71	10063.577	9881	10480	23
1301	74	10088.946	9898	11241	101	10079.198	9909	10956	132	10089.053	9806	11131	65	10033.677	9924	10460	83	10212.229	9837	11817	77	10194.052	9929	11383	38	10047.263	9918	10969	86	10099.581	9864	10941	93	10039.774	9903	10364	45	10012.489	9930	10065	62	10136.451	9826	11364	71	10072.761	9893	10895	23
1302	74	10050.162	9886	10489	101	10091.832	9847	11349	132	10088.712	9873	11101	65	10023.139	9910	10646	83	10142.675	9906	11007	77	10069.286	9939	10766	38	10061.685	9942	10507	86	10053.128	9885	10577	93	10028.968	9891	10303	45	10052.622	9941	10583	62	10275.854	9749	12456	71	10037.958	9889	10798	23
1303	74	10056.067	9895	10549	101	10145.861	9863	11189	132	10083.796	9875	11212	65	10037.446	9893	10989	83	10219.097	9919	12583	77	10056.792	9897	10512	38	10067.763	9929	10671	86	10038.732	9895	10605	93	10042.613	9863	10621	45	10109.645	9892	11443	62	10154.403	9810	10777	71	10046.676	9893	10515	23
1304	74	10057.257	9912	10940	101	10039.000	9946	10293	132	10070.424	9887	10869	65	10052.154	9943	10894	83	10194.061	9921	11433	77	10063.286	9910	10638	38	10122.526	9943	10686	86	10041.697	9941	10633	93	10032.839	9908	10476	45	10053.667	9895	10480	62	10114.451	9925	10713	71	10030.986	9891	10565	23
1305	74	10064.243	9916	10632	101	10062.119	9909	10897	132	10069.637	9910	10562	65	10027.446	9916	10469	83	10314.566	9842	11194	77	10082.818	9884	11018	38	10132.868	9884	10664	86	10082.372	9889	10714	93	10137.430	9912	12125	45	10128.600	9857	10772	62	10112.210	9923	10928	71	10067.915	9872	10931	23
1306	74	10126.459	9915	10967	101	10097.277	9870	10696	132	10122.266	9844	11242	65	10016.016	9926	10223	83	10217.759	9914	11187	77	10140.247	9859	10797	38	10179.579	9959	10873	86	10069.559	9896	11182	93	10023.914	9918	10247	45	10116.556	9884	10563	62	10152.822	9915	10947	71	10080.676	9934	10916	23
1307	74	10097.041	9861	11075	101	10050.852	9849	10858	132	10110.978	9874	11242	65	10034.462	9922	10396	83	10371.084	9808	11314	77	10128.598	9788	11155	38	10334.368	9980	11342	86	10087.651	9853	10935	93	10040.226	9912	10691	45	10052.845	9921	10905	62	10123.839	9917	10917	71	10089.704	9911	11302	23
1308	74	10206.514	9927	11934	101	10117.327	9901	11187	132	10071.076	9933	10696	65	10047.308	9908	10787	83	10256.795	9876	11762	77	10088.857	9919	11089	38	10181.079	9899	10758	86	10043.313	9915	10915	93	10094.161	9895	11040	45	10220.267	9872	11989	62	10106.564	9903	10730	71	10087.803	9876	10979	23
1309	74	10154.852	9825	11530	101	10152.693	9866	10930	132	10063.637	9868	11345	65	10033.723	9947	10464	83	10298.036	9843	11389	77	10090.546	9907	10802	38	10290.868	9672	11882	86	10131.512	9824	11114	93	10036.592	9909	10627	45	10079.223	9849	10465	62	10144.790	9834	11827	71	10151.746	9923	11232	23
1310	74	10191.486	9838	11322	101	10177.495	9887	10859	132	10074.734	9846	10725	65	10061.893	9924	10747	83	10219.084	9904	11845	77	10115.143	9890	11219	38	10345.237	9853	11818	86	10070.872	9922	10639	93	10061.560	9922	10957	45	10124.333	9886	10802	62	10182.307	9841	11109	71	10119.099	9858	10951	23
1311	74	10162.622	9906	11470	101	10234.960	9864	11375	132	10077.129	9931	10862	65	10074.216	9871	10640	83	10241.650	9901	11265	77	10082.779	9860	10761	38	10335.737	9952	11266	86	10082.512	9907	11167	93	10065.796	9875	10928	45	10254.467	9877	11247	62	10149.790	9865	11036	71	10071.634	9931	10797	23
1312	74	10154.743	9874	11166	101	10141.713	9907	11131	132	10073.121	9918	10719	65	10013.923	9898	10123	83	10242.470	9849	11724	77	10184.961	9855	11094	38	10100.500	9950	10378	86	10107.059	9921	10912	93	10099.570	9851	10862	45	10207.733	9934	11035	62	10168.903	9867	10914	71	10051.042	9866	10857	23
1313	74	10131.797	9846	10743	101	10256.891	9804	12275	132	10106.182	9906	11097	65	10090.523	9920	10921	83	10166.591	9942	11098	77	10103.883	9912	10902	38	10183.685	9949	11116	86	10089.697	9918	11094	93	10081.817	9850	11247	45	10130.600	9896	10953	62	10027.903	9898	10572	71	10073.620	9926	10857	23
1314	74	10209.095	9823	11372	101	10215.990	9786	10862	132	10190.856	9912	11181	65	10073.339	9926	11206	83	10210.771	9858	12088	77	10191.936	9937	11379	38	10308.553	9911	11329	86	10109.384	9930	11255	93	10032.258	9915	10356	45	10139.578	9870	11041	62	10129.903	9936	10760	71	10093.803	9945	11060	23
1315	74	10130.973	9924	11408	101	10193.812	9836	11235	132	10128.516	9823	11235	65	10107.262	9908	10796	83	10248.000	9938	11301	77	10103.078	9884	11229	38	10138.026	9934	10578	86	10050.372	9914	10503	93	10099.107	9901	10738	45	10166.866	9893	10733	62	10134.597	9892	10636	71	10054.057	9888	10546	23
1316	74	10160.527	9874	10819	101	10245.990	9851	11718	132	10098.439	9891	10936	65	10124.800	9843	11078	83	10217.795	9906	11102	77	10068.416	9918	10978	38	10217.158	9815	11161	86	10167.709	9923	11692	93	10025.603	9892	10565	45	10104.733	9915	10678	62	10195.193	9931	11221	71	10131.535	9905	11476	23
1317	74	10180.676	9861	10864	101	10247.604	9879	11793	132	10132.197	9885	11058	65	10082.016	9938	11605	83	10334.192	9903	12577	77	10094.338	9845	11081	38	10106.079	9932	10556	86	10073.663	9902	11159	93	10087.064	9890	11484	45	10155.711	9868	10858	62	10107.339	9941	10731	71	10058.197	9940	10803	23
1318	74	10240.108	9913	12043	101	10200.376	9898	11489	132	10088.454	9893	11567	65	10049.538	9923	10959	83	10207.373	9904	11054	77	10057.026	9923	10541	38	10227.185	9927	11127	86	10058.512	9882	10565	93	10109.140	9879	10878	45	10217.045	9901	11402	62	10175.468	9827	11091	71	10068.380	9923	10703	23
1319	74	10234.581	9908	10913	101	10155.614	9921	10710	132	10129.076	9858	10981	65	10040.000	9949	10439	83	10232.072	9889	11101	77	10096.194	9887	10955	38	10095.500	9883	10864	86	10124.419	9902	11059	93	10059.914	9923	10674	45	10199.134	9914	11240	62	10102.661	9919	10556	71	10136.408	9905	11165	23
1320	74	10177.459	9851	11288	101	10255.792	9899	11372	132	10070.167	9940	10885	65	10048.339	9937	10348	83	10199.361	9860	10776	77	10104.130	9951	10676	38	10204.553	9882	11007	86	10074.965	9881	10898	93	10085.097	9857	10975	45	10091.822	9897	10852	62	10115.597	9887	10680	71	10145.620	9869	11144	23
1321	74	10148.500	9929	10949	101	10151.723	9906	11010	132	10064.629	9890	10646	65	10090.093	9917	11059	83	10172.253	9917	11125	77	10076.637	9904	10546	38	10317.211	9897	11449	86	10063.140	9911	10788	93	10035.462	9937	10241	45	10150.045	9873	11247	62	10173.258	9882	11067	71	10132.789	9908	10808	23
1322	74	10243.419	9842	11039	101	10223.050	9806	11290	132	10128.151	9868	11630	65	10041.754	9922	10461	83	10258.614	9850	11375	77	10054.728	9835	10966	38	10143.842	9947	10775	86	10175.988	9912	12110	93	10076.893	9918	10930	45	10272.134	9881	11561	62	10149.161	9927	10691	71	10100.155	9922	11153	23
1323	74	10138.729	9929	11714	101	10220.218	9910	12439	132	10089.583	9851	11079	65	10022.093	9950	10152	83	10290.519	9859	11575	77	10040.779	9904	10649	38	10320.211	9853	11519	86	10078.941	9856	10872	93	10066.968	9866	10988	45	10193.889	9914	11443	62	10228.661	9823	12056	71	10055.141	9906	10722	23
1324	74	10217.324	9792	11591	101	10181.624	9941	11065	132	10087.053	9912	10867	65	10081.415	9890	11076	83	10201.675	9916	11464	77	10141.610	9877	10820	38	10109.447	9853	11000	86	10056.721	9921	10850	93	10051.365	9896	10721	45	10114.711	9938	10923	62	10187.693	9854	10780	71	10100.141	9909	10942	23
1325	74	10137.067	9844	12011	101	10209.980	9931	11690	132	10149.516	9867	11242	65	10013.893	9933	10185	83	10279.506	9882	11391	77	10134.806	9860	11164	38	10053.500	9943	10452	86	10105.744	9871	10753	93	10036.279	9914	10529	45	10092.866	9903	10812	62	10113.226	9891	10626	71	10061.930	9917	10605	23
1326	74	10133.162	9888	10991	101	10135.940	9864	10809	132	10047.811	9912	10607	65	10021.508	9928	10249	83	10203.181	9891	11159	77	10050.338	9919	10891	38	10087.737	9915	10584	86	10077.756	9911	10941	93	10072.667	9832	11318	45	10094.955	9907	10433	62	10064.129	9916	10640	71	10062.690	9919	10792	23
1327	74	10153.095	9933	11230	101	10198.673	9721	16512	132	10083.924	9877	11200	65	10014.554	9933	10152	83	10278.434	9897	11397	77	10134.454	9934	11130	38	10109.105	9852	10732	86	10059.465	9883	11061	93	10040.086	9911	10686	45	10084.845	9864	10912	62	10057.290	9930	10641	71	10056.226	9872	10690	23
1328	74	10156.027	9904	11324	101	10063.644	9896	11103	132	10041.644	9909	10428	65	10062.723	9852	11026	83	10163.361	9837	11490	77	10102.117	9889	11472	38	10135.815	9930	10709	86	10090.512	9911	10798	93	10055.193	9851	10683	45	10058.089	9960	10565	62	10060.387	9932	10429	71	10078.014	9951	10724	23
1329	74	10233.162	9895	11187	101	10141.634	9900	11071	132	10094.826	9855	11411	65	10029.585	9948	10414	83	10260.386	9836	11578	77	10102.831	9936	11472	38	10080.632	9923	10508	86	10104.581	9930	10922	93	10108.322	9877	11431	45	10018.645	9921	10113	62	10080.661	9949	10757	71	10083.226	9900	10625	23
1330	74	10171.378	9908	11154	101	10084.485	9923	11148	132	10149.447	9888	11388	65	10075.292	9934	10680	83	10308.844	9910	11903	77	10134.299	9886	10910	38	10153.974	9898	10905	86	10118.221	9873	11063	93	10119.678	9903	10854	45	10094.622	9888	10652	62	10085.049	9896	11406	71	10102.605	9837	11009	23
1331	74	10129.554	9884	11024	101	10271.178	9946	11569	132	10113.984	9798	11146	65	10074.308	9840	10853	83	10254.699	9841	11088	77	10141.338	9860	11125	38	10084.632	9945	10757	86	10139.093	9933	11269	93	10044.376	9933	10520	45	10130.244	9900	10864	62	10050.983	9927	10424	71	10063.507	9926	10655	23
[truncated: 13,349 more rows]
[truncated: 39 more columns]
