# Supplementary material for: Functional neuronal circuits emerge in the absence of developmental activity
Source: Nat Commun. 2024 Jan 8;15:364. doi: 10.1038/s41467-023-44681-2 (PMC10774424; doi:10.1038/s41467-023-44681-2)
Supplement: Supplementary file 9 — Source Data [file 41467_2023_44681_MOESM9_ESM.zip › SourceData/Figure2_SpotTricaineData/Jan5/OnOff_measurements.csv]

	Area1	Mean1	Min1	Max1	Area2	Mean2	Min2	Max2	Area3	Mean3	Min3	Max3	Area4	Mean4	Min4	Max4	Area5	Mean5	Min5	Max5	Area6	Mean6	Min6	Max6	Area7	Mean7	Min7	Max7	Area8	Mean8	Min8	Max8	Area9	Mean9	Min9	Max9	Area10	Mean10	Min10	Max10	Area11	Mean11	Min11	Max11	Area12	Mean12	Min12	Max12	Area13
1	94	10175.861	9825	11428	137	10244.189	9832	11317	117	10129.043	9862	11341	74	10486.567	9890	11677	45	10129.711	9941	10977	72	10232.042	9810	11486	108	10238.194	9877	11999	65	10014.154	9893	10430	82	10327.342	9871	11152	70	10165.929	9816	10879	100	10278.340	9743	11475	90	10370.056	9844	12176	94
2	94	10206.702	9787	11212	137	10262.168	9832	11431	117	10181.684	9755	11296	74	10678.878	9845	13700	45	10125.911	9809	10933	72	10115.223	9867	10966	108	10481.814	9795	12759	65	10061.277	9878	10740	82	10198.085	9864	11453	70	10162.015	9879	11405	100	10201.870	9856	11629	90	10294.812	9867	11897	94
3	94	10083.319	9839	10997	137	10305.146	9838	11239	117	10263.957	9819	12089	74	10612.081	9942	12671	45	10038.066	9896	10751	72	10094.875	9829	10712	108	10309.287	9862	12724	65	10018.800	9884	10556	82	10177.609	9916	11410	70	10250.643	9791	12159	100	10239.920	9795	11462	90	10352.822	9869	12701	94
4	94	10150.606	9826	10873	137	10264.380	9793	11606	117	10145.188	9898	11100	74	10525.541	9778	11733	45	10066.244	9887	10536	72	10271.319	9814	11558	108	10294.574	9891	11390	65	10025.107	9812	10920	82	10243.207	9898	11341	70	10133.643	9815	10860	100	10123.520	9867	11454	90	10179.011	9871	11481	94
5	94	10180.957	9845	11176	137	10214.584	9823	11913	117	10223.230	9753	12168	74	10468.176	9848	12217	45	10154.134	9867	10973	72	10138.277	9849	11216	108	10325.009	9820	11841	65	10094.415	9881	11191	82	10188.354	9886	11305	70	10082.000	9820	10784	100	10218.940	9733	11346	90	10203.566	9897	11131	94
6	94	10118.266	9790	11024	137	10235.803	9857	11367	117	10235.154	9769	11374	74	10607.000	9834	12497	45	10059.511	9886	10393	72	10189.000	9879	11688	108	10429.176	9887	12227	65	10076.123	9883	11187	82	10206.634	9841	10970	70	10231.429	9864	11217	100	10218.680	9717	11405	90	10288.256	9834	11778	94
7	94	10310.181	9747	11832	137	10212.920	9892	12314	117	10202.453	9883	11655	74	10492.378	9735	11683	45	10210.800	9887	10916	72	10223.639	9896	11526	108	10358.343	9895	13028	65	10079.523	9784	10789	82	10097.842	9812	11046	70	10172.371	9813	11532	100	10189.350	9804	10925	90	10361.678	9801	11541	94
8	94	10212.563	9806	11280	137	10258.715	9787	11909	117	10191.923	9819	12157	74	10480.297	9789	12253	45	10130.155	9902	10745	72	10205.250	9849	11614	108	10403.509	9806	11902	65	10087.262	9836	10714	82	10182.524	9885	11516	70	10176.757	9827	11699	100	10225.260	9834	12003	90	10277.211	9825	11324	94
9	94	10199.861	9818	11290	137	10180.153	9842	10879	117	10172.077	9879	11311	74	10719.959	9796	12668	45	10143.178	9841	11220	72	10208.417	9895	11971	108	10223.426	9849	11332	65	10064.677	9896	10928	82	10197.915	9822	11046	70	10261.429	9849	11094	100	10161.760	9893	11835	90	10231.744	9756	11045	94
10	94	10096.234	9789	11269	137	10478.664	9765	11971	117	10285.649	9848	12254	74	10153.514	9875	11969	45	10292.645	9778	11128	72	10276.027	9867	11743	108	10403.583	9864	11965	65	10106.154	9865	10580	82	10442.000	9852	11847	70	10186.672	9916	11432	100	10333.120	9821	11709	90	10242.578	9790	11160	94
11	94	10114.245	9861	11114	137	11207.569	9698	14281	117	10451.504	9840	13296	74	10510.311	9907	12065	45	10267.000	9896	11429	72	10493.181	9924	11671	108	10347.537	9874	12603	65	10118.831	9847	10984	82	10843.036	9843	13244	70	10187.200	9821	11594	100	10623.520	9862	12538	90	10706.411	9809	12337	94
12	94	10045.787	9892	10653	137	10820.897	9788	14083	117	10314.359	9875	11763	74	10401.946	9793	11943	45	10616.378	9960	12816	72	10132.167	9868	10761	108	10230.852	9774	11503	65	10093.569	9896	10808	82	10698.329	9826	12014	70	10204.643	9872	10904	100	10577.000	9915	11804	90	10404.066	9870	12058	94
13	94	10131.553	9869	11221	137	10861.021	9938	13319	117	10267.137	9813	11703	74	10408.378	9708	12284	45	10321.489	9896	11250	72	10251.931	9907	11029	108	10335.870	9906	12451	65	10065.523	9821	10813	82	10608.451	9919	11847	70	10213.028	9891	11427	100	10345.360	9874	12120	90	10454.211	9869	12340	94
14	94	10210.904	9864	11294	137	10853.883	9768	12908	117	10339.462	9888	11166	74	10276.000	9810	11082	45	10262.822	9875	11530	72	10215.667	9866	11153	108	10162.602	9844	11479	65	10145.139	9872	11278	82	10619.842	9707	12217	70	10308.957	9924	11760	100	10522.270	9890	12282	90	10450.978	9898	11643	94
15	94	10220.681	9739	11494	137	10519.336	9882	12328	117	10355.957	9855	13291	74	10610.297	9895	14138	45	10121.134	9891	10637	72	10292.027	9724	11413	108	10234.333	9744	12069	65	10143.308	9876	11190	82	10455.024	9800	12503	70	10249.429	9848	11190	100	10215.910	9841	10946	90	10306.878	9874	11987	94
16	94	10297.426	9835	11193	137	10543.519	9727	12882	117	10364.239	9798	11433	74	10553.014	9845	12448	45	10195.822	9781	11538	72	10325.611	9855	11410	108	10473.630	9835	12191	65	10089.339	9839	11180	82	10462.744	9836	12039	70	10234.472	9910	11522	100	10551.470	9871	12380	90	10353.111	9902	11880	94
17	94	10318.745	9738	12065	137	10476.781	9735	12404	117	10224.786	9804	11224	74	10501.473	9830	12129	45	10173.178	9862	10902	72	10235.125	9775	11115	108	10437.814	9859	11791	65	10145.446	9822	11249	82	10358.622	9811	11792	70	10262.043	9807	11368	100	10345.570	9854	12051	90	10466.989	9742	12716	94
18	94	10193.287	9834	11592	137	10358.073	9767	12243	117	10266.410	9762	11257	74	10432.216	9855	11752	45	10149.688	9885	11046	72	10226.708	9840	11349	108	10424.852	9897	13429	65	10091.969	9873	10780	82	10350.220	9872	11822	70	10160.942	9862	11220	100	10354.620	9838	11830	90	10393.223	9799	13291	94
19	94	10353.032	9860	11338	137	10340.263	9830	13569	117	10131.410	9877	10747	74	10548.648	9823	12077	45	10109.400	9953	10602	72	10391.861	9880	11872	108	10262.759	9880	11330	65	10102.200	9858	10499	82	10248.122	9816	11345	70	10200.886	9912	11062	100	10279.040	9859	11990	90	10265.211	9898	10878	94
20	94	10424.617	9802	13341	137	10224.584	9868	11699	117	10207.086	9846	11126	74	10610.878	9874	12828	45	10147.800	9890	10661	72	10250.458	9808	11319	108	10423.500	9848	12939	65	10099.800	9874	11034	82	10332.976	9850	12089	70	10198.515	9887	11084	100	10287.550	9906	11158	90	10354.277	9860	11800	94
21	94	10235.734	9757	11398	137	10202.964	9899	11983	117	10180.572	9881	10880	74	10423.257	9819	11376	45	10046.911	9888	10561	72	10321.306	9891	12320	108	10327.186	9894	12167	65	10052.893	9866	10568	82	10275.988	9806	11411	70	10242.043	9879	11831	100	10266.160	9851	12718	90	10272.845	9883	11302	94
22	94	10185.649	9905	10960	137	10251.912	9763	11749	117	10131.906	9821	11038	74	10205.838	9829	11020	45	10182.934	9864	10829	72	10153.806	9868	11058	108	10275.370	9856	11738	65	10121.738	9914	10888	82	10311.549	9812	11622	70	10108.657	9762	11176	100	10338.800	9853	11861	90	10240.111	9843	11858	94
23	94	10234.117	9837	11897	137	10246.103	9782	12513	117	10319.060	9863	12404	74	10583.662	9839	12267	45	10056.556	9880	10472	72	10251.861	9905	11629	108	10320.981	9839	11989	65	10049.723	9844	10418	82	10233.109	9802	12256	70	10151.643	9883	11011	100	10167.280	9881	11122	90	10139.167	9893	11263	94
24	94	10321.787	9807	11746	137	10228.124	9840	11409	117	10137.966	9691	11335	74	10543.271	9893	12522	45	10133.756	9907	11048	72	10189.777	9821	11332	108	10339.796	9852	11906	65	10087.954	9831	10811	82	10250.744	9872	11601	70	10169.472	9795	11687	100	10170.370	9878	11061	90	10284.812	9812	11306	94
25	94	10228.957	9851	11269	137	10266.132	9820	12020	117	10371.068	9830	12523	74	10426.595	9887	12681	45	10103.312	9808	10887	72	10265.694	9839	11380	108	10479.009	9905	11992	65	10082.831	9853	10740	82	10195.134	9876	11256	70	10171.043	9818	11029	100	10238.680	9890	12084	90	10291.489	9645	12456	94
26	94	10246.851	9855	11416	137	10278.343	9844	11711	117	10173.146	9847	11026	74	10466.771	9819	11951	45	10228.756	9834	11790	72	10244.014	9842	11633	108	10429.917	9823	12848	65	10027.938	9884	10621	82	10194.866	9834	11701	70	10095.528	9878	10802	100	10129.110	9900	10640	90	10187.500	9839	10931	94
27	94	10226.117	9844	12018	137	10222.168	9838	11189	117	10262.556	9709	11197	74	10413.689	9911	11918	45	10151.756	9812	10941	72	10202.277	9790	11256	108	10418.102	9925	12988	65	10048.600	9843	10460	82	10169.976	9773	11341	70	10074.442	9904	10545	100	10139.790	9790	11811	90	10181.389	9727	11664	94
28	94	10379.989	9899	12613	137	10211.956	9843	12096	117	10138.453	9831	11128	74	10332.365	9847	12767	45	10176.756	9885	11015	72	10289.556	9834	11677	108	10427.120	9834	11860	65	10073.093	9889	11038	82	10208.329	9883	12022	70	10104.528	9832	11083	100	10148.160	9834	11135	90	10168.822	9855	11413	94
29	94	10305.989	9870	11695	137	10256.605	9824	11274	117	10195.068	9801	11474	74	10364.203	9927	10979	45	10132.066	9848	10818	72	10190.389	9880	11256	108	10384.889	9874	11830	65	10153.831	9756	11619	82	10201.305	9796	11026	70	10174.300	9884	11551	100	10117.970	9869	11502	90	10208.511	9812	11528	94
30	94	10281.149	9803	11703	137	10180.840	9815	11205	117	10232.923	9875	11951	74	10464.541	9794	11642	45	10200.556	9828	11404	72	10258.750	9869	12151	108	10574.056	9940	13251	65	10076.154	9863	11394	82	10225.915	9873	12925	70	10145.743	9793	10816	100	10269.140	9811	11750	90	10172.955	9799	11296	94
31	94	10206.063	9861	12426	137	10102.153	9869	10766	117	10195.880	9837	11355	74	10534.676	9905	13175	45	10352.178	9903	11385	72	10350.667	9839	11695	108	10514.046	9803	12421	65	10110.031	9890	11002	82	10142.122	9875	10975	70	10106.442	9866	10872	100	10150.210	9662	10791	90	10174.289	9841	11108	94
32	94	10237.989	9813	12319	137	10194.328	9797	11380	117	10197.667	9893	11155	74	10465.257	9903	12565	45	10109.733	9895	10732	72	10257.917	9844	11943	108	10398.870	9819	12188	65	10056.738	9883	11146	82	10246.207	9839	11674	70	10115.429	9866	10621	100	10181.520	9749	11343	90	10338.300	9859	11946	94
33	94	10283.563	9783	11814	137	10230.723	9816	11330	117	10197.086	9863	11300	74	10634.433	9806	13102	45	10248.000	9832	12523	72	10150.111	9831	11579	108	10406.527	9789	12894	65	10073.938	9857	10545	82	10236.024	9876	12012	70	10126.172	9890	10798	100	10131.030	9892	11012	90	10145.645	9903	11653	94
34	94	10263.351	9720	11396	137	10203.832	9773	11534	117	10165.641	9846	12289	74	10411.014	9848	13540	45	10237.866	9843	11041	72	10164.583	9853	10768	108	10299.917	9916	11629	65	10030.400	9894	10446	82	10118.378	9847	11383	70	10127.129	9838	10883	100	10191.120	9813	11710	90	10177.277	9826	11460	94
35	94	10269.563	9848	11596	137	10206.481	9864	11772	117	10264.257	9739	11365	74	10398.473	9840	12032	45	10193.578	9842	11536	72	10301.486	9751	12136	108	10513.093	9869	12559	65	10073.846	9908	10650	82	10126.451	9869	10813	70	10129.214	9873	10634	100	10113.410	9885	11153	90	10113.200	9801	10760	94
36	94	10202.724	9802	11455	137	10133.146	9851	11496	117	10054.052	9858	10578	74	10331.459	9811	11899	45	10193.733	9895	11162	72	10232.833	9819	11219	108	10512.843	9842	12304	65	10070.969	9805	10784	82	10144.671	9800	11102	70	10198.558	9923	12233	100	10159.370	9799	11042	90	10226.489	9823	11205	94
37	94	10297.787	9861	12061	137	10205.672	9805	11200	117	10091.444	9830	10747	74	10348.959	9836	11764	45	10390.600	9888	11522	72	10282.027	9659	13151	108	10335.917	9712	11897	65	10080.323	9869	10500	82	10172.866	9887	11114	70	10083.528	9823	11109	100	10106.120	9878	10837	90	10157.389	9755	11201	94
38	94	10231.139	9863	11330	137	10505.051	9800	12797	117	10215.419	9819	11514	74	10590.081	9891	12585	45	10118.444	9889	10971	72	10272.625	9821	11700	108	10535.509	9790	12478	65	10211.323	9844	11189	82	10175.524	9874	11276	70	10138.157	9802	11007	100	10229.900	9874	11503	90	10143.833	9860	11089	94
39	94	10290.543	9758	11293	137	10392.584	9855	12108	117	10164.223	9852	11335	74	10445.486	9849	12048	45	10130.845	9868	10833	72	10244.402	9685	12153	108	10359.769	9882	11395	65	10083.385	9888	10793	82	10301.805	9806	11860	70	10151.843	9889	10989	100	10216.820	9888	11638	90	10226.922	9883	11572	94
40	94	10399.266	9878	12680	137	10325.204	9812	11470	117	10126.000	9813	11654	74	10176.662	9731	11407	45	10125.022	9857	10915	72	10233.667	9860	11410	108	10516.936	9913	12559	65	10139.984	9911	11075	82	10372.098	9871	11504	70	10136.071	9846	11873	100	10200.600	9864	11215	90	10126.345	9871	10821	94
41	94	10305.511	9880	11628	137	10289.788	9779	12006	117	10148.436	9710	11412	74	10342.784	9859	11734	45	10230.200	9824	11402	72	10356.764	9948	12620	108	10381.259	9840	12567	65	10119.492	9901	11143	82	10242.793	9895	11453	70	10171.243	9882	10803	100	10183.370	9776	11299	90	10139.688	9812	10847	94
42	94	10282.798	9861	11676	137	10365.956	9720	13236	117	10142.692	9882	11248	74	10411.311	9833	11847	45	10177.511	9895	10947	72	10262.139	9838	11595	108	10473.037	9843	12864	65	10083.861	9902	10794	82	10292.683	9695	11187	70	10090.800	9894	10943	100	10159.030	9872	11590	90	10299.589	9804	11496	94
43	94	10205.053	9855	11998	137	10750.729	9818	13118	117	10316.462	9867	12155	74	10480.257	9922	11776	45	10166.733	9763	10843	72	10295.806	9853	11794	108	10502.973	9829	12583	65	10094.984	9879	11135	82	10544.805	9960	12610	70	10171.500	9868	11660	100	10453.950	9832	13359	90	10247.244	9862	11020	94
44	94	10168.330	9691	11647	137	11269.007	9744	15195	117	10143.513	9870	11444	74	10271.973	9828	12073	45	10218.267	9916	10823	72	10242.514	9784	11401	108	10467.481	9835	12020	65	10004.984	9881	10325	82	11050.829	9904	14197	70	10264.857	9825	12208	100	10389.180	9807	11499	90	10472.889	9831	11635	94
45	94	10260.563	9765	11593	137	10945.956	9747	14627	117	10147.880	9825	11010	74	10714.338	9832	12560	45	10251.733	9834	11868	72	10281.958	9843	11277	108	10434.481	9812	12766	65	10054.446	9825	10631	82	10890.939	9931	13624	70	10320.129	9856	11719	100	10568.610	9887	12179	90	10438.000	9852	12290	94
46	94	10282.543	9809	11918	137	10964.124	9818	13599	117	10222.479	9770	11388	74	10424.541	9836	11580	45	10160.066	9851	11618	72	10235.139	9840	11434	108	10311.583	9878	11415	65	10090.770	9843	10574	82	10762.731	9937	14171	70	10229.729	9841	11798	100	10421.140	9883	12643	90	10341.955	9809	12506	94
47	94	10320.947	9846	11989	137	10699.431	9720	12955	117	10177.812	9799	11370	74	10379.284	9898	12187	45	10050.756	9890	10333	72	10160.527	9900	11336	108	10416.111	9865	11986	65	10110.308	9881	10566	82	10587.500	9897	12313	70	10239.614	9821	11779	100	10420.410	9826	12043	90	10322.767	9938	11713	94
48	94	10333.021	9852	11613	137	10720.605	9870	13290	117	10116.633	9870	11462	74	10320.959	9832	12858	45	10053.845	9891	10630	72	10229.708	9816	11232	108	10457.204	9846	12332	65	10069.646	9872	10677	82	10544.207	9888	13555	70	10248.300	9889	11543	100	10291.020	9853	11725	90	10184.178	9868	11510	94
49	94	10321.894	9834	12991	137	10585.935	9830	12424	117	10086.214	9837	11124	74	10526.797	9868	12791	45	10165.200	9887	11378	72	10202.708	9871	11276	108	10304.167	9854	11809	65	10068.800	9850	10934	82	10635.744	9898	12369	70	10128.757	9929	11386	100	10335.300	9830	11472	90	10272.855	9915	12110	94
50	94	10242.309	9685	11668	137	10567.599	9861	12918	117	10155.804	9834	11358	74	10359.108	9924	11520	45	10281.866	9723	11282	72	10251.875	9877	11132	108	10441.926	9780	12175	65	10085.754	9870	11141	82	10580.378	9895	12014	70	10228.314	9822	11787	100	10338.800	9874	11689	90	10189.922	9921	11172	94
51	94	10155.074	9888	11778	137	10523.395	9832	13263	117	10140.991	9894	10959	74	10400.365	9860	11464	45	10169.022	9882	10913	72	10339.181	9908	11188	108	10371.694	9874	11869	65	10056.400	9826	10839	82	10356.805	9857	11450	70	10129.015	9765	10565	100	10324.180	9846	11800	90	10195.733	9886	10821	94
52	94	10185.872	9881	11728	137	10423.525	9738	11932	117	10195.043	9853	12021	74	10397.284	9852	11696	45	10180.312	9817	11367	72	10166.181	9895	10816	108	10250.333	9829	11632	65	10142.154	9862	10853	82	10499.439	9842	12250	70	10234.000	9809	12065	100	10223.290	9878	11623	90	10253.455	9825	11319	94
53	94	10290.979	9863	11498	137	10414.313	9819	12703	117	10153.564	9864	11007	74	10587.946	9841	11783	45	10080.667	9899	10501	72	10307.598	9882	11438	108	10272.120	9886	11680	65	10084.123	9876	10772	82	10340.744	9847	11613	70	10150.814	9923	11139	100	10249.480	9877	11253	90	10150.944	9872	10964	94
54	94	10256.489	9829	11839	137	10436.796	9889	12668	117	10158.479	9858	12131	74	10361.500	9854	11706	45	10131.111	9815	10846	72	10194.848	9770	11306	108	10130.324	9852	10901	65	10042.754	9866	10450	82	10312.707	9787	11331	70	10183.357	9841	11521	100	10244.610	9838	11070	90	10196.978	9827	11996	94
55	94	10312.649	9877	12163	137	10218.941	9789	11531	117	10067.052	9885	10620	74	10452.554	9913	11892	45	10184.756	9894	11211	72	10239.848	9849	11668	108	10312.602	9834	11504	65	10103.723	9888	10927	82	10323.561	9785	11936	70	10217.457	9924	12324	100	10212.040	9859	11154	90	10161.744	9786	11279	94
56	94	10221.202	9814	11525	137	10309.519	9849	12268	117	10072.385	9824	10686	74	10330.892	9879	11379	45	10266.200	9928	11347	72	10414.958	9811	11831	108	10396.056	9832	12837	65	10025.062	9864	10930	82	10274.012	9878	11147	70	10137.714	9837	11239	100	10223.110	9882	11231	90	10211.922	9837	11275	94
57	94	10245.128	9858	11314	137	10242.139	9753	11858	117	10129.171	9887	10900	74	10359.703	9830	12795	45	10463.822	9786	11630	72	10243.917	9787	11754	108	10635.731	9811	14459	65	10115.339	9914	11002	82	10223.036	9779	11830	70	10228.972	9817	12077	100	10207.980	9867	11358	90	10207.533	9832	11486	94
58	94	10420.234	9856	11743	137	10321.132	9886	13143	117	10103.068	9868	11506	74	10262.986	9832	11471	45	10111.511	9885	10548	72	10267.458	9839	11241	108	10539.269	9853	12740	65	10034.093	9887	10431	82	10195.280	9880	11478	70	10143.614	9889	10937	100	10259.120	9884	11670	90	10174.155	9837	11045	94
59	94	10354.521	9899	12292	137	10259.723	9853	11649	117	10164.504	9893	11593	74	10305.527	9935	11263	45	10205.533	9768	11284	72	10162.694	9873	11109	108	10454.176	9892	12305	65	10121.861	9835	11208	82	10244.561	9854	11791	70	10147.485	9831	11402	100	10201.260	9885	10825	90	10250.800	9770	11265	94
60	94	10244.276	9851	11493	137	10190.883	9854	11113	117	10150.188	9818	11722	74	10357.865	9766	12657	45	10210.578	9905	11314	72	10230.875	9883	10994	108	10288.027	9767	12648	65	10037.538	9894	10709	82	10353.207	9857	12254	70	10219.786	9708	11342	100	10176.800	9829	10960	90	10165.855	9845	11508	94
61	94	10239.904	9884	12054	137	10230.496	9838	11079	117	10080.359	9843	11053	74	10264.581	9869	10976	45	10330.111	9811	11535	72	10193.750	9836	11271	108	10386.426	9836	13496	65	10062.169	9850	10507	82	10318.109	9873	12350	70	10163.558	9806	11289	100	10297.990	9824	11858	90	10113.967	9879	10819	94
62	94	10205.117	9815	11137	137	10200.124	9845	11565	117	10118.513	9875	10966	74	10253.297	9847	11696	45	10135.777	9843	10985	72	10146.861	9867	10881	108	10838.296	9856	12696	65	10065.877	9874	10519	82	10201.109	9840	11483	70	10029.957	9848	10535	100	10212.400	9879	11240	90	10099.223	9817	10983	94
63	94	10203.341	9796	11210	137	10234.569	9814	11738	117	10093.940	9845	10976	74	10311.081	9755	12065	45	10238.667	9869	11151	72	10160.223	9812	11043	108	10718.713	9729	13126	65	10050.339	9900	10808	82	10307.049	9725	11830	70	10057.972	9849	10766	100	10109.510	9892	10856	90	10146.011	9827	11998	94
64	94	10217.787	9855	11409	137	10275.941	9754	11900	117	10198.820	9862	11223	74	10309.500	9822	11478	45	10276.267	9872	11247	72	10133.264	9879	11514	108	10522.491	9832	12931	65	10042.800	9885	11079	82	10180.244	9867	11234	70	10156.243	9891	11336	100	10162.150	9840	11331	90	10126.134	9885	10905	94
65	94	10223.330	9828	11193	137	10294.723	9880	12233	117	10166.829	9789	11032	74	10256.554	9776	11793	45	10210.089	9882	10964	72	10062.514	9870	10539	108	10662.519	9588	15025	65	10041.492	9858	10661	82	10209.024	9817	11475	70	10112.714	9820	10704	100	10192.570	9880	11666	90	10167.145	9824	10934	94
66	94	10244.968	9844	11475	137	10243.103	9806	12547	117	10136.581	9866	11047	74	10176.933	9812	11263	45	10169.111	9901	11060	72	10128.848	9909	11564	108	10822.574	9837	13794	65	10008.631	9889	10502	82	10291.085	9896	11300	70	10265.515	9847	12012	100	10205.430	9829	11502	90	10284.355	9804	11403	94
67	94	10190.755	9845	11036	137	10210.285	9855	11911	117	10134.863	9871	11339	74	10214.946	9908	11167	45	10213.422	9804	11051	72	10290.792	9793	11725	108	10664.370	9718	14125	65	10075.400	9728	10987	82	10390.073	9893	12770	70	10188.086	9840	11183	100	10276.240	9845	11419	90	10211.589	9799	11538	94
68	94	10110.745	9837	10931	137	10261.271	9818	11822	117	10162.257	9804	11949	74	10106.838	9839	10806	45	10317.911	9902	11497	72	10116.223	9836	11121	108	10672.314	9715	13156	65	10065.077	9858	10579	82	10174.842	9732	11457	70	10124.528	9865	10965	100	10125.780	9906	11297	90	10175.678	9790	11495	94
69	94	10174.639	9839	11502	137	10198.357	9865	11998	117	10218.077	9850	11464	74	10355.878	9772	11474	45	10215.355	9826	11201	72	10133.598	9788	11441	108	10551.870	9862	12239	65	10016.431	9906	10725	82	10244.109	9802	11598	70	10177.558	9907	11149	100	10134.230	9854	11008	90	10215.400	9789	11134	94
70	94	10168.713	9869	10969	137	10262.227	9876	11927	117	10205.351	9845	11374	74	10343.081	9859	11561	45	10109.845	9870	10683	72	10174.194	9928	11110	108	10539.352	9769	12696	65	10039.738	9880	10447	82	10279.573	9863	11927	70	10157.157	9883	10850	100	10089.790	9840	10818	90	10209.478	9832	11603	94
71	94	10129.447	9872	11364	137	10203.635	9825	11084	117	10146.351	9853	11201	74	10369.067	9859	11489	45	10151.688	9933	10834	72	10180.625	9912	11350	108	10481.769	9809	12247	65	10112.877	9889	10915	82	10255.866	9858	11762	70	10094.343	9811	10795	100	10320.360	9804	11877	90	10190.022	9859	10967	94
72	94	10185.191	9897	11777	137	10159.256	9825	11170	117	10279.649	9820	11274	74	10334.608	9728	11898	45	10266.866	9893	11858	72	10129.527	9891	10842	108	10697.917	9747	13433	65	10081.216	9841	10662	82	10186.609	9897	11072	70	10212.515	9629	12389	100	10107.710	9892	10728	90	10150.422	9897	11523	94
73	94	10176.181	9788	11352	137	10191.927	9798	11746	117	10172.444	9805	11506	74	10284.716	9819	11933	45	10178.889	9839	10866	72	10164.848	9831	10708	108	10464.898	9682	12894	65	10115.246	9878	11050	82	10331.842	9768	11950	70	10194.371	9820	11068	100	10227.770	9835	11554	90	10156.611	9850	11540	94
74	94	10329.532	9802	11681	137	10262.788	9797	11581	117	10140.692	9798	11123	74	10295.284	9851	11223	45	10100.955	9878	10848	72	10251.973	9836	11901	108	10514.287	9869	12101	65	10072.385	9819	10717	82	10189.171	9845	11266	70	10143.972	9762	11147	100	10215.670	9821	12097	90	10165.878	9896	11232	94
75	94	10287.724	9761	12923	137	10138.036	9879	10978	117	10233.940	9867	11355	74	10188.729	9805	11576	45	10185.422	9903	11223	72	10251.069	9786	11419	108	10314.750	9773	12265	65	10091.400	9819	10824	82	10168.720	9862	11203	70	10202.643	9840	10807	100	10186.040	9867	11133	90	10229.188	9828	11718	94
76	94	10204.361	9860	11275	137	10274.168	9847	11530	117	10127.838	9852	11379	74	10314.541	9882	10995	45	10244.645	9902	11324	72	10107.598	9851	11148	108	10334.926	9825	11685	65	10046.400	9908	10553	82	10341.829	9810	12070	70	10174.614	9831	11515	100	10253.280	9830	12302	90	10153.600	9799	10882	94
77	94	10343.085	9887	11479	137	10523.153	9771	13106	117	10314.248	9826	12562	74	10307.554	9711	11580	45	10305.422	9796	11574	72	10262.958	9856	13029	108	10319.074	9860	12170	65	10034.877	9906	10649	82	10284.866	9872	11501	70	10115.972	9820	10840	100	10218.940	9817	11698	90	10195.667	9838	11238	94
78	94	10280.032	9781	11971	137	10630.277	9798	12397	117	10265.120	9770	11646	74	10254.757	9905	11202	45	10097.200	9885	10825	72	10142.111	9898	10740	108	10625.833	9852	12752	65	10037.000	9795	10663	82	10460.854	9752	11678	70	10216.786	9835	11103	100	10398.370	9794	11847	90	10289.011	9838	11739	94
79	94	10203.139	9811	11304	137	10612.525	9860	12294	117	10193.581	9743	12120	74	10277.635	9869	11266	45	10247.688	9870	10992	72	10222.348	9897	11216	108	10292.861	9840	11795	65	10117.923	9905	10732	82	10475.305	9833	12590	70	10213.857	9896	11644	100	10379.950	9896	11931	90	10328.900	9806	11657	94
80	94	10219.341	9850	11174	137	10508.065	9791	12844	117	10196.675	9853	11390	74	10168.027	9855	10925	45	10169.845	9868	11337	72	10247.375	9816	11258	108	10243.473	9827	11687	65	10017.400	9879	10512	82	10431.854	9850	12990	70	10208.429	9886	11524	100	10236.470	9764	11261	90	10286.078	9853	11261	94
81	94	10308.202	9897	11362	137	10396.883	9801	11521	117	10132.470	9823	10794	74	10323.878	9755	12358	45	10134.355	9850	11008	72	10280.444	9803	11694	108	10135.769	9850	11265	65	10081.893	9779	11241	82	10416.098	9890	12213	70	10220.000	9870	11354	100	10182.880	9875	11522	90	10438.366	9895	12176	94
82	94	10431.511	9827	12314	137	10422.993	9828	12658	117	10192.273	9785	11323	74	10211.648	9864	10875	45	10144.733	9865	10703	72	10316.986	9899	11636	108	10332.796	9867	12102	65	10097.708	9879	10905	82	10279.842	9905	11641	70	10254.786	9855	11944	100	10199.890	9790	11292	90	10228.756	9896	11446	94
83	94	10291.511	9804	11696	137	10321.533	9768	12027	117	10206.111	9834	11206	74	10194.054	9879	11090	45	10182.045	9853	11119	72	10319.389	9869	11743	108	10391.741	9865	11575	65	10039.708	9871	10599	82	10301.939	9847	12247	70	10202.614	9851	11784	100	10179.040	9876	11219	90	10351.645	9773	11922	94
84	94	10217.330	9843	11290	137	10396.475	9853	12360	117	10151.223	9813	11362	74	10166.973	9831	11149	45	10152.489	9932	10736	72	10347.473	9881	11169	108	10588.602	9882	14581	65	10044.077	9817	10566	82	10270.536	9841	11565	70	10078.629	9881	10712	100	10225.320	9815	11285	90	10376.889	9891	12098	94
85	94	10178.532	9850	11925	137	10343.175	9684	12427	117	10155.462	9773	11397	74	10227.148	9893	12319	45	10117.111	9846	11019	72	10270.833	9868	12277	108	10577.370	9855	12434	65	10087.062	9902	10787	82	10259.451	9894	11151	70	10199.129	9865	11501	100	10087.100	9764	11173	90	10242.478	9845	10900	94
86	94	10383.117	9717	13463	137	10443.811	9775	13134	117	10213.863	9845	10935	74	10192.473	9888	11339	45	10130.267	9790	10868	72	10189.542	9849	11108	108	10439.602	9878	13731	65	10133.815	9890	10720	82	10162.207	9855	10695	70	10126.400	9796	11299	100	10177.480	9821	11110	90	10295.934	9798	12063	94
87	94	10166.776	9845	10981	137	10256.788	9872	11338	117	10141.820	9790	11031	74	10328.473	9701	11292	45	10270.333	9874	11216	72	10137.931	9886	11433	108	10347.389	9905	12516	65	10001.292	9901	10233	82	10211.536	9818	11817	70	10115.985	9862	10989	100	10232.000	9902	11294	90	10181.833	9805	11877	94
88	94	10705.298	9872	12804	137	10253.773	9886	11776	117	10232.248	9804	11515	74	10181.986	9885	11303	45	10279.489	9817	11016	72	10174.542	9881	11151	108	10381.056	9876	11773	65	10043.893	9889	11047	82	10192.073	9854	10761	70	10020.172	9815	10333	100	10207.210	9817	11511	90	10254.545	9899	11682	94
89	94	10342.639	9727	13174	137	10320.351	9882	12379	117	10123.906	9840	11049	74	10369.297	9953	11897	45	10276.111	9739	11064	72	10239.250	9888	11732	108	10655.231	9890	12840	65	10026.923	9852	10488	82	10166.585	9876	11669	70	10115.328	9924	10713	100	10165.590	9826	11240	90	10316.178	9712	11543	94
90	94	10521.287	9875	13387	137	10385.599	9761	12090	117	10134.367	9864	11019	74	10267.176	9850	11885	45	10186.045	9761	11298	72	10217.902	9912	11281	108	10303.370	9798	12455	65	10037.292	9882	10571	82	10204.269	9897	11196	70	10102.700	9875	10848	100	10101.400	9783	10614	90	10289.700	9783	12439	94
91	94	10445.372	9892	12614	137	10243.854	9861	11702	117	10171.470	9874	11417	74	10397.703	9810	11987	45	10209.711	9857	11496	72	10244.486	9864	11345	108	10461.120	9875	11981	65	10041.046	9866	10466	82	10199.012	9816	10747	70	10222.100	9852	11019	100	10156.060	9879	11154	90	10239.033	9854	11468	94
92	94	10557.255	9802	12779	137	10366.212	9810	12120	117	10121.162	9845	11134	74	10260.662	9870	11784	45	10154.845	9919	10729	72	10179.556	9906	10935	108	10396.814	9923	12072	65	10011.000	9902	10309	82	10290.061	9803	11749	70	10115.586	9872	11378	100	10204.960	9899	11085	90	10308.277	9836	11796	94
93	94	10503.404	9863	12525	137	10214.117	9734	11601	117	10097.504	9869	10746	74	10247.108	9833	11163	45	10184.866	9949	10563	72	10151.750	9783	11105	108	10426.361	9907	13299	65	10081.861	9749	11004	82	10242.988	9827	12083	70	10110.086	9885	11473	100	10169.340	9781	11242	90	10298.300	9841	11332	94
94	94	10350.011	9887	12727	137	10148.277	9841	11210	117	10124.086	9775	11797	74	10295.878	9728	11595	45	10239.667	9835	10936	72	10128.819	9879	10754	108	10634.787	9906	13355	65	10049.815	9897	10904	82	10184.658	9848	11251	70	10162.672	9879	11621	100	10184.590	9802	12002	90	10198.967	9806	11454	94
95	94	10464.617	9851	12837	137	10226.452	9834	11308	117	10160.581	9826	11300	74	10271.189	9873	11324	45	10226.333	9908	11497	72	10237.319	9893	11033	108	10494.602	9828	13449	65	10056.815	9900	10638	82	10122.451	9788	11522	70	10174.814	9850	10773	100	10093.680	9877	11046	90	10293.711	9625	12134	94
96	94	10339.032	9804	11475	137	10220.897	9755	12347	117	10185.641	9813	10991	74	10220.365	9872	11451	45	10185.866	9818	11179	72	10240.958	9863	11877	108	10455.870	9795	12283	65	10038.246	9826	10590	82	10238.585	9873	11199	70	10107.558	9848	10493	100	10405.000	9835	11827	90	10276.889	9904	11909	94
97	94	10273.511	9890	11303	137	10157.313	9810	11522	117	10097.966	9872	11279	74	10216.852	9876	11546	45	10216.600	9875	11139	72	10248.236	9896	11363	108	10496.223	9900	12411	65	10074.031	9927	10750	82	10275.244	9815	11277	70	10155.143	9888	11122	100	10227.150	9799	11053	90	10322.333	9888	12003	94
98	94	10416.351	9864	12252	137	10187.409	9787	12144	117	10174.120	9867	11419	74	10193.392	9869	11695	45	10100.733	9861	10882	72	10193.139	9855	11043	108	10256.463	9868	11513	65	10037.462	9884	10618	82	10244.415	9834	11863	70	10193.300	9833	10871	100	10166.820	9875	10697	90	10219.634	9864	11648	94
99	94	10458.606	9801	11677	137	10175.328	9849	11331	117	10110.906	9818	10885	74	10198.838	9911	11043	45	10106.467	9844	10673	72	10264.500	9881	11439	108	10435.380	9854	12327	65	10054.984	9898	10712	82	10210.524	9714	11360	70	10177.129	9742	11206	100	10184.980	9833	11184	90	10209.355	9868	11459	94
100	94	10533.979	9798	12469	137	10193.861	9811	11335	117	10161.829	9856	11248	74	10295.554	9880	11650	45	10095.955	9878	10585	72	10145.431	9905	10868	108	10658.324	9873	12992	65	10054.400	9922	10526	82	10202.658	9835	11425	70	10064.500	9879	11334	100	10106.470	9815	10955	90	10274.533	9814	11821	94
101	94	10145.234	9758	10972	137	10162.854	9800	11258	117	10194.205	9819	11053	74	10112.054	9906	11286	45	10238.889	9911	11128	72	10265.652	9793	11209	108	10336.074	9924	12111	65	10017.308	9876	10446	82	10163.964	9830	11104	70	10147.071	9851	10895	100	10155.760	9857	11239	90	10242.822	9678	11758	94
102	94	10335.139	9843	12510	137	10213.620	9846	11079	117	10204.761	9789	11214	74	10359.824	9841	11920	45	10272.333	9890	11544	72	10158.083	9842	11098	108	10316.231	9877	11501	65	10060.723	9867	10614	82	10224.695	9859	11395	70	10072.672	9868	11008	100	10116.220	9811	11647	90	10175.422	9814	11817	94
103	94	10310.330	9871	12085	137	10190.781	9860	11693	117	10152.385	9819	11016	74	10156.743	9821	10978	45	10112.866	9870	10760	72	10151.098	9890	11225	108	10387.769	9890	12392	65	10009.554	9880	10400	82	10254.231	9868	11536	70	10061.129	9888	10812	100	10236.770	9923	12538	90	10217.600	9886	11370	94
104	94	10341.724	9880	12164	137	10197.868	9854	12641	117	10259.376	9865	11460	74	10407.041	9838	11903	45	10268.312	9866	11125	72	10242.083	9784	11419	108	10350.231	9879	12533	65	10069.107	9890	10617	82	10201.439	9866	10918	70	10117.271	9818	10880	100	10206.360	9875	12279	90	10180.589	9830	11289	94
105	94	10295.937	9909	11383	137	10193.504	9795	12175	117	10131.419	9900	12017	74	10318.729	9856	11807	45	10141.289	9916	11082	72	10279.194	9865	11420	108	10523.723	9916	12140	65	10084.800	9851	10959	82	10103.195	9808	11292	70	10094.657	9881	11043	100	10116.080	9771	11239	90	10331.256	9859	12836	94
106	94	10461.776	9899	12693	137	10295.620	9825	12826	117	10238.009	9840	11317	74	10200.473	9861	11267	45	10151.934	9882	10915	72	10192.958	9856	11618	108	10475.814	9834	12243	65	10125.969	9816	11262	82	10189.158	9900	11282	70	10058.442	9871	10768	100	10193.690	9851	11100	90	10202.545	9864	11007	94
107	94	10379.437	9783	12446	137	10208.956	9811	11539	117	10184.470	9840	11486	74	10238.973	9880	11278	45	10112.978	9912	11681	72	10199.542	9889	11109	108	10476.157	9638	14161	65	10089.877	9809	11150	82	10145.464	9881	11796	70	10182.985	9855	11008	100	10152.570	9843	11199	90	10189.845	9811	11138	94
108	94	10352.351	9843	11650	137	10218.233	9821	11471	117	10068.223	9903	10689	74	10126.743	9854	10911	45	10207.155	9806	11398	72	10163.973	9829	11072	108	10580.277	9788	11837	65	10029.446	9892	10492	82	10112.731	9904	11028	70	10115.485	9863	11153	100	10203.560	9848	11300	90	10173.700	9817	10948	94
109	94	10200.255	9806	11658	137	10148.189	9809	11646	117	10201.376	9845	11560	74	10217.135	9908	11384	45	10250.756	9816	11365	72	10125.264	9900	11327	108	10345.639	9900	12291	65	10137.292	9787	11296	82	10277.976	9866	11075	70	10100.400	9822	11429	100	10108.580	9810	11732	90	10208.066	9822	11724	94
110	94	10166.639	9807	11461	137	10205.146	9832	11701	117	10200.188	9861	11698	74	10148.203	9790	11095	45	10133.267	9872	11457	72	10170.583	9838	11617	108	10814.027	9905	13804	65	10057.400	9848	10689	82	10086.427	9896	10890	70	10206.200	9818	11192	100	10129.850	9762	11816	90	10066.045	9886	10941	94
111	94	10206.861	9808	11098	137	10273.467	9850	11535	117	10120.018	9844	11056	74	10255.473	9782	11287	45	10230.045	9810	11167	72	10086.056	9882	10738	108	10447.833	9826	12386	65	10069.723	9903	10641	82	10156.305	9886	11366	70	10145.714	9825	10973	100	10131.520	9813	11101	90	10214.589	9810	11587	94
112	94	10265.681	9857	11115	137	10142.328	9823	11045	117	10105.043	9810	11130	74	10199.324	9863	11020	45	10182.600	9884	11425	72	10123.833	9843	11221	108	10262.759	9892	11942	65	10114.846	9797	11163	82	10337.109	9793	11703	70	10166.500	9894	10990	100	10168.630	9825	11372	90	10128.434	9850	11159	94
113	94	10339.011	9778	11909	137	10249.635	9838	12017	117	10134.599	9815	11569	74	10143.378	9891	10832	45	10171.022	9899	11503	72	10096.361	9879	10704	108	10493.991	9822	13337	65	10099.831	9841	10715	82	10184.842	9827	11378	70	10193.843	9875	11167	100	10168.890	9890	11336	90	10150.955	9839	11160	94
114	94	10238.553	9764	11913	137	10148.029	9792	11213	117	10119.000	9877	11404	74	10152.352	9858	10848	45	10189.378	9910	11276	72	10206.667	9850	11341	108	10623.787	9798	12275	65	10086.246	9859	10667	82	10180.646	9837	11329	70	10189.000	9818	11031	100	10214.800	9820	11183	90	10205.889	9784	11115	94
115	94	10228.447	9868	11218	137	10111.000	9856	11253	117	10142.325	9813	11566	74	10242.162	9779	11423	45	10136.312	9841	11026	72	10192.306	9875	10885	108	10520.686	9841	12132	65	10125.492	9871	11425	82	10161.366	9811	11225	70	10227.629	9771	10992	100	10121.350	9841	11142	90	10221.444	9885	11399	94
116	94	10226.085	9784	11298	137	10161.723	9800	11203	117	10172.982	9806	11363	74	10186.662	9853	11278	45	10089.000	9879	10600	72	10238.667	9876	12072	108	10428.944	9845	13170	65	10006.523	9888	10417	82	10249.769	9807	11119	70	10225.100	9847	11646	100	10097.960	9844	11073	90	10127.767	9854	11508	94
117	94	10303.361	9855	11762	137	10154.897	9812	11643	117	10100.299	9811	11230	74	10186.027	9818	11459	45	10138.645	9899	10865	72	10142.250	9746	11059	108	10402.769	9805	12198	65	10103.861	9848	10948	82	10151.756	9830	11041	70	10178.271	9811	10930	100	10143.930	9810	11291	90	10207.244	9825	11245	94
118	94	10296.170	9865	11832	137	10144.971	9863	10906	117	10141.162	9887	11622	74	10119.392	9894	10698	45	10096.711	9857	10906	72	10081.875	9717	10889	108	10373.620	9649	14054	65	10018.185	9901	10538	82	10198.134	9830	11219	70	10246.300	9796	11218	100	10096.040	9837	10844	90	10193.634	9904	11993	94
119	94	10212.968	9764	11614	137	10294.336	9831	11743	117	10078.880	9848	10893	74	10205.486	9864	11277	45	10120.134	9854	10781	72	10201.583	9614	12475	108	10455.527	9852	11708	65	10069.877	9923	11154	82	10152.609	9912	12074	70	10133.485	9884	10990	100	10151.420	9897	11038	90	10161.522	9812	10787	94
120	94	10290.437	9810	12322	137	10129.204	9847	11284	117	10098.282	9864	11051	74	10168.811	9923	11208	45	10282.934	9845	10904	72	10135.598	9867	10638	108	10440.973	9848	13287	65	10137.907	9814	10895	82	10345.524	9821	11536	70	10210.914	9860	11379	100	10197.440	9824	11401	90	10175.767	9827	10908	94
121	94	10109.426	9864	11074	137	10133.519	9872	11854	117	10221.872	9835	11705	74	10063.973	9908	10710	45	10082.711	9901	10963	72	10132.277	9763	11481	108	10197.380	9888	12197	65	10005.216	9876	10501	82	10170.012	9858	11369	70	10135.129	9896	10776	100	10051.120	9883	10424	90	10142.300	9871	10938	94
122	94	10240.426	9850	11635	137	10166.620	9856	11171	117	10182.633	9795	10884	74	10125.729	9859	12015	45	10136.200	9924	10907	72	10108.902	9815	10836	108	10452.223	9661	12424	65	10050.277	9885	10675	82	10133.988	9840	11560	70	10151.714	9833	10833	100	10172.330	9867	11539	90	10192.089	9859	11146	94
123	94	10175.276	9849	11331	137	10250.949	9783	12044	117	10080.239	9878	10784	74	10119.595	9894	10771	45	10081.800	9817	10603	72	10301.986	9898	11667	108	10567.102	9898	12386	65	10019.046	9874	10974	82	10208.329	9891	11630	70	10127.828	9887	10749	100	10151.820	9821	11135	90	10200.211	9827	11378	94
124	94	10191.021	9875	11118	137	10157.935	9804	11318	117	10063.948	9894	11008	74	10255.014	9915	11074	45	10278.845	9850	11153	72	10212.111	9902	11856	108	10367.667	9794	11726	65	10077.308	9897	10882	82	10262.134	9886	11851	70	10071.828	9855	10691	100	10193.770	9896	11194	90	10204.267	9889	11402	94
125	94	10305.457	9827	11890	137	10206.525	9851	11223	117	10067.667	9785	10844	74	10086.581	9838	10737	45	10135.333	9831	10899	72	10233.292	9860	11155	108	10452.473	9900	13035	65	10007.723	9885	10489	82	10151.756	9855	11175	70	10138.614	9840	11400	100	10123.020	9890	12410	90	10252.078	9911	11375	94
126	94	10227.724	9865	11336	137	10126.357	9771	10898	117	10073.633	9804	10875	74	10183.203	9600	12689	45	10082.866	9872	10838	72	10109.833	9869	10769	108	10329.787	9791	13376	65	10048.723	9858	10604	82	10188.109	9755	10915	70	10068.314	9841	10700	100	10260.770	9901	12170	90	10240.333	9831	11480	94
127	94	10248.404	9829	11919	137	10252.511	9887	11618	117	10100.034	9770	11535	74	10120.067	9904	10854	45	10080.200	9914	10489	72	10143.000	9884	10673	108	10443.436	9688	12184	65	10052.631	9864	10420	82	10157.744	9900	11069	70	10168.472	9897	11026	100	10111.640	9869	10994	90	10276.267	9894	11716	94
128	94	10208.128	9723	11102	137	10150.313	9866	11138	117	10078.606	9841	10848	74	10148.297	9869	11306	45	10242.978	9914	11081	72	10112.819	9878	10811	108	10352.509	9880	12576	65	10063.861	9905	11755	82	10105.707	9874	10992	70	10234.757	9842	11911	100	10113.360	9829	10758	90	10188.366	9775	10936	94
129	94	10132.819	9806	10883	137	10110.759	9817	10776	117	10188.401	9817	11599	74	10220.419	9858	11241	45	10163.733	9876	11063	72	10314.375	9901	11382	108	10350.139	9788	12735	65	10030.754	9906	10436	82	10175.805	9849	10954	70	10108.729	9734	11544	100	10213.810	9845	11248	90	10214.011	9837	11100	94
130	94	10185.372	9838	10953	137	10155.307	9844	11434	117	10157.077	9744	11714	74	10167.608	9827	11391	45	10095.444	9915	10896	72	10314.848	9858	12320	108	10524.120	9746	12377	65	10087.984	9867	10763	82	10162.829	9857	11085	70	10083.028	9772	11623	100	10081.300	9842	10948	90	10222.223	9847	11265	94
131	94	10084.437	9815	10938	137	10176.927	9859	11255	117	10254.351	9759	11496	74	10236.000	9877	11208	45	10209.089	9778	11230	72	10472.125	9791	12293	108	10324.611	9854	13452	65	10033.692	9792	11522	82	10325.878	9864	11356	70	10089.343	9867	11090	100	10154.050	9858	11465	90	10232.789	9858	11204	94
132	94	10204.213	9849	11569	137	10192.840	9799	11274	117	10169.299	9863	10897	74	10192.446	9884	11041	45	10363.533	9725	12016	72	10327.723	9879	12086	108	10338.370	9835	12183	65	10073.046	9852	10606	82	10106.915	9888	10990	70	10094.442	9844	11291	100	10185.170	9838	11480	90	10130.833	9888	10987	94
133	94	10200.298	9889	12574	137	10209.248	9842	11729	117	10150.308	9829	11059	74	10169.338	9816	11296	45	10100.533	9902	10963	72	10415.111	9829	11948	108	10302.880	9800	12101	65	10031.462	9882	10639	82	10142.976	9901	10971	70	10149.515	9764	10754	100	10137.810	9816	11308	90	10295.789	9782	11355	94
134	94	10190.553	9844	11067	137	10204.949	9802	11532	117	10103.128	9853	10744	74	10311.743	9650	13140	45	10255.178	9857	11485	72	10478.000	9817	11901	108	10160.926	9916	12496	65	10049.508	9887	11337	82	10323.744	9687	11640	70	10132.543	9848	10999	100	10189.670	9733	11267	90	10259.366	9786	11481	94
135	94	10254.979	9847	11120	137	10184.445	9834	10863	117	10211.846	9752	11052	74	10265.986	9823	12316	45	10267.178	9692	11095	72	10319.681	9664	11688	108	10277.936	9867	11997	65	10174.631	9857	11365	82	10165.415	9814	10958	70	10098.442	9834	10912	100	10174.300	9859	11396	90	10220.845	9839	11955	94
136	94	10201.596	9871	11486	137	10202.292	9903	11839	117	10096.872	9866	11254	74	10391.581	9712	12760	45	10236.333	9922	11182	72	10308.527	9709	11942	108	10202.686	9758	11640	65	10071.323	9891	11142	82	10193.415	9785	11083	70	10170.914	9921	11181	100	10120.080	9878	11153	90	10181.655	9807	11440	94
137	94	10143.011	9816	10996	137	10097.496	9875	11219	117	10196.009	9816	11441	74	10178.122	9904	10888	45	10281.578	9826	11881	72	10262.931	9901	11228	108	10195.981	9840	11815	65	10078.661	9879	11186	82	10316.391	9862	11795	70	10190.186	9822	11133	100	10186.320	9880	11261	90	10247.033	9856	11968	94
138	94	10253.287	9861	11355	137	10291.935	9831	12189	117	10254.572	9866	11158	74	10207.271	9880	10992	45	10181.688	9816	10998	72	10240.917	9862	11401	108	10272.157	9851	12084	65	10057.723	9871	11031	82	10233.012	9844	11218	70	10184.343	9895	10931	100	10246.230	9712	11766	90	10225.645	9806	11789	94
139	94	10137.255	9822	11671	137	10229.649	9835	11480	117	10185.948	9827	10987	74	10154.014	9820	11135	45	10162.777	9838	11577	72	10197.444	9873	11071	108	10409.667	9874	12445	65	10076.031	9774	11026	82	10261.012	9834	11120	70	10139.914	9758	11494	100	10225.090	9848	11697	90	10171.455	9891	11320	94
140	94	10215.649	9887	11485	137	10328.336	9805	11883	117	10121.316	9750	11509	74	10318.459	9868	11333	45	10157.711	9880	11040	72	10313.083	9874	11256	108	10208.852	9903	11968	65	10169.477	9804	11299	82	10242.756	9861	11721	70	10260.672	9913	11468	100	10262.560	9906	11309	90	10190.711	9878	11158	94
141	94	10129.766	9743	11238	137	10231.285	9829	11723	117	10245.401	9787	11876	74	10199.311	9880	11545	45	10063.511	9901	10305	72	10290.542	9893	11688	108	10220.769	9871	12882	65	10091.016	9869	11172	82	10288.866	9751	11455	70	10270.000	9832	11518	100	10268.240	9875	11521	90	10222.678	9834	11159	94
142	94	10169.563	9803	10920	137	10200.271	9835	11238	117	10215.932	9817	11730	74	10160.514	9859	11438	45	10108.244	9808	10830	72	10356.806	9793	12028	108	10296.259	9891	12920	65	10047.093	9850	10806	82	10252.220	9880	11156	70	10251.100	9841	11150	100	10236.500	9794	11342	90	10169.400	9850	10991	94
143	94	10170.713	9827	11227	137	10240.051	9877	11000	117	10135.394	9805	10910	74	10125.595	9868	10955	45	10206.489	9874	11068	72	10419.944	9694	12852	108	10259.769	9779	12221	65	10037.385	9858	10488	82	10327.183	9910	11838	70	10220.543	9842	11055	100	10436.440	9829	11872	90	10196.723	9808	11171	94
144	94	10188.659	9757	11038	137	10300.103	9808	11502	117	10158.060	9756	11406	74	10219.729	9897	11789	45	10159.756	9897	10560	72	10240.625	9792	12090	108	10307.769	9838	11889	65	10138.554	9891	10599	82	10172.231	9890	11223	70	10243.114	9833	11379	100	10178.370	9856	10931	90	10198.756	9848	10765	94
145	94	10166.447	9873	11691	137	10894.861	9814	13452	117	10210.034	9869	12025	74	10208.635	9859	11287	45	10086.289	9853	10731	72	10509.944	9819	12988	108	10336.796	9914	12294	65	10092.861	9885	11191	82	10708.549	9809	12977	70	10361.828	9766	11513	100	10550.610	9902	12528	90	10357.322	9832	11381	94
146	94	10144.298	9804	11583	137	10746.912	9789	14272	117	10232.829	9771	11270	74	10155.148	9847	10832	45	10131.533	9921	11360	72	10240.306	9816	11512	108	10300.398	9832	12825	65	10055.538	9866	10675	82	10526.220	9905	11846	70	10354.357	9737	11610	100	10700.710	9846	12959	90	10379.244	9756	11791	94
147	94	10142.989	9846	11045	137	10644.891	9811	13454	117	10084.487	9862	10949	74	10169.433	9892	11230	45	10266.111	9815	11735	72	10272.958	9863	11313	108	10337.064	9826	13440	65	10059.339	9583	10549	82	10600.049	9896	12804	70	10318.543	9892	12057	100	10512.800	9872	11783	90	10210.467	9870	11133	94
148	94	10166.394	9875	11156	137	10475.599	9735	11829	117	10205.419	9813	11373	74	10181.500	9820	10815	45	10226.378	9843	11383	72	10250.708	9903	11551	108	10327.898	9852	12075	65	10026.738	9903	10563	82	10578.012	9746	12305	70	10293.328	9748	11345	100	10297.700	9835	11548	90	10270.289	9782	11471	94
149	94	10104.872	9857	10920	137	10796.416	9856	13294	117	10228.547	9827	11068	74	10124.878	9918	10920	45	10062.000	9922	10702	72	10369.750	9793	12749	108	10301.759	9772	13070	65	10066.477	9881	11100	82	10586.488	9892	12055	70	10426.914	9834	11293	100	10535.380	9895	12803	90	10282.400	9850	11627	94
150	94	10205.787	9853	11352	137	10543.357	9933	12726	117	10124.829	9861	11852	74	10183.108	9727	11468	45	10125.822	9882	11058	72	10232.569	9918	11188	108	10644.620	9810	13261	65	10072.062	9895	11044	82	10553.220	9833	12056	70	10346.828	9874	11199	100	10385.800	9796	12176	90	10329.723	9848	11314	94
151	94	10083.383	9863	10778	137	10635.103	9804	13310	117	10115.684	9849	11492	74	10150.919	9845	11670	45	10095.200	9808	10669	72	10322.250	9818	11873	108	10187.777	9869	12032	65	10048.446	9896	10869	82	10507.671	9850	12276	70	10232.814	9837	11483	100	10541.030	9879	11773	90	10296.833	9795	11575	94
152	94	10152.809	9853	11338	137	10653.533	9778	12312	117	10132.658	9792	10886	74	10184.473	9896	11091	45	10189.045	9899	10935	72	10297.111	9914	13347	108	10278.139	9872	12651	65	10023.292	9850	10667	82	10447.098	9840	11759	70	10298.900	9861	11227	100	10483.190	9836	12582	90	10229.478	9852	11291	94
153	94	10164.713	9866	11094	137	10629.591	9778	12167	117	10194.137	9858	12000	74	10209.148	9790	10848	45	10087.200	9905	10614	72	10190.652	9877	11481	108	10405.519	9825	13970	65	10144.923	9862	11505	82	10420.609	9920	11576	70	10366.243	9947	11909	100	10343.280	9778	11655	90	10287.233	9869	12011	94
154	94	10298.479	9846	11697	137	10606.424	9873	12475	117	10211.077	9809	11117	74	10147.811	9875	11319	45	10104.711	9886	10989	72	10354.819	9856	11924	108	10269.991	9883	12525	65	10058.216	9899	10844	82	10387.231	9768	12724	70	10463.400	9710	11738	100	10398.270	9898	11882	90	10261.134	9834	11438	94
155	94	10170.872	9867	11915	137	10533.007	9678	12341	117	10169.829	9821	11363	74	10185.162	9815	10938	45	10176.155	9875	12227	72	10274.611	9850	12391	108	10627.473	9843	12742	65	10012.754	9845	10386	82	10236.293	9917	11597	70	10301.886	9837	11504	100	10262.440	9782	11928	90	10290.511	9779	11328	94
156	94	10193.894	9880	11135	137	10546.971	9843	13348	117	10122.188	9836	10855	74	10195.108	9890	11259	45	10106.444	9889	10677	72	10202.292	9876	11470	108	10679.843	9860	13831	65	10077.093	9882	11025	82	10327.731	9853	11436	70	10241.515	9821	11007	100	10340.030	9812	12035	90	10197.155	9844	11298	94
157	94	10222.926	9839	11290	137	10313.584	9779	11737	117	10087.359	9880	10787	74	10190.486	9886	11369	45	10035.312	9929	10345	72	10151.556	9840	11074	108	10506.833	9847	13669	65	10020.446	9923	10513	82	10459.207	9909	12043	70	10142.129	9828	10939	100	10291.750	9818	11433	90	10225.045	9810	11353	94
158	94	10238.532	9792	11180	137	10263.519	9807	12170	117	10143.957	9717	12139	74	10222.433	9820	11626	45	10100.667	9841	10629	72	10136.319	9828	10920	108	10528.361	9884	13728	65	10012.938	9865	10602	82	10352.366	9862	11408	70	10383.515	9787	12058	100	10281.690	9871	11472	90	10223.667	9858	11331	94
159	94	10140.085	9868	11325	137	10338.401	9891	11909	117	10188.547	9851	11402	74	10161.865	9838	11443	45	10097.200	9909	10850	72	10178.333	9897	11676	108	10456.352	9819	14594	65	10056.969	9851	10781	82	10290.878	9890	12089	70	10288.114	9860	11697	100	10238.610	9860	11376	90	10140.300	9814	11335	94
160	94	10187.011	9826	11346	137	10258.679	9720	11599	117	10185.932	9839	11419	74	10133.446	9783	11254	45	10032.289	9911	10679	72	10217.902	9863	11036	108	10728.287	9750	13130	65	10049.169	9869	11124	82	10226.183	9856	11850	70	10166.528	9780	11172	100	10187.250	9846	11301	90	10246.478	9851	10945	94
161	94	10098.000	9849	10578	137	10226.687	9813	11806	117	10199.889	9856	11301	74	10200.743	9889	11032	45	10069.422	9842	10492	72	10307.236	9737	11550	108	10190.250	9907	13580	65	10014.738	9906	10461	82	10370.402	9881	13306	70	10296.800	9889	11348	100	10217.420	9860	11621	90	10302.000	9829	11309	94
162	94	10185.128	9807	10884	137	10316.313	9824	11707	117	10168.359	9811	11144	74	10200.297	9768	11186	45	10118.289	9818	10780	72	10147.208	9789	10976	108	10486.204	9922	14078	65	10044.093	9875	10634	82	10209.024	9859	11151	70	10341.614	9709	12141	100	10220.300	9875	11035	90	10245.889	9871	13386	94
163	94	10141.437	9753	11021	137	10191.212	9873	11509	117	10146.299	9855	11040	74	10148.176	9908	11309	45	10121.845	9835	10600	72	10149.431	9890	10781	108	10467.380	9853	13350	65	10023.077	9906	10358	82	10288.524	9835	11760	70	10361.672	9912	11659	100	10160.860	9796	10903	90	10304.134	9889	11409	94
164	94	10077.139	9823	10648	137	10288.460	9817	12469	117	10254.923	9802	11726	74	10240.635	9871	11178	45	10128.711	9890	11523	72	10307.181	9825	11090	108	10525.231	9891	13772	65	10057.631	9883	11097	82	10228.464	9896	11163	70	10525.028	9907	12048	100	10324.870	9852	12091	90	10288.244	9830	11910	94
165	94	10287.755	9661	12015	137	10264.584	9888	12820	117	10063.658	9852	11051	74	10215.852	9830	11604	45	10140.688	9896	10489	72	10134.598	9852	10880	108	10504.000	9866	14256	65	10010.954	9912	10458	82	10248.720	9858	11326	70	10311.472	9834	11796	100	10325.850	9821	11763	90	10249.134	9682	11651	94
166	94	10194.553	9748	11540	137	10211.533	9845	11241	117	10202.401	9872	11317	74	10056.446	9864	10482	45	10117.622	9901	10758	72	10147.319	9836	10985	108	10291.824	9871	12829	65	10018.354	9835	10325	82	10420.439	9723	12094	70	10287.442	9924	11681	100	10273.860	9843	11570	90	10286.145	9814	12125	94
167	94	10104.000	9793	10812	137	10167.183	9821	11401	117	10147.727	9870	11183	74	10185.514	9812	11119	45	10130.777	9897	10973	72	10222.417	9913	11614	108	10255.556	9763	14007	65	10001.169	9922	10324	82	10305.609	9801	11309	70	10225.515	9790	11249	100	10296.820	9841	12060	90	10214.033	9790	11197	94
168	94	10215.819	9841	11521	137	10256.277	9880	11401	117	10117.820	9858	11273	74	10052.959	9840	10516	45	10220.578	9871	11348	72	10146.986	9818	11185	108	10777.148	9866	16117	65	10058.200	9885	10794	82	10404.122	9831	11905	70	10167.643	9862	11227	100	10256.640	9870	11884	90	10111.233	9828	10813	94
169	94	10190.585	9867	11203	137	10325.357	9822	11510	117	10074.812	9854	10694	74	10196.027	9889	11342	45	10210.200	9795	12027	72	10220.473	9844	11153	108	10500.000	9897	11847	65	10120.784	9835	11368	82	10269.988	9860	11786	70	10117.686	9900	11142	100	10296.140	9849	11463	90	10317.855	9841	11551	94
170	94	10189.479	9823	11293	137	10212.036	9796	11536	117	10178.282	9809	11215	74	10257.662	9723	12445	45	10087.089	9803	11203	72	10235.806	9743	11085	108	10663.361	9823	13857	65	10049.139	9870	11029	82	10181.780	9868	11281	70	10274.485	9816	11885	100	10262.500	9835	11105	90	10169.267	9853	11844	94
171	94	10361.734	9830	11623	137	10203.489	9782	11881	117	10196.991	9836	11751	74	10126.162	9904	11374	45	10144.355	9904	10718	72	10163.111	9845	10855	108	10508.806	9827	14371	65	10061.615	9868	10870	82	10254.939	9781	11517	70	10287.028	9905	12219	100	10230.180	9802	11474	90	10310.188	9813	11309	94
172	94	10122.106	9850	11281	137	10210.007	9828	11092	117	10122.086	9757	10901	74	10254.081	9853	11710	45	10163.111	9865	10861	72	10106.681	9808	11218	108	10497.602	9821	12974	65	10019.861	9871	10801	82	10281.683	9870	11117	70	10236.485	9898	11772	100	10200.600	9836	11298	90	10158.078	9869	11526	94
173	94	10185.883	9875	11161	137	10214.840	9813	11334	117	10092.940	9840	10939	74	10123.743	9835	10977	45	10145.289	9852	10744	72	10295.944	9719	11915	108	10581.019	9889	13722	65	10054.923	9744	11166	82	10214.707	9861	11668	70	10136.472	9874	11068	100	10178.750	9840	11419	90	10276.855	9802	11751	94
174	94	10210.532	9846	11383	137	10170.533	9874	11020	117	10158.914	9832	11149	74	10093.635	9866	11086	45	10049.155	9876	10524	72	10107.417	9842	11073	108	10778.333	9856	13600	65	10041.093	9856	10547	82	10147.049	9874	10967	70	10408.414	9865	11559	100	10236.940	9870	11608	90	10106.167	9815	10870	94
175	94	10234.724	9882	12015	137	10201.788	9853	11723	117	10261.615	9823	11826	74	10260.027	9855	11269	45	10166.556	9878	10895	72	10273.569	9836	11681	108	10820.593	9850	12804	65	10070.800	9902	10660	82	10119.049	9864	11423	70	10311.000	9605	12243	100	10193.410	9876	11203	90	10157.289	9864	10973	94
176	94	10139.681	9868	10726	137	10224.460	9823	11264	117	10150.838	9827	11206	74	10100.041	9871	11072	45	10065.511	9731	11046	72	10192.125	9905	11243	108	10676.324	9800	13633	65	10072.907	9875	10894	82	10239.098	9865	11334	70	10369.985	9772	11466	100	10175.200	9876	10987	90	10130.845	9895	10687	94
177	94	10050.053	9872	11062	137	10210.723	9671	12166	117	10140.325	9873	11257	74	10268.729	9829	11063	45	10102.400	9921	10626	72	10091.250	9868	10706	108	10451.000	9764	13750	65	10086.508	9880	11042	82	10183.476	9899	11318	70	10320.086	9892	11124	100	10214.720	9886	12752	90	10267.411	9839	11430	94
178	94	10164.883	9888	11546	137	10137.620	9840	11188	117	10148.564	9756	10961	74	10118.635	9869	11100	45	10237.000	9909	11963	72	10154.861	9775	11421	108	10444.139	9894	12474	65	10041.446	9876	10636	82	10318.891	9753	11397	70	10367.071	9829	11018	100	10226.960	9846	11100	90	10107.800	9829	10993	94
179	94	10194.000	9848	10790	137	10218.679	9876	11682	117	10125.692	9845	11082	74	10083.905	9883	10686	45	10082.711	9897	10869	72	10156.417	9864	10922	108	10439.620	9819	13690	65	10063.631	9891	10622	82	10376.231	9862	11825	70	10368.271	9868	11370	100	10197.970	9891	10991	90	10231.733	9752	11252	94
180	94	10193.617	9837	10891	137	10180.146	9777	11243	117	10169.581	9884	11712	74	10212.297	9889	11181	45	10058.378	9879	10821	72	10109.473	9854	11053	108	10373.139	9878	12413	65	10020.938	9915	10405	82	10181.329	9852	11677	70	10323.985	9918	11349	100	10293.180	9830	11410	90	10180.378	9873	10869	94
181	94	10111.489	9849	10645	137	10151.109	9828	11556	117	10206.513	9853	12049	74	10092.946	9903	11701	45	10071.978	9872	10966	72	10174.819	9841	10945	108	10291.213	9885	12937	65	10032.723	9895	10722	82	10215.085	9778	11441	70	10237.243	9875	11615	100	10290.880	9790	11760	90	10159.944	9836	11183	94
182	94	10213.266	9784	11166	137	10207.132	9852	11608	117	10217.265	9839	11425	74	10186.784	9848	10837	45	10293.134	9902	11472	72	10198.750	9878	11285	108	10681.398	9724	12571	65	10022.723	9912	10719	82	10183.695	9843	11978	70	10191.485	9889	11392	100	10186.400	9862	11139	90	10175.066	9860	11273	94
183	94	10053.106	9913	10498	137	10174.489	9827	11590	117	10235.923	9819	11817	74	10230.459	9830	11693	45	10111.289	9892	11064	72	10127.236	9847	10860	108	10574.926	9865	14438	65	10046.708	9866	10943	82	10189.183	9907	12055	70	10257.129	9843	11760	100	10119.980	9863	10937	90	10162.289	9868	11181	94
184	94	10138.861	9880	11496	137	10132.584	9885	11567	117	10199.829	9848	11740	74	10147.446	9761	11871	45	10117.444	9872	10669	72	10143.833	9780	10736	108	10351.306	9871	13224	65	10073.646	9906	11157	82	10271.769	9879	12149	70	10246.757	9869	11112	100	10112.970	9906	10795	90	10195.422	9809	12119	94
185	94	10165.553	9851	11216	137	10176.343	9849	11459	117	10222.239	9885	11340	74	10226.676	9876	11635	45	10187.955	9929	10730	72	10159.527	9846	11073	108	10276.889	9606	13640	65	10041.093	9866	10607	82	10343.036	9938	11411	70	10185.058	9828	11127	100	10214.300	9850	10968	90	10046.611	9918	10861	94
186	94	10174.032	9840	11426	137	10156.044	9844	11211	117	10265.590	9843	11837	74	10074.581	9902	10525	45	10138.800	9909	10741	72	10218.736	9809	10808	108	10494.333	9849	12668	65	10034.523	9867	10655	82	10222.488	9792	11290	70	10144.743	9906	10669	100	10198.740	9853	11644	90	10194.866	9864	11772	94
187	94	10171.191	9913	11053	137	10147.460	9817	11076	117	10208.410	9899	12057	74	10183.946	9892	11034	45	10196.289	9844	11405	72	10202.861	9889	11125	108	10474.917	9871	13765	65	10050.569	9813	10727	82	10263.073	9773	11362	70	10164.257	9870	11077	100	10165.590	9798	11206	90	10151.655	9871	10955	94
188	94	10062.361	9826	11076	137	10146.153	9816	11165	117	10194.137	9893	11447	74	10107.729	9806	10947	45	10220.289	9931	10944	72	10239.611	9859	11017	108	10516.870	9895	13240	65	10096.046	9829	11298	82	10160.109	9829	10921	70	10291.586	9905	11353	100	10188.130	9841	11253	90	10319.066	9822	11269	94
189	94	10160.170	9822	11389	137	10136.605	9866	11558	117	10225.940	9812	11833	74	10173.176	9843	11335	45	10237.711	9872	10934	72	10332.277	9755	12612	108	10330.019	9757	12874	65	10039.969	9881	10998	82	10210.793	9880	11418	70	10152.086	9922	10688	100	10224.480	9844	11556	90	10080.422	9842	10755	94
190	94	10158.096	9877	11058	137	10190.212	9819	10866	117	10142.812	9862	10925	74	10243.014	9867	11110	45	10131.355	9869	10648	72	10268.361	9818	11419	108	10312.620	9835	12220	65	10015.415	9869	10401	82	10212.720	9827	11217	70	10342.729	9854	11852	100	10125.620	9865	11071	90	10070.522	9876	11193	94
191	94	10228.341	9797	11570	137	10141.861	9872	11790	117	10192.248	9872	11108	74	10143.378	9820	10860	45	10186.355	9894	11398	72	10261.819	9913	11400	108	10359.824	9912	12620	65	10052.185	9900	10539	82	10248.000	9909	11431	70	10161.086	9893	11062	100	10150.780	9848	11363	90	10149.667	9852	10986	94
192	94	10154.659	9817	11394	137	10211.876	9791	11282	117	10175.248	9788	11844	74	10275.148	9884	11474	45	10157.289	9903	11764	72	10331.833	9855	12052	108	10215.519	9776	11531	65	10136.016	9884	11726	82	10270.500	9863	11196	70	10154.657	9816	11387	100	10188.700	9829	11366	90	10260.033	9841	11788	94
193	94	10183.266	9911	11268	137	10264.927	9881	12239	117	10151.572	9829	11290	74	10058.176	9904	10603	45	10126.111	9763	10900	72	10606.306	9923	13594	108	10505.741	9824	12716	65	10087.784	9860	10809	82	10394.109	9802	11700	70	10191.786	9859	11470	100	10173.280	9848	11575	90	10164.866	9886	11314	94
194	94	10182.106	9862	11511	137	10768.080	9885	13057	117	10155.675	9815	11300	74	10229.378	9902	11079	45	10136.622	9896	11009	72	10301.514	9878	11409	108	10440.407	9813	13551	65	10061.923	9806	10873	82	10586.878	9920	13387	70	10221.371	9891	11257	100	10595.920	9752	13152	90	10361.911	9804	11757	94
195	94	10046.128	9852	10715	137	10851.687	9901	13920	117	10210.111	9854	11858	74	10278.176	9825	11572	45	10263.467	9933	11278	72	10423.236	9893	13425	108	10281.056	9828	11923	65	10046.369	9886	10407	82	11085.024	9905	14394	70	10291.985	9874	11477	100	10770.070	9861	12871	90	10608.378	9850	12456	94
196	94	10210.659	9780	11258	137	10932.635	9767	13623	117	10173.777	9837	11383	74	10178.352	9898	10971	45	10258.556	9902	11384	72	10374.402	9872	12187	108	10462.814	9801	13167	65	10051.738	9889	10943	82	10956.573	9941	13403	70	10314.672	9833	11467	100	10862.570	9877	14167	90	10607.545	9835	13415	94
197	94	10137.734	9862	11091	137	10924.233	9764	14422	117	10189.223	9831	11368	74	10151.986	9697	11629	45	10134.400	9889	11616	72	10401.375	9799	12042	108	10360.407	9838	14062	65	10048.431	9858	10613	82	10937.536	9941	13146	70	10530.571	9830	12684	100	10716.530	9806	12425	90	10537.866	9786	11943	94
198	94	10198.149	9871	11137	137	10905.708	9949	13783	117	10215.188	9895	11056	74	10130.014	9889	10955	45	10205.578	9918	11258	72	10424.806	9882	11876	108	10294.870	9753	11939	65	10057.723	9836	10595	82	10640.915	9832	12735	70	10652.442	9857	12579	100	10779.610	9830	13636	90	10519.744	9941	12830	94
199	94	10148.287	9843	10780	137	10749.380	9877	13137	117	10254.316	9780	11778	74	10209.703	9856	11296	45	10243.688	9885	11709	72	10310.750	9793	11852	108	10253.880	9712	12305	65	10034.723	9854	10608	82	10782.488	9864	12109	70	10359.300	9806	12629	100	10677.470	9878	12643	90	10489.033	9934	12832	94
200	94	10162.776	9806	11182	137	10646.519	9857	13310	117	10135.795	9828	11033	74	10165.297	9872	11060	45	10197.178	9874	11026	72	10347.292	9778	11962	108	10403.083	9842	12396	65	10048.200	9896	10832	82	10701.695	9858	12233	70	10282.371	9773	11158	100	10421.460	9740	11270	90	10299.934	9794	11418	94
201	94	10098.639	9785	10552	137	10584.591	9829	13358	117	10123.667	9871	11122	74	10157.014	9761	11178	45	10221.289	9911	11408	72	10278.264	9898	12165	108	10555.593	9862	13745	65	10064.323	9824	10775	82	10655.598	9744	11784	70	10335.900	9901	11295	100	10480.020	9861	12271	90	10315.944	9865	11917	94
202	94	10104.043	9895	10875	137	10567.949	9892	12689	117	10227.180	9848	11803	74	10230.595	9811	11148	45	10195.600	9864	11444	72	10394.944	9898	13119	108	10438.324	9653	14707	65	10032.723	9886	10639	82	10741.964	9850	13596	70	10221.000	9857	11022	100	10369.940	9868	11384	90	10287.655	9769	11861	94
203	94	10247.149	9838	10930	137	10783.424	9824	14310	117	10164.863	9814	11053	74	10181.027	9735	11705	45	10128.645	9885	10905	72	10215.083	9779	11447	108	10461.259	9901	13618	65	10003.077	9903	10470	82	10803.378	9858	13750	70	10310.914	9891	11734	100	10629.250	9915	14761	90	10321.289	9844	11465	94
204	94	10264.734	9808	11913	137	10674.277	9711	12324	117	10136.479	9818	11314	74	10235.689	9888	12277	45	10213.178	9835	11103	72	10237.125	9876	11319	108	10399.454	9851	12730	65	10009.107	9885	10440	82	10976.171	9932	14348	70	10408.743	9827	13350	100	10669.140	9925	13154	90	10418.134	9745	11462	94
205	94	10102.149	9727	11412	137	10698.372	9805	13471	117	10126.077	9833	11092	74	10133.784	9857	10768	45	10245.756	9885	11008	72	10211.986	9882	11768	108	10379.898	9816	14018	65	10084.800	9772	10727	82	10750.402	9928	12842	70	10394.972	9767	11817	100	10540.000	9704	11711	90	10493.688	9841	12088	94
206	94	10188.894	9731	11050	137	10587.015	9870	12957	117	10197.615	9862	11252	74	10170.824	9883	11032	45	10161.378	9839	11112	72	10344.027	9840	11497	108	10279.630	9726	13228	65	10020.800	9844	10724	82	10931.171	9821	12766	70	10283.100	9874	11477	100	10432.910	9825	12303	90	10383.744	9873	11533	94
207	94	10084.287	9787	11363	137	10556.723	9836	12155	117	10111.000	9821	10912	74	10152.027	9848	11029	45	10108.756	9912	10763	72	10342.333	9867	12281	108	10375.426	9816	12904	65	10055.538	9883	11059	82	10614.293	9897	11722	70	10404.314	9818	11983	100	10528.790	9793	13269	90	10201.522	9689	11146	94
208	94	10140.361	9886	12097	137	10477.927	9722	12406	117	10161.692	9849	11178	74	10115.338	9865	10920	45	10176.267	9895	11248	72	10232.917	9854	11455	108	10402.686	9778	13787	65	10028.462	9887	10605	82	10585.378	9958	12041	70	10290.558	9905	11615	100	10604.860	9927	12447	90	10292.256	9828	12116	94
209	94	10164.861	9810	11429	137	10439.897	9787	12547	117	10148.385	9871	11804	74	10247.311	9821	11091	45	10177.289	9898	11202	72	10402.902	9795	12196	108	10473.852	9839	15313	65	10125.984	9724	12353	82	10561.305	9580	12384	70	10368.614	9822	11409	100	10374.550	9847	12752	90	10241.155	9918	11449	94
210	94	10181.276	9797	11194	137	10379.511	9800	11931	117	10158.359	9867	10995	74	10258.500	9898	11319	45	10203.777	9894	10867	72	10226.542	9803	11274	108	10272.314	9867	12583	65	10013.784	9885	10409	82	10450.866	9870	12349	70	10430.100	9817	11540	100	10414.420	9724	12286	90	10233.188	9918	11432	94
211	94	10139.011	9885	10731	137	10313.357	9872	11962	117	10211.282	9840	10931	74	10099.811	9886	10992	45	10239.178	9899	11378	72	10261.194	9705	11745	108	10223.407	9831	12013	65	10057.969	9911	10597	82	10605.061	9849	12659	70	10437.972	9840	11755	100	10487.690	9657	12679	90	10278.045	9832	11633	94
212	94	10121.149	9871	11269	137	10284.555	9686	12519	117	10096.273	9820	11577	74	10221.311	9824	11496	45	10179.066	9887	11342	72	10239.569	9801	11031	108	10395.019	9770	12605	65	10090.400	9861	11205	82	10530.269	9853	12687	70	10149.200	9875	11024	100	10288.200	9844	11746	90	10141.411	9901	10921	94
213	94	10180.851	9867	11347	137	10255.380	9740	11486	117	10092.018	9845	11396	74	10211.108	9904	11985	45	10243.378	9907	11344	72	10265.569	9813	11597	108	10387.723	9723	12841	65	10021.523	9893	10488	82	10456.951	9954	11500	70	10249.186	9874	11281	100	10339.550	9779	11642	90	10210.145	9823	11492	94
214	94	10187.287	9804	11389	137	10205.949	9796	11521	117	10136.479	9832	11236	74	10154.338	9815	10840	45	10347.000	9861	11611	72	10219.306	9844	11390	108	10514.473	9867	13072	65	10079.723	9867	11287	82	10401.609	9875	12148	70	10235.743	9860	10992	100	10292.770	9916	10949	90	10146.500	9816	11017	94
215	94	10254.968	9780	11770	137	10234.241	9766	11708	117	10161.897	9839	11227	74	10260.041	9891	11301	45	10175.333	9830	10910	72	10177.611	9891	11657	108	10397.796	9803	13918	65	10067.431	9900	11241	82	10414.122	9823	11816	70	10413.114	9893	12005	100	10287.510	9921	11571	90	10216.455	9796	12277	94
216	94	10157.872	9806	11702	137	10269.832	9691	11684	117	10129.513	9780	11474	74	10155.108	9889	10845	45	10111.111	9901	10807	72	10184.708	9872	10745	108	10399.324	9665	12665	65	10030.062	9889	10787	82	10284.500	9863	11594	70	10358.743	9853	11271	100	10383.610	9853	11788	90	10128.989	9867	11188	94
217	94	10151.181	9816	11376	137	10313.489	9812	11858	117	10149.128	9883	11347	74	10070.324	9888	10581	45	10143.223	9901	11091	72	10192.333	9864	11253	108	10392.250	9863	13936	65	10045.893	9885	10531	82	10357.988	9888	11632	70	10297.485	9854	11220	100	10345.130	9819	11376	90	10172.645	9856	11327	94
218	94	10148.649	9786	11204	137	10222.189	9801	11319	117	10184.214	9873	11634	74	10102.378	9857	11301	45	10275.645	9887	11751	72	10164.375	9861	11126	108	10551.537	9888	13894	65	10027.692	9886	10498	82	10393.134	9858	11549	70	10161.786	9893	11614	100	10314.380	9809	11682	90	10175.333	9848	11774	94
219	94	10177.032	9794	11773	137	10265.788	9758	12132	117	10164.367	9875	11281	74	10119.581	9806	10745	45	10165.777	9859	11309	72	10181.306	9789	11221	108	10331.056	9866	12888	65	10027.907	9883	10536	82	10315.769	9762	11991	70	10318.843	9826	11255	100	10292.140	9852	12760	90	10247.244	9895	12283	94
220	94	10277.181	9847	10967	137	10190.576	9837	12536	117	10155.846	9811	11166	74	10139.500	9885	12058	45	10213.467	9836	10767	72	10256.556	9828	11111	108	10396.231	9843	13095	65	10073.000	9867	10494	82	10239.500	9888	11549	70	10245.229	9861	11221	100	10293.470	9814	11689	90	10285.944	9847	11778	94
221	94	10155.351	9831	11207	137	10237.752	9872	11945	117	10102.188	9808	11045	74	10364.757	9818	11164	45	10211.622	9827	11158	72	10132.750	9915	10716	108	10265.436	9859	12971	65	9984.907	9904	10040	82	10323.915	9882	11380	70	10232.086	9872	10931	100	10300.490	9744	11859	90	10173.100	9782	11106	94
222	94	10185.224	9828	11281	137	10313.672	9846	12406	117	10140.838	9817	11228	74	10119.243	9859	10975	45	10197.866	9823	11022	72	10267.902	9841	11486	108	10455.056	9758	14304	65	10043.046	9867	10365	82	10447.512	9899	11574	70	10385.243	9924	12109	100	10308.650	9889	11822	90	10159.411	9837	10927	94
223	94	10227.202	9838	12399	137	10225.664	9876	11687	117	10153.599	9861	11236	74	10224.973	9908	11409	45	10205.378	9887	11431	72	10141.598	9874	11313	108	10339.417	9854	12432	65	10082.661	9776	11307	82	10451.842	9774	11623	70	10310.086	9797	11304	100	10413.310	9675	12004	90	10252.822	9823	11726	94
224	94	10179.447	9779	10950	137	10256.321	9877	11677	117	10217.606	9881	11832	74	10094.608	9800	11520	45	10275.578	9835	11608	72	10277.250	9857	11529	108	10322.148	9891	14166	65	10055.123	9844	10650	82	10395.658	9921	13152	70	10292.086	9877	11620	100	10347.560	9812	11803	90	10241.723	9826	11239	94
225	94	10165.085	9849	11653	137	10228.847	9824	11586	117	10122.214	9882	10912	74	10120.297	9903	11255	45	10254.622	9880	11363	72	10202.764	9884	11162	108	10432.991	9826	13229	65	10042.984	9931	10331	82	10465.317	9899	11575	70	10266.871	9774	11848	100	10270.420	9826	11847	90	10239.211	9845	11303	94
226	94	10090.287	9875	10885	137	10223.905	9857	11654	117	10170.854	9840	10871	74	10153.419	9902	11101	45	10299.578	9909	11822	72	10121.569	9881	11498	108	10260.454	9859	12905	65	10074.123	9838	11129	82	10457.244	9827	11758	70	10387.942	9908	11931	100	10287.550	9883	11711	90	10200.855	9792	12106	94
227	94	10080.298	9820	10846	137	10156.029	9830	11933	117	10125.615	9895	12236	74	10176.419	9845	11212	45	10256.756	9891	11437	72	10118.333	9836	10738	108	10251.009	9874	12258	65	10116.477	9803	11278	82	10326.744	9783	11820	70	10389.243	9909	11730	100	10263.200	9831	11443	90	10153.978	9817	10827	94
228	94	10171.500	9866	11737	137	10202.643	9870	12255	117	10187.428	9772	11298	74	10180.716	9901	11006	45	10245.244	9903	12289	72	10206.444	9815	11230	108	10397.574	9787	12647	65	10110.016	9885	10660	82	10429.073	9872	13049	70	10330.371	9905	11925	100	10326.960	9911	12072	90	10215.378	9833	12139	94
229	94	10115.276	9869	11431	137	10234.321	9822	11190	117	10216.675	9852	11328	74	10225.338	9773	11593	45	10102.978	9857	11309	72	10189.098	9904	11334	108	10442.824	9891	13862	65	10014.308	9915	10279	82	10203.464	9836	11413	70	10384.929	9708	12546	100	10202.810	9873	11319	90	10201.312	9895	11279	94
230	94	10062.947	9822	10731	137	10195.796	9833	11647	117	10307.513	9862	11249	74	10248.527	9834	10893	45	10222.045	9891	11108	72	10208.681	9832	11124	108	10450.583	9891	16431	65	10055.784	9888	10566	82	10236.012	9867	11729	70	10244.914	9852	10784	100	10137.220	9876	11254	90	10114.711	9878	11111	94
231	94	10238.202	9864	11390	137	10199.277	9881	12058	117	10264.957	9866	11825	74	10109.797	9929	10560	45	10080.178	9880	10924	72	10168.458	9884	11181	108	10584.314	9797	12946	65	10035.200	9857	10555	82	10182.842	9885	12159	70	10252.229	9919	10914	100	10355.420	9857	11874	90	10189.066	9842	11676	94
232	94	10125.734	9697	10864	137	10237.452	9882	11629	117	10184.889	9895	12202	74	10309.203	9850	11529	45	10228.134	9905	11216	72	10232.098	9819	11192	108	10490.157	9889	13048	65	10078.661	9903	11110	82	10344.024	9836	11409	70	10156.100	9800	11267	100	10204.300	9832	11078	90	10102.188	9869	10932	94
233	94	10143.894	9849	11671	137	10192.431	9711	11735	117	10161.223	9845	11106	74	10168.771	9898	11848	45	10039.645	9861	10276	72	10145.750	9835	11484	108	10369.741	9864	13227	65	10002.893	9915	10444	82	10318.939	9784	11478	70	10228.457	9866	11296	100	10227.660	9788	11677	90	10230.978	9820	11202	94
234	94	10149.563	9809	11345	137	10238.189	9843	11574	117	10243.265	9843	11492	74	10084.311	9773	10789	45	10131.733	9886	10729	72	10180.806	9850	11034	108	10393.926	9817	13283	65	10004.216	9904	10326	82	10280.609	9822	11853	70	10220.886	9830	11176	100	10178.450	9834	10932	90	10228.700	9831	11193	94
235	94	10143.383	9760	10762	137	10275.759	9849	12108	117	10191.462	9769	11436	74	10279.919	9909	11402	45	10111.312	9852	10902	72	10171.458	9757	10955	108	10302.907	9886	12892	65	10001.569	9894	10209	82	10208.683	9887	12473	70	10262.485	9853	11405	100	10247.940	9813	11284	90	10154.911	9870	11233	94
236	94	10165.861	9894	10883	137	10188.635	9855	11309	117	10169.530	9801	11089	74	10119.473	9905	10814	45	10127.267	9727	11016	72	10160.556	9881	11128	108	10298.898	9833	13535	65	10033.139	9849	10331	82	10196.183	9665	11049	70	10269.543	9809	11245	100	10365.200	9830	12286	90	10125.233	9896	11296	94
237	94	10306.681	9795	12069	137	10142.475	9845	11246	117	10172.230	9899	12773	74	10181.148	9925	11783	45	10158.822	9873	11298	72	10184.083	9908	10977	108	10584.481	9771	15861	65	10048.692	9915	10661	82	10282.109	9899	12196	70	10239.729	9784	11185	100	10209.250	9849	11678	90	10119.188	9822	10570	94
238	94	10109.096	9822	10860	137	10171.103	9881	12783	117	10140.795	9879	11259	74	10073.041	9862	10540	45	10140.178	9888	10547	72	10307.167	9822	11610	108	10458.806	9722	12761	65	10064.230	9815	10628	82	10321.439	9774	12307	70	10203.286	9808	11174	100	10340.310	9820	11261	90	10199.634	9842	10949	94
239	94	10179.181	9858	11519	137	10168.307	9885	11271	117	10185.068	9832	11748	74	10116.959	9821	11461	45	10207.511	9813	11272	72	10218.139	9917	12268	108	10361.250	9777	12699	65	10020.661	9863	10489	82	10217.549	9854	11370	70	10109.914	9860	11104	100	10099.970	9834	10923	90	10098.467	9870	11039	94
240	94	10169.341	9835	11988	137	10165.847	9817	11661	117	10115.419	9850	11556	74	10103.148	9837	11013	45	10202.378	9902	11063	72	10137.027	9846	11707	108	10561.407	9862	14192	65	10044.339	9863	10541	82	10362.073	9832	11438	70	10116.271	9897	10556	100	10192.650	9872	11215	90	10192.611	9888	11782	94
241	94	10152.989	9892	11006	137	10217.744	9815	11515	117	10265.470	9906	13592	74	10119.757	9747	11194	45	10200.600	9862	11107	72	10199.194	9875	11338	108	10254.861	9642	12468	65	10014.200	9860	10725	82	10238.366	9901	11382	70	10126.300	9881	10989	100	10166.050	9844	11241	90	10128.155	9833	10729	94
242	94	10202.234	9814	12023	137	10171.021	9789	11191	117	10146.120	9859	10938	74	10159.689	9871	11264	45	10335.267	9943	12212	72	10234.458	9809	11457	108	10275.667	9747	13048	65	10036.093	9925	10666	82	10266.976	9783	11676	70	10327.543	9820	11669	100	10229.150	9869	11400	90	10162.812	9812	11189	94
243	94	10210.681	9904	11533	137	10183.979	9829	11717	117	10149.025	9892	11312	74	10285.486	9853	12258	45	10265.845	9872	11251	72	10275.694	9877	12133	108	10339.139	9856	13928	65	10055.923	9890	10629	82	10187.354	9904	11672	70	10259.257	9765	11792	100	10160.410	9826	10982	90	10125.566	9848	10934	94
244	94	10211.159	9829	11343	137	10132.985	9878	11025	117	10172.162	9876	11637	74	10071.189	9896	10916	45	10221.800	9850	11183	72	10254.792	9881	11148	108	10300.806	9610	12870	65	9984.246	9933	10083	82	10325.878	9882	11831	70	10225.757	9890	12008	100	10230.380	9473	12917	90	10113.955	9855	10626	94
245	94	10237.745	9884	11952	137	10186.905	9825	11333	117	10181.786	9843	11429	74	10172.500	9885	12739	45	10159.111	9803	11133	72	10242.694	9912	11845	108	10287.296	9702	12089	65	10087.169	9856	11239	82	10253.878	9903	11559	70	10226.328	9869	11039	100	10156.220	9880	11178	90	10287.634	9858	11598	94
246	94	10176.628	9849	10856	137	10185.168	9849	12372	117	10166.770	9863	11123	74	10292.473	9812	11568	45	10189.267	9813	10783	72	10204.861	9900	11199	108	10395.064	9786	12579	65	10068.462	9864	10976	82	10224.036	9830	11248	70	10203.743	9893	11082	100	10178.000	9891	11454	90	10230.434	9880	11685	94
247	94	10190.361	9805	11291	137	10108.124	9809	11144	117	10147.479	9823	11387	74	10117.824	9884	11063	45	10075.845	9851	10998	72	10153.402	9848	10947	108	10340.954	9883	13067	65	10031.462	9860	10483	82	10204.158	9887	11264	70	10185.371	9858	11028	100	10208.970	9901	11400	90	10134.455	9834	11236	94
248	94	10197.202	9879	11052	137	10099.504	9883	11152	117	10234.804	9854	11696	74	10162.689	9894	11297	45	10066.756	9802	10856	72	10240.736	9836	11188	108	10360.223	9845	12182	65	10049.277	9844	10664	82	10241.598	9860	11149	70	10180.672	9810	11274	100	10185.560	9806	10816	90	10187.322	9831	12059	94
249	94	10103.617	9803	11199	137	10123.744	9877	11986	117	10159.052	9861	11677	74	10134.284	9829	10698	45	10148.045	9893	10714	72	10157.069	9886	11295	108	10359.324	9861	13832	65	10024.893	9899	10628	82	10252.829	9844	11347	70	10072.571	9880	10696	100	10268.190	9883	11953	90	10201.111	9815	11527	94
250	94	10223.819	9852	11430	137	10129.832	9820	10986	117	10144.975	9870	11218	74	10176.176	9859	11241	45	10131.422	9926	11113	72	10161.902	9912	11299	108	10228.657	9820	12597	65	10020.185	9903	10332	82	10197.195	9832	11452	70	10169.100	9855	11646	100	10187.040	9853	11678	90	10163.345	9872	11050	94
251	94	10205.617	9790	11597	137	10197.080	9827	11091	117	10125.248	9872	10938	74	10118.933	9889	12963	45	10151.978	9915	10980	72	10136.069	9881	11177	108	10358.277	9860	15082	65	10055.246	9846	10930	82	10147.415	9877	11485	70	10208.058	9854	10967	100	10167.940	9833	10936	90	10131.800	9821	10742	94
252	94	10168.128	9832	11320	137	10120.183	9820	10859	117	10165.727	9787	11408	74	10187.446	9872	11343	45	10127.489	9762	11264	72	10274.292	9786	11465	108	10166.639	9787	11843	65	10047.354	9846	10549	82	10236.000	9835	11295	70	10194.200	9870	10740	100	10205.310	9901	11633	90	10149.756	9841	11414	94
253	94	10258.841	9778	11279	137	10177.233	9814	12003	117	10188.633	9813	11780	74	10182.446	9755	11680	45	10106.155	9858	10856	72	10227.611	9915	12061	108	10192.056	9774	11489	65	10031.308	9896	10460	82	10225.122	9868	12274	70	10230.929	9823	10951	100	10188.510	9871	11456	90	10195.145	9776	11412	94
254	94	10295.639	9736	12340	137	10095.701	9827	11262	117	10127.223	9867	10859	74	10168.595	9784	11244	45	10102.733	9847	10813	72	10137.598	9882	11459	108	10137.074	9873	11811	65	10004.784	9911	10268	82	10170.049	9883	11169	70	10311.629	9834	11482	100	10126.940	9856	10936	90	10172.355	9883	11146	94
255	94	10179.755	9810	10852	137	10297.409	9809	11810	117	10168.735	9810	12331	74	10104.148	9738	11402	45	10208.489	9870	11401	72	10311.667	9788	12520	108	10194.917	9756	12415	65	10040.523	9874	10590	82	10276.609	9805	11053	70	10289.558	9855	12035	100	10316.410	9840	11433	90	10164.267	9904	10809	94
256	94	10311.861	9825	11548	137	10174.993	9783	10851	117	10147.820	9833	11239	74	10163.608	9859	11206	45	10252.756	9895	11290	72	10224.000	9894	11174	108	10433.037	9921	13012	65	10021.938	9885	10354	82	10418.280	9838	11325	70	10148.972	9897	11452	100	10182.190	9900	11731	90	10161.277	9872	10989	94
257	94	10235.309	9496	12006	137	10260.160	9803	11462	117	10166.333	9810	11315	74	10190.838	9681	11566	45	10111.934	9909	10517	72	10265.473	9864	10879	108	10242.981	9837	11676	65	9995.077	9920	10195	82	10475.183	9819	11951	70	10268.729	9825	11649	100	10328.060	9741	11772	90	10196.634	9881	11241	94
258	94	10197.074	9651	12083	137	10281.212	9789	11869	117	10129.453	9874	11713	74	10287.365	9791	11731	45	10252.978	9860	11191	72	10178.069	9844	11628	108	10240.991	9866	11668	65	10058.877	9882	11040	82	10330.476	9767	11348	70	10200.271	9865	11989	100	10307.220	9864	11519	90	10219.489	9872	10985	94
259	94	10264.074	9875	11785	137	10298.007	9764	11987	117	10134.880	9799	11052	74	10145.581	9840	11353	45	10430.066	9844	11791	72	10099.181	9828	10900	108	10276.713	9741	11932	65	10150.123	9773	10896	82	10440.085	9897	12104	70	10211.214	9875	10986	100	10331.880	9870	11525	90	10171.033	9785	12099	94
260	94	10210.915	9901	11049	137	10300.971	9852	12385	117	10089.171	9844	11318	74	10253.459	9816	11293	45	10130.489	9875	11209	72	10145.598	9914	10883	108	10260.824	9881	11862	65	10060.169	9890	10793	82	10382.646	9762	11651	70	10208.985	9930	11097	100	10455.660	9726	11826	90	10197.645	9867	11086	94
261	94	10246.319	9892	10921	137	10348.088	9813	11584	117	10147.709	9864	11358	74	10104.162	9857	10644	45	10218.267	9855	11151	72	10271.402	9807	11381	108	10313.926	9806	11817	65	10060.784	9884	10856	82	10402.000	9825	11408	70	10203.472	9859	11942	100	10216.390	9882	11478	90	10141.511	9887	10890	94
262	94	10123.776	9877	10961	137	10214.000	9843	12101	117	10115.932	9861	11190	74	10159.486	9881	11142	45	10071.934	9881	10417	72	10154.181	9933	10950	108	10204.519	9856	11545	65	10057.538	9883	10683	82	10353.731	9910	11680	70	10225.143	9861	11255	100	10289.360	9797	11517	90	10126.878	9854	11169	94
263	94	10162.798	9748	11264	137	10184.687	9833	10766	117	10060.299	9899	10659	74	10161.608	9875	11621	45	10179.223	9864	11296	72	10174.736	9729	10949	108	10261.704	9840	11630	65	10008.708	9768	10595	82	10297.171	9820	11521	70	10235.357	9863	11047	100	10178.950	9878	11105	90	10123.522	9884	10985	94
264	94	10070.819	9809	10503	137	10233.693	9806	12232	117	10044.975	9880	11171	74	10106.229	9862	11188	45	10213.733	9835	11640	72	10111.000	9883	11212	108	10138.676	9863	11259	65	10030.492	9888	10873	82	10230.951	9878	11388	70	10187.457	9782	11201	100	10143.770	9846	11190	90	10261.355	9869	11732	94
265	94	10208.713	9861	10870	137	10233.175	9802	11310	117	10123.556	9905	10949	74	10251.608	9898	11303	45	10133.134	9902	10834	72	10203.652	9860	11374	108	10280.370	9840	11953	65	10076.723	9872	10939	82	10234.805	9808	12039	70	10238.929	9871	12189	100	10276.380	9830	12227	90	10119.100	9837	11088	94
266	94	10255.224	9861	11254	137	10210.876	9841	12665	117	10150.359	9861	11499	74	10112.784	9805	10828	45	10272.244	9877	11693	72	10192.042	9871	11364	108	10252.269	9880	12415	65	10050.246	9890	10661	82	10283.427	9896	11417	70	10182.371	9897	11389	100	10264.220	9871	11826	90	10214.188	9829	11316	94
267	94	10218.266	9758	11126	137	10174.000	9827	11617	117	10157.000	9890	11791	74	10110.365	9911	10702	45	10110.556	9868	10856	72	10196.375	9860	12513	108	10260.630	9905	11891	65	10073.169	9844	11831	82	10367.585	9897	11459	70	10234.157	9862	11128	100	10332.460	9799	11635	90	10273.611	9798	11461	94
268	94	10303.649	9841	12135	137	10230.525	9827	13019	117	10113.889	9879	10938	74	10136.419	9898	11194	45	10150.134	9852	10979	72	10124.639	9794	10691	108	10367.009	9868	13050	65	9999.600	9877	10542	82	10281.391	9806	11875	70	10195.157	9853	11325	100	10174.430	9703	11939	90	10172.256	9881	11125	94
269	94	10306.691	9816	11539	137	10202.927	9738	11882	117	10107.804	9820	11184	74	10146.608	9730	11173	45	10126.489	9903	11025	72	10256.473	9770	11528	108	10285.944	9894	12222	65	10101.969	9892	11149	82	10306.329	9871	11362	70	10195.600	9761	10870	100	10200.810	9838	11615	90	10157.634	9863	11688	94
270	94	10263.883	9809	11500	137	10122.605	9841	11136	117	10080.906	9867	10893	74	10110.946	9868	11321	45	10113.000	9911	10685	72	10200.958	9869	11440	108	10245.444	9863	11454	65	10085.046	9802	11505	82	10319.122	9902	11823	70	10321.828	9807	11535	100	10173.280	9836	11011	90	10166.700	9816	11382	94
271	94	10195.639	9895	11276	137	10157.511	9802	11586	117	10144.333	9876	10844	74	10099.189	9884	10662	45	10034.911	9884	10438	72	10153.792	9864	11322	108	10191.194	9736	11898	65	10078.692	9908	11100	82	10379.976	9786	11796	70	10186.143	9673	11334	100	10170.470	9875	11089	90	10069.145	9831	10584	94
272	94	10273.521	9834	11595	137	10198.912	9738	11351	117	10138.103	9865	10807	74	10173.500	9860	11212	45	10124.756	9805	10657	72	10074.389	9859	10730	108	10389.639	9872	13950	65	10015.631	9905	10573	82	10291.073	9821	11231	70	10231.600	9883	11215	100	10122.200	9831	10802	90	10175.145	9716	11174	94
273	94	10233.841	9742	11643	137	10163.248	9860	11424	117	10113.025	9896	11180	74	10150.271	9872	11503	45	10185.978	9893	11325	72	10143.556	9861	11112	108	10214.777	9804	11334	65	10091.784	9877	11011	82	10258.658	9815	11727	70	10176.343	9914	10865	100	10132.170	9794	11716	90	10133.489	9878	11539	94
274	94	10117.224	9870	10954	137	10129.891	9799	10904	117	10318.273	9843	11606	74	10116.567	9888	11064	45	10208.200	9740	10998	72	10176.708	9777	11805	108	10381.686	9889	12481	65	10056.200	9888	10406	82	10236.293	9869	11664	70	10182.114	9822	11276	100	10278.840	9833	11829	90	10133.989	9892	11036	94
275	94	10224.234	9861	11420	137	10560.197	9831	12409	117	10139.923	9850	11876	74	10178.176	9899	11363	45	10373.822	9885	12079	72	10168.598	9907	11017	108	10133.370	9867	11596	65	10051.770	9860	11015	82	10670.866	9791	12733	70	10271.528	9804	11517	100	10510.280	9864	11964	90	10194.545	9828	11012	94
276	94	10225.213	9838	11235	137	10400.533	9805	12211	117	10129.410	9847	11231	74	10161.797	9839	11271	45	10147.688	9863	10655	72	10127.931	9845	11008	108	10155.944	9803	13017	65	10084.569	9760	10833	82	10732.939	9874	13669	70	10323.015	9871	12064	100	10380.700	9901	12303	90	10214.145	9842	11529	94
277	94	10258.117	9813	11658	137	10404.044	9867	12771	117	10183.137	9730	11375	74	10238.297	9853	11686	45	10256.489	9888	11628	72	10166.708	9801	10772	108	10216.296	9858	12738	65	10050.016	9890	10651	82	10898.500	9795	13948	70	10270.571	9860	11875	100	10372.620	9909	12212	90	10288.400	9871	11757	94
278	94	10209.043	9768	11851	137	10319.088	9855	11912	117	10201.957	9901	11368	74	10193.216	9852	10966	45	10327.022	9815	11232	72	10212.264	9869	11064	108	10065.981	9895	11322	65	10060.062	9794	10573	82	10802.256	9705	14296	70	10305.028	9681	11804	100	10306.720	9871	12318	90	10158.455	9827	11048	94
279	94	10202.319	9703	11383	137	10453.489	9859	12475	117	10175.692	9843	11807	74	10283.905	9871	11724	45	10363.511	9929	11301	72	10157.014	9648	11387	108	10124.370	9823	12293	65	10084.969	9914	11118	82	10681.134	9815	12694	70	10265.000	9878	11746	100	10263.580	9891	12149	90	10260.277	9918	11559	94
280	94	10208.361	9893	12307	137	10165.555	9848	11427	117	10138.599	9851	11081	74	10134.216	9838	11196	45	10213.223	9908	11197	72	10160.542	9872	11020	108	10238.370	9868	12100	65	10056.169	9860	10943	82	10588.683	9892	12630	70	10300.429	9785	11299	100	10269.120	9854	11441	90	10301.500	9908	11504	94
281	94	10320.553	9818	11464	137	10167.912	9880	10991	117	10184.590	9824	11126	74	10099.581	9879	11020	45	10369.134	9878	11783	72	10234.931	9849	11359	108	10158.436	9777	11882	65	10007.462	9880	10435	82	10541.354	9875	11826	70	10129.672	9811	10794	100	10268.140	9881	11309	90	10349.400	9805	11765	94
282	94	10222.511	9910	11600	137	10143.941	9847	11112	117	10194.599	9823	12097	74	10123.595	9858	10717	45	10365.756	9949	11582	72	10091.777	9826	11004	108	10128.444	9842	11296	65	10086.200	9862	10922	82	10460.536	9733	12618	70	10205.442	9874	11065	100	10347.690	9908	11124	90	10196.845	9851	11563	94
283	94	10274.904	9762	11614	137	10210.132	9697	12032	117	10263.530	9845	11807	74	10182.797	9833	11122	45	10366.578	9800	11289	72	10219.333	9915	11293	108	10248.648	9743	12229	65	10006.585	9896	10349	82	10533.609	9896	12174	70	10212.472	9902	11245	100	10207.300	9874	11098	90	10310.911	9758	11656	94
284	94	10197.437	9894	11915	137	10181.562	9861	11587	117	10366.599	9861	11807	74	10236.541	9814	11709	45	10300.489	9844	11573	72	10308.444	9827	11401	108	10328.611	9777	12380	65	10112.031	9875	11723	82	10575.951	9772	11846	70	10227.485	9785	11194	100	10374.960	9843	11477	90	10294.223	9874	11767	94
285	94	10183.776	9848	11245	137	10128.744	9857	11669	117	10263.419	9818	12034	74	10265.892	9902	11323	45	10325.756	9779	11255	72	10143.514	9846	10880	108	10220.963	9882	11818	65	10034.277	9777	10473	82	10290.573	9817	11239	70	10357.243	9881	11560	100	10260.780	9851	12210	90	10208.467	9881	11479	94
286	94	10147.702	9898	11114	137	10252.059	9806	11393	117	10167.146	9769	11310	74	10256.986	9838	11654	45	10613.822	9778	11975	72	10227.361	9824	11391	108	10126.231	9891	11425	65	10046.154	9795	10813	82	10491.146	9772	11476	70	10193.243	9831	11038	100	10277.610	9823	11755	90	10326.500	9859	11372	94
287	94	10135.224	9833	10923	137	10073.132	9893	10515	117	10188.111	9806	11631	74	10067.838	9815	10763	45	10327.556	9846	10953	72	10131.777	9847	10975	108	10170.537	9876	11887	65	10018.369	9855	10765	82	10344.951	9866	12693	70	10215.100	9847	11190	100	10167.980	9887	11040	90	10211.400	9853	11880	94
288	94	10231.021	9812	11510	137	10128.562	9794	11622	117	10138.770	9900	10875	74	10189.689	9809	11245	45	10120.000	9930	11205	72	10181.152	9818	10828	108	10256.314	9765	11956	65	10129.185	9837	11305	82	10426.524	9755	11974	70	10216.714	9869	12134	100	10193.920	9912	11377	90	10153.155	9889	11138	94
289	94	10177.989	9856	11053	137	10138.825	9879	11411	117	10139.239	9844	11052	74	10124.405	9818	11169	45	10219.600	9891	10995	72	10079.777	9916	10837	108	10196.343	9884	11763	65	10045.077	9895	11014	82	10375.109	9829	12264	70	10190.015	9887	11104	100	10142.180	9883	11776	90	10122.522	9812	11532	94
290	94	10108.511	9852	10756	137	10138.519	9758	10990	117	10170.513	9832	11955	74	10192.608	9874	11181	45	10558.400	9973	12140	72	10163.152	9801	11086	108	10118.083	9855	11919	65	10015.800	9891	10417	82	10315.842	9858	11851	70	10206.229	9839	11560	100	10188.480	9781	11548	90	10195.256	9798	12049	94
291	94	10136.149	9885	11104	137	10119.584	9875	11370	117	10147.043	9841	10885	74	10149.027	9893	11372	45	10240.134	9711	11230	72	10165.444	9802	10902	108	10175.027	9758	11542	65	10010.415	9868	10318	82	10312.866	9826	11552	70	10257.442	9798	11803	100	10260.150	9809	11308	90	10067.955	9847	10969	94
292	94	10180.872	9803	11202	137	10111.817	9816	11695	117	10141.735	9808	11337	74	10176.852	9877	11907	45	10440.889	9840	11761	72	10271.833	9869	12096	108	10220.027	9861	12042	65	10069.738	9841	12020	82	10298.695	9869	11535	70	10198.100	9879	10885	100	10117.510	9844	11054	90	10214.878	9761	11668	94
293	94	10196.861	9875	11507	137	10136.664	9873	11651	117	10194.325	9801	11156	74	10144.689	9876	10916	45	10300.066	9757	11236	72	10197.125	9848	11476	108	10259.213	9821	13771	65	10063.415	9781	11397	82	10299.036	9781	12266	70	10171.371	9899	10892	100	10200.690	9797	11903	90	10209.366	9787	11552	94
294	94	10134.819	9828	11196	137	10146.576	9825	10995	117	10164.009	9848	11613	74	10190.933	9867	11750	45	10284.355	9888	11744	72	10201.223	9842	11353	108	10373.009	9777	12283	65	10032.984	9913	10716	82	10320.854	9901	11555	70	10132.129	9869	10873	100	10180.390	9836	11442	90	10172.789	9807	10970	94
295	94	10186.574	9873	11268	137	10150.993	9827	10969	117	10185.658	9868	11017	74	10293.608	9897	12368	45	10365.600	9889	12111	72	10157.000	9870	10944	108	10222.907	9889	12846	65	10057.969	9879	10668	82	10235.366	9847	11231	70	10185.214	9859	10928	100	10305.240	9722	11393	90	10182.833	9854	11190	94
296	94	10092.585	9835	11523	137	10179.021	9810	11688	117	10179.018	9860	10880	74	10129.595	9871	10851	45	10264.733	9945	10776	72	10213.889	9906	11321	108	10233.287	9749	12710	65	10112.692	9880	11354	82	10194.524	9895	10961	70	10164.386	9848	11421	100	10157.800	9908	11408	90	10184.767	9875	11542	94
297	94	10066.319	9883	10756	137	10112.971	9860	11084	117	10181.496	9773	11201	74	10154.838	9791	11660	45	10338.267	9892	12489	72	10273.417	9685	12428	108	10182.426	9875	12474	65	10067.339	9884	10995	82	10211.049	9848	11037	70	10160.157	9746	11342	100	10299.540	9869	11806	90	10203.223	9871	11189	94
298	94	10136.926	9848	11245	137	10101.241	9880	11351	117	10096.727	9832	11220	74	10244.257	9802	11863	45	10417.511	9826	12580	72	10316.277	9856	11723	108	10230.436	9853	13512	65	10020.692	9897	10434	82	10244.085	9771	11517	70	10280.714	9905	11993	100	10185.840	9872	11526	90	10143.611	9890	11552	94
299	94	10221.202	9712	11873	137	10181.445	9838	11531	117	10158.957	9890	10734	74	10104.648	9892	10904	45	10281.289	9906	12288	72	10257.986	9764	11521	108	10206.444	9879	11676	65	10014.277	9894	10288	82	10237.500	9869	10914	70	10215.100	9879	11332	100	10177.790	9808	11158	90	10149.188	9799	11343	94
300	94	10185.819	9876	11034	137	10144.263	9798	11455	117	10252.316	9900	12659	74	10202.797	9810	11697	45	10218.200	9857	10799	72	10311.931	9783	11663	108	10157.426	9864	12681	65	10075.093	9844	10791	82	10224.427	9804	11998	70	10200.843	9861	11263	100	10294.880	9788	11477	90	10166.333	9827	11561	94
301	94	10243.330	9909	11701	137	10119.912	9882	11050	117	10094.401	9864	10868	74	10195.797	9874	11233	45	10315.533	9776	11669	72	10210.777	9899	10890	108	10179.657	9816	12150	65	10077.923	9880	10958	82	10197.391	9809	11353	70	10201.343	9837	10984	100	10127.580	9741	10761	90	10168.522	9857	12150	94
302	94	10178.011	9791	11281	137	10072.796	9841	10978	117	10180.196	9835	11698	74	10199.324	9915	11285	45	10303.066	9853	11636	72	10385.986	9865	12341	108	10126.157	9877	11687	65	10004.508	9901	10412	82	10100.464	9873	10654	70	10271.543	9840	11733	100	10178.680	9795	11177	90	10115.233	9895	11433	94
303	94	10261.543	9846	12109	137	10152.971	9884	11382	117	10130.325	9841	11270	74	10129.892	9906	11462	45	10322.800	9777	11349	72	10179.819	9825	11663	108	10314.630	9861	13425	65	10062.277	9893	11000	82	10219.646	9886	11127	70	10220.800	9734	11561	100	10114.830	9843	11151	90	10148.934	9827	11765	94
304	94	10085.670	9855	10812	137	10112.409	9859	10942	117	10142.060	9880	11412	74	10064.648	9911	10775	45	10293.622	9884	11769	72	10158.625	9850	10748	108	10206.963	9814	12252	65	10057.323	9879	11126	82	10268.951	9876	11361	70	10208.828	9855	11311	100	10260.710	9909	11896	90	10103.545	9897	10798	94
305	94	10133.989	9865	11173	137	10110.708	9857	11094	117	10218.470	9914	11628	74	10135.743	9851	10688	45	10365.378	9860	11537	72	10367.639	9883	11471	108	10304.611	9766	11616	65	10059.554	9907	10574	82	10212.951	9867	11291	70	10270.914	9874	11598	100	10161.120	9826	11697	90	10127.211	9820	11557	94
306	94	10113.319	9873	10942	137	10087.519	9899	11093	117	10156.436	9772	11992	74	10173.189	9868	11066	45	10300.756	9906	11433	72	10486.056	9908	12528	108	10261.287	9775	12335	65	10030.000	9865	10529	82	10312.817	9859	11753	70	10181.843	9852	11597	100	10289.200	9887	12205	90	10094.056	9810	11000	94
307	94	10130.276	9860	11010	137	10110.993	9839	11163	117	10204.436	9816	11159	74	10310.122	9757	11568	45	10293.622	9898	11697	72	10426.223	9864	11405	108	10181.186	9845	11988	65	10020.969	9911	10268	82	10243.122	9734	11257	70	10229.058	9837	11599	100	10187.260	9873	11215	90	10206.655	9856	11387	94
308	94	10038.937	9889	10529	137	10119.357	9797	12394	117	10179.667	9779	11415	74	10379.148	9729	11604	45	10193.688	9915	11354	72	10243.069	9930	11505	108	10120.037	9862	11575	65	10088.431	9831	10799	82	10333.305	9857	11687	70	10225.357	9758	11031	100	10241.920	9819	11249	90	10183.022	9685	11180	94
309	94	10126.553	9878	10889	137	10150.168	9741	11761	117	10161.052	9878	11200	74	10362.676	9867	11643	45	10209.600	9922	10926	72	10600.014	9921	13463	108	10213.509	9849	11345	65	10108.446	9897	11227	82	10384.415	9887	11627	70	10157.972	9807	10840	100	10215.820	9826	11204	90	10187.545	9883	11248	94
310	94	10113.266	9843	11504	137	10083.504	9867	11016	117	10161.299	9803	11189	74	10312.419	9779	11693	45	10192.955	9909	10940	72	10457.806	9834	12432	108	10265.074	9819	12465	65	10039.877	9884	10669	82	10288.000	9862	11958	70	10215.729	9820	11254	100	10195.360	9887	11466	90	10066.655	9892	10705	94
311	94	10139.149	9870	10880	137	10068.643	9834	10903	117	10172.624	9855	11783	74	10310.067	9898	12620	45	10202.400	9906	11349	72	10479.667	9784	12121	108	10103.157	9873	11792	65	9995.292	9868	10218	82	10314.780	9840	11159	70	10228.386	9862	11322	100	10287.850	9865	11894	90	10193.522	9828	11316	94
312	94	10083.011	9861	10593	137	10324.380	9846	11593	117	10177.230	9809	11925	74	10201.595	9887	11402	45	10239.134	9949	10991	72	10509.681	9840	12495	108	10091.204	9850	11734	65	10206.154	9832	11333	82	10483.939	9868	11938	70	10248.700	9902	11464	100	10278.600	9836	12135	90	10233.011	9877	11376	94
313	94	10163.521	9865	11296	137	10455.891	9779	11767	117	10170.564	9909	11067	74	10271.648	9865	11184	45	10228.533	9875	11175	72	10413.902	9833	12304	108	10193.546	9806	11521	65	10051.031	9877	11282	82	10466.842	9876	11909	70	10358.314	9882	11733	100	10457.730	9846	12545	90	10238.289	9848	11082	94
314	94	10119.426	9825	10725	137	10416.672	9859	11681	117	10173.025	9860	10792	74	10160.095	9781	11014	45	10295.777	9849	11317	72	10391.777	9863	12516	108	10140.620	9859	11491	65	10048.415	9888	10694	82	10450.293	9882	12256	70	10395.786	9855	11767	100	10463.110	9777	11758	90	10259.934	9732	11902	94
315	94	10154.989	9864	11142	137	10622.424	9770	12785	117	10129.034	9883	10970	74	10177.216	9884	10788	45	10179.800	9844	11204	72	10400.083	9869	11944	108	10339.111	9840	12513	65	10028.123	9891	10378	82	10421.842	9819	11918	70	10396.515	9840	12037	100	10482.160	9913	11617	90	10220.878	9867	11023	94
316	94	10108.841	9906	11160	137	10565.649	9798	12798	117	10185.103	9822	11572	74	10122.189	9881	11295	45	10218.422	9846	10881	72	10392.402	9944	11694	108	10174.676	9876	11302	65	10032.754	9898	10433	82	10607.427	9876	13593	70	10372.043	9884	12567	100	10453.240	9919	12646	90	10337.667	9788	11541	94
317	94	10166.361	9871	11192	137	10555.489	9806	12431	117	10100.667	9813	10901	74	10247.919	9826	11611	45	10192.400	9856	11445	72	10558.652	9799	12339	108	10230.527	9906	11634	65	10022.339	9850	10410	82	10635.256	9955	11952	70	10325.843	9757	11587	100	10526.090	9860	12083	90	10321.489	9853	11549	94
318	94	10188.617	9738	11360	137	10388.380	9825	12132	117	10240.230	9793	11491	74	10166.135	9881	11063	45	10220.934	9933	11197	72	10441.111	9734	12656	108	10292.843	9897	12832	65	10082.600	9906	10695	82	10465.476	9749	11702	70	10370.957	9775	12327	100	10519.490	9922	12907	90	10230.134	9873	11965	94
319	94	10148.798	9858	10759	137	10630.773	9823	13125	117	10137.060	9844	11587	74	10164.189	9883	11589	45	10179.045	9925	10919	72	10307.569	9887	13301	108	10201.759	9853	11985	65	10010.692	9903	10576	82	10392.378	9869	12076	70	10299.328	9841	11401	100	10397.240	9853	12302	90	10305.911	9804	11273	94
320	94	10117.649	9802	10802	137	10630.562	9798	12218	117	10154.453	9809	11096	74	10228.771	9870	11766	45	10198.978	9926	10996	72	10323.027	9777	11517	108	10223.769	9871	11675	65	9994.477	9859	10215	82	10703.146	9866	13071	70	10308.457	9879	12315	100	10555.600	9889	12284	90	10286.122	9910	11902	94
321	94	10124.724	9851	11339	137	11063.065	9866	14523	117	10273.162	9777	11778	74	10192.771	9895	11512	45	10298.688	9878	11571	72	10435.083	9785	13204	108	10183.130	9817	11775	65	10053.738	9842	11033	82	11105.195	9893	14673	70	10302.058	9792	11678	100	10772.020	9857	12815	90	10668.389	9706	11809	94
322	94	10137.468	9900	11045	137	10778.059	9511	12993	117	10149.718	9882	10939	74	10227.148	9860	11628	45	10212.645	9892	10817	72	10353.639	9876	12175	108	10271.861	9880	12457	65	9999.185	9861	10304	82	10867.731	9844	12589	70	10630.600	9809	13663	100	10712.160	9758	12851	90	10732.889	9911	12573	94
323	94	10226.361	9866	12010	137	10673.672	9582	13069	117	10182.948	9778	11251	74	10244.527	9827	11631	45	10303.889	9978	10916	72	10251.611	9864	12180	108	10153.843	9803	12455	65	10084.262	9887	10631	82	10985.915	9861	13916	70	10341.700	9778	12518	100	10845.120	9817	12578	90	10576.223	9771	11996	94
324	94	10181.628	9869	11683	137	10619.723	9870	12299	117	10114.914	9897	11051	74	10104.189	9805	11228	45	10383.667	9923	11860	72	10410.611	9880	11899	108	10138.324	9863	12379	65	10070.754	9797	11675	82	10755.707	9953	12677	70	10279.614	9818	11914	100	10713.190	9917	12638	90	10521.789	9787	12025	94
325	94	10264.521	9747	12786	137	10549.729	9629	12180	117	10081.060	9844	10911	74	10344.784	9906	11311	45	10538.000	9934	11903	72	10341.361	9789	11630	108	10157.833	9903	11862	65	10031.093	9859	10859	82	10584.049	9759	12121	70	10344.058	9830	11301	100	10629.910	9870	11452	90	10251.089	9862	11231	94
326	94	10230.702	9793	11770	137	10459.796	9811	12180	117	10096.436	9875	11330	74	10264.648	9868	11086	45	10389.378	9846	11715	72	10250.681	9862	12248	108	10130.167	9822	12193	65	10111.723	9823	10790	82	10569.012	9926	12307	70	10225.442	9911	11395	100	10481.760	9916	12341	90	10324.723	9898	11162	94
327	94	10180.872	9885	11440	137	10470.701	9799	13735	117	10115.854	9895	11293	74	10316.433	9816	12699	45	10293.688	9748	12610	72	10372.625	9908	11200	108	10291.973	9742	11800	65	10044.800	9910	10555	82	10430.244	9840	12082	70	10444.600	9889	12464	100	10274.920	9890	11896	90	10360.545	9883	11425	94
328	94	10179.724	9879	11320	137	10388.452	9819	12272	117	10133.453	9853	11778	74	10284.014	9855	11893	45	10397.022	9943	11596	72	10429.069	9817	12063	108	10200.564	9879	11620	65	10034.877	9883	10488	82	10432.561	9898	12663	70	10365.286	9911	11330	100	10542.640	9754	13119	90	10227.511	9906	11136	94
329	94	10265.063	9511	12938	137	10338.737	9837	12275	117	10150.777	9847	11797	74	10274.297	9864	11468	45	10543.178	9897	12050	72	10381.556	9774	11188	108	10238.277	9895	12418	65	10015.615	9895	10425	82	10387.622	9864	11817	70	10244.028	9861	11635	100	10409.030	9697	11966	90	10250.267	9811	11221	94
330	94	10129.596	9851	11667	137	10243.197	9854	12132	117	10109.846	9847	11186	74	10341.324	9849	11753	45	10602.911	9906	12053	72	10306.973	9894	11591	108	10137.806	9845	11493	65	10107.723	9893	11105	82	10414.671	9921	13320	70	10330.058	9811	11242	100	10384.130	9881	12506	90	10147.500	9868	11069	94
331	94	10203.011	9841	11179	137	10191.949	9853	11735	117	10143.367	9795	11314	74	10250.014	9895	11357	45	10320.045	9855	11445	72	10326.333	9801	11259	108	10245.370	9892	11351	65	10043.400	9899	10836	82	10247.171	9815	11395	70	10282.172	9656	12543	100	10419.470	9883	12463	90	10195.789	9840	11119	94
332	94	10150.755	9868	11373	137	10156.044	9830	11269	117	10121.606	9809	11438	74	10153.622	9878	11177	45	10424.800	9822	11367	72	10336.000	9792	11274	108	10237.259	9889	11851	65	10092.893	9876	10922	82	10295.183	9868	11338	70	10335.186	9835	11092	100	10496.740	9859	12061	90	10162.178	9799	11716	94
333	94	10138.276	9860	11204	137	10213.095	9780	11488	117	10147.128	9832	11081	74	10321.905	9813	12145	45	10483.267	9908	11785	72	10326.027	9630	13362	108	10123.500	9888	12171	65	10059.262	9891	10938	82	10322.220	9793	11186	70	10343.871	9874	11436	100	10529.520	9851	12507	90	10158.289	9897	11617	94
334	94	10148.894	9867	11430	137	10131.183	9872	11397	117	10119.257	9802	11037	74	10127.919	9869	11170	45	10338.711	9765	11847	72	10303.042	9857	11471	108	10213.704	9865	12278	65	10037.877	9857	10832	82	10240.293	9797	11037	70	10220.614	9887	11259	100	10263.300	9834	11840	90	10112.011	9869	10849	94
335	94	10215.437	9818	11171	137	10284.643	9767	12702	117	10167.786	9887	11430	74	10243.933	9816	12053	45	10439.822	9892	11511	72	10383.833	9901	11711	108	10233.296	9770	11751	65	10028.984	9846	10735	82	10311.098	9825	12873	70	10251.414	9897	12234	100	10370.350	9831	11826	90	10227.566	9796	11016	94
336	94	10161.139	9806	11215	137	10157.452	9893	11576	117	10121.394	9886	11319	74	10148.378	9800	11408	45	10376.556	9881	11166	72	10303.027	9894	11370	108	10180.027	9857	12186	65	10069.031	9858	10700	82	10213.231	9853	11537	70	10325.672	9831	11972	100	10291.280	9863	12128	90	10154.011	9885	10944	94
337	94	10146.596	9845	11065	137	10148.365	9789	11152	117	10200.727	9861	11593	74	10229.297	9665	12436	45	10329.267	9904	11286	72	10261.500	9843	11617	108	10231.723	9886	13304	65	10012.861	9844	10540	82	10267.049	9867	11392	70	10251.071	9796	11385	100	10252.390	9785	11607	90	10170.389	9851	11275	94
338	94	10225.745	9895	12154	137	10196.788	9829	11161	117	10161.872	9840	11006	74	10203.865	9873	11593	45	10213.978	9905	11454	72	10381.348	9839	12639	108	10171.444	9834	12321	65	10006.400	9914	10296	82	10244.049	9871	11496	70	10326.957	9795	11483	100	10326.040	9912	11589	90	10164.122	9894	11377	94
339	94	10134.937	9866	11260	137	10136.029	9840	11093	117	10183.299	9866	11214	74	10285.622	9811	11468	45	10720.422	9938	12370	72	10282.361	9825	11336	108	10192.963	9925	11948	65	10155.708	9826	11378	82	10300.817	9635	12029	70	10131.286	9868	11597	100	10248.410	9747	11537	90	10217.233	9842	11294	94
340	94	10154.755	9879	11268	137	10125.811	9847	11246	117	10203.196	9825	11385	74	10269.635	9874	11806	45	10389.244	9956	11499	72	10327.806	9786	11491	108	10184.907	9673	11126	65	10099.031	9909	11027	82	10275.122	9818	11648	70	10155.528	9912	11203	100	10248.880	9804	11828	90	10152.045	9856	10971	94
341	94	10079.830	9832	10943	137	10189.868	9854	11440	117	10258.982	9869	11467	74	10260.257	9799	11102	45	10331.822	9820	11483	72	10369.319	9739	13442	108	10231.019	9855	12007	65	10022.585	9896	10531	82	10208.939	9850	11291	70	10353.985	9900	11468	100	10300.210	9850	11955	90	10150.400	9825	11300	94
342	94	10243.096	9848	11797	137	10112.905	9831	11250	117	10225.966	9852	11352	74	10209.581	9828	10976	45	10287.223	9874	11440	72	10405.098	9752	11826	108	10210.130	9849	12134	65	10079.062	9839	10757	82	10402.658	9871	12100	70	10166.214	9782	11451	100	10299.160	9695	12056	90	10078.955	9824	10575	94
343	94	10147.426	9831	12208	137	10135.248	9776	11858	117	10307.889	9734	12523	74	10228.986	9828	11387	45	10748.955	9873	13734	72	10283.500	9790	11117	108	10205.250	9832	12185	65	9992.754	9868	10361	82	10273.256	9861	11296	70	10089.914	9832	10879	100	10276.360	9793	12172	90	10134.045	9728	11262	94
344	94	10104.798	9880	10854	137	10166.861	9895	11616	117	10168.504	9797	11411	74	10342.581	9826	11723	45	10402.355	9909	11452	72	10147.208	9909	10928	108	10135.509	9856	12300	65	10063.738	9879	10650	82	10306.183	9870	11855	70	10335.914	9863	11591	100	10146.220	9905	12071	90	10209.056	9872	11348	94
345	94	10166.341	9863	11461	137	10323.452	9815	12038	117	10174.889	9803	11415	74	10274.635	9853	11760	45	10273.134	9891	11301	72	10239.542	9879	11061	108	10300.806	9868	13362	65	10007.692	9882	10472	82	10321.000	9900	11457	70	10341.515	9694	11971	100	10261.560	9865	11479	90	10140.111	9839	10906	94
346	94	10130.596	9869	10713	137	10383.044	9821	13087	117	10188.872	9845	12067	74	10287.771	9891	11613	45	10566.578	9920	12252	72	10170.458	9867	11154	108	10220.436	9890	12772	65	10069.800	9839	10674	82	10217.573	9928	11021	70	10193.414	9886	11026	100	10488.040	9863	13819	90	10118.122	9871	11040	94
347	94	10146.489	9833	10981	137	10364.759	9749	11570	117	10256.162	9771	11166	74	10208.352	9897	11872	45	10349.578	9843	11759	72	10188.556	9831	11283	108	10184.241	9819	13376	65	10068.554	9891	10830	82	10233.805	9786	11342	70	10253.172	9835	11278	100	10409.670	9714	12383	90	10272.366	9830	11163	94
348	94	10115.574	9858	11061	137	10398.146	9725	11994	117	10100.436	9875	11147	74	10177.189	9856	11327	45	10445.378	9923	11579	72	10300.902	9739	11537	108	10159.870	9872	12548	65	10065.615	9880	10781	82	10256.683	9702	11620	70	10218.743	9855	11765	100	10412.350	9863	11697	90	10282.056	9933	11682	94
349	94	10151.159	9832	11347	137	10325.431	9745	11640	117	10199.128	9892	11278	74	10200.176	9820	11201	45	10329.645	9868	12556	72	10225.458	9883	11728	108	10299.741	9865	12220	65	10042.861	9901	10769	82	10310.122	9695	11662	70	10206.814	9801	11259	100	10579.970	9841	12888	90	10205.645	9741	12274	94
350	94	10154.563	9849	11003	137	10205.292	9886	11231	117	10191.948	9882	12720	74	10210.567	9892	11472	45	10408.511	9838	12036	72	10175.014	9846	11105	108	10339.407	9739	12420	65	10049.107	9895	10828	82	10192.085	9818	11041	70	10261.786	9776	12451	100	10480.740	9881	12002	90	10338.277	9821	12122	94
351	94	10280.681	9856	11223	137	10197.876	9883	11442	117	10188.752	9723	12615	74	10140.635	9885	10801	45	10436.578	9890	11486	72	10232.348	9844	11213	108	10293.852	9853	12986	65	10111.861	9904	11250	82	10341.146	9877	11858	70	10250.015	9882	11642	100	10434.060	9890	11840	90	10259.211	9851	11762	94
352	94	10169.894	9876	10762	137	10265.445	9782	11473	117	10104.009	9896	10757	74	10178.622	9815	10861	45	10480.667	9857	11723	72	10305.125	9801	12075	108	10265.564	9784	11822	65	10029.354	9899	10425	82	10333.939	9855	11511	70	10252.729	9842	11504	100	10389.580	9834	11679	90	10251.167	9845	11591	94
353	94	10162.563	9866	11136	137	10237.328	9802	11794	117	10113.052	9848	11222	74	10230.135	9904	11207	45	10478.066	9902	11691	72	10276.569	9792	11339	108	10251.407	9892	12413	65	9998.954	9907	10270	82	10230.671	9889	11643	70	10204.058	9855	11457	100	10315.610	9814	11923	90	10160.111	9795	11178	94
354	94	10233.681	9886	12043	137	10224.861	9850	12168	117	10089.743	9815	10863	74	10214.784	9917	11229	45	10510.511	9947	11791	72	10095.361	9896	10606	108	10259.944	9871	12549	65	9997.846	9902	10270	82	10349.207	9906	12033	70	10204.857	9828	11306	100	10307.070	9849	11230	90	10172.655	9849	11591	94
355	94	10235.266	9886	11614	137	10235.876	9824	11504	117	10163.462	9872	11660	74	10208.067	9928	10957	45	10343.622	9908	11751	72	10150.306	9852	11051	108	10163.963	9847	13053	65	10096.508	9875	10967	82	10283.183	9762	11658	70	10219.942	9791	10838	100	10282.500	9783	11816	90	10170.422	9870	10832	94
356	94	10188.191	9885	11186	137	10130.387	9821	11310	117	10110.444	9894	10930	74	10232.757	9855	10981	45	10512.756	9844	12287	72	10170.848	9869	10904	108	10269.731	9902	12927	65	10007.385	9904	10330	82	10139.464	9842	10911	70	10154.015	9868	11152	100	10347.050	9692	12558	90	10260.233	9813	11885	94
357	94	10105.563	9821	10950	137	10169.729	9797	11451	117	10135.265	9813	11643	74	10194.229	9898	11130	45	10456.911	9852	11688	72	10153.083	9843	11894	108	10336.806	9719	13188	65	10043.031	9910	10848	82	10207.098	9897	11508	70	10179.586	9825	10985	100	10267.520	9852	11245	90	10113.900	9894	10836	94
358	94	10125.191	9897	11513	137	10137.059	9803	11717	117	10152.419	9825	11686	74	10213.122	9949	11411	45	10603.422	9879	12254	72	10206.889	9862	11231	108	10320.694	9862	12638	65	10025.339	9841	10688	82	10187.964	9897	11504	70	10137.672	9818	10757	100	10313.450	9807	11491	90	10163.211	9768	11505	94
359	94	10220.415	9882	11793	137	10158.715	9847	11312	117	10262.521	9852	11193	74	10126.689	9898	10916	45	10736.688	9943	13201	72	10153.723	9909	11211	108	10306.176	9803	12384	65	10056.277	9798	10828	82	10254.720	9837	11257	70	10195.929	9860	11579	100	10313.380	9907	12360	90	10154.922	9904	11189	94
360	94	10194.553	9841	11088	137	10164.168	9821	11698	117	10129.470	9890	11215	74	10113.946	9888	10622	45	10556.822	9883	11567	72	10167.223	9907	11098	108	10230.620	9871	12276	65	9992.431	9888	10204	82	10158.073	9851	11156	70	10212.015	9895	11313	100	10314.820	9868	12202	90	10147.756	9826	11161	94
361	94	10126.053	9825	11121	137	10177.431	9848	11715	117	10257.829	9827	11805	74	10234.433	9863	11401	45	10577.200	9933	12132	72	10269.236	9857	11654	108	10297.694	9892	13808	65	10036.907	9893	11870	82	10257.207	9751	11291	70	10127.214	9904	11252	100	10277.900	9834	11455	90	10128.700	9830	11423	94
362	94	10198.968	9899	11609	137	10151.285	9770	10979	117	10099.496	9902	12005	74	10140.838	9844	11032	45	10626.045	9834	11964	72	10296.792	9862	11932	108	10279.306	9863	12873	65	10055.907	9865	10698	82	10177.683	9775	11036	70	10195.000	9895	11157	100	10183.520	9875	12150	90	10093.733	9841	11116	94
363	94	10163.361	9884	10855	137	10158.825	9826	11506	117	10118.462	9870	11274	74	10171.135	9886	11051	45	10712.911	9929	12697	72	10263.277	9849	11104	108	10300.537	9850	13232	65	10038.246	9880	10753	82	10224.939	9858	11815	70	10179.457	9922	11403	100	10207.320	9829	11550	90	10245.967	9868	11197	94
364	94	10161.872	9782	11041	137	10110.956	9873	11857	117	10177.658	9891	11557	74	10266.892	9902	11694	45	10488.312	9934	11636	72	10214.986	9900	12126	108	10267.537	9870	12769	65	9994.615	9869	10441	82	10240.244	9816	11939	70	10246.543	9910	11155	100	10368.200	9795	11449	90	10173.855	9873	10862	94
365	94	10177.106	9836	11153	137	10155.847	9853	10980	117	10164.777	9856	11258	74	10211.405	9917	11669	45	10410.777	9859	11633	72	10214.848	9822	11925	108	10221.741	9890	11849	65	10038.984	9797	10512	82	10267.427	9858	11570	70	10211.157	9798	11039	100	10224.280	9904	11376	90	10113.500	9848	11125	94
366	94	10262.585	9857	11974	137	10105.175	9888	11199	117	10188.701	9797	12097	74	10119.041	9822	10963	45	10363.511	9918	11480	72	10277.652	9774	11555	108	10248.436	9736	12456	65	10037.846	9911	10750	82	10181.391	9850	11161	70	10140.100	9829	10773	100	10158.890	9902	11464	90	10201.522	9842	11348	94
367	94	10192.745	9839	11810	137	10185.343	9855	11585	117	10137.034	9820	10925	74	10077.838	9869	10700	45	10860.955	9860	13624	72	10274.917	9796	11714	108	10203.037	9807	11862	65	10006.984	9856	10505	82	10153.464	9859	11216	70	10192.972	9879	11442	100	10196.110	9887	11284	90	10167.688	9890	11587	94
368	94	10263.415	9742	11703	137	10208.343	9752	11874	117	10112.957	9875	10646	74	10216.905	9889	11874	45	10760.889	9898	13284	72	10151.819	9894	10987	108	10228.694	9831	11408	65	10073.969	9889	11135	82	10299.536	9751	11647	70	10173.157	9840	10806	100	10211.810	9764	11286	90	10128.111	9914	11292	94
369	94	10177.404	9864	11013	137	10157.277	9851	11123	117	10097.615	9809	11170	74	10170.297	9807	11475	45	10849.355	9737	12783	72	10181.944	9817	11698	108	10175.824	9862	11744	65	10000.139	9814	10272	82	10197.098	9875	11047	70	10126.929	9869	11123	100	10288.940	9841	12025	90	10195.845	9861	11416	94
370	94	10242.224	9735	11488	137	10196.649	9847	11634	117	10195.137	9726	12228	74	10134.365	9901	11837	45	10594.178	9854	12678	72	10218.598	9802	11778	108	10141.463	9804	12031	65	10066.185	9833	10685	82	10154.231	9864	10975	70	10182.400	9844	11509	100	10170.830	9836	11195	90	10241.300	9911	11673	94
371	94	10213.266	9805	11255	137	10091.584	9810	10994	117	10089.735	9854	11435	74	10160.892	9753	11356	45	10535.400	9935	12911	72	10164.736	9888	11084	108	10174.527	9862	12081	65	10052.784	9902	10620	82	10218.134	9754	11209	70	10284.957	9753	11370	100	10120.570	9887	11671	90	10057.655	9882	10504	94
372	94	10282.245	9870	11629	137	10144.015	9860	11282	117	10098.410	9851	10945	74	10121.405	9873	11175	45	10522.244	9879	12030	72	10202.931	9842	11190	108	10218.936	9891	12465	65	10093.415	9897	10747	82	10235.646	9794	11412	70	10161.243	9767	11065	100	10189.510	9821	11026	90	10118.556	9868	11087	94
373	94	10285.532	9925	11859	137	10119.628	9828	11169	117	10110.863	9881	11041	74	10123.838	9893	10852	45	10672.467	9753	12990	72	10159.527	9896	11245	108	10139.556	9770	12259	65	10069.308	9909	11198	82	10260.354	9794	11266	70	10249.172	9892	12831	100	10172.060	9834	11521	90	10126.878	9855	11117	94
374	94	10485.330	9847	12603	137	10079.416	9871	10917	117	10116.615	9868	11227	74	10115.959	9877	11022	45	10638.444	9848	12514	72	10202.681	9894	11120	108	10148.907	9872	11874	65	10059.277	9860	10944	82	10297.658	9883	11803	70	10141.129	9920	10895	100	10190.790	9854	11547	90	10211.489	9917	11724	94
375	94	10304.341	9831	12007	137	10244.941	9823	11445	117	10146.120	9822	12056	74	10164.095	9908	11455	45	10550.511	9947	12561	72	10280.181	9696	11531	108	10213.491	9897	12844	65	10048.754	9866	10793	82	10453.780	9763	12081	70	10240.942	9916	11220	100	10321.020	9780	11415	90	10345.267	9820	11685	94
376	94	10296.021	9897	11482	137	10258.854	9815	11681	117	10081.436	9864	10707	74	10125.000	9872	10842	45	10711.934	9890	12427	72	10274.611	9808	11205	108	10106.527	9841	12378	65	9999.585	9877	10411	82	10397.500	9804	11542	70	10234.629	9822	11532	100	10285.550	9680	11517	90	10155.022	9876	11069	94
377	94	10287.415	9902	11400	137	10396.956	9881	12140	117	10167.291	9793	12995	74	10203.946	9837	11257	45	10573.111	9927	11939	72	10160.875	9810	11567	108	10200.824	9827	11497	65	10042.308	9901	10431	82	10440.854	9865	12390	70	10195.743	9880	11486	100	10416.800	9726	12847	90	10174.111	9873	11024	94
378	94	10272.734	9719	11734	137	10365.059	9861	12033	117	10133.428	9818	11194	74	10195.162	9850	10806	45	10612.889	9900	11737	72	10233.027	9883	11057	108	10141.296	9874	11751	65	10011.400	9890	10396	82	10545.902	9882	12876	70	10257.314	9876	11523	100	10304.060	9727	11921	90	10239.744	9860	11456	94
379	94	10300.415	9813	12375	137	10274.504	9890	12098	117	10104.770	9870	10802	74	10109.122	9873	10734	45	10708.934	9897	12501	72	10207.639	9833	11003	108	10197.731	9914	11294	65	10092.339	9886	11141	82	10411.391	9797	11827	70	10232.972	9870	11388	100	10352.670	9892	11905	90	10324.223	9797	11558	94
380	94	10457.787	9829	11773	137	10315.752	9818	12097	117	10182.923	9885	11102	74	10100.054	9841	10737	45	10718.688	9979	12711	72	10230.292	9818	11080	108	10210.083	9883	11540	65	10106.477	9784	11085	82	10358.269	9824	11714	70	10369.071	9808	11490	100	10458.510	9693	12232	90	10258.723	9891	11391	94
381	94	10226.309	9894	11558	137	10498.920	9846	12697	117	10104.667	9802	10918	74	10226.743	9807	10819	45	10539.733	9849	12422	72	10325.098	9838	11272	108	10258.213	9858	11907	65	10045.062	9906	10610	82	10536.683	9887	12835	70	10361.900	9886	11620	100	10413.120	9913	11882	90	10123.711	9837	10831	94
382	94	10450.937	9810	12881	137	10308.233	9858	11348	117	10138.009	9858	11180	74	10202.784	9840	11249	45	10839.134	9960	13056	72	10182.111	9876	10895	108	10175.537	9864	11679	65	10026.907	9894	10432	82	10492.939	9827	11997	70	10311.543	9854	12144	100	10177.010	9812	11021	90	10186.723	9854	11411	94
383	94	10320.437	9775	12304	137	10366.920	9765	12156	117	10103.897	9888	11427	74	10250.554	9754	11605	45	10438.444	9844	12702	72	10314.139	9822	11227	108	10309.463	9745	12761	65	10001.323	9849	10288	82	10400.927	9885	12523	70	10219.657	9779	11337	100	10398.240	9875	12886	90	10125.444	9871	11323	94
384	94	10513.713	9839	12735	137	10297.139	9732	11998	117	10155.009	9789	11748	74	10068.392	9903	10469	45	10470.622	10005	11312	72	10198.223	9835	11110	108	10186.324	9787	11344	65	10027.031	9884	10431	82	10492.000	9896	12389	70	10215.457	9848	11882	100	10274.280	9694	11286	90	10186.489	9728	11147	94
385	94	10203.074	9908	11357	137	10308.256	9813	11582	117	10196.359	9835	11174	74	10135.554	9849	10971	45	10822.244	9948	13069	72	10243.361	9825	11216	108	10236.009	9842	12357	65	10091.523	9906	11080	82	10367.671	9837	11516	70	10085.571	9804	11282	100	10249.610	9841	12079	90	10239.611	9813	10961	94
386	94	10207.139	9835	11760	137	10311.840	9830	11499	117	10105.103	9836	10877	74	10112.122	9895	11063	45	10820.688	9759	13499	72	10171.986	9826	11666	108	10182.463	9863	11388	65	10108.508	9833	11968	82	10280.024	9776	11692	70	10147.586	9822	10865	100	10203.230	9818	11033	90	10171.000	9779	11445	94
387	94	10273.585	9820	11612	137	10268.307	9870	12165	117	10108.914	9852	11083	74	10101.378	9907	10716	45	10825.845	9890	11723	72	10164.958	9863	10842	108	10183.037	9880	12354	65	10075.923	9720	11064	82	10330.317	9815	11580	70	10197.442	9856	11950	100	10125.680	9881	10771	90	10197.800	9877	11162	94
388	94	10431.670	9880	12698	137	10286.840	9824	11388	117	10109.752	9870	10988	74	10344.676	9852	11911	45	10758.955	9629	12147	72	10219.611	9862	10988	108	10225.407	9889	12491	65	10030.415	9870	10723	82	10271.585	9873	11477	70	10180.200	9899	11012	100	10184.440	9853	11144	90	10196.511	9815	11472	94
389	94	10254.617	9766	12324	137	10195.365	9726	11362	117	10150.889	9899	10892	74	10092.189	9809	11155	45	10957.756	9950	12600	72	10193.333	9759	11126	108	10249.176	9877	11803	65	10063.554	9864	11057	82	10364.573	9763	11751	70	10244.900	9846	11144	100	10199.250	9817	11128	90	10182.500	9860	10843	94
390	94	10314.319	9758	13022	137	10187.204	9838	11254	117	10164.000	9845	12338	74	10299.324	9868	11809	45	10626.022	9809	12839	72	10365.042	9833	11503	108	10213.417	9849	11971	65	10298.477	9813	11359	82	10303.598	9819	11112	70	10236.857	9828	11482	100	10187.760	9834	11206	90	10090.211	9896	10684	94
391	94	10294.809	9729	12101	137	10183.132	9858	11717	117	10233.111	9791	11583	74	10152.581	9928	10903	45	10811.066	9897	12253	72	10206.848	9865	11473	108	10177.352	9862	12410	65	10057.339	9847	10939	82	10330.854	9792	11389	70	10241.586	9848	11145	100	10224.110	9752	11495	90	10148.878	9879	10987	94
392	94	10294.063	9840	11321	137	10258.912	9839	11597	117	10117.068	9828	10980	74	10083.716	9905	10689	45	10922.155	9815	13599	72	10237.098	9765	11081	108	10192.186	9847	11200	65	10119.216	9905	10898	82	10295.976	9871	11665	70	10228.942	9869	11232	100	10176.380	9797	11762	90	10133.845	9790	11271	94
393	94	10219.074	9860	12364	137	10243.292	9864	11283	117	10129.504	9888	11117	74	10181.297	9856	10766	45	10680.289	9803	13161	72	10248.277	9849	11015	108	10285.759	9809	11916	65	10017.339	9818	10452	82	10338.951	9898	11895	70	10202.271	9781	10984	100	10259.990	9820	12323	90	10202.200	9777	11446	94
394	94	10278.904	9726	12495	137	10223.803	9798	11814	117	10147.829	9879	11301	74	10208.959	9900	11599	45	10425.934	9912	11304	72	10288.417	9857	11673	108	10125.787	9895	11421	65	10089.770	9883	10827	82	10464.451	9849	11977	70	10187.157	9923	12578	100	10145.560	9863	10949	90	10165.978	9861	11407	94
395	94	10278.202	9897	11995	137	10238.693	9829	11510	117	10191.649	9850	11413	74	10262.108	9756	12183	45	10672.533	9957	12199	72	10098.611	9880	10494	108	10218.167	9887	11975	65	10066.907	9881	10888	82	10435.036	9796	11807	70	10293.343	9867	11366	100	10159.820	9835	11117	90	10203.878	9882	11119	94
396	94	10269.968	9853	11562	137	10177.599	9839	11125	117	10145.692	9828	11488	74	10238.122	9780	11452	45	10747.134	9891	12764	72	10215.542	9868	11550	108	10230.102	9906	12828	65	10098.093	9862	10895	82	10487.671	9834	11373	70	10105.800	9872	11092	100	10350.590	9811	11581	90	10215.855	9849	10919	94
397	94	10156.724	9868	11481	137	10177.773	9832	11113	117	10158.966	9868	11302	74	10254.216	9853	11082	45	10633.134	9983	11794	72	10182.556	9860	10729	108	10161.074	9891	11942	65	10090.200	9780	11458	82	10393.488	9756	11825	70	10262.500	9843	11340	100	10153.230	9893	11116	90	10229.056	9888	11489	94
398	94	10289.330	9805	11703	137	10159.467	9797	11135	117	10205.906	9890	11816	74	10149.811	9898	11578	45	10619.467	9928	12598	72	10150.486	9894	11650	108	10219.046	9904	12280	65	10000.016	9876	10459	82	10321.609	9860	11854	70	10180.771	9895	11532	100	10227.640	9794	11388	90	10144.167	9869	11201	94
399	94	10207.043	9822	11811	137	10152.445	9876	11185	117	10194.777	9738	11464	74	10293.892	9834	11731	45	10753.711	9829	12046	72	10210.361	9827	10949	108	10203.686	9894	11692	65	10098.262	9698	11599	82	10246.366	9831	11008	70	10208.172	9788	11261	100	10174.690	9870	11244	90	10231.178	9944	11682	94
400	94	10221.937	9741	12237	137	10211.569	9820	11547	117	10161.846	9846	10778	74	10244.608	9887	11438	45	10547.889	9826	12444	72	10188.458	9901	10833	108	10294.473	9864	11930	65	10044.123	9914	11580	82	10259.280	9878	11449	70	10217.786	9812	11594	100	10180.700	9786	11002	90	10176.855	9866	11579	94
401	94	10186.255	9892	11034	137	10137.840	9841	11212	117	10099.829	9892	11110	74	10146.405	9778	11162	45	10521.733	9941	12179	72	10201.639	9747	11331	108	10290.148	9772	12146	65	10065.692	9889	10907	82	10259.049	9862	11005	70	10175.143	9855	11532	100	10156.540	9890	10949	90	10143.812	9803	10758	94
402	94	10135.617	9873	10980	137	10277.649	9770	11888	117	10098.367	9822	11022	74	10072.257	9862	10807	45	10833.045	9910	13589	72	10209.208	9858	11557	108	10278.083	9782	11871	65	10021.046	9858	10742	82	10241.415	9799	12083	70	10264.357	9875	11228	100	10157.100	9843	11150	90	10181.233	9826	11239	94
403	94	10207.159	9892	11175	137	10136.687	9857	11044	117	10226.367	9826	11366	74	10095.135	9807	10938	45	10540.645	9879	11686	72	10240.833	9834	11183	108	10199.519	9845	11212	65	10090.984	9874	11059	82	10266.109	9854	12076	70	10378.871	9876	12186	100	10234.940	9867	12722	90	10188.178	9794	11657	94
404	94	10111.139	9825	11468	137	10184.212	9756	11379	117	10099.376	9845	11152	74	10191.297	9893	11389	45	10657.711	9831	13244	72	10190.625	9731	12218	108	10250.009	9888	12318	65	10030.631	9843	10325	82	10237.731	9922	11139	70	10158.515	9900	11073	100	10216.970	9826	11117	90	10138.256	9854	10982	94
405	94	10177.096	9885	11331	137	10072.796	9865	10918	117	10145.043	9908	10897	74	10169.027	9862	11712	45	10291.000	9892	11579	72	10149.375	9836	11188	108	10286.102	9891	12259	65	10052.477	9902	10931	82	10222.024	9824	11188	70	10143.472	9893	11092	100	10215.860	9853	11202	90	10150.233	9775	11391	94
406	94	10177.809	9852	10868	137	10164.336	9802	11564	117	10161.932	9800	10917	74	10288.865	9841	11228	45	10483.467	9856	12593	72	10143.514	9900	11052	108	10117.648	9843	10994	65	10053.770	9899	11257	82	10287.988	9741	11706	70	10315.600	9791	11527	100	10209.680	9800	11674	90	10060.223	9820	10591	94
407	94	10159.191	9833	11205	137	10258.168	9827	12068	117	10104.923	9871	10936	74	10247.271	9857	11252	45	10507.089	9822	11996	72	10181.500	9912	11245	108	10331.639	9771	12891	65	10043.339	9858	10955	82	10286.951	9912	13143	70	10076.686	9901	10931	100	10197.390	9884	10960	90	10120.789	9912	10876	94
408	94	10150.787	9842	11228	137	10165.285	9854	12149	117	10135.120	9845	10959	74	10172.243	9813	11246	45	10434.556	9852	11794	72	10201.931	9834	11326	108	10241.759	9879	11396	65	10036.308	9905	10550	82	10171.720	9837	11241	70	10214.371	9838	11159	100	10228.440	9755	11382	90	10093.655	9831	11085	94
409	94	10190.617	9838	10863	137	10148.643	9901	11138	117	10105.103	9912	12088	74	10142.541	9802	10939	45	10555.511	9900	13039	72	10263.723	9869	11062	108	10272.277	9899	12477	65	10058.000	9856	10805	82	10169.671	9835	11481	70	10248.442	9897	11817	100	10154.790	9837	11047	90	10158.878	9911	10925	94
410	94	10174.819	9911	10955	137	10121.256	9772	11493	117	10114.162	9835	10905	74	10168.486	9822	11312	45	10338.978	9932	11668	72	10130.431	9897	11508	108	10252.361	9780	12641	65	10045.246	9755	10877	82	10091.256	9903	10737	70	10218.286	9792	11381	100	10163.840	9779	11222	90	10123.589	9842	10896	94
411	94	10130.479	9891	10972	137	10178.752	9781	11332	117	10110.692	9864	10841	74	10185.514	9845	10916	45	10469.889	9915	12380	72	10188.181	9905	11044	108	10104.167	9740	12139	65	10013.292	9837	10354	82	10330.805	9831	11772	70	10241.757	9777	11308	100	10236.650	9879	11591	90	10111.578	9845	11313	94
412	94	10120.734	9855	10991	137	10125.781	9892	11644	117	10102.932	9887	11310	74	10234.257	9895	11296	45	10606.578	9886	11513	72	10328.486	9878	12011	108	10196.806	9824	12131	65	10057.508	9877	11010	82	10307.366	9883	12111	70	10245.058	9813	11488	100	10236.830	9870	11826	90	10179.800	9849	10920	94
413	94	10185.904	9839	11769	137	10259.080	9883	11544	117	10236.701	9829	10982	74	10164.392	9834	11368	45	10456.134	9836	11744	72	10254.083	9843	11697	108	10239.824	9819	12190	65	10126.508	9915	11098	82	10359.305	9872	11866	70	10122.543	9827	10853	100	10279.950	9817	12815	90	10143.188	9820	11304	94
414	94	10167.947	9847	11043	137	10478.117	9730	12673	117	10138.401	9874	11086	74	10191.122	9871	11019	45	10225.111	9855	11662	72	10173.917	9876	11647	108	10139.407	9873	12114	65	10063.230	9912	11016	82	10665.024	9886	13045	70	10149.929	9824	10916	100	10286.060	9742	11790	90	10379.800	9874	12060	94
415	94	10123.287	9830	10922	137	10373.044	9858	11543	117	10159.385	9788	11149	74	10192.716	9910	11205	45	10437.422	9942	11805	72	10223.723	9872	11674	108	10146.037	9894	12536	65	10163.431	9890	11225	82	10719.744	9932	14011	70	10149.214	9856	11214	100	10295.110	9748	12823	90	10367.056	9816	11745	94
416	94	10061.521	9894	10507	137	10459.723	9821	12897	117	10179.641	9835	11353	74	10077.554	9870	11287	45	10406.889	9926	11848	72	10255.431	9925	11656	108	10100.769	9892	11179	65	10140.000	9831	11690	82	10639.024	9834	14756	70	10308.500	9812	11598	100	10159.440	9869	11136	90	10330.600	9851	12817	94
417	94	10159.830	9821	10990	137	10312.993	9868	11847	117	10111.214	9809	11126	74	10118.352	9861	11160	45	10499.645	9913	13512	72	10279.027	9821	11650	108	10128.936	9887	11636	65	10179.600	9901	11354	82	10772.085	9900	13444	70	10236.900	9870	12642	100	10151.340	9895	11214	90	10297.611	9624	12433	94
418	94	10167.276	9865	11169	137	10395.643	9701	11690	117	10172.291	9768	11443	74	10244.271	9868	11182	45	10433.312	9896	11500	72	10122.111	9879	10860	108	10075.574	9869	10926	65	10088.661	9906	10882	82	10597.939	9764	12255	70	10241.929	9823	11573	100	10238.370	9840	10917	90	10256.723	9785	12142	94
419	94	10167.830	9859	11506	137	10271.489	9808	11958	117	10188.880	9741	11373	74	10149.784	9880	11813	45	10329.733	9854	11555	72	10273.444	9840	11820	108	10185.907	9829	12066	65	10101.831	9852	11176	82	10534.476	9762	12703	70	10283.485	9885	11405	100	10169.510	9788	11498	90	10246.700	9854	11578	94
420	94	10267.351	9822	11357	137	10218.920	9774	11461	117	10148.188	9877	11376	74	10201.054	9878	11409	45	10282.600	9740	11349	72	10240.000	9861	11318	108	10089.769	9847	11112	65	10087.077	9917	10986	82	10509.731	9815	13127	70	10232.929	9875	11181	100	10187.140	9759	11349	90	10183.111	9830	11554	94
421	94	10150.415	9834	11343	137	10184.109	9752	11267	117	10219.068	9808	11121	74	10199.473	9829	11062	45	10406.155	9901	11843	72	10254.139	9864	11238	108	10053.843	9844	10968	65	10061.031	9830	10768	82	10593.391	9891	13336	70	10263.371	9881	11274	100	10174.620	9884	11045	90	10302.733	9842	11891	94
422	94	10174.713	9854	12049	137	10183.438	9862	11063	117	10250.128	9756	11669	74	10255.648	9868	11827	45	10331.667	9919	11906	72	10207.556	9906	11304	108	10182.019	9850	11789	65	10025.339	9904	10585	82	10325.098	9878	12245	70	10131.286	9871	11223	100	10124.360	9889	10686	90	10196.134	9810	11502	94
423	94	10163.543	9785	11078	137	10219.635	9778	11445	117	10229.230	9771	11461	74	10313.405	9766	11755	45	10307.022	9839	11107	72	10325.431	9854	11956	108	10063.936	9879	10742	65	10055.631	9834	10744	82	10305.769	9860	11999	70	10139.200	9877	11237	100	10229.460	9824	11220	90	10152.878	9795	11332	94
424	94	10188.563	9878	11297	137	10267.496	9850	11264	117	10096.180	9902	11780	74	10171.959	9899	11300	45	10263.066	9839	11718	72	10321.848	9823	11088	108	10187.861	9837	11489	65	10029.415	9744	11290	82	10341.415	9792	11484	70	10175.800	9871	10832	100	10362.010	9874	12142	90	10120.989	9850	10677	94
425	94	10194.702	9901	12065	137	10282.467	9859	11894	117	10149.914	9863	11335	74	10273.203	9773	11272	45	10518.845	9826	12844	72	10207.027	9873	11327	108	10118.139	9859	11242	65	10074.893	9882	11125	82	10457.756	9771	11903	70	10330.558	9801	12439	100	10225.390	9865	12177	90	10359.200	9865	12003	94
426	94	10179.904	9842	11135	137	10281.920	9869	11887	117	10208.599	9744	11080	74	10144.000	9850	10826	45	10298.711	9912	11265	72	10267.723	9854	11475	108	10122.981	9803	10729	65	10086.400	9884	11349	82	10453.598	9866	12217	70	10248.143	9809	11299	100	10378.860	9918	12648	90	10201.200	9898	11971	94
427	94	10101.798	9876	10883	137	10429.080	9745	11861	117	10196.034	9829	10882	74	10219.771	9724	11118	45	10444.312	9923	11671	72	10193.333	9875	10973	108	10184.157	9807	12581	65	10103.907	9921	11056	82	10671.464	9799	12126	70	10231.300	9904	11016	100	10510.980	9816	13245	90	10195.078	9846	13372	94
428	94	10351.532	9753	12641	137	10475.401	9766	12370	117	10188.521	9866	11151	74	10139.703	9801	11126	45	10369.489	9900	11903	72	10184.598	9882	11089	108	10172.777	9793	12330	65	10028.415	9891	10593	82	10576.220	9642	12571	70	10244.086	9869	11143	100	10387.480	9842	11416	90	10196.089	9862	11784	94
429	94	10293.468	9833	11765	137	10991.204	9945	13760	117	10186.009	9788	11213	74	10124.014	9829	10733	45	10659.600	9929	12705	72	10287.361	9904	11547	108	10148.611	9788	11695	65	10134.877	9846	10601	82	11019.951	9797	13483	70	10293.571	9771	11390	100	11050.720	9635	13456	90	10566.511	9836	12904	94
430	94	10215.224	9890	11521	137	10987.233	9709	13688	117	10152.428	9855	11805	74	10272.257	9860	12619	45	10575.578	9920	11382	72	10179.833	9859	11442	108	10257.491	9863	11850	65	10071.323	9897	10602	82	11227.646	10004	17885	70	10394.472	9781	11318	100	11040.160	9900	15015	90	10773.422	9673	12692	94
431	94	10230.479	9872	11427	137	10848.431	9879	12682	117	10179.889	9787	10953	74	10274.797	9920	11616	45	10689.111	9854	12289	72	10335.902	9899	10978	108	10106.731	9892	10892	65	10126.031	9795	11353	82	11004.634	9940	13824	70	10402.657	9889	11716	100	11049.470	9707	13349	90	10399.655	9849	11699	94
432	94	10446.053	9418	13078	137	10760.868	9850	12927	117	10150.889	9803	11121	74	10187.635	9808	11576	45	10569.600	9874	12125	72	10319.473	9817	12383	108	10134.352	9878	12019	65	10061.815	9873	10563	82	10591.976	9837	12916	70	10473.914	9796	11726	100	10709.810	9906	13725	90	10460.733	9648	12842	94
433	94	10360.468	9791	12223	137	10764.723	9848	13625	117	10274.000	9797	12183	74	10099.378	9853	11234	45	10634.022	9851	12195	72	10278.292	9869	11577	108	10088.102	9815	10976	65	10058.538	9906	11113	82	10840.976	9477	13987	70	10290.843	9908	10944	100	10730.580	9952	12362	90	10452.723	9856	11605	94
434	94	10383.361	9896	12669	137	10638.548	9892	12443	117	10136.948	9874	10912	74	10117.446	9815	10813	45	10549.777	9840	11931	72	10267.819	9843	12121	108	10146.583	9771	11824	65	10133.815	9847	12019	82	10755.109	9980	12976	70	10245.957	9863	11617	100	10611.200	9767	13174	90	10367.866	9901	11961	94
435	94	10350.702	9868	11680	137	10499.183	9774	11835	117	10262.606	9821	11256	74	10256.162	9781	11457	45	10417.556	9851	11497	72	10290.625	9862	11478	108	10061.083	9858	11535	65	10042.754	9847	10594	82	10635.085	9956	12506	70	10362.386	9867	12194	100	10428.010	9838	11949	90	10252.467	9839	12054	94
436	94	10377.074	9861	12026	137	10492.861	9841	13761	117	10203.308	9880	11047	74	10156.946	9831	11063	45	10611.312	9814	12656	72	10305.375	9759	11424	108	10170.019	9869	11571	65	10000.154	9712	10624	82	10468.354	9901	12536	70	10288.729	9867	12631	100	10565.580	9829	11879	90	10295.655	9821	11023	94
437	94	10325.915	9656	12005	137	10537.175	9856	12187	117	10163.727	9679	11011	74	10090.405	9835	10989	45	10597.489	9762	12107	72	10302.583	9843	11529	108	10192.444	9865	11209	65	10007.431	9859	10315	82	10625.024	9836	12738	70	10240.500	9931	11173	100	10436.960	9934	12413	90	10249.022	9864	11221	94
438	94	10398.255	9830	11835	137	10368.920	9840	12350	117	10231.291	9815	12222	74	10219.148	9857	11326	45	10420.045	9920	12242	72	10294.306	9757	11173	108	10187.231	9556	12390	65	10061.646	9842	10898	82	10414.476	9897	11949	70	10300.472	9826	11407	100	10357.830	9915	12312	90	10192.066	9737	11396	94
439	94	10381.319	9883	11830	137	10310.993	9850	12900	117	10145.273	9887	11170	74	10397.595	9733	12723	45	10682.223	10048	11667	72	10319.917	9849	11655	108	10153.907	9786	11064	65	10079.308	9854	10768	82	10642.866	9928	12608	70	10308.914	9927	11054	100	10185.750	9814	11425	90	10168.444	9894	10745	94
440	94	10579.883	9779	12525	137	10344.832	9888	13099	117	10203.521	9862	11334	74	10223.878	9841	11752	45	10590.467	9896	11950	72	10188.764	9825	11494	108	10175.306	9852	11335	65	10122.462	9801	10887	82	10511.158	9920	12059	70	10254.857	9897	11196	100	10299.600	9869	12379	90	10210.122	9887	11448	94
441	94	10493.074	9925	12584	137	10315.109	9894	12236	117	10143.991	9805	12249	74	10292.229	9907	11258	45	10381.400	9791	11632	72	10191.764	9913	11272	108	10153.814	9850	11820	65	10092.277	9828	11295	82	10412.549	9721	11321	70	10323.414	9890	11291	100	10202.280	9777	11679	90	10185.167	9769	11482	94
442	94	10361.574	9826	11784	137	10273.475	9876	12721	117	10159.034	9876	11693	74	10161.771	9865	11582	45	10587.688	9737	12421	72	10116.652	9908	12038	108	10286.963	9894	12016	65	10014.431	9916	10608	82	10435.036	9819	11597	70	10349.843	9910	11487	100	10269.320	9869	11873	90	10159.578	9901	11400	94
443	94	10298.202	9736	12366	137	10324.299	9823	12063	117	10097.547	9841	11683	74	10138.284	9885	11117	45	10701.312	9692	12053	72	10129.792	9883	10754	108	10171.593	9911	11223	65	10039.446	9899	10793	82	10377.976	9866	11532	70	10238.558	9834	11319	100	10275.100	9854	11423	90	10161.733	9829	11124	94
444	94	10386.670	9906	12147	137	10340.059	9815	12203	117	10156.752	9866	11501	74	10219.148	9856	11494	45	10360.066	9863	11474	72	10234.708	9804	11806	108	10176.814	9844	11787	65	10026.907	9879	10612	82	10329.024	9851	12423	70	10264.558	9846	11215	100	10214.570	9866	11466	90	10195.922	9851	11263	94
445	94	10315.532	9898	12533	137	10268.227	9826	11653	117	10159.282	9712	11335	74	10128.392	9825	11344	45	10487.756	9848	13464	72	10319.181	9841	11861	108	10057.250	9837	10851	65	10057.262	9883	10465	82	10306.317	9771	11821	70	10422.871	9835	12309	100	10361.930	9791	12574	90	10234.622	9856	11320	94
446	94	10455.670	9867	12083	137	10261.861	9802	12022	117	10064.325	9871	11240	74	10248.771	9825	12460	45	10642.066	9856	12437	72	10202.583	9900	11709	108	10090.759	9841	11136	65	10166.770	9857	11563	82	10421.098	9955	11872	70	10339.314	9915	12449	100	10360.630	9717	11477	90	10133.989	9882	10881	94
447	94	10319.606	9780	12478	137	10278.825	9807	12342	117	10166.948	9817	11028	74	10168.041	9757	11836	45	10593.711	9872	11578	72	10262.792	9864	12030	108	10239.064	9872	11825	65	10070.723	9840	11260	82	10223.476	9873	12424	70	10280.000	9822	11518	100	10307.860	9861	12171	90	10155.955	9890	11550	94
448	94	10398.883	9806	12654	137	10280.277	9855	12062	117	10082.333	9852	10762	74	10260.514	9855	11838	45	10585.400	9952	11638	72	10382.181	9846	11978	108	10141.306	9845	12312	65	10141.600	9787	11075	82	10289.634	9827	11711	70	10246.942	9818	11495	100	10219.300	9914	11453	90	10121.312	9914	11911	94
449	94	10343.532	9870	12071	137	10246.416	9873	12156	117	10134.239	9906	11512	74	10263.703	9816	11928	45	10410.111	9834	12707	72	10302.431	9885	12546	108	10154.444	9842	11954	65	10124.738	9874	11332	82	10348.122	9738	11841	70	10250.857	9801	11234	100	10258.860	9841	11342	90	10140.312	9915	10977	94
450	94	10346.404	9809	12433	137	10192.876	9831	12493	117	10180.394	9809	11332	74	10152.189	9900	11574	45	10641.467	9951	12121	72	10315.889	9859	11960	108	10120.991	9901	11067	65	10022.107	9857	10771	82	10317.793	9874	12386	70	10125.015	9861	11161	100	10243.780	9885	10903	90	10102.444	9888	10621	94
451	94	10374.543	9799	12034	137	10243.628	9805	11696	117	10125.196	9803	10992	74	10103.622	9830	11381	45	10484.600	9834	11642	72	10315.652	9778	11432	108	10114.037	9850	11150	65	10058.508	9900	10657	82	10268.524	9812	11751	70	10428.286	9918	12472	100	10253.260	9879	11277	90	10130.655	9818	11038	94
452	94	10366.468	9856	11611	137	10160.277	9884	11581	117	10128.812	9841	11146	74	10129.500	9886	11282	45	10533.622	9907	12484	72	10327.375	9942	11695	108	10203.046	9870	11405	65	10065.154	9901	10603	82	10329.634	9772	11301	70	10182.129	9856	11339	100	10239.580	9857	11062	90	10115.223	9833	11501	94
453	94	10280.437	9859	11909	137	10184.073	9834	11471	117	10168.342	9882	11544	74	10221.689	9900	11240	45	10785.845	9943	12573	72	10176.708	9882	11330	108	10087.000	9775	10746	65	10110.631	9886	11046	82	10325.073	9866	11163	70	10241.214	9815	11364	100	10254.960	9868	12214	90	10154.655	9867	11095	94
454	94	10389.851	9778	11726	137	10238.811	9857	12002	117	10199.880	9813	11747	74	10190.284	9831	11354	45	10761.045	9780	12448	72	10284.361	9866	11112	108	10117.963	9842	10853	65	10073.708	9859	11154	82	10199.183	9883	11125	70	10236.515	9849	11146	100	10160.760	9855	11111	90	10192.111	9851	11746	94
455	94	10277.745	9832	11913	137	10173.956	9789	11657	117	10135.838	9863	10772	74	10102.284	9855	11303	45	10557.777	9840	12441	72	10221.973	9857	10958	108	10185.963	9842	11144	65	10089.723	9888	10906	82	10232.439	9920	11089	70	10123.000	9854	10856	100	10212.630	9779	11052	90	10090.056	9839	10954	94
456	94	10260.298	9898	11124	137	10202.715	9848	11873	117	10168.018	9808	11382	74	10116.757	9881	10698	45	10457.400	9906	12009	72	10313.458	9820	11230	108	10147.194	9896	11364	65	10084.123	9914	10695	82	10137.231	9834	11313	70	10272.400	9797	12345	100	10162.490	9837	11010	90	10127.700	9876	11113	94
457	94	10175.234	9772	11280	137	10158.153	9849	11690	117	10242.948	9820	11444	74	10191.973	9826	11083	45	10622.045	9809	12234	72	10311.431	9854	11873	108	10131.194	9837	11218	65	10075.016	9893	10877	82	10390.109	9794	12452	70	10128.243	9871	10900	100	10291.900	9829	11616	90	10152.411	9869	11324	94
458	94	10281.447	9789	12172	137	10137.599	9809	11188	117	10157.786	9830	11274	74	10170.014	9815	11284	45	10471.223	9925	11672	72	10244.125	9896	11844	108	10216.602	9813	12362	65	10109.661	9870	10885	82	10265.842	9819	11204	70	10218.672	9884	11072	100	10140.090	9817	10800	90	10144.578	9904	11028	94
459	94	10157.457	9897	11444	137	10150.796	9902	12301	117	10103.376	9853	11009	74	10225.162	9874	11368	45	10599.333	9889	12092	72	10118.569	9834	10998	108	10199.944	9827	11663	65	10094.323	9850	10870	82	10318.280	9916	11443	70	10377.414	9876	11679	100	10214.320	9890	11714	90	10085.478	9882	10912	94
460	94	10216.383	9890	11590	137	10114.256	9850	10911	117	10260.196	9895	11553	74	10228.824	9866	11916	45	10512.511	9819	11944	72	10276.486	9809	11217	108	10224.361	9549	12931	65	10067.154	9844	10779	82	10335.951	9796	11933	70	10320.071	9841	11612	100	10289.860	9744	11443	90	10115.600	9828	11092	94
461	94	10247.426	9906	12516	137	10190.854	9796	11302	117	10086.556	9854	10704	74	10337.446	9884	13058	45	10248.289	9841	11486	72	10225.111	9870	10974	108	10173.120	9743	11661	65	10082.984	9861	10782	82	10251.329	9931	11053	70	10334.114	9897	11270	100	10302.410	9838	11844	90	10185.733	9812	11197	94
462	94	10167.904	9864	11181	137	10190.920	9857	11062	117	10072.273	9888	10739	74	10170.757	9908	11344	45	10237.000	9923	11291	72	10222.098	9880	11273	108	10153.370	9867	13093	65	10046.185	9886	11226	82	10214.488	9846	11252	70	10355.429	9773	11701	100	10235.870	9804	11270	90	10127.022	9823	11334	94
463	94	10250.830	9795	11496	137	10137.788	9756	11305	117	10184.538	9691	11230	74	10193.811	9779	11771	45	10401.022	9878	11893	72	10217.611	9794	11227	108	10200.630	9856	12629	65	10045.062	9896	10522	82	10263.269	9841	12060	70	10256.100	9868	10809	100	10245.170	9789	11620	90	10094.800	9839	10808	94
464	94	10196.639	9739	11383	137	10175.817	9857	11229	117	10224.761	9795	11275	74	10189.486	9782	11349	45	10411.045	9949	11999	72	10195.973	9898	11156	108	10309.667	9867	12419	65	10014.246	9821	10696	82	10255.427	9815	11759	70	10214.371	9837	11445	100	10237.880	9730	11097	90	10208.345	9817	11611	94
465	94	10212.563	9846	11502	137	10128.307	9869	11006	117	10274.128	9872	11902	74	10213.622	9859	11445	45	10861.244	9890	12533	72	10266.402	9872	11255	108	10159.759	9809	11271	65	10065.400	9863	10694	82	10164.231	9818	11333	70	10297.000	9832	11715	100	10230.320	9808	11228	90	10091.833	9862	10818	94
466	94	10170.989	9822	11222	137	10166.000	9889	12896	117	10133.513	9876	10833	74	10265.729	9757	12342	45	10710.378	9902	13113	72	10274.181	9760	11048	108	10204.769	9795	11329	65	10050.046	9858	11055	82	10139.012	9892	11200	70	10176.800	9892	11052	100	10173.510	9840	10677	90	10156.489	9875	11226	94
467	94	10189.457	9804	11526	137	10104.519	9851	11647	117	10156.444	9853	11161	74	10205.743	9865	11086	45	10348.600	9909	12709	72	10227.194	9849	11612	108	10207.333	9767	11394	65	10029.123	9891	10648	82	10138.707	9877	11310	70	10215.000	9865	11614	100	10265.010	9845	11451	90	10146.244	9756	11668	94
468	94	10241.351	9806	11679	137	10127.285	9844	11095	117	10155.052	9893	11236	74	10258.135	9839	11204	45	10454.489	9924	12025	72	10239.681	9725	11321	108	10259.306	9871	12366	65	10098.738	9886	11080	82	10269.439	9867	11266	70	10210.300	9872	11305	100	10149.240	9872	11058	90	10122.178	9812	11755	94
469	94	10264.989	9761	11531	137	10168.409	9857	11984	117	10081.948	9803	11658	74	10186.608	9894	11215	45	10423.645	9800	12136	72	10195.611	9834	10981	108	10282.130	9803	12079	65	10055.323	9881	10731	82	10170.780	9725	11291	70	10312.614	9775	11303	100	10252.430	9826	11179	90	10148.688	9833	11330	94
470	94	10229.117	9868	11434	137	10098.204	9839	11605	117	10153.111	9813	11214	74	10204.419	9764	11743	45	10288.800	9949	11033	72	10209.139	9863	11001	108	10209.574	9867	11788	65	10019.107	9869	10682	82	10378.536	9882	11546	70	10202.871	9878	11454	100	10158.730	9878	11397	90	10117.167	9878	11952	94
471	94	10160.479	9896	10885	137	10145.168	9758	11532	117	10132.649	9854	11689	74	10276.554	9863	11242	45	10616.355	9887	12633	72	10401.000	9874	12469	108	10193.352	9852	12337	65	10100.339	9791	10813	82	10210.402	9859	11302	70	10333.015	9868	12817	100	10142.350	9903	11054	90	10106.355	9809	11442	94
472	94	10325.117	9845	11892	137	10095.584	9823	11139	117	10230.086	9840	11313	74	10253.473	9905	12265	45	10463.489	9885	12086	72	10257.527	9896	11412	108	10203.436	9810	11341	65	10067.600	9837	10775	82	10187.427	9859	11262	70	10151.985	9849	11146	100	10245.270	9911	11218	90	10095.155	9827	10634	94
473	94	10157.659	9771	11569	137	10127.759	9781	11447	117	10095.444	9914	11181	74	10158.811	9838	10761	45	10616.777	9956	11506	72	10227.027	9862	11700	108	10215.907	9835	12398	65	10075.339	9891	10930	82	10237.464	9794	11423	70	10087.472	9874	11056	100	10168.890	9824	11214	90	10083.145	9842	10532	94
474	94	10262.574	9844	11505	137	10163.679	9816	11493	117	10194.649	9776	11309	74	10188.852	9859	11512	45	10421.822	9845	11547	72	10206.181	9887	11107	108	10173.796	9902	11808	65	10074.646	9882	11429	82	10473.780	9760	11801	70	10239.071	9823	11268	100	10173.060	9909	11498	90	10093.312	9872	11154	94
475	94	10236.085	9811	11128	137	10118.635	9858	11277	117	10186.675	9707	11118	74	10140.838	9907	10923	45	10447.111	9873	11143	72	10258.652	9839	11682	108	10153.481	9868	12230	65	9990.308	9918	10195	82	10262.817	9924	11119	70	10109.558	9860	11143	100	10276.740	9878	11128	90	10072.545	9862	11433	94
476	94	10182.861	9870	11442	137	10178.737	9862	11388	117	10156.804	9839	10886	74	10171.027	9923	11366	45	10375.467	9807	12155	72	10147.848	9885	10945	108	10187.556	9730	11745	65	10039.754	9909	10472	82	10211.720	9794	11205	70	10118.286	9887	10925	100	10224.680	9854	11466	90	10072.978	9895	11473	94
477	94	10227.159	9855	10946	137	10093.233	9876	10908	117	10165.146	9835	11123	74	10077.689	9918	10553	45	10600.845	9889	11898	72	10315.361	9802	11782	108	10145.936	9844	11612	65	10046.938	9919	10637	82	10255.829	9867	11321	70	10236.558	9867	11555	100	10128.320	9873	11056	90	10060.223	9905	11308	94
478	94	10196.851	9829	11401	137	10175.649	9853	11699	117	10171.018	9851	11132	74	10176.959	9802	11502	45	10466.622	9930	12182	72	10269.306	9787	11550	108	10124.223	9897	11317	65	10044.154	9843	11000	82	10288.256	9740	11518	70	10219.900	9846	11247	100	10193.060	9908	11154	90	10033.611	9897	10676	94
479	94	10190.532	9848	11688	137	10172.519	9755	11277	117	10185.385	9841	11471	74	10125.905	9879	11286	45	10450.845	9903	11934	72	10211.625	9872	10928	108	10179.500	9816	12192	65	10043.646	9907	11113	82	10176.927	9791	11678	70	10125.929	9891	11001	100	10231.270	9894	11384	90	10131.700	9871	11091	94
480	94	10184.574	9780	11153	137	10180.956	9806	11321	117	10118.248	9832	10973	74	10128.757	9881	11307	45	10410.312	9923	11858	72	10185.723	9817	11888	108	10104.852	9894	11491	65	10041.369	9908	10463	82	10204.634	9888	11157	70	10103.972	9869	10857	100	10168.450	9840	11144	90	10093.178	9860	11130	94
481	94	10197.659	9859	11193	137	10113.729	9873	11912	117	10146.761	9842	11392	74	10224.229	9840	11307	45	10293.200	9801	11552	72	10367.444	9812	12132	108	10252.787	9875	12525	65	10045.692	9889	10419	82	10186.293	9820	10867	70	10173.300	9821	10990	100	10152.420	9854	11264	90	10085.134	9875	10687	94
482	94	10246.500	9817	11897	137	10124.701	9836	11136	117	10163.171	9807	10954	74	10205.378	9886	11270	45	10304.244	9897	12006	72	10492.848	9947	12611	108	10124.796	9810	11396	65	10041.216	9865	10696	82	10211.317	9878	11504	70	10260.914	9873	11004	100	10151.860	9827	10883	90	10172.267	9741	11551	94
483	94	10161.000	9840	11159	137	10157.489	9877	11749	117	10078.718	9762	10982	74	10235.473	9902	11282	45	10309.289	9880	11820	72	10525.527	9839	12246	108	10162.343	9805	12372	65	10072.369	9899	10696	82	10295.891	9758	12413	70	10223.414	9869	11178	100	10178.090	9753	11404	90	10142.634	9836	11023	94
484	94	10258.904	9804	12038	137	10093.212	9858	11277	117	10150.257	9763	11075	74	10304.852	9764	11601	45	10381.866	9664	12352	72	10646.514	9886	13210	108	10150.843	9913	11536	65	10116.861	9852	10604	82	10370.500	9827	12262	70	10192.543	9809	11481	100	10203.020	9805	11062	90	10087.244	9883	10835	94
485	94	10132.563	9871	11658	137	10177.277	9775	11372	117	10144.394	9858	11513	74	10263.729	9833	11745	45	10364.333	9774	12101	72	10713.764	9860	13522	108	10130.814	9756	12055	65	10052.216	9903	10643	82	10358.342	9923	11856	70	10164.828	9897	11331	100	10176.750	9672	11330	90	10095.400	9889	11151	94
486	94	10174.861	9833	11503	137	10142.854	9687	11894	117	10115.230	9834	10716	74	10330.689	9807	11297	45	10316.333	9899	11331	72	10722.723	9852	12442	108	10153.037	9852	11490	65	10103.369	9901	11054	82	10437.683	9874	12345	70	10177.543	9899	11428	100	10169.430	9847	11177	90	10148.744	9765	10834	94
487	94	10179.245	9840	11888	137	10213.891	9839	11499	117	10174.966	9839	11526	74	10347.122	9864	11488	45	10390.667	9912	11489	72	10450.069	9922	13789	108	10126.537	9857	11705	65	10088.477	9902	10579	82	10314.902	9895	11696	70	10233.000	9848	11346	100	10312.900	9807	11525	90	10111.122	9840	11061	94
488	94	10283.234	9844	11840	137	10205.643	9782	11820	117	10236.556	9742	12146	74	10219.135	9866	11295	45	10277.022	9904	11753	72	10576.500	9884	13011	108	10088.444	9815	11426	65	10146.462	9890	11072	82	10172.805	9865	11672	70	10135.457	9822	11603	100	10262.450	9801	11336	90	10188.078	9875	12007	94
489	94	10268.266	9893	11665	137	10250.204	9889	11616	117	10228.854	9799	11514	74	10248.689	9898	11260	45	10329.711	9856	11301	72	10625.319	9866	12116	108	10131.667	9873	11889	65	10056.815	9870	10899	82	10249.256	9875	11131	70	10238.114	9779	11988	100	10316.600	9856	11804	90	10257.777	9783	11362	94
490	94	10270.574	9795	11128	137	10197.773	9844	11881	117	10083.162	9864	11070	74	10281.176	9858	11528	45	10244.777	9873	11112	72	10587.458	9843	13111	108	10067.167	9867	10559	65	10044.492	9779	10955	82	10415.756	9858	12088	70	10285.172	9865	12846	100	10189.410	9856	11364	90	10275.100	9812	11241	94
491	94	10168.053	9886	11038	137	10308.832	9660	14008	117	10158.770	9882	11245	74	10240.122	9839	11055	45	10405.000	9922	11288	72	10660.527	9837	13348	108	10101.694	9804	11414	65	10028.538	9909	10541	82	10245.427	9869	11888	70	10329.186	9834	11601	100	10275.400	9813	11867	90	10265.011	9885	11511	94
492	94	10154.745	9785	11531	137	10270.649	9890	11409	117	10134.111	9818	10598	74	10178.284	9894	11623	45	10366.000	9874	12682	72	10843.681	9809	13021	108	10162.083	9857	12130	65	10107.646	9860	11279	82	10373.329	9863	12264	70	10196.985	9888	12141	100	10263.340	9867	11444	90	10167.244	9875	11302	94
493	94	10216.798	9866	11057	137	10277.277	9841	11473	117	10176.025	9797	10929	74	10271.811	9876	11534	45	10383.312	9916	11819	72	10744.598	9946	14328	108	10152.454	9750	12501	65	10074.907	9877	10659	82	10482.915	9869	12451	70	10347.457	9759	12026	100	10308.780	9865	13180	90	10187.366	9886	11007	94
494	94	10248.330	9858	11407	137	10318.277	9862	12726	117	10128.154	9830	11558	74	10186.946	9871	11190	45	10074.800	9816	10797	72	10674.277	9882	13664	108	10103.806	9785	11357	65	10076.216	9744	11829	82	10335.707	9901	12478	70	10309.015	9851	11931	100	10242.070	9869	11231	90	10214.366	9782	11561	94
495	94	10218.224	9846	11589	137	10266.212	9879	11739	117	10080.385	9877	10896	74	10365.311	9739	11473	45	10180.244	9775	11656	72	10753.806	9793	13772	108	10118.407	9776	11687	65	10105.523	9870	11060	82	10218.402	9870	11977	70	10248.400	9915	11147	100	10268.010	9791	11577	90	10211.033	9854	11154	94
496	94	10230.351	9864	11435	137	10188.029	9761	11592	117	10143.111	9865	11339	74	10187.352	9890	11180	45	10415.111	9917	11880	72	10674.292	9867	12341	108	10159.741	9742	11407	65	10053.323	9829	10665	82	10228.585	9819	11356	70	10143.600	9850	11010	100	10338.270	9849	11549	90	10110.911	9891	10906	94
497	94	10174.511	9778	10827	137	10287.605	9880	11594	117	10096.205	9876	11126	74	10330.067	9893	11869	45	10174.444	9881	11384	72	10714.986	9926	13859	108	10183.417	9897	11815	65	10029.631	9896	10403	82	10454.585	9821	12156	70	10378.400	9783	11796	100	10251.830	9881	11477	90	10318.045	9853	11768	94
498	94	10215.606	9830	11491	137	10285.475	9814	11444	117	10125.094	9879	11362	74	10322.324	9873	11289	45	10218.422	9839	11162	72	10920.250	9833	15003	108	10149.731	9816	11088	65	10083.369	9902	10931	82	10251.342	9903	11142	70	10245.985	9891	11307	100	10368.470	9861	12331	90	10242.089	9842	11677	94
499	94	10137.351	9897	11022	137	10297.759	9793	11710	117	10114.444	9844	11263	74	10218.648	9858	10903	45	10264.556	9946	11348	72	10654.598	9943	14727	108	10183.139	9858	11761	65	10031.984	9917	10801	82	10390.098	9806	11585	70	10215.214	9881	10937	100	10267.440	9875	11488	90	10204.233	9908	11074	94
500	94	10258.776	9901	11543	137	10190.759	9897	11389	117	10112.820	9896	11507	74	10193.959	9840	11408	45	10222.200	9921	11436	72	10743.931	9883	12809	108	10227.926	9836	13435	65	10030.907	9892	10447	82	10296.207	9906	11906	70	10411.414	9851	11843	100	10236.370	9856	12227	90	10193.345	9835	11543	94
501	94	10175.532	9824	11098	137	10408.519	9834	12101	117	10238.991	9714	11543	74	10309.473	9869	12275	45	10217.400	9878	10967	72	10718.458	9818	14366	108	10193.546	9857	11676	65	10019.861	9885	10705	82	10406.109	9879	12073	70	10289.586	9860	11765	100	10367.810	9766	11332	90	10172.045	9868	10938	94
502	94	10249.181	9858	11518	137	10321.687	9800	12638	117	10085.401	9755	10859	74	10291.986	9864	11409	45	10215.711	9882	11589	72	10789.819	9985	13111	108	10239.027	9817	12038	65	10053.400	9831	10683	82	10508.171	9852	12245	70	10284.271	9858	11433	100	10296.860	9885	12040	90	10216.711	9890	11318	94
503	94	10283.224	9877	11901	137	10412.687	9749	13192	117	10115.667	9831	11087	74	10174.176	9817	11548	45	10234.533	9835	10967	72	10612.569	9920	12152	108	10203.398	9848	12324	65	10097.062	9909	11210	82	10487.293	9875	12183	70	10194.100	9888	12184	100	10278.080	9878	12468	90	10101.022	9877	10911	94
504	94	10122.639	9886	10915	137	10221.883	9866	11297	117	10155.205	9858	11360	74	10169.757	9884	11289	45	10282.889	9861	11698	72	10615.889	9792	13629	108	10192.936	9881	11574	65	10094.677	9845	10584	82	10299.500	9750	11813	70	10480.114	9897	11599	100	10274.780	9854	11284	90	10131.467	9864	11095	94
505	94	10103.074	9894	10857	137	10263.555	9842	11706	117	10149.820	9837	11570	74	10301.473	9865	10957	45	10220.467	9909	11235	72	10620.500	9888	12742	108	10162.269	9878	11300	65	10126.538	9791	11266	82	10296.671	9701	13039	70	10223.614	9784	11291	100	10230.980	9874	11054	90	10191.878	9884	11686	94
506	94	10199.532	9851	11031	137	10341.605	9877	12682	117	10194.649	9857	11588	74	10198.865	9854	10927	45	10100.911	9851	10431	72	10857.861	9891	14086	108	10163.269	9827	11390	65	10146.846	9841	11097	82	10452.464	9911	12162	70	10348.586	9858	12037	100	10177.220	9841	11405	90	10299.634	9849	12165	94
507	94	10191.776	9878	11404	137	10245.452	9836	12092	117	10126.265	9895	11201	74	10117.986	9856	10962	45	10209.622	9827	12060	72	10684.667	9912	13324	108	10150.907	9859	12307	65	10069.846	9925	10710	82	10431.109	9866	12785	70	10304.500	9898	12813	100	10248.120	9911	11292	90	10120.889	9885	10865	94
508	94	10176.404	9898	11789	137	10374.227	9785	12251	117	10109.120	9806	10891	74	10239.216	9854	11442	45	10298.756	9898	11090	72	10556.139	9794	12070	108	10208.259	9841	13115	65	10038.538	9906	11086	82	10341.049	9856	11677	70	10384.300	9896	11832	100	10355.570	9784	12407	90	10171.622	9889	11359	94
509	94	10269.287	9854	11680	137	10401.365	9794	11910	117	10147.838	9880	11328	74	10122.311	9894	11472	45	10203.511	9841	10569	72	10530.083	9899	12835	108	10216.473	9904	11802	65	10024.093	9888	10771	82	10349.464	9889	12057	70	10449.114	9903	11836	100	10282.370	9880	10982	90	10278.855	9888	11389	94
510	94	10192.224	9837	12057	137	10247.452	9847	11838	117	10156.701	9854	11595	74	10237.433	9855	11388	45	10398.045	9811	12623	72	10687.667	9840	13413	108	10160.186	9815	11828	65	10024.216	9831	10760	82	10262.561	9832	11618	70	10359.429	9807	11894	100	10245.690	9868	11074	90	10206.000	9869	11625	94
511	94	10196.957	9865	11162	137	10246.029	9865	11820	117	10194.068	9873	11176	74	10177.595	9832	10890	45	10239.422	9885	11511	72	10537.750	9903	12593	108	10211.907	9811	12496	65	10123.938	9894	11377	82	10262.951	9839	11397	70	10203.200	9899	12267	100	10199.940	9723	12251	90	10202.911	9791	11995	94
512	94	10232.681	9804	12077	137	10267.227	9775	11482	117	10135.103	9869	11969	74	10129.919	9838	10979	45	10284.756	9901	11583	72	10469.027	9910	12547	108	10146.277	9897	11725	65	10112.600	9866	11485	82	10312.195	9854	11913	70	10361.985	9904	12086	100	10252.730	9804	11552	90	10180.822	9888	11904	94
513	94	10200.968	9792	11018	137	10221.605	9861	11620	117	10163.684	9827	11154	74	10173.352	9792	11248	45	10158.600	9900	11145	72	10472.625	9909	12332	108	10123.314	9887	11685	65	10023.508	9871	10975	82	10177.012	9882	11432	70	10187.485	9811	11271	100	10270.630	9805	12173	90	10146.100	9848	11186	94
514	94	10266.915	9797	11537	137	10242.241	9881	11271	117	10235.188	9875	11847	74	10140.067	9891	10853	45	10317.733	9885	11342	72	10285.764	9921	11639	108	10193.973	9864	11425	65	10072.646	9894	10688	82	10220.207	9875	11041	70	10276.271	9892	11347	100	10226.370	9870	11311	90	10149.522	9864	10768	94
515	94	10214.170	9799	11106	137	10189.204	9816	11375	117	10217.103	9856	11175	74	10230.311	9877	11134	45	10351.178	9844	11971	72	10353.598	9839	11714	108	10230.426	9820	12136	65	10076.754	9845	11028	82	10217.317	9831	11330	70	10333.871	9679	11147	100	10238.330	9847	11428	90	10141.744	9809	11398	94
516	94	10149.266	9867	10952	137	10226.395	9878	12036	117	10300.094	9795	11839	74	10251.514	9797	11749	45	10332.711	9865	11482	72	10355.931	9868	12020	108	10202.546	9864	12097	65	10011.016	9888	10568	82	10166.378	9844	11435	70	10274.515	9929	11277	100	10354.760	9814	12089	90	10148.045	9829	11133	94
517	94	10289.926	9868	12309	137	10145.146	9860	11162	117	10162.846	9866	11090	74	10112.703	9824	10895	45	10363.978	9847	11306	72	10329.402	9831	12550	108	10212.574	9778	11875	65	10047.538	9881	10869	82	10180.085	9859	11220	70	10281.558	9912	11365	100	10424.480	9721	12060	90	10146.366	9819	11336	94
518	94	10227.861	9796	11250	137	10185.065	9813	12649	117	10281.316	9877	11633	74	10118.905	9769	11332	45	10267.777	9883	11248	72	10402.986	9677	12075	108	10201.370	9898	12100	65	10037.893	9870	10555	82	10269.524	9816	11285	70	10277.743	9819	11227	100	10291.380	9752	11702	90	10117.211	9879	11119	94
519	94	10189.383	9844	10966	137	10125.263	9843	11523	117	10301.282	9826	11380	74	10110.352	9911	11092	45	10211.045	9905	11680	72	10191.598	9885	11393	108	10209.436	9852	11872	65	10106.431	9893	11451	82	10201.317	9857	11178	70	10271.200	9743	11273	100	10318.790	9886	11779	90	10133.277	9836	11485	94
520	94	10224.309	9847	11892	137	10230.233	9731	11360	117	10246.718	9838	11546	74	10217.919	9875	12228	45	10141.178	9880	11284	72	10140.639	9818	11388	108	10136.519	9821	11746	65	10114.846	9743	11108	82	10205.731	9784	10973	70	10239.100	9844	11562	100	10166.440	9823	10957	90	10101.312	9793	11257	94
521	94	10199.298	9859	11070	137	10141.051	9697	11968	117	10184.906	9838	11797	74	10152.014	9845	10813	45	10372.711	9811	11438	72	10348.223	9733	12181	108	10122.370	9880	11726	65	10020.139	9907	10798	82	10220.561	9847	10916	70	10221.157	9900	11792	100	10325.750	9844	12310	90	10089.900	9850	10760	94
522	94	10148.511	9895	10751	137	10169.840	9822	11869	117	10187.291	9792	11641	74	10190.014	9848	11726	45	10159.200	9899	10961	72	10266.861	9763	11340	108	10192.870	9897	12288	65	10002.523	9888	10444	82	10243.756	9847	11137	70	10306.100	9879	12264	100	10271.870	9810	11417	90	10208.312	9828	11143	94
523	94	10188.702	9815	11050	137	10176.103	9863	11816	117	10169.385	9880	11201	74	10151.176	9885	10991	45	10307.444	9851	11952	72	10181.973	9687	10889	108	10118.277	9896	12273	65	10029.754	9882	11051	82	10229.512	9846	12417	70	10183.129	9889	12261	100	10302.570	9850	12333	90	10160.022	9858	11125	94
524	94	10265.532	9729	11804	137	10111.241	9870	11329	117	10243.615	9844	11737	74	10258.689	9867	12379	45	10293.355	9852	11117	72	10134.208	9802	11239	108	10188.546	9851	11182	65	10016.815	9918	10635	82	10339.939	9838	12291	70	10350.200	9911	11787	100	10397.650	9734	11636	90	10150.533	9829	11170	94
525	94	10250.872	9818	11655	137	10154.605	9806	11840	117	10181.419	9845	11412	74	10228.919	9853	11399	45	10188.289	9854	11337	72	10215.000	9835	11335	108	10122.880	9850	12357	65	10093.031	9911	10956	82	10325.098	9814	11738	70	10336.414	9909	11427	100	10355.910	9885	11050	90	10177.600	9817	11270	94
526	94	10126.947	9848	11691	137	10179.825	9872	11934	117	10195.624	9676	11442	74	10247.229	9848	11509	45	10319.978	9910	11229	72	10184.652	9877	11140	108	10158.223	9849	11462	65	10079.646	9857	10771	82	10243.146	9869	11759	70	10402.485	9851	12034	100	10276.070	9865	11294	90	10157.056	9825	11348	94
527	94	10252.596	9881	11537	137	10119.021	9864	11109	117	10150.795	9818	11607	74	10145.135	9886	12010	45	10167.733	9840	11166	72	10302.986	9834	11510	108	10237.537	9924	12303	65	10016.200	9909	10643	82	10210.720	9841	11586	70	10259.472	9820	11223	100	10307.960	9863	11529	90	10138.300	9878	11514	94
528	94	10311.755	9859	11503	137	10110.233	9879	11047	117	10173.932	9865	11898	74	10172.729	9840	10869	45	10091.733	9880	10637	72	10170.402	9832	11473	108	10091.139	9877	10941	65	10057.508	9867	11486	82	10202.451	9839	10931	70	10197.015	9822	11255	100	10300.580	9798	11700	90	10159.978	9869	10830	94
529	94	10197.617	9826	11177	137	10222.643	9771	12686	117	10138.966	9856	11486	74	10125.622	9833	10933	45	10130.178	9933	10871	72	10240.223	9889	11817	108	10136.843	9816	11711	65	10073.984	9876	10736	82	10228.500	9783	11013	70	10351.143	9909	11853	100	10264.590	9785	10972	90	10174.211	9838	11686	94
530	94	10266.287	9788	11578	137	10166.168	9829	11530	117	10162.496	9868	11085	74	10113.554	9876	10695	45	10187.134	9815	11123	72	10156.750	9894	11077	108	10150.686	9847	12343	65	10066.585	9848	10649	82	10245.902	9743	11360	70	10208.814	9916	11204	100	10321.910	9912	12389	90	10168.777	9868	11130	94
531	94	10102.213	9901	11043	137	10116.985	9883	11218	117	10128.077	9882	11169	74	10136.933	9872	11280	45	10201.533	9904	10903	72	10186.292	9866	10942	108	10079.056	9867	11125	65	10083.784	9895	11390	82	10338.805	9746	11723	70	10333.942	9874	12297	100	10248.150	9912	11202	90	10175.244	9736	11548	94
532	94	10125.787	9850	10988	137	10247.985	9875	11539	117	10258.940	9852	11343	74	10235.365	9816	11439	45	10352.911	9915	12104	72	10116.250	9920	10967	108	10129.833	9813	11656	65	10040.031	9885	10638	82	10327.524	9874	13053	70	10287.086	9714	11088	100	10297.970	9822	12072	90	10202.789	9879	11792	94
533	94	10180.937	9790	11641	137	10216.664	9865	11571	117	10162.854	9673	11504	74	10143.878	9806	10883	45	10300.400	9816	11609	72	10177.848	9864	11394	108	10063.686	9852	10661	65	10044.954	9882	10613	82	10431.671	9901	12428	70	10327.472	9959	12147	100	10231.050	9830	11107	90	10221.411	9870	11725	94
534	94	10187.330	9838	11399	137	10245.519	9775	11725	117	10122.786	9861	10713	74	10122.865	9806	11203	45	10201.178	9926	10997	72	10237.306	9849	11794	108	10092.306	9848	11082	65	10087.154	9876	10816	82	10409.927	9734	11940	70	10301.814	9846	11082	100	10129.190	9850	10790	90	10198.767	9880	10968	94
535	94	10184.191	9799	11170	137	10156.401	9834	11861	117	10220.000	9843	11157	74	10270.216	9829	11752	45	10278.934	9904	11453	72	10179.527	9863	11025	108	10157.833	9761	12154	65	10086.415	9865	11082	82	10577.012	9761	12830	70	10250.757	9840	11340	100	10227.320	9869	11558	90	10232.922	9799	11774	94
536	94	10200.000	9798	11204	137	10150.525	9834	11411	117	10225.530	9738	12033	74	10114.162	9875	10968	45	10274.777	9891	11484	72	10189.598	9856	11325	108	10133.176	9883	11328	65	10047.308	9876	10790	82	10456.549	9784	12625	70	10244.972	9834	10876	100	10174.400	9900	11556	90	10106.655	9907	11083	94
537	94	10079.872	9893	10787	137	10144.015	9826	11292	117	10199.385	9870	11153	74	10206.216	9802	11636	45	10197.467	9875	10987	72	10231.861	9793	11123	108	10124.139	9878	11199	65	10033.169	9911	10719	82	10320.927	9868	11563	70	10246.771	9875	11850	100	10199.640	9822	11329	90	10142.211	9898	11100	94
538	94	10130.500	9741	11561	137	10108.299	9814	11341	117	10210.829	9861	12128	74	10169.014	9819	11544	45	10181.822	9949	10861	72	10159.444	9829	11985	108	10162.564	9863	11693	65	10110.031	9884	10923	82	10470.073	9751	11774	70	10217.143	9866	11254	100	10203.630	9888	11667	90	10204.167	9916	11476	94
539	94	10125.149	9872	11285	137	10141.525	9773	11374	117	10251.230	9772	11020	74	10148.784	9808	11249	45	10183.911	9884	10930	72	10131.556	9849	11118	108	10153.926	9850	11247	65	10020.692	9884	10848	82	10447.988	9879	11804	70	10153.300	9920	11150	100	10254.360	9916	11418	90	10133.622	9858	10982	94
540	94	10172.691	9840	11740	137	10224.189	9867	11526	117	10144.624	9851	11358	74	10109.162	9874	10561	45	10254.733	9868	11460	72	10180.833	9806	10771	108	10172.713	9884	11422	65	10061.984	9825	11271	82	10385.902	9867	11597	70	10189.243	9906	11053	100	10199.390	9800	11478	90	10084.155	9850	11126	94
541	94	10150.713	9882	11532	137	10156.424	9824	11362	117	10167.829	9850	11408	74	10170.797	9910	11118	45	10034.422	9907	10436	72	10361.223	9895	13332	108	10090.889	9869	10889	65	10061.677	9866	10570	82	10298.024	9943	11534	70	10130.600	9877	10974	100	10119.530	9846	11478	90	10080.167	9884	10947	94
542	94	10213.691	9891	11459	137	10169.605	9773	11307	117	10252.692	9792	11532	74	10228.973	9874	11414	45	10195.312	9831	11224	72	10306.152	9719	11695	108	10074.241	9857	12461	65	10130.615	9896	10942	82	10278.536	9784	11329	70	10232.957	9893	11062	100	10255.680	9895	11586	90	10112.667	9874	10921	94
543	94	10254.904	9690	11910	137	10074.438	9877	10972	117	10080.932	9854	11000	74	10120.703	9786	10961	45	10306.223	9838	11409	72	10268.375	9871	11118	108	10029.806	9865	10787	65	10038.000	9863	10953	82	10350.536	9809	11785	70	10190.114	9883	10968	100	10155.110	9834	11244	90	10152.167	9878	11344	94
544	94	10192.691	9901	11598	137	10094.241	9709	11024	117	10119.615	9878	10943	74	10104.324	9883	11150	45	10279.312	9944	11038	72	10285.000	9836	11664	108	10129.787	9843	11316	65	10027.738	9917	10450	82	10393.658	9798	11905	70	10160.700	9895	11071	100	10292.060	9775	11319	90	10079.244	9872	10881	94
545	94	10234.947	9730	11504	137	10229.233	9843	11569	117	10167.137	9824	11210	74	10183.959	9917	11038	45	10354.155	9909	11111	72	10243.208	9886	11221	108	10122.556	9816	11148	65	10064.154	9854	10772	82	10406.878	9875	12121	70	10155.814	9890	11102	100	10235.990	9913	11811	90	10197.145	9864	11356	94
546	94	10279.224	9902	12432	137	10198.452	9775	12655	117	10110.872	9866	10850	74	10142.392	9854	10706	45	10388.866	9895	11264	72	10276.583	9854	11333	108	10067.991	9884	11620	65	10026.062	9877	10457	82	10359.195	9838	11307	70	10232.643	9829	11493	100	10264.540	9872	11097	90	10158.200	9862	10777	94
547	94	10204.979	9898	10998	137	10218.452	9839	11371	117	10121.675	9685	11221	74	10127.986	9862	10749	45	10406.955	9904	12469	72	10280.833	9848	11468	108	10136.593	9889	11180	65	10128.954	9834	11297	82	10402.780	9941	11993	70	10288.672	9895	11414	100	10343.210	9840	11855	90	10279.566	9827	11301	94
548	94	10154.245	9886	11365	137	10289.496	9888	11653	117	10105.351	9886	11052	74	10168.946	9859	11786	45	10391.400	9944	11706	72	10285.431	9923	11306	108	10092.009	9851	10904	65	10014.154	9906	10655	82	10563.109	9914	13949	70	10535.914	9878	13413	100	10303.070	9701	11569	90	10431.122	9744	11805	94
549	94	10239.585	9841	11658	137	10322.256	9894	12190	117	10163.761	9850	11535	74	10183.905	9913	10982	45	10451.089	9928	11711	72	10345.625	9865	11901	108	10126.750	9817	11085	65	10073.415	9824	10514	82	10309.634	9886	12019	70	10364.071	9706	11731	100	10331.610	9785	11941	90	10295.389	9820	11458	94
550	94	10254.404	9844	11049	137	10225.124	9816	11525	117	10195.351	9821	11506	74	10120.919	9859	11017	45	10429.244	9776	11256	72	10273.917	9903	11240	108	10065.564	9807	10842	65	10046.154	9835	10566	82	10528.476	9716	11931	70	10182.157	9889	11643	100	10412.860	9895	11857	90	10277.256	9808	12701	94
551	94	10284.776	9800	11653	137	10581.387	9882	12938	117	10155.428	9837	10945	74	10232.703	9867	11512	45	10312.733	9892	11363	72	10211.056	9704	11890	108	10099.009	9891	10923	65	10040.169	9899	10492	82	10656.464	9862	13511	70	10560.614	9924	12631	100	10648.690	9842	12454	90	10516.767	9864	13234	94
552	94	10255.691	9878	11257	137	10591.313	9698	12294	117	10176.701	9802	11642	74	10153.054	9876	10978	45	10166.022	9920	11098	72	10260.139	9839	11174	108	10035.843	9883	10940	65	10065.107	9815	11157	82	10848.500	9650	13398	70	10595.786	9847	12896	100	10617.700	9818	12389	90	10511.800	9868	12225	94
553	94	10295.170	9798	11401	137	10459.511	9812	12892	117	10212.025	9854	11752	74	10177.243	9837	11811	45	10394.022	9729	11601	72	10176.402	9730	11293	108	10070.824	9888	10837	65	10047.385	9805	10852	82	10824.512	9944	13616	70	10593.114	9850	11682	100	10620.110	9916	12220	90	10432.678	9868	12293	94
554	94	10295.787	9857	12537	137	10451.227	9583	12117	117	10146.897	9840	11481	74	10063.729	9837	10768	45	10301.267	9903	11740	72	10474.152	9729	12037	108	10060.473	9842	10711	65	10051.462	9861	10585	82	10803.451	9579	13975	70	10545.214	9856	13028	100	10653.830	9937	12503	90	10318.667	9733	12270	94
555	94	10266.170	9894	12737	137	10418.525	9786	11864	117	10173.462	9881	11233	74	10259.433	9870	11193	45	10256.800	9845	11479	72	10331.014	9823	11269	108	10142.676	9831	11405	65	10044.754	9898	10783	82	10683.317	9885	12724	70	10640.743	9888	11617	100	10571.020	9880	13892	90	10304.155	9924	11721	94
556	94	10264.383	9873	12751	137	10344.679	9576	12281	117	10142.223	9807	11039	74	10245.986	9847	12003	45	10267.533	9848	11027	72	10354.833	9750	11831	108	10079.981	9848	10841	65	10063.216	9832	10968	82	10560.902	9894	12429	70	10657.357	9949	13238	100	10499.170	9945	11957	90	10385.277	9834	12017	94
557	94	10422.861	9781	12480	137	10362.672	9830	12030	117	10082.265	9871	10482	74	10154.014	9866	10986	45	10230.355	9885	11365	72	10171.736	9876	10877	108	10142.991	9841	11550	65	10044.230	9880	10767	82	10524.464	9892	13647	70	10260.942	9816	11408	100	10441.870	9831	11811	90	10335.978	9735	11471	94
558	94	10295.298	9785	11006	137	10384.117	9801	11960	117	10063.103	9801	10985	74	10166.622	9908	11523	45	10266.733	9836	11225	72	10212.236	9862	11258	108	10086.519	9864	11130	65	10025.677	9874	10613	82	10381.964	9875	12458	70	10386.200	9882	11402	100	10411.860	9817	11911	90	10249.022	9761	11398	94
559	94	10305.926	9828	12368	137	10396.562	9814	13224	117	10122.667	9850	11722	74	10331.338	9944	11176	45	10369.667	9926	11275	72	10224.014	9898	10865	108	10145.936	9861	11647	65	10029.185	9884	10983	82	10529.683	9839	12430	70	10443.271	9789	12595	100	10285.540	9812	12038	90	10183.934	9735	11086	94
560	94	10389.351	9831	12835	137	10227.197	9797	11281	117	10176.743	9845	10946	74	10176.716	9808	11452	45	10287.688	9903	11338	72	10249.625	9909	10887	108	10160.639	9879	11291	65	10089.800	9893	10738	82	10550.915	9636	12393	70	10301.357	9903	11694	100	10282.620	9878	11894	90	10159.022	9892	10916	94
561	94	10240.532	9880	12106	137	10395.971	9803	13017	117	10194.982	9826	11382	74	10129.703	9843	11018	45	10325.511	9929	11155	72	10201.667	9777	11317	108	10074.167	9811	11208	65	10083.569	9903	10536	82	10382.488	9830	12022	70	10453.000	9868	12097	100	10262.060	9616	12093	90	10221.922	9876	12258	94
562	94	10270.181	9783	12734	137	10269.540	9871	11645	117	10187.709	9868	11693	74	10191.338	9756	11560	45	10147.934	9894	10956	72	10375.750	9830	11578	108	10098.527	9856	11104	65	10013.323	9889	10643	82	10431.964	9850	12056	70	10425.343	9823	11622	100	10272.640	9890	11232	90	10179.600	9825	11497	94
563	94	10349.755	9823	12081	137	10324.825	9867	11900	117	10103.940	9854	11436	74	10201.527	9886	11549	45	10195.733	9841	11090	72	10271.652	9892	11743	108	10083.444	9849	11001	65	10063.770	9888	10820	82	10293.609	9866	11584	70	10276.929	9848	11649	100	10315.810	9880	11167	90	10150.312	9889	10857	94
564	94	10398.617	9822	12402	137	10215.657	9799	12448	117	10159.649	9880	11458	74	10158.716	9743	11306	45	10131.866	9903	10589	72	10379.167	9870	11646	108	10110.926	9870	11200	65	10051.677	9849	10705	82	10261.269	9812	11512	70	10304.771	9719	11510	100	10243.440	9858	11206	90	10126.967	9859	11437	94
565	94	10436.489	9811	12695	137	10192.424	9689	11304	117	10172.538	9869	11164	74	10076.392	9897	11058	45	10323.422	9756	12428	72	10155.777	9858	11084	108	10075.046	9860	11114	65	10074.139	9890	11268	82	10389.012	9726	12010	70	10224.000	9808	11172	100	10365.430	9653	11951	90	10240.000	9832	11213	94
566	94	10304.011	9744	11564	137	10302.817	9868	12431	117	10166.581	9842	10915	74	10067.811	9876	10699	45	10232.400	9901	11221	72	10389.902	9890	11403	108	10145.944	9856	11123	65	10045.431	9904	10616	82	10329.244	9899	12380	70	10268.058	9846	11333	100	10373.690	9852	12038	90	10275.655	9805	11438	94
567	94	10349.606	9901	11904	137	10194.336	9802	11419	117	10189.761	9789	10871	74	10289.595	9886	11746	45	10353.556	9858	11236	72	10629.652	9862	13138	108	10124.361	9849	11437	65	10111.400	9887	10965	82	10382.391	9746	12002	70	10224.828	9735	11534	100	10352.010	9913	11652	90	10251.922	9905	11484	94
568	94	10424.447	9878	11963	137	10279.861	9903	12452	117	10118.308	9823	11213	74	10222.405	9865	11184	45	10268.889	9861	11094	72	10339.556	9866	12135	108	10151.436	9796	12258	65	10036.492	9894	11154	82	10399.744	9928	12950	70	10202.700	9804	11787	100	10236.560	9917	11851	90	10211.711	9854	12604	94
569	94	10384.287	9833	12782	137	10229.752	9818	11417	117	10186.410	9804	11577	74	10218.811	9872	11214	45	10352.355	9894	11500	72	10352.500	9835	11413	108	10049.611	9909	10639	65	10045.277	9821	10569	82	10319.939	9790	12231	70	10315.229	9822	11724	100	10214.900	9886	11346	90	10171.611	9846	11256	94
570	94	10365.937	9866	12478	137	10203.313	9856	12216	117	10160.795	9885	11263	74	10236.554	9856	11270	45	10144.066	9894	10727	72	10406.806	9876	13137	108	10079.491	9895	11141	65	10162.538	9842	11226	82	10304.207	9862	11521	70	10193.757	9884	11347	100	10236.840	9798	11431	90	10212.200	9859	11629	94
571	94	10287.191	9854	11884	137	10219.927	9850	12845	117	10120.154	9854	11001	74	10339.338	9851	11193	45	10261.467	9791	11485	72	10335.819	9852	11858	108	10038.352	9847	10580	65	10005.216	9881	10504	82	10338.756	9923	11655	70	10316.972	9794	11394	100	10281.410	9650	11875	90	10130.223	9872	11244	94
572	94	10414.202	9768	12021	137	10316.241	9741	12191	117	10330.043	9866	11800	74	10071.595	9820	11386	45	10217.911	9874	11084	72	10312.764	9748	11915	108	10056.806	9876	10984	65	10059.846	9876	10745	82	10304.842	9896	11720	70	10164.257	9907	11100	100	10317.440	9768	11987	90	10133.622	9856	10986	94
573	94	10355.404	9792	11783	137	10282.744	9818	11918	117	10149.000	9879	11097	74	10131.054	9906	11191	45	10318.422	9912	12087	72	10291.625	9903	11488	108	10098.973	9778	10974	65	10018.123	9890	10389	82	10352.683	9836	11667	70	10266.985	9867	11120	100	10315.300	9868	12301	90	10105.611	9875	10954	94
574	94	10260.947	9899	11099	137	10341.189	9862	11541	117	10157.359	9871	11009	74	10249.095	9914	11844	45	10179.244	9896	10836	72	10296.681	9810	11052	108	10067.389	9882	11391	65	10148.692	9834	11068	82	10373.342	9909	12389	70	10353.186	9738	11995	100	10327.270	9820	13061	90	10164.122	9836	11384	94
575	94	10306.937	9883	11354	137	10286.073	9878	11808	117	10163.214	9877	11329	74	10120.216	9895	11234	45	10239.066	9924	11387	72	10391.527	9721	12147	108	10140.426	9820	11388	65	10112.615	9864	11335	82	10285.549	9879	13007	70	10373.871	9813	11392	100	10223.530	9823	11915	90	10317.400	9874	11395	94
576	94	10229.372	9794	11638	137	10320.935	9884	12913	117	10156.820	9877	11218	74	10225.311	9894	11622	45	10238.289	9895	11527	72	10220.764	9873	11086	108	10064.620	9865	11628	65	10034.107	9903	10555	82	10289.817	9842	11571	70	10343.957	9882	11518	100	10206.660	9738	12969	90	10220.955	9823	11617	94
577	94	10253.457	9839	11020	137	10333.015	9814	11950	117	10110.701	9861	10817	74	10187.419	9720	11366	45	10085.378	9819	10590	72	10339.236	9799	12580	108	10132.287	9887	12608	65	10155.585	9830	12034	82	10343.488	9760	12553	70	10331.914	9893	11598	100	10332.430	9757	11638	90	10323.645	9867	11629	94
578	94	10437.149	9814	12119	137	10389.431	9848	11854	117	10278.308	9810	12395	74	10146.189	9869	11508	45	10242.978	9877	11643	72	10342.139	9841	11932	108	10068.231	9851	10657	65	10074.385	9852	10625	82	10380.378	9889	11572	70	10325.985	9665	11545	100	10338.600	9876	12803	90	10261.866	9898	11163	94
579	94	10251.872	9856	11751	137	10324.649	9692	12925	117	10269.615	9910	12457	74	10214.541	9789	11756	45	10128.822	9905	10958	72	10444.917	9856	11705	108	10076.889	9874	10925	65	10010.446	9892	10316	82	10268.573	9841	11821	70	10470.114	9871	12301	100	10352.090	9714	11991	90	10268.178	9864	11287	94
580	94	10259.776	9778	11673	137	10364.132	9833	11616	117	10277.419	9881	11068	74	10204.771	9756	10922	45	10416.978	9879	11562	72	10227.014	9834	11457	108	10145.973	9841	11781	65	10048.369	9867	10901	82	10339.464	9865	12647	70	10337.528	9815	11550	100	10268.510	9870	11911	90	10187.589	9858	11214	94
581	94	10265.213	9804	11753	137	10276.897	9805	11614	117	10293.675	9862	11986	74	10152.797	9828	10910	45	10159.845	9860	11342	72	10240.958	9859	11827	108	10086.176	9847	11319	65	10170.708	9809	12008	82	10347.573	9796	11393	70	10382.200	9837	11463	100	10235.280	9818	11640	90	10164.056	9841	12067	94
582	94	10294.574	9824	11097	137	10238.153	9810	12072	117	10184.367	9865	10983	74	10287.365	9818	11614	45	10289.111	9820	11132	72	10525.444	9865	11901	108	10028.620	9913	11090	65	10079.400	9826	11286	82	10361.793	9869	11049	70	10388.028	9836	11793	100	10202.820	9902	11179	90	10220.866	9898	11848	94
583	94	10326.202	9758	11837	137	10230.956	9883	11315	117	10226.325	9851	11126	74	10127.148	9876	11662	45	10149.934	9890	10937	72	10442.652	9833	11497	108	10089.981	9850	11330	65	10037.477	9844	10666	82	10284.073	9881	11877	70	10254.243	9723	11360	100	10324.760	9805	11359	90	10187.300	9848	11837	94
584	94	10272.298	9843	11715	137	10239.029	9790	11853	117	10176.068	9778	10837	74	10350.338	9807	12001	45	10083.045	9936	11114	72	10327.000	9858	11402	108	10048.120	9849	10912	65	10033.230	9913	10811	82	10261.927	9885	11547	70	10459.857	9903	11331	100	10161.700	9866	10957	90	10159.256	9876	10812	94
585	94	10272.394	9887	11325	137	10169.548	9880	12545	117	10163.257	9867	10891	74	10216.176	9829	11384	45	10157.200	9893	11384	72	10440.681	9870	11957	108	10056.000	9834	10839	65	10096.984	9900	11152	82	10356.317	9851	11695	70	10233.286	9888	11598	100	10304.670	9835	11850	90	10203.845	9836	11000	94
586	94	10276.063	9851	11520	137	10229.271	9693	12010	117	10193.590	9889	12191	74	10134.419	9864	11192	45	10087.134	9893	10857	72	10417.777	9813	11433	108	10034.981	9869	10658	65	10037.661	9886	10383	82	10275.561	9830	11844	70	10194.643	9887	10981	100	10164.780	9911	11474	90	10206.822	9771	11434	94
587	94	10387.447	9806	11998	137	10128.737	9850	11391	117	10167.419	9834	11112	74	10225.081	9854	11311	45	10135.822	9900	10462	72	10459.777	9856	11695	108	10035.102	9880	10658	65	10048.554	9899	10667	82	10293.878	9871	11516	70	10376.786	9896	11250	100	10128.630	9866	11241	90	10137.467	9889	10815	94
588	94	10143.479	9842	10715	137	10209.219	9912	11947	117	10152.940	9835	11250	74	10244.203	9826	11668	45	10065.822	9913	10779	72	10380.625	9814	11640	108	10036.787	9891	10754	65	10071.923	9895	11105	82	10265.476	9858	11579	70	10580.672	9907	11965	100	10249.690	9880	11839	90	10146.312	9909	11771	94
589	94	10190.745	9790	11362	137	10134.504	9867	11047	117	10152.282	9796	11360	74	10269.176	9832	11976	45	10221.022	9850	11101	72	10482.931	9750	12198	108	10081.777	9863	11287	65	10059.800	9905	10833	82	10333.012	9886	11611	70	10426.515	9860	11964	100	10168.940	9774	11435	90	10165.267	9827	10957	94
590	94	10241.532	9871	12051	137	10078.708	9875	11206	117	10143.120	9869	11189	74	10113.729	9884	10880	45	10176.955	9923	11416	72	10495.125	9707	11696	108	10082.417	9822	11268	65	10076.262	9882	10728	82	10306.012	9852	12063	70	10341.729	9844	11603	100	10161.820	9847	10758	90	10170.366	9775	10681	94
591	94	10202.139	9878	11057	137	10127.183	9786	11991	117	10251.111	9831	11542	74	10150.676	9838	11639	45	10221.045	9912	11293	72	10413.139	9909	11586	108	10075.130	9875	11194	65	10185.846	9887	11280	82	10299.622	9916	12119	70	10252.186	9920	11391	100	10249.920	9858	11270	90	10123.444	9857	11094	94
592	94	10197.841	9906	11431	137	10223.664	9799	11265	117	10178.419	9805	11266	74	10123.054	9851	10989	45	10177.845	9829	10940	72	10338.889	9907	11729	108	10051.546	9837	11235	65	10014.139	9861	10436	82	10330.012	9907	11306	70	10224.371	9826	11234	100	10294.000	9837	11226	90	10136.223	9797	10835	94
593	94	10362.553	9885	11648	137	10134.059	9832	11575	117	10135.966	9833	11235	74	10180.729	9895	11072	45	10143.711	9882	11186	72	10346.486	9917	12076	108	10121.676	9911	11286	65	10056.538	9867	10885	82	10193.098	9860	11284	70	10276.429	9869	11463	100	10261.590	9903	11773	90	10118.589	9869	11102	94
594	94	10271.830	9847	11488	137	10113.168	9882	11616	117	10273.581	9830	11463	74	10145.567	9872	10886	45	10050.800	9912	10554	72	10496.348	9814	12390	108	10014.000	9887	10398	65	10065.831	9841	11187	82	10321.085	9859	11544	70	10280.371	9801	12012	100	10218.260	9811	11531	90	10107.078	9874	10867	94
595	94	10249.776	9849	11549	137	10159.868	9744	12067	117	10433.273	9826	12659	74	10151.324	9871	11513	45	10222.022	9935	11005	72	10422.167	9596	11645	108	10149.824	9887	11388	65	10051.154	9886	10562	82	10219.207	9828	11804	70	10257.058	9871	11722	100	10184.880	9792	12056	90	10165.922	9864	11060	94
596	94	10202.926	9848	11019	137	10182.817	9859	11586	117	10283.538	9838	11872	74	10132.122	9823	11472	45	10299.578	9931	11557	72	10511.111	9898	11961	108	10050.139	9882	11114	65	10049.077	9843	10694	82	10200.024	9913	11508	70	10239.800	9802	11998	100	10209.950	9832	11120	90	10099.455	9812	10679	94
597	94	10268.117	9773	11737	137	10104.496	9871	11281	117	10181.265	9857	11841	74	10083.108	9894	10776	45	10234.244	9890	11161	72	10282.444	9858	11275	108	10060.741	9847	11138	65	10033.323	9903	10681	82	10231.329	9873	11615	70	10325.757	9790	11306	100	10207.580	9806	10947	90	10121.100	9895	10862	94
598	94	10172.670	9857	11010	137	10166.146	9845	11680	117	10115.077	9844	11039	74	10158.757	9868	10980	45	10174.444	9894	11297	72	10473.736	9838	11959	108	10080.491	9890	10855	65	10070.431	9789	10658	82	10227.695	9903	11745	70	10258.729	9905	11072	100	10194.010	9796	11191	90	10106.244	9841	11012	94
599	94	10250.202	9832	11487	137	10138.124	9828	11381	117	10244.205	9791	11915	74	10237.148	9777	11895	45	10309.733	9808	11411	72	10281.875	9849	13151	108	10155.889	9862	10944	65	10067.846	9890	10613	82	10312.451	9830	12167	70	10313.942	9869	11251	100	10417.820	9767	12128	90	10195.312	9819	11151	94
600	94	10215.479	9897	11810	137	10150.897	9856	11160	117	10173.068	9859	11493	74	10223.824	9858	11014	45	10144.934	9911	10887	72	10825.389	9892	12038	108	10182.176	9890	12791	65	10026.984	9850	10951	82	10231.378	9790	11813	70	10259.100	9870	11521	100	10286.350	9868	12190	90	10076.622	9835	10542	94
601	94	10219.309	9874	11266	137	10154.372	9770	11229	117	10252.932	9874	11818	74	10319.824	9721	11618	45	10127.200	9912	10747	72	10795.667	9812	13640	108	10044.657	9846	10752	65	10078.815	9883	10775	82	10297.622	9812	11655	70	10190.300	9887	11233	100	10209.160	9805	11673	90	10095.167	9870	10654	94
602	94	10343.415	9791	11473	137	10130.935	9787	11251	117	10232.043	9781	11258	74	10255.757	9811	11871	45	10076.111	9902	10794	72	10893.569	9872	14290	108	10138.620	9868	11338	65	10076.754	9841	11342	82	10222.207	9841	11135	70	10209.000	9817	11106	100	10194.620	9877	11524	90	10149.922	9854	10878	94
603	94	10340.415	9874	12133	137	10094.029	9845	12082	117	10219.572	9849	11425	74	10224.743	9894	10930	45	10143.600	9911	11193	72	11090.986	9904	14376	108	10107.444	9873	11225	65	10082.230	9817	10962	82	10287.976	9849	11854	70	10271.357	9854	11696	100	10237.260	9869	12502	90	10108.056	9885	11242	94
604	94	10309.063	9764	11425	137	10192.445	9882	11352	117	10227.923	9933	11361	74	10384.771	9878	11805	45	10083.600	9889	10915	72	10961.902	9890	13059	108	10156.806	9850	11707	65	10113.554	9837	10891	82	10487.707	9776	13096	70	10371.957	9935	11711	100	10204.590	9885	11742	90	10181.645	9878	11352	94
605	94	10259.266	9776	11227	137	10334.248	9842	11947	117	10210.265	9828	11871	74	10176.527	9875	11959	45	10121.400	9876	10918	72	10762.389	9945	12971	108	10105.204	9874	11457	65	10066.277	9863	10965	82	10327.927	9878	11405	70	10288.129	9843	11162	100	10224.510	9801	11560	90	10106.978	9898	10990	94
606	94	10400.011	9911	11924	137	10300.445	9839	11779	117	10175.196	9846	11244	74	10379.041	9589	11795	45	10106.355	9867	10981	72	10870.486	9941	13539	108	10077.194	9767	11154	65	10067.246	9894	11094	82	10452.439	9807	11417	70	10349.814	9839	11550	100	10286.250	9843	11279	90	10113.533	9882	11100	94
607	94	10278.298	9870	11896	137	10269.620	9846	12032	117	10171.146	9814	11053	74	10343.297	9783	11755	45	10101.955	9897	10787	72	10904.611	9734	13071	108	10073.009	9874	10590	65	10125.154	9908	11193	82	10455.854	9860	12546	70	10401.200	9888	11166	100	10294.260	9836	11729	90	10215.455	9820	11640	94
608	94	10264.776	9843	11534	137	10334.825	9557	12913	117	10182.846	9848	11302	74	10378.865	9850	12717	45	10111.289	9828	11321	72	10806.486	9881	14206	108	10185.333	9745	11640	65	10084.831	9908	10749	82	10471.964	9815	11794	70	10429.328	9820	12444	100	10264.910	9867	11841	90	10266.489	9867	12973	94
609	94	10240.437	9852	11623	137	10257.088	9833	11843	117	10141.795	9818	10849	74	10262.324	9759	11702	45	10157.934	9859	11015	72	10839.402	9763	14055	108	10066.546	9864	10726	65	10030.246	9873	10490	82	10465.866	9900	12983	70	10346.929	9880	12204	100	10239.410	9848	11252	90	10341.467	9900	11492	94
610	94	10173.457	9860	11074	137	10258.679	9843	11477	117	10168.180	9832	11281	74	10158.000	9874	11065	45	10184.422	9911	10957	72	10943.875	9886	14876	108	10086.380	9794	11905	65	10107.661	9875	10864	82	10444.780	9857	12076	70	10480.442	9906	11732	100	10233.910	9886	11770	90	10300.500	9895	11534	94
611	94	10243.245	9852	11829	137	10334.744	9910	12372	117	10118.316	9864	10680	74	10153.986	9900	11371	45	10037.089	9835	10366	72	10919.111	9781	15032	108	10156.093	9845	11380	65	10018.139	9841	10265	82	10620.622	9857	12551	70	10637.871	9882	12514	100	10254.040	9780	11267	90	10265.800	9844	11351	94
612	94	10342.276	9792	11834	137	10362.729	9831	11486	117	10183.786	9822	11320	74	10249.892	9888	11342	45	10262.467	9938	11887	72	10696.139	9942	12909	108	10097.889	9896	11095	65	10061.784	9853	10743	82	10562.122	9850	12187	70	10540.200	9779	11871	100	10290.230	9886	11904	90	10239.533	9824	11601	94
613	94	10140.724	9881	10989	137	10288.803	9821	11444	117	10258.351	9855	11726	74	10152.216	9818	11235	45	10130.200	9913	11237	72	10619.181	9903	13387	108	10099.407	9793	11016	65	10039.907	9844	10646	82	10450.915	9909	11905	70	10391.629	9925	11475	100	10213.780	9775	11444	90	10258.066	9837	11042	94
614	94	10308.298	9843	11937	137	10274.256	9857	12046	117	10202.530	9801	11067	74	10332.811	9739	11464	45	10200.600	9833	11530	72	10745.986	9817	12960	108	10195.657	9888	11456	65	10028.523	9884	10365	82	10598.402	9831	12412	70	10508.229	9912	11764	100	10293.170	9807	11157	90	10212.289	9815	11069	94
615	94	10114.563	9914	10712	137	10197.401	9854	11239	117	10191.504	9832	11577	74	10334.581	9852	11563	45	10145.066	9840	11004	72	10894.027	9773	17214	108	10149.620	9903	11503	65	10153.815	9867	10939	82	10417.427	9810	12105	70	10354.985	9812	11419	100	10274.930	9789	11556	90	10191.111	9863	11212	94
616	94	10269.841	9884	11332	137	10347.401	9748	11956	117	10198.444	9887	11167	74	10219.041	9806	11806	45	10085.089	9881	11223	72	10826.973	9941	13923	108	10072.009	9850	11186	65	10062.508	9859	10955	82	10590.134	9888	13054	70	10472.643	9904	11282	100	10330.380	9829	12491	90	10218.467	9872	11568	94
617	94	10357.106	9824	11926	137	10308.263	9824	12155	117	10225.111	9842	11108	74	10125.865	9782	11206	45	10147.622	9871	11103	72	10821.194	9858	13211	108	10217.889	9881	11830	65	10032.723	9873	10418	82	10466.609	9744	11698	70	10502.028	9816	12143	100	10308.900	9906	11612	90	10322.822	9848	11665	94
618	94	10241.139	9843	11147	137	10406.840	9821	12539	117	10202.513	9803	11297	74	10152.771	9876	11175	45	10186.533	9826	10963	72	10771.125	9683	13269	108	10267.454	9852	12155	65	10042.123	9916	10518	82	10358.817	9890	12080	70	10400.743	9916	11338	100	10326.410	9824	11907	90	10284.056	9867	12368	94
619	94	10327.532	9844	12006	137	10253.767	9663	11871	117	10176.385	9865	11174	74	10144.189	9865	10896	45	10171.511	9880	11168	72	10542.277	9830	12622	108	10177.667	9816	12367	65	10062.462	9897	11325	82	10426.854	9702	11527	70	10276.743	9856	11152	100	10446.290	9838	12232	90	10261.244	9839	12424	94
620	94	10297.245	9855	11442	137	10450.168	9935	11866	117	10170.581	9888	11685	74	10332.905	9864	11585	45	10108.645	9881	10898	72	10163.223	9853	11124	108	10122.564	9783	11234	65	10091.308	9799	11166	82	10626.842	9891	12095	70	10283.472	9804	11981	100	10408.770	9887	11661	90	10361.589	9675	11883	94
621	94	10328.000	9861	11913	137	10588.548	9792	12017	117	10193.146	9881	11325	74	10398.919	9876	11788	45	10192.267	9853	11054	72	10752.042	9910	13772	108	10222.564	9831	12546	65	10076.385	9887	11118	82	10825.634	9662	13872	70	10682.043	9906	14434	100	10673.630	9857	12393	90	10745.134	9832	13915	94
622	94	10257.904	9818	12193	137	10542.000	9827	13309	117	10204.940	9767	11775	74	10160.122	9931	10867	45	10134.333	9886	10677	72	10814.000	9872	15269	108	10239.037	9828	13716	65	10059.169	9876	10671	82	10999.451	9891	13396	70	10722.472	9950	12661	100	10941.850	9952	13728	90	10631.812	9854	13471	94
623	94	10200.319	9887	11426	137	10518.773	9829	12235	117	10202.692	9896	11173	74	10202.405	9875	10850	45	10121.667	9901	10829	72	10749.473	9858	13118	108	10157.546	9871	11477	65	10085.477	9883	10681	82	10673.256	9882	13193	70	10614.357	9806	12665	100	10885.030	9774	12682	90	10721.645	9886	12182	94
624	94	10217.713	9852	12572	137	10506.139	9838	11775	117	10171.034	9771	11469	74	10124.729	9881	10927	45	10077.066	9916	11116	72	10603.473	9952	12224	108	10048.064	9886	10816	65	10067.861	9888	10921	82	10762.988	9805	12632	70	10535.000	9906	12157	100	10658.590	9859	12509	90	10590.955	9888	12787	94
625	94	10131.415	9862	10759	137	10503.372	9836	12505	117	10273.205	9714	12030	74	10098.054	9847	10908	45	10076.978	9746	10539	72	10659.889	9836	13314	108	10137.314	9855	12097	65	10065.661	9885	11055	82	10524.012	9807	12483	70	10443.472	9898	11520	100	10554.620	9539	12690	90	10420.767	9834	11960	94
626	94	10185.032	9753	10974	137	10407.015	9763	12594	117	10184.649	9823	11775	74	10160.622	9844	11396	45	10155.200	9883	11139	72	10714.514	9870	14045	108	10186.639	9887	11266	65	10111.646	9771	10725	82	10449.354	9860	12619	70	10343.028	9900	11632	100	10653.060	9749	12197	90	10422.911	9791	11883	94
627	94	10235.755	9866	12433	137	10257.395	9807	11359	117	10177.906	9844	11018	74	10198.324	9887	11278	45	10108.378	9908	10547	72	10632.473	9893	12708	108	10082.537	9872	11202	65	10119.308	9852	11811	82	10512.464	9947	12117	70	10416.871	9911	11482	100	10586.520	9812	12568	90	10271.333	9804	11759	94
628	94	10238.606	9874	11817	137	10256.840	9740	12317	117	10247.265	9849	11365	74	10147.757	9851	10862	45	10151.066	9928	10770	72	10663.152	9909	13670	108	10135.157	9838	11394	65	10145.954	9908	11078	82	10506.731	9822	12151	70	10362.343	9830	11794	100	10391.170	9698	12108	90	10143.767	9797	11053	94
629	94	10190.500	9911	11394	137	10235.540	9773	11240	117	10251.786	9830	11393	74	10127.662	9860	11520	45	10121.066	9872	10523	72	10849.014	9856	13397	108	10202.769	9868	11274	65	10043.492	9904	10669	82	10248.415	9812	11474	70	10321.271	9730	11668	100	10505.610	9808	12393	90	10235.756	9855	11485	94
630	94	10218.649	9839	11203	137	10279.227	9741	12220	117	10195.137	9813	11021	74	10124.081	9854	11447	45	10110.733	9892	10763	72	10604.361	9817	12095	108	10083.019	9884	10789	65	10092.262	9871	10999	82	10487.244	9841	12393	70	10372.886	9773	11797	100	10346.350	9835	11744	90	10245.312	9871	11736	94
631	94	10269.341	9897	11519	137	10227.460	9817	11492	117	10235.727	9777	11447	74	10218.216	9802	11493	45	10176.955	9816	11008	72	10492.083	9729	12323	108	10071.546	9863	10552	65	10052.062	9831	10769	82	10477.878	9747	11753	70	10226.543	9875	11413	100	10496.210	9806	11764	90	10272.812	9865	11069	94
632	94	10187.372	9824	11463	137	10248.599	9871	11698	117	10187.299	9853	11215	74	10136.729	9870	11137	45	10209.134	9800	11216	72	10393.208	9877	12977	108	10102.537	9856	10881	65	10078.016	9899	11129	82	10379.036	9807	11747	70	10398.114	9898	12126	100	10481.460	9857	12626	90	10223.078	9866	11396	94
633	94	10241.011	9856	11347	137	10195.219	9792	11465	117	10277.786	9767	11428	74	10207.716	9894	11843	45	10022.467	9891	10393	72	10413.319	9808	12858	108	10232.833	9781	11548	65	10072.984	9770	10687	82	10364.695	9800	11785	70	10323.528	9796	11659	100	10448.000	9824	11703	90	10137.355	9887	10887	94
634	94	10189.234	9858	11160	137	10154.021	9894	10998	117	10225.838	9726	11437	74	10169.892	9855	11341	45	10249.777	9925	10875	72	10341.000	9893	11879	108	10118.314	9875	10855	65	10032.246	9877	10912	82	10343.134	9840	11730	70	10279.071	9804	11766	100	10479.450	9921	12087	90	10219.667	9814	11061	94
635	94	10237.532	9818	11408	137	10263.357	9910	12275	117	10290.291	9881	11718	74	10136.203	9728	11460	45	10156.756	9868	11245	72	10340.598	9809	12974	108	10056.926	9882	11094	65	10057.016	9894	10822	82	10342.134	9891	11707	70	10297.328	9904	11829	100	10565.730	9856	12391	90	10171.434	9815	10797	94
636	94	10236.000	9851	11566	137	10134.438	9863	10978	117	10188.265	9816	11482	74	10152.148	9869	12023	45	10105.578	9863	11353	72	10334.042	9846	11524	108	10094.074	9849	11218	65	10111.093	9889	11532	82	10356.293	9793	12838	70	10197.886	9718	11607	100	10410.150	9760	12175	90	10243.277	9849	11547	94
637	94	10142.521	9885	11240	137	10133.073	9878	11259	117	10358.761	9802	11522	74	10188.608	9806	11759	45	10034.911	9905	10393	72	10212.986	9841	12353	108	10112.973	9888	10999	65	10090.446	9855	10948	82	10320.731	9912	11617	70	10317.300	9927	11744	100	10373.760	9796	12028	90	10285.822	9824	11142	94
638	94	10143.894	9885	10875	137	10228.080	9877	11719	117	10218.196	9861	11452	74	10123.365	9902	12103	45	10210.578	9871	11567	72	10305.375	9775	11336	108	10109.870	9877	11792	65	10015.400	9846	10672	82	10432.598	9896	11817	70	10263.900	9907	11313	100	10291.120	9845	12195	90	10339.511	9763	14216	94
639	94	10225.149	9886	11554	137	10212.109	9863	11266	117	10272.154	9866	11548	74	10091.973	9878	10715	45	10079.489	9885	10894	72	10325.375	9794	11518	108	10083.333	9891	11395	65	10022.770	9864	10455	82	10295.183	9855	11487	70	10307.000	9881	12350	100	10293.770	9903	11629	90	10153.434	9910	11317	94
640	94	10251.606	9848	11060	137	10106.357	9912	11088	117	10196.991	9688	12006	74	10312.689	9776	11553	45	10062.312	9878	10726	72	10297.444	9825	11497	108	10165.963	9868	11768	65	10049.954	9877	10406	82	10386.939	9868	12114	70	10258.814	9872	11195	100	10313.890	9882	11282	90	10103.566	9850	10815	94
641	94	10148.255	9876	11007	137	10094.168	9758	11451	117	10304.410	9891	12647	74	10200.000	9887	11377	45	10063.822	9888	10633	72	10251.833	9862	11754	108	10091.407	9839	11506	65	10071.400	9871	11110	82	10370.817	9797	11930	70	10322.643	9752	11849	100	10222.990	9797	11214	90	10137.045	9846	10830	94
642	94	10134.330	9913	11159	137	10126.365	9869	11322	117	10312.230	9856	11454	74	10137.648	9748	10935	45	10127.934	9887	10901	72	10254.764	9880	11720	108	10082.824	9802	10791	65	10013.738	9862	10612	82	10254.171	9793	11588	70	10168.271	9841	11225	100	10143.170	9856	10939	90	10225.900	9874	11308	94
643	94	10203.957	9839	11431	137	10119.562	9879	11105	117	10238.812	9878	11452	74	10113.243	9791	11155	45	10166.155	9881	10754	72	10142.473	9876	11273	108	10099.231	9884	11848	65	10049.677	9858	11162	82	10345.902	9844	12291	70	10385.729	9890	12242	100	10262.960	9892	11384	90	10157.000	9866	11014	94
644	94	10246.563	9851	11366	137	10175.591	9803	11162	117	10152.325	9850	11477	74	10185.784	9898	11898	45	10067.134	9935	10668	72	10327.069	9764	11971	108	10181.630	9877	11456	65	10095.554	9860	11535	82	10294.098	9858	11315	70	10348.186	9875	11286	100	10329.760	9881	11658	90	10378.389	9869	11487	94
645	94	10147.224	9866	11158	137	10185.343	9623	12742	117	10239.299	9856	12174	74	10343.271	9856	12597	45	10118.155	9860	11184	72	10260.069	9859	11716	108	10123.630	9881	11554	65	10049.508	9889	10482	82	10291.146	9845	11943	70	10514.972	9886	11825	100	10306.370	9835	12355	90	10210.078	9865	12317	94
646	94	10207.702	9857	11219	137	10151.219	9875	11616	117	10354.000	9794	11584	74	10139.648	9872	10951	45	10183.355	9873	11042	72	10239.069	9850	11222	108	10140.186	9858	11226	65	10020.431	9878	10517	82	10357.927	9813	12031	70	10262.143	9870	11512	100	10539.600	9917	13053	90	10223.789	9861	11295	94
647	94	10201.085	9915	11999	137	10158.351	9885	12146	117	10336.188	9898	12018	74	10158.865	9858	11017	45	10163.467	9900	11082	72	10364.861	9830	11589	108	10133.630	9878	12156	65	10051.031	9906	10840	82	10258.061	9849	11510	70	10357.757	9901	11306	100	10409.560	9926	12977	90	10249.277	9883	12272	94
648	94	10139.128	9819	11051	137	10155.452	9823	11232	117	10389.770	9885	12838	74	10145.041	9898	10713	45	10161.911	9887	10739	72	10249.931	9675	11463	108	10069.630	9904	11251	65	10185.354	9845	11350	82	10360.280	9760	12481	70	10220.086	9918	11039	100	10337.580	9815	11389	90	10155.100	9756	11439	94
649	94	10241.861	9869	11453	137	10163.511	9873	11935	117	10326.521	9843	12113	74	10274.027	9887	11462	45	10115.934	9848	10966	72	10208.723	9887	11537	108	10094.676	9850	11191	65	10060.277	9914	10931	82	10413.805	9827	12615	70	10207.386	9762	11125	100	10328.370	9870	12211	90	10089.056	9853	10660	94
650	94	10195.437	9791	11618	137	10135.693	9858	11360	117	10295.948	9833	11562	74	10299.676	9836	11680	45	10080.911	9815	10964	72	10207.139	9798	11744	108	10144.167	9850	11376	65	10011.770	9874	10396	82	10336.866	9764	13047	70	10176.729	9894	11249	100	10471.260	9740	11927	90	10142.989	9819	11301	94
651	94	10235.372	9786	12146	137	10125.189	9814	11310	117	10308.957	9813	11322	74	10203.054	9764	12012	45	10190.422	9797	10906	72	10154.681	9881	10839	108	10159.602	9895	11292	65	10046.738	9906	10742	82	10461.305	9768	12056	70	10238.243	9925	11518	100	10264.910	9837	12743	90	10211.178	9825	11456	94
652	94	10315.191	9908	11569	137	10129.796	9864	11497	117	10283.034	9860	11237	74	10309.554	9894	11489	45	10195.333	9936	11128	72	10188.527	9823	11777	108	10150.064	9817	12204	65	10029.154	9851	10640	82	10338.854	9844	11897	70	10257.985	9863	11944	100	10407.980	9843	11798	90	10226.322	9854	11677	94
653	94	10218.341	9816	11555	137	10189.729	9922	12102	117	10187.606	9831	11119	74	10215.041	9806	11544	45	10065.866	9893	10697	72	10228.736	9871	10906	108	10153.056	9823	11358	65	10044.907	9874	10400	82	10288.793	9909	11732	70	10219.700	9856	11120	100	10352.070	9797	11304	90	10269.312	9827	11355	94
654	94	10216.830	9839	12042	137	10191.351	9859	11168	117	10242.846	9770	11340	74	10181.648	9915	11648	45	10174.444	9858	11291	72	10221.639	9841	11846	108	10083.204	9871	10916	65	10057.031	9847	10442	82	10256.207	9866	11050	70	10279.886	9909	11722	100	10403.870	9873	12516	90	10111.789	9872	11011	94
655	94	10240.021	9840	11518	137	10100.343	9812	10884	117	10256.804	9692	11224	74	10174.676	9876	10784	45	10147.000	9824	11105	72	10281.583	9768	11290	108	10119.093	9863	11582	65	10042.308	9874	10865	82	10327.707	9846	12495	70	10360.700	9895	12743	100	10277.480	9830	11796	90	10194.688	9826	11715	94
656	94	10206.074	9930	11196	137	10150.912	9694	12202	117	10257.018	9840	11364	74	10270.257	9867	11762	45	10091.978	9901	10605	72	10206.736	9883	11537	108	10092.250	9852	11267	65	10099.600	9852	10796	82	10337.134	9907	11551	70	10213.857	9781	10840	100	10314.390	9909	11468	90	10137.645	9872	10823	94
657	94	10294.724	9908	11401	137	10195.387	9719	11558	117	10153.599	9851	11346	74	10360.743	9856	12335	45	10017.533	9868	10411	72	10161.819	9867	11220	108	10074.269	9883	10970	65	10058.523	9848	10809	82	10457.061	9794	11252	70	10202.271	9773	11099	100	10315.840	9848	11645	90	10207.533	9878	12284	94
658	94	10255.234	9815	11730	137	10144.160	9843	11316	117	10224.804	9778	11453	74	10227.878	9814	11216	45	10122.889	9902	10890	72	10308.111	9905	11609	108	10067.500	9899	10785	65	10003.538	9861	10279	82	10288.793	9789	12314	70	10258.528	9854	11332	100	10317.540	9893	11567	90	10112.211	9835	10768	94
659	94	10179.585	9890	11589	137	10134.525	9856	11305	117	10244.897	9751	12426	74	10158.554	9749	11084	45	10114.333	9917	10802	72	10403.889	9855	11959	108	10061.814	9847	10759	65	10071.554	9874	10628	82	10339.939	9835	11772	70	10306.229	9797	11889	100	10281.690	9890	12072	90	10283.866	9902	11721	94
660	94	10375.139	9713	11423	137	10126.212	9831	11014	117	10263.649	9896	11656	74	10198.284	9778	11826	45	10095.756	9884	10887	72	10617.777	9888	12329	108	10075.704	9840	10937	65	10115.984	9897	10864	82	10270.402	9836	11452	70	10424.714	9834	12144	100	10476.420	9886	12107	90	10166.934	9904	11316	94
661	94	10180.255	9853	10828	137	10186.227	9851	11883	117	10225.162	9905	11562	74	10295.338	9790	11622	45	10056.556	9889	10561	72	10468.223	9933	11948	108	10046.102	9846	11049	65	10102.646	9914	10893	82	10470.488	9778	12407	70	10309.500	9911	11602	100	10375.110	9798	11943	90	10154.911	9815	10914	94
662	94	10220.628	9884	11085	137	10212.044	9795	11270	117	10175.530	9792	11369	74	10358.297	9891	12047	45	10029.312	9863	10457	72	10510.236	9748	11959	108	10078.463	9835	10919	65	10067.907	9893	10866	82	10378.988	9859	11807	70	10158.229	9900	11138	100	10286.730	9719	11451	90	10152.833	9874	11113	94
663	94	10283.404	9892	11899	137	10189.021	9777	11615	117	10241.752	9881	11443	74	10207.689	9830	11346	45	10114.711	9825	11336	72	10716.486	9864	12083	108	10051.361	9881	11080	65	10097.308	9874	10717	82	10488.439	9726	12389	70	10352.743	9881	11756	100	10316.160	9875	11539	90	10180.122	9692	11680	94
664	94	10345.372	9775	11636	137	10152.015	9865	11917	117	10191.282	9892	11316	74	10340.297	9914	11568	45	10091.511	9874	10703	72	10729.042	9915	13471	108	10065.954	9861	10703	65	10109.046	9916	10989	82	10469.622	9844	11568	70	10245.558	9768	11477	100	10176.420	9879	11009	90	10162.967	9882	11014	94
665	94	10208.159	9918	11277	137	10250.548	9894	11516	117	10174.086	9830	11257	74	10190.622	9772	11175	45	10102.066	9886	11006	72	10940.792	9862	14273	108	10100.380	9855	11029	65	10149.123	9790	10891	82	10370.280	9857	11903	70	10191.485	9861	10997	100	10280.700	9866	11612	90	10206.822	9828	11411	94
666	94	10189.021	9880	11678	137	10149.313	9873	11404	117	10186.991	9871	10998	74	10136.446	9831	11179	45	10071.400	9804	10737	72	10742.875	9816	12349	108	10045.991	9874	10744	65	10033.923	9900	10597	82	10313.939	9767	11323	70	10237.714	9886	10848	100	10302.190	9895	12714	90	10219.845	9871	11653	94
667	94	10271.021	9817	11347	137	10182.256	9802	11631	117	10103.556	9809	10811	74	10215.081	9870	11108	45	10104.688	9877	11050	72	10540.973	9907	14489	108	10069.426	9870	10734	65	10088.677	9881	10873	82	10479.269	9669	12040	70	10248.300	9816	11164	100	10233.270	9820	11760	90	10211.522	9895	11440	94
668	94	10260.000	9915	11534	137	10145.788	9839	11358	117	10185.103	9889	11584	74	10217.595	9875	11128	45	10234.467	9831	10901	72	10948.902	9852	13260	108	10124.611	9855	12107	65	10032.615	9894	10712	82	10334.573	9811	11079	70	10255.500	9918	11504	100	10242.060	9826	11175	90	10184.955	9787	11411	94
669	94	10141.437	9910	11023	137	10209.321	9762	11654	117	10200.521	9829	11093	74	10173.878	9874	11536	45	10128.777	9925	11422	72	10754.889	9808	13017	108	10064.231	9827	11215	65	10065.631	9897	11228	82	10285.866	9820	11322	70	10221.629	9833	11796	100	10329.520	9798	11341	90	10272.267	9752	11474	94
670	94	10335.479	9867	12571	137	10212.883	9811	11775	117	10259.735	9754	11289	74	10304.797	9721	11934	45	10006.400	9928	10408	72	10748.625	9902	12937	108	10138.694	9815	11736	65	10057.308	9872	10708	82	10243.951	9902	11439	70	10257.914	9881	11277	100	10326.210	9872	13118	90	10267.312	9902	11306	94
671	94	10269.585	9814	11337	137	10152.227	9854	11498	117	10115.308	9889	10984	74	10236.446	9770	11764	45	9993.333	9903	10172	72	10765.652	9892	14796	108	10072.713	9804	11355	65	10108.123	9914	10633	82	10336.036	9878	12744	70	10361.643	9931	11552	100	10311.390	9852	11691	90	10256.078	9872	11529	94
672	94	10328.309	9729	11314	137	10156.679	9857	12631	117	10180.444	9852	11039	74	10261.014	9830	11275	45	10162.400	9928	11228	72	10634.389	9832	12049	108	10079.046	9848	10795	65	10061.139	9847	10868	82	10359.598	9854	11641	70	10467.900	9861	12106	100	10445.110	9843	13755	90	10265.045	9875	11786	94
673	94	10235.149	9807	11570	137	10240.883	9825	11583	117	10209.316	9736	11134	74	10139.095	9843	11078	45	10055.489	9923	10514	72	10793.139	9897	13465	108	10139.213	9871	10972	65	10092.708	9798	11146	82	10292.769	9753	11253	70	10228.172	9846	11146	100	10513.310	9838	12291	90	10141.566	9844	10849	94
674	94	10193.745	9908	11192	137	10152.248	9840	11429	117	10189.146	9850	11169	74	10108.784	9832	10637	45	10226.645	9905	13499	72	10683.819	9904	12300	108	10160.806	9903	11208	65	10128.139	9780	11274	82	10381.707	9874	11568	70	10379.600	9910	12418	100	10364.510	9852	12234	90	10296.277	9835	12454	94
675	94	10230.426	9858	11578	137	10200.372	9839	11743	117	10193.273	9816	11076	74	10198.486	9832	11321	45	10141.934	9833	10991	72	10727.098	9800	13480	108	10108.704	9860	11544	65	10068.200	9872	10620	82	10275.866	9906	11524	70	10314.528	9800	11494	100	10304.250	9815	11214	90	10185.066	9839	11241	94
676	94	10260.830	9797	11600	137	10144.059	9868	11014	117	10192.957	9888	11285	74	10145.595	9913	10731	45	10103.777	9890	11180	72	10558.236	9895	12077	108	10125.361	9830	11558	65	10090.938	9904	10577	82	10254.061	9778	11472	70	10371.043	9885	11445	100	10313.520	9864	11706	90	10164.167	9906	11473	94
677	94	10162.734	9826	11003	137	10263.811	9800	11780	117	10138.709	9863	11384	74	10261.459	9908	11751	45	10086.733	9882	11251	72	10750.986	9797	13162	108	10088.287	9849	11243	65	10047.615	9846	10746	82	10503.000	9744	11856	70	10444.271	9757	11769	100	10540.660	9833	12363	90	10210.733	9876	11304	94
678	94	10302.266	9859	11431	137	10177.336	9827	11343	117	10109.615	9846	11367	74	10178.176	9920	11315	45	10129.155	9901	10750	72	10526.152	9869	12494	108	10145.611	9813	11446	65	10161.339	9863	11278	82	10329.866	9795	12192	70	10348.614	9906	12771	100	10275.200	9851	11668	90	10177.855	9802	11200	94
679	94	10286.234	9849	11869	137	10256.146	9850	11498	117	10119.838	9838	11070	74	10139.662	9882	11318	45	10120.267	9844	10652	72	10735.181	9621	12544	108	10026.417	9879	10948	65	10046.923	9878	10599	82	10527.646	9767	12249	70	10324.114	9863	11320	100	10255.880	9859	11444	90	10175.223	9872	11264	94
680	94	10276.319	9848	11200	137	10169.905	9835	11314	117	10196.496	9893	11711	74	10148.243	9802	11114	45	10111.155	9873	10977	72	10784.402	9841	12769	108	10162.870	9790	11305	65	10083.262	9899	11041	82	10422.622	9810	11580	70	10248.828	9882	10860	100	10413.270	9869	11844	90	10286.355	9851	11389	94
681	94	10333.372	9901	12977	137	10283.065	9833	13169	117	10122.701	9889	11769	74	10233.041	9857	11287	45	10019.756	9893	10431	72	10642.361	9872	13247	108	10143.324	9707	12071	65	10037.969	9872	10797	82	10299.939	9916	12263	70	10608.300	9940	12953	100	10287.150	9820	11511	90	10283.634	9802	12416	94
682	94	10231.596	9785	11246	137	10298.643	9815	11484	117	10133.376	9861	11287	74	10102.635	9926	10738	45	10143.978	9907	10804	72	10709.236	9769	13230	108	10084.769	9784	11237	65	10031.185	9828	10613	82	10467.195	9836	11824	70	10416.571	9823	12437	100	10261.080	9801	11823	90	10198.922	9847	11110	94
683	94	10288.372	9878	11994	137	10321.956	9820	12195	117	10148.684	9876	10894	74	10134.973	9858	11990	45	10063.444	9899	10532	72	10572.473	9801	11895	108	10086.398	9868	11848	65	10123.784	9872	11068	82	10539.988	9868	12027	70	10388.914	9885	12087	100	10302.070	9845	11652	90	10223.056	9863	11254	94
684	94	10253.787	9827	11500	137	10289.021	9813	11773	117	10114.086	9911	11096	74	10125.757	9875	10897	45	10257.600	9829	11768	72	10645.056	9863	12014	108	10093.463	9891	11375	65	10045.277	9863	10744	82	10445.439	9791	12559	70	10191.857	9872	11520	100	10385.820	9841	12323	90	10220.733	9891	11647	94
685	94	10293.957	9793	11683	137	10226.788	9872	11676	117	10254.667	9817	11326	74	10102.797	9893	10573	45	10057.845	9872	10533	72	10670.681	9923	13140	108	10322.473	9901	13497	65	10089.200	9918	11206	82	10265.561	9858	11648	70	10277.400	9901	11839	100	10258.640	9809	11521	90	10164.767	9898	10918	94
686	94	10240.372	9828	11791	137	10214.628	9832	11815	117	10124.230	9876	11146	74	10271.771	9876	11370	45	10207.533	9857	11433	72	10604.833	9765	13444	108	10155.324	9859	11682	65	10044.431	9890	10647	82	10309.476	9872	11451	70	10343.000	9858	11719	100	10284.000	9903	12147	90	10187.134	9843	10896	94
687	94	10327.000	9780	11952	137	10321.343	9831	11209	117	10149.291	9877	11358	74	10178.229	9902	10948	45	10154.134	9820	10877	72	10477.777	9912	12975	108	10065.213	9834	10810	65	10069.415	9887	10547	82	10482.451	9727	12151	70	10404.100	9876	13154	100	10513.430	9831	12627	90	10398.655	9862	12643	94
688	94	10304.734	9884	11585	137	11228.811	9672	14766	117	10202.940	9891	12163	74	10099.271	9823	10953	45	10232.134	9874	11191	72	10505.777	9851	12419	108	10143.574	9800	11072	65	10149.646	9869	11345	82	11378.195	9864	14747	70	10450.558	9870	12822	100	10978.350	9888	15378	90	11245.855	9814	15144	94
689	94	10196.574	9868	11422	137	10676.591	9889	13503	117	10139.342	9902	11532	74	10180.352	9888	11481	45	9998.756	9898	10311	72	10627.889	9832	12910	108	10061.223	9823	10808	65	10195.462	9851	11514	82	11240.500	9661	14187	70	10655.942	9972	13110	100	11175.130	9849	13111	90	10998.955	9829	12873	94
690	94	10376.861	9818	12025	137	10653.803	9864	13150	117	10226.777	9872	11433	74	10107.729	9848	11499	45	10082.267	9917	10542	72	10491.931	9881	12684	108	10079.667	9901	10908	65	10142.661	9766	11505	82	11058.354	9817	13602	70	10925.143	9956	14782	100	10976.490	9945	14759	90	11238.444	9842	13330	94
691	94	10244.734	9789	12029	137	10479.897	9797	12018	117	10187.982	9863	11821	74	10117.284	9914	11211	45	10313.312	9913	11269	72	10297.708	9848	11618	108	10063.444	9888	10909	65	10041.677	9875	10854	82	11052.683	9890	12729	70	10825.442	9859	14026	100	10699.370	9870	12640	90	10793.833	9921	13281	94
692	94	10209.224	9864	10800	137	10533.065	9883	13048	117	10224.838	9818	11317	74	10289.000	9923	12038	45	10176.111	9912	11268	72	10507.973	9853	12548	108	10100.963	9750	11384	65	10074.754	9884	10639	82	10998.707	9957	13546	70	10706.457	9785	12256	100	10735.010	9751	12866	90	10718.900	9787	12427	94
693	94	10235.351	9824	11697	137	10419.605	9937	12417	117	10342.351	9805	11715	74	10189.608	9794	11567	45	10100.333	9871	10776	72	10611.583	9517	13305	108	10067.917	9889	10772	65	10096.107	9865	10715	82	10841.000	9880	12476	70	10702.871	9869	12530	100	10731.590	9830	12340	90	10596.878	9786	12642	94
694	94	10289.553	9832	12043	137	10329.744	9869	11721	117	10238.880	9817	11118	74	10259.324	9802	11049	45	10147.777	9803	10707	72	10426.736	9870	11510	108	10066.806	9882	10974	65	10200.661	9796	11489	82	10930.683	9712	12906	70	10425.028	9854	12400	100	10377.400	9813	11258	90	10680.812	9867	12583	94
695	94	10218.798	9824	11565	137	10362.620	9799	12474	117	10177.692	9874	11055	74	10214.608	9902	11365	45	10115.045	9878	10955	72	10476.694	9869	12228	108	10040.204	9855	10565	65	10079.615	9861	11511	82	10881.451	9851	12880	70	10863.214	9948	12469	100	10611.690	9765	12474	90	10450.934	9809	11874	94
696	94	10217.106	9765	11592	137	10221.985	9806	11531	117	10189.470	9870	11360	74	10124.054	9836	10964	45	10347.911	9881	11605	72	10426.083	9857	11917	108	10103.111	9837	11211	65	10139.969	9772	11696	82	10931.085	9853	13366	70	10246.314	9762	11498	100	10394.510	9843	12098	90	10567.866	9888	12100	94
697	94	10181.926	9884	11205	137	10210.701	9811	11306	117	10195.624	9877	11064	74	10226.622	9744	11161	45	10240.600	9838	11758	72	10334.139	9865	11234	108	10105.491	9884	11907	65	10052.861	9834	10958	82	11055.707	9854	13399	70	10394.515	9893	12200	100	10412.230	9718	11828	90	10319.256	9858	11864	94
698	94	10328.596	9816	11517	137	10333.452	9909	11455	117	10158.273	9855	11648	74	10337.919	9889	12276	45	10161.155	9854	10836	72	10307.583	9904	11342	108	10094.398	9812	10924	65	10085.339	9829	10676	82	10787.891	9881	13844	70	10467.558	9874	12077	100	10264.850	9846	11737	90	10410.744	9779	12885	94
699	94	10247.553	9903	11415	137	10279.175	9827	11560	117	10167.128	9842	10974	74	10236.554	9820	10998	45	10140.223	9864	11310	72	10262.986	9932	11162	108	10062.630	9861	10949	65	10067.369	9904	10542	82	10780.293	9960	12847	70	10352.900	9840	11952	100	10351.080	9841	11593	90	10338.155	9851	11587	94
700	94	10211.457	9798	10903	137	10244.620	9856	11919	117	10163.205	9837	11383	74	10167.095	9869	10833	45	10303.223	9867	10922	72	10228.777	9836	11268	108	10061.926	9871	10879	65	10099.877	9863	10792	82	10698.293	9809	12969	70	10153.214	9810	11504	100	10254.070	9795	11314	90	10220.066	9876	10957	94
701	94	10255.351	9738	11352	137	10147.467	9869	11788	117	10210.052	9847	11561	74	10170.784	9871	10976	45	10118.489	9894	10995	72	10266.819	9794	11393	108	10138.944	9851	11210	65	10142.446	9890	10586	82	10546.488	9823	11845	70	10364.328	9841	11725	100	10309.450	9895	11904	90	10167.800	9883	11650	94
702	94	10425.468	9657	12323	137	10114.883	9905	10841	117	10156.018	9824	11135	74	10246.203	9911	11316	45	10082.000	9904	11254	72	10303.611	9857	11522	108	10087.398	9846	11018	65	10155.754	9863	11209	82	10547.976	9807	12169	70	10462.429	9886	12155	100	10264.530	9832	12039	90	10184.223	9904	11273	94
703	94	10392.372	9889	13082	137	10151.489	9775	11210	117	10149.940	9916	11320	74	10124.608	9895	10764	45	10202.978	9834	11370	72	10284.639	9793	11236	108	10088.176	9852	10884	65	10047.262	9869	10812	82	10500.817	9806	12474	70	10440.528	9908	12503	100	10307.390	9891	11345	90	10208.845	9784	10932	94
704	94	10219.617	9861	11166	137	10250.708	9800	11413	117	10134.547	9873	10990	74	10179.554	9896	11355	45	10232.022	9905	11353	72	10294.167	9843	11318	108	10135.037	9856	11424	65	10038.492	9893	10593	82	10336.342	9834	11798	70	10308.900	9840	11828	100	10343.150	9842	11923	90	10222.167	9913	11210	94
705	94	10273.819	9816	11374	137	10205.876	9827	12243	117	10151.205	9896	11202	74	10255.311	9902	12058	45	10229.244	9853	11871	72	10304.875	9835	11751	108	10128.398	9883	11421	65	10094.446	9847	11236	82	10530.939	9922	13198	70	10252.657	9810	11407	100	10211.600	9868	11630	90	10154.855	9825	11708	94
706	94	10272.053	9840	11791	137	10135.511	9800	11499	117	10249.239	9852	11548	74	10133.500	9858	10906	45	10125.688	9912	11022	72	10312.098	9882	12132	108	10091.306	9889	10997	65	10082.000	9887	10763	82	10379.122	9863	11591	70	10280.757	9915	11218	100	10281.210	9792	11773	90	10101.500	9865	10659	94
707	94	10239.447	9757	11727	137	10242.438	9821	11432	117	10301.897	9815	11294	74	10218.081	9902	11359	45	10156.045	9886	10817	72	10225.527	9870	11356	108	10085.694	9891	12204	65	10089.230	9892	11223	82	10360.964	9775	11553	70	10371.515	9864	11737	100	10228.490	9917	11207	90	10191.223	9820	11241	94
708	94	10282.117	9811	11165	137	10262.796	9830	11494	117	10389.727	9721	11486	74	10295.608	9753	12161	45	10141.066	9894	10959	72	10272.598	9814	12062	108	10126.880	9866	11262	65	10058.770	9856	10891	82	10319.731	9900	11645	70	10379.371	9879	12435	100	10216.360	9823	12018	90	10181.855	9862	11413	94
709	94	10249.617	9811	11606	137	10153.767	9874	11890	117	10235.538	9870	11405	74	10211.041	9863	11333	45	10295.444	9833	12003	72	10406.277	9854	11946	108	10105.454	9890	11030	65	10054.400	9932	10491	82	10279.402	9853	11197	70	10303.143	9903	11068	100	10229.210	9873	11385	90	10218.500	9817	11442	94
710	94	10249.426	9842	11181	137	10234.452	9867	11379	117	10215.641	9876	12652	74	10249.067	9888	11716	45	10191.645	9900	11334	72	10269.473	9757	11807	108	10120.444	9712	12187	65	10033.554	9904	10389	82	10208.342	9905	11104	70	10265.857	9890	11495	100	10266.800	9728	11476	90	10168.667	9817	11244	94
711	94	10164.755	9799	11355	137	10170.643	9855	11268	117	10266.581	9793	11698	74	10238.784	9884	11378	45	10154.422	9912	10680	72	10276.875	9888	13130	108	10161.639	9810	10960	65	10059.846	9901	10812	82	10347.391	9902	11277	70	10257.457	9907	11550	100	10236.090	9811	11492	90	10151.967	9879	11180	94
712	94	10266.468	9863	11608	137	10170.599	9858	11103	117	10151.009	9797	11190	74	10240.067	9851	11819	45	10036.155	9768	11280	72	10206.889	9787	11969	108	10155.463	9816	11266	65	10034.692	9872	10626	82	10409.354	9847	11412	70	10206.643	9915	11072	100	10185.510	9822	10990	90	10150.723	9878	11266	94
713	94	10389.447	9814	12013	137	10123.905	9849	10924	117	10180.299	9824	10783	74	10209.067	9862	10861	45	10202.200	9811	11212	72	10336.833	9866	11301	108	10081.833	9809	10902	65	10041.907	9882	10487	82	10523.366	9915	13699	70	10366.186	9908	11633	100	10324.480	9819	11559	90	10151.045	9824	10839	94
714	94	10339.702	9857	11522	137	10153.021	9868	11665	117	10158.906	9854	11233	74	10271.189	9881	11832	45	10115.688	9881	11004	72	10391.098	9759	11904	108	10083.231	9844	10891	65	10056.738	9862	10551	82	10326.464	9859	12086	70	10212.729	9809	11392	100	10236.800	9891	11512	90	10105.556	9804	11243	94
715	94	10406.298	9815	12017	137	10234.941	9857	11579	117	10254.863	9880	11552	74	10211.297	9902	11224	45	10102.756	9900	11423	72	10289.223	9831	11175	108	10060.713	9887	11310	65	10113.815	9894	11064	82	10272.707	9794	11338	70	10247.886	9887	10964	100	10212.820	9852	11474	90	10154.467	9840	11515	94
716	94	10296.245	9863	11337	137	10132.708	9813	10833	117	10208.248	9869	11273	74	10197.189	9808	10976	45	10094.777	9837	11149	72	10369.236	9891	11891	108	10150.046	9640	14071	65	10017.907	9920	10416	82	10252.378	9773	11797	70	10150.985	9863	10980	100	10133.350	9868	10821	90	10138.312	9851	11136	94
717	94	10356.426	9816	11776	137	10153.511	9836	11338	117	10207.291	9901	11678	74	10135.892	9905	11320	45	10159.089	9875	11246	72	10340.277	9876	11688	108	10082.889	9854	10826	65	10046.831	9908	10720	82	10283.085	9922	11365	70	10298.286	9947	11649	100	10185.380	9827	11824	90	10176.011	9844	11998	94
718	94	10334.745	9808	11578	137	10206.744	9896	11689	117	10146.410	9888	11022	74	10170.000	9860	11280	45	10260.578	9783	11325	72	10374.056	9908	12067	108	10117.417	9871	10907	65	10093.646	9904	11064	82	10438.646	9901	12610	70	10239.328	9902	11899	100	10228.560	9888	11715	90	10136.812	9890	10868	94
719	94	10242.585	9747	11502	137	10092.175	9778	11158	117	10131.214	9867	10760	74	10243.135	9863	11403	45	10034.223	9892	10907	72	10576.319	9869	12744	108	10083.370	9847	11150	65	10139.754	9853	10900	82	10359.744	9814	11793	70	10210.186	9881	11251	100	10165.150	9842	11072	90	10194.122	9899	11264	94
720	94	10213.341	9835	11297	137	10167.372	9783	11789	117	10176.633	9852	11727	74	10214.919	9862	11662	45	10095.467	9914	10982	72	10422.848	9806	12622	108	10122.000	9889	11282	65	10028.077	9866	10731	82	10220.098	9813	11190	70	10191.743	9907	11575	100	10342.010	9751	11650	90	10234.600	9882	11980	94
721	94	10268.883	9859	11111	137	10115.168	9812	10953	117	10328.735	9909	12082	74	10227.284	9744	11963	45	10140.756	9807	11704	72	10417.500	9905	12351	108	10058.093	9886	10897	65	10091.492	9894	10984	82	10167.305	9764	10979	70	10176.942	9863	11377	100	10169.210	9872	11328	90	10140.233	9896	11092	94
722	94	10433.234	9907	12633	137	10146.679	9898	11289	117	10153.316	9794	11053	74	10053.946	9823	10555	45	10099.911	9865	11319	72	10293.306	9831	11915	108	10092.250	9849	11084	65	10064.446	9912	10514	82	10259.293	9755	11102	70	10244.328	9893	11406	100	10158.100	9860	11033	90	10123.200	9816	11108	94
723	94	10354.628	9824	12128	137	10168.788	9804	11154	117	10261.000	9810	12070	74	10191.743	9820	11778	45	10154.022	9855	10878	72	10354.611	9868	11761	108	10140.777	9842	11687	65	10126.431	9865	11335	82	10272.829	9842	11404	70	10280.657	9864	11534	100	10258.390	9880	11707	90	10126.533	9816	11633	94
724	94	10301.128	9899	12189	137	10103.817	9846	11466	117	10185.684	9865	11082	74	10167.189	9890	11124	45	10152.667	9902	10858	72	10553.223	9790	13022	108	10093.361	9754	10986	65	10060.154	9891	11042	82	10227.415	9824	10953	70	10178.828	9876	11143	100	10274.370	9870	11802	90	10176.211	9728	12277	94
725	94	10374.213	9886	12048	137	10198.803	9894	11347	117	10295.043	9830	12119	74	10218.122	9867	12164	45	10094.711	9880	11452	72	10328.736	9931	11518	108	10071.796	9865	10774	65	10047.339	9866	10623	82	10197.280	9864	11665	70	10176.571	9888	11260	100	10176.160	9849	11382	90	10162.244	9871	11091	94
726	94	10200.011	9869	11793	137	10192.307	9846	11561	117	10161.804	9760	11101	74	10146.081	9785	11185	45	10088.022	9893	10781	72	10492.417	9930	11725	108	10055.407	9817	10756	65	10108.738	9794	10936	82	10297.305	9932	11333	70	10114.000	9900	11048	100	10184.210	9829	10971	90	10145.566	9784	11324	94
727	94	10345.372	9933	12219	137	10166.555	9851	11314	117	10170.025	9889	11135	74	10150.459	9902	10900	45	10037.467	9915	10472	72	10504.208	9871	11662	108	10090.686	9819	11271	65	10114.661	9780	11072	82	10316.207	9899	11227	70	10226.328	9897	11547	100	10204.080	9741	11527	90	10146.822	9849	10955	94
728	94	10329.394	9739	12058	137	10123.897	9854	11188	117	10130.376	9870	11860	74	10197.216	9883	11512	45	10058.822	9889	10620	72	10585.569	9751	12006	108	10107.463	9758	11895	65	10055.154	9894	10460	82	10266.317	9881	11568	70	10217.515	9874	10926	100	10435.450	9770	12897	90	10167.355	9848	11561	94
729	94	10357.330	9847	11738	137	10161.000	9729	11353	117	10215.743	9829	11382	74	10235.959	9804	12256	45	10047.578	9922	10472	72	10400.111	9509	13277	108	10034.926	9849	10956	65	10115.292	9869	11345	82	10387.634	9865	12290	70	10317.586	9886	11514	100	10279.860	9858	11435	90	10093.845	9904	10706	94
730	94	10278.053	9857	11547	137	10245.555	9873	12296	117	10155.675	9866	11208	74	10154.743	9783	11081	45	10046.845	9862	10728	72	10395.333	9814	11686	108	10095.500	9777	11570	65	10052.200	9934	10312	82	10349.549	9752	12009	70	10237.015	9801	11451	100	10275.210	9848	11506	90	10151.967	9895	11948	94
731	94	10305.139	9820	11480	137	10140.095	9878	11218	117	10218.812	9788	11663	74	10153.905	9856	11074	45	10031.688	9866	10733	72	10421.014	9852	12133	108	10090.306	9909	10663	65	10087.893	9916	10866	82	10302.427	9857	11587	70	10185.015	9904	11123	100	10239.080	9658	13198	90	10160.155	9878	10959	94
732	94	10159.021	9883	11064	137	10157.628	9842	10957	117	10170.034	9787	11333	74	10183.581	9873	11577	45	10063.822	9907	10739	72	10382.819	9782	12207	108	10043.343	9895	10455	65	10101.369	9846	10787	82	10374.561	9750	11870	70	10158.000	9858	11428	100	10183.780	9831	11237	90	10134.134	9858	11249	94
733	94	10268.266	9890	11238	137	10165.533	9832	11631	117	10239.239	9894	11789	74	10229.743	9774	11399	45	10257.777	9834	11441	72	10318.583	9886	12002	108	10116.324	9831	11208	65	10096.846	9802	11308	82	10329.500	9832	12155	70	10190.371	9911	11232	100	10153.850	9893	11884	90	10194.667	9857	10909	94
734	94	10348.213	9808	11627	137	10192.781	9861	11388	117	10256.180	9846	11668	74	10241.973	9837	11685	45	10044.312	9905	10360	72	10355.194	9881	12096	108	10036.907	9884	10400	65	10140.446	9852	11205	82	10432.402	9893	11700	70	10409.914	9833	11646	100	10136.390	9911	11197	90	10257.011	9625	11663	94
735	94	10277.117	9748	11882	137	10188.854	9870	11118	117	10203.077	9886	11389	74	10212.838	9898	11194	45	10045.845	9895	10960	72	10322.848	9915	11624	108	10071.186	9915	11431	65	10115.754	9869	10806	82	10646.573	9798	13334	70	10224.800	9897	11632	100	10237.350	9881	11083	90	10204.066	9890	11558	94
736	94	10315.979	9916	12720	137	10292.861	9694	11302	117	10131.846	9768	10972	74	10200.527	9874	11289	45	10057.089	9867	10586	72	10407.500	9891	11961	108	10062.880	9869	10786	65	10051.815	9876	10801	82	10570.854	9913	12077	70	10319.843	9906	11534	100	10214.490	9828	12035	90	10169.622	9865	10948	94
737	94	10287.713	9877	11209	137	10185.073	9888	11289	117	10206.444	9861	11171	74	10184.500	9894	11567	45	10150.578	9871	11129	72	10335.194	9698	11523	108	10044.917	9837	10531	65	10125.677	9883	10967	82	10516.085	9791	12788	70	10241.058	9927	11348	100	10172.780	9859	11148	90	10117.545	9848	11153	94
738	94	10218.383	9859	11562	137	10216.307	9791	12055	117	10217.316	9912	11938	74	10134.797	9859	10780	45	10071.578	9897	10441	72	10406.444	9790	11765	108	10079.870	9910	10709	65	10036.062	9892	10642	82	10508.256	9704	11944	70	10460.414	9758	11551	100	10328.360	9865	12130	90	10345.122	9876	11944	94
739	94	10309.809	9874	11497	137	10378.000	9728	12464	117	10196.914	9721	10970	74	10096.365	9842	10710	45	10057.066	9883	10583	72	10177.694	9871	10713	108	10053.750	9870	10800	65	10137.062	9853	11063	82	10541.329	9919	11664	70	10547.929	9799	12404	100	10313.250	9792	11498	90	10363.322	9723	12395	94
740	94	10280.883	9874	11499	137	10328.271	9809	11930	117	10166.248	9903	11045	74	10129.392	9837	10944	45	10117.711	9889	10891	72	10340.208	9858	11356	108	10071.436	9898	10672	65	10082.323	9911	10940	82	10353.122	9796	11238	70	10377.857	9895	11535	100	10225.750	9900	11498	90	10289.800	9870	11305	94
741	94	10421.957	9853	11536	137	10230.773	9861	12233	117	10178.504	9776	11334	74	10168.176	9823	11278	45	10072.866	9910	11028	72	10332.750	9884	11275	108	10087.907	9822	11403	65	10023.185	9868	11060	82	10556.598	9832	12225	70	10355.571	9836	12656	100	10234.870	9829	11706	90	10251.134	9778	11853	94
742	94	10376.245	9844	11788	137	10191.971	9830	11125	117	10176.564	9883	12960	74	10149.595	9858	11555	45	10126.267	9870	10749	72	10214.667	9846	11580	108	10081.509	9894	10789	65	10078.262	9879	11154	82	10326.244	9843	11309	70	10376.000	9804	11944	100	10247.810	9834	11401	90	10143.422	9873	11541	94
743	94	10235.224	9884	10989	137	10156.285	9876	11626	117	10142.530	9879	11334	74	10190.203	9887	11256	45	10059.178	9906	10328	72	10291.792	9880	11366	108	10129.231	9845	11350	65	10016.877	9868	10611	82	10473.720	9920	12439	70	10384.043	9826	11742	100	10306.690	9850	11470	90	10157.833	9874	11169	94
744	94	10325.351	9851	12984	137	10216.496	9835	11432	117	10121.606	9870	10830	74	10264.000	9806	11197	45	10059.134	9912	10545	72	10316.652	9794	11601	108	10108.777	9872	11191	65	10209.938	9847	12738	82	10389.073	9787	11852	70	10306.357	9780	11025	100	10356.720	9767	12095	90	10124.545	9872	11191	94
745	94	10313.319	9898	11312	137	10218.277	9726	13976	117	10209.410	9849	11034	74	10299.473	9906	11943	45	10180.244	9927	11025	72	10298.194	9732	11814	108	10065.564	9890	10977	65	10062.738	9871	11241	82	10161.658	9876	11187	70	10299.714	9854	11084	100	10237.390	9792	11075	90	10120.244	9815	10669	94
746	94	10383.298	9901	11440	137	10150.409	9919	10976	117	10305.230	9869	11582	74	10283.473	9851	11264	45	10046.089	9910	10737	72	10300.361	9811	11143	108	10091.500	9847	11032	65	10074.661	9887	10594	82	10240.976	9925	11762	70	10294.914	9805	11895	100	10248.000	9864	11171	90	10107.645	9903	10745	94
747	94	10395.319	9883	12463	137	10229.511	9768	12154	117	10168.453	9811	11830	74	10231.567	9832	11355	45	10034.066	9848	10489	72	10397.056	9802	12321	108	10106.500	9847	11143	65	10075.246	9848	10711	82	10383.780	9918	11750	70	10375.515	9847	12196	100	10240.240	9885	11000	90	10197.533	9815	11492	94
748	94	10402.341	9801	11527	137	10196.562	9887	11232	117	10147.556	9865	11340	74	10185.433	9885	11490	45	10071.777	9832	10853	72	10281.598	9919	11660	108	10080.880	9928	10930	65	10050.292	9915	10692	82	10345.585	9901	11369	70	10311.729	9914	11788	100	10209.810	9849	11165	90	10177.033	9905	11193	94
749	94	10477.617	9854	12296	137	10194.729	9795	11535	117	10186.923	9833	11063	74	10224.338	9868	11862	45	10131.355	9883	11010	72	10286.167	9865	11530	108	10081.167	9925	11057	65	10039.861	9837	10757	82	10398.000	9895	12257	70	10149.528	9891	11137	100	10296.020	9823	11354	90	10120.911	9874	10910	94
750	94	10326.787	9760	11429	137	10122.876	9858	11156	117	10282.265	9841	11185	74	10279.433	9906	11967	45	10021.667	9886	10483	72	10237.194	9809	11826	108	10096.973	9894	11439	65	10074.200	9865	10805	82	10462.354	9805	12115	70	10189.586	9802	11269	100	10357.430	9866	11126	90	10149.366	9787	11356	94
751	94	10415.574	9816	11773	137	10157.840	9867	11090	117	10096.957	9878	11211	74	10185.541	9911	11053	45	10076.622	9858	10816	72	10392.917	9897	11636	108	10136.093	9843	11296	65	10125.230	9898	11015	82	10311.280	9920	11321	70	10255.886	9909	11322	100	10324.380	9867	11553	90	10062.911	9894	10430	94
752	94	10345.437	9855	12093	137	10163.729	9870	11119	117	10230.718	9781	11773	74	10304.108	9784	11672	45	10107.155	9870	11305	72	10449.361	9883	11959	108	10052.954	9878	10861	65	10078.062	9885	10668	82	10551.012	9894	11719	70	10289.328	9894	11472	100	10292.240	9842	11455	90	10197.733	9890	11537	94
753	94	10439.096	9829	12721	137	10182.599	9898	12111	117	10225.410	9837	11477	74	10389.933	9853	12489	45	10074.511	9886	10692	72	10368.848	9796	11878	108	10045.759	9825	10672	65	10058.354	9885	10875	82	10342.707	9886	11438	70	10195.543	9828	11223	100	10215.660	9857	10962	90	10142.167	9898	11641	94
754	94	10291.447	9852	12035	137	10210.635	9856	11066	117	10361.401	9835	11905	74	10372.771	9896	12704	45	10093.822	9868	10808	72	10248.848	9874	12067	108	10059.630	9776	11290	65	10086.708	9862	10900	82	10255.256	9874	11571	70	10126.729	9790	11241	100	10140.880	9868	11127	90	10112.812	9816	11112	94
755	94	10355.766	9895	11596	137	10125.796	9879	11054	117	10171.786	9795	10925	74	10415.608	9821	12062	45	10090.355	9923	10740	72	10197.319	9751	11639	108	10080.167	9868	10941	65	10137.815	9799	11152	82	10221.231	9878	11542	70	10160.500	9892	11247	100	10268.080	9910	11755	90	10227.533	9857	11716	94
756	94	10303.915	9811	11833	137	10136.912	9708	11903	117	10238.820	9895	11558	74	10271.676	9865	11475	45	10071.733	9894	10956	72	10266.792	9917	11602	108	10067.296	9817	11743	65	10066.770	9915	11053	82	10326.585	9819	12245	70	10249.500	9873	11838	100	10268.920	9847	11869	90	10197.145	9897	11247	94
757	94	10241.787	9847	11667	137	10111.752	9876	11332	117	10198.513	9899	11416	74	10188.933	9879	11092	45	10199.511	9859	11895	72	10280.348	9808	11088	108	10027.843	9904	10370	65	10040.754	9917	10609	82	10319.329	9815	12073	70	10225.186	9894	11024	100	10293.990	9826	11625	90	10157.500	9839	10761	94
758	94	10307.213	9771	11553	137	10171.460	9867	11894	117	10241.325	9868	12403	74	10257.635	9842	11410	45	10125.688	9860	10922	72	10240.973	9902	11440	108	10157.269	9761	12130	65	10093.123	9880	10829	82	10310.439	9873	12053	70	10263.800	9881	10962	100	10157.610	9821	11273	90	10122.589	9840	11492	94
759	94	10331.032	9878	11655	137	10127.861	9887	11348	117	10277.795	9805	12325	74	10235.878	9826	11396	45	10018.511	9882	10420	72	10138.000	9826	10694	108	10045.787	9770	10857	65	10114.861	9895	11194	82	10330.000	9881	13039	70	10196.757	9918	11115	100	10221.440	9893	12991	90	10219.478	9893	11169	94
760	94	10228.649	9892	11253	137	10158.519	9843	11207	117	10311.239	9807	11643	74	10190.486	9876	11392	45	10328.489	9854	11553	72	10340.542	9890	11999	108	10059.620	9851	10820	65	10068.016	9874	10537	82	10358.488	9792	11737	70	10266.914	9813	11219	100	10195.900	9825	11093	90	10154.866	9688	12248	94
761	94	10276.745	9858	11384	137	10137.321	9831	11780	117	10273.667	9786	11536	74	10207.729	9833	10995	45	10135.200	9892	10919	72	10257.167	9846	11272	108	10114.630	9818	10972	65	10168.569	9894	11844	82	10263.122	9926	11393	70	10170.629	9902	11021	100	10219.590	9856	11161	90	10110.422	9908	10808	94
762	94	10239.915	9860	11222	137	10294.664	9852	11283	117	10215.018	9814	11142	74	10131.622	9703	11014	45	10099.134	9863	10591	72	10168.583	9817	11581	108	10092.630	9872	10932	65	10058.308	9916	10683	82	10370.293	9830	11746	70	10191.942	9869	12479	100	10251.680	9772	11238	90	10080.089	9863	10721	94
763	94	10213.500	9898	11331	137	10559.219	9897	11995	117	10263.649	9835	11440	74	10100.081	9807	10723	45	10127.289	9873	10872	72	10255.111	9796	11578	108	10083.564	9875	10587	65	10089.677	9869	10758	82	10591.024	9830	12625	70	10560.100	9850	12427	100	10338.300	9865	11065	90	10377.678	9842	11718	94
764	94	10360.681	9824	11383	137	10234.307	9835	11170	117	10415.333	9892	11770	74	10311.473	9855	12245	45	10098.688	9876	11621	72	10368.277	9889	13472	108	10037.713	9848	10733	65	10163.308	9874	10949	82	10615.415	9932	12863	70	10362.400	9938	11352	100	10332.280	9887	11967	90	10403.022	9889	12835	94
765	94	10217.021	9850	11101	137	10343.796	9845	11860	117	10386.761	9795	11351	74	10271.405	9886	11085	45	10019.889	9880	10395	72	10441.902	9771	11865	108	10078.741	9854	11270	65	10149.477	9924	11341	82	10806.439	9752	12680	70	10414.700	9825	11761	100	10321.370	9851	11497	90	10352.122	9852	12273	94
766	94	10257.755	9804	11339	137	10271.227	9855	11278	117	10182.146	9798	11257	74	10451.405	9801	11960	45	10156.267	9920	11048	72	10284.848	9814	11141	108	10074.759	9864	11097	65	10265.877	9876	12254	82	10720.585	9853	12285	70	10465.343	9939	12415	100	10257.830	9879	11606	90	10243.533	9846	10903	94
767	94	10219.872	9877	12984	137	10195.569	9905	11320	117	10146.333	9868	11118	74	10329.148	9724	11535	45	10132.934	9886	10857	72	10330.194	9820	12505	108	10175.306	9834	11751	65	10176.107	9843	11602	82	10612.476	9802	12159	70	10277.429	9857	12057	100	10266.060	9774	11241	90	10313.134	9912	11656	94
768	94	10245.085	9900	11372	137	10194.773	9804	11974	117	10139.316	9903	10898	74	10210.189	9912	11767	45	10073.467	9894	10677	72	10373.777	9917	11791	108	10106.546	9842	11079	65	10134.462	9827	10817	82	10594.220	9765	12631	70	10334.357	9862	12845	100	10262.250	9866	12053	90	10233.777	9754	11126	94
769	94	10253.096	9893	12085	137	10158.664	9829	11537	117	10192.786	9830	11765	74	10234.014	9849	11418	45	10057.378	9874	10845	72	10293.973	9912	11521	108	10057.936	9890	10797	65	10045.169	9912	10751	82	10602.366	9921	12445	70	10291.957	9878	11298	100	10184.830	9848	11284	90	10134.589	9824	10746	94
770	94	10321.915	9755	11599	137	10147.511	9897	11183	117	10307.530	9786	11956	74	10270.284	9855	11428	45	10093.866	9828	10512	72	10274.167	9916	12204	108	10048.056	9873	10825	65	10133.754	9861	10936	82	10590.085	9814	12469	70	10351.200	9702	11758	100	10288.570	9800	11231	90	10172.478	9812	10998	94
771	94	10269.043	9872	11836	137	10215.328	9802	11187	117	10174.137	9782	12073	74	10204.486	9887	11106	45	10216.800	9815	11569	72	10320.319	9847	11440	108	10073.648	9885	10721	65	10014.230	9897	10719	82	10465.500	9798	11778	70	10515.871	9840	13030	100	10259.550	9746	11381	90	10180.389	9886	11169	94
772	94	10230.341	9810	11368	137	10172.328	9812	11234	117	10246.735	9845	11430	74	10147.959	9886	10907	45	10236.045	9848	11146	72	10387.848	9854	12918	108	10018.324	9901	10888	65	10041.462	9915	10470	82	10418.646	9899	11751	70	10265.843	9772	11340	100	10205.320	9877	11278	90	10148.134	9801	12138	94
773	94	10167.872	9823	11344	137	10169.985	9837	11010	117	10329.248	9841	11473	74	10293.365	9903	11375	45	10095.645	9921	10722	72	10141.125	9895	11380	108	10144.593	9826	11905	65	10142.246	9887	11331	82	10402.731	9734	12432	70	10333.071	9834	11592	100	10336.290	9802	11794	90	10148.322	9894	10938	94
774	94	10154.341	9796	11243	137	10225.299	9833	12019	117	10366.154	9882	11742	74	10177.973	9713	11884	45	10065.155	9860	10627	72	10218.111	9919	11660	108	10106.620	9794	10658	65	10035.954	9880	10501	82	10317.451	9792	12122	70	10273.643	9823	11308	100	10256.970	9892	11769	90	10144.578	9912	11605	94
775	94	10279.063	9880	11409	137	10192.847	9830	11294	117	10208.248	9875	11373	74	10282.608	9638	11926	45	10108.289	9826	10847	72	10288.931	9861	12808	108	10078.777	9866	10881	65	10055.246	9869	10710	82	10559.891	9834	11815	70	10205.571	9926	10724	100	10206.960	9881	11314	90	10116.300	9836	11092	94
776	94	10255.224	9810	11282	137	10151.460	9896	11603	117	10274.214	9790	11555	74	10175.703	9885	11047	45	10079.845	9889	11636	72	10298.250	9876	11957	108	10150.620	9782	11355	65	10133.385	9779	11822	82	10538.805	9852	12153	70	10334.200	9891	11302	100	10337.320	9809	11936	90	10201.723	9867	11607	94
777	94	10168.330	9894	11259	137	10188.576	9820	11696	117	10366.829	9914	12497	74	10127.081	9871	10737	45	10048.578	9881	11073	72	10274.139	9848	11330	108	10057.777	9863	10691	65	10117.677	9873	10941	82	10468.829	9871	12515	70	10276.814	9819	11574	100	10225.550	9829	11251	90	10118.122	9896	11361	94
778	94	10303.851	9851	11882	137	10190.949	9708	11437	117	10433.889	9865	11828	74	10339.757	9773	11513	45	10253.866	9882	11237	72	10402.223	9914	11706	108	10060.167	9838	10871	65	10153.431	9764	10922	82	10391.183	9848	11906	70	10292.914	9868	11278	100	10213.570	9816	11103	90	10109.300	9883	10835	94
779	94	10281.649	9853	11893	137	10145.693	9870	11262	117	10203.966	9870	11225	74	10255.676	9796	11708	45	10038.134	9893	10791	72	10297.542	9924	12159	108	10102.370	9894	10744	65	10011.339	9903	10430	82	10395.707	9859	11736	70	10218.371	9826	11517	100	10224.630	9874	11454	90	10081.533	9894	11527	94
780	94	10298.745	9858	11979	137	10276.767	9821	11661	117	10339.239	9864	12661	74	10166.581	9830	11217	45	10163.777	9843	10923	72	10382.194	9893	11444	108	10088.500	9795	11051	65	10032.200	9874	10672	82	10562.817	9867	12067	70	10409.558	9888	11381	100	10254.320	9886	12762	90	10158.211	9885	11077	94
781	94	10229.096	9849	11722	137	10284.708	9647	12905	117	10311.282	9838	11394	74	10206.027	9843	11007	45	10129.089	9888	10618	72	10578.681	9860	12723	108	10083.380	9862	10843	65	10103.323	9890	10609	82	10629.402	9629	13554	70	10760.043	9922	12756	100	10319.600	9882	12044	90	10212.589	9879	11879	94
782	94	10290.074	9891	11221	137	10248.985	9847	11671	117	10290.727	9894	11408	74	10257.243	9801	11985	45	10166.711	9842	10984	72	10535.833	9917	12442	108	10083.148	9868	11065	65	10023.846	9851	10639	82	10682.658	9702	12655	70	10475.771	9838	12297	100	10379.660	9819	12173	90	10275.056	9861	11967	94
783	94	10319.776	9845	12186	137	10291.445	9727	11689	117	10292.538	9860	11457	74	10170.081	9860	11456	45	10253.045	9868	11241	72	10364.583	9813	11628	108	10045.019	9880	10597	65	10076.139	9821	10755	82	10566.378	9792	12248	70	10391.714	9867	11598	100	10420.820	9760	12462	90	10374.244	9819	11717	94
784	94	10337.032	9850	11656	137	10423.920	9764	12029	117	10209.957	9868	11256	74	10197.338	9787	11481	45	10132.777	9915	10646	72	10453.236	9838	11562	108	10036.769	9855	10781	65	10104.984	9784	10992	82	10932.500	9877	12796	70	10843.857	9916	13138	100	10507.090	9913	12525	90	10593.922	9871	12144	94
785	94	10325.819	9843	11966	137	10583.321	9737	12847	117	10208.513	9827	10976	74	10233.392	9876	11478	45	10229.111	9860	10922	72	10297.556	9862	11237	108	10007.944	9840	10506	65	10154.431	9932	11264	82	11109.122	9942	13505	70	11081.314	9861	13448	100	11045.530	9880	14256	90	10790.566	9816	13083	94
786	94	10197.532	9864	11301	137	10381.299	9879	11598	117	10204.496	9859	10994	74	10216.946	9837	12213	45	10128.089	9851	11356	72	10378.000	9756	11164	108	10086.064	9875	10790	65	10198.492	9853	11242	82	10827.439	9868	14072	70	10605.058	9873	12639	100	10733.540	9696	13213	90	10750.478	9805	15081	94
787	94	10344.341	9889	11516	137	10346.103	9883	12346	117	10113.188	9870	10773	74	10127.433	9824	10653	45	10245.800	9914	11153	72	10375.319	9845	11851	108	10077.583	9873	11040	65	10102.292	9904	10866	82	10811.073	9935	13624	70	10733.214	9960	12511	100	10665.200	9623	12833	90	10463.967	9869	11952	94
788	94	10209.521	9901	11332	137	10385.343	9800	12052	117	10146.077	9879	11982	74	10269.703	9834	11351	45	10172.444	9886	10802	72	10367.625	9831	11620	108	10100.250	9771	11246	65	10093.800	9872	10869	82	10813.391	9843	12978	70	10590.672	9865	12009	100	10565.640	9858	13674	90	10497.955	9860	12102	94
789	94	10316.585	9791	11578	137	10300.336	9820	11549	117	10182.538	9854	10901	74	10168.797	9908	11205	45	10078.111	9893	10753	72	10337.833	9902	11353	108	10109.473	9817	10945	65	10073.107	9838	10792	82	10604.183	9830	12143	70	10731.257	9879	13791	100	10493.430	9842	12486	90	10385.277	9798	11799	94
790	94	10385.724	9830	11673	137	10262.687	9836	11661	117	10183.658	9888	10953	74	10235.054	9680	11231	45	10162.889	9916	11059	72	10567.848	9864	13259	108	10143.241	9888	11114	65	10043.062	9899	10427	82	10570.378	9843	12558	70	10831.028	9967	12926	100	10449.850	9843	13029	90	10315.022	9862	11620	94
791	94	10378.043	9903	11299	137	10283.475	9775	11352	117	10162.410	9856	11989	74	10236.567	9924	11265	45	10223.155	9863	10950	72	10311.736	9802	12030	108	10137.639	9838	11404	65	10038.169	9882	10445	82	10528.964	9705	12221	70	10383.672	9793	12247	100	10437.100	9826	12014	90	10240.611	9903	11773	94
792	94	10436.457	9842	11761	137	10171.452	9870	11560	117	10277.052	9844	11406	74	10227.054	9864	11150	45	10102.312	9833	11123	72	10659.250	9859	12126	108	10098.814	9836	11634	65	10032.938	9857	10532	82	10519.439	9846	12253	70	10591.271	9916	12677	100	10444.310	9878	13500	90	10273.611	9864	12514	94
793	94	10341.553	9858	13464	137	10216.241	9860	11743	117	10111.487	9860	10643	74	10212.662	9812	11341	45	10065.134	9881	10509	72	10326.889	9846	11774	108	10051.564	9809	10698	65	10044.569	9920	10733	82	10464.598	9896	11736	70	10427.515	9736	11500	100	10430.370	9764	12052	90	10252.434	9779	11812	94
794	94	10328.628	9794	11503	137	10296.197	9854	11974	117	10203.770	9869	11250	74	10228.203	9903	12051	45	10137.244	9807	10658	72	10359.736	9873	11315	108	10137.564	9891	10996	65	10150.861	9858	10933	82	10458.183	9881	12278	70	10411.515	9899	11592	100	10337.560	9907	11829	90	10303.122	9804	11874	94
795	94	10380.691	9819	12546	137	10189.343	9719	11542	117	10206.299	9845	11137	74	10200.771	9868	11811	45	10050.289	9903	10885	72	10382.833	9791	12341	108	10023.620	9847	10789	65	9994.907	9821	10333	82	10658.891	9837	13052	70	10377.058	9787	11514	100	10371.930	9817	12136	90	10195.522	9872	10967	94
796	94	10500.659	9924	11987	137	10209.935	9880	11493	117	10226.786	9768	11104	74	10083.027	9893	10926	45	10156.333	9731	11651	72	10413.236	9796	11466	108	10014.731	9897	10857	65	10129.246	9765	11268	82	10441.585	9917	11862	70	10300.328	9953	11368	100	10172.120	9885	10947	90	10188.533	9809	12262	94
797	94	10336.468	9876	11650	137	10123.796	9830	11018	117	10205.453	9873	11695	74	10229.500	9839	11563	45	10090.822	9898	11090	72	10355.652	9852	11214	108	10037.407	9878	10895	65	10105.969	9850	11259	82	10504.805	9838	12130	70	10365.972	9880	11756	100	10266.500	9884	12352	90	10189.944	9841	11879	94
798	94	10333.841	9767	11505	137	10165.971	9835	11455	117	10202.410	9850	11103	74	10281.473	9808	12023	45	10144.066	9925	10926	72	10472.152	9887	12000	108	10130.370	9892	11709	65	10044.385	9847	10967	82	10437.988	9856	12984	70	10426.043	9864	11856	100	10286.490	9854	11632	90	10155.711	9887	10846	94
799	94	10527.787	9893	12518	137	10136.912	9831	11165	117	10182.000	9835	11025	74	10394.257	9708	11957	45	10139.267	9850	11036	72	10306.027	9871	11112	108	10103.064	9864	11267	65	10079.200	9899	10706	82	10328.988	9886	11868	70	10258.515	9838	11381	100	10236.120	9860	11323	90	10198.312	9877	11619	94
800	94	10411.394	9852	11919	137	10089.920	9843	11028	117	10159.025	9707	11331	74	10238.054	9893	11515	45	10212.845	9753	11706	72	10341.583	9933	11440	108	10102.648	9879	11134	65	10099.323	9816	10845	82	10396.549	9703	12361	70	10444.172	9906	12038	100	10285.670	9872	11583	90	10116.589	9818	10853	94
801	94	10467.085	9822	12268	137	10134.219	9824	11119	117	10222.291	9843	11218	74	10385.378	9873	11604	45	10151.066	9852	11315	72	10230.777	9855	11423	108	10067.056	9868	10659	65	10065.046	9910	10611	82	10312.000	9774	11629	70	10295.614	9862	11220	100	10197.120	9876	11185	90	10219.233	9881	11261	94
802	94	10446.659	9875	12642	137	10150.219	9860	11169	117	10208.863	9885	11194	74	10316.459	9796	11206	45	10108.089	9892	10785	72	10448.848	9858	11541	108	10041.296	9811	10580	65	10072.600	9872	10736	82	10447.854	9817	11712	70	10247.328	9829	11439	100	10191.580	9860	11015	90	10212.678	9894	10961	94
803	94	10373.309	9768	11776	137	10152.051	9826	11088	117	10167.154	9860	10950	74	10292.541	9864	11547	45	10095.978	9905	10860	72	10359.902	9801	11250	108	10073.880	9889	11017	65	10093.508	9860	11000	82	10331.536	9777	11526	70	10232.257	9771	11287	100	10207.990	9858	11134	90	10111.634	9885	10868	94
804	94	10411.787	9815	11940	137	10166.752	9793	11158	117	10201.530	9856	11587	74	10588.662	9851	12456	45	10043.733	9862	10655	72	10294.181	9750	11810	108	10137.564	9855	11275	65	10166.646	9761	11848	82	10230.939	9793	11693	70	10227.686	9798	11090	100	10293.000	9850	11438	90	10122.211	9892	11142	94
805	94	10384.596	9772	11908	137	10141.109	9832	11096	117	10253.940	9857	11520	74	10328.635	9789	11493	45	10242.733	9865	11349	72	10415.681	9788	11689	108	10022.019	9875	10553	65	10139.738	9713	11301	82	10208.012	9855	11461	70	10317.386	9874	11512	100	10165.690	9866	11898	90	10165.589	9887	11294	94
806	94	10439.702	9843	12425	137	10210.752	9806	11400	117	10207.376	9871	11610	74	10379.567	9793	11847	45	10087.756	9811	11388	72	10552.500	9881	11990	108	10039.083	9875	10527	65	10040.708	9917	10572	82	10424.098	9660	12584	70	10251.442	9750	11300	100	10202.410	9865	11457	90	10166.733	9832	11332	94
807	94	10391.457	9773	11481	137	10140.080	9879	11427	117	10240.948	9851	11382	74	10345.905	9907	11706	45	10061.066	9908	10601	72	10289.056	9839	12154	108	10047.686	9829	11016	65	10200.016	9894	11081	82	10337.354	9854	11350	70	10208.586	9872	11529	100	10148.150	9833	11788	90	10070.900	9741	12335	94
808	94	10527.915	9832	12071	137	10182.489	9828	11433	117	10288.120	9876	11705	74	10251.095	9833	10957	45	10006.422	9904	10267	72	10294.583	9895	11372	108	10088.491	9819	11218	65	10034.154	9912	10886	82	10217.609	9889	11654	70	10185.786	9889	10994	100	10219.450	9818	11446	90	10079.223	9857	10788	94
809	94	10504.106	9885	11864	137	10163.109	9840	11566	117	10195.000	9818	11167	74	10278.959	9811	11964	45	10074.622	9874	10884	72	10439.167	9729	12550	108	10026.231	9875	10615	65	10139.369	9841	10924	82	10251.293	9851	11099	70	10237.600	9832	11694	100	10293.800	9820	11341	90	10145.900	9839	10931	94
810	94	10487.713	9771	12039	137	10129.555	9833	11150	117	10324.214	9795	11578	74	10197.703	9829	11229	45	10123.934	9886	10834	72	10372.723	9832	11502	108	10019.657	9859	10441	65	10121.569	9832	11174	82	10369.939	9886	12012	70	10385.157	9880	11812	100	10256.850	9902	12201	90	10192.223	9858	11512	94
811	94	10402.500	9881	12468	137	10108.044	9808	11022	117	10431.786	9902	13106	74	10311.541	9785	12368	45	10177.622	9849	10725	72	10423.389	9745	11804	108	10036.981	9891	10830	65	10168.200	9845	11575	82	10241.817	9831	10964	70	10373.414	9835	11631	100	10302.940	9790	12494	90	10162.178	9862	11374	94
812	94	10416.287	9890	13355	137	10133.475	9854	11658	117	10406.239	9696	12223	74	10197.500	9786	11207	45	10104.000	9847	10852	72	10289.277	9881	11913	108	10026.426	9832	10644	65	9985.185	9787	10116	82	10254.512	9864	11495	70	10383.657	9793	12220	100	10225.230	9841	11649	90	10151.256	9871	10913	94
813	94	10297.255	9799	11706	137	10160.307	9826	11701	117	10327.804	9744	11984	74	10202.054	9784	11541	45	10050.022	9877	10518	72	10397.806	9875	12089	108	10057.454	9855	10809	65	10159.262	9859	10919	82	10319.464	9863	11891	70	10429.828	9726	12571	100	10329.760	9874	11466	90	10122.322	9880	11201	94
814	94	10398.372	9901	11760	137	10115.897	9816	10789	117	10358.770	9908	11760	74	10338.324	9720	11652	45	10093.045	9894	10422	72	10289.694	9856	11800	108	10068.602	9872	10512	65	10073.615	9902	10789	82	10289.244	9808	11383	70	10256.900	9773	11284	100	10293.180	9756	11232	90	10135.866	9871	11114	94
815	94	10486.149	9802	12172	137	10126.796	9881	11029	117	10358.000	9803	11650	74	10405.203	9922	12358	45	10117.022	9907	10873	72	10270.736	9891	11238	108	10095.676	9779	11294	65	10069.277	9885	10659	82	10286.878	9926	11312	70	10266.942	9868	11471	100	10300.520	9914	11556	90	10157.934	9845	11137	94
816	94	10386.404	9873	12013	137	10138.139	9867	11539	117	10391.675	9717	11938	74	10317.027	9771	11684	45	10063.533	9908	10619	72	10268.973	9871	11587	108	10009.787	9880	10773	65	10115.861	9849	10688	82	10209.634	9886	10957	70	10172.743	9764	11205	100	10194.950	9790	11054	90	10210.511	9903	11138	94
817	94	10269.809	9887	11596	137	10134.445	9880	11011	117	10343.428	9921	12326	74	10279.838	9921	11354	45	10107.600	9922	10887	72	10370.639	9838	11966	108	10093.223	9894	11302	65	10096.169	9894	11310	82	10275.488	9852	11153	70	10307.015	9909	11551	100	10308.940	9810	12548	90	10130.033	9873	10843	94
818	94	10298.426	9848	11852	137	10144.233	9806	10941	117	10338.667	9852	11780	74	10471.095	9816	13021	45	10108.556	9900	10798	72	10231.708	9826	11124	108	10126.167	9849	11000	65	10071.354	9812	11162	82	10198.378	9845	11276	70	10172.828	9858	11077	100	10152.720	9833	10885	90	10146.667	9868	11623	94
819	94	10362.319	9788	11641	137	10097.095	9816	10703	117	10441.786	9775	11941	74	10339.865	9781	11871	45	10119.889	9911	10973	72	10470.777	9707	12396	108	10105.167	9899	11097	65	10151.523	9831	11343	82	10231.842	9803	11093	70	10246.371	9895	12250	100	10279.820	9838	12002	90	10169.723	9902	11599	94
820	94	10283.989	9920	11995	137	10124.380	9748	11276	117	10385.265	9663	13666	74	10231.148	9839	11214	45	10124.267	9884	11003	72	10327.264	9871	11684	108	10102.046	9868	11037	65	10124.093	9878	10937	82	10266.598	9851	11053	70	10293.485	9890	11558	100	10178.990	9878	11308	90	10220.400	9890	11448	94
821	94	10302.383	9846	11310	137	10183.292	9815	11550	117	10418.863	9847	12709	74	10265.446	9874	11489	45	10043.312	9895	10524	72	10389.181	9760	11691	108	10137.389	9884	11219	65	10072.262	9891	10827	82	10360.269	9782	12287	70	10381.357	9845	11487	100	10232.190	9824	11717	90	10244.533	9767	11983	94
822	94	10327.968	9875	11471	137	10119.693	9888	10960	117	10377.982	9766	11928	74	10309.297	9835	11618	45	10055.889	9902	10988	72	10248.264	9845	10881	108	10031.250	9886	10917	65	10090.246	9866	10864	82	10220.451	9881	11698	70	10248.429	9811	11958	100	10214.870	9825	11765	90	10117.744	9831	11730	94
823	94	10396.596	9766	12032	137	10162.548	9832	10774	117	10363.538	9787	11927	74	10341.433	9825	11832	45	10099.822	9846	10871	72	10328.236	9866	11365	108	10059.417	9832	11493	65	10114.538	9903	11046	82	10308.415	9877	11434	70	10165.271	9898	11178	100	10227.220	9835	11651	90	10209.411	9860	11744	94
824	94	10258.947	9641	11172	137	10193.927	9843	11360	117	10379.590	9827	12508	74	10250.608	9891	11504	45	10066.756	9926	10564	72	10508.236	9825	12665	108	10066.620	9903	10797	65	10135.062	9853	11188	82	10320.280	9858	11581	70	10205.672	9880	11186	100	10237.100	9864	11841	90	10084.688	9834	10919	94
825	94	10261.500	9838	11689	137	10054.868	9878	10638	117	10490.000	9927	12175	74	10244.554	9851	11837	45	10112.244	9904	10831	72	10295.111	9811	11554	108	10064.204	9854	10844	65	10079.538	9894	10704	82	10307.231	9793	12313	70	10326.257	9880	12327	100	10192.010	9743	11675	90	10070.911	9881	10622	94
826	94	10277.989	9860	11490	137	10084.292	9850	10741	117	10399.214	9874	11853	74	10163.095	9881	11073	45	10071.889	9910	10671	72	10408.208	9834	11599	108	10089.186	9857	11224	65	10073.292	9884	10694	82	10262.976	9797	11595	70	10196.800	9889	10954	100	10137.070	9835	11068	90	10178.634	9865	11695	94
827	94	10328.309	9871	11358	137	10148.737	9835	12037	117	10357.239	9910	11833	74	10121.027	9901	10949	45	10091.111	9904	10706	72	10214.361	9896	11392	108	10139.537	9902	11402	65	10147.339	9902	11273	82	10262.195	9860	11422	70	10293.629	9826	11523	100	10269.590	9793	11419	90	10155.345	9888	10638	94
828	94	10270.937	9905	11951	137	10132.868	9878	11333	117	10367.854	9872	11915	74	10291.811	9844	11435	45	10028.244	9889	10425	72	10413.250	9853	12243	108	10073.259	9776	10914	65	10128.538	9895	11309	82	10249.122	9816	11011	70	10235.672	9870	11899	100	10201.480	9846	11534	90	10281.522	9860	11464	94
829	94	10152.724	9878	11101	137	10139.555	9853	11017	117	10324.188	9909	11783	74	10325.135	9877	11851	45	10166.134	9893	10989	72	10151.250	9893	11116	108	10147.019	9891	11627	65	10037.523	9888	10684	82	10441.915	9860	12688	70	10314.271	9808	12221	100	10173.170	9877	11068	90	10133.277	9875	11408	94
830	94	10281.063	9851	11592	137	10109.620	9862	11375	117	10410.966	9903	12074	74	10313.689	9778	11621	45	10097.244	9907	10744	72	10243.444	9848	11319	108	10073.648	9917	10798	65	10168.339	9845	12095	82	10343.415	9885	11622	70	10326.900	9854	11994	100	10174.130	9846	11460	90	10123.312	9834	10716	94
831	94	10265.063	9857	12891	137	10096.861	9871	10906	117	10272.761	9757	11686	74	10223.757	9858	11121	45	10089.444	9891	10609	72	10260.250	9804	11413	108	10067.277	9865	10778	65	10134.046	9855	11527	82	10243.427	9819	11510	70	10293.786	9776	11546	100	10221.800	9897	11431	90	10163.422	9852	11108	94
832	94	10328.670	9906	12145	137	10095.781	9844	10955	117	10459.223	9783	12225	74	10118.189	9935	10902	45	10051.556	9925	10605	72	10278.431	9891	11645	108	10041.676	9906	10714	65	10067.262	9895	10561	82	10281.658	9845	11252	70	10212.515	9894	11284	100	10253.150	9815	11566	90	10150.111	9915	11702	94
833	94	10192.085	9821	11178	137	10164.591	9871	11355	117	10331.462	9867	11848	74	10255.338	9836	12269	45	10065.955	9866	10971	72	10470.486	9852	11424	108	10103.741	9860	10846	65	10072.246	9829	10942	82	10201.244	9852	11054	70	10257.900	9762	11371	100	10187.460	9875	11814	90	10120.589	9912	11154	94
834	94	10352.128	9865	12250	137	10129.817	9870	11520	117	10339.940	9861	12080	74	10376.676	9803	11361	45	10177.312	9877	11486	72	10566.417	9719	13150	108	10173.991	9709	11030	65	10025.016	9927	10534	82	10250.634	9678	11385	70	10250.942	9792	11250	100	10165.120	9775	11560	90	10155.366	9901	11572	94
835	94	10233.659	9808	11732	137	10182.401	9824	12103	117	10281.077	9872	12107	74	10280.419	9825	11467	45	10062.422	9914	10740	72	10592.458	9840	12577	108	10108.186	9786	11483	65	10133.631	9808	11126	82	10258.098	9801	11702	70	10170.400	9833	10952	100	10250.230	9853	12557	90	10045.589	9884	10781	94
836	94	10286.383	9917	11399	137	10170.197	9847	11366	117	10345.205	9914	11693	74	10283.446	9853	12095	45	10042.711	9918	10368	72	10878.181	9847	13546	108	10077.667	9901	11038	65	10023.492	9878	10601	82	10357.902	9778	12577	70	10196.000	9876	11457	100	10230.380	9871	11399	90	10150.478	9824	11049	94
837	94	10254.947	9819	11844	137	10163.927	9845	11045	117	10281.188	9864	11655	74	10292.324	9822	11777	45	10030.355	9887	10431	72	10954.167	9811	13067	108	10029.352	9880	10637	65	10149.339	9864	11665	82	10250.024	9635	11177	70	10252.386	9826	11157	100	10165.200	9865	10847	90	10150.878	9868	11132	94
838	94	10293.776	9902	11261	137	10170.555	9783	11550	117	10257.394	9714	11198	74	10296.878	9851	11689	45	10051.578	9899	10697	72	10956.736	9868	13387	108	10057.611	9838	10966	65	10069.954	9882	10541	82	10449.780	9840	12256	70	10336.657	9839	11760	100	10265.580	9868	11854	90	10245.134	9827	12312	94
839	94	10215.776	9880	11023	137	10260.715	9891	12358	117	10156.410	9797	11660	74	10337.486	9886	12144	45	10059.800	9862	10568	72	10987.236	9693	14865	108	10068.843	9872	10911	65	10231.538	9799	11491	82	10609.293	9926	12684	70	10406.386	9929	12180	100	10457.460	9830	12502	90	10338.578	9881	11530	94
840	94	10336.383	9837	12175	137	10318.029	9855	12318	117	10262.265	9756	11749	74	10180.095	9815	11661	45	10108.111	9815	11162	72	11026.389	9831	13101	108	10035.167	9874	10767	65	10173.677	9866	11375	82	10742.842	9858	13203	70	11084.043	9980	13273	100	10500.110	9725	13000	90	10412.145	9695	12324	94
841	94	10197.585	9842	11079	137	10428.219	9848	11883	117	10220.564	9775	11145	74	10188.689	9860	11527	45	10024.578	9911	10381	72	10702.902	9890	12140	108	10082.380	9893	11080	65	10058.969	9880	10987	82	10587.646	9792	13124	70	10827.286	9798	14136	100	10405.790	9879	12043	90	10572.078	9800	12741	94
842	94	10147.937	9878	10941	137	10509.007	9760	12770	117	10330.709	9831	12137	74	10231.716	9833	11428	45	10150.045	9837	11438	72	10927.777	9943	13508	108	10069.787	9876	11226	65	10177.877	9874	11424	82	10791.536	9801	14232	70	10753.000	9823	13019	100	10661.710	9768	12552	90	10369.000	9823	12050	94
843	94	10301.276	9726	12129	137	10397.840	9861	11790	117	10287.052	9866	11440	74	10195.459	9824	10980	45	10157.467	9893	10854	72	10944.917	9953	12986	108	10061.296	9817	10696	65	10117.292	9866	11869	82	10871.342	9832	13304	70	10857.429	9929	13081	100	10612.900	9888	11856	90	10556.078	9872	12844	94
844	94	10210.745	9866	11241	137	10477.979	9803	12978	117	10285.018	9837	11477	74	10333.865	9890	11929	45	10052.866	9879	10559	72	10868.792	9885	12464	108	10085.777	9806	11607	65	10102.677	9841	10954	82	10700.085	9895	12933	70	11015.871	9876	13805	100	10677.560	9815	12851	90	10600.578	9896	12811	94
845	94	10286.159	9876	12079	137	10380.912	9793	11888	117	10272.018	9905	11882	74	10217.622	9728	11628	45	10017.845	9913	10229	72	10936.181	9759	13316	108	10083.630	9886	11038	65	10079.093	9891	10537	82	10701.061	9788	12473	70	10814.457	9874	12415	100	10635.940	9802	12926	90	10598.855	9881	12642	94
846	94	10187.585	9784	11367	137	10477.401	9917	12464	117	10209.564	9878	11875	74	10134.689	9906	10809	45	9993.200	9908	10302	72	10965.292	9874	14106	108	10159.861	9819	11322	65	10125.600	9879	11390	82	10890.488	9950	13708	70	11093.343	9951	13546	100	10656.670	9769	13358	90	10743.078	9901	15040	94
847	94	10266.170	9832	11165	137	10415.693	9821	11625	117	10220.034	9842	11573	74	10056.243	9863	11077	45	10039.267	9896	10631	72	10881.611	9864	13352	108	10150.973	9885	11850	65	10061.400	9892	11013	82	10809.061	9858	13250	70	11088.314	9924	12872	100	10675.670	9936	13924	90	10781.033	9918	13011	94
848	94	10327.745	9794	11189	137	10597.424	9844	12741	117	10247.521	9804	11499	74	10128.378	9728	11451	45	10052.489	9880	10663	72	10711.444	9864	12708	108	10099.676	9869	10993	65	10123.339	9900	10859	82	10940.391	9922	14078	70	11067.114	9863	13678	100	10938.100	9743	12778	90	11043.411	9882	13464	94
849	94	10383.841	9774	11577	137	10407.299	9884	12843	117	10167.376	9916	11246	74	10095.662	9870	10563	45	10114.489	9862	11162	72	10848.583	9709	14735	108	10045.194	9869	10589	65	10136.754	9789	11426	82	10995.573	9879	14671	70	11047.343	9919	14073	100	10639.120	9773	13372	90	10726.833	9736	13094	94
850	94	10222.043	9871	11282	137	10681.036	9803	12177	117	10241.308	9908	11911	74	10176.473	9830	10825	45	10100.089	9882	10645	72	11068.639	9770	14657	108	10066.223	9894	11279	65	10133.246	9799	11295	82	11113.720	9946	14781	70	11456.914	10044	14564	100	11003.070	9867	14018	90	11056.211	9819	13218	94
851	94	10240.415	9875	11341	137	10569.227	9834	12359	117	10224.248	9804	11174	74	10192.581	9741	11486	45	10072.467	9893	10695	72	10666.277	9912	15156	108	10093.083	9855	11309	65	10107.492	9899	11744	82	11150.854	9860	15152	70	11347.129	9945	14989	100	11211.200	9684	14184	90	10984.522	9884	13703	94
852	94	10274.394	9801	11468	137	10643.920	9874	12916	117	10250.752	9868	11250	74	10155.459	9889	10979	45	10045.223	9893	10616	72	10817.833	9841	12577	108	10056.602	9883	10942	65	10147.431	9857	10830	82	10882.683	9856	13062	70	11037.343	9931	13222	100	10880.580	9774	13758	90	10934.955	9914	14134	94
853	94	10318.543	9902	11372	137	10443.452	9798	12068	117	10238.564	9830	11138	74	10243.595	9795	11503	45	10022.756	9918	10533	72	10878.389	9830	13650	108	10095.639	9785	11326	65	10126.016	9826	10803	82	11243.439	9801	13434	70	10754.043	9860	13396	100	10685.090	9777	12323	90	11086.244	9660	14333	94
854	94	10235.191	9859	11106	137	10339.993	9886	11563	117	10241.171	9880	11742	74	10205.784	9796	11209	45	10074.134	9868	10746	72	10868.667	9885	14924	108	10094.407	9783	11363	65	10200.169	9904	11457	82	10676.609	9839	13666	70	10979.942	9907	13289	100	10728.570	9856	12469	90	10823.422	9778	14275	94
855	94	10263.606	9787	11095	137	10441.576	9807	12974	117	10204.649	9855	11258	74	10120.135	9891	11028	45	10100.822	9874	11107	72	10698.958	9767	12893	108	10062.463	9904	11063	65	10083.216	9877	11626	82	10836.427	9752	13656	70	10691.243	9846	12284	100	10499.310	9816	12137	90	10554.444	9840	12285	94
856	94	10227.511	9890	11646	137	10280.687	9846	11545	117	10167.137	9883	11370	74	10157.081	9819	11054	45	10273.312	9879	11550	72	10541.889	9924	12533	108	10141.639	9760	11338	65	10102.385	9873	11055	82	10759.976	9946	12415	70	10634.957	9815	12292	100	10444.810	9816	11571	90	10505.078	9798	12156	94
857	94	10312.063	9872	11400	137	10368.073	9634	12412	117	10243.513	9792	11341	74	10141.297	9863	10745	45	10198.378	9892	11160	72	10605.348	9830	13260	108	10037.324	9886	10651	65	10082.031	9841	11163	82	10835.439	9777	12850	70	10612.100	9759	12286	100	10567.180	9785	13154	90	10429.134	9766	12222	94
858	94	10194.309	9884	11315	137	10355.117	9789	12232	117	10202.034	9865	11082	74	10158.365	9846	11076	45	10086.178	9920	10602	72	10669.902	9824	12887	108	10055.436	9870	11163	65	10118.462	9898	11052	82	10641.988	9855	12804	70	10522.543	9859	12194	100	10408.600	9789	12059	90	10398.333	9764	11975	94
859	94	10275.702	9780	11611	137	10257.701	9820	11695	117	10179.103	9876	11067	74	10152.067	9881	11290	45	10169.400	9834	10861	72	10559.236	9900	12191	108	10119.509	9874	11370	65	10136.323	9883	11022	82	10594.500	9943	12655	70	10408.500	9882	11462	100	10488.510	9840	11550	90	10333.167	9878	11807	94
860	94	10228.926	9870	11233	137	10213.416	9913	12159	117	10153.282	9844	11298	74	10124.284	9877	10943	45	10139.312	9854	10956	72	10739.069	9896	13177	108	10055.777	9889	10827	65	10045.569	9860	10502	82	10641.366	9907	12478	70	10521.400	9834	12034	100	10292.100	9752	11609	90	10231.355	9843	10921	94
861	94	10331.000	9889	11392	137	10257.036	9880	11753	117	10151.273	9822	11430	74	10108.581	9847	10988	45	10038.244	9817	10753	72	10800.833	9857	13301	108	10083.352	9874	11168	65	10063.169	9858	11122	82	10656.231	9868	12640	70	10401.686	9946	11976	100	10361.280	9798	11616	90	10256.911	9888	11140	94
862	94	10301.096	9878	11629	137	10237.445	9825	11312	117	10169.538	9856	11159	74	10160.581	9877	11337	45	10305.800	9869	12765	72	10684.236	9605	13666	108	10078.231	9890	11360	65	10079.000	9861	11278	82	10679.744	9918	13765	70	10522.357	9862	12633	100	10369.350	9871	11942	90	10395.944	9885	11838	94
863	94	10463.639	9801	12200	137	10177.672	9841	11395	117	10231.333	9872	11433	74	10207.852	9810	11347	45	10178.134	9841	11214	72	10730.639	9858	13402	108	10077.333	9783	10959	65	10100.323	9879	10997	82	10450.256	9870	12233	70	10443.771	9817	11806	100	10384.290	9841	11952	90	10387.978	9692	11570	94
864	94	10355.415	9857	11689	137	10192.752	9871	11477	117	10267.940	9776	11358	74	10276.311	9728	11338	45	10147.511	9845	10789	72	10590.083	9800	11802	108	10185.593	9768	11381	65	10034.877	9829	10848	82	10502.964	9753	12285	70	10374.657	9893	12154	100	10349.340	9897	12681	90	10284.589	9901	12856	94
865	94	10253.479	9813	11332	137	10156.993	9778	11227	117	10122.052	9895	11321	74	10162.459	9892	11051	45	10013.733	9859	10463	72	10629.348	9831	12853	108	10032.741	9875	11114	65	10055.754	9859	10515	82	10451.098	9914	11804	70	10281.485	9871	11264	100	10343.760	9887	12509	90	10148.444	9839	10998	94
866	94	10153.053	9923	10835	137	10106.445	9876	11315	117	10216.043	9823	11450	74	10156.067	9839	11234	45	10082.777	9882	10612	72	10542.083	9724	12461	108	10121.454	9811	11768	65	10086.692	9873	10882	82	10403.439	9862	11889	70	10515.886	9895	11864	100	10402.600	9791	13705	90	10220.300	9818	12686	94
867	94	10237.043	9899	11690	137	10199.416	9790	11107	117	10280.872	9884	11553	74	10130.622	9862	12108	45	10128.333	9830	10892	72	10471.777	9810	12173	108	10075.277	9907	10888	65	10082.323	9889	10824	82	10397.049	9794	11585	70	10327.571	9868	11193	100	10444.690	9824	12335	90	10112.478	9827	10606	94
868	94	10341.904	9895	13985	137	10148.643	9888	11206	117	10351.291	9821	11548	74	10159.703	9837	11329	45	10199.200	9927	11782	72	10514.027	9734	11509	108	10101.454	9869	11283	65	10061.738	9850	10831	82	10478.427	9832	12287	70	10270.457	9924	11735	100	10503.820	9845	13383	90	10136.178	9884	10823	94
869	94	10205.276	9849	11199	137	10154.811	9875	11397	117	10362.325	9801	11957	74	10190.027	9878	11256	45	10046.866	9899	10508	72	10486.569	9973	12035	108	10075.389	9811	10966	65	10048.738	9903	10768	82	10401.720	9745	11847	70	10387.485	9859	11893	100	10339.960	9795	11462	90	10207.711	9801	11213	94
870	94	10261.937	9879	11120	137	10204.964	9844	12097	117	10327.308	9758	11877	74	10073.338	9870	11191	45	10037.045	9899	10337	72	10427.402	9828	11835	108	10068.407	9877	11498	65	10035.569	9904	11010	82	10330.744	9839	11838	70	10312.700	9896	11259	100	10467.070	9871	12176	90	10279.978	9781	11636	94
871	94	10258.851	9834	11187	137	10133.752	9860	10920	117	10295.385	9827	11446	74	10179.973	9826	10933	45	10004.667	9911	10437	72	10445.723	9842	11543	108	10167.723	9882	11419	65	10085.154	9881	10773	82	10435.269	9836	12392	70	10186.814	9768	12091	100	10459.550	9891	11298	90	10300.200	9804	12030	94
872	94	10103.085	9884	10968	137	10137.285	9851	11153	117	10265.504	9816	12500	74	10138.973	9893	11091	45	10069.045	9858	10586	72	10339.958	9848	11296	108	10161.602	9848	11157	65	10104.954	9881	11002	82	10489.012	9773	12062	70	10305.386	9856	11392	100	10356.400	9896	11414	90	10210.256	9818	11540	94
873	94	10263.819	9867	11657	137	10164.124	9850	11380	117	10269.752	9793	11268	74	10438.703	9734	12907	45	10108.444	9855	11302	72	10374.431	9893	12680	108	10134.314	9745	10853	65	10071.984	9906	10943	82	10441.256	9917	11857	70	10201.757	9881	11397	100	10253.270	9852	12141	90	10230.134	9842	11378	94
874	94	10254.681	9882	11222	137	10161.708	9800	12077	117	10324.982	9895	12749	74	10232.419	9910	11249	45	10115.000	9905	10726	72	10265.292	9808	11664	108	10133.157	9868	11653	65	10049.692	9852	10496	82	10368.391	9902	12424	70	10151.942	9802	10853	100	10220.500	9761	11899	90	10146.355	9900	10885	94
875	94	10271.319	9841	11194	137	10108.212	9843	11274	117	10232.180	9715	11482	74	10221.797	9805	11764	45	10054.244	9902	10867	72	10391.264	9908	11745	108	10110.056	9859	10811	65	10117.354	9801	11177	82	10317.231	9836	11181	70	10328.257	9891	11115	100	10400.370	9796	12528	90	10112.167	9739	11631	94
876	94	10341.287	9761	12065	137	10179.525	9815	11152	117	10298.923	9840	11849	74	10188.959	9852	11279	45	10101.800	9920	10768	72	10180.152	9861	10819	108	10069.657	9840	10758	65	10027.661	9912	10430	82	10263.866	9886	11056	70	10211.157	9836	11624	100	10193.780	9837	11455	90	10155.634	9811	12013	94
877	94	10313.511	9850	12018	137	10153.313	9845	11387	117	10274.599	9886	11128	74	10592.365	9906	13396	45	10067.711	9901	10853	72	10286.625	9852	11227	108	10144.814	9598	12080	65	10039.031	9868	10766	82	10323.891	9803	11657	70	10220.800	9869	11408	100	10233.930	9762	11020	90	10179.800	9816	11298	94
878	94	10298.096	9809	12042	137	10184.445	9835	11525	117	10226.385	9695	11258	74	10622.716	9873	12945	45	10060.178	9900	10661	72	10418.250	9883	11957	108	10180.630	9907	11599	65	10075.046	9881	10804	82	10273.012	9846	11494	70	10218.515	9881	11354	100	10479.080	9770	11936	90	10253.711	9846	11018	94
879	94	10440.447	9615	11898	137	10111.233	9840	10827	117	10231.599	9757	11190	74	10669.865	9858	12386	45	10021.711	9910	10389	72	10338.736	9887	11365	108	10095.620	9881	11196	65	10049.554	9914	10615	82	10406.073	9894	12154	70	10192.586	9788	11117	100	10267.470	9885	11070	90	10079.533	9862	10911	94
880	94	10242.404	9871	11004	137	10156.029	9808	11306	117	10269.838	9760	11899	74	10535.514	9910	12122	45	10072.200	9899	10511	72	10303.027	9875	12667	108	10130.852	9898	12092	65	10088.861	9818	10810	82	10320.183	9897	11620	70	10273.571	9833	11252	100	10181.530	9826	11389	90	10144.700	9782	11055	94
881	94	10256.468	9920	11407	137	10165.920	9856	11330	117	10121.897	9819	10939	74	10491.176	9912	12273	45	10015.111	9863	10384	72	10221.417	9861	11120	108	10094.686	9900	10987	65	10080.185	9843	10926	82	10329.939	9881	11741	70	10320.328	9896	11259	100	10284.090	9769	12448	90	10181.723	9819	11981	94
882	94	10229.553	9917	12024	137	10170.059	9744	11373	117	10244.599	9852	11570	74	10236.703	9890	11763	45	10052.444	9893	10340	72	10273.667	9882	11600	108	10141.139	9886	11373	65	10058.016	9873	11080	82	10210.293	9910	11302	70	10219.871	9825	11052	100	10291.130	9755	11711	90	10128.089	9887	11137	94
883	94	10216.085	9847	11341	137	10133.788	9787	11213	117	10182.812	9866	11073	74	10287.433	9817	11716	45	10080.556	9886	10906	72	10200.681	9811	11163	108	10137.277	9642	11507	65	10034.185	9888	10657	82	10370.207	9874	12451	70	10397.028	9872	12402	100	10277.900	9854	11839	90	10179.188	9874	11804	94
884	94	10258.861	9811	11370	137	10111.467	9821	10920	117	10175.624	9846	11704	74	10289.892	9876	11285	45	10054.312	9842	10659	72	10224.833	9882	11237	108	10101.880	9872	10894	65	10046.938	9872	10710	82	10451.671	9885	12639	70	10187.243	9849	11633	100	10197.460	9879	11284	90	10185.300	9836	11322	94
885	94	10213.500	9860	11664	137	10073.832	9889	11109	117	10224.128	9889	11603	74	10264.338	9920	11675	45	10112.711	9838	11260	72	10435.194	9925	12534	108	10149.537	9788	11013	65	10134.800	9892	11054	82	10318.891	9879	11289	70	10329.843	9801	12594	100	10339.660	9814	11199	90	10079.178	9881	10493	94
886	94	10271.447	9904	11297	137	10077.811	9862	10541	117	10274.564	9871	12934	74	10304.148	9883	12223	45	10087.955	9888	10884	72	10512.736	9887	12150	108	10094.527	9850	10986	65	10113.738	9853	11181	82	10421.524	9844	12358	70	10288.586	9877	11830	100	10266.950	9855	11314	90	10125.066	9863	11356	94
887	94	10354.521	9758	11456	137	10183.395	9757	12092	117	10229.282	9802	11980	74	10224.392	9833	11911	45	10042.688	9844	10391	72	10367.306	9816	11738	108	10058.787	9903	11118	65	10106.692	9795	11088	82	10392.817	9880	12023	70	10244.200	9807	11154	100	10272.840	9787	11184	90	10171.489	9877	10880	94
888	94	10208.776	9861	11337	137	10206.744	9798	12079	117	10255.735	9761	11372	74	10259.622	9827	11550	45	10042.688	9914	10719	72	10308.181	9876	11662	108	10086.352	9874	10746	65	10058.815	9782	10612	82	10312.402	9848	11846	70	10258.857	9704	11396	100	10243.700	9896	11221	90	10127.200	9817	11498	94
889	94	10282.361	9817	11992	137	10212.351	9848	12260	117	10227.385	9808	11136	74	10193.500	9874	10990	45	9997.134	9903	10173	72	10225.917	9837	11360	108	10168.306	9892	11269	65	10090.062	9887	11207	82	10388.561	9869	11737	70	10216.386	9836	10882	100	10295.620	9881	11486	90	10214.756	9866	11422	94
890	94	10243.074	9953	10912	137	10185.591	9891	11186	117	10187.599	9828	11159	74	10410.000	9863	12137	45	10069.822	9863	10559	72	10350.111	9861	11998	108	10092.324	9811	11088	65	10048.938	9882	10362	82	10296.427	9906	11590	70	10294.186	9868	11283	100	10340.760	9887	12355	90	10274.345	9861	11609	94
891	94	10271.585	9888	10962	137	10178.343	9845	11831	117	10199.052	9871	11729	74	10199.811	9908	11443	45	10083.622	9929	11007	72	10402.056	9861	11828	108	10157.889	9842	11185	65	10197.339	9815	11990	82	10449.585	9940	12392	70	10308.515	9857	11719	100	10436.960	9775	13194	90	10258.322	9813	11168	94
892	94	10237.032	9893	11167	137	10166.664	9774	11811	117	10271.230	9770	12455	74	10197.919	9806	10986	45	10067.934	9857	10632	72	10337.819	9915	11342	108	10069.944	9899	10873	65	10026.046	9925	10294	82	10315.488	9886	11891	70	10397.929	9904	13011	100	10407.620	9898	13124	90	10149.889	9879	11035	94
893	94	10193.553	9895	11321	137	10243.796	9890	11555	117	10336.606	9831	11582	74	10127.122	9896	10994	45	10036.733	9901	10419	72	10294.833	9843	11168	108	10040.861	9836	11135	65	10069.339	9904	10667	82	10254.817	9826	12067	70	10214.357	9838	11415	100	10512.710	9898	12733	90	10196.500	9912	12339	94
894	94	10205.628	9800	11687	137	10171.321	9794	11397	117	10281.982	9845	12103	74	10204.689	9854	11118	45	10037.000	9915	10563	72	10516.569	9914	12448	108	10079.519	9866	10892	65	10061.200	9883	10748	82	10488.671	9927	12577	70	10273.714	9910	11703	100	10322.570	9897	11601	90	10145.855	9859	11832	94
895	94	10239.096	9787	11059	137	10223.117	9823	11613	117	10253.982	9825	11500	74	10210.271	9828	11967	45	10081.400	9862	11022	72	10787.014	9874	13187	108	10130.787	9871	11064	65	10063.123	9887	10641	82	10399.293	9871	11820	70	10316.414	9828	11223	100	10351.620	9776	12842	90	10180.934	9779	11302	94
896	94	10231.404	9838	11114	137	10186.504	9782	11390	117	10229.316	9890	11447	74	10158.500	9840	11497	45	10131.955	9886	11574	72	10593.750	9876	12528	108	10066.973	9821	11295	65	10091.093	9889	11237	82	10336.951	9831	11451	70	10212.286	9929	11046	100	10304.760	9889	11676	90	10224.089	9892	11511	94
897	94	10213.841	9868	11340	137	10326.168	9815	12216	117	10165.982	9847	11233	74	10121.662	9900	10909	45	10161.378	9813	11083	72	10591.694	9927	12871	108	10102.241	9868	11983	65	10084.369	9852	10637	82	10365.598	9895	11564	70	10455.371	9922	13172	100	10449.260	9820	12770	90	10204.688	9902	11619	94
898	94	10218.937	9830	11483	137	10287.139	9845	12395	117	10168.709	9865	10740	74	10257.122	9830	11946	45	10115.489	9870	11255	72	10931.111	9834	13361	108	10157.130	9898	11895	65	10033.585	9919	10499	82	10226.402	9932	11338	70	10604.271	9828	12357	100	10312.060	9860	11550	90	10264.089	9792	12183	94
899	94	10237.957	9915	11653	137	10356.285	9837	12805	117	10215.043	9803	11988	74	10188.229	9889	11065	45	10198.134	9914	11429	72	10525.069	9719	12085	108	10106.750	9839	10731	65	10060.907	9851	10561	82	10529.061	9643	11640	70	10700.214	9942	12915	100	10444.890	9885	11633	90	10343.122	9814	11658	94
900	94	10316.053	9823	11438	137	10257.036	9823	11691	117	10214.770	9819	11397	74	10109.865	9911	10951	45	10199.733	9817	11211	72	10718.417	9898	13165	108	10040.380	9842	11151	65	10191.385	9809	11645	82	10746.598	9624	14194	70	10751.657	9905	12622	100	10467.700	9889	12459	90	10628.078	9857	12957	94
901	94	10326.085	9905	11667	137	10355.613	9809	11980	117	10175.709	9790	11284	74	10185.905	9900	10977	45	10098.155	9888	10734	72	10671.402	9879	13461	108	10053.814	9845	10789	65	10192.123	9864	11458	82	10780.329	9806	12505	70	10705.286	9979	12198	100	10439.720	9859	11709	90	10727.566	9915	13014	94
902	94	10288.596	9807	11779	137	10337.059	9790	11459	117	10222.479	9797	12288	74	10314.838	9871	11250	45	10030.045	9933	10424	72	10930.333	9971	13295	108	10071.723	9829	11045	65	10069.585	9898	10948	82	10756.671	9770	13300	70	10689.400	9922	12852	100	10374.040	9876	11258	90	10284.578	9914	11597	94
903	94	10333.883	9856	11576	137	10252.693	9862	11958	117	10215.966	9848	11615	74	10135.892	9894	11105	45	10168.533	9893	11100	72	10883.556	9850	12838	108	10171.926	9745	11528	65	10109.554	9741	11246	82	10591.329	9691	12525	70	10751.672	9749	13609	100	10266.850	9813	11362	90	10311.422	9821	11335	94
904	94	10281.361	9745	12267	137	10330.708	9861	12736	117	10201.137	9842	11053	74	10279.608	9815	11210	45	10138.622	9921	11439	72	10778.083	9859	12833	108	10088.389	9808	11676	65	10203.585	9854	11578	82	10521.012	9805	12012	70	10619.200	9833	12503	100	10386.340	9876	11869	90	10457.322	9801	13999	94
905	94	10303.989	9886	11369	137	10313.321	9877	11286	117	10219.394	9899	11302	74	10477.892	9880	14288	45	10169.645	9931	10790	72	10728.527	9882	13904	108	10102.370	9874	11327	65	10077.692	9860	10992	82	10731.488	9899	11888	70	10697.229	9866	12622	100	10448.180	9789	12262	90	10467.145	9654	13083	94
906	94	10311.468	9873	11621	137	10346.854	9848	12461	117	10208.590	9796	11034	74	10746.446	9703	13879	45	10076.911	9904	11265	72	10744.556	9884	12906	108	10090.463	9822	11033	65	10100.800	9890	10696	82	10638.731	9901	12554	70	10663.472	9844	12680	100	10389.810	9849	11708	90	10342.944	9870	12270	94
907	94	10356.224	9902	11623	137	10245.803	9811	11900	117	10252.513	9837	11257	74	10577.662	9891	13794	45	10059.733	9882	10642	72	10670.569	9663	14061	108	10183.944	9858	12004	65	10047.708	9908	10748	82	10651.391	9926	14060	70	10525.143	9918	12119	100	10307.150	9803	11307	90	10273.188	9862	11869	94
908	94	10420.926	9910	11841	137	10302.956	9775	12714	117	10223.914	9850	11214	74	10556.797	9731	12296	45	10147.845	9734	11335	72	10766.777	9768	13072	108	10165.963	9852	11664	65	10157.031	9878	10873	82	10580.634	9849	12033	70	10791.457	9947	14232	100	10513.390	9862	12468	90	10530.145	9890	12780	94
909	94	10277.266	9846	12104	137	10307.307	9828	11873	117	10211.914	9848	10939	74	10707.108	9830	13983	45	10063.533	9883	10650	72	10781.139	9867	13587	108	10057.306	9925	12002	65	10045.308	9644	10867	82	10560.269	9837	12414	70	10812.129	9937	14581	100	10483.560	9826	11747	90	10488.022	9880	13860	94
910	94	10292.872	9861	11398	137	10255.620	9763	11582	117	10221.401	9799	11370	74	10281.662	9868	11582	45	10187.889	9870	11273	72	10701.208	9834	13080	108	10152.620	9896	11203	65	10061.216	9876	10811	82	10485.391	9913	11954	70	10609.957	9889	12527	100	10377.370	9828	11687	90	10341.533	9870	12308	94
911	94	10269.968	9682	11661	137	10294.941	9815	12049	117	10161.556	9761	11402	74	10419.176	9873	12141	45	10086.200	9912	10671	72	10741.444	9871	12785	108	10070.259	9770	11175	65	10065.123	9883	10808	82	10649.512	9913	12153	70	10719.357	9948	12643	100	10312.440	9828	11482	90	10325.589	9848	12059	94
912	94	10358.063	9893	11621	137	10290.979	9832	11882	117	10186.556	9814	11344	74	10355.797	9895	12782	45	10137.134	9860	10846	72	10865.111	9897	13727	108	10082.398	9885	11832	65	10099.969	9910	10659	82	10486.793	9806	11589	70	10436.086	9922	11910	100	10357.260	9883	11516	90	10423.800	9932	11949	94
913	94	10313.457	9817	11951	137	10263.533	9838	11646	117	10219.333	9826	11427	74	10415.797	9777	11866	45	10063.111	9930	10542	72	10663.569	9900	12855	108	10081.898	9887	10970	65	10057.154	9889	10846	82	10419.829	9764	13075	70	10464.629	9856	11759	100	10376.790	9808	11841	90	10322.822	9847	11923	94
914	94	10355.894	9893	11910	137	10199.021	9801	11520	117	10219.606	9839	12309	74	10450.041	9790	11904	45	10141.155	9888	11246	72	10645.402	9767	12577	108	10174.148	9876	11764	65	10134.754	9882	10892	82	10423.976	9914	11552	70	10340.457	9776	11474	100	10198.830	9835	11204	90	10230.889	9865	11040	94
915	94	10375.617	9732	11481	137	10226.401	9852	11191	117	10134.171	9810	11305	74	10183.297	9857	11362	45	10259.777	9866	11803	72	10687.208	9662	12320	108	10048.981	9847	11436	65	10085.585	9901	10619	82	10358.402	9897	11685	70	10639.629	9810	12387	100	10396.250	9685	11741	90	10314.389	9767	11848	94
916	94	10297.447	9833	11161	137	10232.036	9838	11551	117	10182.052	9745	11643	74	10320.135	9901	11980	45	10129.467	9874	11009	72	10690.681	9878	14683	108	10115.806	9788	11173	65	10109.492	9858	11113	82	10615.573	9896	11935	70	10556.442	9809	12201	100	10637.740	9780	13027	90	10308.711	9867	12619	94
917	94	10277.361	9897	11813	137	10226.811	9771	11791	117	10189.367	9884	11356	74	10300.108	9844	12125	45	10160.711	9861	11493	72	10510.125	9928	12266	108	10119.546	9806	10852	65	10072.815	9910	10835	82	10464.378	9818	12801	70	10428.515	9895	11791	100	10414.930	9921	12237	90	10276.866	9821	11478	94
918	94	10340.202	9666	12825	137	10260.277	9882	11898	117	10205.111	9862	11297	74	10280.946	9506	13615	45	10172.022	9871	11196	72	10910.708	9869	12545	108	10108.444	9871	11877	65	10152.554	9770	11702	82	10502.842	9906	12243	70	10548.328	9940	13220	100	10322.790	9791	12114	90	10260.167	9756	11564	94
919	94	10286.809	9803	11797	137	10238.021	9879	11839	117	10211.094	9850	11345	74	10330.352	9811	12484	45	10166.955	9897	11026	72	10909.402	9798	13168	108	10149.000	9898	11195	65	10097.062	9901	11032	82	10694.756	9820	12544	70	10854.114	9925	12811	100	10426.390	9915	12020	90	10383.444	9862	12227	94
920	94	10328.489	9848	11757	137	10378.351	9880	11321	117	10214.564	9834	11371	74	10288.486	9885	11274	45	10151.756	9797	11536	72	10699.402	9894	12643	108	10159.973	9893	11153	65	10175.708	9862	11533	82	10631.646	9830	12785	70	10519.343	9803	11472	100	10473.860	9776	12065	90	10303.822	9837	11669	94
921	94	10165.021	9784	11222	137	10249.737	9811	11658	117	10210.025	9905	11997	74	10201.703	9831	11190	45	10122.578	9897	11054	72	10666.902	9934	14792	108	10103.093	9891	11707	65	10106.815	9887	11205	82	10577.012	9925	12107	70	10655.186	9879	12146	100	10345.950	9803	11677	90	10373.322	9869	11576	94
922	94	10342.074	9856	11415	137	10236.525	9734	11178	117	10177.897	9841	11124	74	10207.257	9853	11726	45	10106.645	9914	10641	72	10755.598	9771	12423	108	10147.417	9881	11261	65	10089.723	9899	10584	82	10574.305	9855	13076	70	10494.143	9852	12797	100	10303.210	9822	11572	90	10320.411	9805	11505	94
923	94	10347.468	9830	11512	137	10210.649	9888	11646	117	10196.932	9881	10965	74	10157.271	9858	10800	45	10094.533	9886	10752	72	10527.277	9900	12020	108	10050.796	9892	10930	65	10063.477	9890	11238	82	10504.707	9798	11911	70	10477.386	9837	11654	100	10392.990	9890	11791	90	10311.967	9913	11636	94
924	94	10437.287	9874	12298	137	10212.773	9899	11157	117	10261.376	9873	12063	74	10156.716	9882	11547	45	10077.777	9831	10573	72	10447.917	9884	11755	108	10106.704	9786	11985	65	10215.984	9858	11902	82	10372.964	9766	11523	70	10483.129	9932	11999	100	10236.410	9754	11246	90	10206.967	9864	11433	94
925	94	10379.521	9867	12282	137	10205.628	9824	11452	117	10269.564	9795	11468	74	10281.324	9920	11404	45	10145.889	9875	11185	72	10505.069	9844	12593	108	10132.814	9708	11006	65	10095.938	9853	10876	82	10537.707	9825	12069	70	10281.114	9911	11353	100	10296.140	9782	12025	90	10118.500	9882	10947	94
926	94	10276.904	9907	12052	137	10198.445	9811	11674	117	10296.359	9852	11214	74	10111.189	9910	10650	45	10100.711	9889	10823	72	10381.319	9841	11588	108	10108.102	9919	11192	65	10090.093	9845	11531	82	10406.378	9910	12285	70	10405.543	9798	11997	100	10340.710	9853	11589	90	10250.366	9912	11671	94
927	94	10263.681	9848	12740	137	10112.467	9891	11076	117	10404.854	9888	12210	74	10140.757	9905	11215	45	10084.111	9872	11094	72	10263.056	9896	11682	108	10094.639	9904	10913	65	10049.339	9879	10756	82	10346.122	9870	11650	70	10347.614	9820	11763	100	10277.540	9616	12366	90	10139.634	9909	11535	94
928	94	10271.383	9810	11439	137	10200.088	9796	11158	117	10291.923	9858	11844	74	10198.041	9873	10984	45	10055.467	9884	10654	72	10437.319	9678	11893	108	10112.824	9901	12294	65	10020.523	9885	10405	82	10453.609	9799	11704	70	10412.000	9942	11455	100	10324.540	9712	12214	90	10185.855	9874	11566	94
929	94	10256.617	9824	11948	137	10264.285	9860	12112	117	10264.521	9793	11174	74	10159.959	9884	11256	45	10054.045	9902	10533	72	10163.223	9829	11763	108	10117.833	9811	10908	65	10095.123	9908	10737	82	10272.073	9723	11557	70	10332.657	9920	12406	100	10306.310	9844	11590	90	10136.711	9871	11250	94
930	94	10219.266	9702	11676	137	10253.088	9888	11756	117	10251.154	9925	12118	74	10210.433	9912	12001	45	10048.711	9902	10425	72	10270.723	9868	12038	108	10031.102	9886	10713	65	10063.216	9904	11081	82	10319.573	9897	11663	70	10259.586	9851	11119	100	10285.330	9886	11902	90	10095.178	9878	10739	94
931	94	10336.724	9778	11813	137	10223.744	9819	12488	117	10217.419	9857	11590	74	10166.852	9841	11347	45	10103.688	9855	11076	72	10276.292	9904	11686	108	10082.806	9831	11008	65	10136.969	9925	11121	82	10386.415	9699	12567	70	10321.314	9867	11446	100	10227.870	9898	11701	90	10148.578	9875	11960	94
932	94	10261.596	9829	11813	137	10148.605	9862	10993	117	10264.547	9844	11369	74	10264.271	9846	11267	45	10037.000	9907	10566	72	10313.958	9908	11435	108	10082.000	9839	11243	65	10129.400	9825	10920	82	10345.927	9932	11664	70	10380.828	9875	11775	100	10316.550	9832	12704	90	10173.777	9896	11108	94
933	94	10301.255	9869	11591	137	10158.993	9878	11359	117	10237.188	9824	11319	74	10249.067	9872	11150	45	10124.489	9880	10733	72	10282.486	9869	11373	108	10080.444	9815	10851	65	10047.077	9902	11392	82	10298.854	9844	11091	70	10309.186	9894	11461	100	10332.190	9843	12048	90	10161.122	9886	11115	94
934	94	10363.553	9824	11274	137	10120.424	9833	11763	117	10284.590	9897	12420	74	10239.919	9826	11655	45	10073.312	9907	10516	72	10354.277	9899	11634	108	10079.898	9820	10924	65	10074.031	9860	11119	82	10436.646	9775	12217	70	10250.314	9786	11856	100	10596.890	9819	13209	90	10262.733	9776	11232	94
935	94	10235.606	9872	11214	137	10137.584	9876	11115	117	10324.777	9833	11584	74	10228.541	9882	11938	45	10085.467	9906	11095	72	10286.473	9889	11313	108	10073.352	9896	10718	65	10127.907	9678	11916	82	10393.769	9768	12472	70	10402.457	9902	11924	100	10281.410	9794	10986	90	10349.789	9805	12027	94
936	94	10145.979	9867	11926	137	10184.613	9910	11285	117	10197.906	9873	11523	74	10286.676	9907	11690	45	10095.045	9691	10946	72	10167.944	9788	11192	108	10067.306	9858	11548	65	10218.292	9821	10925	82	10357.317	9856	11791	70	10118.229	9857	10787	100	10336.010	9883	11522	90	10295.355	9908	11186	94
937	94	10337.830	9901	11657	137	10174.511	9857	11641	117	10297.308	9821	12334	74	10211.311	9812	11519	45	10128.045	9930	10694	72	10282.444	9854	11277	108	10102.556	9893	12334	65	10019.923	9881	10428	82	10446.244	9862	12835	70	10386.143	9883	11724	100	10257.560	9853	11513	90	10240.556	9795	11991	94
938	94	10355.341	9831	11565	137	10169.380	9834	11597	117	10218.367	9781	11269	74	10131.405	9789	11349	45	10086.822	9874	10682	72	10293.527	9812	11963	108	10068.777	9862	11093	65	10175.431	9904	11227	82	10381.036	9831	11501	70	10246.729	9874	11707	100	10446.260	9833	12116	90	10151.700	9893	11337	94
939	94	10263.383	9886	11772	137	10181.489	9803	11570	117	10288.214	9799	11847	74	10172.797	9804	11886	45	10191.111	9912	10846	72	10375.723	9855	12206	108	10133.352	9850	11181	65	10090.508	9876	10779	82	10316.085	9805	11763	70	10269.900	9910	11759	100	10387.380	9851	12050	90	10219.145	9850	10979	94
940	94	10355.628	9816	11197	137	10168.387	9868	12674	117	10389.410	9900	11605	74	10234.148	9865	11757	45	10141.934	9829	11374	72	10251.417	9877	11441	108	10116.981	9830	10969	65	10031.508	9875	10433	82	10317.976	9880	11326	70	10300.300	9882	11096	100	10348.450	9887	12113	90	10163.178	9854	10997	94
941	94	10328.926	9867	11593	137	10136.811	9827	11264	117	10263.325	9850	11880	74	10194.514	9871	11601	45	10035.955	9901	10578	72	10346.431	9899	11898	108	10137.602	9807	11422	65	10080.723	9838	10731	82	10241.671	9899	11062	70	10361.200	9899	11934	100	10357.920	9869	11685	90	10163.733	9867	11052	94
942	94	10241.596	9768	11562	137	10090.788	9816	10867	117	10315.257	9842	11677	74	10119.608	9870	11388	45	10197.777	9915	11214	72	10321.194	9869	11361	108	10042.352	9923	10469	65	10107.523	9903	10796	82	10294.305	9896	11686	70	10235.371	9846	11246	100	10440.340	9770	12736	90	10281.812	9892	12320	94
943	94	10226.724	9855	12007	137	10170.080	9854	11471	117	10295.786	9845	11317	74	10267.567	9886	11518	45	10062.866	9918	10463	72	10240.917	9758	11317	108	10158.936	9789	11406	65	10104.738	9859	10756	82	10326.683	9775	11567	70	10342.343	9799	12003	100	10358.940	9797	11819	90	10150.277	9876	11018	94
944	94	10206.276	9862	11228	137	10122.949	9886	11297	117	10364.932	9887	11809	74	10260.027	9804	11673	45	10076.244	9861	10800	72	10276.542	9910	11157	108	10131.361	9873	11248	65	10067.031	9842	10709	82	10296.183	9867	11455	70	10447.600	9770	12299	100	10318.800	9868	11339	90	10172.155	9825	11839	94
945	94	10302.639	9856	11782	137	10216.007	9848	12090	117	10313.351	9825	11536	74	10265.973	9872	11260	45	10125.333	9929	10870	72	10191.764	9878	11182	108	10172.250	9877	11163	65	10064.585	9895	10840	82	10250.354	9877	11932	70	10313.929	9785	11289	100	10347.550	9867	12710	90	10123.256	9880	11310	94
946	94	10277.872	9864	10954	137	10233.189	9867	11914	117	10220.649	9837	11368	74	10094.622	9898	10974	45	10056.422	9832	10642	72	10223.375	9830	11365	108	10104.611	9860	11516	65	10171.292	9769	11415	82	10464.598	9635	11780	70	10388.257	9817	12167	100	10403.020	9795	11136	90	10315.944	9745	11994	94
947	94	10206.724	9900	11259	137	10328.021	9860	11933	117	10327.025	9901	11522	74	10055.771	9881	10794	45	10160.733	9867	10907	72	10280.848	9855	11249	108	10054.667	9863	10881	65	10101.062	9880	10986	82	10669.854	9914	12232	70	10544.700	9864	11995	100	10570.550	9903	12525	90	10300.944	9871	11144	94
948	94	10261.596	9786	11815	137	10425.088	9787	12143	117	10236.025	9840	11451	74	10099.905	9918	11215	45	10238.711	9874	11415	72	10330.944	9864	11848	108	10091.991	9838	11060	65	10322.677	9881	12052	82	10625.158	9851	12291	70	10414.328	9890	11737	100	10445.750	9890	11559	90	10343.233	9834	11710	94
949	94	10186.851	9864	11877	137	10207.117	9821	11244	117	10269.359	9800	11350	74	10265.433	9863	11948	45	10117.556	9891	10827	72	10419.861	9774	11780	108	10050.907	9839	10640	65	10217.661	9858	11508	82	10522.609	9751	11725	70	10562.386	9913	11441	100	10619.720	9869	12415	90	10276.833	9849	11291	94
950	94	10248.457	9878	10877	137	10198.307	9870	11191	117	10169.521	9869	11477	74	10111.027	9837	10810	45	10023.533	9896	10626	72	10296.264	9789	11650	108	10048.676	9861	10750	65	10104.415	9836	10984	82	10493.902	9881	12007	70	10456.771	9891	12445	100	10631.200	9733	12696	90	10318.545	9845	12282	94
951	94	10250.957	9915	11698	137	10180.387	9824	11699	117	10333.205	9861	11602	74	10243.743	9759	11249	45	10037.422	9863	10444	72	10258.611	9808	11171	108	10020.630	9901	10405	65	10093.185	9888	11133	82	10543.012	9842	12801	70	10346.015	9933	11277	100	10428.950	9713	13806	90	10392.678	9818	11835	94
952	94	10322.000	9857	11334	137	10183.920	9867	11765	117	10350.394	9820	12594	74	10190.757	9864	11314	45	10126.489	9843	10814	72	10853.152	9871	12240	108	10110.444	9858	11616	65	10103.031	9865	10945	82	10383.476	9910	12792	70	10450.172	9771	12253	100	10271.050	9874	11349	90	10193.967	9878	11199	94
953	94	10314.372	9818	12258	137	10198.124	9789	11246	117	10321.564	9853	11337	74	10099.716	9854	10884	45	10040.866	9890	10497	72	10869.264	9883	13581	108	10136.759	9842	12402	65	10161.877	9904	11255	82	10372.695	9877	11204	70	10402.429	9826	11548	100	10340.050	9752	11438	90	10195.978	9787	11896	94
954	94	10205.851	9840	11387	137	10143.241	9865	11396	117	10195.419	9846	11187	74	10105.027	9875	10955	45	10052.777	9917	10459	72	10608.708	9761	13061	108	10104.019	9852	11135	65	10091.216	9896	11168	82	10245.036	9899	11541	70	10212.429	9881	11563	100	10382.750	9811	12121	90	10284.434	9801	12168	94
955	94	10301.500	9852	13017	137	10210.657	9890	11554	117	10354.590	9787	12411	74	10132.392	9827	11168	45	10144.733	9908	10723	72	10428.931	9809	11752	108	10103.898	9885	11313	65	10051.600	9876	10451	82	10425.280	9879	11608	70	10260.442	9902	11946	100	10319.430	9809	11533	90	10206.978	9819	11158	94
956	94	10263.617	9899	11758	137	10081.065	9811	11037	117	10294.162	9756	11616	74	10297.067	9868	12459	45	10116.223	9946	10613	72	10603.250	9633	12909	108	10034.223	9884	10901	65	10159.262	9865	10970	82	10445.769	9856	11785	70	10344.071	9928	11692	100	10288.530	9850	11296	90	10148.556	9810	11541	94
957	94	10194.574	9840	11213	137	10159.533	9856	11255	117	10218.316	9720	11400	74	10149.554	9868	10969	45	10137.845	9894	10922	72	10433.194	9838	12035	108	10101.083	9902	11453	65	10067.784	9867	10828	82	10243.269	9897	11043	70	10185.629	9932	11846	100	10228.790	9894	11524	90	10073.634	9897	10591	94
958	94	10326.649	9879	11929	137	10149.080	9771	11618	117	10342.615	9780	12239	74	10287.257	9775	12161	45	10137.489	9851	10769	72	10570.736	9822	12725	108	10062.954	9872	11025	65	10165.262	9814	11588	82	10427.464	9912	11977	70	10267.172	9781	11519	100	10345.590	9892	11919	90	10092.744	9871	10868	94
959	94	10256.500	9806	11470	137	10208.015	9810	11818	117	10286.675	9905	11838	74	10158.946	9854	12180	45	10190.244	9919	11253	72	10510.181	9901	11981	108	10151.936	9812	10996	65	10127.000	9922	11159	82	10375.171	9823	11971	70	10256.114	9804	11487	100	10225.200	9858	11368	90	10146.444	9889	11365	94
960	94	10385.724	9923	11687	137	10148.876	9826	11672	117	10266.777	9910	11393	74	10183.108	9900	10975	45	10121.556	9880	10869	72	10608.694	9919	12216	108	10057.500	9897	11182	65	10024.523	9870	10554	82	10340.598	9777	12401	70	10353.929	9922	11340	100	10301.990	9878	12110	90	10172.155	9860	11359	94
961	94	10163.128	9898	11712	137	10188.767	9852	11513	117	10247.718	9820	11515	74	10143.946	9901	10843	45	10129.178	9895	10580	72	10541.208	9879	11578	108	10077.741	9868	10878	65	10134.139	9842	11326	82	10376.073	9903	12167	70	10438.114	9805	12984	100	10331.980	9874	11699	90	10164.411	9906	11210	94
962	94	10367.702	9773	11509	137	10241.788	9833	11894	117	10310.419	9817	12339	74	10260.041	9876	11457	45	10220.688	9849	11349	72	10426.514	9872	11684	108	10055.019	9873	11244	65	10206.369	9869	11210	82	10712.378	9867	13020	70	10444.472	9934	11768	100	10482.050	9787	11651	90	10198.322	9889	11191	94
963	94	10354.937	9854	11785	137	10440.891	9844	11865	117	10305.333	9782	11870	74	10175.729	9900	10906	45	10340.756	9887	11204	72	10451.402	9821	12177	108	10132.473	9792	11480	65	10058.569	9852	10578	82	10673.158	9878	13005	70	11019.028	9892	14720	100	10734.850	9918	12473	90	10515.611	9818	12482	94
964	94	10349.043	9931	11549	137	10587.160	9708	12676	117	10311.188	9851	11516	74	10267.405	9761	11767	45	10301.889	9887	12257	72	10562.583	9863	12971	108	10074.277	9841	11034	65	10142.031	9886	10897	82	10959.085	9884	14097	70	10957.800	9992	14413	100	10878.180	9907	14538	90	10574.889	9899	12427	94
965	94	10203.755	9827	11250	137	10462.817	9861	12557	117	10239.410	9862	11520	74	10191.595	9821	11261	45	10091.733	9917	11005	72	10442.652	9890	11976	108	10077.426	9858	11163	65	10068.907	9821	10570	82	10779.878	9808	12217	70	11250.972	9807	16131	100	10792.620	9838	13728	90	10700.022	9867	13186	94
966	94	10392.543	9917	12139	137	10494.431	9891	12032	117	10210.504	9869	11097	74	10221.933	9885	11501	45	10115.866	9889	10628	72	10509.194	9935	11866	108	10036.648	9903	11319	65	10126.538	9913	10937	82	11100.158	9908	13102	70	10997.814	9984	13519	100	10647.790	9907	12548	90	10837.188	9877	14090	94
967	94	10397.085	9884	11983	137	10510.891	9901	12569	117	10240.599	9885	11017	74	10174.608	9808	10790	45	10175.066	9873	11640	72	10328.056	9801	11415	108	10054.407	9878	10592	65	10089.754	9824	10925	82	10651.634	9806	12244	70	10930.472	10038	12330	100	10574.950	9912	11967	90	10453.355	9852	12029	94
968	94	10433.063	9725	11760	137	10492.241	9817	11940	117	10190.496	9825	11555	74	10233.486	9852	11641	45	10148.178	9912	10981	72	10518.056	9861	12316	108	10095.259	9849	10833	65	10170.677	9894	11468	82	10841.769	9921	13086	70	10767.700	10007	12379	100	10708.530	9562	12750	90	10474.500	9808	11769	94
969	94	10522.063	9864	11759	137	10362.803	9899	11931	117	10134.223	9898	11470	74	10232.676	9908	11380	45	10239.111	9834	11523	72	10507.361	9961	12620	108	10141.574	9825	11372	65	10097.861	9812	11229	82	10718.036	9730	12925	70	10840.600	9838	12135	100	10531.400	9893	13399	90	10397.289	9895	12009	94
970	94	10203.543	9929	11855	137	10361.007	9859	11550	117	10176.590	9805	10974	74	10236.554	9818	11239	45	10130.733	9900	11137	72	10428.514	9910	11326	108	10048.306	9883	10904	65	10011.292	9824	10382	82	10622.207	9822	13199	70	10850.442	9754	12886	100	10499.150	9917	12176	90	10358.145	9917	11956	94
971	94	10445.106	9829	12491	137	10293.365	9905	11587	117	10246.581	9861	11309	74	10176.865	9798	11505	45	10128.155	9924	11115	72	10506.125	9920	11808	108	10058.064	9878	10928	65	10053.907	9882	10798	82	10568.036	9937	12592	70	10746.900	9913	12853	100	10476.120	9897	11762	90	10354.711	9886	12133	94
972	94	10423.755	9801	11632	137	10234.409	9881	11580	117	10223.316	9821	11023	74	10284.554	9821	11312	45	10144.845	9863	10947	72	10399.569	9821	13901	108	10055.046	9911	10602	65	10131.446	9857	10618	82	10422.842	9867	11779	70	10496.857	9889	12349	100	10400.270	9868	11993	90	10331.478	9850	12192	94
973	94	10315.043	9856	12591	137	10221.029	9898	11272	117	10197.606	9845	11113	74	10130.473	9888	10914	45	10157.756	9915	11221	72	10247.598	9876	12334	108	10110.723	9767	11002	65	10141.523	9837	11285	82	10583.269	9835	13877	70	10493.328	9925	11947	100	10312.430	9920	12000	90	10301.889	9871	11030	94
974	94	10413.170	9844	12253	137	10193.657	9783	11574	117	10222.770	9830	11182	74	10308.162	9816	11204	45	10047.622	9919	10398	72	10428.473	9900	12740	108	10197.833	9767	11428	65	10154.585	9851	10914	82	10705.146	9750	12469	70	10484.871	9933	11483	100	10371.670	9829	12555	90	10217.000	9809	11256	94
975	94	10270.276	9900	11593	137	10134.387	9784	11138	117	10191.359	9821	11054	74	10098.203	9878	11145	45	10147.089	9887	11004	72	10416.542	9763	12259	108	10097.704	9870	11084	65	10201.323	9913	11282	82	10418.049	9913	11553	70	10421.300	9791	11969	100	10368.570	9816	11583	90	10145.066	9827	10583	94
976	94	10372.543	9839	12197	137	10272.380	9672	12257	117	10206.948	9753	12340	74	10206.473	9870	11220	45	10056.467	9898	10374	72	10450.736	9825	12538	108	10070.167	9903	11053	65	10135.723	9846	10979	82	10585.488	9863	11983	70	10365.714	9834	12171	100	10420.100	9745	11899	90	10107.200	9870	10768	94
977	94	10379.043	9774	12541	137	10218.781	9826	11499	117	10219.086	9813	10981	74	10212.229	9872	11204	45	10041.312	9884	10474	72	10263.125	9857	11354	108	10082.093	9845	10740	65	10108.600	9835	10909	82	10496.976	9879	12571	70	10507.672	9898	12140	100	10343.680	9810	11839	90	10142.777	9873	10975	94
978	94	10475.521	9865	12190	137	10235.964	9843	12054	117	10235.376	9796	11284	74	10227.014	9792	11269	45	10195.200	9794	11287	72	10478.708	9848	11699	108	10110.259	9856	11547	65	10130.784	9836	10719	82	10316.012	9896	11483	70	10375.343	9950	11179	100	10315.270	9826	12953	90	10208.333	9874	11539	94
979	94	10631.489	9908	12297	137	10237.241	9861	11576	117	10299.718	9847	11574	74	10172.473	9896	11352	45	10099.556	9925	10595	72	10442.042	9919	11856	108	10069.056	9824	10768	65	10094.492	9897	10824	82	10369.000	9849	12208	70	10392.000	9900	11889	100	10260.080	9928	12079	90	10162.911	9914	11309	94
980	94	10476.734	9849	12042	137	10176.452	9749	11486	117	10155.727	9880	10829	74	10199.352	9858	11093	45	10149.978	9821	10919	72	10533.583	9788	13064	108	10178.111	9892	11337	65	10019.415	9882	10709	82	10544.683	9723	11823	70	10356.886	9899	11344	100	10257.140	9876	12894	90	10215.378	9880	12318	94
981	94	10254.563	9888	11717	137	10105.715	9888	11040	117	10314.282	9598	12496	74	10228.905	9839	11059	45	10208.511	9918	10826	72	10563.569	9940	12870	108	10182.120	9905	11577	65	10098.523	9834	10891	82	10323.646	9921	11782	70	10248.614	9877	11825	100	10308.430	9856	11731	90	10109.188	9875	10889	94
982	94	10529.841	9777	11918	137	10209.285	9864	11593	117	10266.752	9805	11600	74	10271.122	9881	11367	45	10104.134	9911	10616	72	10323.973	9835	11693	108	10145.787	9860	11697	65	10131.446	9886	10915	82	10373.780	9761	12274	70	10177.700	9860	11176	100	10263.370	9744	11350	90	10223.545	9876	11828	94
983	94	10427.659	9890	12241	137	10128.576	9880	11496	117	10293.889	9769	11460	74	10114.716	9906	11363	45	10065.578	9872	10578	72	10437.902	9731	11711	108	10075.269	9828	10623	65	10123.415	9870	11156	82	10341.293	9769	11792	70	10086.929	9825	10615	100	10181.280	9811	11515	90	10132.767	9826	10891	94
984	94	10363.255	9724	11741	137	10133.620	9847	11469	117	10331.436	9881	12464	74	10226.324	9876	11580	45	10170.511	9888	10981	72	10316.250	9833	12367	108	10104.269	9928	11738	65	10061.123	9855	11534	82	10484.671	9821	11908	70	10494.771	9825	11614	100	10256.740	9870	11393	90	10155.045	9843	11166	94
985	94	10480.724	9784	12447	137	10086.416	9857	10844	117	10369.120	9835	11952	74	10168.689	9920	10725	45	10142.556	9835	10751	72	10281.139	9884	11993	108	10155.741	9845	10946	65	10081.077	9842	10891	82	10311.183	9867	11119	70	10375.985	9751	11460	100	10231.670	9898	11029	90	10133.878	9835	11501	94
986	94	10414.298	9900	11509	137	10119.591	9877	11193	117	10438.564	9857	12112	74	10214.433	9885	11541	45	10090.800	9908	11190	72	10314.431	9832	11233	108	10123.407	9874	11074	65	10040.230	9879	10299	82	10375.720	9923	11943	70	10342.157	9870	11532	100	10220.260	9905	11334	90	10153.422	9865	10967	94
987	94	10286.596	9867	12540	137	10244.759	9889	11963	117	10450.214	9755	12340	74	10151.729	9932	12057	45	10117.045	9914	10721	72	10318.417	9879	11010	108	10120.194	9854	10987	65	10058.692	9877	10550	82	10300.061	9748	11795	70	10162.400	9843	10891	100	10207.110	9811	11362	90	10130.511	9863	10747	94
988	94	10338.585	9844	11961	137	10181.452	9827	10843	117	10464.547	9813	11702	74	10118.771	9876	10678	45	10118.978	9930	11224	72	10133.569	9875	11212	108	10100.954	9893	11101	65	10112.385	9828	10965	82	10303.158	9780	11735	70	10241.214	9917	10974	100	10322.820	9843	11600	90	10162.822	9787	10721	94
989	94	10333.404	9874	11501	137	10194.693	9812	11640	117	10456.957	9821	12513	74	10267.648	9833	11291	45	10153.422	9873	10786	72	10221.389	9911	11068	108	10174.509	9813	11485	65	10056.754	9841	10662	82	10382.976	9758	11404	70	10276.586	9901	12223	100	10262.450	9841	11677	90	10179.866	9886	11352	94
990	94	10307.691	9734	11330	137	10114.687	9874	11076	117	10442.248	9887	12958	74	10212.892	9858	11005	45	10080.089	9876	10983	72	10320.694	9865	11882	108	10103.111	9903	11096	65	10130.877	9873	11137	82	10242.512	9900	11286	70	10444.429	9832	11986	100	10208.010	9858	11069	90	10122.611	9858	10719	94
991	94	10306.096	9856	11481	137	10159.387	9837	11366	117	10305.146	9795	11338	74	10190.446	9875	11048	45	10127.533	9888	11146	72	10356.681	9788	12123	108	10121.667	9869	10648	65	10034.554	9824	10433	82	10431.207	9895	12529	70	10217.000	9896	11085	100	10165.140	9779	11051	90	10086.244	9846	11240	94
992	94	10508.841	9820	12183	137	10425.613	9651	12703	117	10320.530	9867	11890	74	10288.041	9721	11673	45	10128.800	9873	11116	72	10328.806	9898	11431	108	10151.398	9790	12135	65	10095.385	9904	10709	82	10702.024	9732	13083	70	10584.442	9855	13008	100	10677.030	9661	14051	90	10398.545	9823	12801	94
993	94	10296.659	9873	11338	137	10431.475	9833	11984	117	10250.914	9829	11523	74	10146.784	9823	10720	45	10158.333	9910	11071	72	10333.667	9922	11739	108	10065.973	9787	11259	65	10111.969	9871	10856	82	10711.415	9862	12410	70	10755.942	9815	12693	100	10521.300	9780	12187	90	10423.545	9859	12012	94
994	94	10259.394	9723	11990	137	10356.365	9814	12536	117	10364.897	9797	11423	74	10247.108	9855	11027	45	10129.756	9921	10957	72	10309.931	9860	11264	108	10114.148	9858	11157	65	10144.369	9879	11479	82	10846.476	9838	12565	70	10790.515	9954	12844	100	10629.570	9681	12328	90	10416.011	9869	11669	94
995	94	10278.851	9881	11935	137	10305.029	9787	12007	117	10252.180	9889	11783	74	10160.919	9897	12058	45	10308.711	9898	11538	72	10247.458	9856	11426	108	10114.880	9837	11137	65	10186.477	9873	12091	82	11020.085	9986	13090	70	10560.243	9913	11999	100	10554.210	9683	11936	90	10335.967	9855	11708	94
996	94	10364.479	9928	11437	137	10335.701	9873	11696	117	10316.137	9808	11758	74	10251.433	9883	11177	45	10329.533	9935	11317	72	10133.000	9855	11270	108	10097.880	9853	10949	65	10162.323	9840	11038	82	10543.269	9876	12702	70	10473.886	9924	12043	100	10353.350	9839	11298	90	10336.411	9886	13111	94
997	94	10302.617	9896	11072	137	10351.233	9782	13227	117	10237.599	9890	11240	74	10498.648	9926	12381	45	10186.733	9944	11133	72	10261.973	9863	11874	108	10068.926	9904	11173	65	10107.893	9859	12038	82	10732.134	9826	13268	70	10602.028	9876	11945	100	10326.070	9798	11958	90	10195.000	9844	11194	94
998	94	10259.266	9891	11647	137	10324.599	9793	11657	117	10174.906	9819	11255	74	10232.324	9821	11331	45	10244.556	9918	12008	72	10141.111	9883	11102	108	10142.777	9811	11260	65	10079.323	9900	11100	82	10810.061	9951	13393	70	10630.485	9872	12614	100	10312.580	9874	11741	90	10279.934	9903	12107	94
999	94	10369.309	9845	11224	137	10221.905	9858	11443	117	10207.599	9820	11290	74	10318.257	9932	11039	45	10423.711	9939	11921	72	10308.917	9777	11900	108	10083.139	9873	10796	65	10089.400	9865	10740	82	10486.464	9834	11690	70	10442.114	9938	12152	100	10300.330	9741	11312	90	10129.678	9846	11230	94
1000	94	10240.766	9882	11486	137	10237.445	9832	12052	117	10235.444	9800	12125	74	10346.986	9896	12345	45	10215.733	9853	11806	72	10243.348	9853	11523	108	10077.981	9840	11310	65	10068.600	9893	10579	82	10736.342	9928	13200	70	10430.000	9880	12026	100	10309.010	9854	11962	90	10178.767	9824	11601	94
1001	94	10242.926	9838	11344	137	10234.891	9879	11668	117	10217.948	9829	11103	74	10208.905	9836	11501	45	10283.467	9918	11190	72	10217.264	9833	11634	108	10089.194	9780	11423	65	10047.462	9883	10841	82	10563.171	9876	12418	70	10479.071	9875	11960	100	10434.370	9800	12043	90	10157.277	9893	11283	94
1002	94	10391.213	9892	12783	137	10158.183	9771	11136	117	10240.735	9861	11570	74	10192.473	9883	10982	45	10300.511	9812	12716	72	10158.194	9908	11189	108	10108.064	9861	11172	65	10007.677	9919	10543	82	10530.549	9857	12096	70	10404.657	9902	11587	100	10202.700	9776	11061	90	10225.089	9849	11204	94
1003	94	10249.202	9895	11212	137	10215.935	9821	11442	117	10175.521	9859	11087	74	10219.757	9865	11317	45	10265.045	9838	11141	72	10273.361	9894	11107	108	10139.093	9842	11016	65	10099.631	9914	10819	82	10493.293	9917	13069	70	10442.200	9907	13491	100	10234.080	9860	11595	90	10162.312	9872	11261	94
1004	94	10179.563	9897	11250	137	10149.204	9885	11346	117	10286.991	9836	11622	74	10271.095	9882	11312	45	10243.889	9937	10858	72	10160.306	9886	11154	108	10107.186	9876	10878	65	10126.984	9899	11028	82	10383.488	9909	11989	70	10372.257	9828	11465	100	10247.140	9814	11482	90	10162.333	9877	11337	94
1005	94	10233.894	9805	11228	137	10148.241	9860	11279	117	10192.273	9853	11153	74	10225.203	9839	10868	45	10120.556	9895	10897	72	10274.917	9817	11413	108	10111.602	9848	11338	65	10164.016	9885	11541	82	10458.256	9783	12133	70	10324.714	9899	12256	100	10241.130	9874	11230	90	10129.688	9897	11094	94
1006	94	10179.968	9808	11125	137	10202.117	9862	11292	117	10143.394	9849	11018	74	10162.797	9931	11011	45	10218.155	9826	10975	72	10080.819	9913	10565	108	10172.380	9806	11877	65	10130.554	9889	11584	82	10587.098	9801	12199	70	10442.914	9950	11316	100	10171.620	9830	11719	90	10146.289	9890	11026	94
1007	94	10252.404	9832	11478	137	10161.511	9832	11246	117	10159.606	9756	11424	74	10192.703	9917	11235	45	10285.711	9914	11793	72	10194.806	9862	11480	108	10093.491	9791	10868	65	10026.969	9916	10363	82	10515.342	9790	13654	70	10416.586	9897	11783	100	10175.080	9818	10945	90	10202.122	9897	11256	94
1008	94	10259.202	9874	11529	137	10228.759	9852	11875	117	10224.777	9834	11779	74	10169.297	9878	10799	45	10324.889	9837	12144	72	10223.917	9720	11539	108	10105.380	9830	11316	65	10045.907	9894	10735	82	10387.609	9820	12120	70	10258.172	9901	13471	100	10248.920	9818	12005	90	10155.322	9798	11625	94
1009	94	10282.596	9778	11221	137	10185.548	9806	11493	117	10154.615	9871	11236	74	10332.595	9786	11994	45	10405.422	9883	13339	72	10198.181	9830	11244	108	10134.000	9787	11172	65	10175.292	9905	10799	82	10356.269	9795	12575	70	10395.957	9855	11545	100	10213.010	9870	11035	90	10234.389	9771	11957	94
1010	94	10240.968	9880	11217	137	10169.832	9901	11095	117	10149.538	9887	11435	74	10213.405	9899	11151	45	10255.022	9900	13793	72	10255.277	9898	11132	108	10101.954	9896	10896	65	10033.615	9874	10600	82	10312.780	9853	11874	70	10326.814	9896	12958	100	10276.250	9864	11509	90	10205.200	9850	12327	94
1011	94	10186.830	9868	11036	137	10176.277	9884	12170	117	10229.436	9870	12375	74	10199.838	9766	11758	45	10340.223	9788	11490	72	10500.125	9845	11655	108	10142.463	9863	11332	65	10137.969	9900	11859	82	10412.854	9906	11816	70	10355.528	9857	12080	100	10291.650	9753	11902	90	10148.211	9874	11485	94
1012	94	10268.468	9804	11515	137	10179.401	9804	11436	117	10208.214	9894	11008	74	10186.352	9797	11034	45	10223.889	9852	12180	72	10370.611	9898	11670	108	10091.324	9875	10916	65	10092.400	9875	10893	82	10341.927	9877	12183	70	10298.771	9811	11262	100	10266.520	9829	11479	90	10071.578	9856	10813	94
1013	94	10433.904	9816	12115	137	10097.475	9870	10825	117	10230.863	9876	11363	74	10226.716	9890	11411	45	10387.688	9789	11894	72	10563.792	9723	12496	108	10183.139	9770	11836	65	10101.031	9904	10778	82	10407.220	9746	12521	70	10248.400	9808	11598	100	10285.190	9925	12810	90	10128.267	9873	11123	94
1014	94	10404.128	9911	11949	137	10167.744	9889	11262	117	10180.743	9807	11842	74	10150.541	9796	11113	45	10362.333	9884	11533	72	10463.944	9874	12429	108	10176.593	9889	11290	65	10144.615	9888	11425	82	10408.891	9872	11744	70	10378.086	9845	11367	100	10238.070	9789	12465	90	10101.200	9871	11181	94
1015	94	10418.649	9766	12607	137	10154.737	9844	11004	117	10254.103	9783	11956	74	10207.095	9866	11123	45	10142.200	9902	11333	72	10653.764	9787	12737	108	10117.176	9877	11047	65	10248.431	9766	11113	82	10402.866	9806	11616	70	10216.828	9828	11511	100	10255.550	9813	11556	90	10172.178	9882	11159	94
1016	94	10265.596	9786	11186	137	10158.979	9825	10968	117	10217.009	9801	11517	74	10233.311	9897	11166	45	10190.089	9875	12446	72	10443.792	9816	12187	108	10126.852	9814	12010	65	10112.631	9910	10710	82	10294.280	9873	11147	70	10193.528	9893	11856	100	10266.700	9906	12288	90	10106.711	9923	11078	94
1017	94	10430.968	9626	11616	137	10172.883	9835	11746	117	10153.752	9855	11283	74	10239.203	9876	10881	45	10169.089	9877	11475	72	10550.223	9900	11766	108	10096.019	9854	11311	65	10010.093	9922	10490	82	10482.609	9823	12139	70	10484.472	9906	11935	100	10403.370	9886	12039	90	10152.455	9897	10952	94
1018	94	10262.437	9813	11862	137	10269.124	9915	12119	117	10212.487	9828	11689	74	10168.500	9751	10860	45	10137.777	9916	11405	72	10437.694	9915	12035	108	10089.527	9848	10887	65	10111.754	9845	11338	82	10441.585	9877	12146	70	10654.786	9933	12742	100	10477.390	9849	11934	90	10367.267	9864	12288	94
1019	94	10485.011	9862	11850	137	10372.664	9825	11659	117	10205.060	9865	11686	74	10224.716	9761	11560	45	10157.244	9916	11435	72	10416.417	9711	12503	108	10094.046	9821	10946	65	10061.984	9888	10572	82	10388.561	9831	12197	70	10676.400	9923	12380	100	10556.290	9914	13452	90	10396.478	9909	13036	94
1020	94	10376.851	9773	12350	137	10430.941	9834	11748	117	10313.957	9918	12020	74	10148.122	9847	11797	45	10234.556	9903	11700	72	10502.361	9865	11802	108	10128.769	9845	11266	65	10151.754	9880	11208	82	10648.256	9582	12897	70	10584.243	9939	12854	100	10647.660	9832	12844	90	10465.100	9841	12619	94
1021	94	10245.681	9834	11315	137	10406.219	9851	12253	117	10243.957	9767	11634	74	10221.027	9851	11336	45	10129.645	9804	11065	72	10561.875	9810	11970	108	10136.296	9873	11751	65	10043.831	9869	10644	82	10804.622	9742	13821	70	11008.857	9910	13424	100	10574.940	9648	12903	90	10620.333	9836	12989	94
1022	94	10471.085	9889	13314	137	10388.109	9771	12370	117	10287.009	9800	11860	74	10213.419	9893	11205	45	10151.845	9870	11174	72	10548.681	9871	11998	108	10079.620	9812	11553	65	10213.677	9758	11862	82	10559.061	9865	12823	70	10842.086	9892	13203	100	10593.110	9677	13338	90	10313.878	9915	12395	94
1023	94	10437.894	9844	11906	137	10434.832	9924	11882	117	10238.009	9865	11497	74	10220.162	9845	11274	45	10031.556	9922	10363	72	10456.361	9893	11658	108	10131.157	9846	10912	65	9985.477	9819	10098	82	10794.585	9775	13371	70	11006.371	10003	13251	100	10845.460	9900	13314	90	10664.434	9865	13429	94
1024	94	10349.139	9821	12172	137	10421.227	9852	12467	117	10262.025	9879	11419	74	10112.000	9893	10920	45	10240.667	9903	11364	72	10421.306	9855	12323	108	10081.639	9891	10935	65	10056.677	9853	10521	82	10623.927	9884	12343	70	10963.386	9498	13467	100	10542.710	9874	12676	90	10468.378	9860	11801	94
1025	94	10595.063	9857	12323	137	10290.854	9908	11646	117	10185.786	9908	11559	74	10149.595	9833	11212	45	10126.777	9932	10819	72	10489.500	9874	12020	108	10058.102	9890	10781	65	10187.677	9841	11708	82	10535.622	9863	12600	70	10858.314	9862	13319	100	10708.830	9856	11964	90	10379.256	9857	11496	94
1026	94	10567.670	9713	12189	137	10303.139	9867	11637	117	10196.761	9847	11454	74	10188.919	9776	11669	45	10083.756	9868	10892	72	10603.806	9873	12862	108	10133.806	9813	11399	65	10090.708	9869	10602	82	10628.158	9811	12170	70	10584.657	9807	12240	100	10389.750	9812	11343	90	10508.522	9853	12425	94
1027	94	10445.521	9573	11806	137	10468.438	9844	12582	117	10132.205	9838	10895	74	10179.635	9879	10855	45	10204.645	9825	10798	72	10368.806	9911	11786	108	10143.250	9830	11204	65	10051.308	9895	10487	82	10621.817	9836	12712	70	11100.028	9904	13011	100	10676.290	9888	12373	90	10406.489	9792	11826	94
1028	94	10486.426	9809	12306	137	10395.941	9861	11802	117	10260.308	9828	12156	74	10155.757	9927	10710	45	10113.667	9843	10879	72	10534.958	9863	12577	108	10169.389	9772	11323	65	10083.462	9898	10746	82	10740.707	9873	12945	70	10776.857	9975	13021	100	10718.660	9912	13539	90	10475.200	9894	12084	94
1029	94	10315.128	9885	11290	137	10419.781	9871	12308	117	10166.351	9799	11782	74	10276.838	9929	11843	45	10136.289	9932	10823	72	10486.139	9931	12365	108	10072.009	9866	10792	65	10057.538	9877	11522	82	10524.073	9527	14383	70	10837.172	9809	12531	100	10589.490	9638	12512	90	10474.589	9686	11987	94
1030	94	10525.734	9938	12316	137	10392.876	9775	12286	117	10278.820	9729	11954	74	10225.527	9733	11164	45	10167.889	9889	10979	72	10465.167	9915	12057	108	10032.936	9861	10882	65	10048.046	9889	10377	82	10620.780	9847	12935	70	10639.015	9917	12443	100	10435.260	9822	11664	90	10376.545	9773	11832	94
1031	94	10561.351	9895	11923	137	10408.357	9910	11729	117	10174.351	9894	11647	74	10192.486	9850	11209	45	10229.533	9839	11378	72	10426.027	9844	11862	108	10153.287	9862	11656	65	10049.923	9840	10607	82	10653.634	9926	13324	70	10784.586	9936	14921	100	10742.980	9890	12957	90	10497.089	9913	12088	94
1032	94	10531.330	9804	12069	137	10466.781	9779	11492	117	10284.923	9828	11714	74	10270.703	9885	11872	45	10167.688	9888	10971	72	10538.027	9878	11877	108	10108.546	9891	11455	65	10040.754	9866	10604	82	11066.671	9946	13563	70	11100.271	9883	12713	100	10776.570	9793	13129	90	10634.188	9892	13830	94
1033	94	10379.341	9799	12677	137	10402.424	9907	12037	117	10277.889	9830	11480	74	10190.486	9817	11102	45	10108.711	9888	10914	72	10748.583	9968	12603	108	10069.037	9899	10710	65	10047.292	9829	10696	82	10792.134	9777	13016	70	10886.900	10018	12179	100	10549.160	9881	12688	90	10474.455	9697	12852	94
1034	94	10398.383	9784	12101	137	10398.139	9832	12186	117	10264.351	9856	11451	74	10185.135	9852	11097	45	10096.688	9889	11215	72	10504.569	9827	11897	108	10115.973	9894	11212	65	10096.123	9820	10794	82	10610.549	9888	12476	70	10803.100	9836	12839	100	10503.220	9827	12535	90	10428.989	9840	12586	94
1035	94	10300.521	9708	12021	137	10274.605	9857	11972	117	10242.692	9876	11846	74	10165.229	9874	11087	45	10133.955	9860	10703	72	10616.792	9856	12341	108	10148.120	9897	11831	65	10112.723	9833	11033	82	10490.134	9728	12137	70	10633.200	9832	12173	100	10492.470	9799	12678	90	10289.733	9880	11856	94
1036	94	10438.574	9788	12957	137	10311.452	9869	11980	117	10241.530	9890	12171	74	10178.405	9836	11047	45	10142.489	9920	11341	72	10480.625	9898	11850	108	10115.750	9901	11651	65	10028.323	9815	10721	82	10574.866	9899	13036	70	10767.271	10007	11922	100	10421.840	9761	12879	90	10249.478	9833	11233	94
1037	94	10503.106	9883	13380	137	10260.548	9902	12409	117	10199.948	9849	11227	74	10145.716	9830	11470	45	10153.022	9922	10978	72	10373.152	9820	11616	108	10030.463	9906	10441	65	10119.523	9851	11113	82	10626.622	9878	12808	70	10462.286	9924	11806	100	10540.990	9906	13281	90	10312.578	9844	12485	94
1038	94	10410.224	9811	12926	137	10268.956	9861	12041	117	10196.957	9846	11276	74	10292.433	9827	11243	45	10144.289	9913	11055	72	10324.194	9891	12791	108	10077.630	9843	11267	65	10152.000	9773	10877	82	10488.866	9811	12260	70	10431.200	9769	11605	100	10524.210	9692	13501	90	10328.100	9795	11693	94
1039	94	10372.937	9872	11921	137	10330.635	9819	11527	117	10139.957	9755	11585	74	10300.054	9831	11219	45	10048.711	9857	10403	72	10798.361	9892	14723	108	10096.667	9885	11183	65	10028.400	9878	10446	82	10241.464	9830	11200	70	10443.400	9830	11676	100	10387.100	9794	12534	90	10380.800	9822	11614	94
1040	94	10600.276	9854	12609	137	10151.737	9832	11013	117	10262.786	9882	12674	74	10187.554	9880	11625	45	10143.777	9904	10778	72	10603.181	9749	12458	108	10067.583	9850	11415	65	10031.139	9820	10415	82	10450.536	9794	12152	70	10448.985	9828	11822	100	10368.950	9852	13022	90	10251.622	9865	11516	94
1041	94	10508.809	9799	12452	137	10203.985	9797	11407	117	10201.137	9853	11486	74	10273.067	9833	11956	45	10108.800	9835	10948	72	10389.598	9760	11984	108	10032.814	9877	10991	65	10088.738	9894	10886	82	10424.012	9739	11527	70	10396.900	9811	11585	100	10477.630	9770	13379	90	10149.866	9838	11591	94
1042	94	10447.734	9730	12603	137	10188.000	9767	11568	117	10263.068	9757	11956	74	10268.338	9900	12379	45	10101.422	9875	10646	72	10453.598	9861	12453	108	10149.593	9884	12018	65	10186.938	9865	12006	82	10325.671	9874	11443	70	10465.314	9808	11945	100	10391.050	9794	12304	90	10200.167	9859	10923	94
1043	94	10546.532	9820	12403	137	10178.956	9728	11760	117	10229.171	9885	11423	74	10282.689	9729	11512	45	10052.978	9868	10872	72	10451.542	9900	11950	108	10151.787	9866	11423	65	10100.046	9849	10856	82	10331.902	9856	11245	70	10300.058	9873	11495	100	10346.070	9774	12922	90	10121.033	9841	11351	94
1044	94	10434.309	9881	11705	137	10185.979	9888	11588	117	10268.675	9805	11456	74	10223.838	9893	11045	45	10218.889	9889	12032	72	10308.889	9892	11521	108	10077.667	9861	11167	65	10007.277	9920	10198	82	10305.305	9758	11889	70	10458.200	9878	11989	100	10348.360	9870	12357	90	10237.756	9823	11494	94
1045	94	10396.649	9700	13562	137	10190.511	9893	11890	117	10181.162	9803	11229	74	10181.378	9842	10790	45	10168.223	9898	11975	72	10359.819	9870	11760	108	10105.759	9891	10729	65	10047.308	9891	10360	82	10407.122	9974	11987	70	10259.229	9899	11541	100	10355.930	9839	14084	90	10241.500	9889	13066	94
1046	94	10432.351	9800	12164	137	10172.015	9866	11489	117	10255.223	9845	11261	74	10234.324	9832	11195	45	10181.089	9862	10712	72	10277.111	9885	11136	108	10220.750	9819	13013	65	10081.861	9867	10581	82	10310.073	9921	11325	70	10148.357	9916	11096	100	10333.190	9783	13255	90	10265.089	9879	11491	94
1047	94	10451.851	9875	11825	137	10175.868	9884	11288	117	10280.025	9793	11779	74	10331.095	9814	11519	45	10003.422	9899	10173	72	10221.708	9830	11132	108	10072.620	9906	11139	65	10082.200	9902	11127	82	10275.915	9913	11487	70	10275.729	9857	11323	100	10340.010	9793	12878	90	10207.345	9893	11799	94
1048	94	10456.330	9899	12183	137	10134.292	9868	10934	117	10323.564	9829	12565	74	10205.243	9880	11041	45	10111.688	9858	10796	72	10429.833	9896	11938	108	10195.833	9886	11121	65	10048.846	9906	10820	82	10304.488	9810	11682	70	10272.300	9803	11270	100	10262.640	9889	12696	90	10092.188	9885	11167	94
1049	94	10469.479	9911	11950	137	10239.643	9910	12046	117	10200.564	9773	11880	74	10233.446	9844	10999	45	10136.089	9890	10787	72	10349.292	9847	11516	108	10105.269	9896	11168	65	10095.907	9853	11097	82	10376.195	9895	11941	70	10430.500	9871	11950	100	10285.150	9894	13093	90	10137.223	9842	11054	94
1050	94	10480.957	9779	12022	137	10139.263	9847	10943	117	10226.239	9857	11187	74	10158.054	9804	11089	45	10051.045	9876	10749	72	10402.819	9795	11613	108	10072.027	9863	10656	65	10116.708	9898	10624	82	10222.378	9857	11457	70	10387.286	9833	11862	100	10290.840	9893	11462	90	10191.756	9790	11187	94
1051	94	10376.787	9900	12005	137	10072.277	9857	11344	117	10202.914	9875	11659	74	10168.054	9877	11046	45	10097.889	9882	10930	72	10362.667	9843	11312	108	10059.981	9877	10934	65	10080.107	9826	10790	82	10307.829	9864	11709	70	10290.058	9876	11403	100	10339.300	9830	12376	90	10122.678	9860	10829	94
1052	94	10466.968	9754	11792	137	10230.533	9873	11207	117	10149.957	9900	11545	74	10218.014	9851	11796	45	10126.911	9912	10684	72	10287.125	9900	11204	108	10099.250	9892	10684	65	10000.492	9898	10241	82	10284.573	9858	12229	70	10272.071	9886	11545	100	10462.480	9810	13426	90	10226.155	9897	11449	94
1053	94	10372.819	9681	11936	137	10123.920	9782	11537	117	10248.940	9835	11322	74	10229.635	9767	11938	45	10055.711	9894	10952	72	10406.542	9897	11515	108	10141.009	9836	11157	65	10099.508	9841	10930	82	10211.256	9815	11547	70	10265.828	9920	11130	100	10220.520	9859	11414	90	10087.589	9892	11055	94
1054	94	10331.372	9928	12116	137	10184.562	9853	11459	117	10315.872	9809	11841	74	10205.811	9871	12043	45	10037.223	9870	10292	72	10355.431	9888	11497	108	10145.880	9895	11670	65	10123.631	9874	11143	82	10353.220	9898	12367	70	10314.143	9918	11209	100	10247.990	9829	12419	90	10148.978	9857	11582	94
1055	94	10352.904	9879	11721	137	10134.146	9917	11366	117	10296.291	9864	11312	74	10182.703	9871	11148	45	10139.355	9852	10709	72	10354.361	9812	11470	108	10159.574	9825	12062	65	10098.354	9911	11033	82	10229.146	9716	11673	70	10348.558	9937	12043	100	10425.760	9775	12715	90	10241.155	9674	11646	94
1056	94	10278.543	9860	11328	137	10164.649	9766	11437	117	10412.103	9828	12307	74	10179.703	9890	11304	45	10049.600	9914	10743	72	10240.986	9875	11421	108	10144.009	9880	11260	65	10169.308	9836	11179	82	10152.439	9795	11193	70	10245.457	9900	11325	100	10268.660	9885	12211	90	10178.911	9838	11418	94
1057	94	10268.245	9806	11523	137	10175.605	9875	11858	117	10180.120	9843	11840	74	10206.486	9849	10999	45	10099.688	9922	11090	72	10309.319	9888	11114	108	10126.898	9859	11315	65	10061.446	9911	10625	82	10379.000	9907	11870	70	10257.300	9844	11088	100	10290.700	9665	11973	90	10128.056	9897	11111	94
1058	94	10350.947	9801	11729	137	10176.277	9837	10860	117	10230.957	9853	11699	74	10256.446	9906	12392	45	10089.312	9867	10713	72	10423.723	9833	11408	108	10204.064	9857	12101	65	10123.139	9894	11146	82	10294.988	9896	11459	70	10415.686	9860	12174	100	10242.650	9781	11724	90	10162.312	9890	10991	94
1059	94	10243.063	9858	11767	137	10247.993	9897	11464	117	10205.487	9804	10979	74	10294.189	9909	11446	45	10100.422	9901	11005	72	10262.250	9861	11701	108	10086.833	9858	11127	65	9999.585	9916	10348	82	10322.695	9867	13256	70	10259.528	9883	10978	100	10261.810	9883	11347	90	10290.889	9769	11536	94
1060	94	10147.043	9844	11066	137	10181.227	9909	11330	117	10308.333	9873	12119	74	10334.878	9891	12120	45	10137.688	9899	11198	72	10177.931	9831	10824	108	10205.574	9884	11854	65	10113.462	9908	10949	82	10322.146	9839	12213	70	10313.814	9864	11917	100	10228.530	9838	11410	90	10154.922	9819	11222	94
1061	94	10262.159	9864	11370	137	10277.000	9904	11992	117	10260.521	9841	11753	74	10329.216	9851	11591	45	10064.533	9894	10869	72	10299.111	9794	11408	108	10215.796	9879	12027	65	10121.831	9856	10728	82	10277.939	9880	11419	70	10264.442	9884	11600	100	10368.310	9850	12098	90	10100.878	9810	10650	94
1062	94	10250.787	9921	11123	137	10217.395	9845	11834	117	10318.043	9854	11633	74	10321.567	9877	11819	45	10041.667	9877	10508	72	10266.250	9905	11424	108	10157.564	9856	11704	65	10135.600	9887	10892	82	10287.146	9872	11665	70	10279.357	9792	11056	100	10315.550	9831	12705	90	10177.545	9850	11341	94
1063	94	10209.511	9814	11124	137	10196.599	9716	11518	117	10214.385	9886	11518	74	10378.771	9922	11538	45	10042.066	9927	10348	72	10185.500	9804	11520	108	10145.046	9754	12090	65	10111.831	9914	10772	82	10356.817	9862	12138	70	10414.942	9838	12176	100	10251.430	9898	11556	90	10124.444	9843	11259	94
1064	94	10307.819	9821	11680	137	10252.825	9799	11234	117	10239.658	9826	11428	74	10289.729	9867	11382	45	10099.155	9923	10380	72	10218.694	9812	11057	108	10153.361	9848	11310	65	10003.954	9852	10167	82	10339.658	9806	11679	70	10268.571	9870	11934	100	10238.400	9801	11316	90	10051.111	9912	10626	94
1065	94	10200.341	9832	11368	137	10241.599	9720	11450	117	10219.786	9879	11423	74	10309.784	9710	12328	45	10084.378	9867	10852	72	10325.973	9865	11900	108	10077.537	9869	11087	65	10167.154	9888	11604	82	10277.476	9895	11284	70	10273.729	9799	10920	100	10170.080	9884	11220	90	10129.022	9917	11175	94
1066	94	10230.500	9792	11652	137	10081.971	9887	10845	117	10147.556	9882	11062	74	10225.027	9891	13009	45	10100.511	9874	10682	72	10174.639	9866	11488	108	10202.074	9818	11925	65	10028.784	9912	10945	82	10321.134	9847	12066	70	10334.200	9920	11024	100	10273.770	9897	11300	90	10164.145	9874	11373	94
1067	94	10342.170	9834	12304	137	10144.372	9816	10933	117	10248.205	9886	11735	74	10206.176	9842	11590	45	10198.688	9785	10971	72	10245.583	9925	11351	108	10097.769	9903	11034	65	10058.216	9912	10649	82	10283.476	9843	12043	70	10208.515	9862	12085	100	10240.220	9770	11634	90	10177.045	9773	11705	94
1068	94	10230.415	9797	11262	137	10176.993	9793	11627	117	10206.735	9818	11671	74	10196.905	9843	11239	45	10187.045	9926	11377	72	10350.833	9792	11855	108	10103.417	9864	11454	65	10047.615	9914	10641	82	10208.207	9869	11126	70	10221.286	9864	11447	100	10246.920	9846	11354	90	10178.756	9907	11364	94
1069	94	10270.489	9819	11612	137	10145.657	9786	11171	117	10238.727	9868	11276	74	10282.892	9730	11255	45	10136.622	9918	10747	72	10388.208	9843	11425	108	10178.519	9830	11632	65	10142.431	9871	11001	82	10156.220	9891	10922	70	10321.914	9904	11931	100	10284.260	9841	11772	90	10141.422	9810	11072	94
1070	94	10157.659	9842	11000	137	10122.912	9871	11067	117	10198.291	9855	12494	74	10380.419	9816	11942	45	10159.688	9928	11426	72	10623.250	9856	12084	108	10113.213	9895	10845	65	10101.677	9923	11198	82	10271.134	9885	11278	70	10281.229	9783	11088	100	10340.370	9809	12461	90	10177.789	9828	10995	94
1071	94	10199.606	9886	11772	137	10166.912	9866	11298	117	10342.940	9805	11394	74	10552.797	9866	12114	45	10071.556	9893	10883	72	10658.236	9849	12909	108	10088.944	9865	11039	65	10077.139	9841	10801	82	10346.244	9872	11996	70	10288.914	9787	11316	100	10279.930	9796	11878	90	10121.000	9865	11271	94
1072	94	10310.489	9851	11410	137	10203.124	9897	11466	117	10271.052	9810	11938	74	10401.824	9826	11787	45	10172.289	9899	11822	72	10884.556	9780	12642	108	10097.102	9861	11223	65	10064.123	9730	10621	82	10298.598	9907	12432	70	10285.400	9813	11126	100	10385.740	9726	11433	90	10243.322	9857	11308	94
1073	94	10230.043	9798	11210	137	10402.036	9785	12091	117	10255.351	9782	11542	74	10329.284	9784	11260	45	10192.556	9894	11248	72	10880.333	9939	13586	108	10052.519	9869	10572	65	10088.431	9850	10869	82	10487.024	9766	12102	70	10647.271	9970	12427	100	10577.790	9866	12222	90	10267.267	9787	11367	94
1074	94	10259.351	9807	11282	137	10305.971	9832	11293	117	10365.641	9806	12220	74	10265.176	9900	11757	45	10093.223	9856	10709	72	10685.736	9874	12343	108	10108.564	9846	10826	65	10019.154	9885	10511	82	10695.024	9925	12933	70	10797.043	9816	12618	100	10557.500	9860	12151	90	10461.022	9781	11681	94
1075	94	10218.000	9902	11256	137	10662.160	9913	15103	117	10254.752	9837	11311	74	10258.162	9883	11697	45	10035.556	9906	10434	72	10856.986	9814	13272	108	10132.593	9809	11037	65	10084.661	9856	10828	82	11022.220	9911	13546	70	11041.957	9863	13896	100	10956.950	9972	14939	90	10898.789	9899	13823	94
1076	94	10378.883	9804	11772	137	10547.241	9766	12084	117	10283.111	9808	12054	74	10203.297	9882	11718	45	10030.200	9919	10432	72	10804.875	9848	13239	108	10178.130	9859	11330	65	10089.107	9872	10578	82	10782.915	9893	12306	70	10988.058	9856	12945	100	10992.240	9853	12664	90	11384.733	9859	15152	94
1077	94	10243.053	9924	11558	137	10560.811	9819	14201	117	10329.624	9786	12643	74	10355.392	9906	12102	45	10015.200	9900	10523	72	10912.708	9776	13449	108	10158.000	9763	12162	65	10066.277	9843	10518	82	10806.464	9703	13062	70	11039.386	9946	12649	100	10912.310	9951	12669	90	10956.011	9794	15879	94
1078	94	10311.361	9770	12328	137	10490.452	9908	12435	117	10226.060	9889	11346	74	10434.878	9662	11426	45	10214.066	9914	11138	72	10858.694	9882	13247	108	10051.491	9892	11196	65	10147.770	9839	12189	82	11007.598	9767	12744	70	11163.414	9959	13099	100	11105.150	9884	13554	90	11011.922	9922	16379	94
1079	94	10266.776	9816	11373	137	10653.021	9867	12748	117	10262.103	9841	12591	74	10327.595	9873	11862	45	10076.777	9813	11099	72	10824.042	9863	13621	108	10078.704	9785	10985	65	10121.262	9900	10970	82	11316.342	9853	13815	70	11071.571	9962	14005	100	11297.590	9739	15854	90	11354.022	9894	15651	94
1080	94	10249.521	9805	11705	137	10603.351	9792	13087	117	10310.479	9844	11556	74	10328.014	9834	11149	45	10035.911	9899	10534	72	10885.625	9931	13432	108	10039.741	9897	10844	65	10177.723	9913	11075	82	11157.036	9852	13053	70	11048.143	9995	13704	100	11209.120	9800	13580	90	11340.033	9967	14250	94
1081	94	10330.639	9791	11690	137	10620.715	9934	13283	117	10204.633	9866	11090	74	10200.811	9773	11593	45	10139.045	9895	10797	72	10569.764	9926	13110	108	10051.186	9887	11358	65	10173.462	9881	11684	82	10902.073	9860	13854	70	11169.843	9920	14975	100	11211.300	9836	14331	90	11310.667	9826	13803	94
1082	94	10425.563	9844	12018	137	10347.599	9881	11933	117	10265.966	9829	11558	74	10213.189	9913	11397	45	10062.289	9888	10392	72	10585.806	9897	12080	108	10137.481	9868	10950	65	10121.723	9864	10731	82	11051.536	9933	13351	70	10780.214	9948	13152	100	11171.100	10004	13364	90	11026.400	9823	13212	94
1083	94	10239.819	9766	11325	137	10394.000	9749	11651	117	10230.444	9852	11499	74	10115.122	9899	10977	45	10042.800	9901	10480	72	10751.931	9936	13914	108	10080.223	9809	10966	65	10105.554	9844	10807	82	10669.464	9771	13860	70	10754.857	9853	12840	100	11101.870	9803	15069	90	10919.333	9932	12828	94
1084	94	10383.468	9796	11657	137	10475.847	9771	12059	117	10253.325	9811	12463	74	10199.500	9858	11171	45	10128.645	9787	11106	72	10694.292	9850	13181	108	10055.491	9833	10888	65	10089.846	9875	10903	82	10790.220	9947	12068	70	10916.114	9939	13380	100	10965.910	9877	14986	90	10931.277	9974	12672	94
1085	94	10226.128	9753	11361	137	10390.029	9865	11772	117	10230.599	9896	11403	74	10146.541	9882	11125	45	10057.688	9895	10593	72	10652.875	9771	13021	108	10110.630	9893	11102	65	10038.800	9887	10824	82	10855.391	9663	13190	70	10586.328	9866	12864	100	11143.860	9949	14711	90	10970.556	9852	13581	94
1086	94	10259.702	9796	11330	137	10296.044	9807	11988	117	10324.419	9892	11864	74	10198.419	9845	11408	45	10087.111	9883	11102	72	10760.889	9898	12701	108	10114.231	9890	11600	65	10068.093	9833	11194	82	10575.720	9939	12167	70	10584.729	9858	11974	100	11033.530	9923	13380	90	10978.444	9821	12805	94
1087	94	10304.968	9844	11783	137	10354.124	9712	11490	117	10169.513	9807	11971	74	10240.703	9817	10932	45	10186.267	9862	10989	72	10529.417	9908	12472	108	10055.250	9879	10924	65	10054.216	9924	10470	82	10648.012	9847	12339	70	10511.043	9907	11525	100	11111.190	9776	15905	90	10525.478	9802	12280	94
1088	94	10376.819	9805	11620	137	10390.693	9809	13240	117	10275.462	9829	11221	74	10151.148	9901	11381	45	10154.556	9933	11273	72	10690.598	9925	12353	108	10079.407	9853	10928	65	10085.846	9879	10727	82	10738.171	9851	12983	70	10960.414	9987	12652	100	11019.280	9833	17209	90	10913.400	9649	12956	94
1089	94	10209.937	9881	11214	137	10391.803	9801	11384	117	10187.923	9874	11210	74	10087.041	9893	11045	45	10064.244	9896	10862	72	10617.458	9790	12351	108	10152.981	9810	11361	65	10037.631	9865	10568	82	10613.207	9821	12729	70	10721.472	9915	12577	100	10991.720	9904	15447	90	10839.155	9777	14358	94
1090	94	10271.276	9812	11502	137	10363.993	9893	13325	117	10207.171	9866	11495	74	10166.229	9850	11580	45	10053.934	9873	10713	72	10750.583	9790	12506	108	10087.370	9840	10971	65	10062.907	9826	10606	82	10595.658	9884	12841	70	10691.729	9881	12975	100	10957.800	9892	15636	90	10650.434	9906	12197	94
1091	94	10340.245	9870	12394	137	10390.679	9889	11828	117	10248.257	9850	11236	74	10183.689	9794	11181	45	10124.355	9899	10842	72	10589.431	9861	13467	108	10136.111	9888	11761	65	10036.154	9928	10428	82	10636.195	9852	12788	70	10454.515	9800	11552	100	11030.750	9878	14269	90	10846.533	9777	12658	94
1092	94	10452.734	9892	11785	137	10424.883	9778	11905	117	10188.025	9817	11395	74	10220.095	9820	11508	45	10189.444	9866	11206	72	10500.223	9878	12083	108	10111.426	9889	11507	65	10064.585	9899	10631	82	10656.866	9841	13514	70	10532.129	9722	11792	100	11085.490	9588	15182	90	10493.078	9874	12689	94
1093	94	10297.468	9807	11529	137	10293.971	9751	12187	117	10198.615	9882	11402	74	10184.027	9894	11095	45	10144.688	9915	11747	72	10637.264	9692	12754	108	10028.306	9870	10746	65	10047.339	9872	10453	82	10412.683	9902	12693	70	10429.286	9842	11566	100	11012.910	9835	15087	90	10506.200	9892	13895	94
1094	94	10241.681	9868	11733	137	10345.153	9815	12387	117	10187.982	9849	11160	74	10174.176	9872	10849	45	10068.822	9889	10916	72	10550.833	9831	12053	108	10064.936	9865	10987	65	10051.738	9837	10467	82	10520.793	9817	12613	70	10339.942	9852	11598	100	10913.240	9800	15499	90	10512.522	9694	12513	94
1095	94	10276.202	9862	10938	137	10213.168	9784	11405	117	10198.325	9764	12216	74	10286.527	9884	12686	45	10166.312	9890	11150	72	10543.069	9941	11701	108	10056.333	9827	10985	65	10070.492	9877	11432	82	10589.854	9816	11550	70	10451.686	9893	12081	100	10733.520	9824	16373	90	10355.000	9913	12746	94
1096	94	10229.511	9843	11132	137	10225.248	9781	11308	117	10204.025	9872	11228	74	10281.419	9776	11552	45	10095.289	9901	10772	72	10686.611	9919	14013	108	10041.917	9872	10438	65	10043.308	9868	10682	82	10456.476	9858	12060	70	10385.243	9809	11177	100	10603.630	9857	13639	90	10289.855	9863	11833	94
1097	94	10187.979	9848	11018	137	10257.555	9799	11207	117	10185.401	9861	11035	74	10240.000	9892	11824	45	10207.934	9888	11667	72	10857.833	9809	12917	108	10082.731	9862	11142	65	10116.185	9878	11327	82	10526.427	9811	12154	70	10302.000	9890	11396	100	10923.700	9846	16883	90	10488.922	9843	13012	94
1098	94	10198.383	9842	11641	137	10246.489	9784	11717	117	10210.581	9878	11367	74	10259.352	9827	11381	45	10125.777	9864	10811	72	10575.889	9849	12157	108	10140.176	9901	11108	65	10028.046	9846	10535	82	10509.939	9866	11821	70	10274.729	9842	11476	100	10582.760	9939	13176	90	10408.267	9875	11504	94
1099	94	10162.457	9863	11542	137	10193.132	9881	11368	117	10209.137	9831	11202	74	10160.703	9848	11196	45	10035.711	9911	10590	72	10497.708	9856	13709	108	10211.723	9870	12320	65	10090.093	9879	10970	82	10260.561	9910	11062	70	10250.243	9865	11310	100	10649.570	9878	13695	90	10466.723	9851	12362	94
1100	94	10353.021	9823	12293	137	10180.599	9845	11132	117	10382.521	9723	11970	74	10258.933	9869	11776	45	10066.800	9895	10527	72	10437.806	9872	11559	108	10115.991	9859	11077	65	10032.046	9874	10906	82	10408.354	9864	12299	70	10338.143	9933	11946	100	10600.780	9848	14389	90	10323.434	9765	13930	94
1101	94	10343.649	9816	11175	137	10194.985	9910	11844	117	10343.205	9875	11723	74	10215.054	9904	11695	45	10000.845	9903	10269	72	10436.250	9869	13147	108	10128.250	9878	11840	65	10043.246	9871	10609	82	10385.780	9703	13773	70	10325.515	9864	11207	100	10443.000	9883	14600	90	10423.078	9845	12106	94
1102	94	10275.404	9777	11064	137	10257.701	9849	11562	117	10396.137	9819	12217	74	10269.473	9834	11384	45	10108.066	9855	10885	72	10408.111	9895	12085	108	10187.602	9848	11569	65	10062.477	9859	11164	82	10350.269	9818	11602	70	10364.586	9925	11327	100	10515.920	9849	12167	90	10241.111	9717	11244	94
1103	94	10313.361	9896	11980	137	10268.357	9919	12238	117	10228.752	9814	11728	74	10259.243	9763	11446	45	10008.711	9890	10306	72	10345.167	9881	11771	108	10135.241	9860	11440	65	10043.600	9893	10585	82	10344.061	9822	11477	70	10205.257	9861	10944	100	10598.110	9909	14738	90	10321.600	9922	12405	94
1104	94	10252.404	9818	11497	137	10188.964	9853	11102	117	10605.786	9760	12328	74	10118.257	9845	10934	45	10110.289	9868	10873	72	10403.902	9898	11802	108	10137.537	9850	11141	65	10058.600	9869	10719	82	10380.415	9880	11925	70	10284.129	9804	11330	100	10545.020	9826	13865	90	10265.566	9838	11177	94
1105	94	10198.298	9792	11351	137	10138.540	9870	11643	117	10508.957	9895	13448	74	10251.608	9795	11334	45	10020.934	9872	10364	72	10184.986	9876	11157	108	10175.973	9887	11930	65	10115.308	9815	10870	82	10323.036	9874	11863	70	10282.900	9770	12347	100	10527.140	9868	13737	90	10155.400	9868	11345	94
1106	94	10270.713	9910	11996	137	10122.861	9860	11039	117	10542.804	9834	12378	74	10293.014	9849	11563	45	10071.178	9916	10658	72	10343.319	9836	11480	108	10137.093	9911	11535	65	10132.677	9830	11306	82	10393.158	9819	12007	70	10164.871	9906	11538	100	10595.470	9913	13194	90	10316.322	9887	12544	94
1107	94	10217.085	9766	12489	137	10159.613	9916	11714	117	10420.982	9929	12605	74	10168.946	9887	11089	45	10195.489	9846	10966	72	10141.958	9812	11008	108	10145.167	9878	11139	65	10063.216	9864	10567	82	10483.061	9900	12610	70	10349.714	9811	11546	100	10560.290	9808	13409	90	10261.122	9785	11391	94
1108	94	10216.841	9865	11138	137	10234.971	9841	11511	117	10248.513	9818	11470	74	10201.378	9843	11527	45	10106.066	9906	11005	72	10270.639	9848	11161	108	10172.167	9872	11546	65	10031.185	9860	10487	82	10431.207	9919	12685	70	10428.229	9873	11761	100	10492.160	9881	12531	90	10250.533	9856	11666	94
1109	94	10205.787	9856	11497	137	10179.941	9861	11897	117	10355.624	9748	12318	74	10277.108	9912	11521	45	10044.223	9901	10603	72	10386.042	9875	11836	108	10104.546	9884	11200	65	10037.216	9900	10770	82	10337.939	9830	11034	70	10415.343	9716	12520	100	10614.940	9749	13904	90	10228.812	9857	11798	94
1110	94	10226.128	9854	11839	137	10238.767	9911	11637	117	10339.453	9811	12043	74	10400.324	9938	11584	45	10111.688	9924	11226	72	10291.708	9839	11595	108	10146.083	9834	11109	65	10122.893	9854	10851	82	10369.427	9896	11917	70	10484.942	9765	11512	100	10608.580	9743	17533	90	10325.733	9887	12368	94
1111	94	10177.872	9860	11095	137	10221.065	9888	11630	117	10258.538	9877	12009	74	10323.216	9877	11264	45	10095.045	9870	10953	72	10228.223	9836	11431	108	10154.907	9897	11482	65	9994.216	9879	10151	82	10404.354	9783	12024	70	10316.129	9842	11678	100	10673.250	9885	13655	90	10379.478	9782	12621	94
1112	94	10238.489	9866	11407	137	10291.387	9747	11719	117	10298.743	9729	11363	74	10812.419	9891	13461	45	10039.733	9858	10559	72	10274.500	9900	11356	108	10215.186	9877	11889	65	10043.938	9913	11197	82	10406.731	9793	12152	70	10597.972	9903	11978	100	10910.350	9907	14426	90	10449.911	9734	12364	94
1113	94	10180.202	9814	11328	137	10200.445	9846	11684	117	10238.948	9867	11477	74	10980.229	9893	13815	45	10019.444	9888	10207	72	10237.402	9872	11428	108	10204.333	9810	11530	65	10000.492	9919	10102	82	10453.829	9847	12188	70	10593.500	9816	12693	100	10968.900	9901	15847	90	10491.022	9832	12584	94
1114	94	10307.224	9870	11626	137	10244.979	9749	11621	117	10258.709	9867	12076	74	10946.905	9872	13797	45	10074.511	9929	10489	72	10306.500	9892	11328	108	10227.491	9907	11232	65	10134.123	9796	11556	82	10382.951	9861	12110	70	10745.743	9828	12899	100	11002.760	9739	15755	90	10317.866	9871	11690	94
1115	94	10329.330	9869	12174	137	10164.759	9879	11387	117	10225.333	9882	11651	74	10626.405	9928	12578	45	10171.955	9890	10927	72	10202.431	9886	11158	108	10169.657	9897	11215	65	10069.554	9842	11319	82	10497.293	9778	12229	70	10311.586	9806	11414	100	10874.360	9895	14260	90	10382.467	9840	13138	94
1116	94	10306.457	9794	11880	137	10191.708	9765	11641	117	10248.265	9767	11088	74	10583.297	9826	13935	45	10161.622	9907	10870	72	10303.473	9867	11793	108	10127.407	9860	11116	65	10073.431	9832	10736	82	10397.744	9916	11552	70	10385.071	9680	12424	100	10879.050	9849	16101	90	10306.122	9863	12038	94
1117	94	10318.861	9869	11737	137	10285.183	9892	13487	117	10245.957	9879	12338	74	10405.959	9849	11551	45	10018.511	9893	10468	72	10261.319	9856	11291	108	10158.574	9873	11727	65	10083.723	9881	11052	82	10363.293	9865	12151	70	10291.186	9825	11014	100	10922.330	9803	16956	90	10351.688	9832	12574	94
1118	94	10315.937	9854	11650	137	10172.905	9855	11303	117	10184.230	9872	12126	74	10318.229	9923	11830	45	10091.866	9918	11521	72	10206.917	9870	11202	108	10163.546	9856	11532	65	10016.185	9922	10357	82	10377.671	9796	11673	70	10351.614	9862	11419	100	10763.270	9881	15320	90	10433.756	9832	11936	94
1119	94	10198.659	9908	12155	137	10228.773	9834	11224	117	10405.479	9720	12014	74	10208.067	9827	11073	45	10088.556	9916	10633	72	10303.208	9943	11789	108	10166.333	9885	11723	65	10087.907	9889	11312	82	10273.793	9861	11289	70	10267.485	9805	11396	100	10817.930	9940	13217	90	10626.011	9866	13832	94
1120	94	10247.149	9856	11387	137	10157.409	9853	11205	117	10228.111	9816	11422	74	10410.229	9922	11462	45	10047.400	9884	10684	72	10437.375	9920	12758	108	10171.009	9898	12025	65	10068.369	9856	10626	82	10328.122	9899	11964	70	10325.058	9871	12751	100	10634.260	9772	14038	90	10416.256	9853	12328	94
1121	94	10230.937	9885	11398	137	10209.591	9790	11469	117	10397.615	9880	11603	74	10165.757	9866	12560	45	10076.134	9885	11211	72	10453.764	9901	13289	108	10174.167	9871	11289	65	10040.354	9910	10391	82	10316.171	9878	13011	70	10210.157	9877	11240	100	10751.790	9815	15929	90	10369.223	9909	12070	94
1122	94	10371.394	9825	11754	137	10151.569	9819	10926	117	10479.889	9820	12075	74	10315.405	9881	11714	45	10063.155	9885	10813	72	10300.458	9852	11148	108	10107.223	9886	11721	65	10070.216	9904	10882	82	10262.561	9845	11322	70	10378.015	9823	11465	100	10814.630	9737	16764	90	10352.022	9892	11923	94
1123	94	10162.659	9743	11171	137	10160.431	9781	11690	117	10585.504	9664	13077	74	10247.986	9756	11010	45	10128.333	9918	10854	72	10295.069	9780	10942	108	10190.093	9854	11479	65	10103.723	9886	11088	82	10370.927	9897	11402	70	10296.528	9764	11977	100	10637.590	9847	15105	90	10176.400	9904	11320	94
1124	94	10118.809	9819	10685	137	10122.029	9917	11152	117	10460.479	9741	12305	74	10185.203	9896	11209	45	10102.600	9883	10872	72	10412.236	9837	11989	108	10099.306	9909	11031	65	10103.784	9909	11058	82	10309.207	9729	11582	70	10260.457	9796	11170	100	10580.900	9909	14468	90	10258.478	9889	11738	94
1125	94	10171.521	9867	11559	137	10119.256	9788	11198	117	10500.606	9828	12448	74	10265.581	9885	11992	45	10101.200	9891	11068	72	10605.694	9833	12953	108	10189.843	9837	10914	65	10040.354	9864	10373	82	10335.049	9927	11883	70	10236.900	9785	11482	100	10573.490	9894	13716	90	10198.167	9854	11153	94
1126	94	10223.521	9893	11184	137	10157.664	9769	10907	117	10407.906	9887	12979	74	10338.000	9879	11437	45	10061.400	9871	10808	72	10260.611	9890	11052	108	10218.111	9901	11025	65	10129.615	9859	10888	82	10315.171	9825	11479	70	10250.957	9862	11067	100	10575.660	9934	13142	90	10315.634	9892	11485	94
1127	94	10240.159	9852	11182	137	10224.693	9775	11625	117	10354.521	9928	11414	74	10305.419	9817	11679	45	10083.000	9862	10692	72	10332.333	9858	11694	108	10258.064	9824	11629	65	10133.954	9890	11053	82	10304.195	9863	11867	70	10330.071	9856	12822	100	10297.940	9868	12099	90	10337.045	9887	11813	94
1128	94	10202.330	9820	11265	137	10187.687	9809	11533	117	10302.804	9786	11406	74	10203.986	9799	11083	45	10178.578	9895	11190	72	10395.139	9896	11498	108	10120.509	9880	11069	65	10022.538	9811	10371	82	10294.378	9775	11890	70	10235.786	9816	11900	100	10391.400	9849	12371	90	10368.366	9687	12304	94
1129	94	10173.351	9829	11613	137	10087.219	9788	11167	117	10350.120	9825	11867	74	10282.392	9736	11623	45	10190.578	9843	10926	72	10407.473	9921	11643	108	10180.991	9815	11592	65	10051.770	9889	10915	82	10352.049	9837	11792	70	10105.414	9895	11136	100	10499.260	9891	13874	90	10278.434	9840	12190	94
1130	94	10260.489	9869	11564	137	10205.511	9858	11828	117	10347.795	9893	12204	74	10335.865	9884	11669	45	10015.467	9871	10464	72	10341.556	9805	11362	108	10170.436	9863	11383	65	10044.800	9893	10564	82	10267.902	9824	11364	70	10276.015	9821	11317	100	10495.350	9808	13918	90	10289.444	9784	11790	94
1131	94	10230.979	9866	11432	137	10228.605	9813	11393	117	10432.487	9825	12386	74	10331.014	9905	13287	45	10123.022	9868	10971	72	10408.348	9865	12136	108	10201.500	9912	11413	65	10064.615	9857	10914	82	10244.829	9880	11426	70	10299.757	9826	11746	100	10543.980	9758	12722	90	10253.822	9804	11530	94
1132	94	10233.489	9900	11388	137	10184.088	9807	12006	117	10307.248	9858	12436	74	10417.743	9861	12194	45	10044.911	9869	10348	72	10471.167	9820	11637	108	10185.917	9850	12253	65	10024.354	9885	10375	82	10245.976	9817	11578	70	10353.200	9870	11612	100	10350.840	9881	13401	90	10203.566	9887	11289	94
1133	94	10284.809	9671	11723	137	10133.555	9791	11349	117	10288.538	9874	12036	74	10311.811	9797	12119	45	10021.155	9878	10304	72	10602.014	9906	13818	108	10177.000	9876	11646	65	10027.246	9862	10593	82	10410.805	9758	11751	70	10182.614	9872	10874	100	10380.110	9895	11855	90	10205.678	9842	11819	94
1134	94	10403.383	9890	11908	137	10182.380	9825	11300	117	10131.342	9878	11206	74	10331.324	9706	11662	45	10088.622	9891	11254	72	10522.348	9920	11885	108	10105.620	9873	10889	65	10130.446	9903	11757	82	10308.866	9896	11400	70	10271.857	9866	11092	100	10606.210	9762	13765	90	10212.744	9847	11432	94
1135	94	10177.085	9902	11216	137	10210.036	9807	11082	117	10293.496	9737	11688	74	10317.284	9910	11300	45	10037.045	9908	10397	72	10552.514	9825	12224	108	10126.769	9860	11313	65	10166.477	9904	11522	82	10457.915	9802	12354	70	10209.271	9881	10914	100	10424.620	9893	11988	90	10145.645	9815	10805	94
1136	94	10212.213	9872	11353	137	10230.044	9887	11164	117	10296.025	9874	12317	74	10303.878	9880	11464	45	10095.688	9871	10490	72	10561.931	9916	12668	108	10105.463	9834	11146	65	10036.000	9898	11297	82	10614.036	9842	12161	70	10320.914	9868	11323	100	10353.970	9797	11894	90	10245.767	9876	11531	94
1137	94	10273.468	9783	11488	137	10197.372	9865	11351	117	10201.018	9904	11487	74	10185.676	9833	11075	45	10108.089	9885	11944	72	10377.098	9848	12507	108	10141.814	9865	11093	65	10084.093	9800	11056	82	10317.891	9802	11132	70	10320.757	9912	11461	100	10353.160	9894	11560	90	10108.000	9904	10991	94
1138	94	10239.298	9897	11106	137	10265.475	9852	11440	117	10225.018	9902	11293	74	10260.946	9771	11732	45	10020.889	9873	10319	72	10462.652	9863	11867	108	10129.333	9863	11148	65	10033.123	9873	10594	82	10703.500	9825	13610	70	10541.000	9794	11623	100	10608.530	9802	12341	90	10343.422	9882	11715	94
1139	94	10259.894	9885	11742	137	10323.065	9653	12599	117	10273.162	9815	11515	74	10226.352	9899	10979	45	10014.622	9897	10404	72	10473.458	9925	12618	108	10110.583	9883	11492	65	10018.615	9896	10377	82	10476.488	9838	12302	70	10486.672	9862	12478	100	10515.910	9842	12654	90	10338.955	9868	11626	94
1140	94	10348.670	9845	11928	137	10310.467	9760	12960	117	10257.701	9862	11294	74	10165.771	9834	11548	45	10071.955	9916	10829	72	10587.236	9905	12091	108	10105.324	9838	11136	65	10033.877	9887	10665	82	10533.220	9914	12156	70	10394.857	9886	11636	100	10420.770	9883	12138	90	10224.312	9869	12435	94
1141	94	10327.596	9849	12235	137	10156.351	9864	11063	117	10218.599	9861	11882	74	10163.797	9821	11531	45	10129.000	9729	12271	72	10531.000	9851	11729	108	10106.250	9859	11483	65	10081.723	9885	10866	82	10417.207	9725	11903	70	10307.714	9790	11543	100	10401.920	9755	11610	90	10171.723	9890	11456	94
1142	94	10269.585	9897	11711	137	10211.672	9869	11601	117	10188.273	9842	11524	74	10218.405	9805	11580	45	10164.955	9754	10807	72	10581.944	9914	12233	108	10093.148	9896	10877	65	10057.031	9906	10656	82	10485.134	9722	12025	70	10401.172	9896	11551	100	10438.250	9756	12005	90	10254.556	9878	12400	94
1143	94	10242.500	9718	12346	137	10370.555	9839	11795	117	10278.009	9867	11656	74	10252.311	9879	11375	45	10049.223	9886	10532	72	10511.333	9892	13431	108	10141.723	9873	11100	65	10061.723	9869	10755	82	10513.293	9918	13277	70	10718.371	9876	13740	100	10673.520	9749	13060	90	10411.767	9673	11939	94
1144	94	10295.968	9838	11391	137	10320.256	9924	12070	117	10228.975	9859	11394	74	10324.148	9860	11872	45	10094.312	9856	10648	72	10576.514	9792	12836	108	10049.630	9853	11180	65	10117.169	9790	11071	82	10538.439	9901	12591	70	10638.357	9857	12574	100	10351.330	9880	11417	90	10363.900	9868	11838	94
1145	94	10333.957	9886	12125	137	10276.409	9744	11681	117	10223.128	9848	11511	74	10158.797	9879	11224	45	10000.845	9918	10246	72	10622.556	9819	12009	108	10119.167	9879	11104	65	10143.262	9915	10933	82	10560.902	9883	11902	70	10469.957	9788	12161	100	10475.850	9750	12860	90	10414.522	9771	11979	94
1146	94	10180.851	9820	11505	137	10224.321	9823	11130	117	10293.982	9755	12450	74	10225.081	9900	11248	45	10110.089	9853	10934	72	10517.764	9883	12433	108	10090.667	9902	11236	65	10062.431	9907	10824	82	10438.817	9913	12371	70	10432.857	9819	11804	100	10386.200	9855	11307	90	10230.389	9819	11419	94
1147	94	10307.085	9876	11711	137	10249.452	9768	12328	117	10428.223	9899	11968	74	10256.986	9848	11600	45	10027.289	9898	10385	72	10648.333	9715	13203	108	10170.064	9894	11337	65	10062.139	9887	10961	82	10312.829	9833	11566	70	10588.786	9942	12179	100	10411.790	9718	12074	90	10426.756	9842	12606	94
1148	94	10438.309	9864	11671	137	10195.401	9878	12380	117	10255.146	9779	11300	74	10264.243	9918	11479	45	10196.289	9893	11297	72	10682.014	9896	13060	108	10156.806	9832	10910	65	10072.938	9845	10730	82	10448.878	9939	12101	70	10787.343	9897	12337	100	10709.140	9906	13486	90	10291.366	9832	11491	94
1149	94	10277.606	9805	12668	137	10321.584	9895	11978	117	10255.230	9758	11834	74	10173.729	9864	11360	45	10045.711	9892	10738	72	10510.027	9867	13153	108	10068.027	9814	11346	65	10061.661	9897	11088	82	10509.415	9757	11828	70	10636.328	9872	12225	100	10513.530	9803	12851	90	10158.723	9811	11814	94
1150	94	10160.479	9854	10735	137	10300.672	9911	12448	117	10311.606	9866	12012	74	10170.392	9843	10949	45	10051.667	9866	10801	72	10490.652	9823	12038	108	10100.556	9890	10894	65	10006.077	9895	10258	82	10632.683	9909	12395	70	10723.972	9737	12939	100	10596.710	9892	13941	90	10354.545	9925	11426	94
1151	94	10283.883	9900	12120	137	10368.649	9711	11953	117	10276.137	9817	12677	74	10149.500	9861	11058	45	10075.312	9924	10487	72	10614.486	9944	12455	108	10096.731	9853	10853	65	10077.523	9883	10783	82	10610.805	9881	12965	70	10853.114	9944	12840	100	10826.670	9759	13387	90	10525.978	9887	12280	94
1152	94	10301.979	9884	11815	137	10380.861	9875	12177	117	10360.906	9882	11989	74	10250.284	9764	11722	45	10006.089	9913	10182	72	10519.319	9792	11728	108	10114.981	9890	11380	65	10037.723	9902	10960	82	10634.646	9736	12832	70	10526.028	9847	12114	100	10620.820	9699	12731	90	10318.089	9876	11289	94
1153	94	10306.937	9837	11394	137	10410.036	9827	12522	117	10204.120	9900	11322	74	10298.459	9884	11547	45	10043.934	9902	10581	72	10616.000	9774	12625	108	10186.806	9905	11575	65	10066.538	9912	11362	82	10583.402	9871	12826	70	10548.357	9861	12147	100	10513.560	9935	11538	90	10454.812	9831	11875	94
1154	94	10250.659	9786	11259	137	10334.883	9761	12320	117	10268.743	9817	11548	74	10171.662	9874	10868	45	10192.244	9828	11097	72	10680.556	9799	12335	108	10278.564	9892	12021	65	9995.600	9879	10390	82	10357.769	9897	12051	70	10486.129	9751	12424	100	10530.440	9878	12274	90	10448.800	9884	12614	94
1155	94	10276.543	9923	11994	137	10228.752	9818	12191	117	10266.394	9798	12068	74	10311.946	9932	12099	45	10092.911	9865	10555	72	10525.083	9587	12416	108	10189.074	9867	11468	65	10015.123	9911	10394	82	10478.683	9894	12142	70	10416.157	9754	11626	100	10581.310	9838	12224	90	10331.655	9736	11922	94
1156	94	10461.128	9759	11921	137	10172.241	9836	11675	117	10239.948	9881	11888	74	10247.203	9882	11432	45	10173.733	9880	13045	72	10580.889	9888	13072	108	10245.686	9854	11759	65	10082.062	9878	11013	82	10457.451	9924	12572	70	10361.942	9872	11798	100	10434.120	9876	11891	90	10148.645	9854	11224	94
1157	94	10348.894	9786	11973	137	10159.285	9840	11324	117	10214.077	9809	11018	74	10148.797	9894	11070	45	10145.178	9913	10749	72	10345.875	9902	11595	108	10183.296	9894	12127	65	10034.308	9944	10385	82	10449.427	9814	13441	70	10597.586	9690	12237	100	10577.890	9892	12832	90	10407.366	9819	11881	94
1158	94	10341.915	9874	11380	137	10446.307	9817	12477	117	10244.086	9913	11364	74	10193.527	9839	10912	45	10172.866	9875	11831	72	11141.111	9882	14512	108	10173.611	9886	12032	65	10110.477	9883	11241	82	10453.049	9897	12066	70	10671.472	9785	12646	100	10483.930	9910	12077	90	10428.556	9887	13263	94
1159	94	10287.011	9859	11989	137	10314.912	9784	12186	117	10239.770	9827	11589	74	10168.081	9864	11083	45	10072.111	9931	10635	72	11334.542	9775	14025	108	10152.500	9857	11067	65	10034.154	9887	10695	82	10459.378	9880	11821	70	10634.343	9876	12369	100	10510.840	9800	11533	90	10320.866	9869	11338	94
1160	94	10232.543	9896	11620	137	10175.519	9880	11429	117	10249.761	9850	11513	74	10286.311	9887	11903	45	10151.667	9896	10860	72	11038.333	9999	14063	108	10183.852	9843	12024	65	10030.431	9918	10449	82	10323.024	9871	12546	70	10442.058	9906	11688	100	10524.050	9805	12736	90	10291.955	9832	11265	94
1161	94	10363.021	9903	12756	137	10280.533	9776	12014	117	10328.923	9857	12256	74	10217.000	9901	11681	45	10129.934	9835	11137	72	11424.500	9640	14265	108	10228.463	9877	11564	65	10075.277	9859	10689	82	10438.951	9857	12144	70	10488.271	9803	11896	100	10434.130	9811	12051	90	10297.855	9899	11541	94
1162	94	10378.543	9777	11886	137	10202.584	9877	11155	117	10382.419	9754	12055	74	10229.946	9892	12104	45	10101.800	9854	11163	72	11167.417	9864	15914	108	10122.306	9910	11689	65	10042.677	9880	10953	82	10442.342	9900	12213	70	10511.300	9906	12828	100	10331.790	9744	11504	90	10404.978	9694	12505	94
1163	94	10307.553	9819	11168	137	10231.737	9811	11447	117	10240.376	9820	11801	74	10290.433	9888	11266	45	10257.223	9894	11254	72	11402.223	9908	15710	108	10172.537	9798	11619	65	10106.369	9924	11224	82	10503.780	9846	12117	70	10484.743	9878	11349	100	10199.840	9857	11634	90	10126.244	9814	10939	94
1164	94	10337.245	9911	11818	137	10234.657	9773	11129	117	10367.316	9857	12065	74	10143.824	9874	10814	45	10061.845	9893	10650	72	11268.319	9957	13760	108	10169.843	9824	11588	65	10079.569	9892	10953	82	10421.195	9902	11323	70	10362.286	9863	12292	100	10388.610	9864	12076	90	10192.389	9783	11576	94
1165	94	10249.000	9881	11608	137	10166.313	9874	11300	117	10291.025	9831	12140	74	10048.527	9874	11182	45	10166.355	9922	11600	72	11294.194	9867	15259	108	10161.509	9879	11863	65	10040.339	9875	10553	82	10478.902	9908	12244	70	10344.442	9851	11085	100	10356.550	9886	11887	90	10198.244	9830	11941	94
1166	94	10339.341	9796	12538	137	10205.351	9833	11640	117	10332.025	9815	12573	74	10151.027	9800	11612	45	10099.489	9807	11606	72	10950.819	9924	15099	108	10067.611	9891	10676	65	10184.492	9900	11089	82	10392.536	9806	11872	70	10219.414	9917	11225	100	10473.070	9833	11606	90	10251.589	9898	11672	94
1167	94	10192.574	9846	11387	137	10150.336	9858	11218	117	10336.043	9817	11713	74	10148.986	9863	10913	45	10120.244	9903	10823	72	11442.056	9870	14764	108	10193.602	9904	11575	65	10143.169	9851	11326	82	10305.829	9849	11971	70	10286.015	9786	11157	100	10262.160	9810	11556	90	10176.467	9822	11119	94
1168	94	10192.117	9817	10673	137	10096.424	9890	10880	117	10227.077	9848	11620	74	10160.081	9881	11230	45	10099.578	9919	10633	72	11383.875	9897	14163	108	10257.204	9889	12235	65	10066.400	9927	10773	82	10290.024	9908	11975	70	10285.386	9773	11771	100	10298.860	9872	11616	90	10288.345	9822	11491	94
1169	94	10264.351	9889	11057	137	10090.299	9853	11310	117	10288.846	9790	11739	74	10211.405	9766	11143	45	10050.822	9925	10833	72	11016.111	9808	14046	108	10184.926	9897	11594	65	10085.815	9881	11623	82	10400.622	9802	11694	70	10327.243	9931	11167	100	10189.370	9864	11833	90	10298.100	9780	11335	94
1170	94	10239.394	9846	11120	137	10253.328	9833	12113	117	10238.846	9843	11315	74	10356.946	9824	11510	45	10128.155	9873	10716	72	11231.736	9857	15310	108	10230.657	9817	11758	65	10129.154	9856	10960	82	10267.402	9869	11074	70	10530.357	9731	11531	100	10266.070	9821	11383	90	10172.822	9867	10908	94
1171	94	10226.628	9891	11860	137	10216.569	9858	10865	117	10264.606	9889	11466	74	10228.162	9850	10977	45	10120.511	9901	11155	72	11043.639	9898	13765	108	10237.343	9874	11966	65	10025.569	9918	10292	82	10462.293	9759	11693	70	10408.957	9824	11741	100	10190.610	9815	11021	90	10208.934	9893	10958	94
1172	94	10281.563	9894	11598	137	10221.431	9697	11341	117	10353.120	9735	12586	74	10342.352	9855	11552	45	10043.934	9882	10439	72	10950.514	9891	14072	108	10220.556	9868	12496	65	10061.308	9896	10592	82	10237.915	9889	11035	70	10465.729	9921	12312	100	10427.620	9774	11799	90	10101.678	9825	10817	94
1173	94	10272.500	9857	11345	137	10199.759	9860	11563	117	10521.838	9797	11851	74	10118.689	9880	10792	45	10105.845	9862	10646	72	10895.833	9869	15959	108	10169.973	9906	11598	65	10110.016	9919	11125	82	10323.171	9849	11331	70	10307.700	9807	11449	100	10422.030	9736	12779	90	10343.812	9886	12719	94
1174	94	10218.128	9905	12194	137	10222.504	9833	11455	117	10338.470	9874	12398	74	10187.229	9881	11341	45	10101.312	9888	11004	72	10858.848	9921	13502	108	10256.944	9856	11784	65	10108.600	9873	10967	82	10219.646	9795	11569	70	10275.485	9900	11280	100	10283.910	9845	11753	90	10201.322	9891	11825	94
1175	94	10189.468	9904	11153	137	10286.146	9786	12072	117	10318.230	9844	11505	74	10264.622	9873	11094	45	10044.889	9891	10569	72	10730.792	9702	12986	108	10238.370	9850	12030	65	10132.615	9911	11099	82	10379.024	9810	12792	70	10320.700	9780	11765	100	10329.080	9726	13196	90	10194.655	9703	11233	94
1176	94	10231.074	9844	11215	137	10209.729	9804	11290	117	10361.692	9864	12285	74	10302.324	9827	11689	45	10090.134	9900	11192	72	10595.348	9842	12596	108	10220.426	9790	11188	65	10245.062	9876	12119	82	10224.085	9894	11005	70	10258.914	9842	12009	100	10265.160	9897	11720	90	10156.100	9883	10904	94
1177	94	10183.670	9840	11191	137	10191.409	9855	11835	117	10350.462	9815	12278	74	10230.216	9876	11017	45	10152.889	9908	11267	72	10863.625	9723	13077	108	10203.500	9900	11871	65	10111.770	9906	11096	82	10338.073	9847	11648	70	10289.243	9811	11823	100	10233.850	9928	11046	90	10175.833	9890	11574	94
1178	94	10191.245	9875	11148	137	10232.271	9757	11797	117	10293.684	9880	11989	74	10115.203	9865	10674	45	10120.711	9881	11826	72	10926.083	9944	13279	108	10288.083	9795	12076	65	10125.538	9873	11002	82	10203.073	9904	11695	70	10273.571	9847	11190	100	10254.990	9742	11173	90	10132.233	9886	10970	94
1179	94	10229.957	9815	11264	137	10163.139	9883	11705	117	10429.265	9861	12250	74	10158.081	9842	11365	45	10054.756	9914	10468	72	10698.306	9914	12857	108	10246.750	9808	11193	65	10118.216	9854	10847	82	10280.402	9770	11362	70	10150.586	9830	11298	100	10229.890	9882	11719	90	10190.511	9813	12053	94
1180	94	10240.745	9903	11200	137	10196.351	9854	11923	117	10557.308	9875	12555	74	10258.027	9901	11734	45	10078.978	9900	11022	72	10577.958	9843	12374	108	10198.454	9808	12083	65	10046.738	9866	11063	82	10284.109	9867	11566	70	10416.871	9774	11698	100	10262.520	9874	11653	90	10296.277	9861	12207	94
1181	94	10219.074	9828	11772	137	10244.679	9903	12113	117	10654.162	9900	13334	74	10450.176	9942	11866	45	10041.866	9833	10611	72	10550.361	9903	12484	108	10317.769	9928	11612	65	10089.723	9820	10796	82	10217.231	9893	11341	70	10298.457	9905	11359	100	10156.670	9814	11319	90	10171.056	9722	11148	94
1182	94	10265.394	9896	11758	137	10249.876	9717	11410	117	10714.804	9684	12574	74	10355.014	9865	11888	45	10187.155	9865	10988	72	10451.000	9820	12116	108	10274.723	9893	12885	65	10050.200	9920	10775	82	10339.256	9848	11045	70	10227.900	9824	10804	100	10309.740	9823	11888	90	10126.223	9885	10988	94
1183	94	10196.351	9893	11279	137	10121.146	9865	10870	117	10603.863	9850	11969	74	10393.392	9924	11298	45	10045.066	9852	10523	72	10422.014	9805	12081	108	10299.213	9904	13044	65	10056.400	9885	10616	82	10269.964	9870	11698	70	10272.271	9885	12059	100	10217.850	9817	11127	90	10123.556	9813	11055	94
1184	94	10141.521	9771	10952	137	10212.263	9733	12260	117	10647.034	9923	13343	74	10458.703	9823	11716	45	10061.622	9895	10620	72	10529.848	9884	12065	108	10241.824	9786	12128	65	10075.631	9896	10925	82	10251.915	9759	11907	70	10165.442	9903	11135	100	10180.250	9793	11613	90	10177.611	9872	11400	94
1185	94	10209.021	9888	11004	137	10210.212	9852	11073	117	10409.777	9911	11741	74	10331.324	9875	11821	45	9999.355	9873	10132	72	10542.014	9882	13206	108	10183.731	9846	11092	65	10211.093	9666	11806	82	10279.512	9767	10961	70	10350.000	9796	11405	100	10210.770	9822	11476	90	10265.178	9850	11204	94
1186	94	10237.681	9796	11989	137	10162.941	9825	11579	117	10362.675	9851	11970	74	10304.446	9801	11577	45	10088.111	9872	10849	72	10367.875	9908	11981	108	10179.046	9931	11108	65	10083.923	9840	10942	82	10359.707	9743	11879	70	10342.743	9894	12135	100	10276.400	9889	11973	90	10191.944	9877	11698	94
1187	94	10194.181	9897	11846	137	10184.496	9808	11041	117	10629.966	9767	12910	74	10324.852	9772	12227	45	10144.756	9914	10817	72	10558.458	9820	11680	108	10218.176	9881	11715	65	10166.508	9892	10761	82	10365.976	9863	12113	70	10347.786	9884	12107	100	10311.670	9752	12382	90	10197.989	9820	11169	94
1188	94	10214.861	9903	11946	137	10173.073	9813	10979	117	10399.521	9833	12352	74	10259.933	9911	11037	45	10190.733	9927	10782	72	10922.111	9923	13802	108	10273.593	9859	11760	65	10134.969	9891	11266	82	10291.707	9925	11573	70	10208.886	9803	11141	100	10195.220	9872	11079	90	10172.611	9886	11671	94
1189	94	10198.234	9844	11772	137	10193.357	9829	11471	117	10258.376	9737	11276	74	10163.095	9888	11020	45	10075.244	9885	11348	72	10842.723	9866	12470	108	10123.527	9764	11336	65	10091.631	9906	10692	82	10261.793	9769	11966	70	10241.015	9910	11411	100	10240.630	9904	11808	90	10160.345	9851	11815	94
1190	94	10280.106	9845	12192	137	10249.620	9844	11569	117	10367.709	9836	11587	74	10252.757	9897	11704	45	10117.089	9902	11251	72	11050.931	9858	14248	108	10143.648	9819	10846	65	10258.523	9844	11697	82	10348.976	9862	13029	70	10304.558	9874	11153	100	10331.540	9818	12046	90	10181.934	9862	12582	94
1191	94	10211.341	9857	11258	137	10214.263	9902	11794	117	10196.735	9865	11664	74	10438.514	9854	11776	45	10113.667	9920	10707	72	10914.083	9987	13158	108	10110.686	9888	10919	65	10052.877	9892	10529	82	10353.964	9874	12295	70	10420.957	9758	12127	100	10384.280	9789	12187	90	10215.756	9852	11502	94
1192	94	10251.639	9851	11428	137	10335.204	9835	12220	117	10319.428	9882	11745	74	10391.500	9816	12736	45	10050.533	9922	10580	72	10870.681	9808	13187	108	10192.694	9873	11899	65	10094.723	9903	11130	82	10440.585	9855	12189	70	10555.043	9827	12615	100	10483.450	9816	12717	90	10332.944	9859	11221	94
1193	94	10295.106	9881	11390	137	10393.744	9897	12263	117	10336.709	9861	11272	74	10258.676	9877	11396	45	10066.312	9908	11477	72	10920.250	9818	14314	108	10204.167	9904	11522	65	10074.784	9881	10904	82	10556.609	9898	11749	70	10682.571	9807	12987	100	10690.320	9798	12163	90	10453.111	9851	12229	94
1194	94	10370.830	9922	12551	137	10353.227	9899	12418	117	10250.982	9905	11117	74	10308.595	9907	11059	45	10088.733	9882	10780	72	10847.181	9843	13080	108	10111.389	9834	10972	65	10082.292	9875	11009	82	10695.878	9808	11836	70	10683.200	9928	12525	100	10744.210	9871	13264	90	10417.111	9522	12582	94
1195	94	10426.437	9830	11636	137	10670.328	9763	12903	117	10328.727	9845	12394	74	10211.054	9850	11021	45	10047.289	9870	10511	72	11168.527	9883	14349	108	10192.686	9866	11660	65	10141.262	9891	10846	82	10910.842	9959	12794	70	10734.172	9830	12379	100	11114.510	9888	12869	90	10817.578	9846	13972	94
1196	94	10369.809	9905	11793	137	10618.189	9804	12896	117	10256.513	9802	10995	74	10227.352	9747	11392	45	10094.622	9888	10827	72	11077.027	9945	13412	108	10185.694	9811	11899	65	10200.062	9895	11379	82	10972.427	10083	13876	70	11274.028	9836	15976	100	10992.170	9820	13653	90	10978.089	9883	13598	94
1197	94	10390.543	9852	11429	137	10602.103	9780	12382	117	10285.025	9792	11732	74	10263.352	9903	11589	45	10102.155	9906	10592	72	10612.500	9901	13043	108	10241.111	9751	11720	65	10116.230	9867	10974	82	10963.085	9943	13248	70	11248.357	9870	13203	100	11066.090	10019	14518	90	11018.223	9906	12886	94
1198	94	10379.776	9871	11441	137	10717.767	9795	13051	117	10326.581	9907	12313	74	10174.824	9823	11240	45	10136.622	9872	10982	72	10651.181	9869	13724	108	10201.064	9856	11513	65	10152.723	9812	10720	82	10719.317	9764	12019	70	11072.843	9863	13904	100	10881.720	9774	13454	90	11143.145	9826	13491	94
1199	94	10306.341	9843	12109	137	10442.328	9906	12855	117	10364.325	9761	12913	74	10250.176	9787	11282	45	10021.467	9883	10454	72	10918.208	9758	13044	108	10228.259	9872	11277	65	10138.369	9895	10995	82	10864.000	9908	12580	70	11338.043	10040	14491	100	10754.910	9767	12933	90	10863.688	9791	13101	94
1200	94	10256.649	9866	11987	137	10755.511	9723	13660	117	10322.265	9756	12041	74	10192.771	9854	10923	45	10051.489	9881	10476	72	10734.708	9877	13155	108	10176.731	9886	11949	65	10094.692	9924	11066	82	11131.536	9864	13813	70	11528.229	10037	14425	100	11471.070	9994	14987	90	11349.878	10025	14093	94
1201	94	10421.819	9853	11602	137	10741.533	9851	12395	117	10307.333	9866	11976	74	10221.527	9878	11677	45	10097.066	9899	10887	72	10642.806	9918	13372	108	10225.064	9782	11470	65	10098.385	9843	10650	82	10968.524	9831	12938	70	11383.771	9926	14365	100	11451.630	9861	15928	90	11395.622	9797	15470	94
1202	94	10373.489	9844	11938	137	10623.971	9729	13338	117	10263.838	9787	11347	74	10177.946	9809	11937	45	10086.089	9863	10577	72	10676.111	9826	12499	108	10152.936	9811	11477	65	10097.677	9910	10617	82	11185.012	10005	14775	70	11109.485	9968	12695	100	11301.470	9991	14727	90	11350.634	9925	13962	94
1203	94	10499.351	9803	11817	137	10796.029	9751	13619	117	10285.068	9852	11234	74	10220.892	9857	11945	45	10135.089	9878	11365	72	10955.181	9913	12907	108	10169.824	9739	11343	65	10132.446	9871	11127	82	11126.854	9789	15395	70	11518.343	9973	14876	100	11492.900	9927	14629	90	11470.688	9924	15263	94
1204	94	10344.724	9830	11904	137	10788.395	9837	13601	117	10200.564	9891	11247	74	10289.689	9832	11378	45	10108.022	9909	10485	72	10784.514	9721	12256	108	10171.870	9873	11207	65	10053.369	9896	10881	82	11139.231	9878	14035	70	11387.929	9930	14193	100	11327.790	9877	14133	90	11183.500	9931	13998	94
1205	94	10523.830	9918	11691	137	10583.431	9854	12966	117	10251.120	9781	11283	74	10292.081	9856	11515	45	10133.066	9918	10874	72	10781.681	9922	13535	108	10218.787	9835	11403	65	10045.815	9885	10374	82	10970.646	9849	14409	70	11271.414	9759	13314	100	11098.320	9949	12887	90	11241.922	9932	14240	94
1206	94	10546.766	9789	12022	137	10639.912	9808	13246	117	10283.248	9808	11129	74	10170.041	9836	10908	45	10292.312	9725	11730	72	10825.917	9952	12932	108	10357.111	9795	11990	65	10075.031	9917	10795	82	10975.683	9850	15068	70	11175.414	9984	14184	100	10942.160	9942	12553	90	10796.789	9920	12564	94
1207	94	10462.968	9839	12641	137	10430.168	9859	11453	117	10521.786	9805	13501	74	10184.567	9826	11152	45	10191.978	9770	11330	72	10653.958	9848	14469	108	10144.787	9879	10828	65	10089.154	9880	10936	82	11057.049	9839	13785	70	10957.243	10005	12802	100	10952.910	9989	13230	90	10885.678	9924	15863	94
1208	94	10535.139	9889	12128	137	10436.424	9887	11867	117	10429.838	9910	12450	74	10140.905	9885	11357	45	10086.533	9915	10637	72	11039.125	9884	13246	108	10190.102	9883	10992	65	10075.677	9788	10569	82	10569.780	9891	12003	70	10681.058	9811	12596	100	10685.370	9891	14570	90	10797.922	9853	13792	94
1209	94	10345.926	9877	12377	137	10400.416	9868	12873	117	10485.599	9695	12127	74	10245.716	9873	11503	45	10177.000	9872	10951	72	10827.542	9912	15769	108	10225.370	9767	11499	65	10092.661	9888	10658	82	10670.524	9877	13186	70	10500.743	9869	12129	100	10731.820	9924	13525	90	10606.566	9936	15678	94
1210	94	10494.426	9909	11713	137	10408.569	9855	12820	117	10431.590	9723	11997	74	10134.189	9902	11268	45	10075.711	9895	10598	72	10805.389	9864	13298	108	10240.519	9746	11888	65	10089.831	9889	10678	82	10713.488	9803	12321	70	10723.700	9853	13851	100	10564.250	9887	12044	90	10470.155	9913	12280	94
1211	94	10254.255	9895	12112	137	10294.146	9812	11478	117	10376.727	9874	11609	74	10139.729	9899	10940	45	10108.756	9904	10637	72	10753.042	9869	13181	108	10183.324	9848	11641	65	10039.969	9842	10605	82	10679.646	9923	12426	70	10659.400	9802	12917	100	10386.940	9801	12095	90	10384.812	9894	11903	94
1212	94	10513.798	9892	11937	137	10264.591	9887	11545	117	10333.940	9756	11787	74	10159.608	9903	11330	45	10116.511	9829	10994	72	10875.333	9944	13644	108	10299.676	9822	11603	65	10128.462	9808	10835	82	10786.634	9918	13327	70	10486.757	9917	13253	100	10566.550	9882	11945	90	10348.455	9823	12022	94
1213	94	10392.309	9651	12081	137	10350.672	9795	12911	117	10343.991	9816	11359	74	10114.595	9878	10932	45	10080.111	9901	10474	72	10933.652	9889	12856	108	10208.843	9880	11099	65	10104.554	9853	10673	82	10759.817	9852	12676	70	10288.843	9936	11771	100	10559.750	9878	12146	90	10390.389	9915	12133	94
1214	94	10571.479	9645	12339	137	10311.781	9839	11555	117	10300.230	9863	11597	74	10192.378	9896	11632	45	10151.711	9832	10919	72	10740.486	9905	13347	108	10213.019	9906	11403	65	10094.031	9846	11029	82	10726.500	9899	13245	70	10513.729	9907	12473	100	10390.530	9895	11885	90	10389.688	9891	12120	94
1215	94	10372.724	9901	11429	137	10245.395	9788	11502	117	10326.838	9826	11997	74	10147.459	9913	11126	45	10099.289	9847	10687	72	10630.681	9932	11997	108	10152.973	9906	11196	65	10057.815	9821	10849	82	10570.207	9855	12276	70	10295.485	9913	11358	100	10297.690	9824	11596	90	10337.312	9767	11400	94
1216	94	10503.670	9844	11953	137	10294.117	9872	11744	117	10275.367	9860	11241	74	10318.229	9854	11548	45	10088.178	9907	11024	72	10809.417	9753	12612	108	10350.981	9716	12077	65	10070.339	9847	10823	82	10580.354	9763	13279	70	10317.157	9886	13040	100	10320.060	9864	11465	90	10363.611	9829	11634	94
1217	94	10366.904	9774	12336	137	10212.620	9834	11778	117	10244.872	9875	11386	74	10125.500	9860	10874	45	10240.866	9794	11275	72	10694.569	9642	12990	108	10204.389	9845	12105	65	10041.800	9892	10806	82	10573.183	9890	12319	70	10340.714	9912	12744	100	10440.350	9850	11888	90	10254.434	9865	11604	94
1218	94	10434.330	9810	12122	137	10268.307	9881	11451	117	10264.590	9734	12192	74	10315.567	9815	10954	45	10082.355	9861	10697	72	10472.973	9924	12271	108	10273.037	9893	11390	65	10049.139	9821	10896	82	10583.634	9852	12590	70	10434.485	9815	12315	100	10378.400	9910	12935	90	10317.866	9765	11599	94
1219	94	10254.213	9734	11398	137	10276.935	9826	12176	117	10400.428	9840	11857	74	10158.622	9811	11110	45	10176.223	9863	10980	72	10302.598	9891	11415	108	10222.564	9867	11087	65	10110.154	9816	10860	82	10595.769	9735	12209	70	10373.543	9923	12038	100	10401.490	9898	13557	90	10248.611	9817	11576	94
1220	94	10233.085	9851	11147	137	10236.555	9835	11513	117	10342.137	9894	12420	74	10233.648	9813	11205	45	10136.267	9915	10691	72	10426.348	9818	11653	108	10242.546	9861	12883	65	10086.492	9905	11205	82	10557.744	9745	12502	70	10365.743	9855	11675	100	10240.410	9862	11905	90	10285.322	9821	11477	94
1221	94	10227.787	9796	11516	137	10298.693	9843	11939	117	10385.599	9871	13684	74	10238.311	9849	11525	45	10079.312	9831	10892	72	10351.583	9924	12153	108	10145.056	9910	11099	65	10049.354	9895	10494	82	10445.049	9874	12542	70	10295.143	9877	11152	100	10283.760	9874	12327	90	10225.822	9867	11563	94
1222	94	10296.287	9864	11762	137	10278.788	9839	11621	117	10313.991	9805	11626	74	10310.797	9836	11331	45	10094.244	9899	10543	72	10268.556	9915	10941	108	10309.204	9853	11781	65	10109.954	9825	10809	82	10701.854	9798	12287	70	10134.757	9841	11590	100	10355.140	9867	12252	90	10298.711	9786	11836	94
1223	94	10202.234	9845	11076	137	10211.387	9790	11503	117	10466.316	9864	12145	74	10180.595	9906	11126	45	10015.355	9848	10660	72	10368.014	9835	11732	108	10339.843	9813	11922	65	10030.492	9834	10416	82	10656.695	9884	13109	70	10267.071	9713	11547	100	10252.530	9825	11133	90	10387.556	9776	11863	94
1224	94	10216.245	9906	11967	137	10183.380	9873	11233	117	10294.196	9811	11459	74	10173.365	9892	11454	45	10065.667	9914	10483	72	10335.417	9923	11383	108	10295.148	9835	11575	65	10087.554	9858	10597	82	10456.220	9815	12683	70	10296.686	9909	11177	100	10358.180	9880	13084	90	10309.056	9748	11737	94
1225	94	10414.681	9835	11637	137	10183.204	9829	12049	117	10376.633	9766	11713	74	10234.905	9738	11877	45	10027.244	9891	10398	72	10208.806	9882	11712	108	10268.723	9851	11914	65	10138.538	9854	11235	82	10423.512	9813	11565	70	10241.371	9846	11567	100	10324.610	9911	11979	90	10180.333	9869	11489	94
1226	94	10235.926	9848	11020	137	10245.825	9826	11807	117	10398.804	9632	12503	74	10166.973	9885	11034	45	10021.066	9900	10510	72	10207.931	9867	11326	108	10296.593	9878	12093	65	10172.308	9800	11234	82	10287.707	9885	11461	70	10278.800	9876	11700	100	10309.520	9855	12384	90	10259.300	9891	11840	94
1227	94	10147.170	9888	11032	137	10149.452	9872	11233	117	10354.359	9857	12238	74	10246.595	9812	11455	45	10059.600	9925	10374	72	10204.139	9803	10994	108	10182.277	9875	11215	65	10098.308	9924	10752	82	10505.634	9797	12032	70	10239.600	9853	11117	100	10355.180	9887	11899	90	10301.089	9838	11431	94
1228	94	10316.691	9891	11555	137	10156.416	9836	11409	117	10190.530	9804	11286	74	10134.378	9769	11178	45	10037.800	9885	10377	72	10246.723	9791	11127	108	10313.777	9926	12433	65	10065.292	9908	10785	82	10303.915	9907	12017	70	10329.657	9810	11874	100	10202.520	9919	11377	90	10252.455	9874	12892	94
1229	94	10226.606	9790	11277	137	10148.912	9819	11305	117	10254.684	9791	11873	74	10325.878	9709	12093	45	10030.155	9881	10359	72	10233.777	9850	11386	108	10342.269	9901	11768	65	10031.031	9854	10572	82	10408.646	9891	12747	70	10292.058	9837	12033	100	10349.270	9816	12406	90	10297.967	9894	11443	94
1230	94	10238.957	9815	11298	137	10195.197	9822	11635	117	10223.188	9730	11831	74	10149.838	9925	11099	45	10036.511	9911	10386	72	10228.098	9815	11597	108	10325.676	9904	11915	65	10064.354	9825	11127	82	10354.280	9851	11535	70	10242.743	9874	11184	100	10130.580	9899	11205	90	10242.678	9833	12205	94
1231	94	10265.330	9905	11815	137	10175.204	9830	10936	117	10235.897	9893	12242	74	10139.311	9768	10813	45	10092.378	9959	10522	72	10120.514	9874	11094	108	10258.269	9854	11407	65	10012.216	9867	10364	82	10524.451	9888	12575	70	10193.457	9909	10906	100	10212.680	9896	11150	90	10252.300	9854	11743	94
1232	94	10314.276	9837	11380	137	10145.183	9852	12499	117	10298.333	9794	11462	74	10139.514	9916	10947	45	10108.978	9910	10814	72	10175.431	9823	11642	108	10233.250	9869	11391	65	10051.277	9844	10868	82	10282.915	9913	11188	70	10257.571	9793	11204	100	10329.770	9803	11635	90	10189.955	9828	10977	94
1233	94	10282.372	9869	11868	137	10091.168	9845	10888	117	10302.367	9719	11861	74	10138.108	9916	11133	45	10163.155	9941	10879	72	10119.277	9851	10727	108	10259.436	9857	12147	65	10021.292	9857	10291	82	10354.158	9725	11313	70	10184.257	9744	11040	100	10314.300	9838	11491	90	10152.312	9843	10789	94
1234	94	10248.532	9825	11271	137	10183.811	9889	11572	117	10209.299	9896	11547	74	10125.459	9836	11009	45	10028.444	9876	10376	72	10288.598	9768	11534	108	10245.926	9893	11742	65	10079.323	9881	10664	82	10333.305	9760	11998	70	10340.714	9871	11439	100	10269.380	9788	11491	90	10151.878	9836	11404	94
1235	94	10347.309	9866	12173	137	10155.299	9857	11195	117	10284.641	9886	11513	74	10194.284	9829	11362	45	10073.955	9884	10494	72	10200.444	9900	11047	108	10225.639	9875	11334	65	10045.262	9911	10425	82	10144.756	9917	11289	70	10179.442	9918	11223	100	10341.250	9820	12412	90	10197.600	9851	10947	94
1236	94	10241.574	9821	12276	137	10194.015	9863	11212	117	10382.103	9844	12510	74	10115.729	9856	10928	45	10050.178	9880	10626	72	10216.348	9891	11017	108	10356.074	9761	11880	65	10054.600	9871	10520	82	10248.109	9861	11379	70	10289.058	9818	11806	100	10249.870	9813	11921	90	10169.200	9879	11091	94
1237	94	10227.724	9868	11083	137	10145.146	9883	10983	117	10372.230	9841	11812	74	10090.905	9882	10901	45	10096.089	9907	10596	72	10300.708	9895	12077	108	10481.852	9818	12398	65	10183.800	9761	11419	82	10317.207	9819	12164	70	10203.643	9820	11850	100	10249.120	9883	11873	90	10207.444	9852	11858	94
1238	94	10224.117	9855	11040	137	10147.854	9910	11187	117	10215.880	9855	11860	74	10158.514	9789	11568	45	10057.511	9922	10511	72	10247.958	9824	12863	108	10294.491	9884	11639	65	10028.354	9867	10519	82	10275.342	9834	11221	70	10185.257	9869	11155	100	10213.030	9848	11506	90	10162.978	9810	11285	94
1239	94	10280.170	9868	11610	137	10190.271	9883	11559	117	10275.991	9894	11406	74	10354.014	9792	11509	45	10068.777	9919	10501	72	10410.236	9776	12208	108	10418.444	9863	12192	65	10127.723	9865	11015	82	10503.269	9793	12997	70	10336.571	9669	12425	100	10276.600	9745	12752	90	10114.100	9901	11065	94
1240	94	10187.309	9873	10955	137	10180.263	9876	11502	117	10298.880	9859	11470	74	10131.676	9883	11010	45	10001.934	9900	10713	72	10202.389	9825	10780	108	10316.620	9852	12279	65	10095.708	9860	10713	82	10271.561	9895	11154	70	10311.957	9905	11497	100	10245.730	9895	11178	90	10180.756	9883	11254	94
1241	94	10308.106	9815	11435	137	10108.708	9796	10718	117	10337.521	9879	12333	74	10245.716	9932	11677	45	10057.489	9907	10442	72	10261.125	9884	11386	108	10223.843	9895	11571	65	10086.369	9884	11112	82	10292.451	9796	11964	70	10195.558	9819	11295	100	10377.570	9885	11635	90	10264.967	9934	11024	94
1242	94	10147.319	9905	11130	137	10162.803	9820	11260	117	10228.068	9885	11100	74	10223.405	9911	10983	45	10089.089	9858	10558	72	10262.152	9759	11655	108	10227.157	9837	11309	65	10156.723	9860	11904	82	10355.256	9763	11942	70	10217.571	9889	11471	100	10266.940	9840	11786	90	10238.322	9813	11522	94
1243	94	10284.979	9828	11265	137	10253.811	9764	12275	117	10261.316	9891	11549	74	10287.622	9818	11955	45	10035.978	9869	10456	72	10273.348	9880	11556	108	10187.686	9865	11596	65	10133.708	9889	11218	82	10199.293	9899	10990	70	10193.972	9890	11880	100	10302.170	9787	12376	90	10210.411	9902	11686	94
1244	94	10281.926	9890	11430	137	10122.649	9860	11118	117	10187.615	9852	11515	74	10778.108	9930	12731	45	10186.178	9904	10983	72	10149.931	9897	10716	108	10163.519	9858	11845	65	10154.800	9865	11208	82	10313.842	9919	11830	70	10247.314	9839	12501	100	10231.240	9853	11167	90	10098.645	9911	11090	94
1245	94	10328.511	9868	11323	137	10122.132	9840	11024	117	10398.872	9783	12677	74	10780.446	9794	13406	45	10025.333	9840	10527	72	10331.958	9870	12078	108	10259.889	9827	12337	65	10096.462	9880	10686	82	10349.012	9869	11391	70	10243.786	9863	11773	100	10238.780	9827	11416	90	10130.589	9885	10807	94
1246	94	10172.798	9864	11508	137	10193.481	9842	11330	117	10322.975	9806	11591	74	10740.635	9919	14156	45	10051.155	9920	10811	72	10459.333	9880	12403	108	10119.546	9823	11108	65	10075.538	9913	10767	82	10223.415	9808	11667	70	10266.200	9828	11381	100	10234.010	9854	11125	90	10205.378	9759	11486	94
1247	94	10330.191	9842	11694	137	10135.481	9897	11369	117	10450.077	9739	12212	74	10812.041	9826	15162	45	10021.223	9920	10453	72	10807.417	9905	12260	108	10263.657	9866	11835	65	10127.230	9886	11788	82	10238.780	9816	11804	70	10191.929	9873	11204	100	10252.340	9826	11341	90	10191.645	9819	11136	94
1248	94	10176.734	9875	10850	137	10196.569	9816	12074	117	10428.624	9784	11566	74	10566.905	9716	12851	45	10110.578	9879	10789	72	10990.611	9835	13879	108	10121.741	9852	10989	65	10029.893	9891	10383	82	10476.317	9860	13346	70	10443.643	9863	11540	100	10564.420	9821	12564	90	10234.855	9811	11861	94
1249	94	10255.659	9855	11500	137	10249.467	9832	11468	117	10238.060	9862	11120	74	10637.311	9783	12838	45	10052.533	9945	10396	72	10721.792	9677	12600	108	10251.944	9794	11333	65	10123.323	9852	11075	82	10438.439	9868	12744	70	10465.528	9897	12565	100	10377.230	9901	11642	90	10294.700	9884	11943	94
1250	94	10425.500	9830	11629	137	10224.767	9835	11647	117	10335.812	9850	12276	74	10504.541	9938	13706	45	10055.511	9899	10628	72	10704.708	9929	13423	108	10169.306	9880	11479	65	10055.200	9866	10530	82	10350.536	9844	11288	70	10264.086	9849	11108	100	10200.640	9842	11169	90	10204.089	9818	10971	94
1251	94	10236.830	9801	11279	137	10398.241	9844	12755	117	10293.530	9880	12438	74	10478.419	9854	11930	45	10069.333	9922	10943	72	10873.777	9870	12560	108	10203.963	9828	11090	65	10085.615	9889	10700	82	10498.842	9851	12710	70	10797.386	9959	13278	100	10537.250	9933	13376	90	10345.655	9893	11736	94
1252	94	10358.181	9721	11604	137	10451.905	9856	12318	117	10267.718	9874	11401	74	10397.824	9843	11569	45	10119.578	9889	10839	72	10526.458	9810	13057	108	10243.991	9889	11792	65	10127.800	9873	10654	82	10730.927	9923	13190	70	10661.172	9813	12264	100	10717.610	9696	12841	90	10455.866	9789	11807	94
1253	94	10286.745	9897	11303	137	10351.897	9752	12389	117	10262.957	9892	11223	74	10212.635	9925	11667	45	10036.066	9913	10534	72	10855.639	9904	13627	108	10227.444	9838	11597	65	10067.754	9913	10544	82	10481.609	9897	13365	70	10475.314	9903	12053	100	10599.320	9793	12773	90	10386.467	9769	11498	94
1254	94	10342.330	9768	11377	137	10463.007	9854	12885	117	10262.777	9837	11184	74	10241.203	9916	12510	45	10075.934	9917	11071	72	10875.736	9877	14159	108	10114.870	9869	10930	65	10028.123	9885	10347	82	10841.964	9908	12892	70	10597.300	9922	11922	100	10691.640	9865	13264	90	10634.744	9829	12815	94
1255	94	10258.128	9841	11078	137	10464.679	9812	12809	117	10160.948	9844	11273	74	10258.514	9835	11168	45	10037.711	9918	10573	72	10828.556	9847	13441	108	10274.056	9862	11664	65	10041.523	9821	10932	82	10602.122	9759	12636	70	10832.957	9876	12811	100	10670.990	9832	12417	90	10647.600	9832	13298	94
1256	94	10281.606	9832	11194	137	10319.015	9825	12015	117	10268.727	9843	11831	74	10173.108	9853	11242	45	10027.978	9914	10339	72	10856.125	9837	13495	108	10078.407	9724	11413	65	10018.569	9849	10321	82	10861.488	9956	14301	70	10853.586	9735	13459	100	10644.420	9904	12163	90	10535.267	9894	12701	94
1257	94	10294.330	9855	11567	137	10368.416	9845	12590	117	10246.479	9817	12174	74	10135.148	9897	11488	45	10055.756	9915	10735	72	10756.139	9708	11892	108	10122.417	9885	11007	65	10078.185	9912	10843	82	10622.744	9808	11769	70	10667.043	9822	13450	100	10654.460	9875	12231	90	10566.866	9864	12149	94
1258	94	10395.341	9683	11698	137	10444.905	9676	12149	117	10200.470	9850	11391	74	10237.095	9772	11538	45	10008.355	9887	10273	72	10814.514	9845	12757	108	10243.936	9872	10946	65	10091.938	9896	10630	82	10676.695	9795	12049	70	10638.186	9906	12201	100	10842.120	9829	14109	90	10533.634	9771	11991	94
1259	94	10395.224	9823	11835	137	10688.241	9886	13874	117	10207.257	9767	11321	74	10170.352	9895	11272	45	10131.422	9870	11447	72	10960.125	9876	15091	108	10177.120	9868	11181	65	10051.615	9838	11145	82	10810.293	9853	13869	70	10768.857	9914	12782	100	10712.960	9909	13428	90	10558.134	9910	12042	94
1260	94	10538.000	9737	12043	137	10414.591	9773	13224	117	10164.624	9768	11180	74	10092.703	9859	10810	45	10102.489	9892	10680	72	10833.069	10030	12419	108	10120.676	9886	10947	65	10108.323	9904	11073	82	10570.000	9863	12346	70	10804.343	9871	12476	100	10746.800	9765	12342	90	10440.033	9895	12151	94
1261	94	10417.947	9908	12147	137	10531.445	9920	12206	117	10197.812	9806	11327	74	10150.216	9867	11379	45	10225.889	9841	11145	72	10752.208	9863	12378	108	10137.306	9874	11549	65	10039.877	9852	11090	82	10728.402	9709	12561	70	11000.229	9884	14506	100	10912.010	9831	13050	90	10703.967	9675	12624	94
1262	94	10353.149	9815	11865	137	10476.095	9884	12700	117	10210.923	9892	11822	74	10183.324	9883	11599	45	10081.978	9923	10864	72	10927.973	9786	13683	108	10231.602	9878	11935	65	10079.923	9845	10854	82	10747.866	9884	14045	70	11014.485	9916	14075	100	10969.760	9814	13205	90	10652.312	9878	12947	94
1263	94	10328.904	9862	11653	137	10456.204	9860	12983	117	10223.273	9898	11504	74	10256.352	9830	11334	45	10058.312	9910	10435	72	10789.069	9817	12343	108	10221.148	9861	11443	65	10078.339	9889	10863	82	10545.902	9842	12886	70	10716.558	9874	12287	100	10664.750	9851	13677	90	10533.500	9823	12617	94
1264	94	10325.043	9831	11738	137	10313.562	9897	11920	117	10194.308	9804	11899	74	10148.676	9878	11074	45	10137.355	9924	10946	72	10797.194	9836	12617	108	10282.593	9834	11817	65	10135.262	9875	11196	82	10799.854	9864	14497	70	10655.243	9935	11997	100	10761.480	9874	12909	90	10505.733	9668	12244	94
1265	94	10445.500	9882	12714	137	10438.233	9821	11744	117	10157.786	9889	11439	74	10141.743	9809	10984	45	10121.622	9910	10957	72	10925.473	9886	14437	108	10232.343	9807	11367	65	10019.123	9873	10405	82	10485.207	9835	12451	70	10457.357	9869	12009	100	10566.980	9943	12607	90	10520.578	9918	12289	94
1266	94	10361.468	9799	11871	137	10214.744	9807	11424	117	10213.975	9831	11159	74	10206.771	9874	11531	45	10131.444	9819	12048	72	10816.167	9899	13683	108	10301.204	9836	11952	65	10032.831	9896	10521	82	10433.585	9808	12204	70	10501.214	9869	12890	100	10446.130	9709	12499	90	10569.400	9735	12546	94
1267	94	10462.979	9742	11943	137	10218.949	9879	11506	117	10182.880	9801	11225	74	10126.852	9866	10642	45	10114.267	9888	12023	72	10688.806	9845	13257	108	10249.324	9836	12038	65	10062.354	9857	10491	82	10558.183	9909	12385	70	10416.243	9853	11772	100	10380.700	9830	11661	90	10411.978	9878	11959	94
1268	94	10393.404	9829	12823	137	10168.183	9849	10908	117	10245.692	9833	14049	74	10231.567	9808	11134	45	10040.533	9890	11075	72	11011.083	9905	13439	108	10362.611	9822	12656	65	10025.385	9886	10677	82	10504.902	9892	12065	70	10531.686	9913	12145	100	10555.760	9845	12015	90	10220.178	9895	10994	94
1269	94	10438.437	9806	12571	137	10253.715	9809	11521	117	10263.675	9911	11400	74	10213.608	9774	12161	45	10012.244	9928	10168	72	10806.417	9803	13406	108	10387.852	9937	12593	65	10051.554	9875	10728	82	10586.573	9872	13145	70	10312.071	9822	11745	100	10325.200	9822	11864	90	10357.833	9885	11784	94
1270	94	10422.563	9896	11942	137	10231.759	9814	11239	117	10244.025	9846	11281	74	10266.122	9801	11534	45	10040.978	9882	10913	72	10863.444	9950	14235	108	10429.027	9946	12194	65	10044.938	9897	10709	82	10270.951	9873	10961	70	10264.985	9848	10799	100	10342.870	9804	11887	90	10191.777	9881	11313	94
1271	94	10318.830	9867	11146	137	10241.241	9898	11660	117	10323.034	9889	11713	74	10092.135	9882	11084	45	10104.378	9866	10999	72	11002.583	9730	13698	108	10363.186	9834	11426	65	10052.446	9919	10363	82	10423.695	9963	12042	70	10446.214	9922	12133	100	10402.250	9909	11743	90	10255.378	9842	11460	94
1272	94	10538.063	9821	12240	137	10251.605	9772	11843	117	10234.025	9858	11454	74	10330.959	9848	11528	45	10113.289	9862	11121	72	10841.848	9943	13232	108	10310.398	9869	11745	65	10123.954	9864	11024	82	10424.134	9729	11846	70	10158.914	9851	11142	100	10432.930	9703	12395	90	10360.111	9871	12079	94
1273	94	10506.159	9808	11941	137	10350.117	9889	12120	117	10295.146	9855	11773	74	10420.419	9893	11580	45	10057.955	9915	10555	72	10896.611	9923	13026	108	10201.889	9820	11792	65	10055.846	9880	10626	82	10377.756	9851	11412	70	10527.657	9869	11807	100	10397.550	9778	11674	90	10330.478	9818	11402	94
1274	94	10361.755	9825	11253	137	10251.080	9866	11427	117	10238.376	9917	12254	74	10199.595	9806	11247	45	10042.312	9826	10852	72	10776.181	9796	12963	108	10281.417	9825	12407	65	10060.938	9865	10808	82	10365.207	9847	11568	70	10565.314	9878	12214	100	10437.070	9762	11967	90	10362.511	9812	11336	94
1275	94	10307.543	9837	11729	137	10234.964	9926	11375	117	10236.111	9876	11623	74	10202.203	9901	11002	45	10065.134	9809	11171	72	10726.152	9839	12541	108	10255.056	9869	11368	65	10183.708	9905	11451	82	10582.280	9892	12029	70	10464.257	9903	12275	100	10355.830	9869	11955	90	10224.422	9782	11282	94
1276	94	10524.937	9842	11834	137	10315.927	9781	12608	117	10272.914	9825	11548	74	10265.919	9925	11878	45	10095.378	9881	11418	72	10466.875	9948	11720	108	10272.120	9902	11848	65	10053.107	9861	10678	82	10525.427	9868	12200	70	10343.314	9920	11862	100	10463.450	9752	12191	90	10289.878	9806	11614	94
1277	94	10372.479	9943	11593	137	10228.387	9872	11706	117	10225.795	9834	10985	74	10321.067	9926	11434	45	10019.511	9924	10683	72	10615.625	9897	12969	108	10376.657	9862	12611	65	10080.431	9845	10862	82	10401.000	9777	11526	70	10184.086	9833	11298	100	10427.060	9802	12235	90	10286.589	9887	11880	94
1278	94	10329.245	9685	11882	137	10200.139	9848	11442	117	10232.547	9847	11522	74	10183.838	9799	11058	45	10074.244	9922	10491	72	10480.583	9884	11950	108	10288.556	9810	11211	65	10066.077	9871	10495	82	10534.549	9893	12382	70	10296.643	9875	11388	100	10238.720	9906	11161	90	10260.978	9815	11158	94
1279	94	10312.276	9877	11880	137	10183.759	9870	11219	117	10192.624	9884	11380	74	10206.311	9817	11542	45	10099.800	9899	10725	72	10414.111	9862	11614	108	10124.611	9886	11109	65	10063.369	9861	10805	82	10383.805	9807	12727	70	10262.172	9854	12074	100	10381.140	9808	11499	90	10193.267	9851	11151	94
1280	94	10445.224	9824	12203	137	10208.854	9843	11537	117	10220.718	9855	11263	74	10224.865	9790	11291	45	10022.178	9910	10220	72	10275.306	9902	11609	108	10412.963	9803	13200	65	10133.230	9875	11023	82	10359.305	9913	12305	70	10237.614	9812	10909	100	10330.940	9841	11780	90	10142.678	9890	10962	94
1281	94	10414.915	9711	11937	137	10091.941	9888	10893	117	10296.880	9857	12417	74	10186.703	9906	11690	45	10027.511	9908	10435	72	10366.736	9828	12283	108	10405.296	9896	12345	65	10128.646	9872	10974	82	10412.671	9774	12169	70	10211.972	9794	11041	100	10305.660	9839	11210	90	10251.767	9862	11167	94
1282	94	10333.574	9874	12334	137	10229.883	9803	11954	117	10338.777	9845	11688	74	10161.892	9890	10971	45	10103.645	9920	11137	72	10290.917	9915	12456	108	10285.250	9854	11549	65	10101.354	9905	10461	82	10242.756	9824	10864	70	10278.328	9860	11706	100	10358.570	9807	12004	90	10344.478	9621	11987	94
1283	94	10431.500	9835	12411	137	10111.467	9889	11170	117	10462.521	9793	12478	74	10360.662	9778	11977	45	10147.911	9829	10797	72	10212.236	9886	10880	108	10312.509	9756	12053	65	10139.446	9909	11193	82	10268.622	9908	11135	70	10360.743	9873	11662	100	10486.520	9913	11955	90	10214.000	9790	11068	94
1284	94	10251.404	9847	11273	137	10164.788	9921	11541	117	10669.043	9725	14279	74	10257.095	9745	11204	45	10016.578	9907	10583	72	10217.792	9913	11070	108	10256.694	9855	11764	65	10086.569	9879	10995	82	10207.927	9830	11249	70	10173.157	9821	11765	100	10294.420	9827	11904	90	10253.934	9846	11467	94
1285	94	10279.245	9839	11934	137	10098.007	9849	12069	117	10553.606	9839	12500	74	10330.027	9899	12380	45	10127.822	9890	11128	72	10282.777	9857	11238	108	10292.064	9849	12144	65	10140.123	9851	11107	82	10273.524	9926	11452	70	10271.229	9812	11116	100	10300.570	9850	12277	90	10103.256	9860	11887	94
1286	94	10246.649	9899	12047	137	10218.357	9779	11626	117	10572.675	9852	13004	74	10210.527	9901	12116	45	10053.688	9866	10592	72	10200.098	9851	11647	108	10321.546	9857	11739	65	10073.062	9821	10815	82	10319.134	9856	11641	70	10211.571	9871	11684	100	10408.650	9744	12292	90	10202.078	9877	11377	94
1287	94	10282.702	9832	11609	137	10155.183	9886	11376	117	10577.513	9905	12561	74	10210.771	9855	11687	45	10107.200	9922	10936	72	10173.777	9864	11334	108	10298.019	9788	12807	65	10110.462	9802	11264	82	10308.854	9949	11839	70	10326.257	9888	11762	100	10376.600	9889	12780	90	10154.634	9915	10906	94
1288	94	10208.713	9847	11846	137	10200.701	9856	11663	117	10478.273	9863	13389	74	10233.946	9750	10948	45	10091.022	9866	10997	72	10197.625	9910	11738	108	10435.194	9835	13503	65	10129.893	9873	11096	82	10267.707	9885	11452	70	10261.129	9871	11407	100	10402.010	9833	12348	90	10304.478	9766	11184	94
1289	94	10225.032	9822	11565	137	10196.365	9797	11125	117	10418.094	9880	12433	74	10248.838	9907	11170	45	10146.045	9727	11870	72	10232.681	9875	11782	108	10322.750	9896	12545	65	10055.923	9906	10524	82	10418.183	9891	12257	70	10158.472	9901	11097	100	10419.860	9882	11636	90	10203.522	9875	11411	94
1290	94	10388.117	9806	11867	137	10188.657	9877	11224	117	10419.487	9686	12873	74	10217.067	9831	11747	45	10041.556	9881	10945	72	10160.639	9898	11241	108	10275.602	9917	11871	65	10092.877	9881	10805	82	10267.976	9840	11408	70	10237.771	9848	12454	100	10505.310	9792	12315	90	10362.422	9877	12228	94
1291	94	10238.489	9793	11506	137	10166.605	9870	11756	117	10502.709	9882	13534	74	10168.676	9892	10772	45	10015.556	9920	10377	72	10173.167	9890	11891	108	10395.564	9828	11931	65	10072.738	9900	10739	82	10204.280	9893	11942	70	10195.485	9858	11306	100	10384.460	9742	12198	90	10267.944	9832	11424	94
1292	94	10245.915	9764	12218	137	10159.204	9796	11242	117	10371.316	9792	11580	74	10192.771	9849	11505	45	10108.622	9904	10706	72	10246.500	9875	11032	108	10249.269	9887	11001	65	10023.938	9892	10372	82	10314.988	9719	11620	70	10212.414	9900	11002	100	10413.990	9904	12369	90	10295.678	9874	11873	94
1293	94	10214.724	9889	11479	137	10129.183	9834	10975	117	10342.641	9829	11727	74	10191.433	9775	11154	45	10021.711	9908	10733	72	10156.277	9885	11054	108	10339.277	9816	12189	65	10118.877	9847	10813	82	10326.146	9843	11986	70	10362.485	9704	11464	100	10486.040	9847	12487	90	10143.866	9895	10757	94
1294	94	10181.713	9861	11210	137	10138.481	9810	11020	117	10324.761	9851	11861	74	10221.433	9898	11620	45	10031.578	9897	10682	72	10219.417	9909	11221	108	10330.731	9917	11410	65	10023.093	9872	10510	82	10284.158	9901	12038	70	10293.857	9810	12394	100	10466.560	9869	11934	90	10274.845	9830	11321	94
1295	94	10211.276	9884	11608	137	10110.540	9796	10974	117	10300.684	9861	11503	74	10149.743	9844	11382	45	10056.911	9926	10676	72	10272.500	9890	11914	108	10195.806	9896	11619	65	10199.770	9857	11058	82	10258.976	9900	11032	70	10149.200	9876	11674	100	10382.040	9874	11841	90	10136.244	9792	11239	94
1296	94	10332.755	9842	11602	137	10104.248	9904	11001	117	10230.667	9791	11452	74	10140.081	9825	11526	45	10124.622	9881	11256	72	10155.986	9867	11294	108	10387.833	9864	11532	65	10073.661	9761	10815	82	10222.488	9780	11646	70	10174.172	9793	11600	100	10365.640	9898	12623	90	10189.866	9890	11920	94
1297	94	10221.606	9872	11525	137	10214.519	9800	11515	117	10289.581	9774	12126	74	10155.676	9868	11499	45	10125.889	9891	11288	72	10112.736	9878	11272	108	10304.352	9866	11234	65	10100.585	9883	10780	82	10335.415	9779	11337	70	10111.871	9769	10849	100	10317.640	9868	11699	90	10238.500	9858	11604	94
1298	94	10239.841	9776	11341	137	10166.395	9781	11486	117	10211.923	9850	11040	74	10147.757	9859	10693	45	10054.066	9903	10331	72	10245.833	9930	11398	108	10265.204	9920	11849	65	10073.893	9917	10620	82	10354.622	9840	11875	70	10302.757	9861	11440	100	10247.000	9885	11615	90	10143.434	9887	11421	94
1299	94	10231.181	9844	11208	137	10186.643	9832	11575	117	10253.692	9839	11569	74	10155.054	9899	11472	45	10046.733	9915	10506	72	10160.917	9908	11521	108	10225.527	9899	11788	65	10108.200	9828	11155	82	10252.964	9902	10973	70	10172.300	9849	11245	100	10282.390	9848	11198	90	10234.089	9865	11469	94
1300	94	10374.096	9812	11535	137	10180.949	9871	11137	117	10188.086	9877	11335	74	10212.203	9904	11846	45	10099.200	9824	10809	72	10272.806	9825	11443	108	10333.102	9794	12502	65	10092.893	9910	11161	82	10440.634	9948	11825	70	10254.985	9899	11040	100	10307.060	9905	11627	90	10218.978	9871	12376	94
1301	94	10276.489	9870	11122	137	10144.029	9867	11146	117	10210.940	9875	10998	74	10134.892	9846	10824	45	10032.066	9876	10608	72	10195.208	9872	11499	108	10399.981	9888	12352	65	10060.262	9914	10660	82	10354.829	9661	11794	70	10121.058	9853	11330	100	10270.670	9882	11087	90	10125.978	9894	10881	94
1302	94	10242.266	9751	11694	137	10372.964	9811	12373	117	10244.820	9863	11764	74	10158.878	9818	11428	45	10044.733	9913	10495	72	10224.806	9889	11377	108	10288.296	9889	12085	65	10079.585	9883	11094	82	10427.366	9826	13045	70	10502.442	9826	11458	100	10660.180	9911	12564	90	10196.955	9843	11043	94
1303	94	10340.957	9732	11882	137	10274.847	9772	12663	117	10244.239	9914	11596	74	10209.919	9902	11116	45	10114.777	9906	10681	72	10243.444	9836	12097	108	10214.898	9912	11372	65	10087.600	9881	11277	82	10579.780	9742	11702	70	10739.771	9664	12330	100	10554.450	9892	12000	90	10205.256	9813	11475	94
1304	94	10214.745	9797	11581	137	10251.343	9858	11168	117	10228.487	9887	11873	74	10295.905	9894	11287	45	10053.756	9868	10904	72	10303.902	9802	12150	108	10204.889	9800	11262	65	10058.784	9909	10856	82	10411.134	9843	11523	70	10329.700	9870	11811	100	10561.060	9806	12814	90	10247.655	9845	11527	94
1305	94	10347.628	9826	12359	137	10299.511	9847	11833	117	10272.205	9873	12089	74	10314.514	9865	11394	45	10135.200	9879	11298	72	10175.333	9796	11239	108	10316.407	9861	11506	65	10065.615	9900	11146	82	10434.793	9770	11956	70	10526.586	9946	12321	100	10534.650	9832	13029	90	10287.600	9865	11151	94
1306	94	10169.394	9881	11185	137	10207.635	9857	12157	117	10292.086	9787	11343	74	10128.729	9821	11288	45	10026.866	9893	10606	72	10501.431	9877	13049	108	10256.398	9899	12174	65	10090.861	9907	10983	82	10383.293	9778	11649	70	10234.929	9752	11304	100	10665.540	9842	12614	90	10225.411	9846	11061	94
1307	94	10252.287	9824	12093	137	10239.540	9791	11633	117	10314.257	9843	11872	74	10214.135	9803	11092	45	10026.800	9876	10694	72	10383.375	9898	12246	108	10267.407	9878	12300	65	10140.262	9900	10919	82	10441.342	9750	12015	70	10388.257	9918	11774	100	10667.340	9817	13194	90	10286.345	9876	11607	94
1308	94	10339.149	9877	11820	137	10232.897	9830	11609	117	10311.777	9828	12239	74	10155.703	9842	11454	45	10057.533	9875	10795	72	10572.542	9743	12019	108	10259.287	9876	11521	65	10044.615	9885	10894	82	10317.609	9889	11271	70	10301.143	9859	11409	100	10339.950	9767	12079	90	10199.556	9836	11089	94
1309	94	10334.883	9860	11549	137	10153.277	9847	11279	117	10360.889	9791	11567	74	10284.378	9802	11930	45	10023.955	9879	10490	72	10542.292	9924	12290	108	10114.148	9874	11223	65	10062.477	9855	10754	82	10421.158	9858	11840	70	10280.343	9827	11333	100	10334.080	9827	12173	90	10247.723	9820	11171	94
1310	94	10305.968	9930	12613	137	10181.416	9891	11858	117	10295.325	9814	11528	74	10159.027	9874	11925	45	10005.289	9876	10345	72	10727.917	9901	13896	108	10154.259	9851	11023	65	10101.185	9855	10773	82	10370.280	9874	11262	70	10330.086	9887	11259	100	10371.690	9768	11564	90	10159.489	9815	11657	94
1311	94	10479.957	9893	12297	137	10188.985	9860	11482	117	10208.572	9859	12046	74	10158.824	9907	11612	45	10017.756	9882	10327	72	10775.056	9903	12995	108	10319.352	9884	11578	65	10110.323	9890	11291	82	10378.842	9721	11878	70	10378.871	9772	11230	100	10319.220	9870	11881	90	10241.878	9907	11835	94
1312	94	10460.968	9940	12054	137	10225.183	9848	11668	117	10195.940	9846	11196	74	10181.892	9878	11050	45	9991.066	9907	10130	72	10625.750	9879	12663	108	10133.241	9849	11180	65	10079.031	9865	11015	82	10405.464	9764	11748	70	10441.828	9762	11481	100	10285.280	9821	11609	90	10187.200	9746	11156	94
1313	94	10340.032	9888	12310	137	10183.496	9853	10859	117	10303.068	9816	13001	74	10109.352	9892	10677	45	10014.934	9928	10296	72	10736.000	9898	12337	108	10198.686	9876	11371	65	10039.477	9894	10514	82	10364.988	9825	11683	70	10313.100	9877	11693	100	10261.750	9877	11738	90	10150.178	9800	10801	94
1314	94	10342.234	9880	12292	137	10149.189	9824	11149	117	10393.991	9864	11975	74	10038.014	9884	10874	45	10055.333	9882	10737	72	10558.973	9885	12788	108	10203.944	9853	11241	65	10032.600	9892	10548	82	10282.073	9879	11549	70	10254.914	9882	11624	100	10187.320	9792	11345	90	10219.188	9843	11128	94
1315	94	10375.745	9905	11991	137	10237.693	9754	12309	117	10270.223	9847	11781	74	10220.446	9832	11353	45	10008.845	9899	10412	72	10564.125	9923	12266	108	10182.352	9853	12274	65	10090.400	9897	10826	82	10426.134	9832	12091	70	10590.672	9882	12113	100	10478.550	9889	12497	90	10251.634	9840	12031	94
1316	94	10425.532	9868	11892	137	10460.357	9805	13094	117	10299.376	9907	11613	74	10154.419	9925	10814	45	10116.267	9916	11192	72	10391.777	9939	12686	108	10211.981	9869	11901	65	10071.784	9872	11013	82	10706.585	9947	13309	70	10618.886	9939	12177	100	11035.110	9865	12973	90	10425.167	9915	12065	94
1317	94	10353.415	9766	11716	137	10387.883	9799	11934	117	10277.496	9845	11638	74	10249.135	9827	11330	45	10127.845	9934	10732	72	10532.458	9913	12916	108	10195.343	9860	11473	65	10095.600	9867	10875	82	10703.280	9863	13524	70	10803.786	9969	13541	100	10903.960	9936	13362	90	10489.578	9812	12017	94
1318	94	10314.287	9768	11299	137	10475.321	9840	11981	117	10254.795	9865	11288	74	10245.067	9878	11561	45	10062.667	9878	10460	72	10476.625	9835	12058	108	10134.287	9849	11249	65	10051.107	9871	11059	82	10544.342	9816	12844	70	10809.143	9932	12743	100	11024.420	9901	13427	90	10538.800	9829	11794	94
1319	94	10327.713	9870	11442	137	10399.759	9865	12476	117	10264.094	9880	12160	74	10128.000	9818	11017	45	10033.489	9875	10484	72	10515.348	9867	12404	108	10153.574	9821	11513	65	10058.477	9865	10456	82	10714.293	9917	13893	70	10854.429	9950	13464	100	11008.900	9667	14288	90	10440.300	9852	12322	94
1320	94	10316.670	9893	12314	137	10429.132	9893	12310	117	10263.692	9826	11591	74	10234.486	9900	11165	45	10106.978	9885	10871	72	10847.194	9851	13078	108	10118.796	9902	11019	65	10063.169	9888	10909	82	10512.378	9894	12112	70	11000.614	9969	12686	100	11187.550	9671	15122	90	10558.723	9866	12072	94
1321	94	10446.074	9877	12551	137	10388.759	9657	12738	117	10241.128	9795	11390	74	10125.865	9909	10886	45	10023.955	9911	10620	72	10529.931	9906	12609	108	10114.148	9847	10752	65	10066.062	9884	10960	82	10624.878	9858	12496	70	10691.172	9719	12431	100	10827.340	9862	13024	90	10440.233	9919	12193	94
1322	94	10406.319	9841	11841	137	10309.803	9818	13166	117	10213.128	9912	11333	74	10187.676	9862	10867	45	10191.845	9808	11041	72	10446.750	9852	12962	108	10173.139	9890	11092	65	10211.893	9831	11179	82	10586.085	9856	12344	70	10589.558	9942	12566	100	10478.560	9822	12389	90	10507.422	9812	12710	94
[truncated: 13,358 more rows]
[truncated: 19 more columns]
