# Supplementary material for: Functional neuronal circuits emerge in the absence of developmental activity
Source: Nat Commun. 2024 Jan 8;15:364. doi: 10.1038/s41467-023-44681-2 (PMC10774424; doi:10.1038/s41467-023-44681-2)
Supplement: Supplementary file 9 — Source Data [file 41467_2023_44681_MOESM9_ESM.zip › SourceData/Figure2_SpotTricaineData/Jan5/LR_measurements.csv]

	Area1	Mean1	Min1	Max1	Area2	Mean2	Min2	Max2	Area3	Mean3	Min3	Max3	Area4	Mean4	Min4	Max4	Area5	Mean5	Min5	Max5	Area6	Mean6	Min6	Max6	Area7	Mean7	Min7	Max7	Area8	Mean8	Min8	Max8	Area9	Mean9	Min9	Max9	Area10	Mean10	Min10	Max10	Area11	Mean11	Min11	Max11	Area12	Mean12	Min12	Max12	Area13
1	103	10192.476	9861	10983	58	10196.948	9840	11952	73	10598.055	9786	12680	75	10569.720	9916	12204	66	10247.576	9854	11348	100	10058.030	9900	10572	92	10536.663	9786	12680	81	10485.309	9916	12204	105	10218.219	9821	11123	99	10430.939	9823	12514	67	10233.642	9872	11001	105	10125.904	9788	11440	84
2	103	10075.446	9888	11306	58	10109.604	9851	10784	73	10271.726	9880	11886	75	10725.134	9842	13047	66	10380.484	9907	11742	100	10030.500	9863	11103	92	10258.326	9880	12833	81	10705.691	9851	13289	105	10496.181	9890	12758	99	10448.828	9810	12258	67	10243.567	9775	11732	105	10068.371	9851	10724	84
3	103	10099.233	9845	11255	58	10154.034	9804	10785	73	10362.315	9858	11882	75	10628.293	9919	13480	66	10598.151	9821	12513	100	10054.030	9870	10649	92	10393.055	9932	11882	81	10576.840	9919	13480	105	10371.391	9852	12061	99	10411.475	9787	11754	67	10381.224	9820	11778	105	10066.104	9786	10747	84
4	103	10084.194	9899	11414	58	10186.638	9879	11159	73	10268.945	9861	11155	75	10512.866	9839	12915	66	10329.697	9875	11737	100	10094.180	9779	12071	92	10243.913	9843	11155	81	10516.037	9839	12915	105	10641.353	9826	13937	99	10457.000	9867	12670	67	10301.552	9774	10995	105	10078.752	9890	10641	84
5	103	10136.369	9901	10966	58	10199.914	9859	10749	73	10156.521	9853	11296	75	10220.453	9826	11523	66	10178.379	9886	11337	100	10047.730	9876	11107	92	10155.392	9853	11296	81	10224.543	9826	11064	105	10543.743	9865	11947	99	10305.869	9806	11312	67	10202.388	9809	11156	105	10105.181	9871	11094	84
6	103	10082.641	9890	11051	58	10190.482	9858	11337	73	10232.425	9902	11961	75	10489.934	9878	12534	66	10283.682	9815	11415	100	10067.780	9879	10833	92	10217.532	9818	11961	81	10446.358	9878	12534	105	10294.381	9912	12269	99	10496.363	9632	13367	67	10202.836	9829	11398	105	10083.942	9807	10890	84
7	103	10231.068	9798	11500	58	10209.379	9882	11162	73	10191.055	9828	11559	75	10236.160	9756	11702	66	10332.879	9777	11468	100	10076.110	9852	10803	92	10158.761	9828	11559	81	10209.642	9756	11389	105	10532.819	9849	12670	99	10169.182	9860	11413	67	10261.731	9889	11099	105	10189.096	9777	11738	84
8	103	10116.757	9888	11062	58	10082.845	9851	10606	73	10257.246	9901	11769	75	10630.640	9803	12360	66	10459.076	9851	12154	100	10038.430	9898	11041	92	10263.087	9901	11769	81	10590.284	9903	12360	105	10313.485	9834	11923	99	10249.777	9474	13909	67	10070.254	9878	10964	105	10027.286	9869	10519	84
9	103	10087.709	9871	11183	58	10265.914	9876	11832	73	10383.836	9807	12372	75	10549.587	9803	12566	66	10313.849	9904	11475	100	10066.180	9853	10911	92	10359.000	9807	12372	81	10504.099	9803	12000	105	10206.904	9855	11361	99	10394.070	9670	12635	67	10132.672	9852	11580	105	10086.066	9827	10627	84
10	103	10140.204	9862	11133	58	10129.552	9891	11000	73	10559.123	9780	12973	75	10556.320	9856	12124	66	10295.576	9848	11636	100	10079.740	9854	11069	92	10524.489	9780	12973	81	10537.148	9891	12124	105	10275.286	9870	12301	99	10223.182	9898	12141	67	10051.955	9841	10927	105	10132.238	9887	12152	84
11	103	10140.922	9843	11449	58	10326.586	9841	11521	73	10577.041	9849	12877	75	10337.173	9827	11053	66	10627.167	9882	13378	100	10119.540	9801	11929	92	10564.598	9849	12877	81	10351.741	9827	11053	105	10089.810	9857	10740	99	10300.424	9870	11885	67	10164.896	9851	11135	105	10176.096	9864	11237	84
12	103	10071.864	9884	10996	58	10216.552	9879	11323	73	10405.356	9768	11755	75	10346.146	9886	11582	66	10499.576	9898	11983	100	10080.990	9877	10927	92	10421.881	9768	11831	81	10343.247	9866	11582	105	10360.438	9778	11803	99	10217.505	9800	10931	67	10211.388	9855	11524	105	10086.515	9810	11226	84
13	103	10194.874	9743	11578	58	10217.725	9797	11414	73	10701.768	9890	13731	75	10332.920	9842	12391	66	10369.970	9922	11593	100	10031.290	9852	10667	92	10718.348	9890	13731	81	10306.074	9877	11420	105	10266.600	9875	11394	99	10490.879	9839	12044	67	10161.209	9845	10888	105	10180.238	9855	11892	84
14	103	10090.311	9865	11264	58	10324.552	9829	11721	73	10850.863	9768	12430	75	10350.453	9862	11233	66	10395.106	9833	11600	100	10106.000	9849	11195	92	10826.261	9768	12430	81	10356.457	9862	11233	105	10192.324	9813	11299	99	10371.081	9824	11950	67	10107.194	9818	11013	105	10221.495	9834	12089	84
15	103	10126.573	9852	11032	58	10227.379	9810	11064	73	10647.027	9850	12670	75	10078.854	9911	10957	66	10366.076	9901	11631	100	10041.330	9810	10594	92	10693.858	9788	15686	81	10105.259	9911	10957	105	10514.752	9838	12549	99	10183.637	9780	11388	67	10139.656	9895	10861	105	10058.485	9879	10626	84
16	103	10092.971	9827	11134	58	10132.293	9909	10781	73	10779.205	9927	13319	75	10131.854	9909	10887	66	10418.409	9931	11680	100	10085.270	9771	11453	92	10744.369	9875	13319	81	10126.407	9909	10887	105	10317.686	9771	11678	99	10224.010	9855	11538	67	10263.388	9818	11876	105	10099.162	9868	10935	84
17	103	10129.806	9836	11424	58	10212.518	9888	11251	73	10771.384	9905	12574	75	10104.146	9855	10700	66	10395.651	9753	12457	100	10119.200	9723	11277	92	10720.826	9876	12574	81	10126.630	9811	11011	105	10376.371	9768	12292	99	10271.081	9889	12212	67	10313.701	9827	11568	105	10096.714	9839	10982	84
18	103	10247.806	9822	11674	58	10137.327	9891	10853	73	11085.630	9775	12785	75	10222.533	9888	11369	66	10203.742	9761	11372	100	10045.900	9875	10832	92	10979.445	9775	12785	81	10223.197	9822	11369	105	10407.096	9893	12421	99	10147.677	9837	11991	67	10097.985	9865	10979	105	10133.267	9823	11685	84
19	103	10121.815	9804	11405	58	10180.707	9801	11394	73	11052.904	9930	13706	75	10236.627	9644	11354	66	10317.030	9855	11612	100	10040.380	9859	10903	92	11070.142	9930	13706	81	10253.987	9644	11354	105	10502.409	9843	13199	99	10267.889	9820	11783	67	10203.851	9808	11757	105	10152.515	9869	11410	84
20	103	10213.650	9870	11045	58	10214.155	9770	10857	73	10905.521	9822	13106	75	10182.880	9854	11263	66	10305.697	9830	11307	100	10095.930	9779	11325	92	10870.108	9822	13126	81	10204.086	9854	11263	105	10312.314	9825	11580	99	10210.646	9755	11319	67	10352.119	9888	12107	105	10088.124	9895	11076	84
21	103	10052.951	9889	10643	58	10183.155	9883	11307	73	11367.891	9718	13828	75	10298.227	9775	11815	66	10166.016	9846	12071	100	10046.670	9881	10705	92	11180.565	9718	13828	81	10309.827	9775	11815	105	10173.752	9774	11646	99	10447.909	9879	12492	67	10203.508	9839	11879	105	10136.638	9886	11010	84
22	103	10115.106	9886	11219	58	10261.845	9781	12182	73	11373.452	10002	15094	75	10318.934	9786	11419	66	10117.228	9834	11143	100	10062.230	9899	10526	92	11272.206	9912	15094	81	10303.617	9786	11419	105	10264.066	9817	11593	99	10471.616	9797	13030	67	10192.179	9870	11079	105	10156.124	9805	11444	84
23	103	10085.340	9863	11241	58	10192.569	9770	10970	73	11239.795	9804	13229	75	10220.800	9849	11594	66	10200.742	9864	11180	100	10031.950	9879	10569	92	11250.729	9787	13229	81	10216.777	9849	11075	105	10390.467	9773	11539	99	10356.021	9766	12292	67	10153.492	9910	11116	105	10050.066	9879	10844	84
24	103	10199.010	9851	11238	58	10193.862	9830	10903	73	11573.370	9665	13979	75	10240.094	9756	11194	66	10203.212	9853	10822	100	10048.890	9853	10585	92	11469.750	9665	13979	81	10242.852	9756	11224	105	10287.000	9842	11355	99	10417.363	9897	12204	67	10156.164	9893	11434	105	10068.371	9860	11019	84
25	103	10168.845	9863	11006	58	10094.259	9789	10917	73	11752.822	9858	13705	75	10325.854	9868	12320	66	10132.591	9852	11186	100	10031.440	9896	10477	92	11542.271	9890	13705	81	10381.321	9863	12510	105	10221.495	9887	11395	99	10470.697	9856	12335	67	10215.328	9859	11055	105	10088.219	9873	10996	84
26	103	10145.621	9795	11112	58	10239.689	9852	11686	73	11296.041	9920	15096	75	10573.880	9903	13194	66	10171.121	9878	11078	100	10047.730	9874	10826	92	11211.479	9920	15096	81	10602.358	9915	13194	105	10283.924	9905	11489	99	10483.040	9787	12304	67	10166.418	9821	11260	105	10083.667	9883	11083	84
27	103	10166.126	9827	11024	58	10046.638	9859	10394	73	11326.315	9720	13105	75	10273.320	9906	11283	66	10164.470	9823	11138	100	10035.990	9862	10820	92	11168.381	9850	13105	81	10305.766	9906	11759	105	10193.038	9846	11597	99	10358.101	9773	11419	67	10195.881	9866	11261	105	10024.048	9866	10478	84
28	103	10057.020	9755	11083	58	10236.569	9797	11480	73	11607.795	9973	14549	75	10322.134	9710	12316	66	10294.879	9757	11455	100	10076.320	9856	11160	92	11416.435	9913	14549	81	10307.963	9710	12316	105	10337.229	9838	11798	99	10461.646	9876	12751	67	10165.791	9837	11293	105	10072.781	9846	10864	84
29	103	10205.126	9693	11326	58	10134.759	9770	10943	73	11705.616	9911	14826	75	10378.320	9776	12356	66	10259.470	9890	11557	100	10053.090	9899	10902	92	11538.892	9774	14826	81	10391.309	9776	12356	105	10348.828	9846	11850	99	10495.656	9740	12680	67	10234.582	9820	11212	105	10047.810	9869	10568	84
30	103	10141.291	9816	10887	58	10305.948	9837	11332	73	11460.918	9944	13164	75	10197.747	9862	11534	66	10108.742	9879	10824	100	10100.740	9782	11337	92	11362.598	9787	13659	81	10186.926	9862	11534	105	10403.457	9762	11983	99	10264.424	9883	11928	67	10189.656	9893	10969	105	10069.438	9778	11111	84
31	103	10125.165	9873	10966	58	10181.293	9862	11921	73	11927.411	10221	14959	75	10347.866	9809	11936	66	10188.500	9798	11433	100	10061.700	9793	11181	92	11752.305	10049	14959	81	10346.321	9809	11936	105	10331.143	9855	11886	99	10477.677	9734	12527	67	10168.313	9799	11478	105	10040.896	9841	11081	84
32	103	10170.980	9842	11400	58	10045.827	9854	11288	73	11618.315	9828	13786	75	10391.880	9893	11916	66	10325.984	9898	11736	100	10053.490	9872	11076	92	11398.065	9828	13786	81	10392.976	9893	11916	105	10373.896	9820	11711	99	10490.687	9715	12162	67	10257.045	9853	11136	105	10051.629	9812	10870	84
33	103	10234.476	9878	11701	58	10260.811	9837	11668	73	11474.918	10118	14783	75	10370.854	9864	12016	66	10283.712	9765	11560	100	10052.290	9882	10701	92	11449.739	10118	14783	81	10368.604	9864	12016	105	10239.629	9834	12002	99	10487.505	9870	12314	67	10233.328	9848	11375	105	10061.324	9755	10544	84
34	103	10181.000	9857	11280	58	10203.155	9796	11099	73	11654.274	9781	15332	75	10300.213	9711	12429	66	10210.272	9842	11548	100	10078.790	9840	10811	92	11494.402	9781	15332	81	10283.407	9711	12429	105	10316.314	9828	12005	99	10563.828	9681	12429	67	10247.045	9815	12287	105	10163.324	9869	11421	84
35	103	10141.913	9792	11021	58	10162.431	9801	10976	73	11381.191	9979	14198	75	10207.213	9888	11689	66	10186.303	9872	10994	100	10003.790	9882	10383	92	11319.555	9921	14635	81	10228.284	9888	11689	105	10238.391	9885	11706	99	10429.435	9860	13913	67	10256.358	9894	11757	105	10021.096	9849	10578	84
36	103	10118.281	9885	10983	58	10275.966	9889	11314	73	11526.178	10022	14008	75	10320.520	9847	12078	66	10230.970	9815	11518	100	10044.680	9841	10665	92	11434.511	10022	14008	81	10305.987	9847	12078	105	10262.210	9726	11135	99	10314.637	9858	11252	67	10285.433	9733	13019	105	10086.124	9814	11057	84
37	103	10128.951	9828	11040	58	10220.518	9837	11213	73	11740.027	10215	14392	75	10161.293	9847	11566	66	10323.484	9903	11858	100	10054.590	9878	11650	92	11541.631	9972	14392	81	10160.173	9847	11566	105	10337.000	9778	11592	99	10371.465	9886	12386	67	10269.582	9857	11407	105	10096.676	9822	11719	84
38	103	10177.563	9801	11327	58	10157.362	9847	11321	73	11212.959	9743	13248	75	10374.827	9858	11931	66	10271.137	9850	11454	100	10055.370	9872	10851	92	11083.369	9855	13248	81	10388.062	9858	12616	105	10335.714	9867	11487	99	10385.323	9802	11884	67	10284.656	9931	11244	105	10071.771	9876	11626	84
39	103	10223.224	9816	12036	58	10235.707	9905	10977	73	11352.123	9823	13063	75	10576.787	9835	12322	66	10267.576	9894	11282	100	10033.630	9824	11219	92	11187.869	9823	13021	81	10593.531	9835	12322	105	10335.676	9780	11546	99	10396.212	9935	12757	67	10372.672	9878	11807	105	10213.181	9716	12366	84
40	103	10096.000	9821	11042	58	10266.845	9775	11330	73	11659.205	9898	15831	75	10484.280	9894	12496	66	10153.424	9828	11122	100	10079.410	9847	10793	92	11504.087	9898	15831	81	10497.444	9894	12496	105	10502.438	9887	12485	99	10486.788	9890	12273	67	10318.328	9822	11665	105	10025.485	9861	10446	84
41	103	10087.524	9878	10888	58	10173.948	9802	11514	73	11263.370	10048	12918	75	10628.280	9779	14987	66	10241.212	9844	11091	100	10081.050	9876	11107	92	11047.935	9920	12846	81	10611.914	9779	14987	105	10538.896	9743	13723	99	10536.454	9963	13108	67	10307.731	9829	11221	105	10078.886	9878	11161	84
42	103	10224.592	9878	11073	58	10191.086	9887	11014	73	11279.493	10087	14004	75	10756.813	9868	13118	66	10367.454	9877	11482	100	10085.800	9913	10950	92	11138.805	9857	13522	81	10753.494	9868	13118	105	10422.743	9836	12837	99	10468.626	9893	11917	67	10411.806	9859	12218	105	10136.553	9838	11190	84
43	103	10170.602	9789	11018	58	10233.345	9840	11166	73	10845.014	9704	12790	75	10608.280	9958	12146	66	10374.258	9889	11635	100	10131.330	9861	11204	92	10830.500	9704	12790	81	10603.050	9958	12146	105	10401.353	9707	11918	99	10623.253	9748	12840	67	10344.761	9858	11692	105	10048.705	9878	10627	84
44	103	10109.641	9853	11280	58	10304.396	9896	11529	73	10706.205	9871	12455	75	10545.640	9828	13930	66	10371.363	9785	12057	100	10155.240	9859	10838	92	10606.402	9765	12455	81	10525.173	9828	13930	105	10363.523	9795	11977	99	10581.435	9858	12410	67	10281.135	9860	11314	105	10087.638	9852	11165	84
45	103	10089.185	9855	11010	58	10165.604	9794	10924	73	10951.959	9905	13500	75	10512.173	9794	12068	66	10390.363	9835	11406	100	10093.630	9893	10828	92	10813.098	9888	13500	81	10491.593	9794	12068	105	10480.647	9836	13319	99	10618.051	9852	13695	67	10440.731	9819	12043	105	10051.477	9881	10753	84
46	103	10072.126	9843	10660	58	10280.431	9879	10981	73	10786.850	9843	12288	75	10449.187	9862	13122	66	10447.984	9831	12454	100	10087.290	9871	10883	92	10682.424	9843	12288	81	10480.210	9862	13122	105	10704.295	9913	12277	99	10555.475	9796	13018	67	10486.731	9850	14527	105	10047.371	9823	10760	84
47	103	10165.592	9847	11536	58	10324.982	9865	11703	73	10804.466	9851	12978	75	10612.627	9880	11945	66	10608.363	9766	13855	100	10103.490	9884	10953	92	10785.663	9851	12978	81	10613.321	9915	12682	105	10674.400	9571	13832	99	10536.849	9773	12935	67	10381.865	9788	12259	105	10084.857	9871	11483	84
48	103	10109.951	9897	11113	58	10286.396	9832	12061	73	10486.712	9846	11839	75	10391.680	9818	11191	66	10242.863	9897	11087	100	10068.730	9837	10889	92	10503.282	9846	11839	81	10360.506	9818	11191	105	10444.419	9913	11762	99	10380.283	9888	12130	67	10395.313	9882	12241	105	10032.733	9885	10611	84
49	103	10105.146	9796	10826	58	10193.173	9834	11436	73	10600.370	9791	12031	75	10281.520	9751	11845	66	10280.333	9898	11677	100	10065.650	9867	10953	92	10541.782	9791	12031	81	10305.346	9751	12632	105	10490.048	9905	12277	99	10397.424	9868	12123	67	10375.701	9875	13131	105	10080.581	9861	10774	84
50	103	10094.252	9863	11201	58	10216.811	9863	11059	73	10467.644	9777	11260	75	10299.906	9865	12417	66	10376.863	9890	11655	100	10079.100	9832	11001	92	10444.195	9777	11610	81	10327.741	9865	12749	105	10368.400	9922	12360	99	10492.051	9819	13189	67	10399.940	9885	11917	105	10040.295	9885	11033	84
51	103	10124.417	9895	10983	58	10145.482	9874	11028	73	10440.411	9770	11630	75	10353.934	9829	11966	66	10250.561	9816	11321	100	10135.960	9804	11188	92	10416.729	9770	11630	81	10333.987	9829	11966	105	10425.124	9847	12017	99	10493.879	9834	11939	67	10434.776	9954	11679	105	10028.381	9887	10427	84
52	103	10051.330	9854	10423	58	10106.811	9888	10685	73	10328.055	9826	11983	75	10472.066	9903	12350	66	10221.228	9893	11191	100	10056.700	9888	11155	92	10315.435	9826	11983	81	10441.123	9882	12350	105	10352.609	9857	12219	99	10453.030	9847	12419	67	10447.000	9923	11876	105	10009.143	9893	10403	84
53	103	10123.524	9869	11271	58	10167.189	9907	11013	73	10227.329	9904	11368	75	10285.360	9866	11448	66	10250.394	9787	11600	100	10064.130	9817	10954	92	10225.892	9884	11368	81	10277.013	9871	11448	105	10546.942	9880	12322	99	10340.232	9790	12331	67	10773.433	9807	16866	105	10055.010	9841	10675	84
54	103	10132.408	9860	10872	58	10216.741	9822	10804	73	10246.261	9914	11639	75	10287.627	9743	11871	66	10219.788	9874	11374	100	10053.980	9852	10701	92	10226.642	9904	11639	81	10289.062	9743	11871	105	10508.647	9621	12016	99	10332.182	9910	11645	67	10665.000	9873	13044	105	10131.886	9845	11095	84
55	103	10237.573	9822	12355	58	10062.052	9884	10592	73	10292.411	9837	11938	75	10208.693	9838	11835	66	10339.272	9786	11531	100	10025.520	9862	10636	92	10261.521	9837	11938	81	10204.729	9838	11835	105	10308.152	9728	12555	99	10215.979	9750	12476	67	10468.283	9860	12411	105	10042.190	9871	10852	84
56	103	10160.485	9895	11541	58	10183.241	9872	10979	73	10193.191	9851	10976	75	10309.840	9907	11871	66	10321.363	9895	11809	100	10041.710	9911	10536	92	10209.087	9851	11286	81	10305.013	9831	11871	105	10274.114	9770	11682	99	10395.960	9849	12130	67	10306.179	9892	12002	105	10100.181	9726	11178	84
57	103	10092.641	9832	10904	58	10168.741	9812	10657	73	10179.288	9888	11109	75	10173.960	9879	11033	66	10299.516	9784	11368	100	10029.410	9860	10652	92	10164.011	9888	11109	81	10206.814	9879	11033	105	10258.952	9886	11892	99	10408.363	9798	12196	67	10350.627	9939	11453	105	10048.096	9860	10592	84
58	103	10173.446	9868	11955	58	10271.069	9809	11466	73	10219.795	9836	10816	75	10241.134	9851	11225	66	10132.546	9858	10644	100	10044.600	9863	10668	92	10244.185	9895	10816	81	10245.667	9851	11225	105	10264.619	9824	11509	99	10297.202	9805	12394	67	10344.627	9843	11965	105	10082.409	9860	11525	84
59	103	10162.417	9818	11038	58	10090.827	9874	11111	73	10135.726	9894	10698	75	10239.707	9797	11323	66	10266.333	9899	11262	100	10102.200	9866	10768	92	10177.685	9894	11147	81	10258.123	9797	11522	105	10406.934	9799	12458	99	10306.051	9806	11540	67	10438.074	9894	12752	105	10065.200	9854	10705	84
60	103	10172.845	9872	10932	58	10312.793	9906	11374	73	10222.219	9860	10852	75	10401.173	9827	11935	66	10193.272	9808	11383	100	10066.850	9834	11160	92	10228.968	9855	11373	81	10404.309	9697	11935	105	10189.276	9698	11767	99	10354.475	9820	11888	67	10357.090	9878	12104	105	10054.429	9884	10510	84
61	103	10132.767	9915	10989	58	10139.552	9871	10812	73	10281.726	9825	12040	75	10381.440	9829	11324	66	10161.576	9804	11155	100	10080.260	9856	10906	92	10247.076	9825	12040	81	10367.827	9922	11260	105	10226.515	9882	11020	99	10382.070	9702	12040	67	10410.940	9868	11708	105	10066.562	9826	10831	84
62	103	10157.155	9829	10918	58	10276.448	9935	11643	73	10192.068	9868	11376	75	10168.440	9881	11377	66	10278.228	9872	11175	100	10072.250	9839	10678	92	10141.826	9868	11376	81	10226.593	9881	11377	105	10253.752	9825	11428	99	10375.242	9851	12867	67	10400.104	9895	11899	105	10009.324	9835	10506	84
63	103	10190.650	9914	11681	58	10289.225	9869	11075	73	10183.809	9842	11145	75	10216.026	9843	11139	66	10220.242	9905	11042	100	10069.570	9821	10611	92	10166.902	9842	11145	81	10214.013	9884	11139	105	10267.295	9820	11378	99	10377.051	9796	11795	67	10416.492	9844	12724	105	10021.333	9890	10873	84
64	103	10150.709	9725	11527	58	10153.982	9866	11252	73	10206.534	9859	11258	75	10307.667	9899	11578	66	10349.576	9853	11302	100	10053.770	9879	10836	92	10156.239	9857	10899	81	10316.568	9899	11578	105	10234.086	9765	11549	99	10246.435	9807	11727	67	10333.821	9834	12619	105	10051.800	9860	11116	84
65	103	10151.389	9837	11142	58	10183.914	9883	11514	73	10273.246	9918	11412	75	10351.413	9928	12883	66	10393.363	9889	11854	100	10043.270	9856	10723	92	10289.424	9869	11906	81	10353.766	9928	12883	105	10290.257	9762	12104	99	10197.070	9889	11806	67	10381.104	9863	11593	105	10086.533	9873	10997	84
66	103	10103.252	9888	11437	58	10263.775	9875	11651	73	10218.027	9820	10980	75	10354.520	9878	12314	66	10212.833	9846	11104	100	10056.570	9841	10699	92	10228.348	9820	11051	81	10336.729	9878	12314	105	10195.257	9771	11200	99	10162.495	9846	11028	67	10388.418	9736	12302	105	10033.952	9861	10853	84
67	103	10124.631	9896	11069	58	10215.379	9860	11085	73	10261.150	9867	11264	75	10374.253	9731	11782	66	10267.046	9918	11264	100	10022.110	9878	10708	92	10289.087	9867	11316	81	10389.271	9783	11782	105	10147.229	9844	10813	99	10300.010	9733	11750	67	10343.045	9872	11265	105	10100.028	9807	11559	84
68	103	10182.932	9811	11682	58	10254.966	9753	11333	73	10308.191	9869	11627	75	10337.320	9836	12550	66	10422.939	9896	11236	100	10030.480	9886	10510	92	10305.163	9874	11627	81	10326.223	9836	12550	105	10119.647	9889	11935	99	10405.363	9815	11601	67	10290.074	9825	11617	105	10074.752	9886	10676	84
69	103	10167.699	9883	11592	58	10211.396	9916	11043	73	10141.534	9852	10829	75	10315.960	9840	13319	66	10281.879	9807	11755	100	10055.420	9832	10752	92	10131.250	9852	10707	81	10317.803	9840	13319	105	10171.667	9856	10980	99	10311.030	9845	12929	67	10308.910	9864	11503	105	10057.752	9891	10952	84
70	103	10099.059	9884	11038	58	10369.586	9844	12690	73	10307.082	9900	11859	75	10501.094	9822	12211	66	10392.409	9901	11878	100	10080.370	9848	11254	92	10273.913	9896	11859	81	10474.889	9822	12211	105	10190.533	9735	11348	99	10296.979	9788	12279	67	10340.328	9830	11610	105	10007.591	9884	10810	84
71	103	10172.874	9883	11319	58	10189.311	9870	11080	73	10311.932	9902	11105	75	10505.040	9922	11897	66	10201.167	9897	11204	100	10039.280	9852	11470	92	10307.000	9902	11383	81	10493.877	9922	11897	105	10174.515	9868	11184	99	10415.374	9734	12938	67	10289.000	9810	12379	105	10050.934	9876	11316	84
72	103	10123.544	9849	11063	58	10165.759	9847	10601	73	10274.630	9916	12433	75	10210.866	9870	11242	66	10126.561	9898	11117	100	10060.360	9854	10699	92	10228.521	9863	12433	81	10204.580	9870	11242	105	10161.467	9848	11462	99	10306.970	9801	11775	67	10415.179	9716	12004	105	10061.591	9868	11380	84
73	103	10096.894	9828	10847	58	10311.311	9757	11405	73	10399.562	9795	12105	75	10174.280	9882	11428	66	10438.516	9859	13488	100	10086.130	9778	11122	92	10318.131	9795	12078	81	10191.309	9882	11428	105	10268.505	9840	11761	99	10481.323	9744	12870	67	10352.881	9887	11646	105	10013.048	9898	10465	84
74	103	10173.573	9870	10909	58	10328.466	9924	11517	73	10340.877	9894	11389	75	10198.134	9819	11150	66	10317.470	9848	11844	100	10024.910	9911	10385	92	10367.131	9894	11467	81	10176.186	9819	11150	105	10353.724	9770	12199	99	10325.242	9762	12230	67	10212.254	9875	11722	105	10021.096	9862	10812	84
75	103	10062.456	9872	10684	58	10183.293	9898	11734	73	10436.219	9872	11643	75	10325.946	9873	13124	66	10283.606	9909	11560	100	10045.650	9862	10713	92	10393.424	9929	11643	81	10312.593	9873	13124	105	10240.104	9782	11373	99	10507.465	9827	13643	67	10267.776	9801	11810	105	10070.152	9778	11179	84
76	103	10177.699	9791	12257	58	10334.655	9916	11368	73	10365.534	9886	11881	75	10416.160	9914	12119	66	10158.939	9804	11082	100	10048.150	9898	10920	92	10407.848	9886	12902	81	10412.173	9930	12119	105	10320.972	9768	11928	99	10569.283	9870	12659	67	10381.000	9856	12637	105	10092.571	9815	11031	84
77	103	10031.291	9884	10514	58	10219.569	9817	11842	73	10246.082	9747	11888	75	10476.693	9908	12804	66	10370.288	9861	11988	100	10054.220	9870	10731	92	10236.771	9747	12137	81	10457.716	9908	12804	105	10528.229	9835	12647	99	10596.828	9607	13653	67	10505.567	9827	13473	105	10162.896	9767	11446	84
78	103	10147.505	9841	11463	58	10098.482	9884	11065	73	10369.109	9846	11403	75	10379.480	9833	11912	66	10524.546	9786	12192	100	10103.440	9754	10946	92	10356.174	9846	11466	81	10372.469	9833	11912	105	10518.790	9754	12507	99	10740.546	9818	12982	67	10633.403	9776	13598	105	10040.533	9863	10404	84
79	103	10146.796	9861	11294	58	10301.914	9694	11114	73	10307.781	9838	11862	75	10430.613	9838	12157	66	10308.016	9868	11903	100	10140.950	9837	11079	92	10261.794	9838	11862	81	10448.444	9838	12157	105	10413.485	9742	12097	99	10935.465	9940	13412	67	10501.015	9798	14826	105	10067.438	9890	10791	84
80	103	10127.670	9792	10782	58	10358.207	9887	11564	73	10220.438	9874	11389	75	10323.507	9891	11626	66	10618.424	9884	11906	100	10069.580	9841	11095	92	10224.152	9874	11389	81	10345.667	9891	12604	105	10560.695	9755	13514	99	10777.081	9861	12775	67	10587.478	9837	12832	105	10061.257	9801	10735	84
81	103	10070.563	9873	10664	58	10279.845	9738	11412	73	10293.397	9795	11776	75	10267.653	9839	11961	66	10484.924	9812	11772	100	10047.380	9899	10639	92	10278.250	9795	11776	81	10260.062	9839	11961	105	10480.400	9835	12508	99	10672.869	9881	12749	67	10760.896	9733	13566	105	10071.942	9865	11047	84
82	103	10018.437	9860	10634	58	10229.775	9880	10840	73	10498.041	9856	12884	75	10761.307	9798	13071	66	10437.167	9848	11237	100	10098.690	9847	10730	92	10496.131	9856	12884	81	10732.481	9798	13071	105	10554.172	9795	13732	99	10566.354	9826	12965	67	10490.940	9852	11895	105	10028.876	9872	10619	84
83	103	10124.583	9878	11041	58	10136.000	9891	11260	73	10261.096	9893	12326	75	10676.240	9657	13715	66	10378.318	9887	11833	100	10066.830	9862	10760	92	10254.521	9869	12326	81	10699.790	9657	13715	105	10386.714	9871	11646	99	10936.646	9968	12571	67	10604.552	9899	12951	105	10023.533	9816	10934	84
84	103	10204.748	9876	11100	58	10202.482	9918	11398	73	10341.068	9875	11773	75	10567.054	9913	13171	66	10303.849	9847	11316	100	10076.370	9784	10705	92	10339.358	9875	11966	81	10571.000	9913	13171	105	10496.028	9794	12222	99	10862.687	9787	13464	67	10363.940	9873	11940	105	10000.705	9896	10192	84
85	103	10199.437	9820	11346	58	10282.311	9911	11137	73	10338.137	9878	11830	75	10629.720	9853	12337	66	10431.121	9841	12198	100	10126.840	9810	11153	92	10320.695	9744	11913	81	10620.469	9853	12337	105	10498.857	9696	12252	99	11046.828	9759	14883	67	10485.060	9866	12415	105	10048.104	9854	11014	84
86	103	10157.971	9858	11323	58	10141.518	9845	11206	73	10335.630	9797	11581	75	10789.946	9663	12529	66	10147.833	9896	10938	100	10046.920	9733	11110	92	10278.261	9797	11361	81	10763.099	9786	12529	105	10382.676	9830	12310	99	10763.192	9859	12043	67	10456.865	9873	12727	105	10094.581	9842	11354	84
87	103	10140.660	9831	11450	58	10199.086	9903	11062	73	10451.616	9872	13611	75	11022.307	9803	15222	66	10458.984	9915	11867	100	10102.830	9874	11263	92	10417.185	9872	13611	81	10964.877	9803	15222	105	10361.790	9848	11740	99	10932.384	9941	12866	67	10701.060	9830	11875	105	10095.857	9866	12007	84
88	103	10087.020	9867	10761	58	10248.827	9888	11471	73	10361.137	9817	11376	75	10908.333	9909	13963	66	10321.546	9806	11023	100	10053.180	9896	10772	92	10405.239	9817	11672	81	10887.358	9909	13963	105	10506.162	9873	13382	99	10920.192	9761	13173	67	10613.627	9804	13172	105	10055.980	9887	10746	84
89	103	10101.961	9881	10769	58	10155.362	9777	10895	73	10500.082	9751	13608	75	10872.040	9866	12762	66	10261.016	9866	11242	100	10036.010	9896	10516	92	10495.555	9751	13608	81	10802.383	9900	12762	105	10436.324	9847	11708	99	10859.990	9908	13004	67	10624.313	9859	12763	105	9998.058	9908	10525	84
90	103	10073.010	9699	11608	58	10171.327	9809	11312	73	10465.466	9825	12383	75	10820.693	9890	12253	66	10501.424	9925	11769	100	10013.300	9915	10412	92	10432.608	9825	12383	81	10789.123	9890	12319	105	10580.010	9828	12177	99	10926.979	9680	12924	67	10486.896	9863	14004	105	10008.724	9859	10491	84
91	103	10178.379	9848	11179	58	10299.604	9847	11827	73	10558.246	9898	12541	75	10713.054	9966	12844	66	10536.121	9875	11939	100	10032.890	9878	10593	92	10488.695	9881	12148	81	10675.309	9966	12844	105	10462.934	9835	12097	99	11182.232	10021	13684	67	10595.985	9824	12364	105	10054.172	9780	10952	84
92	103	10112.505	9814	11633	58	10140.466	9842	10843	73	10640.055	9949	12968	75	10827.720	9752	13142	66	10252.137	9834	11564	100	10036.600	9893	10816	92	10583.500	9949	12968	81	10796.234	9752	13142	105	10486.543	9902	12691	99	10865.616	9875	13385	67	10591.478	9824	12422	105	10046.581	9831	11120	84
93	103	10161.281	9849	11484	58	10310.034	9870	11831	73	10630.685	9886	13346	75	10620.787	9890	12410	66	10489.454	9838	11970	100	10052.500	9859	10456	92	10622.652	9886	13346	81	10602.976	9890	12410	105	10524.467	9865	11715	99	10915.061	10011	13180	67	10596.104	9825	11910	105	10060.295	9880	10627	84
94	103	10111.281	9797	11047	58	10230.759	9864	11251	73	10816.863	9731	13604	75	10694.120	9833	13530	66	10478.984	9952	11670	100	10074.170	9896	11092	92	10790.706	9731	13604	81	10649.568	9833	13530	105	10479.162	9769	12449	99	10787.990	9817	12915	67	10370.567	9822	11361	105	10011.942	9844	10531	84
95	103	10114.611	9885	10913	58	10431.431	9887	12057	73	10673.945	9816	12955	75	10597.373	9890	12870	66	10326.272	9864	11740	100	10065.660	9852	11360	92	10669.174	9816	12955	81	10595.210	9890	12870	105	10404.314	9894	12032	99	10921.818	9775	13757	67	10535.806	9780	12985	105	10048.038	9879	10977	84
96	103	10302.660	9876	11488	58	10296.052	9909	11483	73	10576.507	9809	12236	75	10645.320	9818	12871	66	10250.151	9857	11329	100	10098.140	9857	11301	92	10618.413	9809	12749	81	10656.580	9957	12871	105	10395.477	9768	12252	99	10964.970	9743	13925	67	10467.135	9869	12191	105	10005.838	9884	10233	84
97	103	10199.971	9870	10985	58	10170.000	9846	10670	73	10791.754	9942	16750	75	10876.347	9645	13029	66	10260.000	9869	11261	100	10081.040	9853	11007	92	10625.685	9942	13001	81	10802.519	9645	13029	105	10355.295	9810	11547	99	11094.475	9397	15823	67	10549.254	9904	13097	105	9998.705	9868	10340	84
98	103	10109.583	9839	10922	58	10211.241	9850	11072	73	10531.096	9901	11745	75	11031.547	9778	15218	66	10583.258	9855	11791	100	10080.500	9778	11330	92	10478.163	9882	12055	81	11009.889	9778	15218	105	10481.562	9902	11918	99	11099.010	9848	13223	67	10578.149	9712	12260	105	10107.038	9881	10946	84
99	103	10137.214	9773	11157	58	10248.914	9755	11348	73	10432.041	9768	12381	75	11248.453	9757	13255	66	10413.651	9788	11786	100	10069.350	9839	10904	92	10470.521	9768	12381	81	11175.814	9757	13255	105	10395.172	9674	11982	99	10936.263	9830	12801	67	10667.522	9780	13893	105	10020.104	9838	10504	84
100	103	10144.670	9827	11487	58	10184.034	9844	11381	73	10579.123	9816	12810	75	11141.813	9909	15193	66	10224.621	9865	11409	100	10041.430	9895	10452	92	10617.195	9816	13819	81	11081.691	9901	15193	105	10361.724	9813	11934	99	11013.586	9839	12576	67	10474.537	9840	13447	105	10107.096	9896	11391	84
101	103	10068.369	9813	10685	58	10190.879	9889	11277	73	10564.466	9912	12065	75	11149.854	9888	13343	66	10352.803	9873	11274	100	10067.930	9881	10850	92	10603.195	9895	12313	81	11166.777	9888	13343	105	10378.447	9857	11840	99	10794.223	9871	13115	67	10327.209	9911	12065	105	10082.181	9818	11122	84
102	103	10135.767	9858	10975	58	10213.707	9731	11662	73	10559.014	9898	12561	75	10893.627	9962	12964	66	10494.303	9917	12107	100	10064.880	9823	11610	92	10495.782	9898	12561	81	10820.568	9886	12964	105	10389.219	9929	12082	99	10829.626	9812	12770	67	10551.717	9851	12863	105	10050.229	9876	11020	84
103	103	10262.884	9833	11251	58	10199.725	9897	11395	73	10857.986	9891	13827	75	10525.733	9868	12026	66	10274.258	9785	11471	100	10020.960	9854	10632	92	10857.532	9891	13827	81	10514.568	9857	12943	105	10478.324	9866	11852	99	10739.869	9903	12384	67	10308.806	9875	11731	105	10066.781	9867	10862	84
104	103	10173.650	9841	11217	58	10417.518	9857	12887	73	10907.891	9807	15002	75	10894.493	9999	12155	66	10429.530	9847	11723	100	10094.370	9880	10612	92	10842.598	9807	15002	81	10828.197	9971	12155	105	10272.305	9810	11810	99	10840.656	9893	13936	67	10468.656	9913	12405	105	10054.914	9875	11036	84
105	103	10153.563	9878	11310	58	10332.052	9926	11426	73	10817.137	9819	12487	75	10782.960	9751	13493	66	10287.516	9799	11140	100	10038.510	9891	11044	92	10746.402	9747	12487	81	10784.630	9751	13493	105	10344.152	9653	12242	99	10822.899	9829	14691	67	10373.806	9818	11741	105	10017.505	9865	10477	84
106	103	10155.951	9817	11172	58	10193.311	9842	10863	73	10655.191	9872	13853	75	10759.627	9824	13702	66	10204.228	9857	11387	100	10084.640	9826	10939	92	10685.706	9872	13853	81	10765.963	9824	13702	105	10379.934	9659	12117	99	10678.454	9850	13400	67	10340.463	9849	11353	105	10046.200	9858	10835	84
107	103	10290.670	9836	11986	58	10211.673	9788	12879	73	10699.754	9948	13724	75	10665.120	9833	13181	66	10288.682	9811	11652	100	10037.450	9882	10773	92	10698.229	9902	13724	81	10652.777	9833	13181	105	10386.248	9853	12761	99	10510.374	9878	12509	67	10428.926	9784	11910	105	10051.020	9846	10975	84
108	103	10192.941	9762	11443	58	10246.018	9874	10980	73	10637.698	9810	13787	75	10925.547	9924	14275	66	10461.333	9782	12680	100	10040.730	9792	10825	92	10583.229	9806	13787	81	10957.556	9924	14540	105	10283.048	9832	12140	99	10693.960	9873	12403	67	10494.612	9518	12061	105	10054.695	9836	10742	84
109	103	10115.670	9820	11054	58	10228.275	9906	10952	73	10356.822	9809	12571	75	11002.693	9932	14041	66	10253.151	9867	11670	100	10044.070	9911	10746	92	10388.294	9809	11925	81	11016.296	9932	14041	105	10476.857	9817	13554	99	10609.616	9877	12995	67	10334.687	9926	11839	105	10101.886	9845	11007	84
110	103	10072.815	9884	11243	58	10212.604	9851	11543	73	10425.000	9908	11717	75	10782.693	9912	12976	66	10211.606	9873	11633	100	10070.250	9857	10717	92	10396.369	9908	11717	81	10730.037	9912	12976	105	10279.980	9848	11852	99	10625.979	9557	12204	67	10361.567	9894	11502	105	10043.667	9890	10771	84
111	103	10142.350	9853	11019	58	10093.018	9867	10549	73	10645.904	9846	13120	75	10762.173	9864	12032	66	10359.288	9765	11875	100	10045.910	9879	10705	92	10666.869	9871	13433	81	10725.086	9864	11939	105	10278.838	9722	11554	99	10542.546	9793	12179	67	10562.463	9837	13348	105	10027.457	9867	10970	84
112	103	10078.106	9858	10662	58	10202.396	9877	11101	73	10549.438	9897	12809	75	10891.293	9880	14020	66	10401.728	9890	11435	100	10069.130	9835	11013	92	10489.294	9836	13220	81	10850.013	9880	14020	105	10260.353	9869	11594	99	10583.070	9874	13720	67	10519.194	9779	12257	105	10052.229	9863	10969	84
113	103	10115.515	9827	11345	58	10114.362	9845	10968	73	10332.261	9803	11976	75	10528.146	9914	12261	66	10341.909	9921	11714	100	10017.000	9864	10507	92	10345.011	9803	12211	81	10485.827	9914	12261	105	10312.114	9834	12664	99	10416.818	9674	12184	67	10556.851	9678	12401	105	10091.419	9840	10729	84
114	103	10149.389	9857	10869	58	10219.879	9877	11287	73	10508.164	9850	13068	75	10561.493	9876	12162	66	10451.500	9855	11637	100	10056.370	9808	10736	92	10438.185	9850	13068	81	10502.013	9876	12162	105	10361.419	9818	11665	99	10582.586	9810	12566	67	10317.522	9887	11545	105	10097.790	9844	10939	84
115	103	10194.417	9906	11469	58	10257.225	9764	11007	73	10484.671	9763	12549	75	10570.427	9752	12259	66	10345.818	9844	11105	100	10081.620	9865	11108	92	10427.055	9763	12683	81	10555.593	9752	12511	105	10353.172	9812	12760	99	10376.293	9908	11734	67	10451.015	9920	11600	105	10103.515	9905	11052	84
116	103	10143.010	9883	11417	58	10288.173	9699	11462	73	10533.836	9818	11828	75	10609.680	9808	12627	66	10541.561	9795	11833	100	10040.410	9865	10992	92	10522.413	9818	11959	81	10568.926	9808	12627	105	10204.467	9871	11304	99	10500.656	9816	12411	67	10456.164	9786	12674	105	10087.248	9882	11049	84
117	103	10201.738	9869	11290	58	10229.052	9780	10982	73	10249.768	9864	11329	75	10570.080	9914	13661	66	10287.697	9721	11494	100	10073.200	9840	10995	92	10273.674	9864	11329	81	10495.197	9914	13123	105	10200.647	9862	11318	99	10450.404	9630	11886	67	10481.135	9904	11835	105	10066.362	9834	10700	84
118	103	10117.729	9904	10771	58	10196.362	9871	11075	73	10451.027	9883	12206	75	10549.240	9868	12341	66	10421.712	9939	11704	100	10031.780	9807	10836	92	10450.055	9883	12876	81	10531.062	9868	12341	105	10207.876	9784	12155	99	10492.909	9851	12083	67	10613.164	9865	13631	105	10065.771	9716	11899	84
119	103	10181.757	9842	11433	58	10234.000	9923	12044	73	10475.726	9868	12115	75	10531.427	9807	13764	66	10320.228	9838	11328	100	10018.210	9884	10658	92	10418.337	9851	11531	81	10607.420	9807	13764	105	10278.686	9827	11982	99	10410.000	9787	11985	67	10478.209	9914	13153	105	10047.190	9904	11143	84
120	103	10111.000	9874	11150	58	10176.655	9858	11267	73	10401.754	9856	12085	75	10646.427	9922	13322	66	10291.409	9749	12533	100	10085.370	9869	11322	92	10420.218	9856	12085	81	10602.679	9844	13322	105	10138.743	9829	10897	99	10414.081	9730	12131	67	10458.522	9816	11880	105	10065.724	9792	10974	84
121	103	10168.748	9826	11150	58	10266.811	9834	10817	73	10657.616	9874	12728	75	10679.707	9902	12691	66	10403.728	9851	12981	100	10065.560	9887	10792	92	10621.032	9771	12728	81	10621.481	9902	12691	105	10165.010	9869	11431	99	10460.626	9887	11456	67	10428.821	9816	12020	105	10017.743	9860	11139	84
122	103	10208.680	9915	11221	58	10281.000	9852	11605	73	10516.698	9663	12507	75	10386.240	9887	12212	66	10270.439	9796	11344	100	10046.050	9802	10839	92	10475.642	9663	12400	81	10360.753	9887	12212	105	10255.896	9847	11968	99	10404.516	9829	12853	67	10453.224	9875	12090	105	10082.810	9864	10804	84
123	103	10193.932	9876	11527	58	10165.948	9864	11639	73	10593.836	9797	13873	75	10485.173	9917	11811	66	10392.863	9737	11490	100	10114.510	9835	10923	92	10599.108	9797	13873	81	10480.654	9917	11811	105	10241.819	9836	11832	99	10361.404	9806	11908	67	10354.821	9886	12626	105	10125.571	9709	11906	84
124	103	10164.281	9864	11219	58	10089.155	9886	10631	73	10428.302	9839	11865	75	10394.813	9832	11874	66	10537.984	9674	13042	100	10058.810	9861	10765	92	10404.282	9839	12187	81	10379.420	9832	11874	105	10115.667	9876	11182	99	10442.909	9903	12042	67	10438.687	9769	12597	105	10109.571	9899	10802	84
125	103	10281.505	9878	11379	58	10355.241	9876	12006	73	10452.932	9836	12749	75	10487.066	9759	13152	66	10418.788	9889	13026	100	10021.340	9835	11143	92	10404.761	9817	12749	81	10409.396	9759	13152	105	10198.924	9807	11194	99	10477.606	9817	11627	67	10462.552	9904	11410	105	10092.371	9701	11310	84
126	103	10129.990	9890	11167	58	10096.604	9847	10860	73	10348.698	9770	12248	75	10376.014	9832	12948	66	10320.818	9869	11537	100	10101.690	9883	11684	92	10346.108	9770	12792	81	10360.136	9771	12948	105	10121.114	9822	11100	99	10353.758	9863	11830	67	10389.940	9874	12204	105	10040.058	9867	10775	84
127	103	10207.719	9809	11646	58	10127.431	9822	10954	73	10406.164	9864	13604	75	10372.493	9768	12678	66	10377.228	9777	11673	100	10006.640	9893	10470	92	10335.771	9864	13604	81	10379.864	9768	12678	105	10276.972	9841	11828	99	10469.293	9882	12990	67	10552.896	9826	12890	105	10018.934	9892	10398	84
128	103	10229.495	9827	11312	58	10105.725	9841	11024	73	10298.507	9791	12259	75	10364.187	9853	11790	66	10366.530	9794	11983	100	10049.190	9856	10919	92	10265.782	9791	11605	81	10381.160	9853	11790	105	10198.667	9859	11115	99	10506.596	9786	12738	67	10502.045	9682	11817	105	10060.438	9830	10543	84
129	103	10158.611	9888	11604	58	10413.225	9944	11543	73	10408.877	9910	11987	75	10256.854	9922	11517	66	10387.849	9842	11623	100	10078.680	9733	11443	92	10380.706	9910	12453	81	10313.210	9922	11997	105	10102.904	9852	10782	99	10415.990	9823	11941	67	10426.269	9861	11508	105	10029.114	9867	10743	84
130	103	10109.495	9903	10905	58	10240.845	9869	11029	73	10284.288	9753	11722	75	10337.333	9888	11273	66	10184.016	9898	11266	100	10008.930	9891	10486	92	10286.326	9753	11138	81	10317.173	9888	11273	105	10185.638	9778	12459	99	10407.525	9821	12366	67	10462.478	9726	11958	105	10112.705	9867	11385	84
131	103	10194.281	9877	11353	58	10196.034	9909	11058	73	10435.302	9846	12559	75	10349.920	9868	11882	66	10517.500	9820	12738	100	10057.790	9799	10911	92	10428.739	9846	12559	81	10344.396	9874	11882	105	10261.181	9779	12505	99	10441.979	9856	12848	67	10303.970	9870	11249	105	10064.523	9874	10865	84
132	103	10216.534	9844	11060	58	10255.896	9853	11022	73	10331.739	9894	11722	75	10227.120	9844	11472	66	10307.849	9898	12311	100	10051.800	9891	11352	92	10285.402	9894	11446	81	10256.383	9844	12267	105	10177.962	9834	11878	99	10312.344	9880	14177	67	10588.478	9774	12358	105	10069.362	9818	10856	84
133	103	10117.913	9867	11280	58	10354.896	9922	11264	73	10398.164	9881	12980	75	10409.400	9831	12612	66	10422.637	9594	12260	100	10025.740	9856	10732	92	10437.456	9894	12980	81	10359.766	9831	12612	105	10130.124	9814	11624	99	10238.151	9858	11310	67	10687.209	9707	12180	105	10053.924	9873	10593	84
134	103	10164.544	9783	11015	58	10266.793	9797	11331	73	10345.781	9930	11585	75	10272.640	9898	11620	66	10238.500	9915	11742	100	10032.590	9829	10554	92	10337.913	9857	11603	81	10315.926	9898	11997	105	10108.942	9835	10749	99	10258.070	9862	11861	67	10510.746	9818	12781	105	10075.581	9853	10899	84
135	103	10188.233	9843	11460	58	10301.931	9837	11552	73	10158.370	9854	11240	75	10224.946	9887	11094	66	10370.500	9835	11577	100	10003.870	9889	10337	92	10154.631	9854	11240	81	10218.186	9870	11094	105	10193.629	9873	11705	99	10145.051	9891	10870	67	10480.135	9842	11645	105	10115.743	9795	11056	84
136	103	10144.864	9837	11218	58	10231.345	9772	11267	73	10186.027	9805	11270	75	10171.320	9824	11047	66	10242.984	9852	11102	100	10066.290	9874	10753	92	10212.381	9858	11302	81	10164.704	9824	11047	105	10122.533	9846	11207	99	10123.697	9838	11129	67	10425.910	9782	11548	105	10078.295	9874	11079	84
137	103	10077.078	9849	10969	58	10140.121	9874	10831	73	10115.246	9898	11933	75	10283.894	9892	11394	66	10356.303	9822	11393	100	10035.340	9846	10725	92	10143.532	9782	11933	81	10269.062	9823	11394	105	10150.104	9899	11108	99	10103.979	9926	11020	67	10799.164	9917	14470	105	10017.219	9884	10566	84
138	103	10113.563	9849	11033	58	10180.155	9873	10965	73	10249.000	9871	12011	75	10113.894	9853	10637	66	10505.606	9792	12123	100	10070.660	9872	10816	92	10225.739	9871	11272	81	10097.136	9853	10637	105	10119.962	9849	11997	99	10206.586	9787	11293	67	10273.299	9795	11905	105	10060.819	9891	10473	84
139	103	10243.864	9883	11419	58	10242.345	9891	11069	73	10499.411	9805	13369	75	10071.160	9907	10995	66	10300.288	9898	11205	100	10024.450	9847	10450	92	10513.131	9805	13369	81	10065.481	9907	10995	105	10178.647	9857	11265	99	10096.535	9894	10927	67	10208.283	9903	11692	105	10115.210	9837	11327	84
140	103	10174.271	9799	11104	58	10411.811	9744	11833	73	10292.452	9728	11636	75	10265.187	9865	11594	66	10346.349	9907	11867	100	10146.280	9875	11407	92	10302.739	9728	11636	81	10268.741	9865	11594	105	10091.553	9860	10967	99	10116.919	9885	11213	67	10418.865	9824	12065	105	10183.600	9876	12370	84
141	103	10193.417	9891	11471	58	10323.173	9764	12301	73	10402.671	9916	11538	75	10102.547	9845	11174	66	10282.803	9884	11186	100	10038.040	9866	10618	92	10380.761	9870	11552	81	10087.543	9780	11174	105	10126.714	9840	11587	99	10283.040	9847	11809	67	10125.135	9882	11203	105	10257.124	9896	12177	84
142	103	10160.437	9875	10915	58	10255.725	9837	10951	73	10257.288	9905	11855	75	10178.146	9794	11902	66	10277.409	9861	11365	100	10070.770	9858	10866	92	10245.152	9893	11855	81	10242.963	9794	11955	105	10082.467	9831	11468	99	10138.556	9886	10815	67	10221.672	9831	10915	105	10121.657	9808	10950	84
143	103	10118.126	9807	11420	58	10240.827	9825	11536	73	10279.438	9861	11454	75	10170.453	9809	10839	66	10428.530	9843	11859	100	10067.200	9880	10539	92	10354.913	9861	11773	81	10153.877	9809	10839	105	10047.447	9866	10835	99	10113.546	9781	11102	67	10511.209	9889	12711	105	10263.523	9821	12028	84
144	103	10094.980	9846	11617	58	10263.689	9913	11511	73	10431.836	9879	12209	75	10232.693	9850	11228	66	10500.091	9708	11768	100	10097.820	9855	11342	92	10417.968	9879	12209	81	10235.296	9784	11387	105	10093.762	9885	11125	99	10096.596	9857	10723	67	10066.269	9840	11213	105	10201.200	9795	11885	84
145	103	10307.437	9775	12144	58	10446.725	9916	11468	73	10357.795	9807	11795	75	10177.360	9865	11065	66	10608.182	9889	11830	100	10098.760	9828	10939	92	10366.858	9792	11917	81	10162.987	9865	11065	105	10179.724	9804	11777	99	10127.556	9906	11418	67	10163.030	9769	11286	105	10326.543	9874	11681	84
146	103	10189.010	9832	11146	58	10376.500	9822	11728	73	10448.630	9866	11740	75	10181.173	9836	11099	66	10580.879	9837	11754	100	10110.520	9861	10847	92	10409.032	9866	11740	81	10183.086	9836	11099	105	10176.152	9800	11403	99	10161.858	9856	11946	67	10142.910	9906	11528	105	10312.581	9885	12164	84
147	103	10147.932	9873	11297	58	10188.086	9818	11083	73	10646.041	9793	13617	75	10081.827	9874	10833	66	10506.682	9835	12050	100	10114.820	9784	11135	92	10581.326	9793	13617	81	10080.284	9909	10833	105	10194.419	9755	11595	99	10080.465	9840	10995	67	10218.135	9867	11156	105	10436.020	9716	13195	84
148	103	10171.146	9880	11059	58	10273.879	9898	11404	73	10665.109	9662	14179	75	10146.467	9800	11266	66	10620.030	9859	12032	100	10061.190	9844	11028	92	10601.206	9662	14179	81	10135.950	9800	11056	105	10181.667	9785	11724	99	10068.798	9852	10886	67	10089.358	9852	10803	105	10289.219	9867	12466	84
149	103	10116.020	9844	10877	58	10284.862	9872	11659	73	10528.836	9871	11764	75	10216.894	9867	11462	66	10715.849	9933	12387	100	10174.620	9827	11182	92	10579.479	9871	12274	81	10194.543	9867	11462	105	10018.381	9755	10506	99	10143.424	9790	10821	67	10187.299	9847	11278	105	10722.028	9839	13115	84
150	103	10126.796	9889	11721	58	10304.534	9848	11724	73	10607.534	9820	12240	75	10160.587	9849	10833	66	10476.076	9920	12070	100	10085.180	9841	10885	92	10518.413	9820	12240	81	10158.593	9875	10833	105	10232.762	9711	12271	99	10078.394	9889	10519	67	10052.567	9896	10543	105	10359.086	9776	13049	84
151	103	10197.689	9853	11156	58	10364.069	9911	12293	73	10473.370	9867	12630	75	10070.653	9893	10868	66	10220.939	9844	11669	100	10075.880	9831	10942	92	10453.805	9878	12630	81	10085.852	9893	10868	105	10175.190	9894	12147	99	10105.404	9833	11379	67	10162.582	9879	11031	105	10275.058	9840	12817	84
152	103	10120.330	9877	11222	58	10475.259	9880	11774	73	10496.850	9749	11594	75	10087.720	9890	10973	66	10603.954	9892	11694	100	10061.270	9825	11099	92	10543.065	9749	11880	81	10076.481	9890	10973	105	10063.438	9897	11213	99	10122.232	9905	11026	67	10038.672	9874	10563	105	10573.553	9802	11869	84
153	103	10103.544	9878	11668	58	10611.879	9780	12322	73	10395.603	9911	11932	75	10155.467	9812	11638	66	10564.530	9954	12160	100	10095.330	9863	11184	92	10371.000	9911	11932	81	10153.284	9812	11638	105	10118.676	9802	10961	99	10035.586	9862	10398	67	10169.045	9912	10951	105	10561.866	9704	13434	84
154	103	10254.097	9809	11600	58	10191.052	9861	10781	73	10449.205	9827	12756	75	10126.106	9874	10869	66	10434.167	9888	11870	100	10081.900	9818	11106	92	10427.511	9827	12756	81	10117.481	9874	11226	105	10101.914	9892	11446	99	10071.202	9860	11161	67	10033.135	9821	11360	105	10355.866	9724	12058	84
155	103	10206.379	9881	11374	58	10260.207	9825	11506	73	10156.150	9882	11757	75	10117.813	9849	11031	66	10341.970	9832	11463	100	10044.930	9885	11091	92	10190.924	9819	11757	81	10131.604	9849	11031	105	10346.619	9836	11787	99	10086.354	9907	11054	67	10143.149	9845	11187	105	10202.581	9873	11687	84
156	103	10266.466	9875	11292	58	10226.052	9907	11306	73	10330.932	9834	11993	75	10099.240	9819	10807	66	10478.242	9810	11801	100	10062.110	9858	10859	92	10319.381	9834	11993	81	10096.432	9819	10807	105	10193.695	9895	11344	99	10009.021	9872	10380	67	10097.448	9807	10835	105	10259.980	9852	11400	84
157	103	10142.359	9842	10837	58	10284.000	9795	11266	73	10435.891	9903	12296	75	10056.054	9866	11052	66	10496.500	9893	11773	100	10096.320	9804	11029	92	10412.782	9903	12296	81	10073.407	9866	11052	105	10083.667	9862	11252	99	10147.909	9822	11606	67	10053.612	9922	11022	105	10391.667	9601	12492	84
158	103	10269.709	9877	11416	58	10301.518	9874	11391	73	10391.877	9853	11636	75	10160.827	9876	11933	66	10531.939	9889	12274	100	10016.470	9869	10498	92	10370.392	9784	11930	81	10149.309	9876	11933	105	10187.800	9888	11703	99	10086.354	9854	11296	67	10065.328	9849	11164	105	10255.362	9789	12343	84
159	103	10253.971	9844	11372	58	10315.586	9813	12311	73	10548.739	9925	12616	75	10190.667	9885	11013	66	10427.984	9938	11270	100	10100.580	9808	11337	92	10499.608	9925	12616	81	10177.173	9885	10836	105	10103.838	9843	10665	99	10058.040	9890	11337	67	10041.731	9844	10665	105	10327.972	9846	11267	84
160	103	10100.786	9802	10995	58	10299.827	9901	11107	73	10319.343	9922	12708	75	10141.014	9868	11111	66	10437.167	9704	11748	100	10018.320	9864	10827	92	10338.956	9922	12708	81	10118.777	9770	11111	105	10118.457	9853	11091	99	10048.798	9885	10556	67	10093.299	9877	11091	105	10174.657	9803	11375	84
161	103	10199.320	9834	11309	58	10283.931	9807	11163	73	10698.137	9888	14721	75	10326.787	9831	12184	66	10459.939	9927	11555	100	10064.260	9834	11059	92	10634.108	9829	14721	81	10279.642	9762	11540	105	10019.896	9887	10816	99	10103.131	9857	11188	67	10133.074	9862	11109	105	10458.391	9838	13410	84
162	103	10157.097	9858	11142	58	10290.811	9778	11249	73	10696.822	9820	12327	75	10354.267	9822	11361	66	10476.546	9946	12043	100	10105.950	9847	10577	92	10679.294	9820	12327	81	10362.494	9901	11361	105	10074.562	9861	10987	99	10083.828	9882	10885	67	10137.642	9790	10968	105	10321.515	9761	11713	84
163	103	10153.204	9844	11316	58	10246.069	9842	11115	73	10509.548	9848	12220	75	10355.787	9903	11436	66	10432.924	9865	12070	100	10031.080	9848	10462	92	10502.163	9848	12220	81	10334.457	9800	11436	105	10247.591	9768	11272	99	10174.465	9881	11439	67	10240.269	9731	11650	105	10097.400	9819	10894	84
164	103	10228.719	9814	11207	58	10212.569	9840	11626	73	10741.164	9831	12843	75	10396.667	9884	11439	66	10286.167	9891	12090	100	10068.860	9838	10712	92	10731.032	9831	12843	81	10389.580	9814	11439	105	10118.800	9868	10848	99	10079.253	9860	11136	67	10105.299	9863	10768	105	10446.553	9887	12528	84
165	103	10143.641	9875	11881	58	10221.121	9825	11583	73	10599.877	9799	13424	75	10558.747	9867	12969	66	10429.970	9893	11779	100	9995.650	9874	10308	92	10510.805	9799	13424	81	10538.062	9867	12969	105	10153.543	9815	10892	99	10144.990	9854	12264	67	10141.926	9875	11077	105	10370.295	9757	13003	84
166	103	10174.233	9841	10942	58	10193.741	9871	10991	73	10861.493	9924	14074	75	10422.934	9858	12720	66	10406.894	9897	12529	100	10081.820	9848	11106	92	10853.402	9910	14074	81	10391.271	9833	12204	105	10072.876	9853	11376	99	10082.586	9889	10991	67	10128.776	9794	11051	105	10378.409	9903	11719	84
167	103	10142.029	9768	12006	58	10265.621	9753	11227	73	10437.246	9879	12022	75	10371.120	9896	11942	66	10512.788	9795	12500	100	10060.990	9867	10743	92	10388.174	9879	12022	81	10358.024	9896	11942	105	10180.505	9777	11288	99	10189.949	9752	11385	67	10104.403	9845	11029	105	10468.914	9853	12522	84
168	103	10326.903	9840	11908	58	10204.121	9926	10750	73	10471.562	9876	12589	75	10375.760	9791	11845	66	10324.349	9911	11427	100	10035.060	9866	10711	92	10446.598	9876	12589	81	10351.914	9791	11845	105	10147.324	9810	11505	99	10066.808	9824	11117	67	10103.746	9830	11002	105	10364.086	9865	13167	84
169	103	10270.320	9724	11627	58	10100.121	9822	10912	73	10549.246	9805	13063	75	10239.974	9837	11244	66	10386.621	9888	13183	100	10079.460	9872	11372	92	10465.413	9740	13063	81	10236.186	9837	11244	105	10089.619	9826	11050	99	10049.758	9837	10428	67	10141.687	9821	11189	105	10072.942	9887	11024	84
170	103	10151.243	9862	10825	58	10277.879	9753	11061	73	10691.575	9921	14375	75	10297.360	9838	11750	66	10350.242	9819	11628	100	10060.060	9889	10708	92	10633.532	9921	14375	81	10268.370	9838	11750	105	10070.810	9883	10723	99	10154.687	9841	11292	67	10152.656	9832	11039	105	10237.238	9795	11653	84
171	103	10158.874	9792	11674	58	10245.396	9924	11356	73	10824.726	9896	13668	75	10402.533	9831	11702	66	10275.121	9844	11097	100	10078.050	9878	10828	92	10779.848	9896	13668	81	10418.444	9831	11702	105	10083.952	9837	10927	99	10231.111	9814	11421	67	10093.104	9871	10677	105	10286.248	9766	12429	84
172	103	10119.884	9900	11099	58	10206.138	9860	10983	73	10656.809	9839	14386	75	10395.960	9844	11852	66	10383.803	9903	11900	100	10097.730	9839	11048	92	10603.989	9839	14386	81	10347.481	9844	11852	105	10112.495	9852	11349	99	10105.516	9894	11315	67	10104.328	9874	10757	105	10167.581	9875	11308	84
173	103	10296.311	9916	12278	58	10260.414	9876	11112	73	10414.863	9683	11944	75	10388.520	9695	11838	66	10220.258	9826	11531	100	10052.070	9895	10715	92	10372.848	9683	11944	81	10384.321	9695	11838	105	10175.477	9748	11371	99	10126.758	9825	10844	67	10129.149	9878	11131	105	10111.020	9889	11485	84
174	103	10158.650	9826	11038	58	10194.827	9803	11078	73	10303.877	9685	11484	75	10278.026	9906	11577	66	10268.500	9919	11377	100	10074.600	9821	10808	92	10258.021	9685	11463	81	10252.296	9906	11577	105	10175.904	9777	12408	99	10136.525	9851	11331	67	10135.000	9886	11119	105	10116.028	9876	10804	84
175	103	10161.252	9824	11731	58	10187.362	9878	10881	73	10327.261	9718	12505	75	10294.000	9805	12139	66	10385.530	9856	12283	100	10011.480	9858	10416	92	10325.695	9798	12505	81	10298.000	9805	12139	105	10107.810	9788	10828	99	10139.021	9873	11218	67	10116.508	9873	10741	105	10198.381	9800	13557	84
176	103	10238.971	9843	11742	58	10250.673	9823	10952	73	10237.616	9850	12315	75	10349.467	9860	11612	66	10449.516	9844	12283	100	10051.630	9791	10930	92	10233.815	9846	12315	81	10374.729	9860	12065	105	10113.229	9868	10827	99	10101.021	9858	10931	67	10148.761	9913	11222	105	10198.219	9839	11804	84
177	103	10143.913	9847	10837	58	10277.034	9903	11399	73	10463.082	9833	13079	75	10463.934	9916	11869	66	10282.212	9872	11786	100	10076.830	9759	11052	92	10453.424	9811	13079	81	10423.556	9916	11869	105	10045.010	9875	10616	99	10237.172	9890	11457	67	10178.508	9804	11228	105	10478.010	9800	13003	84
178	103	10307.330	9781	12696	58	10322.845	9779	12223	73	10621.137	9757	13180	75	10481.293	9905	12232	66	10304.106	9776	11198	100	10057.580	9873	11140	92	10531.771	9757	13180	81	10432.568	9905	11849	105	10104.086	9883	10754	99	10153.717	9709	10936	67	10175.074	9842	12022	105	10234.562	9783	11810	84
179	103	10217.106	9858	11031	58	10161.604	9843	11261	73	10675.425	9601	12629	75	10595.360	9884	12915	66	10240.151	9927	11262	100	10058.240	9890	11260	92	10626.924	9601	12629	81	10569.568	9680	12915	105	10135.942	9857	11541	99	10246.565	9784	11628	67	10196.627	9895	11223	105	10275.934	9815	12509	84
180	103	10209.078	9831	11119	58	10225.104	9911	11145	73	10603.178	9640	13112	75	10281.253	9929	13158	66	10314.439	9878	11032	100	10046.900	9885	10558	92	10551.858	9640	13112	81	10315.284	9929	13158	105	10063.647	9810	11319	99	10068.354	9854	10648	67	10150.567	9912	11075	105	10354.152	9868	11985	84
181	103	10181.446	9846	10925	58	10255.275	9868	11332	73	10668.644	9895	12861	75	10437.227	9842	12832	66	10363.697	9891	11459	100	10064.580	9904	10537	92	10579.805	9895	12861	81	10405.037	9842	12832	105	10091.609	9856	10826	99	10086.960	9886	10986	67	10207.448	9900	11687	105	10346.048	9836	12026	84
182	103	10153.903	9765	11679	58	10158.707	9889	10918	73	10573.219	9794	12130	75	10237.960	9836	11157	66	10469.333	9841	11816	100	10069.710	9832	10878	92	10486.619	9767	12130	81	10229.457	9836	11157	105	10068.695	9889	11112	99	10150.161	9816	11383	67	10173.388	9816	10900	105	10170.286	9858	12432	84
183	103	10138.680	9896	10803	58	10239.034	9754	11563	73	10761.726	9875	13255	75	10335.854	9694	11825	66	10249.742	9896	11534	100	10028.600	9904	10553	92	10671.761	9797	13255	81	10429.580	9694	13944	105	10081.562	9883	11537	99	10111.454	9849	11068	67	10202.418	9820	11396	105	10349.248	9857	11888	84
184	103	10239.350	9830	11621	58	10169.121	9854	11106	73	10530.425	9766	13483	75	10297.080	9829	11072	66	10403.500	9757	11655	100	10058.710	9857	10919	92	10494.271	9756	13483	81	10298.593	9829	11072	105	10117.438	9779	11038	99	10125.747	9809	11043	67	10179.224	9810	11727	105	10343.638	9854	11365	84
185	103	10217.224	9823	11467	58	10270.741	9822	11677	73	10705.603	9921	13691	75	10347.840	9760	11977	66	10453.728	9793	11811	100	10035.770	9818	10841	92	10640.337	9918	13691	81	10317.617	9760	11977	105	10076.771	9890	11171	99	10077.000	9877	10810	67	10167.627	9850	11151	105	10439.838	9852	12685	84
186	103	10193.097	9834	11136	58	10161.673	9897	10966	73	10540.205	9861	13380	75	10290.547	9862	11867	66	10267.363	9884	11315	100	10044.360	9806	10757	92	10475.869	9861	13380	81	10282.556	9837	11867	105	10073.886	9835	10995	99	10160.828	9834	10946	67	10226.119	9832	11553	105	10299.000	9760	12681	84
187	103	10299.359	9827	11150	58	10186.275	9866	10843	73	10625.411	9776	12685	75	10295.387	9868	11264	66	10222.303	9746	11033	100	10071.050	9900	10844	92	10574.479	9750	12685	81	10300.716	9868	11264	105	10076.457	9893	10874	99	10067.424	9860	10455	67	10149.388	9906	11397	105	10295.705	9871	11798	84
188	103	10198.941	9765	11431	58	10198.466	9915	11644	73	10544.616	9798	12551	75	10285.760	9861	11367	66	10347.137	9789	11840	100	10060.210	9868	10505	92	10495.968	9798	12551	81	10303.580	9861	11505	105	10085.248	9803	10695	99	10087.323	9900	11109	67	10196.537	9877	11715	105	10201.733	9729	11149	84
189	103	10205.262	9862	11214	58	10154.966	9912	11396	73	10445.959	9902	11579	75	10183.840	9774	11341	66	10335.909	9872	11957	100	10051.280	9866	10912	92	10388.445	9902	11579	81	10181.814	9774	11341	105	10046.600	9879	10731	99	10168.232	9854	11524	67	10294.597	9864	11503	105	10224.257	9893	11864	84
190	103	10196.951	9826	11376	58	10177.827	9916	11096	73	10449.945	9876	12074	75	10261.934	9920	11199	66	10204.258	9895	11163	100	10135.640	9604	12658	92	10429.521	9876	12074	81	10255.827	9920	11199	105	10068.000	9852	10644	99	10096.151	9833	10863	67	10262.313	9855	12810	105	10456.010	9753	13303	84
191	103	10106.796	9875	11231	58	10222.689	9867	11078	73	10326.781	9863	11793	75	10210.573	9672	11755	66	10245.818	9845	11160	100	10085.660	9870	10757	92	10312.968	9851	11793	81	10203.814	9672	11755	105	10054.495	9872	10607	99	10155.232	9873	11002	67	10141.955	9897	11329	105	10220.267	9911	11920	84
192	103	10239.505	9895	11582	58	10221.259	9789	10954	73	10398.630	9718	12878	75	10189.520	9891	12763	66	10332.288	9827	11443	100	10052.050	9805	10986	92	10360.706	9718	12878	81	10195.333	9891	12763	105	10055.438	9826	11027	99	10091.384	9838	11119	67	10166.478	9915	11439	105	10322.066	9905	11566	84
193	103	10165.379	9888	11157	58	10303.638	9783	11613	73	10335.739	9803	11841	75	10256.866	9833	11992	66	10320.803	9900	11365	100	10039.540	9789	11116	92	10306.000	9799	11841	81	10228.432	9718	11992	105	10131.467	9865	11956	99	10123.525	9808	11083	67	10213.985	9883	11632	105	10414.866	9884	11980	84
194	103	10201.738	9870	11245	58	10357.569	9912	11235	73	10293.150	9840	11359	75	10064.720	9897	10605	66	10563.303	9498	13795	100	10088.780	9864	10941	92	10315.555	9840	11663	81	10070.543	9805	10764	105	10080.819	9822	11443	99	10107.849	9879	11285	67	10204.791	9909	11564	105	10703.457	9889	12701	84
195	103	10163.738	9873	10865	58	10437.914	9864	12648	73	10602.671	9876	13979	75	10087.573	9823	11289	66	10582.212	9724	11830	100	10075.620	9927	10697	92	10561.174	9682	13979	81	10087.543	9823	11289	105	10104.286	9863	11109	99	10152.444	9797	11829	67	10119.552	9855	11490	105	10662.257	9839	13000	84
196	103	10187.485	9676	11843	58	10413.034	9796	11523	73	10640.425	9890	14625	75	10049.680	9880	10376	66	10618.909	9913	12141	100	10053.710	9845	10647	92	10578.152	9890	14625	81	10065.568	9880	10535	105	10151.305	9868	11176	99	10152.626	9815	11627	67	10107.687	9878	10859	105	10430.495	9774	13057	84
197	103	10177.767	9864	11812	58	10339.052	9868	11897	73	10750.027	9871	12723	75	10092.587	9895	10647	66	10709.591	9893	12205	100	10097.900	9824	11502	92	10737.142	9742	12723	81	10096.086	9895	10647	105	10189.152	9822	11410	99	10053.253	9835	10835	67	10105.791	9820	11076	105	10466.457	9734	12764	84
198	103	10267.097	9870	11097	58	10375.431	9844	11443	73	10584.452	9852	12919	75	10071.986	9871	10981	66	10771.318	10004	12849	100	10089.830	9881	10829	92	10518.608	9852	12919	81	10083.704	9871	10861	105	10203.790	9899	12376	99	10193.435	9847	11637	67	10071.000	9811	10778	105	10458.305	9711	13178	84
199	103	10144.699	9854	11485	58	10311.966	9918	11605	73	10479.191	9734	11973	75	10109.227	9855	11054	66	10626.561	9834	11953	100	10066.300	9836	10628	92	10501.076	9734	12027	81	10104.777	9855	11054	105	10107.609	9815	10783	99	10093.242	9835	10636	67	10103.806	9870	10938	105	10544.980	9870	12708	84
200	103	10170.175	9905	11727	58	10352.327	9777	11151	73	10616.863	9646	12872	75	10168.627	9792	10910	66	10502.424	9828	11480	100	10066.960	9855	10736	92	10586.729	9646	12872	81	10170.333	9792	10910	105	10183.467	9882	11164	99	10098.516	9807	11024	67	10046.821	9854	10839	105	10365.695	9660	13542	84
201	103	10201.350	9764	11716	58	10128.569	9865	10591	73	10520.836	9912	12727	75	10114.160	9816	10844	66	10442.363	9907	11286	100	10096.880	9889	11399	92	10465.837	9912	12727	81	10095.987	9816	10844	105	10194.219	9861	11300	99	10099.374	9867	10740	67	10081.104	9819	10678	105	10585.686	9734	12845	84
202	103	10164.767	9864	11413	58	10262.621	9804	11437	73	10605.274	9711	12710	75	10054.160	9840	10639	66	10676.016	9858	12583	100	10126.500	9834	10745	92	10579.456	9711	12710	81	10040.667	9840	10639	105	10159.790	9870	10871	99	10050.121	9895	10652	67	10030.567	9869	10610	105	10525.848	9619	12739	84
203	103	10122.845	9830	11531	58	10265.655	9747	11028	73	10307.014	9761	11406	75	10097.400	9872	10929	66	10490.106	9751	12758	100	10108.390	9885	10796	92	10343.315	9761	12003	81	10106.309	9872	10938	105	10174.438	9905	11476	99	10103.283	9852	10851	67	10155.597	9852	12801	105	10589.705	9823	12576	84
204	103	10176.922	9822	11066	58	10217.345	9849	11109	73	10888.425	9929	13969	75	10102.613	9876	10684	66	10591.667	9944	12164	100	10069.830	9851	10777	92	10775.848	9929	13969	81	10088.827	9876	10684	105	10153.543	9855	11846	99	10147.484	9812	11395	67	10095.283	9857	11120	105	10566.124	9907	13125	84
205	103	10194.757	9824	11895	58	10324.086	9879	11702	73	10435.191	9792	11884	75	10066.813	9868	10935	66	10496.363	9791	11901	100	10084.710	9874	10700	92	10406.729	9792	11884	81	10065.383	9868	10935	105	10089.020	9877	10953	99	10117.728	9836	11385	67	10056.448	9888	10735	105	10568.857	9769	12376	84
206	103	10212.427	9933	11268	58	10299.621	9794	11979	73	10433.109	9792	11794	75	10141.720	9822	11400	66	10609.954	9886	11886	100	10150.130	9857	11310	92	10398.587	9792	11794	81	10131.358	9806	11400	105	10158.724	9893	11635	99	10111.586	9881	11126	67	10120.299	9768	11223	105	10609.229	9721	13028	84
207	103	10226.534	9841	11360	58	10291.689	9818	11384	73	10475.768	9861	12032	75	10122.600	9887	11182	66	10652.197	9805	11636	100	10032.310	9899	10690	92	10437.445	9861	12032	81	10116.568	9887	11182	105	10102.657	9909	11147	99	10159.960	9847	11791	67	10044.508	9901	10801	105	10395.609	9769	12323	84
208	103	10167.485	9854	10926	58	10407.518	9887	11454	73	10434.904	9792	13222	75	10075.120	9862	10836	66	10401.561	9918	11756	100	10054.870	9894	10648	92	10418.956	9792	13222	81	10069.370	9862	10836	105	10206.210	9791	11223	99	10081.849	9872	11003	67	10101.015	9842	11120	105	10431.828	9872	12346	84
209	103	10194.185	9893	11172	58	10311.138	9890	11485	73	10294.425	9789	11789	75	10059.720	9890	10562	66	10554.167	9904	12274	100	10076.500	9879	10704	92	10330.032	9789	11789	81	10050.136	9890	10562	105	10130.391	9780	11364	99	10194.070	9778	11255	67	10124.358	9866	11017	105	10517.828	9844	12537	84
210	103	10288.320	9828	11890	58	10268.155	9840	10958	73	10304.589	9837	11076	75	10042.427	9878	10495	66	10569.561	9793	11540	100	10082.760	9895	11154	92	10305.945	9837	11076	81	10055.950	9878	10668	105	10190.857	9791	11857	99	10082.333	9698	10853	67	10137.896	9844	10945	105	10405.886	9787	12278	84
211	103	10120.175	9889	11112	58	10404.845	9899	11487	73	10488.973	9760	11824	75	10091.880	9924	10887	66	10408.046	9886	11889	100	10073.340	9796	11040	92	10453.945	9760	11824	81	10092.111	9936	10887	105	10102.647	9845	11088	99	10072.021	9807	11377	67	10059.344	9884	10710	105	10413.096	9803	11973	84
212	103	10160.175	9839	10801	58	10229.862	9833	11168	73	10343.246	9890	11802	75	10080.680	9862	10710	66	10445.833	9861	13258	100	10101.620	9852	11224	92	10324.848	9885	11802	81	10076.444	9862	10710	105	10100.952	9871	11004	99	10072.990	9835	10952	67	10106.881	9918	10802	105	10388.048	9855	11625	84
213	103	10229.505	9869	10942	58	10358.707	9843	11267	73	10291.123	9823	11765	75	10039.653	9882	10657	66	10431.046	9910	11793	100	10139.730	9872	11156	92	10352.685	9823	12609	81	10047.099	9882	10657	105	10035.896	9786	10773	99	10134.646	9821	11086	67	10067.328	9878	10452	105	10400.295	9869	11548	84
214	103	10123.136	9893	11208	58	10306.086	9871	11482	73	10365.438	9839	11741	75	10073.787	9854	10935	66	10453.258	9894	12281	100	10103.270	9866	11091	92	10342.337	9839	11741	81	10095.827	9854	10935	105	10137.409	9838	11529	99	10085.899	9880	11625	67	10143.015	9800	11621	105	10473.942	9553	12734	84
215	103	10142.437	9805	10859	58	10256.482	9894	11383	73	10360.178	9855	11925	75	10040.560	9910	10611	66	10570.758	9775	12210	100	10039.260	9844	10858	92	10383.652	9855	11939	81	10041.976	9910	10611	105	10118.866	9862	11196	99	10048.737	9857	10774	67	10197.328	9828	11437	105	10413.391	9718	12967	84
216	103	10125.291	9876	11069	58	10325.225	9904	11901	73	10405.644	9661	12097	75	10132.014	9884	11173	66	10389.682	9808	11504	100	10010.600	9909	10334	92	10363.511	9661	12097	81	10146.777	9884	11173	105	10137.190	9871	10909	99	10087.475	9762	11315	67	10098.761	9856	10808	105	10391.124	9759	11809	84
217	103	10156.020	9851	11648	58	10192.396	9842	11165	73	10209.932	9911	11195	75	10061.213	9845	10526	66	10382.394	9656	11695	100	10068.700	9843	11088	92	10240.261	9872	11742	81	10061.691	9845	10526	105	10085.457	9854	10983	99	10054.728	9896	11314	67	10081.761	9882	10788	105	10329.248	9777	11688	84
218	103	10187.757	9832	11291	58	10320.931	9898	11751	73	10350.096	9855	12494	75	10106.307	9799	10954	66	10487.833	9811	11870	100	10070.800	9871	11621	92	10315.229	9855	12494	81	10107.704	9799	10954	105	10166.942	9849	11177	99	10088.899	9890	11172	67	10220.358	9894	12050	105	10361.553	9785	11655	84
219	103	10180.650	9832	11121	58	10222.879	9889	11345	73	10566.904	9819	11904	75	10111.866	9845	11294	66	10395.833	9929	11717	100	10128.600	9751	11338	92	10456.913	9819	11904	81	10102.753	9845	11294	105	10060.714	9833	11126	99	10142.697	9880	11629	67	10180.701	9884	12113	105	10208.038	9845	11580	84
220	103	10185.699	9863	11667	58	10441.173	9838	12628	73	10463.739	9771	12032	75	10155.493	9834	11156	66	10479.879	9923	12232	100	10039.780	9892	10778	92	10408.794	9771	12032	81	10153.864	9834	11156	105	10059.457	9835	10904	99	10087.465	9835	10978	67	10176.074	9696	11617	105	10361.295	9876	13881	84
221	103	10136.000	9844	11152	58	10306.982	9807	11219	73	10551.562	9863	12412	75	10100.946	9839	11635	66	10365.272	9929	12517	100	10104.140	9883	10684	92	10504.858	9863	12412	81	10114.271	9839	11635	105	10089.219	9869	11213	99	10097.707	9824	10875	67	10090.701	9846	11851	105	10446.143	9850	12067	84
222	103	10187.311	9883	12164	58	10251.052	9881	11765	73	10570.986	9890	14243	75	10178.974	9871	11120	66	10534.121	9908	11919	100	10133.340	9766	11120	92	10495.445	9877	14243	81	10181.814	9871	11120	105	10044.134	9845	10683	99	10086.414	9830	10721	67	10266.254	9883	11816	105	10365.990	9864	11867	84
223	103	10139.621	9885	11051	58	10179.793	9862	10930	73	10700.904	9922	16339	75	10129.946	9834	10944	66	10422.621	9780	12262	100	10040.750	9877	10830	92	10621.294	9922	16339	81	10130.766	9894	10944	105	10053.086	9862	10694	99	10085.121	9892	10941	67	10096.045	9868	10725	105	10571.543	9767	12440	84
224	103	10160.544	9877	11393	58	10223.845	9895	12301	73	10741.191	9828	13274	75	10125.253	9852	10798	66	10483.606	9910	12350	100	10030.150	9875	10727	92	10638.011	9828	13274	81	10114.901	9852	10798	105	10085.667	9790	11138	99	10103.516	9807	11080	67	10164.313	9852	11468	105	10249.638	9918	11997	84
225	103	10280.301	9869	11795	58	10281.931	9902	11287	73	10818.534	9573	15324	75	10215.480	9868	11312	66	10458.591	9909	11451	100	10073.270	9868	10800	92	10726.858	9573	15324	81	10197.814	9868	11307	105	10065.762	9823	11071	99	10116.899	9831	10836	67	10087.851	9868	11074	105	10327.276	9823	11699	84
226	103	10100.650	9886	11350	58	10336.225	9894	11881	73	10831.205	9806	13127	75	10179.680	9857	11279	66	10520.833	9919	12726	100	10103.730	9843	11061	92	10735.674	9806	13127	81	10202.716	9857	11808	105	10097.876	9868	11199	99	10048.101	9877	10915	67	10080.806	9896	10861	105	10239.553	9832	11027	84
227	103	10170.437	9830	10797	58	10322.362	9812	11520	73	10899.562	9846	14007	75	10154.773	9848	10887	66	10434.758	9693	12216	100	10092.810	9811	10965	92	10775.392	9750	14007	81	10132.729	9848	10875	105	10046.114	9880	10933	99	10173.808	9813	11295	67	10140.194	9853	11382	105	10308.172	9755	11872	84
228	103	10208.116	9850	11209	58	10233.431	9880	11320	73	10583.055	9828	12358	75	10080.267	9853	10762	66	10480.121	9873	13330	100	10046.450	9866	10983	92	10572.805	9828	12358	81	10077.296	9853	10762	105	10110.810	9804	10818	99	10149.435	9884	11008	67	10028.552	9841	10547	105	10277.686	9845	11800	84
229	103	10244.563	9895	11374	58	10150.811	9836	11100	73	10740.603	9786	12694	75	10171.533	9863	11260	66	10422.894	9871	11855	100	10065.600	9898	11021	92	10642.576	9786	12694	81	10169.593	9863	11349	105	10100.790	9815	11630	99	10184.363	9849	11152	67	10129.896	9841	11212	105	10424.172	9874	12497	84
230	103	10165.621	9835	11202	58	10285.982	9791	11772	73	10733.698	9925	12762	75	10213.880	9874	10811	66	10549.379	9956	12066	100	10050.090	9868	10835	92	10627.021	9954	12762	81	10228.630	9874	10811	105	10050.942	9818	11175	99	10216.777	9834	11238	67	10112.701	9853	10851	105	10418.581	9685	12229	84
231	103	10193.010	9807	11355	58	10202.896	9917	11006	73	10699.123	9845	13249	75	10152.333	9810	11242	66	10312.318	9890	11380	100	10013.550	9849	10702	92	10607.695	9845	13249	81	10136.766	9810	11170	105	10095.457	9884	11025	99	10221.565	9850	11558	67	10104.627	9882	10935	105	10265.305	9823	11608	84
232	103	10160.884	9865	11248	58	10291.311	9841	11151	73	10806.521	9899	14428	75	10305.946	9882	12214	66	10522.530	9900	12461	100	10069.500	9889	10798	92	10730.239	9909	14428	81	10333.111	9882	12214	105	10046.800	9858	10716	99	10147.495	9890	11169	67	10078.179	9840	10840	105	10263.972	9828	11829	84
233	103	10127.505	9852	10677	58	10244.086	9884	11036	73	10908.397	9833	14160	75	10349.906	9839	11610	66	10482.394	9911	12418	100	10031.300	9893	10319	92	10768.315	9833	14160	81	10342.271	9839	11610	105	10062.238	9875	10457	99	10160.142	9761	11108	67	10062.463	9859	10677	105	10265.896	9813	11298	84
234	103	10201.680	9841	11452	58	10235.448	9921	11106	73	10842.055	9909	13509	75	10350.747	9753	11522	66	10327.772	9895	11237	100	10042.880	9879	10641	92	10728.348	9905	13509	81	10343.938	9753	11522	105	10069.762	9812	11136	99	10154.586	9871	11569	67	10069.299	9852	10966	105	10296.657	9845	11870	84
235	103	10204.116	9905	11159	58	10285.414	9890	11660	73	11170.041	9918	15139	75	10380.480	9893	11956	66	10313.228	9903	11579	100	10010.130	9887	10454	92	11110.142	9923	15139	81	10332.889	9767	11956	105	10127.333	9843	10709	99	10117.283	9862	11235	67	10073.194	9835	10544	105	10271.276	9843	12090	84
236	103	10149.049	9873	11299	58	10272.534	9825	11045	73	10870.315	9673	14564	75	10319.680	9925	11790	66	10395.363	9864	12409	100	10071.060	9811	10788	92	10838.065	9662	14564	81	10314.136	9919	11790	105	10040.485	9835	10947	99	10262.869	9831	11622	67	10053.149	9895	10672	105	10307.267	9872	11455	84
237	103	10162.311	9820	11682	58	10122.862	9847	10590	73	10956.932	9775	13359	75	10467.894	9889	12049	66	10307.182	9940	11328	100	10069.310	9817	11133	92	10862.044	9775	13359	81	10427.753	9889	12049	105	10028.857	9882	10655	99	10289.495	9755	11578	67	10056.940	9873	10881	105	10363.267	9895	11529	84
238	103	10131.563	9770	11263	58	10228.207	9855	11083	73	10752.712	9699	13187	75	10308.453	9875	11257	66	10402.484	9858	11353	100	10043.750	9894	10560	92	10643.206	9699	13187	81	10316.630	9875	11257	105	10076.333	9866	10633	99	10199.667	9892	12134	67	10212.388	9895	11688	105	10263.515	9873	12037	84
239	103	10264.136	9860	11912	58	10148.673	9890	11148	73	10935.205	9820	13864	75	10275.720	9860	11721	66	10320.137	9852	11328	100	10066.190	9904	10876	92	10837.979	9804	13864	81	10274.531	9903	11721	105	10094.295	9897	11398	99	10129.687	9907	11346	67	10122.717	9852	11557	105	10312.172	9865	12274	84
240	103	10159.505	9795	11342	58	10158.069	9875	10898	73	10922.123	9843	15374	75	10232.253	9782	11385	66	10351.879	9909	11392	100	10064.340	9872	11145	92	10809.108	9843	15374	81	10217.309	9782	11385	105	10053.429	9789	10894	99	10172.758	9811	11182	67	10131.910	9809	11331	105	10134.934	9846	11512	84
241	103	10210.951	9814	10916	58	10317.345	9938	11091	73	10774.466	9846	13428	75	10225.946	9825	10953	66	10214.000	9927	10871	100	10026.870	9914	10490	92	10680.337	9660	13428	81	10223.654	9825	10953	105	10065.609	9830	10848	99	10228.000	9828	10930	67	10104.656	9900	11908	105	10313.638	9931	11808	84
242	103	10182.680	9858	11505	58	10249.155	9905	11119	73	10925.891	9816	15167	75	10216.293	9817	11522	66	10249.363	9846	11373	100	10054.870	9860	10389	92	10786.163	9816	15167	81	10193.013	9817	11522	105	10105.866	9878	11256	99	10190.172	9796	11763	67	10052.358	9881	10737	105	10238.371	9882	11436	84
243	103	10162.922	9879	11538	58	10329.879	9839	11551	73	10728.261	9937	13316	75	10284.040	9774	11346	66	10430.712	9869	13012	100	10062.220	9805	11011	92	10716.576	9876	13316	81	10284.580	9774	11346	105	10045.705	9870	10548	99	10296.979	9642	11693	67	10131.955	9874	11773	105	10169.076	9819	11489	84
244	103	10172.311	9867	11424	58	10286.655	9885	11468	73	10979.068	9905	13735	75	10172.493	9832	11046	66	10324.667	9882	11648	100	10016.990	9869	10494	92	10865.761	9879	13735	81	10154.877	9821	10774	105	10032.942	9862	11001	99	10187.889	9865	10908	67	10130.299	9889	10789	105	10246.467	9828	11091	84
245	103	10107.845	9837	10931	58	10167.500	9852	10826	73	11095.685	9903	14797	75	10279.693	9895	11295	66	10360.970	9901	12156	100	10094.530	9846	11029	92	11005.348	9814	14797	81	10263.197	9895	11295	105	10100.733	9843	11056	99	10183.051	9862	11415	67	10122.940	9752	11199	105	10160.543	9910	11822	84
246	103	10181.116	9855	11104	58	10146.793	9884	11274	73	11005.246	9762	15232	75	10207.040	9893	11512	66	10244.424	9915	10751	100	10026.550	9867	10338	92	10844.065	9762	15232	81	10180.766	9893	11512	105	10100.276	9878	11167	99	10218.849	9841	12275	67	10113.224	9792	11204	105	10177.695	9833	10859	84
247	103	10204.689	9832	10954	58	10225.362	9788	11057	73	10802.863	9880	16667	75	10161.094	9835	11722	66	10358.030	9865	11558	100	10087.490	9879	10997	92	10689.239	9880	16667	81	10147.827	9675	11722	105	10065.848	9877	10759	99	10294.535	9888	11546	67	10148.896	9883	11130	105	10272.676	9857	13559	84
248	103	10202.281	9806	11368	58	10167.759	9913	11000	73	10928.754	9923	14389	75	10139.054	9863	10852	66	10224.106	9803	11675	100	10127.480	9881	11164	92	10763.619	9923	14389	81	10140.481	9863	10852	105	10092.134	9883	11117	99	10320.839	9859	11555	67	10165.478	9853	11249	105	10179.172	9812	11440	84
249	103	10226.029	9777	11457	58	10246.518	9791	11164	73	11026.863	9921	13538	75	10235.906	9840	11424	66	10313.742	9717	11503	100	10083.650	9841	11378	92	10920.076	9932	13538	81	10251.481	9840	11424	105	10157.962	9811	11647	99	10432.182	9802	11871	67	10254.776	9776	11156	105	10132.134	9869	11624	84
250	103	10262.359	9825	11195	58	10196.207	9895	11154	73	10777.055	9907	13267	75	10170.307	9859	11336	66	10391.728	9861	11777	100	10073.700	9871	10619	92	10688.142	9907	13267	81	10139.803	9859	11336	105	10104.980	9892	10731	99	10352.182	9733	11699	67	10154.522	9888	11188	105	10119.743	9808	11184	84
251	103	10230.825	9783	11358	58	10278.845	9892	11295	73	10946.027	9857	17319	75	10292.227	9800	11559	66	10307.879	9904	11323	100	10055.030	9844	10880	92	10886.826	9857	17319	81	10298.333	9800	11559	105	10138.485	9781	11166	99	10682.161	9943	13371	67	10166.194	9815	11997	105	10350.152	9854	12067	84
252	103	10139.233	9885	11001	58	10275.725	9888	10977	73	10962.219	9868	13390	75	10202.920	9859	10911	66	10342.530	9836	11100	100	10058.900	9829	11007	92	10802.348	9903	13390	81	10194.950	9716	10911	105	10224.467	9830	11298	99	10586.556	9649	12341	67	10118.970	9865	11027	105	10284.866	9789	11727	84
253	103	10260.515	9754	12269	58	10161.569	9820	11003	73	11156.712	9736	15342	75	10211.213	9828	11065	66	10319.318	9752	11646	100	10055.090	9874	11105	92	10928.815	9736	15342	81	10203.481	9828	11065	105	10127.686	9861	11355	99	10599.303	9624	13257	67	10116.299	9852	11098	105	10142.172	9892	11370	84
254	103	10301.020	9851	11635	58	10154.552	9905	11015	73	11040.589	9495	13854	75	10203.307	9839	11428	66	10241.091	9859	11539	100	10090.630	9890	10871	92	10933.195	9495	13854	81	10215.630	9839	11428	105	10424.733	9721	12342	99	10558.242	9759	11894	67	10163.627	9905	10852	105	10307.143	9771	12246	84
255	103	10153.835	9816	10993	58	10185.173	9736	10917	73	10781.712	9828	12826	75	10205.906	9881	11129	66	10347.167	9922	11167	100	10054.330	9872	10781	92	10701.718	9828	12826	81	10203.654	9881	11129	105	10219.429	9774	11073	99	10661.344	9724	12901	67	10238.821	9887	11298	105	10125.447	9888	10735	84
256	103	10210.729	9870	11443	58	10248.896	9796	11334	73	10886.836	9936	12710	75	10199.467	9783	11203	66	10266.000	9892	11147	100	10031.850	9877	10679	92	10748.456	9891	12710	81	10216.976	9783	11203	105	10255.667	9875	12082	99	10413.546	9834	11680	67	10281.672	9859	12192	105	10251.143	9845	11930	84
257	103	10163.029	9882	10955	58	10198.155	9894	11171	73	10869.452	9932	12950	75	10283.347	9923	11066	66	10269.016	9831	11310	100	10043.200	9820	11159	92	10817.358	9932	12950	81	10320.148	9911	12225	105	10272.562	9751	11564	99	10582.182	9785	13776	67	10516.746	9783	12864	105	10169.200	9853	11197	84
258	103	10264.029	9850	11975	58	10461.189	9795	11381	73	10618.809	9836	13096	75	10225.307	9850	11282	66	10239.182	9918	11114	100	10050.190	9891	10690	92	10541.989	9836	13096	81	10230.938	9850	11282	105	10321.533	9655	12126	99	10884.242	9890	12722	67	10569.478	9909	13505	105	10191.705	9850	11110	84
259	103	10222.786	9912	11425	58	10400.845	9766	12275	73	10674.904	9767	12639	75	10262.520	9785	11363	66	10334.167	9861	11327	100	10039.360	9887	10717	92	10539.826	9738	12520	81	10301.173	9785	11626	105	10326.229	9791	11823	99	10731.979	9904	13115	67	10408.179	9839	11884	105	10187.114	9833	11737	84
260	103	10176.903	9908	11327	58	10276.362	9771	11286	73	10391.809	9898	11982	75	10257.134	9843	11710	66	10233.000	9835	11464	100	10057.430	9874	10775	92	10386.337	9829	11982	81	10296.296	9843	11710	105	10537.104	9827	11834	99	10872.687	9809	12908	67	10869.701	9921	13790	105	10082.066	9862	11311	84
261	103	10240.524	9781	11523	58	10223.448	9909	11189	73	10193.589	9877	11480	75	10358.866	9916	11265	66	10238.516	9858	11361	100	10066.710	9843	10893	92	10206.924	9877	11480	81	10314.827	9916	11265	105	10351.523	9870	12856	99	10766.889	9814	12594	67	10789.433	9847	13068	105	10062.600	9854	10753	84
262	103	10147.020	9825	10782	58	10235.879	9872	11270	73	10359.356	9786	11787	75	10207.173	9890	11400	66	10159.561	9883	11187	100	10066.930	9843	11000	92	10323.598	9786	11787	81	10200.444	9854	11400	105	10290.743	9831	11725	99	10685.454	9842	13019	67	10442.926	9727	12777	105	10083.143	9911	10910	84
263	103	10194.165	9824	13428	58	10212.655	9901	11265	73	10318.562	9761	12026	75	10163.293	9912	10830	66	10285.121	9875	11784	100	10099.260	9815	11010	92	10308.881	9761	12026	81	10150.396	9912	10830	105	10299.124	9853	11821	99	10622.535	9606	12360	67	10363.970	9789	13228	105	10098.838	9761	11039	84
264	103	10231.505	9798	11513	58	10295.827	9890	11847	73	10271.219	9829	11930	75	10314.014	9823	12021	66	10206.046	9752	11067	100	10087.870	9883	11278	92	10248.968	9811	11930	81	10302.346	9823	11809	105	10461.657	9838	12118	99	10662.586	9797	11947	67	10593.896	9877	13893	105	10092.124	9743	11598	84
265	103	10170.903	9843	11054	58	10149.982	9835	10707	73	10253.370	9836	11554	75	10318.787	9801	11399	66	10119.272	9896	11169	100	10026.810	9899	10691	92	10217.445	9836	11554	81	10306.099	9813	11399	105	10381.914	9919	11858	99	10772.535	9886	12918	67	10656.030	9648	12984	105	10031.038	9828	10820	84
266	103	10250.059	9849	11066	58	10359.121	9868	12051	73	10236.754	9914	11962	75	10254.373	9823	11465	66	10150.879	9892	10624	100	10073.320	9902	11893	92	10235.881	9914	11962	81	10245.716	9823	11465	105	10315.562	9835	11887	99	10835.646	9876	14502	67	10468.985	9919	13196	105	10068.962	9870	11127	84
267	103	10191.602	9866	11069	58	10197.189	9745	11148	73	10480.411	9787	12671	75	10211.094	9847	11323	66	10313.516	9887	11067	100	10090.040	9861	10906	92	10420.305	9787	12671	81	10243.296	9847	11514	105	10384.647	9845	12166	99	10707.151	9902	14197	67	10259.224	9851	11380	105	10091.934	9814	11112	84
268	103	10203.340	9810	11421	58	10324.982	9804	11041	73	10307.232	9861	12038	75	10173.347	9696	11443	66	10307.697	9916	12021	100	10100.780	9903	11062	92	10295.044	9861	12038	81	10215.852	9696	12169	105	10263.257	9799	11593	99	10810.849	9824	13385	67	10641.299	9825	13163	105	10059.020	9888	10827	84
269	103	10237.106	9845	10942	58	10353.931	9880	11333	73	10200.685	9869	11232	75	10234.986	9696	12171	66	10362.894	9858	11433	100	10070.550	9808	11293	92	10194.858	9869	11232	81	10256.111	9696	12171	105	10402.333	9734	12516	99	10650.172	9936	12300	67	10724.851	9812	13517	105	10083.523	9883	10936	84
270	103	10224.894	9870	11346	58	10242.673	9860	11272	73	10388.232	9811	12013	75	10297.627	9846	12884	66	10166.697	9848	10837	100	10050.610	9894	10568	92	10311.805	9811	12013	81	10269.234	9846	12884	105	10243.781	9911	11636	99	10582.576	9944	13044	67	10305.522	9735	11771	105	10060.886	9837	11459	84
271	103	10242.029	9671	12552	58	10233.311	9915	11285	73	10290.739	9889	10943	75	10360.573	9905	11886	66	10144.106	9908	11053	100	10022.580	9907	10765	92	10282.794	9889	11605	81	10335.593	9905	11886	105	10403.010	9875	12706	99	10603.475	9847	12344	67	10264.567	9825	11575	105	10088.371	9813	11161	84
272	103	10247.320	9873	11348	58	10213.569	9884	11415	73	10353.822	9892	12377	75	10406.587	9840	11558	66	10153.197	9853	10952	100	10090.130	9785	11253	92	10309.869	9852	12377	81	10413.987	9840	11558	105	10299.305	9815	11565	99	10806.293	9769	13530	67	10310.328	9663	11332	105	10043.000	9884	10797	84
273	103	10099.845	9869	10754	58	10168.759	9897	11692	73	10393.603	9949	12056	75	10294.054	9824	11035	66	10344.349	9853	11833	100	10069.650	9740	11164	92	10345.815	9786	12056	81	10299.481	9820	11035	105	10230.686	9899	11234	99	10638.384	9825	12076	67	10322.836	9855	12879	105	10053.828	9910	10953	84
274	103	10109.243	9874	11038	58	10327.552	9706	11764	73	10253.041	9910	11150	75	10393.480	9688	11683	66	10132.439	9882	10956	100	10044.700	9853	10709	92	10252.131	9890	11800	81	10377.494	9688	11683	105	10335.752	9679	12058	99	10846.909	9874	13593	67	10610.254	9789	13546	105	10027.409	9861	10504	84
275	103	10185.961	9807	11112	58	10178.518	9896	11445	73	10672.795	9749	12699	75	10426.680	9885	12117	66	10479.516	9771	11918	100	10174.200	9747	11577	92	10606.468	9749	12699	81	10423.358	9885	12117	105	10332.104	9884	12192	99	10589.970	9838	12828	67	10270.522	9879	11469	105	10101.467	9818	11118	84
276	103	10196.262	9845	11651	58	10238.914	9878	11170	73	10369.370	9935	11622	75	10627.373	9607	12614	66	10604.591	9833	13164	100	10071.520	9913	10816	92	10319.011	9888	11622	81	10616.852	9607	12614	105	10456.972	9902	11803	99	10488.323	9771	11788	67	10313.269	9910	11253	105	10035.505	9823	10745	84
277	103	10146.806	9784	11124	58	10214.414	9907	11515	73	10220.548	9831	10989	75	10300.040	9893	11662	66	10540.758	9898	12312	100	10100.770	9854	11290	92	10239.511	9831	11328	81	10296.321	9893	11662	105	10240.162	9760	11387	99	10653.970	9858	12353	67	10466.537	9921	12053	105	10120.210	9914	10922	84
278	103	10289.427	9838	12522	58	10282.655	9840	12219	73	10385.452	9893	11507	75	10299.920	9764	11959	66	10423.500	9907	12408	100	10115.900	9826	10872	92	10329.282	9860	11602	81	10268.358	9764	11959	105	10354.638	9875	12363	99	10539.202	9805	14372	67	10198.239	9846	11922	105	10049.952	9841	10573	84
279	103	10190.767	9858	10991	58	10335.034	9819	11309	73	10218.205	9857	11156	75	10312.293	9840	12156	66	10722.258	9805	12524	100	10128.310	9842	11306	92	10219.521	9867	11156	81	10315.186	9840	12156	105	10367.819	9794	11621	99	10529.808	9794	12587	67	10300.060	9860	11608	105	10114.333	9757	11457	84
280	103	10134.980	9907	10998	58	10236.500	9938	11397	73	10310.150	9824	12303	75	10468.880	9826	11739	66	10573.546	9908	12355	100	10112.330	9857	11336	92	10276.729	9824	12303	81	10485.642	9826	11739	105	10432.324	9707	12334	99	10531.525	9875	12761	67	10399.701	9861	11954	105	10108.896	9814	11002	84
281	103	10228.611	9802	11391	58	10362.189	9882	11889	73	10289.575	9893	12065	75	10318.773	9817	11727	66	10315.561	9954	11609	100	10050.910	9828	10904	92	10283.750	9893	12065	81	10301.877	9817	11552	105	10237.533	9842	11729	99	10730.272	9837	13809	67	10289.030	9901	11199	105	10117.467	9804	11235	84
282	103	10266.719	9858	11721	58	10229.586	9891	11529	73	10481.164	9854	11659	75	10461.347	9853	12141	66	10451.894	9824	12078	100	10032.450	9894	10628	92	10389.500	9844	11659	81	10473.123	9853	11640	105	10270.305	9852	11463	99	10492.656	9838	13101	67	10201.283	9907	11608	105	10054.657	9844	10998	84
283	103	10239.786	9883	11348	58	10215.673	9836	11150	73	10324.109	9891	12733	75	10592.280	9808	12800	66	10472.394	9860	11897	100	10069.490	9885	10851	92	10268.468	9847	12733	81	10616.309	9808	12800	105	10340.800	9815	11768	99	10495.990	9849	13131	67	10219.836	9802	11593	105	10079.172	9755	10693	84
284	103	10208.175	9869	11489	58	10291.189	9929	11694	73	10410.137	9891	11831	75	10788.800	9851	12550	66	10352.894	9671	11773	100	10051.850	9896	10435	92	10403.479	9871	11681	81	10781.259	9851	12550	105	10245.104	9886	12000	99	10491.303	9798	12875	67	10069.000	9874	10828	105	10053.409	9884	10856	84
285	103	10152.573	9854	10983	58	10222.034	9850	11088	73	10350.466	9831	11284	75	10624.960	9779	12531	66	10382.651	9792	11886	100	10108.050	9854	11380	92	10294.163	9831	11188	81	10630.766	9779	12531	105	10318.505	9834	11547	99	10479.435	9882	11743	67	10252.582	9880	11410	105	10116.828	9803	11314	84
286	103	10140.224	9889	11600	58	10208.811	9797	10856	73	10350.370	9771	12708	75	10383.613	9905	11407	66	10257.697	9832	11498	100	10076.960	9837	11176	92	10343.521	9782	12708	81	10382.617	9905	11407	105	10217.447	9878	11801	99	10665.737	9891	12611	67	10280.194	9870	12079	105	10086.952	9874	11194	84
287	103	10199.301	9874	11484	58	10261.086	9848	11217	73	10436.302	9835	12185	75	10702.400	9875	13319	66	10186.137	9844	11706	100	10072.070	9870	11012	92	10357.913	9835	12185	81	10674.519	9770	13319	105	10313.058	9725	11706	99	10349.475	9861	11668	67	10198.179	9858	11530	105	10068.104	9847	10913	84
288	103	10200.699	9849	11446	58	10200.379	9825	10980	73	10526.370	9764	14128	75	10932.360	9794	12265	66	10242.576	9857	11218	100	10086.350	9836	11133	92	10434.413	9764	14128	81	10892.580	9794	12265	105	10196.172	9839	11134	99	10522.798	9856	12416	67	10217.254	9896	11165	105	10043.934	9894	11060	84
289	103	10210.874	9894	10797	58	10331.621	9855	11498	73	10445.164	9819	12338	75	10535.974	9771	12217	66	10272.454	9794	11122	100	10038.370	9878	10705	92	10417.044	9819	12338	81	10510.691	9771	11705	105	10299.924	9892	11865	99	10581.728	9846	13449	67	10318.865	9846	11333	105	10112.114	9889	11345	84
290	103	10143.913	9858	10874	58	10145.018	9904	10942	73	10406.768	9882	11619	75	10820.094	9894	14846	66	10330.424	9846	11860	100	10011.510	9813	10846	92	10389.837	9882	11671	81	10696.383	9894	14846	105	10278.848	9806	11273	99	10357.677	9841	11639	67	10308.567	9815	11088	105	10170.714	9863	11287	84
291	103	10281.311	9810	11704	58	10154.275	9803	10815	73	10310.932	9897	11593	75	10872.493	9997	11956	66	10247.621	9833	11194	100	10090.870	9873	11017	92	10304.098	9897	11593	81	10795.556	9997	11860	105	10355.286	9752	11985	99	10394.070	9849	11538	67	10309.746	9890	11899	105	10080.467	9906	11506	84
292	103	10170.224	9839	11398	58	10195.189	9811	11169	73	10537.027	9853	11823	75	10583.813	9808	12609	66	10292.546	9759	12196	100	10055.350	9884	10669	92	10448.794	9853	11823	81	10570.296	9808	12234	105	10216.581	9824	11068	99	10485.758	9815	12438	67	10285.418	9852	11314	105	10135.638	9871	11442	84
293	103	10152.573	9898	11016	58	10160.259	9909	11392	73	10499.343	9876	12662	75	10548.640	9857	12778	66	10379.318	9855	11456	100	10126.650	9846	11144	92	10404.739	9868	12662	81	10515.148	9855	12778	105	10140.762	9852	11010	99	10408.444	9825	11737	67	10331.164	9852	11698	105	10090.743	9896	11308	84
294	103	10228.738	9800	11388	58	10234.173	9867	11524	73	10443.356	9898	13714	75	10681.827	9917	12361	66	10403.061	9846	11632	100	10087.800	9840	10671	92	10354.294	9898	13714	81	10676.444	9900	12361	105	10141.523	9863	10905	99	10308.777	9838	11921	67	10236.836	9866	11724	105	10201.286	9738	11400	84
295	103	10145.185	9809	12010	58	10120.414	9850	10870	73	10411.274	9879	12536	75	10551.066	9836	11767	66	10172.621	9912	10907	100	10081.390	9898	11075	92	10342.848	9856	12536	81	10500.099	9836	11433	105	10171.381	9751	11724	99	10584.182	9762	14454	67	10202.746	9863	11394	105	10096.048	9849	10955	84
296	103	10175.398	9864	11087	58	10114.534	9837	11092	73	10282.466	9840	11875	75	10596.040	9772	11955	66	10388.454	9829	11770	100	10090.030	9845	11615	92	10264.858	9824	11837	81	10548.136	9772	11955	105	10256.066	9847	11794	99	10543.081	9796	12109	67	10202.463	9747	11394	105	10145.020	9928	10928	84
297	103	10178.563	9769	11585	58	10253.121	9880	11234	73	10236.891	9917	12503	75	10748.866	9978	12604	66	10236.924	9909	11237	100	10039.780	9876	10446	92	10223.608	9917	12503	81	10714.642	9941	12604	105	10194.581	9797	11594	99	10347.777	9666	12397	67	10141.567	9878	11161	105	10130.058	9801	10897	84
298	103	10157.320	9838	11391	58	10160.862	9887	10954	73	10265.041	9813	11127	75	10426.680	9916	11667	66	10334.984	9810	12915	100	10084.350	9875	10748	92	10216.435	9813	11127	81	10425.481	9916	11667	105	10299.876	9863	12079	99	10334.374	9871	12110	67	10296.015	9855	11677	105	10146.838	9877	11612	84
299	103	10169.136	9836	11133	58	10228.931	9916	11135	73	10283.232	9791	11370	75	10388.253	9786	11807	66	10415.697	9886	11743	100	10075.330	9881	10915	92	10284.044	9791	11413	81	10409.852	9786	11807	105	10286.667	9855	11401	99	10580.040	9840	12931	67	10353.597	9788	11796	105	10049.781	9868	11037	84
300	103	10239.340	9882	11543	58	10218.862	9927	11177	73	10350.479	9755	11667	75	10447.813	9767	11686	66	10357.591	9841	11694	100	10093.300	9828	11396	92	10366.142	9755	11667	81	10433.519	9767	11686	105	10144.457	9887	11826	99	10409.424	9870	12921	67	10211.910	9862	11429	105	10088.523	9892	10771	84
301	103	10141.136	9894	11159	58	10138.448	9832	11002	73	10492.109	9866	12006	75	10559.493	9879	11972	66	10347.106	9836	11352	100	10070.650	9823	10651	92	10414.468	9826	12006	81	10532.123	9777	11972	105	10287.952	9697	11785	99	10431.717	9832	12658	67	10195.791	9846	11050	105	10113.657	9897	11108	84
302	103	10210.417	9800	11134	58	10139.586	9866	10998	73	10372.302	9839	11714	75	10604.026	9807	12426	66	10249.030	9887	10883	100	10033.750	9894	10495	92	10306.598	9777	11714	81	10561.444	9807	12426	105	10325.667	9882	11646	99	10490.182	9870	12494	67	10293.135	9815	12379	105	10148.676	9843	11482	84
303	103	10136.592	9854	11262	58	10120.259	9886	10561	73	10368.027	9820	11918	75	10398.320	9772	11669	66	10225.606	9818	11425	100	10069.290	9880	10994	92	10334.544	9820	11918	81	10390.494	9772	11669	105	10129.896	9826	11465	99	10558.161	9860	13161	67	10350.717	9877	11812	105	10094.152	9888	11482	84
304	103	10219.990	9870	11650	58	10151.759	9828	11104	73	10474.850	9870	12363	75	10644.986	9869	14377	66	10156.197	9820	11191	100	10054.770	9892	10561	92	10424.468	9780	12363	81	10670.604	9869	14377	105	10125.543	9843	11002	99	10479.142	9892	12351	67	10295.926	9728	11656	105	10077.505	9843	11187	84
305	103	10201.583	9892	12008	58	10195.431	9921	11385	73	10491.438	9898	12455	75	10339.760	9899	12054	66	10210.879	9819	11364	100	10063.290	9908	10845	92	10416.945	9868	12455	81	10379.642	9899	12054	105	10219.248	9887	11144	99	10484.495	9795	12048	67	10251.269	9822	11451	105	10227.942	9870	11119	84
306	103	10221.845	9811	11062	58	10331.604	9760	12074	73	10327.068	9863	11577	75	10533.667	9790	12281	66	10288.303	9812	11430	100	10081.050	9872	10758	92	10266.902	9863	11368	81	10517.950	9790	12281	105	10115.686	9805	11451	99	10567.414	9916	11614	67	10353.492	9869	12076	105	10095.086	9854	11020	84
307	103	10212.350	9836	11469	58	10067.241	9847	10552	73	10324.370	9900	12240	75	10544.866	9829	12150	66	10169.772	9939	11230	100	10083.460	9836	10854	92	10265.076	9900	12240	81	10521.494	9829	12052	105	10231.238	9900	11348	99	10395.363	9740	12071	67	10284.836	9844	11345	105	10145.371	9765	11507	84
308	103	10178.757	9862	11111	58	10300.689	9900	12293	73	10422.288	9919	12545	75	10462.693	9907	12895	66	10334.016	9883	11823	100	10128.070	9871	11322	92	10352.652	9855	12545	81	10498.457	9907	12895	105	10184.543	9904	11641	99	10287.687	9895	11586	67	10373.985	9807	13483	105	10175.104	9826	11830	84
309	103	10105.796	9845	11090	58	10100.621	9890	10708	73	10369.589	9856	11401	75	10225.760	9885	11697	66	10111.924	9792	10615	100	10059.520	9869	10839	92	10340.913	9831	11468	81	10209.667	9885	11697	105	10141.828	9782	11066	99	10414.576	9796	13887	67	10374.224	9904	12301	105	10147.048	9873	11671	84
310	103	10187.311	9851	11007	58	10160.034	9894	11310	73	10392.973	9829	12586	75	10359.813	9874	11384	66	10273.137	9829	11667	100	10049.530	9908	11322	92	10351.587	9829	12586	81	10335.186	9874	11384	105	10050.314	9732	10607	99	10289.646	9804	11848	67	10379.448	9765	11881	105	10121.477	9881	10725	84
311	103	10277.252	9900	11644	58	10257.793	9871	11671	73	10263.781	9895	11005	75	10336.307	9877	12701	66	10229.637	9765	11643	100	10078.430	9871	10939	92	10226.250	9887	11051	81	10314.531	9877	12701	105	10100.810	9901	11206	99	10108.849	9867	11138	67	10336.060	9907	12105	105	10114.438	9761	11137	84
312	103	10160.437	9866	10901	58	10462.552	9885	12508	73	10276.589	9858	11859	75	10157.360	9873	10834	66	10429.833	9817	11813	100	10072.140	9879	10593	92	10237.761	9858	11859	81	10171.062	9912	10834	105	10105.629	9820	10973	99	10169.444	9804	10852	67	10295.060	9878	11930	105	10247.980	9826	11416	84
313	103	10263.106	9801	11529	58	10300.862	9926	11218	73	10333.562	9870	12585	75	10231.840	9822	11273	66	10507.530	9811	11793	100	10139.800	9800	10964	92	10304.848	9870	12585	81	10222.531	9822	11273	105	10172.857	9829	10898	99	10215.656	9919	11025	67	10342.821	9792	11252	105	10152.629	9879	10823	84
314	103	10192.709	9807	11462	58	10299.362	9859	10944	73	10695.630	9859	12747	75	10127.813	9833	10766	66	10485.212	9902	12257	100	10107.830	9769	11596	92	10590.055	9859	12747	81	10148.111	9833	10851	105	10160.914	9774	11452	99	10198.889	9797	11312	67	10121.642	9835	11027	105	10171.752	9843	11121	84
315	103	10155.621	9864	11096	58	10391.069	9903	11538	73	10452.096	9869	13387	75	10158.507	9861	11566	66	10575.182	9504	13038	100	10120.110	9862	11710	92	10446.032	9869	13387	81	10127.062	9861	11566	105	10082.219	9874	10809	99	10229.546	9854	11143	67	10404.806	9775	12339	105	10285.810	9872	11884	84
316	103	10171.330	9778	11275	58	10400.225	9789	12153	73	10413.562	9886	12623	75	10172.373	9859	11499	66	10648.121	9761	14048	100	10056.620	9852	11006	92	10407.315	9886	12623	81	10157.729	9859	11499	105	10167.609	9727	11708	99	10272.869	9839	11923	67	10226.463	9885	12959	105	10292.647	9745	12055	84
317	103	10247.224	9827	12217	58	10204.759	9908	11396	73	10416.493	9716	12152	75	10257.720	9864	11073	66	10491.379	9854	12164	100	10129.270	9861	11218	92	10346.489	9716	12152	81	10271.296	9864	11327	105	10101.980	9841	10915	99	10126.283	9759	10900	67	10277.567	9930	12582	105	10327.362	9900	11732	84
318	103	10224.097	9852	11349	58	10421.225	9681	11858	73	10696.630	9887	12975	75	10277.840	9904	11447	66	10299.758	9858	11765	100	10136.520	9791	11080	92	10647.902	9855	12975	81	10266.568	9904	11447	105	10130.828	9860	10773	99	10139.101	9889	10890	67	10360.104	9896	11220	105	10489.000	9831	12069	84
319	103	10140.039	9812	10982	58	10164.311	9873	11122	73	10531.644	9784	12218	75	10149.680	9925	11255	66	10478.772	9872	12989	100	10111.390	9858	11302	92	10478.239	9784	12218	81	10147.099	9907	11255	105	10052.924	9873	10656	99	10206.293	9759	11388	67	10230.970	9830	11581	105	10491.980	9849	12925	84
320	103	10202.165	9876	10999	58	10350.052	9870	11662	73	10329.027	9842	12144	75	10300.894	9707	11827	66	10504.621	9895	11675	100	10109.640	9894	11764	92	10312.761	9842	12184	81	10335.407	9707	11827	105	10046.838	9869	10664	99	10202.798	9823	11365	67	10313.060	9919	11647	105	10398.667	9858	12000	84
321	103	10200.271	9883	12592	58	10390.448	9702	11429	73	10811.795	9798	13551	75	10160.187	9900	11134	66	10763.682	9835	12835	100	10100.510	9886	10881	92	10717.348	9798	13551	81	10149.024	9900	11134	105	10249.314	9843	12739	99	10157.858	9902	12146	67	10105.896	9852	10875	105	10620.447	9859	13028	84
322	103	10214.165	9872	12326	58	10304.586	9785	11608	73	10673.261	9896	12540	75	10212.653	9907	11144	66	10655.712	9865	12686	100	10136.260	9823	11000	92	10553.869	9896	12540	81	10221.396	9907	11144	105	10128.886	9907	11006	99	10259.021	9882	12300	67	10096.552	9899	12049	105	10423.409	9876	11991	84
323	103	10320.408	9782	11819	58	10142.311	9783	11053	73	11072.781	9903	13942	75	10127.160	9875	11588	66	10622.470	9664	12462	100	10097.430	9872	11038	92	10959.924	9876	13942	81	10092.247	9875	11144	105	10178.086	9881	11315	99	10118.475	9850	11147	67	10130.224	9877	10904	105	10517.515	9888	12065	84
324	103	10120.932	9874	10809	58	10308.241	9902	11382	73	10812.261	9670	13089	75	10152.373	9828	10926	66	10474.439	9861	11583	100	10069.790	9860	10699	92	10705.011	9670	13089	81	10157.593	9828	10926	105	10241.505	9843	11518	99	10104.021	9839	10969	67	10147.313	9865	11294	105	10421.210	9886	12270	84
325	103	10349.146	9771	11997	58	10270.482	9825	11363	73	10532.425	9868	12065	75	10142.520	9862	11331	66	10624.242	9916	13428	100	10127.760	9782	11353	92	10532.652	9868	12065	81	10157.469	9862	11331	105	10221.276	9901	11556	99	10016.747	9871	10606	67	10107.403	9914	10869	105	10524.980	9877	11927	84
326	103	10227.573	9717	11233	58	10236.086	9876	11353	73	10629.014	9739	11953	75	10222.800	9881	11420	66	10498.516	9944	12200	100	10128.310	9885	11157	92	10599.174	9739	11953	81	10203.604	9860	11420	105	10303.771	9896	12633	99	10134.040	9856	11009	67	10090.313	9829	10863	105	10410.972	9863	12324	84
327	103	10232.621	9838	11055	58	10209.052	9894	11179	73	10706.055	9828	12851	75	10035.840	9879	10589	66	10435.909	9880	11800	100	10053.440	9918	10576	92	10699.337	9828	12851	81	10030.729	9879	10589	105	10080.305	9856	11137	99	10074.384	9880	10762	67	10234.582	9915	11036	105	10439.724	9829	12929	84
328	103	10145.068	9903	11237	58	10282.414	9842	11001	73	10698.822	9912	14225	75	10088.094	9880	11007	66	10438.106	9787	11815	100	10090.600	9863	11006	92	10640.521	9908	14225	81	10072.543	9880	10698	105	10182.200	9852	11367	99	10039.637	9892	10569	67	10198.299	9873	11004	105	10411.429	9909	11780	84
329	103	10284.291	9919	11972	58	10216.466	9932	11372	73	10458.096	9907	11945	75	10041.120	9857	10558	66	10431.728	9862	12762	100	10091.850	9849	10794	92	10452.663	9890	11945	81	10025.037	9857	10558	105	10157.505	9812	11029	99	10099.202	9882	11240	67	10122.761	9802	10642	105	10515.181	9856	13414	84
330	103	10247.738	9783	11338	58	10260.414	9863	11403	73	10434.164	9735	11702	75	10121.613	9870	11223	66	10313.939	9908	11898	100	10080.310	9817	11190	92	10382.924	9735	11702	81	10142.148	9870	11223	105	10044.028	9855	10905	99	10127.242	9839	11096	67	10422.179	9874	12881	105	10270.962	9864	11404	84
331	103	10303.214	9823	11774	58	10161.914	9759	11172	73	10614.191	9933	12754	75	10121.906	9881	11601	66	10271.606	9851	11897	100	10081.420	9877	10840	92	10544.424	9861	12754	81	10096.111	9881	11601	105	10116.724	9866	10858	99	10129.000	9834	11222	67	10292.612	9811	12464	105	10337.114	9833	12431	84
332	103	10259.961	9813	11037	58	10251.173	9892	11100	73	10480.698	9736	11602	75	10062.320	9876	10589	66	10410.303	9834	11912	100	10116.780	9840	11229	92	10448.282	9736	11520	81	10060.753	9884	10589	105	10088.942	9814	11145	99	10090.253	9872	10558	67	10382.463	9844	11793	105	10404.438	9883	11921	84
333	103	10232.592	9804	11501	58	10235.104	9877	11175	73	10479.712	9917	11441	75	10114.373	9839	10700	66	10324.000	9891	11391	100	10057.400	9845	10833	92	10391.674	9917	11441	81	10123.173	9839	10966	105	10087.381	9802	11055	99	10082.707	9810	11058	67	10140.627	9857	11517	105	10285.980	9847	11696	84
334	103	10222.281	9891	11278	58	10111.518	9820	10809	73	10390.822	9852	11554	75	10077.094	9871	10812	66	10289.288	9868	11818	100	10014.810	9875	10854	92	10347.044	9811	11554	81	10077.814	9871	10812	105	10048.904	9850	10808	99	10058.556	9814	11237	67	10456.074	9721	12292	105	10296.781	9822	11525	84
335	103	10314.835	9842	11805	58	10202.362	9878	10954	73	10445.452	9829	11481	75	10033.293	9867	10570	66	10343.121	9793	11453	100	10064.510	9859	10635	92	10418.761	9854	11481	81	10042.420	9867	10570	105	10075.190	9864	11360	99	10081.939	9887	11434	67	10223.746	9855	11173	105	10340.371	9850	12180	84
336	103	10159.815	9820	11467	58	10463.725	9847	12339	73	10608.288	9911	13609	75	10094.760	9862	10765	66	10255.061	9912	11047	100	10132.040	9776	11230	92	10562.435	9911	13609	81	10081.914	9862	10765	105	10111.942	9806	11072	99	10165.909	9783	10824	67	10220.239	9890	11284	105	10295.819	9864	11569	84
337	103	10182.903	9862	11888	58	10211.086	9862	11417	73	10737.836	9928	13497	75	10081.026	9848	10847	66	10146.651	9883	10973	100	10030.640	9890	10367	92	10635.131	9887	13497	81	10090.679	9848	11378	105	10074.076	9875	10687	99	10161.869	9770	11879	67	10276.955	9881	11726	105	10327.752	9792	11694	84
338	103	10183.757	9916	10978	58	10158.931	9870	10784	73	10697.534	9766	13293	75	10173.467	9842	11028	66	10281.439	9898	11127	100	10055.080	9831	10708	92	10649.358	9766	13293	81	10213.186	9842	11093	105	10132.181	9901	11021	99	10055.111	9882	10716	67	10359.344	9810	11632	105	10097.353	9911	10918	84
339	103	10278.243	9864	11961	58	10210.362	9751	10972	73	10961.671	9842	15037	75	10226.267	9755	11151	66	10209.439	9842	11997	100	10026.780	9862	10546	92	10848.652	9891	15037	81	10211.593	9755	10783	105	10064.543	9874	10959	99	10088.010	9872	10970	67	10223.672	9828	11483	105	10302.781	9830	11591	84
340	103	10158.252	9815	11026	58	10194.466	9844	11020	73	10804.302	9704	13097	75	10392.453	9917	11449	66	10258.046	9768	11853	100	10055.950	9898	10990	92	10748.402	9704	13097	81	10360.729	9884	11449	105	10058.181	9893	10826	99	10107.293	9699	12175	67	10269.463	9795	11409	105	10272.267	9884	12632	84
341	103	10222.398	9883	11259	58	10186.431	9829	11103	73	11066.891	9525	16061	75	10226.946	9859	11349	66	10285.318	9863	11192	100	10071.500	9892	10674	92	10934.326	9525	16061	81	10203.481	9859	11349	105	10039.848	9893	11319	99	10219.272	9868	11563	67	10238.687	9899	11612	105	10184.733	9884	11581	84
342	103	10206.340	9887	10863	58	10106.673	9909	10610	73	10881.356	9624	13205	75	10273.160	9772	11417	66	10247.212	9818	11629	100	10064.080	9882	11121	92	10825.021	9624	13205	81	10263.840	9772	11417	105	10113.914	9869	11373	99	10179.313	9845	11045	67	10210.269	9834	11582	105	10156.733	9862	10751	84
343	103	10235.505	9819	11261	58	10158.225	9896	11270	73	10933.397	9851	12671	75	10313.040	9812	11603	66	10253.924	9812	11345	100	10082.180	9856	10936	92	10852.848	9750	12671	81	10287.358	9812	11603	105	10056.714	9887	11072	99	10128.949	9815	11016	67	10204.865	9885	10892	105	10198.248	9855	11231	84
344	103	10215.136	9839	11006	58	10158.811	9856	11225	73	10832.671	9922	15320	75	10288.440	9903	11103	66	10351.318	9896	11658	100	10097.880	9820	10986	92	10714.098	9922	15320	81	10287.000	9903	11103	105	10107.924	9883	10796	99	10248.283	9735	11904	67	10170.717	9836	11279	105	10155.733	9837	11252	84
345	103	10232.408	9877	12077	58	10160.086	9839	11040	73	11095.411	9817	13218	75	10403.507	9880	11906	66	10290.651	9878	11256	100	10040.060	9863	10990	92	11009.500	9784	13218	81	10407.223	9795	11906	105	10086.104	9892	11059	99	10149.202	9796	11029	67	10178.612	9837	11295	105	10223.104	9767	11441	84
346	103	10217.194	9856	10984	58	10177.896	9839	10807	73	10972.739	9914	13742	75	10477.613	9782	12210	66	10341.879	9839	11970	100	10094.640	9886	11156	92	10838.032	9914	13742	81	10455.654	9782	12210	105	10158.657	9829	11084	99	10342.313	9869	11442	67	10184.522	9875	11295	105	10221.800	9784	11545	84
347	103	10217.573	9737	11059	58	10303.793	9814	11031	73	11122.041	9897	16168	75	10426.747	9845	12170	66	10356.742	9866	11623	100	10095.420	9848	11158	92	10961.229	9897	16168	81	10398.580	9845	12137	105	10188.896	9783	11336	99	10338.424	9807	12251	67	10204.463	9641	11906	105	10287.058	9762	11261	84
348	103	10167.262	9844	11356	58	10206.241	9914	11482	73	11194.891	9768	15256	75	10516.946	9927	11970	66	10331.788	9835	11634	100	10047.670	9856	10661	92	11027.163	9768	15256	81	10468.457	9927	11970	105	10187.076	9854	11875	99	10422.070	9903	12576	67	10298.388	9882	12128	105	10330.904	9782	11615	84
349	103	10223.602	9890	11388	58	10318.759	9874	11307	73	10941.411	9888	13447	75	10346.054	9847	11886	66	10150.363	9833	11152	100	10138.380	9714	11647	92	10851.576	9889	13447	81	10313.000	9825	11886	105	10124.495	9821	11457	99	10346.172	9895	12466	67	10222.656	9880	11285	105	10259.152	9877	11808	84
350	103	10234.271	9877	11158	58	10308.259	9841	11701	73	11090.178	9702	14544	75	10412.760	9800	12151	66	10264.651	9926	11529	100	10101.530	9821	10763	92	10976.718	9702	14544	81	10401.926	9800	12151	105	10161.066	9846	11173	99	10365.839	9808	12168	67	10257.299	9826	11297	105	10435.229	9819	12519	84
351	103	10281.029	9865	11595	58	10228.345	9875	10855	73	10967.657	9870	13770	75	10347.773	9840	11531	66	10388.470	9942	11501	100	10105.580	9871	11004	92	10849.479	9881	13770	81	10325.024	9840	11531	105	10081.676	9878	11057	99	10386.111	9807	11455	67	10228.926	9849	11420	105	10275.114	9838	12222	84
352	103	10181.224	9796	11830	58	10141.552	9693	11056	73	11055.850	9947	14914	75	10381.267	9842	11402	66	10435.909	9878	12520	100	10042.820	9864	10800	92	10910.369	9913	14914	81	10392.370	9842	11402	105	10106.790	9788	11192	99	10257.798	9825	11157	67	10273.940	9847	11509	105	10212.419	9866	11240	84
353	103	10250.175	9780	11317	58	10135.914	9824	10825	73	10933.411	9884	13430	75	10480.533	9873	11993	66	10291.424	9809	11599	100	10115.480	9890	11161	92	10833.555	9884	13430	81	10449.568	9873	11993	105	10073.362	9843	10951	99	10162.687	9823	11007	67	10172.508	9790	11226	105	10433.438	9763	12592	84
354	103	10300.524	9735	12263	58	10163.311	9785	11183	73	11000.575	9893	15585	75	10613.693	9834	12041	66	10159.621	9858	11311	100	10068.820	9796	11194	92	10872.979	9893	15585	81	10591.580	9834	12041	105	10076.495	9901	10664	99	10274.556	9816	11530	67	10259.119	9745	11637	105	10284.076	9910	11873	84
355	103	10220.913	9854	11668	58	10231.396	9890	11506	73	11112.356	9856	14676	75	10326.946	9865	11064	66	10267.197	9877	11428	100	10110.860	9867	11475	92	10897.869	9856	14676	81	10332.086	9795	11106	105	10101.952	9853	10928	99	10324.616	9789	11717	67	10251.313	9877	11139	105	10361.952	9779	12189	84
356	103	10196.815	9762	11378	58	10189.482	9854	11602	73	10989.739	9822	14283	75	10418.120	9949	11799	66	10285.833	9881	11536	100	10082.610	9838	10780	92	10893.098	9822	14283	81	10400.766	9949	11799	105	10121.848	9868	11628	99	10368.051	9755	12323	67	10152.060	9907	10801	105	10440.429	9817	11763	84
357	103	10219.456	9887	11335	58	10249.069	9776	11252	73	11181.466	9723	16942	75	10521.253	9760	11881	66	10234.424	9906	11068	100	10045.360	9849	10798	92	10987.674	9723	16942	81	10514.358	9760	11468	105	10149.743	9796	10908	99	10287.040	9838	12022	67	10217.283	9857	11135	105	10473.333	9714	12041	84
358	103	10175.573	9887	11098	58	10266.811	9903	12316	73	10768.232	9784	14051	75	10493.787	9719	11454	66	10315.272	9852	11918	100	10064.240	9821	10841	92	10670.815	9784	14051	81	10444.506	9719	11454	105	10067.190	9867	10580	99	10223.091	9836	11390	67	10151.045	9773	11412	105	10293.762	9858	11310	84
359	103	10324.389	9790	12578	58	10082.862	9807	10831	73	11167.014	9668	15642	75	10440.000	9826	11874	66	10401.424	9597	14089	100	10119.400	9889	11305	92	11032.642	9668	15642	81	10452.013	9826	11874	105	10113.114	9830	11303	99	10311.454	9884	11521	67	10234.717	9866	11810	105	10317.086	9773	11920	84
360	103	10210.689	9831	11149	58	10113.379	9877	10669	73	10869.027	9898	14886	75	10331.693	9856	12666	66	10226.197	9718	11385	100	10088.280	9877	11383	92	10801.631	9898	14886	81	10301.050	9856	12666	105	10075.276	9858	10674	99	10326.505	9829	11373	67	10260.403	9889	10862	105	10361.343	9827	12816	84
361	103	10317.097	9802	11411	58	10119.621	9886	10927	73	10890.603	9867	14415	75	10471.920	9758	13878	66	10235.728	9774	11819	100	10040.690	9902	10410	92	10741.631	9781	14415	81	10437.950	9758	13878	105	10086.714	9847	11594	99	10389.777	9805	13326	67	10255.492	9887	12872	105	10346.353	9846	11878	84
362	103	10232.592	9854	11235	58	10144.018	9871	10748	73	10734.438	9891	12476	75	10497.413	9718	12601	66	10234.272	9926	11377	100	10042.800	9883	10909	92	10631.674	9891	12476	81	10476.642	9718	12601	105	10078.591	9877	10971	99	10271.242	9880	11461	67	10284.836	9841	11881	105	10262.447	9889	11820	84
363	103	10163.941	9859	11200	58	10147.396	9816	10938	73	10630.246	9764	12957	75	10516.333	9886	12807	66	10317.137	9872	12311	100	10047.720	9900	10529	92	10562.892	9764	12957	81	10451.370	9841	12807	105	10127.781	9897	10875	99	10409.818	9837	11532	67	10189.015	9846	11225	105	10296.553	9861	11993	84
364	103	10298.971	9823	12990	58	10118.034	9859	11047	73	10786.274	9860	14143	75	10448.986	9872	11829	66	10258.530	9843	11198	100	10103.510	9892	11106	92	10719.369	9860	14143	81	10404.877	9872	11580	105	10049.353	9843	10679	99	10364.626	9885	11923	67	10355.313	9872	11241	105	10223.276	9894	11887	84
365	103	10189.757	9833	11679	58	10198.827	9809	10957	73	11023.205	9876	12936	75	10276.813	9843	11537	66	10355.546	9895	12182	100	10045.340	9907	10777	92	10835.544	9775	12936	81	10284.987	9843	11537	105	10064.028	9847	11050	99	10393.939	9912	11997	67	10356.418	9903	11697	105	10266.819	9855	11539	84
366	103	10189.505	9840	11572	58	10161.104	9880	10855	73	11089.698	9772	15871	75	10384.827	9863	11313	66	10214.818	9745	11305	100	10098.410	9850	10991	92	10932.968	9772	15871	81	10337.617	9803	11313	105	10178.934	9751	11308	99	10523.869	9707	13037	67	10274.955	9909	12325	105	10374.733	9836	11725	84
367	103	10230.078	9768	11453	58	10240.638	9816	11290	73	11118.137	9814	13701	75	10364.120	9864	11996	66	10214.742	9836	11638	100	10116.300	9800	10928	92	10980.587	9814	13701	81	10358.346	9864	11996	105	10102.924	9870	11742	99	10601.990	9915	12661	67	10349.000	9893	11198	105	10330.724	9868	11710	84
368	103	10255.583	9841	12648	58	10135.621	9851	10843	73	10894.123	9874	12701	75	10560.934	9898	12831	66	10221.909	9820	11287	100	10119.950	9897	11462	92	10774.642	9907	12701	81	10557.691	9809	12831	105	10216.695	9875	11701	99	10724.363	9880	13403	67	10362.060	9801	11507	105	10242.581	9881	11437	84
369	103	10255.961	9863	11973	58	10182.966	9865	11012	73	10875.493	9836	12539	75	10630.146	9851	12485	66	10169.121	9790	11003	100	10120.190	9864	11413	92	10767.108	9836	12539	81	10586.271	9851	12485	105	10155.581	9821	11329	99	10485.182	9712	12555	67	10394.239	9862	11435	105	10297.790	9843	11471	84
370	103	10173.330	9857	11039	58	10238.689	9893	11179	73	11097.425	9881	14360	75	10461.707	9855	11898	66	10160.879	9860	11262	100	10065.930	9862	11230	92	10878.076	9820	14360	81	10423.346	9855	11898	105	10164.447	9877	10810	99	10652.858	9877	13031	67	10255.717	9882	11417	105	10303.134	9868	11915	84
371	103	10190.136	9845	11167	58	10201.155	9800	11478	73	11096.809	9844	14243	75	10502.146	9920	12662	66	10263.303	9906	11085	100	10129.420	9842	11359	92	10946.305	9844	14243	81	10481.741	9888	12662	105	10209.934	9813	11584	99	10684.070	9777	12948	67	10290.060	9923	12114	105	10262.990	9801	11331	84
372	103	10249.281	9846	12133	58	10152.534	9824	11309	73	11256.191	9874	13808	75	10462.813	9896	11878	66	10156.424	9856	11191	100	10038.310	9898	10807	92	11108.294	9834	13808	81	10444.086	9896	11476	105	10299.257	9917	12003	99	10644.990	9586	12689	67	10272.328	9833	11889	105	10341.257	9858	11990	84
373	103	10183.583	9862	11349	58	10229.259	9896	11960	73	10956.123	9795	14092	75	10553.667	9849	12070	66	10272.637	9820	11068	100	10075.410	9882	10594	92	10817.195	9795	14092	81	10531.074	9849	12070	105	10311.219	9865	11901	99	10512.919	9824	13077	67	10233.642	9871	11340	105	10296.980	9874	12042	84
374	103	10287.262	9704	11631	58	10144.811	9916	10855	73	10629.630	9848	12660	75	10406.213	9865	11610	66	10292.954	9895	12611	100	10138.540	9814	10797	92	10575.076	9848	12660	81	10391.396	9865	11610	105	10347.800	9840	12949	99	10751.556	9637	12976	67	10315.492	9781	11610	105	10190.619	9818	10939	84
375	103	10195.087	9798	11220	58	10204.345	9881	11002	73	10785.137	9842	13212	75	10504.227	9682	11839	66	10302.697	9863	11369	100	10083.200	9848	11201	92	10728.555	9842	13212	81	10491.383	9682	11839	105	10266.581	9759	11865	99	10832.728	9914	13143	67	10397.313	9740	12023	105	10269.362	9837	11782	84
376	103	10187.116	9828	11234	58	10151.138	9821	11087	73	10877.575	9920	12540	75	10490.960	9869	11789	66	10268.863	9842	11418	100	10154.670	9806	11396	92	10732.619	9860	12540	81	10433.333	9869	11722	105	10257.438	9904	12000	99	10665.313	9896	13836	67	10370.687	9887	12631	105	10247.676	9769	11003	84
377	103	10252.894	9732	11087	58	10212.518	9923	11128	73	10779.863	9892	12639	75	10602.094	9824	13143	66	10341.454	9849	11685	100	10106.480	9892	11059	92	10766.000	9892	12639	81	10570.407	9824	12454	105	10166.952	9899	11125	99	10756.717	9936	14059	67	10407.179	9886	12068	105	10120.066	9778	11312	84
378	103	10254.106	9838	11311	58	10268.155	9842	11754	73	10446.261	9939	11783	75	10415.880	9918	12371	66	10211.046	9867	10965	100	10157.700	9702	12417	92	10426.000	9898	12016	81	10385.000	9918	11860	105	10357.104	9797	12078	99	10828.939	9906	13207	67	10436.478	9906	13370	105	10181.257	9866	11188	84
379	103	10250.660	9764	12448	58	10253.689	9944	12192	73	10361.904	9843	11536	75	10424.866	9904	11845	66	10320.712	9815	11622	100	10078.260	9897	11173	92	10346.392	9843	11536	81	10432.037	9904	12182	105	10320.114	9884	12081	99	10789.516	9908	13234	67	10370.313	9900	12286	105	10103.609	9913	11241	84
380	103	10256.961	9895	11824	58	10225.621	9892	11372	73	10265.603	9839	11913	75	10289.267	9868	11213	66	10373.258	9926	11381	100	10108.580	9876	10868	92	10265.913	9755	11913	81	10326.864	9932	11693	105	10500.048	9795	11963	99	10976.777	9807	13184	67	11002.119	9862	13632	105	10086.124	9887	10663	84
381	103	10171.941	9870	11147	58	10311.155	9878	12287	73	10272.616	9885	11581	75	10315.347	9898	11353	66	10445.939	9869	11973	100	10086.480	9895	11038	92	10281.032	9885	11811	81	10354.234	9898	11656	105	10401.657	9875	11580	99	10963.728	9689	14144	67	10837.522	9975	13756	105	10118.638	9850	11123	84
382	103	10199.068	9848	11589	58	10289.725	9813	11420	73	10334.945	9900	11511	75	10449.960	9884	12490	66	10300.546	9880	11465	100	10064.560	9880	10750	92	10320.185	9867	11511	81	10441.333	9884	12490	105	10389.219	9917	12515	99	10763.930	9893	13694	67	10465.090	9891	11870	105	10041.400	9871	10935	84
383	103	10246.049	9813	11446	58	10228.500	9890	10916	73	10286.603	9855	11719	75	10299.854	9865	11858	66	10189.454	9811	11326	100	10047.210	9845	10922	92	10289.445	9728	12542	81	10304.864	9865	11858	105	10415.391	9760	13417	99	10821.000	9898	13723	67	10937.940	9850	13647	105	10102.686	9823	11032	84
384	103	10277.845	9842	11553	58	10229.811	9883	11879	73	10274.397	9875	12065	75	10577.440	9848	12979	66	10328.470	9870	11441	100	10029.070	9865	10938	92	10225.261	9872	12065	81	10570.259	9848	12979	105	10253.267	9893	11536	99	10787.939	9941	13456	67	10524.463	9812	12211	105	10038.134	9837	10830	84
385	103	10329.320	9843	11618	58	10154.379	9837	11287	73	10357.123	9865	12905	75	10429.920	9882	12563	66	10312.954	9815	11242	100	10093.230	9881	10700	92	10283.456	9865	12905	81	10435.346	9882	12563	105	10498.667	9892	12500	99	10599.101	9812	12810	67	10559.955	9715	12304	105	10007.362	9899	10460	84
386	103	10175.165	9872	10996	58	10198.379	9832	11380	73	10200.384	9851	11024	75	10356.467	9672	12532	66	10348.863	9859	11306	100	10106.380	9854	10928	92	10209.152	9851	11679	81	10337.716	9672	12532	105	10360.438	9768	12032	99	10765.979	9960	12954	67	10613.418	9693	14919	105	10045.781	9864	10589	84
387	103	10250.757	9899	11779	58	10127.673	9879	11087	73	10263.932	9901	11376	75	10184.213	9808	11213	66	10237.349	9811	11131	100	10048.750	9881	10774	92	10221.956	9901	11969	81	10201.358	9808	11213	105	10477.562	9881	12018	99	10818.858	9866	12508	67	10838.821	9816	14214	105	10022.324	9892	10442	84
388	103	10347.049	9813	12315	58	10248.121	9864	11471	73	10151.959	9869	11173	75	10306.627	9848	11692	66	10331.151	9876	11569	100	10125.300	9877	11211	92	10196.913	9801	11462	81	10315.741	9848	11692	105	10433.942	9881	13453	99	10982.081	9789	13636	67	10783.642	9912	13636	105	10091.200	9899	11200	84
389	103	10230.049	9868	11319	58	10162.275	9871	11529	73	10182.836	9886	11636	75	10244.693	9874	11158	66	10191.561	9842	11051	100	10066.620	9845	10786	92	10191.521	9833	11849	81	10240.000	9874	11158	105	10516.657	9922	12406	99	10911.192	10001	14039	67	10800.985	9867	12543	105	10010.200	9865	10667	84
390	103	10246.961	9865	11860	58	10237.500	9844	11150	73	10177.055	9761	11737	75	10267.106	9796	12633	66	10227.682	9890	11082	100	10083.030	9864	11443	92	10209.218	9761	11737	81	10279.580	9810	11478	105	10489.724	9763	12264	99	10846.707	9803	13289	67	10777.508	9815	14857	105	10045.705	9870	10868	84
391	103	10195.719	9847	11416	58	10152.931	9878	11123	73	10245.918	9865	12333	75	10375.587	9689	11678	66	10284.318	9767	11712	100	10105.430	9832	10788	92	10254.402	9865	12333	81	10345.407	9689	11678	105	10496.914	9737	12408	99	10898.637	9859	13238	67	10390.970	9850	12864	105	10027.523	9898	10871	84
392	103	10200.854	9843	10819	58	10195.845	9851	11526	73	10243.698	9795	11111	75	10282.667	9869	11071	66	10197.500	9872	11073	100	10099.740	9867	10962	92	10253.848	9795	11111	81	10255.729	9869	11071	105	10303.419	9832	11862	99	10794.333	9901	14582	67	10747.806	9918	14559	105	10060.219	9852	10975	84
393	103	10313.621	9811	12738	58	10198.466	9862	11678	73	10160.739	9866	11251	75	10380.080	9883	11819	66	10339.530	9845	11289	100	10111.050	9858	11398	92	10164.848	9866	12152	81	10393.309	9883	11819	105	10510.066	9892	12302	99	10942.121	9958	13397	67	10983.821	9909	14766	105	10033.485	9886	11461	84
394	103	10236.699	9777	11009	58	10245.345	9825	11449	73	10223.219	9872	12543	75	10657.146	9848	12228	66	10309.137	9875	11393	100	10126.110	9868	11139	92	10227.881	9872	12543	81	10617.148	9848	12228	105	10244.647	9790	11889	99	10610.909	9744	13245	67	10472.209	9892	11620	105	10048.257	9814	11112	84
395	103	10159.495	9838	11641	58	10253.534	9850	11706	73	10374.096	9782	12163	75	10791.894	9998	13181	66	10188.909	9870	10868	100	10065.410	9777	10960	92	10309.032	9782	12163	81	10804.593	9949	13181	105	10316.333	9875	11540	99	10716.889	9909	12564	67	10484.791	9849	13067	105	10155.495	9845	11759	84
396	103	10264.776	9855	11165	58	10115.052	9845	10961	73	10219.055	9876	11035	75	10669.347	9903	12340	66	10291.576	9887	11897	100	10033.250	9879	10546	92	10192.044	9876	11035	81	10695.370	9897	12340	105	10360.667	9797	12314	99	10810.979	9923	14102	67	10881.761	9766	14300	105	10082.495	9867	11465	84
397	103	10231.611	9871	11977	58	10193.862	9815	10996	73	10152.356	9733	11128	75	10965.014	9929	14326	66	10305.349	9927	11181	100	10130.530	9838	11078	92	10168.456	9733	11128	81	10933.234	9904	14326	105	10399.257	9905	12338	99	11002.879	9692	13493	67	10505.656	9313	12961	105	10110.058	9777	11143	84
398	103	10272.146	9798	11692	58	10189.018	9841	11408	73	10170.521	9870	10790	75	10670.080	9810	12624	66	10270.530	9843	11083	100	10103.830	9887	11041	92	10147.456	9762	10879	81	10627.963	9810	12624	105	10384.972	9864	12358	99	11056.889	9867	14291	67	10583.567	9918	11885	105	10044.409	9827	10959	84
399	103	10147.680	9823	11041	58	10298.069	9809	11401	73	10182.973	9845	12039	75	10672.667	9794	12700	66	10321.546	9862	12032	100	10035.920	9866	10551	92	10216.195	9845	12039	81	10700.247	9794	12700	105	10395.162	9845	12435	99	10885.172	9776	13217	67	10776.448	9953	13840	105	10030.752	9892	10596	84
400	103	10189.291	9882	11084	58	10201.259	9929	11765	73	10272.178	9861	11608	75	10750.693	9910	13125	66	10307.409	9857	11774	100	10047.430	9884	10615	92	10221.261	9861	11608	81	10736.210	9900	13125	105	10390.591	9756	11924	99	10555.475	9864	11813	67	10286.164	9851	11356	105	10080.400	9878	10977	84
401	103	10206.913	9908	11181	58	10130.966	9905	10823	73	10226.452	9881	11363	75	10670.080	9878	12330	66	10302.909	9812	11799	100	10094.420	9818	11278	92	10223.935	9881	11720	81	10650.950	9878	12330	105	10387.828	9732	12499	99	10471.384	9737	13855	67	10543.328	9880	12879	105	10041.210	9875	10733	84
402	103	10207.534	9725	11433	58	10328.275	9839	11180	73	10354.630	9790	12460	75	10536.453	9851	11717	66	10355.833	9871	11502	100	10079.820	9850	11054	92	10324.935	9790	12460	81	10525.519	9851	11717	105	10342.866	9832	11796	99	10654.798	9896	13411	67	10523.074	9783	12498	105	10050.485	9858	10522	84
403	103	10225.922	9805	12969	58	10238.259	9878	11599	73	10301.891	9800	11507	75	10818.653	9902	12914	66	10210.909	9878	11018	100	10053.700	9811	10934	92	10257.924	9800	11507	81	10797.630	9892	12914	105	10282.667	9896	11867	99	10576.384	9768	12578	67	10469.865	9849	12255	105	10034.553	9887	10882	84
404	103	10283.233	9872	11877	58	10141.052	9901	11174	73	10308.055	9804	11897	75	10648.693	9752	12621	66	10254.394	9815	11729	100	10061.540	9881	11304	92	10279.032	9804	11897	81	10660.691	9752	12621	105	10346.409	9800	11863	99	10596.930	9837	13651	67	10435.418	9781	11687	105	10048.286	9831	10676	84
405	103	10137.252	9864	11149	58	10191.069	9877	10979	73	10227.754	9798	11661	75	10850.000	9855	12390	66	10204.894	9900	11249	100	10131.590	9830	11573	92	10233.131	9798	11661	81	10855.506	9855	12390	105	10381.162	9863	12389	99	10781.384	9865	12526	67	10590.179	9871	12931	105	10047.886	9848	10789	84
406	103	10210.020	9773	11062	58	10161.086	9903	11138	73	10199.603	9821	11285	75	10517.507	9871	12718	66	10191.046	9844	11163	100	10027.170	9878	10640	92	10172.337	9821	11285	81	10513.024	9871	12572	105	10310.391	9887	11558	99	10417.606	9830	12448	67	10311.433	9919	12507	105	10096.638	9817	10780	84
407	103	10240.738	9741	11402	58	10111.052	9859	10703	73	10149.589	9871	11926	75	10649.040	9849	12135	66	10181.228	9827	10956	100	10027.310	9833	10433	92	10153.032	9871	11926	81	10626.062	9849	12135	105	10322.000	9779	11941	99	10440.535	9757	11519	67	10271.388	9820	11674	105	10026.838	9871	10704	84
408	103	10304.806	9773	11749	58	10119.621	9898	10811	73	10138.205	9904	11498	75	10651.667	9768	12951	66	10296.212	9830	11837	100	10116.100	9749	11621	92	10135.913	9904	11498	81	10644.617	9782	12951	105	10428.609	9774	12012	99	10468.131	9862	12502	67	10508.612	9818	12167	105	10037.219	9894	11051	84
409	103	10128.884	9858	10655	58	10174.966	9878	10908	73	10161.945	9824	10994	75	10692.120	9871	13033	66	10261.212	9861	11193	100	10043.600	9880	10851	92	10140.729	9824	10994	81	10661.050	9871	13033	105	10356.295	9896	11746	99	10459.253	9882	12542	67	10246.881	9820	12185	105	10048.781	9892	10886	84
410	103	10207.932	9843	11050	58	10208.396	9771	12167	73	10145.644	9797	11084	75	10944.253	9605	13538	66	10248.728	9859	11060	100	10070.620	9869	10862	92	10154.718	9797	11084	81	10906.186	9605	13538	105	10284.134	9715	11524	99	10568.021	9923	13548	67	10297.970	9808	11234	105	10032.676	9886	11162	84
411	103	10276.660	9759	11409	58	10203.534	9843	11189	73	10234.795	9867	11139	75	10826.280	9892	13032	66	10308.667	9855	11743	100	10019.200	9851	10345	92	10238.652	9867	11171	81	10835.519	9892	13032	105	10332.400	9806	12580	99	10646.949	9900	12599	67	10248.179	9906	13771	105	10058.600	9830	10758	84
412	103	10215.505	9814	11808	58	10265.121	9782	11230	73	10107.123	9866	11193	75	10774.467	9922	12545	66	10249.894	9916	12085	100	10162.760	9793	11351	92	10114.065	9866	11193	81	10767.420	9922	12545	105	10265.629	9840	11921	99	10682.030	9830	12231	67	10391.926	9807	11824	105	10070.257	9906	10857	84
413	103	10187.165	9774	11125	58	10363.569	9921	11739	73	10067.671	9885	10604	75	10769.840	9875	14865	66	10220.728	9879	11801	100	10036.700	9882	10812	92	10090.511	9885	10822	81	10727.543	9863	14865	105	10324.934	9898	11501	99	10361.505	9900	12518	67	10325.313	9756	11535	105	10084.638	9883	10892	84
414	103	10186.689	9850	11595	58	10070.189	9866	11202	73	10454.096	9810	12274	75	10394.094	9879	11548	66	10547.212	9872	12555	100	10076.490	9824	10737	92	10374.218	9810	12274	81	10397.729	9879	11548	105	10377.162	9817	12662	99	10643.374	9875	13269	67	10378.418	9875	12053	105	10019.857	9887	10608	84
415	103	10260.252	9846	10932	58	10133.000	9843	11146	73	10276.575	9903	11583	75	10651.493	9916	12307	66	10484.530	9860	11681	100	10067.440	9904	10627	92	10258.402	9836	11583	81	10653.864	9916	12307	105	10333.381	9865	11828	99	10497.899	9919	11777	67	10263.701	9903	11715	105	10111.581	9888	11355	84
416	103	10259.709	9871	11292	58	10125.345	9864	11148	73	10255.575	9793	11736	75	10285.080	9788	11118	66	10296.182	9875	12213	100	10195.080	9832	11371	92	10234.392	9793	11659	81	10285.074	9788	11118	105	10254.934	9816	11615	99	10464.091	9731	12095	67	10474.731	9907	11805	105	10067.409	9837	11056	84
417	103	10153.126	9808	11015	58	10184.500	9892	11373	73	10342.452	9903	12290	75	10550.507	9796	12754	66	10437.970	9815	11678	100	10075.150	9789	11096	92	10302.239	9903	12290	81	10556.556	9796	12754	105	10193.942	9852	11387	99	10542.161	9891	11984	67	10307.328	9829	11367	105	10075.581	9804	10919	84
418	103	10290.980	9795	11314	58	10048.104	9891	10364	73	10296.698	9873	11793	75	10486.373	9910	11670	66	10376.258	9627	12028	100	10068.610	9881	10562	92	10264.521	9881	11793	81	10475.630	9961	11670	105	10250.485	9857	11639	99	10557.828	9933	12797	67	10378.060	9662	13053	105	10090.980	9817	10679	84
419	103	10117.059	9868	11040	58	10136.414	9859	10853	73	10496.068	9792	12056	75	10598.974	9924	12207	66	10300.576	9848	11131	100	10073.370	9915	11047	92	10410.815	9759	12056	81	10549.777	9924	12207	105	10259.190	9910	11601	99	10266.656	9756	11694	67	10258.821	9797	12371	105	10108.819	9842	10975	84
420	103	10234.059	9800	11583	58	10313.138	9848	11357	73	10506.164	9746	13005	75	10276.480	9865	11156	66	10355.546	9793	11904	100	10031.730	9857	10797	92	10425.055	9746	13005	81	10265.247	9865	11158	105	10286.934	9834	11542	99	10540.728	9837	12109	67	10504.597	9870	12156	105	10032.952	9837	10830	84
421	103	10212.515	9877	11093	58	10147.173	9899	11128	73	10391.685	9816	12089	75	10459.387	9824	11588	66	10306.046	9862	12396	100	10055.490	9827	10876	92	10364.479	9816	12089	81	10413.160	9824	11588	105	10194.333	9851	11350	99	10443.960	9875	11685	67	10491.030	9901	14837	105	10030.257	9862	11331	84
422	103	10156.155	9890	11137	58	10267.138	9839	11319	73	10265.739	9733	11901	75	10395.507	9747	11647	66	10215.833	9794	11405	100	10068.880	9871	11186	92	10232.935	9733	11901	81	10410.704	9747	11647	105	10221.810	9863	11230	99	10366.081	9855	11713	67	10433.656	9884	12113	105	10030.733	9871	10638	84
423	103	10207.611	9811	11395	58	10116.534	9870	11062	73	10587.411	9843	12753	75	10301.320	9845	12146	66	10226.909	9902	10953	100	10076.870	9880	11099	92	10488.892	9843	12753	81	10253.827	9845	11463	105	10166.571	9833	11530	99	10543.333	9869	12176	67	10346.851	9807	11477	105	10028.295	9890	10954	84
424	103	10218.068	9848	11673	58	10250.173	9838	11396	73	10596.863	9838	12380	75	10124.453	9782	10692	66	10237.637	9739	10877	100	10026.320	9821	10744	92	10532.032	9838	12380	81	10184.506	9782	11158	105	10319.695	9698	11638	99	10631.495	9921	13100	67	10415.537	9719	12738	105	10040.828	9867	10619	84
425	103	10208.029	9719	12364	58	10181.982	9857	11282	73	10834.205	9707	14311	75	10245.986	9875	11233	66	10553.939	9774	12452	100	10055.670	9816	11047	92	10762.044	9707	14311	81	10264.444	9875	11274	105	10286.733	9819	12185	99	10583.979	9885	12852	67	10411.687	9819	12365	105	10154.657	9870	11228	84
426	103	10165.544	9825	11580	58	10149.982	9831	11239	73	10699.082	9946	12135	75	10339.707	9869	12736	66	10324.924	9924	11219	100	10074.960	9880	10908	92	10652.305	9902	12135	81	10317.963	9869	12736	105	10340.467	9834	11692	99	10518.172	9877	12119	67	10431.448	9940	12346	105	10137.172	9834	11179	84
427	103	10212.776	9783	11449	58	10156.621	9880	10675	73	10648.959	9992	11736	75	10340.120	9867	11748	66	10265.091	9760	11308	100	10107.280	9837	11080	92	10558.142	9826	11736	81	10343.790	9867	11748	105	10404.210	9772	12115	99	10577.919	9924	13183	67	10467.746	9927	13343	105	10072.952	9837	11089	84
428	103	10183.864	9825	12094	58	10212.225	9842	11224	73	10710.850	9830	13077	75	10348.307	9853	12799	66	10146.576	9835	11245	100	10120.250	9833	11187	92	10581.739	9830	13077	81	10344.186	9768	12799	105	10383.429	9901	11728	99	10649.930	9924	14422	67	10566.254	9882	12997	105	10131.515	9875	11817	84
429	103	10215.485	9827	11235	58	10128.982	9869	11098	73	10478.726	9928	12198	75	10749.026	9959	12560	66	11020.151	9925	14939	100	10176.320	9894	11725	92	10438.718	9876	12198	81	10703.024	9951	12560	105	10637.523	9867	12159	99	10790.424	9743	13847	67	10155.970	9890	10977	105	10141.134	9880	11410	84
430	103	10197.815	9901	11744	58	10355.638	9862	11432	73	10545.000	9883	12355	75	10412.333	9755	13420	66	10550.409	9916	11785	100	10121.200	9843	10941	92	10493.065	9883	12355	81	10354.432	9755	12560	105	10433.686	9825	11940	99	10709.758	9907	13574	67	10543.656	9831	11808	105	10181.952	9855	11183	84
431	103	10187.262	9795	10972	58	10164.000	9920	11217	73	10478.836	9925	12066	75	10362.146	9742	12826	66	10484.167	9675	12888	100	10120.710	9873	11142	92	10404.271	9882	12066	81	10342.889	9742	12826	105	10548.553	9859	12579	99	10833.444	9875	12863	67	10637.194	9885	11566	105	10140.409	9781	11982	84
432	103	10204.379	9839	11401	58	10211.207	9786	12538	73	10465.575	9885	13093	75	10284.347	9856	12155	66	10538.349	9833	12980	100	10102.660	9847	10969	92	10372.913	9885	11910	81	10255.481	9856	12155	105	10361.876	9851	11493	99	10641.172	9876	12748	67	10540.418	9637	12836	105	10081.962	9892	10809	84
433	103	10251.670	9885	11189	58	10190.034	9877	10834	73	10191.959	9731	11072	75	10146.080	9890	11828	66	10537.379	9673	12058	100	10098.890	9890	11155	92	10198.587	9788	11157	81	10159.642	9890	11828	105	10696.515	9681	13816	99	10975.777	9904	14157	67	11091.791	9800	14869	105	10070.362	9918	10931	84
434	103	10222.961	9819	11807	58	10215.069	9834	11169	73	10356.795	9862	11929	75	10322.906	9833	11414	66	10357.349	9795	11533	100	10042.900	9880	10700	92	10303.642	9862	11929	81	10300.333	9833	11743	105	10436.190	9846	12528	99	10764.808	9740	13028	67	10531.313	9880	12768	105	10015.733	9808	10603	84
435	103	10251.281	9876	11322	58	10104.362	9875	11156	73	10372.315	9864	12193	75	10346.773	9781	11291	66	10428.954	9855	11578	100	10076.760	9873	11137	92	10300.815	9864	12193	81	10342.803	9781	11490	105	10473.800	9920	12050	99	11064.919	9932	14294	67	10557.881	9830	13881	105	10072.286	9873	10814	84
436	103	10340.554	9779	11258	58	10179.414	9854	10808	73	10146.712	9906	11400	75	10222.800	9819	10760	66	10396.272	9878	13034	100	10126.470	9907	12085	92	10113.142	9906	11400	81	10208.148	9819	10760	105	10586.267	9889	13100	99	10732.728	9884	13821	67	10843.269	9932	13254	105	10039.543	9880	10664	84
437	103	10272.806	9855	11245	58	10150.638	9857	11367	73	10213.055	9848	11303	75	10230.573	9883	11744	66	10330.546	9826	11456	100	10091.320	9849	11030	92	10185.979	9854	11066	81	10270.050	9900	11744	105	10525.962	9903	12502	99	10944.525	9858	13765	67	10738.597	9925	13401	105	10072.467	9845	10649	84
438	103	10269.049	9841	11407	58	10259.259	9876	11294	73	10207.822	9892	11917	75	10307.906	9842	11754	66	10515.803	9948	11898	100	10101.600	9858	11429	92	10143.076	9869	11917	81	10289.481	9842	11754	105	10488.581	9850	12766	99	10595.758	9894	12485	67	10552.970	9871	12682	105	10081.324	9874	10687	84
439	103	10306.874	9840	11370	58	10123.466	9849	11088	73	10156.945	9902	11106	75	10355.080	9818	11656	66	10241.228	9766	12014	100	10034.100	9884	10585	92	10124.989	9894	10777	81	10354.704	9818	11656	105	10630.609	9873	12616	99	10558.293	9830	12531	67	10670.373	9707	15297	105	10077.848	9819	11149	84
440	103	10295.894	9748	11301	58	10285.431	9855	11178	73	10177.150	9881	11140	75	10353.573	9896	11392	66	10406.742	9902	11871	100	10041.720	9893	10699	92	10176.402	9873	11140	81	10342.346	9896	11392	105	10640.724	9901	12184	99	10815.444	9875	13298	67	11058.269	9827	16197	105	10023.848	9822	10725	84
441	103	10200.185	9817	11434	58	10273.586	9870	11255	73	10150.014	9833	10936	75	10205.667	9772	10920	66	10347.182	9833	11390	100	10051.880	9915	10795	92	10161.706	9833	10936	81	10223.803	9772	10942	105	10518.314	9869	12485	99	10857.919	9817	13405	67	10986.791	9892	13721	105	10071.058	9838	10825	84
442	103	10185.204	9885	11715	58	10281.569	9871	11403	73	10088.055	9843	10747	75	10534.934	9890	11679	66	10249.030	9865	11921	100	10091.090	9847	11066	92	10110.565	9843	11192	81	10510.877	9901	11679	105	10483.515	9832	12432	99	10698.879	9767	13010	67	10319.746	9881	12442	105	10050.562	9879	10434	84
443	103	10236.524	9827	10977	58	10204.655	9810	11026	73	10135.000	9868	10838	75	10418.373	9860	12060	66	10216.758	9752	11053	100	10018.880	9880	10518	92	10129.848	9868	10838	81	10438.333	9860	12060	105	10535.980	9875	12327	99	10601.040	9853	12736	67	10392.015	9874	12039	105	10141.400	9873	11126	84
444	103	10343.136	9702	11669	58	10232.655	9810	11358	73	10140.479	9653	11806	75	10340.094	9863	11386	66	10313.076	9912	13910	100	10033.240	9756	10755	92	10133.369	9653	11806	81	10359.259	9863	11949	105	10596.848	9889	13175	99	10713.687	9903	12421	67	11136.970	9896	13762	105	10045.096	9867	10871	84
445	103	10261.068	9842	11506	58	10228.138	9844	11011	73	10185.562	9884	11970	75	10449.413	9796	12638	66	10220.772	9835	11198	100	10090.220	9878	10716	92	10146.456	9885	11970	81	10419.691	9796	12638	105	10463.314	9812	11709	99	10643.586	9961	12959	67	10350.896	9850	12381	105	10128.695	9836	11586	84
446	103	10283.446	9836	11352	58	10106.673	9869	11707	73	10098.698	9892	11181	75	10559.240	9877	11731	66	10294.409	9864	11465	100	10102.950	9847	10884	92	10102.913	9892	11181	81	10573.827	9857	11731	105	10693.076	9768	13321	99	10591.495	9867	13119	67	10437.030	9758	12176	105	10046.990	9854	10558	84
447	103	10357.194	9827	12849	58	10148.345	9860	11134	73	10115.232	9895	11069	75	10324.120	9821	11407	66	10386.258	9892	12293	100	10039.300	9868	10991	92	10090.305	9895	10945	81	10358.024	9821	11407	105	10580.972	9938	13764	99	10899.151	9895	16920	67	10860.328	9807	14555	105	10066.409	9880	10694	84
448	103	10244.224	9815	11467	58	10108.862	9907	11058	73	10189.698	9853	10982	75	10669.960	9837	12170	66	10363.258	9909	11804	100	10086.780	9828	10786	92	10167.761	9853	10982	81	10643.753	9802	12170	105	10578.904	9803	13583	99	10546.919	9812	13250	67	10661.537	9893	13247	105	10079.914	9876	11103	84
449	103	10178.602	9782	11191	58	10208.225	9925	11046	73	10238.397	9790	11751	75	10632.934	9772	13235	66	10265.379	9863	11406	100	10044.970	9875	10846	92	10196.685	9790	11751	81	10617.840	9772	13235	105	10534.324	9849	12562	99	10862.858	9954	12774	67	10622.149	9730	13466	105	10052.838	9874	10784	84
450	103	10207.932	9852	11397	58	10178.155	9868	11085	73	10128.754	9864	10936	75	10653.000	9820	14431	66	10311.758	9757	11493	100	10050.800	9843	10793	92	10121.305	9864	10936	81	10629.519	9820	12394	105	10465.705	9807	11792	99	10908.939	9888	13258	67	11041.851	9976	13969	105	10079.972	9870	11444	84
451	103	10249.544	9821	11440	58	10193.155	9865	11044	73	10145.575	9723	10960	75	10486.800	9958	12113	66	10323.363	9871	12147	100	10082.960	9849	11104	92	10122.913	9723	10974	81	10486.617	9958	12113	105	10459.314	9876	13838	99	10597.444	9912	12175	67	10589.821	9919	14271	105	10026.562	9856	10795	84
452	103	10221.495	9875	11453	58	10099.896	9877	10716	73	10168.575	9855	11205	75	10649.986	9884	12069	66	10278.697	9881	11814	100	10113.770	9842	11309	92	10142.011	9855	11205	81	10662.346	9884	12069	105	10425.143	9816	12115	99	10597.232	9698	12495	67	10477.865	9783	12190	105	10004.134	9889	10552	84
453	103	10228.563	9836	12002	58	10169.259	9887	10908	73	10177.836	9887	11426	75	10609.787	9753	11947	66	10187.546	9894	11166	100	10092.560	9883	11366	92	10188.511	9862	11426	81	10596.333	9753	11915	105	10559.086	9866	13062	99	10470.990	9852	12501	67	10424.552	9784	12040	105	10110.924	9832	11025	84
454	103	10163.534	9881	11352	58	10214.896	9811	11074	73	10007.384	9895	11029	75	10523.587	9810	11884	66	10352.970	9793	12792	100	10063.260	9855	10965	92	10033.815	9881	10743	81	10497.926	9722	11884	105	10283.134	9921	12511	99	10532.040	9927	12368	67	10849.836	9888	14782	105	10124.828	9886	10967	84
455	103	10217.611	9851	11167	58	10110.448	9885	11289	73	10153.082	9915	11595	75	10630.880	9898	12308	66	10287.212	9874	11651	100	10040.860	9878	11318	92	10128.608	9901	11161	81	10603.654	9898	12052	105	10387.886	9833	12031	99	10661.495	9751	13340	67	10643.328	9787	13430	105	10058.447	9845	10901	84
456	103	10162.922	9863	11288	58	10166.414	9863	11161	73	10124.096	9825	10895	75	10420.560	9859	11588	66	10270.363	9764	11434	100	10047.690	9854	10672	92	10160.435	9825	11383	81	10396.556	9859	11588	105	10264.896	9891	11383	99	10619.849	9831	12915	67	10827.776	9957	12700	105	10050.238	9859	10759	84
457	103	10251.233	9803	11426	58	10161.948	9786	11215	73	10134.329	9713	11249	75	10387.373	9743	12865	66	10230.849	9865	11367	100	10121.440	9832	11261	92	10142.174	9713	11249	81	10384.160	9743	12865	105	10427.267	9882	13454	99	10473.637	9826	13416	67	10315.135	9799	11780	105	10125.828	9889	11080	84
458	103	10232.719	9844	11312	58	10044.966	9903	10957	73	10171.616	9891	11416	75	10475.600	9779	12074	66	10324.288	9863	12991	100	10054.640	9850	10976	92	10149.358	9891	10898	81	10451.013	9779	12041	105	10349.305	9828	12123	99	10504.283	9909	12306	67	10512.821	9834	12558	105	10092.686	9880	11336	84
459	103	10201.485	9798	11870	58	10173.879	9863	11414	73	10107.918	9714	11506	75	10360.000	9821	12040	66	10447.228	9900	12114	100	10093.790	9839	11291	92	10086.652	9714	11506	81	10378.580	9821	12040	105	10340.924	9732	12446	99	10457.656	9856	12472	67	10630.373	9894	14238	105	10169.686	9829	12338	84
460	103	10170.505	9867	11224	58	10155.155	9889	10805	73	10060.932	9905	10512	75	10405.986	9915	13042	66	10209.546	9829	11362	100	10119.720	9894	11281	92	10088.729	9905	10915	81	10448.519	9894	13042	105	10299.924	9831	11905	99	10346.758	9887	12438	67	10257.776	9807	12778	105	10019.229	9906	10743	84
461	103	10233.185	9843	11594	58	10098.189	9854	10699	73	10264.315	9785	11384	75	10471.600	9829	12385	66	10187.091	9788	11308	100	10105.760	9880	10901	92	10226.739	9785	11384	81	10497.642	9829	12385	105	10157.134	9872	11333	99	10415.333	9809	12251	67	10317.731	9878	12247	105	10060.229	9884	10818	84
462	103	10196.874	9850	11088	58	10132.275	9851	11123	73	10149.164	9806	10884	75	10684.427	9873	13361	66	10300.772	9821	12137	100	10088.140	9870	11778	92	10133.326	9835	10884	81	10666.420	9873	13361	105	10325.429	9781	11757	99	10492.212	9812	12246	67	10296.612	9869	11422	105	10038.143	9848	10514	84
463	103	10243.660	9860	11383	58	10109.689	9866	10812	73	10091.397	9831	10889	75	10553.840	9974	11494	66	10181.303	9893	10889	100	10080.920	9796	11163	92	10124.000	9831	11590	81	10559.519	9998	11494	105	10431.219	9778	11527	99	10455.728	9799	12083	67	10204.910	9898	10936	105	10120.143	9866	11295	84
464	103	10191.573	9782	11130	58	10189.982	9850	11038	73	10103.534	9898	10587	75	10495.293	9784	11733	66	10238.909	9840	10838	100	10037.570	9886	10961	92	10083.315	9898	10587	81	10586.099	9784	12812	105	10197.771	9851	10985	99	10839.435	9868	12910	67	10203.656	9811	11562	105	10066.086	9821	10998	84
465	103	10170.000	9827	10866	58	10165.275	9849	11506	73	10144.384	9834	11027	75	10610.453	9777	11906	66	10181.621	9830	11240	100	10150.990	9849	11238	92	10138.805	9858	11027	81	10612.766	9777	11906	105	10271.333	9886	11403	99	10597.070	9859	12523	67	10278.313	9766	11141	105	10077.343	9829	11047	84
466	103	10296.806	9678	11549	58	10027.775	9906	10511	73	10203.795	9906	11244	75	10447.054	9933	12340	66	10336.151	9838	11808	100	10087.760	9824	11306	92	10204.815	9904	11244	81	10473.494	9933	12340	105	10272.447	9808	11363	99	10623.777	9734	12694	67	10559.582	9822	15080	105	10080.038	9850	10933	84
467	103	10198.175	9803	11295	58	10040.966	9846	10339	73	10194.986	9882	11509	75	10509.293	9836	12013	66	10242.333	9878	11918	100	10090.860	9873	11030	92	10129.271	9846	11322	81	10455.296	9836	12013	105	10251.000	9811	11878	99	10490.626	9876	12016	67	10434.358	9804	13000	105	10115.857	9867	11017	84
468	103	10264.786	9890	11894	58	10212.155	9895	11338	73	10301.521	9842	11385	75	10350.707	9893	11374	66	10262.212	9759	12621	100	10139.180	9890	11836	92	10245.739	9842	11385	81	10348.914	9781	11374	105	10344.828	9874	11461	99	10366.212	9847	11782	67	10253.313	9870	11290	105	10076.447	9835	11187	84
469	103	10228.729	9707	11200	58	10186.018	9818	10877	73	10110.356	9848	10692	75	10402.453	9839	12141	66	10342.697	9917	11707	100	10012.800	9854	10539	92	10104.631	9842	10692	81	10429.160	9839	12141	105	10120.553	9851	11125	99	10349.435	9829	11317	67	10283.358	9812	11955	105	10119.485	9876	10861	84
470	103	10204.641	9866	11208	58	10141.896	9869	11318	73	10071.315	9839	10685	75	10337.000	9845	11917	66	10281.197	9837	11792	100	10056.760	9881	10951	92	10083.479	9839	10685	81	10331.111	9845	11917	105	10299.477	9928	11770	99	10492.374	9889	13190	67	10201.418	9840	11251	105	10082.838	9791	11132	84
471	103	10205.204	9876	11535	58	10094.225	9899	10801	73	10108.096	9895	10988	75	10402.760	9701	12957	66	10146.076	9861	10956	100	10080.920	9874	11038	92	10087.011	9895	10988	81	10374.284	9701	12957	105	10211.657	9784	11481	99	10583.697	9868	12614	67	10685.104	9837	14349	105	10041.076	9770	11538	84
472	103	10229.894	9712	11707	58	10086.689	9828	10728	73	10089.343	9893	10808	75	10267.653	9913	11289	66	10205.682	9761	11545	100	10067.720	9824	11350	92	10091.837	9893	11766	81	10226.803	9868	11289	105	10279.305	9875	12462	99	10385.000	9896	12072	67	10305.448	9884	12011	105	10085.876	9869	10820	84
473	103	10381.456	9828	11637	58	10128.482	9901	10808	73	10043.726	9819	10950	75	10218.640	9885	11158	66	10324.409	9895	11744	100	10074.750	9874	11050	92	10053.718	9819	11099	81	10227.024	9769	11409	105	10259.848	9814	11635	99	10452.930	9823	12733	67	10544.537	9796	14019	105	10080.286	9835	10951	84
474	103	10239.854	9895	11627	58	10052.138	9885	10607	73	10115.795	9866	11252	75	10260.573	9875	11113	66	10225.772	9727	12192	100	10078.410	9884	10892	92	10103.358	9866	11252	81	10233.370	9875	11113	105	10230.647	9848	12127	99	10388.818	9869	11871	67	10393.433	9904	13070	105	10146.038	9906	11134	84
475	103	10145.078	9790	10876	58	10078.500	9859	10641	73	10198.850	9898	11158	75	10265.066	9755	11285	66	10376.182	9759	11929	100	10112.570	9902	10785	92	10177.152	9898	11158	81	10271.099	9755	11285	105	10304.828	9885	11906	99	10351.677	9891	12500	67	10421.492	9879	11917	105	10173.096	9815	11402	84
476	103	10238.680	9780	11055	58	10151.414	9892	11607	73	10237.302	9861	11346	75	10357.440	9881	11848	66	10318.788	9896	11533	100	10086.720	9859	11058	92	10259.021	9861	11346	81	10355.593	9881	11848	105	10287.276	9603	12433	99	10270.728	9873	11178	67	10154.896	9714	10847	105	10064.248	9873	10921	84
477	103	10176.010	9901	10979	58	10269.689	9877	11223	73	10300.164	9910	11186	75	10235.040	9743	11210	66	10300.409	9901	11499	100	10036.590	9855	10494	92	10261.500	9894	11186	81	10270.407	9743	11210	105	10176.020	9780	11472	99	10378.454	9858	11469	67	10257.940	9886	11569	105	10081.553	9851	10735	84
478	103	10336.631	9826	11354	58	10087.293	9873	11185	73	10336.534	9813	11734	75	10478.507	9907	12304	66	10138.849	9881	11003	100	10140.940	9831	11738	92	10284.608	9817	11734	81	10461.741	9907	12304	105	10190.724	9848	11893	99	10353.363	9843	12560	67	10232.731	9899	11995	105	10121.143	9876	11308	84
479	103	10255.524	9820	11266	58	10132.552	9858	10746	73	10628.096	9795	14131	75	10660.240	9786	13203	66	10270.228	9905	11726	100	10092.300	9837	10640	92	10596.532	9795	14131	81	10639.729	9786	13203	105	10193.848	9840	11261	99	10372.546	9759	11618	67	10276.806	9848	11354	105	10070.562	9893	10933	84
480	103	10167.446	9819	11156	58	10138.482	9890	11648	73	10515.795	9900	12028	75	10678.307	9863	12676	66	10219.849	9887	10888	100	10083.400	9884	10870	92	10454.119	9900	12028	81	10675.160	9863	12676	105	10219.200	9853	11691	99	10389.111	9845	12869	67	10086.135	9835	10670	105	10161.124	9838	11444	84
481	103	10174.087	9818	10850	58	10090.604	9886	10845	73	10541.343	9861	12246	75	10601.533	9737	12774	66	10176.379	9907	11186	100	10111.140	9859	11019	92	10466.729	9861	12246	81	10518.691	9737	12421	105	10197.904	9900	11654	99	10362.030	9868	11706	67	10131.119	9860	10949	105	10216.485	9767	12172	84
482	103	10159.941	9850	11051	58	10112.896	9873	11056	73	10485.671	9869	13485	75	10485.040	9861	13100	66	10221.576	9836	10993	100	10058.910	9875	10728	92	10431.315	9869	13485	81	10467.777	9821	13100	105	10247.152	9832	11695	99	10317.454	9878	12166	67	10258.582	9865	11302	105	10066.438	9812	10894	84
483	103	10193.980	9825	12132	58	10114.604	9863	11270	73	10369.261	9880	11541	75	10448.854	9946	11857	66	10199.818	9900	10825	100	10154.360	9849	11210	92	10325.011	9880	11541	81	10467.963	9874	11857	105	10189.934	9834	11147	99	10290.293	9900	11590	67	10283.045	9781	11428	105	10117.467	9815	11136	84
484	103	10318.621	9900	12754	58	10108.741	9912	11274	73	10438.343	9779	11536	75	10529.946	9915	12353	66	10202.182	9826	10907	100	10111.320	9752	11096	92	10414.587	9779	11536	81	10541.013	9915	12353	105	10158.048	9881	11026	99	10274.313	9740	11519	67	10252.164	9888	11591	105	10152.010	9847	10882	84
485	103	10182.262	9904	11330	58	10161.500	9885	10838	73	10242.671	9854	11024	75	10404.373	9884	11791	66	10253.258	9889	11849	100	10031.450	9861	10515	92	10198.250	9854	11024	81	10366.777	9884	11791	105	10156.695	9881	11770	99	10220.818	9829	11380	67	10263.313	9865	11952	105	10167.819	9813	11115	84
486	103	10273.980	9747	12437	58	10143.414	9819	11296	73	10225.479	9896	11823	75	10243.747	9899	11773	66	10193.728	9821	11277	100	10050.000	9848	10857	92	10199.108	9893	11823	81	10255.494	9899	11773	105	10121.229	9867	12193	99	10273.111	9721	12294	67	10260.209	9869	11820	105	10271.086	9862	12495	84
487	103	10284.951	9868	11256	58	10304.052	9925	11731	73	10365.685	9866	11597	75	10312.227	9922	11803	66	10336.439	9853	12082	100	10101.480	9846	11050	92	10316.445	9866	11597	81	10345.938	9922	11803	105	10237.942	9881	12437	99	10251.495	9849	11470	67	10166.836	9901	11191	105	10127.286	9873	10795	84
488	103	10243.010	9695	11295	58	10228.552	9822	10812	73	10286.384	9843	11914	75	10274.213	9744	11784	66	10356.909	9761	11357	100	10087.430	9906	10854	92	10270.968	9802	11914	81	10294.383	9834	11784	105	10099.686	9897	10936	99	10200.596	9897	11272	67	10644.492	9778	13151	105	10241.771	9899	11317	84
489	103	10371.961	9880	12086	58	10247.104	9904	11625	73	10254.315	9801	11419	75	10161.507	9850	10891	66	10383.546	9820	11306	100	10067.330	9907	10710	92	10218.663	9801	11419	81	10209.111	9818	11016	105	10112.190	9895	10954	99	10237.435	9821	12756	67	10452.119	9883	13231	105	10318.533	9766	11229	84
490	103	10167.165	9847	11310	58	10108.845	9889	10709	73	10248.809	9821	11028	75	10285.427	9824	11688	66	10283.651	9934	11401	100	10022.000	9865	10501	92	10283.674	9821	11870	81	10284.950	9824	11688	105	10119.219	9854	10869	99	10213.363	9859	11190	67	10102.582	9822	11275	105	10450.343	9795	12620	84
491	103	10197.427	9762	11899	58	10070.069	9850	10552	73	10498.986	9747	11509	75	10295.747	9783	11331	66	10230.061	9895	11345	100	10054.170	9876	10993	92	10454.881	9747	11509	81	10307.062	9783	11331	105	10077.771	9836	10830	99	10131.303	9877	11545	67	10194.612	9779	11111	105	10320.800	9900	11811	84
492	103	10193.059	9875	11402	58	10315.793	9844	11893	73	10286.781	9875	12840	75	10421.160	9933	12171	66	10290.151	9840	11547	100	10114.090	9766	12144	92	10304.968	9875	12840	81	10426.691	9933	12171	105	10111.143	9891	11108	99	10198.828	9884	10768	67	10513.761	9883	12197	105	10306.086	9840	12415	84
493	103	10291.611	9848	11202	58	10177.086	9895	11178	73	10380.302	9901	11703	75	10221.707	9812	11166	66	10293.379	9831	12084	100	10171.180	9806	12222	92	10399.261	9901	11857	81	10228.704	9812	11166	105	10081.848	9883	10802	99	10121.444	9905	11143	67	10383.433	9850	13365	105	10415.553	9865	11655	84
494	103	10193.350	9833	11173	58	10258.414	9830	11771	73	10497.712	9850	12293	75	10239.720	9821	11203	66	10308.516	9781	11683	100	10144.890	9837	11369	92	10400.805	9850	12293	81	10244.223	9821	11203	105	10090.676	9855	11376	99	10189.454	9859	11364	67	10329.537	9910	13195	105	10305.114	9866	11282	84
495	103	10196.583	9816	11081	58	10179.207	9890	10973	73	10287.261	9853	12435	75	10167.974	9845	11483	66	10301.530	9878	11316	100	10122.260	9861	11797	92	10249.837	9853	12435	81	10177.383	9845	11483	105	10104.333	9838	11318	99	10198.161	9865	11523	67	10343.433	9850	12121	105	10670.705	9793	13695	84
496	103	10212.126	9871	11329	58	10255.414	9879	11030	73	10198.548	9819	11547	75	10059.974	9792	11078	66	10292.197	9851	11173	100	10136.190	9720	12037	92	10197.826	9819	11547	81	10074.136	9792	11078	105	10054.724	9889	10664	99	10160.737	9893	10966	67	10393.090	9891	11834	105	10412.952	9817	12922	84
497	103	10196.495	9879	11087	58	10128.673	9885	11537	73	10153.370	9891	10841	75	10205.680	9817	11354	66	10360.424	9883	11865	100	10097.580	9817	10772	92	10162.750	9891	10841	81	10215.062	9817	11354	105	10070.990	9878	11342	99	10165.182	9861	10975	67	10379.955	9664	13474	105	10412.143	9682	11788	84
498	103	10239.563	9758	11588	58	10136.741	9876	10650	73	10264.274	9870	11500	75	10141.000	9826	11432	66	10375.000	9820	12824	100	10148.610	9781	11532	92	10261.544	9870	11500	81	10163.407	9826	11432	105	10046.152	9854	11013	99	10154.101	9755	10988	67	10129.776	9894	11169	105	10429.686	9865	12720	84
499	103	10274.049	9808	11781	58	10123.431	9791	10957	73	10151.548	9897	10688	75	10165.453	9859	11331	66	10269.091	9891	11239	100	10080.030	9900	10617	92	10163.989	9897	10946	81	10178.864	9859	11751	105	10097.257	9872	10745	99	10143.979	9840	11046	67	10148.955	9807	11036	105	10413.743	9796	11800	84
500	103	10308.602	9846	11601	58	10273.482	9907	11139	73	10170.904	9786	10816	75	10079.307	9907	10846	66	10262.606	9799	11861	100	10033.980	9888	10907	92	10141.935	9786	10816	81	10076.148	9888	10846	105	10096.838	9867	12333	99	10253.879	9725	11601	67	10173.060	9874	11175	105	10570.914	9812	14258	84
501	103	10200.680	9881	11117	58	10111.948	9884	10840	73	10198.932	9900	11388	75	10061.054	9886	10419	66	10345.076	9742	11618	100	10090.220	9828	11276	92	10223.087	9874	11388	81	10054.333	9876	10407	105	10020.896	9871	10546	99	10152.960	9843	10999	67	10408.269	9821	12288	105	10419.333	9910	12195	84
502	103	10236.922	9854	11179	58	10104.396	9839	10593	73	10133.548	9834	11209	75	10134.054	9890	11567	66	10260.576	9881	13138	100	10042.750	9897	10462	92	10132.065	9834	10806	81	10143.729	9890	11567	105	10062.838	9758	10820	99	10180.161	9803	11135	67	10188.239	9899	11457	105	10494.429	9825	12252	84
503	103	10256.544	9771	11544	58	10162.414	9832	10760	73	10227.781	9776	11436	75	10124.040	9838	11098	66	10474.606	9905	12040	100	10122.300	9831	11449	92	10203.489	9776	11436	81	10123.531	9838	11098	105	10049.447	9770	11132	99	10107.323	9850	10935	67	10417.552	9819	12442	105	10529.952	9846	12663	84
504	103	10277.650	9736	11425	58	10118.052	9904	10889	73	10154.356	9853	11701	75	10073.587	9895	10677	66	10311.470	9869	11522	100	10163.320	9906	11355	92	10161.945	9853	11701	81	10082.432	9895	10677	105	10068.515	9867	11114	99	10118.889	9886	10813	67	10278.492	9859	11124	105	10509.591	9856	12484	84
505	103	10160.534	9816	11637	58	10218.000	9837	11659	73	10354.685	9864	11550	75	10128.400	9865	10813	66	10217.621	9879	11543	100	10063.420	9816	11117	92	10329.935	9848	11550	81	10116.050	9859	10813	105	10143.571	9840	11130	99	10153.889	9876	11269	67	10153.313	9848	11363	105	10354.657	9833	12079	84
506	103	10347.641	9933	12334	58	10183.638	9855	11084	73	10365.521	9745	12100	75	10194.333	9858	11354	66	10428.242	9834	12025	100	10081.270	9859	10763	92	10310.815	9745	12100	81	10197.777	9858	11354	105	10133.276	9799	11445	99	10112.313	9887	10733	67	10142.418	9903	11321	105	10454.010	9823	11644	84
507	103	10276.369	9782	11454	58	10175.138	9848	10987	73	10354.507	9854	11478	75	10085.134	9877	11617	66	10297.242	9798	11848	100	10063.470	9857	10692	92	10353.652	9854	11478	81	10112.716	9877	11617	105	10047.771	9888	11052	99	10064.930	9894	10996	67	10068.194	9883	10877	105	10504.724	9867	11955	84
508	103	10154.476	9758	11298	58	10238.000	9895	11682	73	10455.973	9914	12164	75	10054.827	9840	10539	66	10359.000	9875	11245	100	10162.840	9825	11075	92	10394.456	9903	12164	81	10078.889	9840	10902	105	10141.134	9798	11550	99	10115.000	9800	11426	67	10185.926	9902	11574	105	10663.523	9707	12538	84
509	103	10239.010	9834	11557	58	10176.914	9940	10781	73	10268.616	9911	12064	75	10145.520	9866	11358	66	10328.818	9847	11779	100	10139.620	9903	11038	92	10262.598	9872	12064	81	10146.013	9866	11358	105	10077.819	9896	10941	99	10170.747	9894	11548	67	10212.955	9873	10980	105	10520.866	9900	11850	84
510	103	10200.505	9854	10888	58	10127.396	9829	11031	73	10332.891	9852	11770	75	10127.680	9911	10922	66	10345.106	9909	12375	100	10107.150	9857	11397	92	10342.771	9852	11770	81	10121.321	9892	10922	105	10084.647	9922	11079	99	10102.930	9864	11168	67	10148.791	9900	10888	105	10484.876	9879	12314	84
511	103	10186.039	9810	11540	58	10170.069	9830	11159	73	10187.671	9863	12161	75	10064.533	9837	10527	66	10221.712	9846	11928	100	10106.180	9825	10883	92	10189.935	9895	12161	81	10063.013	9837	10652	105	10161.866	9847	11033	99	10212.849	9882	11190	67	10250.179	9883	12024	105	10472.743	9875	13219	84
512	103	10258.767	9836	11232	58	10101.362	9760	10566	73	10463.589	9914	12293	75	10149.120	9835	10935	66	10293.651	9826	11408	100	10135.180	9852	11276	92	10468.619	9914	12293	81	10178.568	9835	10935	105	10066.276	9856	10983	99	10121.212	9859	11432	67	10168.254	9895	11312	105	10609.990	9768	12456	84
513	103	10169.000	9798	11441	58	10073.173	9898	10728	73	10709.603	9738	13242	75	10017.627	9861	10434	66	10305.363	9892	11447	100	10065.300	9735	11146	92	10651.805	9738	13242	81	10031.197	9861	10711	105	10095.714	9892	11638	99	10155.142	9891	11504	67	10256.806	9856	13619	105	10443.257	9848	13268	84
514	103	10295.544	9815	11411	58	10165.759	9906	11168	73	10488.288	9889	12924	75	10137.600	9811	11076	66	10356.561	9876	11395	100	10036.070	9844	10564	92	10446.979	9787	12924	81	10169.271	9811	11076	105	10064.371	9883	10882	99	10110.303	9812	11138	67	10177.194	9898	11615	105	10367.267	9885	11894	84
515	103	10251.194	9800	11568	58	10185.862	9860	11061	73	10703.891	9948	12804	75	10172.880	9885	10741	66	10286.621	9822	11269	100	10075.540	9847	10875	92	10585.631	9836	12804	81	10162.123	9885	10741	105	10094.990	9860	10806	99	10205.626	9855	11169	67	10104.492	9796	11424	105	10444.810	9819	12868	84
516	103	10229.534	9830	10914	58	10210.104	9797	11057	73	10738.589	9911	13758	75	10111.293	9832	10746	66	10232.742	9870	11533	100	10101.380	9766	10959	92	10637.489	9925	13758	81	10088.407	9832	10715	105	10141.495	9783	10762	99	10073.717	9814	10951	67	10051.522	9838	10501	105	10497.838	9761	12158	84
517	103	10281.767	9868	11571	58	10211.138	9876	11100	73	10758.109	9818	13715	75	10242.040	9825	12390	66	10240.016	9733	11275	100	10031.420	9903	11199	92	10712.098	9818	13715	81	10222.963	9825	11763	105	10060.647	9864	10604	99	10052.949	9837	10477	67	10057.508	9861	10899	105	10337.638	9775	12649	84
518	103	10282.786	9848	11764	58	10091.379	9874	10842	73	10694.616	9854	13205	75	10210.080	9877	10751	66	10242.182	9762	11178	100	10093.160	9754	11646	92	10629.968	9854	13205	81	10205.889	9877	10751	105	10114.515	9874	11038	99	10127.849	9844	11117	67	10077.149	9871	10678	105	10417.066	9777	11610	84
519	103	10226.291	9852	11329	58	10122.000	9840	10836	73	10718.795	9746	13454	75	10269.040	9787	11475	66	10368.349	9898	11416	100	10104.400	9886	10915	92	10573.706	9746	13454	81	10260.383	9787	11475	105	10033.000	9853	10798	99	10239.586	9861	12651	67	10222.000	9818	11194	105	10284.705	9851	11451	84
520	103	10158.165	9847	10820	58	10064.793	9906	10659	73	10639.973	9803	12907	75	10275.733	9840	11450	66	10193.333	9846	11063	100	10025.300	9876	10628	92	10570.381	9803	12907	81	10266.976	9840	11504	105	10031.152	9875	10420	99	10088.081	9832	10889	67	10043.656	9856	11064	105	10385.391	9786	11931	84
521	103	10120.214	9865	10910	58	10098.259	9928	11145	73	10563.055	9831	12903	75	10243.680	9876	11334	66	10284.409	9851	11174	100	10040.940	9878	10895	92	10534.532	9831	12903	81	10251.160	9876	11334	105	10074.771	9869	10483	99	10203.768	9876	11048	67	10123.135	9854	10916	105	10382.629	9869	12233	84
522	103	10234.786	9783	12260	58	10137.621	9862	12221	73	10601.096	9804	13319	75	10252.974	9890	11221	66	10278.197	9822	11217	100	10077.450	9883	10697	92	10569.652	9804	13319	81	10290.864	9890	11948	105	10055.705	9884	10695	99	10295.232	9837	11833	67	10078.344	9883	11351	105	10433.343	9938	13612	84
523	103	10205.233	9783	11240	58	10152.914	9854	10733	73	10522.548	9848	11816	75	10411.427	9897	11120	66	10291.318	9826	11279	100	10076.060	9875	10828	92	10477.108	9848	11816	81	10402.037	9897	11120	105	10109.066	9851	10805	99	10190.465	9849	11250	67	10162.492	9862	10886	105	10334.676	9909	12097	84
524	103	10284.932	9842	11916	58	10131.396	9881	11446	73	10797.466	9863	12845	75	10478.533	9814	12145	66	10335.061	9956	11411	100	10130.190	9768	11181	92	10802.782	9932	12845	81	10464.284	9814	12145	105	10058.705	9820	10783	99	10357.010	9861	12005	67	10063.403	9881	10739	105	10354.705	9804	12151	84
525	103	10182.922	9879	11503	58	10159.775	9839	10966	73	10757.589	9776	12848	75	10486.587	9854	11953	66	10282.061	9843	10922	100	10057.280	9842	10863	92	10709.619	9776	12848	81	10509.803	9854	11953	105	10179.810	9847	10923	99	10292.333	9812	11679	67	10098.403	9883	10768	105	10387.962	9836	12758	84
526	103	10260.796	9890	11829	58	10177.034	9836	10982	73	10718.109	9888	12595	75	10608.613	9870	12632	66	10280.894	9771	11828	100	10081.090	9890	10719	92	10625.608	9781	12595	81	10591.976	9870	12632	105	10075.733	9822	11452	99	10336.879	9818	11747	67	10002.209	9877	10354	105	10393.333	9857	12499	84
527	103	10240.990	9822	11233	58	10209.000	9857	11330	73	10744.562	9607	12618	75	10320.627	9773	11742	66	10364.349	9840	12762	100	10085.060	9872	11009	92	10651.718	9607	12618	81	10343.136	9773	11911	105	10048.647	9822	10861	99	10199.142	9708	11048	67	10044.358	9890	10611	105	10305.477	9884	12934	84
528	103	10223.621	9791	11808	58	10084.741	9877	11012	73	10852.411	9865	14577	75	10365.854	9852	11656	66	10317.772	9794	11709	100	10102.340	9874	10809	92	10729.065	9865	14577	81	10446.173	9852	11880	105	10092.134	9811	11124	99	10396.111	9881	11951	67	10229.478	9850	11042	105	10314.429	9796	11633	84
529	103	10197.748	9849	11270	58	10138.138	9835	11045	73	10684.657	9865	12250	75	10291.493	9846	11394	66	10364.424	9897	11721	100	10094.300	9894	11313	92	10663.163	9847	12250	81	10300.987	9846	11394	105	10078.267	9830	10834	99	10301.879	9876	11590	67	10114.717	9858	11149	105	10340.048	9895	11818	84
530	103	10202.699	9768	11052	58	10125.673	9845	10883	73	10777.096	9827	12765	75	10341.173	9819	11963	66	10384.924	9675	12856	100	10036.560	9899	10655	92	10700.163	9827	12765	81	10306.271	9819	11585	105	10182.371	9853	11707	99	10331.454	9837	11924	67	10177.045	9722	10968	105	10319.838	9886	11866	84
531	103	10168.894	9781	11105	58	10146.931	9909	10831	73	10631.329	9818	12252	75	10170.653	9777	11128	66	10295.242	9902	11929	100	10032.410	9886	10823	92	10528.663	9818	12252	81	10167.223	9777	11128	105	10064.485	9876	10829	99	10263.677	9882	11853	67	10095.313	9913	10759	105	10355.020	9888	11597	84
532	103	10264.680	9898	11588	58	10154.466	9825	11322	73	10790.726	9895	12069	75	10479.573	9949	11901	66	10235.697	9869	11539	100	10093.270	9782	11191	92	10736.261	9819	12069	81	10481.729	9949	11901	105	10090.904	9873	11297	99	10352.505	9852	11727	67	10064.672	9891	10895	105	10387.020	9852	11671	84
533	103	10214.650	9844	11305	58	10141.689	9882	10842	73	10661.288	9817	12559	75	10318.773	9799	11453	66	10435.516	9846	11814	100	10127.380	9857	11215	92	10606.435	9817	12559	81	10312.148	9799	11453	105	10146.810	9852	11590	99	10224.313	9823	10950	67	10166.687	9787	11305	105	10366.371	9900	11272	84
534	103	10207.456	9811	11895	58	10261.569	9824	12116	73	10882.809	9897	13193	75	10358.653	9768	12480	66	10360.924	9911	12408	100	10069.970	9884	10800	92	10734.087	9897	13193	81	10353.926	9910	12480	105	10128.819	9806	10890	99	10284.777	9856	11396	67	10123.030	9815	10988	105	10340.238	9845	11208	84
535	103	10296.136	9828	11715	58	10242.189	9837	11680	73	10611.698	9830	13718	75	10555.400	9889	13372	66	10309.667	9874	11624	100	10063.880	9843	11127	92	10562.794	9825	13718	81	10596.814	9759	13372	105	10148.838	9764	11561	99	10308.313	9878	11609	67	10127.478	9888	11457	105	10262.409	9869	12609	84
536	103	10240.350	9885	12061	58	10089.259	9866	10824	73	10738.164	9851	12437	75	10305.693	9695	11828	66	10307.924	9832	12257	100	10110.410	9866	11270	92	10701.076	9851	12437	81	10302.814	9695	11828	105	10054.724	9869	10633	99	10310.263	9820	11972	67	10170.970	9789	11554	105	10283.267	9876	12228	84
537	103	10239.116	9863	11143	58	10198.586	9867	11631	73	10830.000	9761	13977	75	10322.480	9832	11552	66	10460.939	9942	12070	100	10091.400	9844	11041	92	10697.087	9761	13977	81	10330.346	9832	12527	105	10139.810	9879	11524	99	10311.131	9883	11458	67	10168.896	9850	11643	105	10282.238	9856	12786	84
538	103	10152.301	9855	10946	58	10115.655	9860	11110	73	10795.055	9911	13187	75	10556.360	9831	12357	66	10323.712	9910	13332	100	10147.100	9923	11390	92	10697.032	9900	13187	81	10610.741	9831	12357	105	10104.857	9839	10888	99	10415.263	9798	11956	67	10180.239	9910	11021	105	10248.629	9907	12180	84
539	103	10184.301	9800	11003	58	10104.862	9920	10971	73	10819.315	9790	13406	75	10381.080	9944	11760	66	10206.651	9799	11597	100	10074.440	9846	11009	92	10757.315	9790	13406	81	10393.370	9944	11760	105	10163.848	9778	11335	99	10317.101	9819	12857	67	10051.283	9852	10580	105	10267.210	9834	11933	84
540	103	10247.729	9849	11846	58	10143.448	9792	10866	73	10678.904	9844	11947	75	10353.773	9840	12335	66	10219.242	9909	10980	100	10153.440	9870	11151	92	10596.805	9829	12042	81	10335.370	9840	11582	105	10181.828	9865	11587	99	10162.930	9869	11143	67	10093.104	9867	10836	105	10418.058	9828	11698	84
541	103	10297.369	9789	12359	58	10067.379	9874	10551	73	10747.178	9889	13200	75	10424.627	9809	11985	66	10289.591	9858	11630	100	10116.640	9817	11049	92	10644.468	9886	13200	81	10426.729	9809	11685	105	10157.609	9866	11044	99	10315.768	9889	11603	67	10111.597	9816	10733	105	10268.810	9919	12215	84
542	103	10242.951	9728	11519	58	10067.431	9867	10729	73	10984.068	9886	13550	75	10392.026	9792	11920	66	10150.621	9917	10924	100	10035.350	9903	10626	92	10917.815	9886	13550	81	10447.642	9792	12065	105	10180.866	9794	11195	99	10295.384	9821	11343	67	10175.881	9848	11020	105	10229.152	9807	11476	84
543	103	10177.224	9809	12418	58	10167.293	9912	11082	73	10976.918	9802	13406	75	10307.600	9812	11440	66	10186.061	9844	11292	100	10117.900	9848	10754	92	10795.119	9833	13406	81	10330.938	9812	11440	105	10123.467	9859	11175	99	10252.777	9796	11161	67	10080.508	9871	11100	105	10313.952	9735	13424	84
544	103	10262.301	9825	11603	58	10095.189	9782	11217	73	11050.548	9898	13715	75	10331.720	9938	11701	66	10231.803	9765	11301	100	10038.570	9872	10529	92	10893.174	9866	13715	81	10343.617	9938	11701	105	10289.562	9878	11699	99	10404.263	9792	11921	67	10089.254	9879	10773	105	10278.800	9823	11747	84
545	103	10225.301	9802	11613	58	10141.914	9924	11639	73	10938.562	9877	14631	75	10174.280	9810	10958	66	10244.849	9741	11537	100	10051.100	9856	10628	92	10775.576	9877	14631	81	10183.938	9810	10958	105	10235.028	9874	11375	99	10668.333	9831	13384	67	10259.717	9879	11725	105	10410.143	9860	11848	84
546	103	10224.621	9881	11447	58	10101.896	9896	10981	73	11249.205	10113	14423	75	10244.360	9874	11185	66	10131.712	9842	10827	100	10111.400	9879	11945	92	11029.555	9943	12772	81	10245.333	9874	11185	105	10365.353	9716	11977	99	10545.909	9882	12861	67	10117.149	9900	11248	105	10236.028	9828	11791	84
547	103	10283.175	9824	11574	58	10089.845	9910	10875	73	10923.726	9819	14142	75	10247.640	9782	11640	66	10333.637	9844	11895	100	10075.880	9856	11375	92	10714.011	9819	14142	81	10242.814	9782	11640	105	10505.076	9746	12048	99	10624.949	9841	12715	67	10163.299	9863	10798	105	10180.810	9859	11229	84
548	103	10225.106	9816	11335	58	10017.827	9872	10430	73	10967.768	9829	14086	75	10282.813	9904	12854	66	10387.546	9829	11517	100	10044.760	9864	10656	92	10788.532	9829	14086	81	10287.494	9904	12854	105	10404.705	9837	12174	99	10575.424	9805	12455	67	10168.985	9900	11086	105	10320.076	9858	11779	84
549	103	10305.699	9867	12123	58	10126.741	9774	11069	73	10588.219	9902	11891	75	10330.453	9845	11909	66	10410.728	9931	11491	100	10067.660	9812	10800	92	10530.337	9902	11891	81	10379.580	9845	12112	105	10495.495	9795	12357	99	10610.242	9877	12461	67	10372.433	9846	12116	105	10302.048	9804	11791	84
550	103	10213.271	9898	11982	58	10230.189	9893	10980	73	10610.219	9859	11975	75	10385.573	9806	11472	66	10465.879	9872	12452	100	10072.910	9820	11233	92	10532.587	9882	11975	81	10391.136	9806	11472	105	10395.152	9873	12384	99	10531.323	9806	12177	67	10295.522	9896	11146	105	10265.248	9816	11836	84
551	103	10175.350	9884	11412	58	10198.500	9863	11753	73	10840.630	9845	13494	75	10343.854	9846	11838	66	10702.516	9558	12246	100	10174.140	9831	11620	92	10691.858	9845	13494	81	10313.148	9846	11092	105	10651.229	9893	13581	99	10561.484	9831	12764	67	10263.970	9885	11418	105	10194.914	9896	11295	84
552	103	10189.330	9862	10757	58	10192.966	9871	11528	73	10551.603	9839	11823	75	10495.187	9841	12398	66	10739.197	9868	13316	100	10116.040	9834	11240	92	10506.424	9839	11823	81	10499.321	9841	12398	105	10484.172	9702	12300	99	10712.707	9801	12640	67	10477.701	9821	12878	105	10187.762	9838	11935	84
553	103	10160.427	9847	11081	58	10060.034	9876	10444	73	10399.288	9826	12642	75	10380.413	9830	11409	66	10570.516	9822	13940	100	10094.100	9813	11442	92	10336.195	9826	12642	81	10371.814	9830	11409	105	10512.762	9757	12835	99	10750.616	9889	12942	67	10469.896	9816	11585	105	10263.581	9847	12811	84
554	103	10247.825	9919	11154	58	10102.827	9838	10804	73	10408.014	9824	11618	75	10344.560	9848	11471	66	10444.228	9852	11403	100	10059.890	9883	10965	92	10366.652	9824	11618	81	10373.667	9792	11471	105	10583.467	9723	12765	99	10776.414	9798	13042	67	10381.119	9813	11524	105	10068.896	9855	10943	84
555	103	10135.010	9835	11046	58	10055.966	9877	10670	73	10622.698	9878	13162	75	10347.587	9865	11307	66	10479.728	9760	11770	100	10100.080	9860	11201	92	10543.979	9878	13162	81	10361.309	9865	11345	105	10443.124	9840	12369	99	10756.606	9874	13549	67	10419.045	9789	11491	105	10078.134	9826	11339	84
556	103	10223.068	9903	11251	58	10134.982	9879	10888	73	10532.438	9862	12527	75	10339.293	9889	11952	66	10445.061	9838	11956	100	10047.230	9865	10847	92	10479.881	9771	13327	81	10339.593	9889	11952	105	10703.914	9908	13035	99	10802.223	9834	13197	67	10385.074	9851	11519	105	10114.600	9893	10674	84
557	103	10204.059	9863	11405	58	10140.931	9921	10792	73	10429.589	9809	11603	75	10300.920	9843	11299	66	10470.530	9964	14227	100	10024.240	9865	10643	92	10332.565	9809	11322	81	10338.543	9843	11398	105	10573.553	9864	12335	99	10921.505	9877	12963	67	10460.344	9888	11655	105	10111.353	9872	10915	84
558	103	10201.320	9886	11414	58	10120.225	9882	10762	73	10321.274	9888	12012	75	10422.227	9768	11496	66	10327.470	9874	11411	100	10113.470	9845	11196	92	10342.511	9888	12012	81	10405.432	9768	11496	105	10527.467	9814	12510	99	10583.363	9877	12470	67	10514.269	9931	12245	105	10047.990	9880	10698	84
559	103	10228.748	9845	12434	58	10154.396	9853	10940	73	10269.809	9850	11660	75	10369.533	9817	11421	66	10268.909	9873	11329	100	10070.330	9888	11301	92	10266.979	9866	11765	81	10407.543	9817	11421	105	10555.438	9772	12585	99	10543.131	9916	12712	67	10413.582	9917	11431	105	10142.857	9878	11366	84
560	103	10384.106	9815	11965	58	10208.225	9879	11316	73	10362.397	9920	11567	75	10349.094	9809	11479	66	10322.242	9843	11651	100	10088.850	9780	11969	92	10330.750	9892	11739	81	10353.123	9809	11479	105	10480.429	9918	12028	99	10581.435	9868	12271	67	10381.567	9868	11649	105	10018.705	9922	10408	84
561	103	10318.961	9881	11907	58	10150.827	9907	11201	73	10233.863	9866	11481	75	10465.920	9918	11871	66	10353.939	9863	12567	100	10142.900	9793	11218	92	10202.968	9866	11481	81	10437.062	9918	11871	105	10416.200	9865	13147	99	10882.546	9940	13560	67	10561.582	9898	12913	105	10111.124	9737	11063	84
562	103	10277.020	9813	11339	58	10200.225	9843	11464	73	10207.150	9818	11322	75	10220.600	9905	11097	66	10433.167	9825	12122	100	10121.860	9794	11492	92	10179.185	9814	11322	81	10207.197	9911	11097	105	10536.429	9873	12849	99	10696.242	9725	12635	67	10362.045	9900	11822	105	10056.200	9867	10633	84
563	103	10213.748	9883	11420	58	10158.518	9872	10877	73	10318.000	9898	11267	75	10408.413	9833	11542	66	10186.500	9819	12476	100	10093.060	9840	10904	92	10314.968	9898	11267	81	10402.852	9833	11542	105	10520.172	9799	12853	99	10607.737	9904	13612	67	10480.135	9903	11856	105	10090.771	9839	11151	84
564	103	10171.951	9913	11004	58	10039.741	9885	10768	73	10161.863	9896	11028	75	10334.866	9864	12101	66	10262.061	9882	11570	100	10086.350	9904	10875	92	10154.532	9896	10736	81	10317.741	9864	12101	105	10585.190	9749	12860	99	10463.223	9799	12306	67	10436.104	9771	11549	105	10067.276	9876	11129	84
565	103	10208.641	9816	11542	58	10050.518	9926	10946	73	10148.302	9909	11931	75	10328.866	9864	11454	66	10317.637	9833	11834	100	10106.750	9847	10946	92	10133.152	9855	11931	81	10310.519	9864	11454	105	10536.305	9751	12470	99	10495.546	9783	12434	67	10360.388	9805	13114	105	10073.429	9831	11072	84
566	103	10232.699	9880	11277	58	10084.086	9806	11266	73	10202.959	9797	12000	75	10344.747	9822	11372	66	10379.076	9871	12847	100	10102.040	9885	11584	92	10173.402	9797	12000	81	10331.123	9822	11372	105	10614.124	9863	12834	99	10684.202	9880	12617	67	10429.985	9818	11918	105	10038.381	9872	10926	84
567	103	10324.689	9830	11960	58	10088.466	9904	10666	73	10200.109	9873	11008	75	10433.547	9873	11791	66	10292.712	9865	11877	100	10120.170	9837	11208	92	10213.479	9846	11008	81	10440.531	9873	11791	105	10547.667	9836	12539	99	10535.525	9880	13309	67	10539.746	9828	12031	105	10082.104	9910	11042	84
568	103	10211.165	9835	11250	58	10159.966	9839	11424	73	10147.644	9875	10996	75	10650.547	9653	12141	66	10305.682	9831	11397	100	10060.410	9893	10716	92	10116.685	9875	10996	81	10625.111	9655	12141	105	10646.886	9915	13162	99	10619.283	9923	12980	67	10379.194	9782	11975	105	10188.733	9828	11785	84
569	103	10208.660	9894	11025	58	10139.879	9821	11159	73	10281.384	9867	11358	75	10295.986	9866	11957	66	10527.954	9833	13994	100	10132.650	9876	11109	92	10271.011	9845	11358	81	10305.013	9866	11957	105	10766.647	9670	12893	99	10522.899	9894	13059	67	10423.508	9929	12391	105	10100.591	9798	11962	84
570	103	10275.884	9875	11713	58	10055.689	9927	10392	73	10161.795	9872	11586	75	10297.773	9870	11535	66	10250.954	9887	11311	100	10077.550	9854	11272	92	10189.935	9872	11586	81	10293.580	9824	11535	105	10637.229	9834	13891	99	10622.798	9636	13898	67	10338.851	9907	11101	105	10079.333	9891	10969	84
571	103	10163.059	9886	11350	58	10170.845	9868	11312	73	10285.068	9865	11345	75	10163.974	9827	11016	66	10453.637	9851	14526	100	10102.860	9749	11527	92	10249.435	9845	11345	81	10147.457	9827	11016	105	10688.172	9782	13956	99	10577.828	9910	12943	67	10476.865	9800	11736	105	10109.295	9837	11407	84
572	103	10288.767	9836	11882	58	10143.518	9866	11012	73	10162.918	9805	11271	75	10431.747	9802	12507	66	10359.970	9935	14099	100	10058.870	9857	10899	92	10180.445	9805	11386	81	10425.136	9760	12507	105	10333.419	9801	11497	99	10615.616	9863	12422	67	10332.328	9835	11430	105	10070.962	9900	11140	84
573	103	10252.456	9835	11224	58	10090.811	9890	11259	73	10251.137	9833	11628	75	10404.667	9860	11347	66	10376.167	9848	12897	100	10125.380	9851	10686	92	10280.261	9833	11628	81	10428.037	9860	11347	105	10559.629	9764	12863	99	10520.444	9784	12252	67	10445.836	9741	12643	105	10054.857	9891	11058	84
574	103	10085.854	9885	10738	58	10108.069	9893	11051	73	10142.534	9851	11061	75	10326.333	9835	11311	66	10471.849	9749	12735	100	10076.990	9859	11144	92	10170.152	9851	11343	81	10320.814	9835	11311	105	10457.181	9890	12347	99	10794.010	9933	15522	67	10487.164	9837	11679	105	10145.533	9804	11085	84
575	103	10254.767	9856	11853	58	10163.689	9877	11584	73	10211.877	9870	11098	75	10296.440	9814	11673	66	10434.151	9905	13540	100	10111.980	9868	11023	92	10276.381	9814	11102	81	10312.469	9814	11673	105	10221.743	9841	11327	99	10629.051	9790	12735	67	10473.209	9809	12055	105	10071.257	9865	10786	84
576	103	10250.583	9864	12131	58	10090.327	9843	10830	73	10097.438	9877	11143	75	10329.120	9756	12200	66	10644.349	9846	12799	100	10077.260	9832	10841	92	10142.294	9877	11185	81	10351.284	9756	12200	105	10309.733	9797	12207	99	10737.777	9841	12848	67	10383.791	9838	12138	105	10190.952	9784	11675	84
577	103	10196.359	9898	11403	58	10080.259	9872	10674	73	10307.411	9835	12124	75	10340.974	9911	11289	66	10703.349	9885	14549	100	10250.680	9828	11951	92	10277.174	9835	12124	81	10320.766	9911	11289	105	10403.143	9885	12749	99	10791.737	9874	13335	67	10229.656	9868	10988	105	10138.980	9831	11367	84
578	103	10161.505	9789	11960	58	10076.673	9911	10643	73	10414.589	9876	12009	75	10305.134	9814	11408	66	10415.939	9908	12934	100	10196.070	9799	11217	92	10391.369	9876	12009	81	10291.926	9814	11408	105	10374.553	9901	11522	99	10661.909	9773	12423	67	10384.388	9800	12979	105	10109.134	9698	11443	84
579	103	10234.408	9802	11113	58	10061.655	9809	11130	73	10278.534	9912	11359	75	10326.173	9714	11808	66	10677.788	9827	13719	100	10234.230	9842	11467	92	10263.750	9864	11359	81	10347.062	9714	11808	105	10336.924	9741	12131	99	10556.313	9847	12309	67	10341.418	9759	11896	105	10166.619	9755	11147	84
580	103	10226.369	9795	11755	58	10092.569	9786	11133	73	10315.150	9817	11482	75	10343.094	9893	11643	66	10535.379	9871	13403	100	10124.760	9833	10702	92	10287.055	9817	12268	81	10343.864	9893	11643	105	10389.447	9780	11863	99	10441.323	9888	13072	67	10464.373	9795	11279	105	10137.086	9864	10989	84
581	103	10112.505	9860	11094	58	10182.431	9836	11571	73	10165.493	9850	11252	75	10251.547	9885	11191	66	10524.849	9858	13798	100	10099.450	9878	11371	92	10175.598	9850	11252	81	10267.358	9885	11191	105	10294.790	9762	11496	99	10471.505	9800	13635	67	10314.090	9895	11289	105	10175.333	9775	12160	84
582	103	10162.291	9855	11442	58	10089.879	9824	11163	73	10237.959	9857	11937	75	10190.906	9841	10800	66	10521.818	9691	14485	100	10115.770	9773	10959	92	10264.761	9857	12317	81	10212.197	9841	11626	105	10347.429	9844	11933	99	10352.202	9873	12719	67	10181.627	9917	11113	105	10105.210	9885	11011	84
583	103	10243.990	9836	11464	58	10035.155	9902	10499	73	10156.616	9837	11642	75	10227.894	9757	11327	66	10532.424	9835	13542	100	10140.110	9830	11559	92	10169.282	9837	11642	81	10247.642	9749	11327	105	10254.076	9863	11514	99	10308.384	9800	13662	67	10339.254	9820	12155	105	10119.447	9923	11507	84
584	103	10272.039	9800	11979	58	10081.586	9867	10531	73	10187.411	9838	11376	75	10435.387	9830	11328	66	10526.621	9880	14057	100	10113.610	9868	11276	92	10170.608	9838	11376	81	10478.556	9830	11765	105	10243.200	9828	11441	99	10329.747	9704	11561	67	10215.582	9846	10961	105	10150.667	9813	11113	84
585	103	10171.757	9873	11236	58	10088.707	9882	10743	73	10223.932	9844	10899	75	10301.134	9850	11498	66	10405.530	9787	13386	100	10106.280	9836	11155	92	10207.087	9844	10938	81	10300.494	9850	11498	105	10345.181	9759	12106	99	10452.444	9838	12656	67	10307.269	9869	12103	105	10094.638	9789	11479	84
586	103	10221.660	9892	11618	58	10152.638	9895	11155	73	10191.109	9857	11183	75	10393.120	9852	12031	66	10661.258	9838	16958	100	10155.900	9880	11416	92	10183.587	9871	11183	81	10376.766	9852	11781	105	10434.857	9861	12292	99	10304.111	9860	12583	67	10228.881	9908	11197	105	10065.743	9871	10648	84
587	103	10194.097	9831	11843	58	10141.207	9816	10928	73	10168.479	9845	10754	75	10507.134	9895	12072	66	10357.849	9914	12420	100	10043.940	9878	10522	92	10201.087	9845	10911	81	10479.519	9895	12072	105	10310.181	9826	11436	99	10126.556	9867	11173	67	10282.642	9881	11344	105	10116.752	9857	11249	84
588	103	10292.271	9865	11718	58	10022.604	9879	10349	73	10144.082	9905	10692	75	10232.187	9835	11448	66	10589.333	9793	14019	100	10080.150	9876	10725	92	10151.718	9905	10692	81	10234.568	9835	11448	105	10418.790	9885	12011	99	10246.303	9815	11775	67	10295.418	9903	11133	105	10164.162	9865	11320	84
589	103	10192.224	9846	11065	58	10139.534	9886	11198	73	10230.123	9808	11185	75	10214.054	9918	11325	66	10449.758	9900	14008	100	10049.770	9872	11085	92	10242.619	9808	11468	81	10189.296	9916	11325	105	10465.371	9899	12536	99	10291.021	9899	11887	67	10301.463	9862	11725	105	10063.210	9877	10593	84
590	103	10210.729	9867	11163	58	10075.155	9898	10697	73	10340.411	9895	11217	75	10282.894	9898	11504	66	10577.484	9874	15744	100	10105.320	9831	11460	92	10310.631	9895	11217	81	10306.370	9898	11504	105	10372.152	9866	12944	99	10496.979	9914	12784	67	10341.418	9820	11777	105	10119.629	9898	11602	84
591	103	10240.155	9885	11326	58	10140.138	9876	10920	73	10282.219	9878	11138	75	10313.507	9831	11404	66	10510.151	9865	14667	100	10052.110	9875	10858	92	10288.869	9878	11590	81	10320.358	9831	11404	105	10251.657	9770	11322	99	10242.223	9874	11371	67	10207.746	9910	10919	105	10123.543	9857	11172	84
592	103	10214.670	9880	11840	58	10123.431	9904	10995	73	10289.178	9786	11488	75	10214.267	9820	11611	66	10428.667	9735	13495	100	10118.080	9854	10763	92	10306.337	9786	11488	81	10278.247	9820	11611	105	10362.010	9820	11459	99	10394.192	9917	12321	67	10334.851	9854	12294	105	10060.038	9832	10683	84
593	103	10195.845	9884	11218	58	10066.121	9894	10895	73	10386.891	9767	12432	75	10292.307	9802	11191	66	10718.561	9717	13817	100	10081.270	9869	11004	92	10340.369	9840	12432	81	10295.506	9802	11191	105	10230.495	9789	11456	99	10331.172	9880	11674	67	10298.478	9883	11397	105	10093.695	9868	10665	84
594	103	10093.165	9847	10825	58	10119.621	9901	11567	73	10352.014	9886	11357	75	10448.307	9802	11545	66	10406.379	9707	13592	100	10056.990	9816	11065	92	10343.739	9886	11357	81	10428.753	9802	11545	105	10288.924	9757	11321	99	10321.444	9861	11919	67	10359.791	9809	11548	105	10148.743	9831	12087	84
595	103	10185.389	9853	11314	58	10106.086	9890	10797	73	10327.630	9805	11791	75	10558.227	9890	12562	66	10612.030	9722	14500	100	10094.560	9903	11022	92	10305.000	9805	11791	81	10535.247	9890	12562	105	10261.571	9840	11807	99	10174.667	9873	10826	67	10420.283	9897	12775	105	10144.447	9889	12113	84
596	103	10238.291	9860	12049	58	10047.914	9867	10611	73	10302.261	9924	11812	75	10391.573	9816	11596	66	10552.046	9845	14617	100	10054.260	9859	10471	92	10264.674	9924	11812	81	10383.729	9816	11596	105	10219.686	9919	11333	99	10218.667	9891	11881	67	10157.194	9845	11283	105	10145.391	9896	10885	84
597	103	10161.748	9845	11277	58	10092.621	9850	10606	73	10350.589	9902	11755	75	10472.120	9803	11950	66	10491.561	9880	15650	100	10118.480	9873	10986	92	10321.369	9768	11755	81	10457.160	9803	11950	105	10205.819	9796	11250	99	10227.495	9843	11240	67	10381.656	9853	11865	105	10167.638	9794	11150	84
598	103	10136.699	9798	10984	58	10060.311	9906	10830	73	10262.370	9811	11287	75	10367.946	9859	12251	66	10339.667	9703	12636	100	10074.450	9874	10825	92	10229.369	9811	11287	81	10368.396	9859	12251	105	10139.752	9806	11091	99	10276.081	9827	12104	67	10368.433	9839	11229	105	10166.391	9893	11257	84
599	103	10167.106	9844	12006	58	10090.689	9866	11079	73	10219.137	9873	11136	75	10312.493	9788	12089	66	10510.939	9812	13299	100	10076.230	9868	11059	92	10227.337	9873	11381	81	10315.407	9788	12089	105	10130.267	9839	11024	99	10204.869	9824	11952	67	10235.552	9873	11532	105	10113.581	9848	11300	84
600	103	10245.291	9828	11250	58	10048.069	9874	10840	73	10185.863	9897	11094	75	10292.413	9860	12012	66	10583.182	9612	13953	100	10101.530	9804	11441	92	10170.119	9897	11094	81	10257.938	9706	12012	105	10131.848	9876	11274	99	10185.101	9865	11559	67	10324.299	9934	11076	105	10093.942	9871	10940	84
601	103	10288.446	9736	11699	58	10116.431	9853	10629	73	10254.548	9857	11639	75	10253.360	9894	11192	66	10303.228	9829	12083	100	10057.920	9844	10991	92	10256.815	9873	11639	81	10228.617	9888	11192	105	10173.876	9853	11133	99	10203.646	9775	11352	67	10405.851	9937	11564	105	10148.076	9862	10941	84
602	103	10223.932	9892	11790	58	10082.775	9833	10875	73	10164.877	9834	11716	75	10141.894	9892	11074	66	10463.863	9919	14177	100	10102.700	9870	11014	92	10168.826	9834	11716	81	10178.086	9892	11554	105	10247.295	9864	11718	99	10162.384	9815	11281	67	10446.656	9863	11641	105	10261.743	9851	11807	84
603	103	10238.534	9805	11027	58	10216.311	9892	11112	73	10225.493	9889	11168	75	10116.066	9865	10816	66	10433.788	9904	12994	100	10066.020	9910	10709	92	10206.794	9842	11168	81	10115.950	9865	10816	105	10122.438	9742	11096	99	10161.303	9864	11053	67	10453.955	9919	11703	105	10155.752	9838	11420	84
604	103	10192.320	9892	11205	58	10092.448	9866	10761	73	10178.137	9873	11199	75	10122.213	9877	11090	66	10420.046	9865	13924	100	10109.300	9861	10789	92	10156.271	9873	11199	81	10154.753	9877	11172	105	10081.485	9793	11622	99	10124.404	9833	11044	67	10295.552	9842	11467	105	10239.819	9802	11181	84
605	103	10333.271	9885	11178	58	10102.604	9870	10953	73	10187.589	9917	11199	75	10151.026	9822	11361	66	10508.667	9819	12589	100	10114.220	9879	11755	92	10189.956	9651	11349	81	10146.321	9822	11260	105	10096.695	9889	10894	99	10120.768	9764	11816	67	10410.194	9839	11564	105	10249.848	9888	11935	84
606	103	10229.729	9837	11408	58	10158.069	9903	11673	73	10201.274	9854	11228	75	10212.507	9707	12123	66	10310.349	9815	12240	100	10080.340	9888	10714	92	10168.608	9854	11228	81	10230.247	9707	12123	105	10056.114	9881	10659	99	10184.525	9777	11140	67	10270.492	9820	11506	105	10247.457	9826	11876	84
607	103	10238.233	9738	11842	58	10077.259	9884	10928	73	10180.836	9785	11231	75	10158.267	9861	10941	66	10424.954	9865	12064	100	10076.820	9844	10877	92	10161.750	9785	11231	81	10176.296	9861	10941	105	10104.942	9844	11075	99	10166.111	9838	11377	67	10348.074	9804	11254	105	10281.942	9823	11525	84
608	103	10236.815	9755	11988	58	10022.259	9902	10313	73	10195.246	9910	11039	75	10048.787	9893	10444	66	10438.000	9732	11536	100	10105.570	9861	11497	92	10198.902	9857	11096	81	10064.556	9893	10619	105	10103.562	9874	11293	99	10216.435	9844	11961	67	10360.612	9959	11705	105	10306.495	9888	11407	84
609	103	10297.243	9855	12153	58	10142.069	9822	10807	73	10096.178	9864	10703	75	10172.360	9864	11378	66	10602.682	9923	13520	100	10100.820	9850	10779	92	10104.794	9864	10907	81	10162.123	9864	11378	105	10157.657	9761	11405	99	10197.495	9821	11767	67	10305.492	9793	12022	105	10311.238	9803	11522	84
610	103	10388.262	9883	11909	58	10081.534	9909	10832	73	10276.219	9905	11139	75	10108.587	9804	10786	66	10484.879	9924	12462	100	10043.480	9860	10697	92	10207.479	9861	11139	81	10108.617	9833	10786	105	10150.505	9859	11232	99	10173.596	9817	12457	67	10345.433	9886	11261	105	10362.733	9814	12768	84
611	103	10308.427	9873	11247	58	10071.689	9901	11087	73	10216.425	9830	11415	75	10130.640	9833	10754	66	10609.394	9798	13477	100	10098.620	9841	11232	92	10220.642	9795	11415	81	10145.617	9741	11754	105	10051.058	9871	10689	99	10208.546	9789	11407	67	10342.328	9868	11585	105	10490.505	9845	11893	84
612	103	10226.864	9865	11202	58	10135.104	9856	12006	73	10302.343	9802	11293	75	10157.320	9762	11325	66	10370.046	9907	11176	100	10020.150	9886	10593	92	10270.131	9802	11363	81	10168.309	9744	11325	105	10130.647	9810	11337	99	10167.212	9867	11361	67	10347.717	9812	11916	105	10431.571	9748	12068	84
613	103	10242.631	9864	11889	58	10066.241	9889	10707	73	10265.877	9790	11521	75	10096.894	9864	11026	66	10652.349	9817	12218	100	10090.740	9845	10895	92	10262.032	9790	11521	81	10090.296	9864	11026	105	10071.790	9872	10810	99	10136.344	9903	10928	67	10285.985	9878	11476	105	10491.629	9894	11841	84
614	103	10271.495	9755	11683	58	10045.000	9923	10658	73	10237.739	9924	11439	75	10163.387	9883	11054	66	10505.833	9836	11786	100	10052.850	9897	10621	92	10244.392	9857	11439	81	10209.247	9883	11370	105	10081.477	9825	11079	99	10160.616	9852	11535	67	10247.642	9866	10972	105	10540.219	9905	12466	84
615	103	10217.446	9874	11022	58	10132.966	9914	11362	73	10293.589	9767	11775	75	10068.760	9805	10903	66	10366.637	9785	11402	100	10093.460	9861	10855	92	10297.055	9767	12169	81	10078.432	9865	10903	105	10159.104	9903	11081	99	10190.212	9848	10906	67	10196.179	9839	11798	105	10422.676	9823	11950	84
616	103	10298.894	9822	11648	58	10154.707	9883	10715	73	10300.973	9911	12120	75	10111.054	9812	10962	66	10383.621	9861	11972	100	10099.300	9862	10950	92	10296.294	9871	12120	81	10114.814	9812	10962	105	10109.276	9859	10877	99	10106.586	9894	10937	67	10227.194	9830	11062	105	10481.409	9809	12666	84
617	103	10219.155	9852	11776	58	10145.379	9882	11155	73	10255.685	9894	11059	75	10156.946	9837	10920	66	10664.970	9853	12603	100	10088.440	9820	10653	92	10270.848	9893	12001	81	10135.197	9837	10834	105	10126.190	9855	10961	99	10085.818	9878	10638	67	10212.701	9751	10893	105	10443.190	9837	12296	84
618	103	10296.650	9803	12177	58	10079.552	9927	10901	73	10194.630	9900	11212	75	10097.986	9915	11586	66	10341.409	9886	11454	100	10030.140	9898	10512	92	10177.131	9852	11212	81	10109.444	9915	11586	105	10167.276	9897	11556	99	10125.849	9869	11585	67	10259.119	9909	11152	105	10360.638	9886	11612	84
619	103	10300.554	9866	12272	58	10059.931	9907	10411	73	10425.466	9739	11923	75	10175.014	9918	11348	66	10326.500	9877	11209	100	10059.540	9877	10728	92	10386.229	9739	11923	81	10176.914	9912	11348	105	10083.391	9781	11296	99	10158.000	9857	11093	67	10213.612	9769	11222	105	10676.790	9815	12515	84
620	103	10320.059	9873	11479	58	10172.534	9861	11183	73	10300.616	9862	11706	75	10112.267	9847	10739	66	10383.863	9861	11564	100	10141.310	9738	11424	92	10260.532	9862	11706	81	10133.457	9847	11102	105	10108.343	9895	11510	99	10094.263	9857	10959	67	10124.463	9803	10684	105	10591.485	9859	13189	84
621	103	10244.020	9872	11506	58	10161.482	9859	11629	73	10472.302	9911	12904	75	10206.760	9866	12509	66	10797.667	9879	12858	100	10154.780	9842	11447	92	10421.989	9854	12904	81	10212.729	9866	12509	105	10165.229	9870	11447	99	10286.333	9880	11787	67	10085.403	9866	11234	105	10569.733	9858	12846	84
622	103	10253.311	9797	11759	58	10189.896	9892	11104	73	10539.850	9609	12298	75	10129.894	9802	11010	66	10669.424	9785	12698	100	10083.310	9841	10779	92	10487.358	9609	12298	81	10148.938	9802	11010	105	10257.172	9753	12074	99	10199.990	9812	11613	67	10137.672	9887	11069	105	10644.962	9768	13291	84
623	103	10293.689	9848	11286	58	10174.482	9901	10877	73	10756.055	9791	13098	75	10089.960	9790	11337	66	10731.182	9901	12520	100	10101.190	9837	10794	92	10710.065	9734	13098	81	10078.000	9790	10927	105	10264.429	9697	12184	99	10200.646	9871	11482	67	10190.074	9849	11028	105	10753.114	9898	13922	84
624	103	10228.126	9786	11393	58	10160.018	9885	11485	73	10532.384	9917	12612	75	10193.373	9870	11353	66	10605.849	9833	13228	100	10139.230	9879	11642	92	10501.206	9917	12612	81	10189.074	9870	11353	105	10155.200	9821	11698	99	10159.000	9774	11398	67	10184.717	9812	11253	105	10755.705	9796	12999	84
625	103	10296.709	9879	12201	58	10152.500	9891	11399	73	10600.493	9788	11619	75	10144.400	9839	10982	66	10521.167	9907	13434	100	10113.160	9849	11218	92	10507.674	9739	11619	81	10163.963	9839	10982	105	10159.362	9827	12058	99	10204.475	9845	10884	67	10223.478	9899	11295	105	10500.828	9883	12246	84
626	103	10318.194	9837	12093	58	10066.189	9873	11382	73	10529.109	9837	11768	75	10191.627	9798	12044	66	10573.833	9684	12054	100	10057.960	9861	10573	92	10475.892	9805	11768	81	10206.333	9798	12044	105	10101.134	9826	11310	99	10177.808	9816	11352	67	10187.806	9808	11238	105	10802.848	9780	13945	84
627	103	10233.185	9847	11719	58	10099.155	9903	10541	73	10422.534	9825	11677	75	10168.934	9887	10908	66	10610.939	9917	12034	100	10133.460	9827	11148	92	10376.674	9799	11677	81	10170.296	9887	10908	105	10251.409	9817	12023	99	10163.737	9881	11144	67	10227.478	9730	12211	105	10791.771	9865	12872	84
628	103	10296.087	9804	12120	58	10021.207	9853	10454	73	10346.438	9803	11676	75	10142.387	9867	11004	66	10504.924	9793	12091	100	10181.030	9864	11643	92	10333.456	9803	11676	81	10126.284	9867	11004	105	10215.790	9790	11569	99	10140.272	9805	10906	67	10126.761	9893	10890	105	10474.724	9789	12023	84
629	103	10221.078	9886	11181	58	10107.466	9890	10864	73	10394.726	9887	11307	75	10182.986	9752	11130	66	10609.424	9862	13096	100	10129.300	9889	10826	92	10414.305	9791	11461	81	10216.987	9752	11282	105	10138.609	9792	10966	99	10167.889	9790	11433	67	10379.597	9767	12118	105	10475.819	9819	12498	84
630	103	10186.495	9911	11139	58	10186.259	9824	11595	73	10554.726	9843	13030	75	10097.240	9889	11065	66	10391.984	9874	12258	100	10106.790	9882	11497	92	10553.729	9843	13030	81	10095.926	9889	11065	105	10076.286	9862	10708	99	10126.354	9850	10774	67	10224.701	9888	11342	105	10637.553	9863	13473	84
631	103	10319.068	9763	11424	58	10059.104	9908	11305	73	10585.548	9831	13043	75	10270.187	9784	11621	66	10470.546	9682	11778	100	10082.470	9845	11069	92	10555.892	9795	13043	81	10289.469	9784	11621	105	10120.409	9835	11102	99	10134.414	9853	10816	67	10228.687	9698	11725	105	10559.523	9751	13257	84
632	103	10239.059	9857	11210	58	10102.931	9857	11275	73	10908.178	9839	12427	75	10135.720	9842	11290	66	10458.742	9932	11872	100	10060.600	9821	10953	92	10765.369	9819	12427	81	10128.729	9842	11290	105	10054.934	9819	10618	99	10119.596	9867	10797	67	10183.209	9788	11019	105	10443.248	9905	11739	84
633	103	10223.729	9890	11550	58	10146.275	9924	11024	73	10695.466	9848	12438	75	10271.986	9767	10975	66	10272.258	9810	11518	100	10105.060	9797	11173	92	10589.794	9848	12438	81	10304.877	9767	11272	105	10110.143	9848	10596	99	10251.293	9925	11619	67	10192.492	9897	11195	105	10525.876	9910	11919	84
634	103	10172.825	9833	11562	58	10182.225	9924	11121	73	10575.452	9830	13258	75	10345.613	9809	11572	66	10350.742	9850	12001	100	10110.370	9847	11255	92	10522.837	9830	13258	81	10365.617	9809	11572	105	10087.353	9837	10897	99	10243.444	9818	11884	67	10160.940	9847	10959	105	10511.714	9808	11945	84
635	103	10376.369	9807	11642	58	10115.431	9898	10965	73	10613.041	9844	11976	75	10508.267	9801	12093	66	10321.288	9897	11486	100	10149.420	9885	11039	92	10508.392	9873	11976	81	10502.186	9801	12093	105	10109.962	9897	10951	99	10246.728	9784	11416	67	10263.836	9886	11449	105	10407.419	9836	12237	84
636	103	10329.641	9862	11507	58	10163.879	9870	11155	73	10720.904	9868	13462	75	10484.587	9807	12257	66	10407.728	9858	11691	100	10146.410	9764	11092	92	10637.805	9868	13462	81	10489.296	9807	12248	105	10155.010	9841	11363	99	10197.808	9781	11846	67	10256.612	9889	11183	105	10386.190	9916	11778	84
637	103	10293.660	9832	11422	58	10093.655	9881	10671	73	10807.370	9790	12445	75	10694.400	9851	12673	66	10327.637	9750	11428	100	10089.380	9861	10864	92	10723.924	9790	12445	81	10643.050	9851	12673	105	10109.010	9898	11137	99	10118.889	9888	10876	67	10180.492	9865	11403	105	10579.409	9692	12121	84
638	103	10209.815	9839	11391	58	10097.379	9815	10686	73	10772.739	9845	12667	75	10297.613	9900	12501	66	10301.106	9863	12531	100	10125.010	9852	11270	92	10703.174	9919	12667	81	10289.704	9900	12501	105	10150.695	9793	11300	99	10072.777	9885	10617	67	10318.045	9891	12433	105	10363.790	9836	11879	84
639	103	10176.291	9904	10983	58	10051.655	9882	10780	73	10894.466	9979	12602	75	10308.134	9774	11119	66	10264.803	9880	11385	100	10091.220	9894	11028	92	10812.826	9846	12602	81	10282.580	9774	11119	105	10162.523	9774	10981	99	10160.121	9896	11188	67	10126.299	9889	10833	105	10337.343	9866	12823	84
640	103	10224.534	9826	11074	58	10174.086	9853	10881	73	10834.027	9735	12792	75	10235.720	9786	11234	66	10394.576	9860	11521	100	10136.470	9823	10760	92	10815.381	9805	12792	81	10240.037	9859	11234	105	10145.229	9862	10930	99	10185.253	9881	11393	67	10296.940	9819	12317	105	10389.152	9831	12203	84
641	103	10225.340	9804	11266	58	10121.689	9858	10813	73	10683.575	9826	12705	75	10198.267	9851	11279	66	10318.863	9851	11468	100	10191.280	9832	11843	92	10612.032	9823	12705	81	10213.284	9851	11481	105	10148.143	9831	11275	99	10118.818	9879	11539	67	10290.642	9899	11285	105	10367.229	9901	11892	84
642	103	10223.835	9803	10956	58	10174.466	9815	10919	73	10901.712	9946	13637	75	10170.493	9886	11157	66	10357.288	9826	12395	100	10059.510	9824	10929	92	10823.794	9898	13637	81	10182.777	9886	11157	105	10237.066	9888	11411	99	10098.374	9870	10845	67	10284.940	9890	11453	105	10318.752	9840	12098	84
643	103	10167.534	9891	10957	58	10174.759	9885	11865	73	10617.973	9789	11937	75	10255.000	9770	11308	66	10287.591	9865	11337	100	10061.770	9814	10883	92	10594.218	9789	11937	81	10264.568	9770	11308	105	10101.600	9872	11027	99	10197.798	9903	11175	67	10251.597	9774	11451	105	10423.591	9835	12856	84
644	103	10212.350	9788	11230	58	10109.569	9848	11000	73	10849.521	9986	13408	75	10329.173	9885	11236	66	10352.939	9851	12556	100	10061.570	9883	10787	92	10712.348	9814	13408	81	10308.814	9817	11236	105	10188.914	9879	11644	99	10117.889	9895	10993	67	10172.209	9762	12130	105	10498.305	9822	12010	84
645	103	10168.194	9857	11183	58	10087.259	9889	11306	73	10608.343	9840	12470	75	10320.373	9831	11337	66	10377.697	9871	11302	100	10035.940	9859	10570	92	10519.044	9840	12470	81	10295.716	9831	11209	105	10074.657	9895	10952	99	10219.131	9863	11102	67	10344.776	9869	12199	105	10533.505	9812	12550	84
646	103	10174.631	9754	11192	58	10037.414	9914	10503	73	11121.712	9932	12857	75	10356.026	9872	11430	66	10360.091	9867	12309	100	10132.150	9842	11834	92	10989.206	9867	12857	81	10401.840	9872	11430	105	10086.467	9898	10836	99	10241.253	9685	11323	67	10402.926	9734	12240	105	10450.362	9861	11733	84
647	103	10281.563	9876	10964	58	10030.173	9918	10360	73	10753.397	9747	12160	75	10248.640	9784	11665	66	10429.818	9794	13131	100	10094.100	9890	11284	92	10698.968	9747	12160	81	10273.013	9784	11665	105	10207.515	9833	11184	99	10190.172	9831	11821	67	10103.000	9922	10995	105	10599.020	9881	12751	84
648	103	10180.641	9813	11057	58	10105.707	9915	10522	73	10680.479	9947	12917	75	10288.880	9860	11150	66	10327.212	9842	13172	100	10030.300	9880	10880	92	10649.913	9939	12917	81	10292.050	9860	11150	105	10095.629	9840	10907	99	10089.131	9797	11254	67	10306.537	9885	11440	105	10412.904	9838	11987	84
649	103	10212.078	9890	11434	58	10099.069	9840	10868	73	10740.959	9956	13149	75	10447.293	9865	12201	66	10338.046	9893	11876	100	10152.850	9873	11274	92	10708.837	9888	13149	81	10521.148	9865	12201	105	10070.219	9883	11411	99	10224.223	9883	11657	67	10204.552	9825	11235	105	10417.819	9845	12160	84
650	103	10173.408	9861	11380	58	10081.725	9897	10591	73	10598.178	9818	12348	75	10247.493	9850	11429	66	10364.954	9769	11548	100	10113.220	9713	10761	92	10493.706	9818	12348	81	10256.160	9850	11429	105	10089.781	9820	11402	99	10346.454	9908	11812	67	10183.656	9892	11273	105	10399.952	9860	12978	84
651	103	10257.796	9850	12382	58	10056.225	9899	10711	73	10515.178	9833	11648	75	10297.094	9883	11478	66	10322.879	9916	11560	100	10003.430	9897	10238	92	10522.142	9885	11648	81	10297.013	9859	11478	105	10104.838	9866	11115	99	10342.021	9893	12528	67	10299.358	9860	11837	105	10493.733	9861	12644	84
652	103	10204.776	9904	11209	58	10238.604	9902	11219	73	10646.959	9787	12169	75	10411.094	9679	11718	66	10356.182	9863	11967	100	10120.970	9797	11050	92	10576.381	9787	12169	81	10433.604	9679	12623	105	10121.733	9846	11566	99	10290.000	9881	12141	67	10232.074	9921	11398	105	10325.686	9835	12787	84
653	103	10285.709	9743	12167	58	10051.604	9911	10514	73	10661.754	9852	12559	75	10333.427	9915	11841	66	10247.894	9862	10957	100	10086.790	9856	11357	92	10564.902	9813	12559	81	10371.309	9915	11841	105	10133.904	9841	11947	99	10336.828	9864	11621	67	10321.418	9621	12926	105	10474.104	9584	12645	84
654	103	10163.369	9866	11340	58	10106.345	9872	10693	73	10476.904	9865	12353	75	10318.480	9817	11324	66	10417.379	9911	12083	100	10162.670	9807	11239	92	10388.413	9865	12219	81	10368.383	9817	11788	105	10101.990	9841	11086	99	10365.677	9837	12134	67	10181.910	9894	11333	105	10350.581	9896	12375	84
655	103	10230.738	9833	12417	58	10075.673	9918	10634	73	10665.657	9838	12601	75	10434.400	9868	12168	66	10231.849	9876	11770	100	10046.330	9903	10812	92	10635.652	9781	12601	81	10471.963	9868	12168	105	10052.381	9849	10637	99	10288.646	9830	12164	67	10272.865	9879	11467	105	10407.485	9846	13081	84
656	103	10246.214	9816	11243	58	10107.482	9801	10979	73	10560.616	9811	13156	75	10322.387	9836	11729	66	10245.349	9907	11521	100	10130.640	9794	10837	92	10459.271	9742	13156	81	10331.197	9836	11729	105	10102.134	9865	11070	99	10264.051	9751	12363	67	10246.865	9886	11219	105	10446.771	9867	12069	84
657	103	10213.408	9804	11521	58	10081.121	9903	10785	73	10527.246	9815	11569	75	10232.587	9740	11797	66	10251.242	9841	11565	100	10078.930	9887	10731	92	10516.663	9804	11569	81	10242.173	9740	11797	105	10156.485	9871	11254	99	10385.010	9848	12727	67	10215.717	9890	11543	105	10385.752	9880	12257	84
658	103	10160.214	9858	11330	58	10155.086	9897	11342	73	10484.041	9933	12467	75	10740.707	9897	14608	66	10375.106	9884	12317	100	10054.560	9903	10615	92	10396.979	9892	12467	81	10746.000	9897	14608	105	10095.810	9874	11392	99	10156.354	9910	11069	67	10227.612	9816	11852	105	10209.695	9879	11426	84
659	103	10221.941	9827	11494	58	10189.621	9917	11082	73	10344.671	9913	11702	75	10498.387	9700	13100	66	10487.318	9831	11963	100	10035.320	9879	10712	92	10300.011	9805	11702	81	10527.642	9700	13100	105	10171.934	9820	11111	99	10296.091	9757	11606	67	10186.478	9832	11094	105	10325.647	9872	11740	84
660	103	10216.719	9879	11211	58	10064.673	9912	10792	73	10460.014	9781	13762	75	10428.253	9844	13961	66	10368.682	9782	12473	100	10089.950	9868	10961	92	10403.587	9781	13762	81	10431.259	9844	13961	105	10130.743	9864	10847	99	10199.707	9884	10981	67	10153.567	9894	10629	105	10398.314	9817	12064	84
661	103	10297.515	9777	11786	58	10123.518	9911	11225	73	10192.466	9876	11043	75	10433.106	9886	12213	66	10296.242	9869	11213	100	10133.230	9859	11254	92	10229.369	9876	11156	81	10447.111	9886	12213	105	10139.295	9870	11417	99	10210.828	9885	11359	67	10236.045	9872	11109	105	10300.743	9859	11851	84
662	103	10253.505	9772	10937	58	10053.793	9900	10759	73	10317.384	9833	11254	75	10325.267	9882	12475	66	10345.272	9846	11673	100	10079.330	9882	10756	92	10266.315	9802	11254	81	10359.457	9882	12475	105	10082.152	9873	11048	99	10085.930	9866	11039	67	10250.791	9929	11841	105	10300.647	9865	11906	84
663	103	10330.049	9873	11759	58	10111.552	9795	11552	73	10135.356	9926	10926	75	10257.293	9906	11149	66	10496.046	9820	11649	100	10099.150	9816	11453	92	10153.902	9870	11336	81	10265.630	9906	11149	105	10128.028	9872	11299	99	10156.121	9859	11796	67	10196.926	9848	10850	105	10301.533	9820	12578	84
664	103	10215.621	9846	11307	58	10082.914	9855	10565	73	10373.356	9851	11490	75	10205.720	9762	11442	66	10334.849	9903	12254	100	10057.120	9824	10672	92	10328.598	9851	11490	81	10199.284	9762	11442	105	10096.828	9855	11152	99	10074.021	9910	10822	67	10259.970	9921	11408	105	10354.657	9877	13373	84
665	103	10398.136	9902	12114	58	10073.345	9887	10963	73	10217.452	9882	11030	75	10168.733	9925	10811	66	10355.439	9889	13070	100	10086.610	9887	10646	92	10206.826	9829	11030	81	10159.123	9867	10811	105	10030.609	9875	11026	99	10189.061	9835	11583	67	10271.940	9867	11111	105	10423.391	9809	12271	84
666	103	10277.359	9917	11690	58	10048.948	9889	10725	73	10535.452	9880	12671	75	10206.373	9763	11805	66	10439.682	9910	12521	100	10038.430	9876	10629	92	10495.032	9798	12671	81	10205.333	9763	11805	105	10113.114	9866	11179	99	10097.030	9830	11406	67	10268.269	9874	11592	105	10408.495	9859	12394	84
667	103	10175.049	9919	11389	58	10068.518	9849	10835	73	10642.356	9815	12924	75	10106.707	9911	11260	66	10493.091	9873	12274	100	10119.640	9843	11175	92	10528.706	9815	12924	81	10119.247	9903	11260	105	10083.076	9893	10967	99	10147.637	9892	11859	67	10248.403	9818	11158	105	10301.276	9854	11201	84
668	103	10281.097	9744	11511	58	10136.775	9889	11300	73	10507.959	9802	12702	75	10152.760	9846	10886	66	10430.576	9761	11852	100	10065.920	9802	11127	92	10490.576	9802	12702	81	10145.469	9846	10886	105	10059.752	9854	10755	99	10122.303	9866	11114	67	10275.000	9781	11252	105	10525.819	9924	12386	84
669	103	10208.729	9805	11000	58	10150.621	9876	11062	73	10422.781	9761	11449	75	10148.667	9868	11153	66	10252.046	9944	11111	100	10092.150	9858	10866	92	10368.000	9761	11449	81	10149.753	9868	11153	105	10134.400	9854	10853	99	10030.869	9849	10620	67	10162.985	9918	10749	105	10541.457	9842	12528	84
670	103	10241.243	9765	11229	58	10059.121	9912	10543	73	10431.932	9913	12284	75	10165.894	9773	11287	66	10406.349	9830	12010	100	10044.340	9892	10908	92	10427.271	9871	12453	81	10202.864	9773	11289	105	10071.667	9840	10839	99	10130.849	9874	11308	67	10317.492	9881	11714	105	10528.972	9824	11639	84
671	103	10177.262	9884	11133	58	10178.293	9844	11579	73	10396.932	9907	11817	75	10180.720	9807	10884	66	10446.984	9917	11633	100	10065.890	9887	10909	92	10391.794	9880	11817	81	10187.814	9807	10948	105	10045.562	9915	10964	99	10071.758	9881	10739	67	10408.567	9801	11741	105	10556.038	9902	12336	84
672	103	10338.583	9889	11310	58	10114.362	9859	10999	73	10334.014	9833	11777	75	10282.387	9808	11178	66	10372.106	9810	12450	100	10100.420	9842	10708	92	10294.011	9833	11777	81	10289.099	9808	11591	105	10080.143	9871	10935	99	10103.414	9852	10770	67	10263.104	9875	11266	105	10597.714	9852	14807	84
673	103	10216.495	9845	12262	58	10164.155	9885	10651	73	10262.822	9820	11627	75	10160.547	9876	11585	66	10468.651	9893	12182	100	10143.200	9758	11720	92	10249.218	9820	11627	81	10158.000	9900	11585	105	10087.429	9871	11462	99	10135.051	9794	10887	67	10246.926	9670	11457	105	10498.066	9883	13451	84
674	103	10203.039	9736	11469	58	10085.948	9896	10772	73	10287.356	9825	11243	75	10150.227	9893	11194	66	10527.667	9629	12222	100	10053.030	9905	10561	92	10270.642	9825	11796	81	10161.370	9875	11194	105	10079.619	9882	10689	99	10154.525	9831	11597	67	10302.701	9890	12184	105	10603.714	9885	12543	84
675	103	10239.106	9833	11943	58	10146.189	9786	11254	73	10226.246	9793	11338	75	10169.880	9840	11587	66	10315.637	9792	11450	100	10123.890	9816	10914	92	10167.229	9793	11082	81	10199.037	9840	12204	105	10044.371	9873	10712	99	10200.525	9815	11319	67	10367.045	9909	11798	105	10400.048	9832	13709	84
676	103	10197.971	9864	11208	58	10130.000	9848	10858	73	10375.205	9713	11472	75	10126.720	9862	11087	66	10380.803	9843	11906	100	10045.930	9791	10734	92	10302.076	9713	11472	81	10130.358	9862	11087	105	10061.447	9877	10776	99	10164.818	9855	11611	67	10354.164	9879	11702	105	10491.629	9889	12691	84
677	103	10199.456	9821	11161	58	10150.569	9917	10845	73	10339.466	9859	11397	75	10165.120	9804	11661	66	10307.682	9814	11304	100	10113.000	9789	10855	92	10363.369	9859	11931	81	10173.803	9804	11661	105	10095.477	9881	11170	99	10206.798	9672	11120	67	10260.508	9692	11521	105	10458.391	9877	11787	84
678	103	10264.729	9894	12024	58	10166.345	9782	10989	73	10352.425	9912	11938	75	10172.760	9906	11198	66	10312.576	9928	12067	100	10109.570	9833	10958	92	10313.858	9912	11938	81	10183.321	9906	11198	105	10101.096	9894	11889	99	10138.404	9842	10876	67	10258.015	9651	11624	105	10455.676	9828	11970	84
679	103	10231.243	9829	10923	58	10144.138	9846	10966	73	10146.452	9915	11102	75	10180.773	9852	10959	66	10482.439	9916	12321	100	10080.550	9889	10857	92	10139.468	9878	11102	81	10179.864	9873	11143	105	10094.190	9791	11445	99	10132.808	9886	12363	67	10374.627	9889	12187	105	10429.333	9778	12464	84
680	103	10268.262	9801	11894	58	10095.225	9796	10606	73	10367.164	9938	11429	75	10120.854	9881	11266	66	10344.682	9939	11250	100	10181.930	9822	11392	92	10324.565	9893	11429	81	10135.938	9881	11266	105	10080.409	9875	10837	99	10122.758	9896	10553	67	10204.701	9862	11374	105	10485.781	9808	12502	84
681	103	10199.262	9849	11003	58	10077.379	9864	10540	73	10279.041	9849	11017	75	10118.986	9920	10977	66	10485.833	9827	12025	100	10066.830	9840	10718	92	10230.282	9833	11017	81	10119.136	9920	10977	105	10115.400	9852	11159	99	10195.374	9889	11240	67	10328.448	9818	11405	105	10655.562	9871	12471	84
682	103	10201.835	9846	11165	58	10079.138	9783	11879	73	10189.726	9903	10586	75	10123.560	9850	10681	66	10441.333	9911	12710	100	10104.150	9908	11052	92	10165.381	9826	10976	81	10136.790	9850	10724	105	10132.477	9632	12268	99	10229.899	9901	11532	67	10166.388	9909	11361	105	10478.371	9821	11799	84
683	103	10231.155	9896	11511	58	10167.759	9864	11326	73	10335.973	9829	11541	75	10109.054	9919	11385	66	10400.424	9906	12184	100	10150.410	9844	11347	92	10350.381	9829	11541	81	10085.407	9905	11385	105	10065.086	9882	10759	99	10176.586	9829	12375	67	10161.955	9865	11094	105	10445.134	9854	11986	84
684	103	10154.301	9782	11039	58	10057.293	9882	10488	73	10289.918	9898	11592	75	10070.227	9887	10782	66	10375.712	9873	12033	100	10148.230	9844	10884	92	10273.131	9898	11257	81	10080.013	9887	10782	105	10089.096	9844	11519	99	10175.131	9865	10955	67	10276.701	9888	11252	105	10504.695	9840	13106	84
685	103	10175.748	9846	11148	58	10128.189	9913	11149	73	10356.055	9792	11086	75	10194.413	9868	11082	66	10318.879	9931	12511	100	10106.440	9820	10777	92	10305.924	9792	11086	81	10190.086	9878	11082	105	10126.381	9846	11236	99	10102.253	9868	11345	67	10188.269	9821	11324	105	10357.562	9891	11813	84
686	103	10372.175	9905	11997	58	10120.225	9895	11090	73	10136.164	9904	11072	75	10119.026	9893	10720	66	10393.167	9893	11873	100	10079.260	9850	10986	92	10142.032	9904	11072	81	10116.926	9893	10720	105	10075.505	9858	10945	99	10070.616	9838	11126	67	10557.224	9609	12980	105	10399.058	9891	12012	84
687	103	10248.155	9837	11200	58	10130.500	9899	10767	73	10150.452	9894	11427	75	10137.347	9847	11228	66	10422.106	9904	12384	100	10152.260	9854	11026	92	10183.511	9869	11427	81	10126.568	9847	11228	105	10182.819	9832	11387	99	10103.818	9828	11109	67	10097.388	9906	10991	105	10511.038	9837	12487	84
688	103	10256.709	9859	12452	58	10202.914	9809	10967	73	10200.589	9769	11453	75	10156.894	9862	11211	66	11113.712	9941	13895	100	10086.730	9886	10940	92	10214.685	9769	11453	81	10165.814	9862	11211	105	10094.124	9857	11075	99	10198.879	9881	11916	67	10170.597	9856	11097	105	10436.857	9863	12082	84
689	103	10210.650	9856	11371	58	10200.500	9806	11101	73	10402.164	9781	11359	75	10127.560	9874	11260	66	11090.742	9967	13154	100	10217.830	9843	11168	92	10349.805	9692	12017	81	10127.210	9874	11260	105	10300.267	9894	11831	99	10163.374	9848	11495	67	10163.209	9894	10817	105	10482.314	9735	12190	84
690	103	10320.932	9818	11822	58	10138.018	9901	11212	73	10350.096	9856	11626	75	10090.800	9850	10822	66	10774.228	9996	13393	100	10156.630	9787	11077	92	10316.881	9856	11626	81	10103.840	9850	10822	105	10225.972	9853	11514	99	10102.070	9844	11594	67	10210.104	9821	11031	105	10529.438	9863	13101	84
691	103	10250.126	9746	11468	58	10127.138	9852	11035	73	10422.288	9792	12086	75	10074.813	9908	10765	66	10712.318	9796	13351	100	10202.400	9831	11583	92	10384.131	9792	12086	81	10081.136	9908	10765	105	10317.515	9911	13071	99	10130.313	9896	11206	67	10238.985	9892	11532	105	10454.647	9891	12708	84
692	103	10276.534	9843	11688	58	10045.759	9924	10349	73	10513.397	9892	12497	75	10167.813	9842	10733	66	10747.682	9911	12751	100	10133.380	9883	10945	92	10436.608	9835	12497	81	10168.432	9842	10733	105	10156.190	9790	11103	99	10173.808	9872	11321	67	10306.687	9909	12532	105	10444.200	9848	11508	84
693	103	10193.243	9904	11116	58	10093.621	9869	11040	73	10520.329	9800	11895	75	10355.827	9903	11402	66	10581.621	9808	11898	100	10110.990	9836	11204	92	10414.631	9735	11895	81	10349.296	9884	11402	105	10156.990	9865	11146	99	10117.909	9856	11007	67	10207.000	9877	11774	105	10543.467	9753	12647	84
694	103	10291.767	9858	11865	58	10160.327	9903	11430	73	10518.479	9729	12205	75	10296.747	9901	12028	66	10517.606	9859	12484	100	10136.280	9827	12439	92	10454.021	9729	12205	81	10282.729	9901	12028	105	10109.400	9881	11026	99	10201.737	9873	11377	67	10230.910	9887	11036	105	10466.990	9831	12096	84
695	103	10250.456	9827	11251	58	10043.914	9895	10741	73	10518.685	9801	11520	75	10214.640	9761	11075	66	10735.849	9739	12940	100	10230.790	9833	12070	92	10429.152	9801	11520	81	10213.729	9761	11075	105	10133.600	9885	11266	99	10258.161	9868	11858	67	10243.865	9915	11097	105	10511.419	9808	12328	84
696	103	10255.729	9892	11817	58	10009.775	9882	10426	73	10463.082	9828	11427	75	10106.360	9854	10851	66	10619.121	9830	12458	100	10066.780	9895	10587	92	10438.761	9828	11427	81	10126.777	9843	10945	105	10112.866	9787	11480	99	10178.667	9847	10886	67	10336.433	9770	12129	105	10488.058	9746	11740	84
697	103	10233.185	9822	11345	58	10053.275	9823	10747	73	10466.055	9891	12301	75	10199.026	9903	11039	66	10682.424	9971	12989	100	10091.960	9903	10806	92	10389.098	9891	12193	81	10170.531	9818	11039	105	10173.752	9903	11487	99	10129.979	9887	10965	67	10209.612	9884	11243	105	10526.819	9857	11844	84
698	103	10261.932	9870	12185	58	10100.896	9752	11149	73	10348.548	9881	11769	75	10247.693	9717	10917	66	10609.303	9976	12718	100	10146.990	9792	11542	92	10292.892	9881	11769	81	10247.790	9717	10917	105	10184.429	9814	11645	99	10168.717	9820	11416	67	10334.060	9929	11548	105	10552.810	9803	12921	84
699	103	10272.980	9781	11113	58	10129.725	9828	11077	73	10484.973	9757	11633	75	10292.693	9793	12715	66	10641.516	9877	11912	100	10097.550	9821	10663	92	10407.750	9816	11633	81	10314.654	9793	12715	105	10152.438	9901	11154	99	10205.313	9891	11810	67	10142.851	9931	10947	105	10305.562	9817	11622	84
700	103	10293.631	9824	11437	58	10144.482	9882	11424	73	10555.068	9779	11884	75	10465.080	9756	11879	66	10451.637	9724	12099	100	10035.740	9860	10911	92	10454.805	9795	11884	81	10475.296	9756	11879	105	10157.714	9883	11111	99	10264.849	9792	11213	67	10195.254	9808	11411	105	10347.980	9876	11570	84
701	103	10275.350	9874	11128	58	10091.259	9907	10638	73	10448.850	9827	12053	75	10420.787	9826	11680	66	10405.546	9901	12180	100	10134.810	9858	11592	92	10410.913	9827	12053	81	10366.197	9826	11620	105	10212.210	9872	11841	99	10171.828	9770	11167	67	10122.836	9893	10864	105	10309.248	9668	11703	84
702	103	10272.660	9850	11374	58	10073.189	9822	10760	73	10447.754	9900	11829	75	10395.854	9830	13119	66	10431.772	9917	12982	100	10166.230	9877	11337	92	10377.924	9836	11829	81	10406.950	9779	13119	105	10088.553	9863	10854	99	10143.414	9841	11317	67	10139.209	9801	11185	105	10312.505	9866	11769	84
703	103	10219.796	9838	11753	58	10109.293	9915	11245	73	10666.411	9762	13132	75	10393.373	9866	11715	66	10510.030	9749	13154	100	10208.190	9833	12444	92	10517.206	9762	13132	81	10428.506	9866	11944	105	10241.600	9823	11940	99	10226.142	9844	11287	67	10059.940	9867	11161	105	10240.762	9669	11626	84
704	103	10186.000	9873	11042	58	10088.207	9815	10797	73	10342.191	9771	12345	75	10385.934	9848	11976	66	10294.833	9931	12454	100	10066.770	9881	10758	92	10309.521	9771	12345	81	10392.519	9848	11976	105	10171.571	9873	11344	99	10185.283	9886	11125	67	10365.224	9822	11741	105	10375.219	9859	11538	84
705	103	10305.524	9888	11881	58	10085.052	9859	11058	73	10462.986	9871	11773	75	10473.493	9896	12169	66	10477.621	9716	13968	100	10115.210	9915	11261	92	10401.174	9866	11773	81	10453.803	9896	12169	105	10265.248	9887	11813	99	10250.626	9900	11700	67	10269.478	9898	11447	105	10277.286	9845	12032	84
706	103	10151.748	9889	11408	58	10081.311	9926	10610	73	10541.274	9887	11548	75	10428.520	9952	12342	66	10480.121	9891	11931	100	10100.030	9838	10984	92	10481.695	9885	11670	81	10457.148	9948	13093	105	10146.010	9785	12190	99	10241.768	9771	12213	67	10170.299	9856	11349	105	10391.124	9772	11868	84
707	103	10211.116	9864	11320	58	10040.482	9874	10897	73	10376.014	9838	11853	75	10295.253	9857	11184	66	10434.167	9689	12443	100	10117.270	9839	11389	92	10342.608	9838	11853	81	10294.173	9857	11184	105	10217.400	9891	11139	99	10211.465	9817	11112	67	10109.478	9901	10893	105	10306.600	9841	11855	84
708	103	10259.262	9889	11960	58	10174.518	9835	10974	73	10568.041	9752	12041	75	10317.533	9909	11807	66	10380.303	9883	11267	100	10047.530	9883	10981	92	10441.206	9752	12041	81	10367.766	9825	12143	105	10237.980	9816	11250	99	10143.949	9867	11243	67	10210.851	9903	11617	105	10308.553	9855	12996	84
709	103	10185.524	9896	11747	58	10199.327	9868	11180	73	10487.836	9836	12386	75	10536.667	9891	12724	66	10266.333	9853	12513	100	10104.480	9785	11366	92	10398.924	9836	12386	81	10562.741	9891	12724	105	10179.343	9853	11266	99	10161.384	9869	11526	67	10203.403	9889	11348	105	10177.495	9837	11368	84
710	103	10291.592	9810	11310	58	10153.621	9894	11067	73	10493.685	9863	12231	75	10457.827	9787	12083	66	10457.939	9577	13260	100	10071.340	9876	10835	92	10452.119	9863	12231	81	10479.580	9787	12083	105	10139.276	9842	10970	99	10192.424	9882	11159	67	10293.746	9802	11393	105	10309.276	9886	12340	84
711	103	10178.446	9813	11175	58	10103.207	9891	11216	73	10459.055	9860	12077	75	10540.227	9748	12197	66	10268.561	9905	11833	100	10100.740	9883	11254	92	10435.305	9860	12077	81	10546.259	9748	12197	105	10152.429	9854	11263	99	10330.747	9871	12350	67	10265.896	9738	11697	105	10253.676	9812	11924	84
712	103	10187.136	9861	10760	58	10003.982	9930	10245	73	10450.507	9858	11780	75	10515.986	9881	12397	66	10368.591	9861	11611	100	10057.100	9856	10767	92	10393.119	9858	11780	81	10469.864	9881	12312	105	10200.543	9848	11947	99	10241.374	9746	13104	67	10068.224	9881	10771	105	10286.828	9866	11544	84
713	103	10263.534	9791	11023	58	10088.931	9886	10583	73	10560.329	9845	12817	75	10529.134	9714	12243	66	10349.167	9772	12962	100	10070.970	9858	10753	92	10494.435	9845	12817	81	10511.321	9714	12243	105	10112.848	9828	11146	99	10184.232	9863	11667	67	10260.612	9909	12402	105	10247.305	9757	11995	84
714	103	10142.534	9877	11050	58	10017.104	9917	10391	73	10273.973	9873	11388	75	10552.106	9846	12557	66	10393.394	9790	13905	100	10053.700	9883	10576	92	10224.565	9873	11126	81	10551.321	9846	12557	105	10210.866	9866	11945	99	10320.202	9757	11826	67	10156.403	9906	10942	105	10221.838	9909	12078	84
715	103	10182.980	9893	11313	58	10094.207	9857	10573	73	10343.589	9847	11602	75	10564.307	9884	14842	66	10229.954	9880	11463	100	10101.990	9890	10794	92	10334.674	9847	11667	81	10623.741	9852	14842	105	10087.400	9896	11043	99	10192.212	9862	11807	67	10113.418	9859	11204	105	10222.495	9935	11139	84
716	103	10298.621	9846	11612	58	10070.689	9880	10630	73	10454.397	9904	12113	75	10548.333	9767	11949	66	10601.484	9895	14169	100	10077.720	9873	10816	92	10400.858	9889	12113	81	10574.864	9767	11949	105	10084.667	9803	10883	99	10243.404	9879	11024	67	10226.179	9821	11792	105	10286.314	9903	11070	84
717	103	10235.359	9838	11224	58	10078.069	9878	10821	73	10551.945	9786	12093	75	10768.014	9882	12364	66	10366.182	9720	12375	100	10054.040	9912	11158	92	10470.142	9786	12093	81	10742.531	9814	12364	105	10123.686	9809	10850	99	10244.839	9834	11185	67	10311.776	9832	11711	105	10301.638	9752	11876	84
718	103	10296.621	9821	11443	58	10127.707	9836	10936	73	10530.918	9928	12897	75	10474.240	9902	11984	66	10489.106	9643	12838	100	10081.590	9867	10748	92	10426.021	9899	12897	81	10490.086	9902	11984	105	10262.048	9859	11316	99	10348.374	9886	11718	67	10318.179	9796	12044	105	10270.477	9754	11769	84
719	103	10191.825	9750	11169	58	10029.879	9872	10688	73	10579.781	9892	12049	75	10637.387	9814	12369	66	10391.137	9574	13125	100	10057.410	9876	10701	92	10480.652	9683	12049	81	10602.050	9814	12369	105	10120.990	9883	11242	99	10371.586	9584	13328	67	10387.090	9709	12278	105	10203.104	9890	11840	84
720	103	10234.078	9857	11602	58	10136.018	9900	11001	73	10598.137	9835	13982	75	10454.320	9888	11595	66	10395.409	9895	12422	100	10059.460	9899	10647	92	10495.163	9835	13982	81	10435.309	9888	11595	105	10293.771	9814	11902	99	10395.909	9791	12663	67	10195.283	9793	11258	105	10175.257	9876	11191	84
721	103	10294.078	9846	12294	58	10122.069	9818	11076	73	10565.343	9885	12382	75	10467.173	9898	12617	66	10408.803	9833	12209	100	10062.640	9867	10934	92	10500.565	9885	12382	81	10446.358	9898	12617	105	10414.124	9795	13154	99	10295.021	9662	12266	67	10270.269	9863	12913	105	10494.353	9836	11986	84
722	103	10192.757	9887	11173	58	10012.879	9881	10556	73	10418.521	9820	11686	75	10480.146	9837	11696	66	10351.833	9853	12193	100	10084.330	9843	10768	92	10392.261	9820	11686	81	10499.494	9837	11696	105	10530.743	9862	11809	99	10429.596	9871	11705	67	10177.926	9854	11154	105	10274.477	9896	11368	84
723	103	10335.709	9887	11457	58	10191.173	9881	11032	73	10449.945	9943	11692	75	10496.640	9871	12181	66	10378.621	9893	12052	100	10114.520	9734	11108	92	10402.794	9926	11692	81	10535.543	9871	12181	105	10380.962	9898	11976	99	10349.172	9883	11782	67	10383.776	9875	12114	105	10276.362	9882	11800	84
724	103	10167.068	9792	11039	58	10031.862	9906	10675	73	10489.685	9782	11760	75	10553.307	9854	12918	66	10329.954	9889	12079	100	10039.130	9876	10764	92	10466.935	9782	11760	81	10523.987	9854	12918	105	10530.058	9895	13798	99	10429.404	9890	12331	67	10156.194	9900	11053	105	10116.866	9898	10755	84
725	103	10256.845	9815	11669	58	10023.569	9911	10589	73	10644.370	9887	12366	75	10390.760	9833	11333	66	10347.137	9887	13232	100	10077.040	9853	11048	92	10560.305	9887	12366	81	10408.531	9801	11333	105	10353.048	9878	11562	99	10498.818	9858	11932	67	10343.149	9831	11405	105	10227.505	9896	11105	84
726	103	10182.350	9810	11301	58	10048.155	9895	11075	73	10391.288	9854	11534	75	10547.253	9901	12260	66	10365.530	9835	14028	100	10132.550	9871	11112	92	10373.445	9832	11636	81	10528.050	9901	12260	105	10642.914	9911	13290	99	10601.363	9921	13832	67	10310.687	9899	11974	105	10092.104	9766	11229	84
727	103	10233.903	9871	11173	58	10098.725	9831	10914	73	10562.589	9852	12782	75	10687.453	9702	12993	66	10370.106	9815	12888	100	10063.270	9878	10695	92	10465.456	9852	12782	81	10649.827	9702	12993	105	10664.629	9774	12695	99	10540.677	9843	11883	67	10348.045	9897	11942	105	10261.267	9876	11569	84
728	103	10296.894	9778	11823	58	10115.914	9901	11038	73	10730.698	9918	13246	75	10309.533	9860	11200	66	10525.258	9822	13490	100	10066.730	9883	11033	92	10599.315	9928	13246	81	10297.926	9860	11200	105	10609.629	9613	12895	99	10499.858	9903	11638	67	10381.135	9872	13427	105	10208.190	9873	11660	84
729	103	10274.650	9777	11804	58	10110.034	9882	11208	73	10453.534	9879	11945	75	10168.213	9868	10870	66	10361.909	9922	12776	100	10112.570	9788	11349	92	10359.229	9771	11474	81	10180.604	9868	10870	105	10689.876	9822	12852	99	10366.354	9826	11548	67	10303.522	9844	11628	105	10195.371	9904	11531	84
730	103	10157.281	9781	11376	58	10057.431	9943	10324	73	10550.356	9858	11922	75	10161.880	9817	11227	66	10458.516	9911	12512	100	10106.040	9815	11290	92	10505.174	9858	11922	81	10155.494	9817	11227	105	10700.790	9782	13030	99	10671.182	9892	12222	67	10274.433	9879	11624	105	10186.695	9841	12035	84
731	103	10153.544	9878	11104	58	10068.362	9901	10621	73	10512.616	9884	12241	75	10402.453	9792	11893	66	10322.849	9807	11549	100	10117.330	9899	11214	92	10455.858	9884	12241	81	10421.593	9792	11893	105	10789.124	9890	12779	99	10575.576	9713	12518	67	10428.299	9756	11670	105	10208.647	9881	11463	84
732	103	10200.729	9828	11341	58	10098.518	9831	10812	73	10552.795	9844	11859	75	10355.733	9905	11524	66	10537.228	9909	13575	100	10122.870	9858	11153	92	10454.076	9892	11859	81	10351.716	9905	11524	105	10448.028	9865	11857	99	10407.960	9907	12196	67	10235.209	9907	12167	105	10118.143	9896	11672	84
733	103	10231.039	9809	11339	58	10078.138	9907	11033	73	10482.671	9903	14038	75	10295.986	9874	10955	66	10352.772	9864	11478	100	10070.230	9838	10652	92	10412.989	9903	14038	81	10303.777	9793	10955	105	10706.866	9902	13634	99	10447.990	9884	12020	67	10541.209	9896	11860	105	10155.010	9803	11132	84
734	103	10178.271	9900	10865	58	10063.259	9859	10774	73	10548.712	9909	12040	75	10446.587	9825	12652	66	10586.970	9863	12325	100	10093.010	9748	11326	92	10480.761	9909	12040	81	10422.963	9825	12652	105	10348.962	9859	12121	99	10528.182	9786	13414	67	10497.119	9900	11712	105	10147.381	9759	12689	84
735	103	10215.185	9839	11685	58	10062.569	9907	10510	73	10455.219	9852	12029	75	10367.854	9853	11184	66	10691.137	9955	13137	100	10077.640	9833	10584	92	10470.413	9852	12029	81	10345.420	9853	11137	105	10440.190	9833	12128	99	10389.788	9750	11911	67	10421.851	9882	11914	105	10228.523	9841	11828	84
736	103	10211.379	9840	11372	58	10061.552	9881	10578	73	10382.589	9725	11650	75	10328.533	9875	11592	66	10392.394	9881	11661	100	10099.220	9815	11866	92	10392.131	9725	11650	81	10315.074	9875	11592	105	10761.391	9853	13460	99	10466.707	9848	11737	67	10451.552	9896	11526	105	10194.609	9867	11149	84
737	103	10188.874	9822	10908	58	10129.552	9842	11379	73	10708.246	9880	11531	75	10423.946	9685	11883	66	10487.121	9859	11796	100	10145.390	9875	11166	92	10579.565	9713	11531	81	10386.691	9685	11883	105	10653.238	9834	12489	99	10451.909	9895	12764	67	10383.388	9836	11779	105	10287.962	9737	11903	84
738	103	10254.311	9755	11753	58	10092.327	9899	11088	73	10353.822	9868	11696	75	10399.707	9888	11780	66	10581.076	9833	14095	100	10158.970	9837	10817	92	10288.142	9839	11696	81	10410.123	9888	11780	105	10415.200	9837	12883	99	10505.131	9877	12482	67	10462.851	9861	11838	105	10182.248	9830	11031	84
739	103	10180.534	9790	11281	58	10035.707	9830	11286	73	10331.726	9888	12256	75	10466.800	9811	11767	66	10559.984	9914	12218	100	10004.290	9882	10353	92	10347.858	9719	12256	81	10507.062	9811	11767	105	10525.733	9919	13436	99	10665.747	9854	13641	67	10692.269	9878	11968	105	10144.238	9887	10945	84
740	103	10208.903	9776	11193	58	10084.104	9904	10935	73	10198.246	9843	11476	75	10392.467	9886	11691	66	10552.030	9803	14150	100	10048.180	9877	11135	92	10176.294	9843	11476	81	10384.247	9886	11691	105	10659.942	9925	12849	99	10394.747	9855	12668	67	10530.328	9730	11877	105	10102.980	9825	10891	84
741	103	10229.427	9850	11222	58	10085.327	9829	10626	73	10293.671	9845	10961	75	10321.520	9869	11587	66	10329.954	9943	12461	100	10097.080	9890	10805	92	10286.271	9845	11150	81	10324.556	9864	11587	105	10552.667	9857	13536	99	10475.777	9890	12405	67	10625.910	9945	12200	105	10112.733	9873	10990	84
742	103	10253.059	9840	11771	58	10031.982	9907	10736	73	10219.055	9747	11201	75	10278.866	9811	11777	66	10381.667	9894	12004	100	10050.300	9865	11108	92	10215.729	9747	11201	81	10266.580	9811	11777	105	10634.381	9653	12756	99	10451.131	9899	11963	67	10591.910	9870	11840	105	10108.162	9871	11648	84
743	103	10191.699	9909	11149	58	10061.034	9830	10591	73	10263.521	9831	11022	75	10441.054	9822	12196	66	10607.030	9820	13134	100	10105.190	9873	11486	92	10226.652	9831	11022	81	10415.976	9822	12196	105	10807.048	9834	15694	99	10647.394	9727	13098	67	10358.344	9871	11326	105	10130.096	9769	11298	84
744	103	10162.359	9835	11166	58	10061.534	9918	10526	73	10275.781	9892	12340	75	10409.680	9813	11717	66	10603.772	9846	12683	100	10069.980	9900	11690	92	10238.979	9892	12340	81	10383.753	9813	11717	105	10820.771	9863	13643	99	10333.000	9817	11917	67	10481.313	9928	11960	105	10110.429	9853	10824	84
745	103	10336.505	9923	11845	58	10179.069	9840	11154	73	10205.562	9792	12018	75	10354.293	9862	11663	66	10368.954	9908	12752	100	10090.020	9878	10983	92	10202.032	9792	12018	81	10363.259	9862	11971	105	10661.533	9908	13289	99	10382.424	9825	11827	67	10645.313	9841	12595	105	10083.096	9807	11098	84
746	103	10210.544	9894	11175	58	10075.982	9909	10871	73	10262.836	9919	11542	75	10359.520	9855	11553	66	10318.242	9886	12201	100	10082.420	9878	11470	92	10278.881	9930	11542	81	10352.864	9855	11553	105	10736.962	9730	13307	99	10376.454	9721	12824	67	10369.910	9831	11615	105	10071.771	9886	10799	84
747	103	10240.534	9854	11861	58	10018.500	9901	10344	73	10229.274	9831	11283	75	10326.720	9847	12227	66	10277.258	9875	12297	100	10061.250	9880	11034	92	10276.119	9817	11283	81	10356.704	9847	12461	105	10884.219	9931	13123	99	10309.849	9902	11484	67	10563.746	9939	13515	105	10105.038	9851	10820	84
748	103	10252.010	9870	11171	58	10079.155	9866	10820	73	10225.616	9907	11604	75	10359.827	9829	11340	66	10428.454	9892	12785	100	10122.400	9879	11680	92	10223.815	9907	11604	81	10370.827	9829	11340	105	10727.485	9855	15486	99	10430.626	9848	12820	67	10254.090	9884	12004	105	10087.391	9817	11385	84
749	103	10310.554	9922	12078	58	10073.879	9898	11120	73	10231.452	9767	11259	75	10340.134	9901	11584	66	10354.212	9860	12620	100	10072.770	9878	10904	92	10248.392	9767	11259	81	10349.777	9901	11584	105	10683.096	9901	13385	99	10346.283	9933	11586	67	10340.418	9864	12141	105	10142.353	9827	11833	84
750	103	10160.903	9817	11364	58	10094.966	9867	11151	73	10193.164	9821	11304	75	10283.733	9862	11565	66	10390.682	9769	12512	100	10064.420	9838	10688	92	10159.858	9821	11304	81	10312.136	9861	11565	105	10475.638	9832	13056	99	10448.051	9827	12215	67	10335.164	9851	11418	105	10107.515	9866	10953	84
751	103	10170.602	9884	11173	58	10057.121	9878	10673	73	10191.014	9797	11919	75	10528.986	9884	13367	66	10246.363	9736	12300	100	10074.990	9850	10543	92	10180.021	9797	11919	81	10556.099	9884	13367	105	10459.028	9855	12411	99	10341.263	9830	11483	67	10311.358	9874	11447	105	10100.990	9908	11166	84
752	103	10191.476	9857	11120	58	10020.327	9906	10361	73	10117.986	9872	10924	75	10622.120	9779	12144	66	10370.530	9713	12650	100	10083.920	9876	11068	92	10126.968	9872	10924	81	10607.679	9779	12144	105	10385.752	9843	12249	99	10355.354	9839	12611	67	10440.656	9695	11469	105	10179.657	9884	11397	84
753	103	10201.106	9852	11877	58	10062.069	9882	10697	73	10189.616	9916	11425	75	10408.920	9830	11514	66	10379.712	9856	12271	100	10088.930	9857	10822	92	10204.729	9910	11683	81	10383.396	9830	11514	105	10438.020	9864	11875	99	10464.323	9894	12538	67	10370.000	9834	12036	105	10086.429	9872	10784	84
754	103	10236.776	9774	11605	58	10121.725	9864	11015	73	10150.384	9748	11187	75	10257.054	9778	11157	66	10305.242	9893	11481	100	10079.110	9895	11056	92	10161.532	9748	11187	81	10265.160	9778	11066	105	10518.790	9858	13142	99	10395.516	9725	12661	67	10408.209	9748	11639	105	10151.295	9867	11031	84
755	103	10201.466	9816	12131	58	10140.811	9845	11074	73	10150.000	9739	11213	75	10572.707	9943	12802	66	10253.500	9902	11905	100	10038.310	9881	10521	92	10149.206	9739	11213	81	10570.729	9966	12802	105	10451.857	9823	12206	99	10426.858	9714	12949	67	10201.135	9837	11811	105	10237.219	9882	11451	84
756	103	10245.320	9760	11849	58	10085.448	9862	11114	73	10114.425	9871	11015	75	10515.054	9750	12257	66	10335.803	9842	12238	100	10057.800	9868	10592	92	10111.848	9900	10977	81	10488.037	9750	12257	105	10406.477	9795	11686	99	10308.070	9853	12525	67	10410.194	9833	11656	105	10184.990	9835	11141	84
757	103	10175.884	9723	11120	58	10026.689	9891	10809	73	10152.109	9896	11510	75	10533.014	9870	12725	66	10235.091	9862	11514	100	10022.940	9858	10571	92	10125.587	9836	11510	81	10532.346	9870	12330	105	10344.152	9869	11861	99	10377.919	9834	11574	67	10376.000	9887	12247	105	10125.020	9847	11287	84
758	103	10162.670	9898	11312	58	10094.482	9816	10964	73	10158.356	9918	10770	75	10654.347	9847	12057	66	10327.363	9870	11902	100	10115.320	9841	11356	92	10138.131	9902	10770	81	10593.950	9712	12057	105	10430.924	9738	12026	99	10288.667	9892	12117	67	10177.896	9823	11097	105	10220.114	9787	11594	84
759	103	10165.029	9892	11383	58	10055.586	9875	10784	73	10132.370	9867	11495	75	10748.413	9888	12112	66	10274.788	9872	11537	100	10088.390	9887	10973	92	10179.011	9867	11495	81	10769.704	9888	12112	105	10333.086	9925	11850	99	10192.525	9907	11201	67	10321.508	9879	12063	105	10212.286	9874	11046	84
760	103	10221.602	9803	11164	58	10024.121	9885	10510	73	10085.082	9881	10811	75	10838.667	9827	13170	66	10291.333	9865	11605	100	9991.720	9887	10416	92	10094.608	9893	10811	81	10835.383	9827	13170	105	10373.200	9857	12198	99	10207.454	9869	11290	67	10281.776	9869	12013	105	10064.248	9857	10570	84
761	103	10196.389	9897	11447	58	10054.121	9901	10771	73	10088.425	9849	11677	75	10660.427	9955	12635	66	10389.379	9665	12488	100	10085.890	9904	11432	92	10106.576	9876	11677	81	10626.963	9907	12635	105	10372.438	9801	12558	99	10214.333	9888	11660	67	10207.656	9874	11107	105	10186.076	9818	11358	84
762	103	10125.271	9892	11073	58	10111.534	9882	10757	73	10116.698	9870	10965	75	10432.613	9934	11812	66	10177.333	9774	11354	100	10056.330	9889	11034	92	10122.685	9870	10690	81	10450.531	9934	11812	105	10282.733	9799	12017	99	10349.323	9915	12806	67	10239.030	9830	11440	105	10152.172	9874	10983	84
763	103	10248.670	9886	11471	58	10119.741	9790	10878	73	10157.123	9883	11389	75	10426.467	9716	12724	66	10588.637	9845	12271	100	10100.150	9849	11120	92	10126.598	9883	11389	81	10444.926	9716	12724	105	10443.828	9905	12039	99	10405.656	9913	11957	67	10185.344	9887	10975	105	10138.066	9846	10872	84
764	103	10210.224	9856	11481	58	10060.138	9872	10998	73	10067.479	9884	11127	75	10477.813	9927	11776	66	10494.016	9903	12856	100	10126.020	9873	11372	92	10084.935	9884	11288	81	10487.494	9855	11776	105	10447.553	9837	11786	99	10208.040	9884	11622	67	10265.119	9818	11314	105	10100.162	9846	10830	84
765	103	10266.146	9851	11382	58	10126.189	9858	11029	73	10130.246	9880	10859	75	10348.986	9803	11546	66	10634.137	9812	11939	100	10162.090	9844	10906	92	10127.544	9880	10859	81	10370.889	9803	11546	105	10505.810	9865	13179	99	10282.728	9831	12089	67	10492.791	9850	13022	105	10146.210	9885	10835	84
766	103	10220.641	9840	11143	58	10064.621	9918	10400	73	10131.219	9913	11055	75	10388.413	9909	11495	66	10661.484	9898	13780	100	10093.940	9847	11180	92	10115.674	9882	11055	81	10387.000	9873	11495	105	10351.381	9822	11596	99	10335.051	9880	11555	67	10253.746	9940	11020	105	10118.790	9837	10776	84
767	103	10149.738	9826	11321	58	10085.414	9869	10882	73	10097.370	9901	10898	75	10627.307	9776	11934	66	10564.030	9916	11842	100	10083.530	9789	10984	92	10099.326	9901	10972	81	10598.210	9776	11934	105	10486.114	9714	11668	99	10320.697	9868	11890	67	10278.209	9897	11750	105	10115.848	9826	11225	84
768	103	10174.146	9898	11718	58	10106.414	9906	11231	73	10184.027	9893	10859	75	10705.693	9834	12725	66	10675.894	9591	15063	100	10053.920	9894	10656	92	10163.358	9865	10859	81	10700.370	9834	12725	105	10400.752	9876	11902	99	10282.242	9759	12425	67	10299.940	9901	11386	105	10083.162	9839	11657	84
769	103	10193.971	9851	11513	58	10016.586	9870	10741	73	10148.397	9886	11405	75	10593.720	9911	12729	66	10399.228	9869	13347	100	10075.960	9901	11175	92	10130.858	9886	11405	81	10573.827	9911	12729	105	10284.771	9836	12201	99	10389.626	9803	13396	67	10190.627	9880	11202	105	10166.219	9814	11283	84
770	103	10179.573	9876	11059	58	10028.207	9904	10413	73	10191.630	9827	11503	75	10523.187	9791	12132	66	10530.106	9861	12397	100	10181.970	9842	11166	92	10157.815	9827	11503	81	10486.531	9791	12132	105	10358.058	9806	11584	99	10251.435	9800	11114	67	10284.074	9847	11584	105	10160.020	9795	11426	84
771	103	10293.495	9842	11793	58	10114.500	9851	10867	73	10201.918	9898	11256	75	10727.120	9943	12368	66	10469.030	9765	13870	100	10071.430	9809	10681	92	10180.381	9898	11256	81	10740.852	9943	12368	105	10333.676	9923	12388	99	10208.061	9840	11791	67	10205.149	9872	11579	105	10098.010	9872	10858	84
772	103	10133.815	9852	11351	58	10009.000	9884	10521	73	10304.288	9839	11805	75	10527.667	9760	11962	66	10312.121	9896	11804	100	10180.640	9726	11438	92	10258.195	9839	11805	81	10508.630	9760	11962	105	10256.553	9868	11344	99	10199.121	9888	11332	67	10240.074	9874	11219	105	10142.409	9847	10966	84
773	103	10209.408	9862	11274	58	10052.173	9862	11074	73	10240.534	9828	11095	75	10531.520	9829	12098	66	10399.516	9688	12351	100	10003.350	9870	10245	92	10209.968	9828	11095	81	10528.284	9829	12098	105	10219.134	9882	11732	99	10146.505	9811	11198	67	10463.030	9884	11580	105	10024.409	9868	10357	84
774	103	10144.311	9886	11283	58	10096.534	9862	10927	73	10240.850	9775	11468	75	10437.213	9869	11594	66	10372.833	9870	12776	100	10043.740	9909	10647	92	10246.337	9775	11468	81	10410.777	9869	11552	105	10310.134	9865	11964	99	10242.818	9889	11696	67	10292.328	9902	11454	105	10086.876	9882	11071	84
775	103	10123.116	9877	10851	58	10134.896	9908	12015	73	10016.726	9888	10566	75	10393.840	9911	11951	66	10330.318	9867	12765	100	10140.070	9867	11200	92	10022.771	9896	10566	81	10391.852	9911	11951	105	10326.152	9906	11912	99	10094.939	9903	11196	67	10358.582	9919	11974	105	10115.553	9869	11062	84
776	103	10190.350	9846	10949	58	10100.827	9853	10892	73	10181.616	9851	11280	75	10362.667	9920	12183	66	10272.167	9810	11268	100	10048.760	9863	10590	92	10178.163	9839	11280	81	10366.679	9917	12183	105	10364.104	9879	11358	99	10373.970	9676	11499	67	10393.910	9735	11450	105	10127.771	9866	11041	84
777	103	10150.116	9850	11215	58	10171.775	9896	11012	73	10132.809	9881	11044	75	10290.373	9801	11459	66	10369.424	9820	11525	100	10091.450	9852	11240	92	10129.456	9875	11044	81	10270.604	9862	11459	105	10421.324	9796	12252	99	10276.808	9855	11413	67	10329.926	9887	11705	105	10159.714	9816	11678	84
778	103	10225.271	9858	11307	58	10135.018	9897	11031	73	10285.986	9861	11103	75	10493.480	9835	12318	66	10275.803	9880	11483	100	10108.840	9835	11008	92	10232.065	9861	11103	81	10455.148	9792	12318	105	10621.705	9786	13164	99	10509.798	9813	12432	67	10329.851	9782	11254	105	10177.914	9754	12048	84
779	103	10191.446	9836	12320	58	10089.621	9881	10592	73	10459.644	9790	12121	75	10219.373	9873	11318	66	10322.909	9922	12318	100	10075.140	9875	11082	92	10421.489	9790	12121	81	10260.234	9873	11817	105	10627.200	9865	12667	99	10378.354	9884	12023	67	10456.896	9861	12403	105	10148.229	9901	11688	84
780	103	10257.398	9821	11337	58	10096.104	9852	10588	73	10356.246	9844	11345	75	10447.627	9924	13101	66	10531.000	9873	13320	100	10101.030	9859	11005	92	10313.869	9844	11345	81	10419.358	9841	13101	105	10689.371	9871	12629	99	10404.111	9872	12636	67	10520.209	9813	11959	105	10161.038	9858	10740	84
781	103	10230.262	9836	11765	58	10160.707	9809	11790	73	10509.191	9864	11939	75	10498.920	9819	12180	66	10361.121	9855	11990	100	10025.270	9910	10727	92	10504.000	9744	11939	81	10510.432	9819	12180	105	10642.838	9878	13396	99	10351.606	9844	12118	67	10525.701	9749	12018	105	10107.020	9828	11271	84
782	103	10180.670	9898	11855	58	10074.689	9854	10842	73	10415.891	9777	12231	75	10657.587	9943	12313	66	10577.288	9787	12154	100	10046.180	9900	11292	92	10396.456	9777	12231	81	10648.814	9919	12313	105	10590.020	9873	13659	99	10236.707	9833	11778	67	10539.000	9991	11811	105	10162.143	9895	11280	84
783	103	10182.825	9884	11731	58	10083.982	9759	11305	73	10483.096	9782	11971	75	10725.146	9864	12131	66	10339.439	9902	11930	100	10031.740	9772	10523	92	10448.544	9727	11971	81	10679.519	9864	12131	105	10491.790	9766	12467	99	10352.960	9826	11666	67	10679.865	9711	12089	105	10051.942	9879	10651	84
784	103	10189.689	9898	11258	58	10058.345	9909	10561	73	10336.000	9875	11999	75	10725.986	9902	12721	66	10711.470	9923	13183	100	10130.080	9856	11135	92	10341.174	9875	11999	81	10723.630	9902	12721	105	10720.429	9897	13492	99	10382.354	9865	12320	67	10829.567	9582	12689	105	10140.190	9823	11129	84
785	103	10153.806	9820	11141	58	10080.586	9865	10913	73	10432.164	9879	12646	75	10641.293	9685	13058	66	11040.712	9820	13510	100	10156.320	9801	11566	92	10419.576	9879	12737	81	10653.716	9685	13058	105	10497.219	9862	11809	99	10254.737	9854	11281	67	11141.926	9842	13784	105	10067.990	9878	11233	84
786	103	10159.446	9864	10729	58	10080.345	9827	11322	73	10268.164	9845	11382	75	10663.974	9795	12966	66	10756.728	9782	12565	100	10170.540	9848	11488	92	10317.935	9845	11390	81	10640.074	9795	12966	105	10700.533	9879	13594	99	10444.788	9838	11883	67	10677.836	9918	12971	105	10069.371	9853	10780	84
787	103	10152.320	9803	11546	58	10052.362	9883	10853	73	10481.137	9887	12067	75	10685.653	9908	13062	66	10604.258	9823	12136	100	10136.570	9875	11750	92	10450.805	9887	12067	81	10694.432	9908	12531	105	10581.619	9885	12302	99	10438.333	9855	13094	67	10684.717	9877	12528	105	10069.229	9901	11069	84
788	103	10211.495	9815	11432	58	10100.552	9824	10880	73	10359.657	9814	11273	75	10647.733	9915	12322	66	10774.182	9877	12137	100	10188.460	9869	11589	92	10330.305	9814	11273	81	10670.753	9915	12322	105	10807.733	9853	14143	99	10292.223	9886	11874	67	10759.687	9846	12859	105	10042.229	9892	10887	84
789	103	10218.806	9804	11547	58	10131.914	9881	10624	73	10185.836	9868	10904	75	10309.894	9936	11870	66	10724.561	9849	13887	100	10070.780	9853	10745	92	10201.663	9868	10960	81	10326.099	9936	11870	105	10802.457	9773	13755	99	10370.021	9902	12391	67	10629.239	9937	11884	105	10034.876	9897	10830	84
790	103	10158.748	9844	11466	58	10211.621	9840	11480	73	10271.452	9902	11326	75	10501.307	9890	13410	66	10953.379	9899	14342	100	10122.440	9897	10866	92	10262.142	9902	11326	81	10451.864	9890	13410	105	10700.562	9800	12770	99	10499.546	9847	12709	67	10748.463	9821	12348	105	10054.828	9813	10963	84
791	103	10250.281	9904	11253	58	10133.466	9839	10765	73	10243.959	9886	11529	75	10336.707	9837	11157	66	10512.788	9977	12029	100	10085.340	9818	10738	92	10225.021	9886	11529	81	10330.148	9837	11157	105	10698.828	9574	12933	99	10481.354	9750	11841	67	10666.582	9657	12894	105	10019.914	9889	10430	84
792	103	10098.155	9841	11289	58	10010.052	9912	10285	73	10126.452	9892	11107	75	10671.880	9901	12556	66	10556.667	9805	13628	100	10055.250	9912	10866	92	10133.065	9892	11107	81	10673.160	9901	12556	105	10622.515	9895	12379	99	10383.000	9805	11596	67	10643.015	9897	12419	105	10078.743	9878	10854	84
793	103	10192.116	9894	12148	58	10031.655	9897	11203	73	10242.945	9851	11183	75	10399.373	9840	11577	66	10722.409	9790	13729	100	10087.070	9853	11277	92	10205.858	9851	11183	81	10411.469	9840	11577	105	10984.324	9831	13452	99	10346.354	9760	12951	67	10682.388	9897	13457	105	10059.562	9839	10818	84
794	103	10176.650	9845	11298	58	10068.311	9862	10958	73	10194.109	9887	11677	75	10422.080	9835	12167	66	10579.197	9896	12693	100	10142.980	9845	10911	92	10213.000	9879	11677	81	10449.667	9835	12167	105	10785.353	9873	13087	99	10394.656	9799	11575	67	10779.090	9672	12781	105	10035.800	9890	10679	84
795	103	10200.214	9853	11103	58	10033.259	9917	10333	73	10131.575	9890	11621	75	10542.080	9841	13106	66	10472.424	9811	13092	100	10114.490	9891	10806	92	10153.750	9847	11860	81	10567.593	9841	13106	105	10709.934	9778	13386	99	10354.576	9849	12042	67	10974.851	9871	12819	105	10055.190	9884	10817	84
796	103	10171.068	9815	11236	58	10052.775	9881	10651	73	10196.315	9888	11363	75	10425.906	9814	12170	66	10610.076	9770	13219	100	10098.040	9896	10985	92	10203.381	9884	11363	81	10384.827	9814	12170	105	10871.896	9748	14235	99	10434.172	9846	12117	67	10675.015	9867	12820	105	10077.571	9862	10779	84
797	103	10250.340	9872	12189	58	10047.259	9893	10949	73	10135.918	9904	10981	75	10461.267	9928	11952	66	10620.333	9821	15168	100	10111.210	9893	11558	92	10147.282	9894	11064	81	10439.013	9928	11952	105	10682.752	9869	13624	99	10352.889	9874	12546	67	10672.537	9768	12586	105	10084.238	9898	11070	84
798	103	10128.000	9813	10711	58	10020.845	9907	10631	73	10142.685	9902	11380	75	10290.747	9900	11494	66	10510.697	9873	14109	100	10082.800	9895	10882	92	10130.055	9831	11380	81	10314.136	9875	11728	105	10717.800	9931	13832	99	10397.505	9778	12180	67	10753.492	9962	13085	105	10045.362	9883	10532	84
799	103	10193.524	9783	11590	58	10159.982	9873	11933	73	10195.205	9882	12590	75	10553.014	9808	11732	66	10748.591	9935	13641	100	10100.530	9873	11049	92	10202.011	9882	12590	81	10537.777	9844	11732	105	10784.714	9811	12612	99	10576.535	9887	13304	67	10706.896	9974	12753	105	10097.600	9899	11143	84
800	103	10189.369	9808	12129	58	10057.362	9823	10588	73	10216.329	9809	11172	75	10446.547	9704	12402	66	10739.516	9929	14239	100	10209.020	9881	11547	92	10222.424	9809	11172	81	10444.667	9704	12250	105	10703.695	9927	13475	99	10417.484	9914	12290	67	10881.135	9921	13507	105	10021.495	9882	10458	84
801	103	10216.039	9787	11141	58	10086.155	9868	10959	73	10147.575	9849	11378	75	10293.547	9886	11976	66	10475.091	9903	13811	100	10073.940	9890	10664	92	10215.685	9849	12048	81	10336.013	9886	11976	105	10816.495	9906	13527	99	10438.000	9806	14523	67	10582.254	9868	12858	105	10134.457	9909	11662	84
802	103	10217.049	9799	11000	58	10082.638	9887	11016	73	10168.822	9803	10995	75	10459.760	9814	11865	66	10599.349	9896	13849	100	10080.830	9869	11126	92	10183.521	9803	11030	81	10439.704	9814	11865	105	10556.152	9870	12810	99	10350.363	9892	11929	67	10589.955	9701	12472	105	10044.638	9779	10781	84
803	103	10218.825	9902	11459	58	10046.982	9856	10858	73	10137.918	9841	11238	75	10305.040	9882	11101	66	10450.470	9933	12023	100	10029.660	9817	10480	92	10133.358	9858	11084	81	10306.123	9882	11101	105	10562.143	9879	12900	99	10365.475	9807	13627	67	10826.492	9784	12689	105	10100.086	9906	11047	84
804	103	10191.000	9891	11059	58	10116.862	9846	11213	73	10155.904	9873	11239	75	10451.000	9830	11949	66	10620.697	9717	15610	100	10049.990	9893	10635	92	10146.282	9873	11239	81	10423.186	9830	11949	105	10690.104	9899	13081	99	10381.404	9791	12516	67	10696.135	9926	12647	105	10138.190	9764	11490	84
805	103	10236.699	9881	11197	58	10047.466	9878	10619	73	10185.466	9879	11284	75	10330.094	9919	11687	66	10617.546	9808	14049	100	10132.580	9838	11402	92	10157.271	9879	11284	81	10307.050	9919	11687	105	10563.505	9763	12727	99	10192.707	9827	10892	67	10689.731	9943	12208	105	10057.562	9903	10866	84
806	103	10199.427	9773	10946	58	10099.741	9888	10753	73	10194.493	9807	12176	75	10423.827	9825	12303	66	10601.000	9593	13310	100	10056.930	9841	10713	92	10163.642	9807	12176	81	10388.766	9825	12303	105	10650.353	9781	13348	99	10353.869	9832	12641	67	10807.478	9775	12489	105	10097.733	9797	11039	84
807	103	10202.068	9868	12288	58	10119.466	9855	10785	73	10174.795	9804	11070	75	10336.946	9848	11433	66	10509.242	9806	13981	100	10112.700	9881	11108	92	10210.761	9804	11127	81	10331.506	9860	11433	105	10736.400	9782	13112	99	10368.242	9752	12299	67	10812.731	9954	13040	105	10111.591	9878	11636	84
808	103	10238.466	9840	11273	58	10042.448	9898	10380	73	10126.123	9886	11258	75	10365.400	9834	11464	66	10524.454	9874	14433	100	10083.780	9866	11432	92	10093.348	9886	11258	81	10363.976	9900	11464	105	10650.020	9865	13140	99	10342.970	9798	12397	67	10714.851	9919	12743	105	10041.172	9876	10550	84
809	103	10159.204	9864	10960	58	10069.707	9890	10718	73	10152.191	9769	11018	75	10327.493	9799	11419	66	10485.091	9820	13040	100	10034.150	9871	10711	92	10157.021	9769	11320	81	10352.691	9799	11806	105	10517.980	9914	13101	99	10248.535	9870	11882	67	10457.403	9933	12579	105	10129.866	9891	11337	84
810	103	10250.350	9851	11391	58	10110.259	9784	11049	73	10093.246	9885	10751	75	10312.493	9910	11781	66	10521.379	9887	14033	100	10109.160	9900	10995	92	10070.674	9885	10564	81	10278.803	9910	11781	105	10601.238	9868	13144	99	10259.586	9837	11715	67	10735.761	9936	13082	105	10085.553	9799	11029	84
811	103	10157.446	9841	11279	58	10031.982	9916	10241	73	10123.082	9881	11086	75	10223.267	9842	12176	66	10342.137	9812	13354	100	10104.950	9851	11303	92	10120.521	9881	11086	81	10223.099	9842	12176	105	10679.705	9908	13824	99	10236.828	9901	11442	67	10576.492	9761	11627	105	10118.629	9866	11562	84
812	103	10100.767	9881	10999	58	10147.518	9792	10873	73	10264.425	9875	12640	75	10405.094	9620	12074	66	10667.758	9711	13982	100	10039.420	9879	10621	92	10213.163	9875	12640	81	10387.050	9620	12074	105	10503.886	9792	12433	99	10231.040	9872	11132	67	10470.418	9867	11718	105	10089.695	9840	11198	84
813	103	10178.922	9787	11488	58	10041.448	9888	11289	73	10068.603	9878	11392	75	10429.960	9837	11437	66	10664.970	9829	14329	100	10093.480	9907	10659	92	10091.979	9878	11392	81	10418.753	9837	11437	105	10569.134	9804	12496	99	10210.323	9810	11411	67	10547.283	9863	12356	105	10065.267	9836	10710	84
814	103	10164.602	9831	11244	58	10094.396	9851	10797	73	10115.068	9872	11024	75	10563.680	9770	12788	66	10732.546	9718	14753	100	10043.420	9834	10850	92	10091.619	9872	11024	81	10544.333	9770	12788	105	10516.010	9913	13233	99	10265.596	9903	12450	67	10463.045	9913	11552	105	10150.181	9736	11361	84
815	103	10178.010	9849	10863	58	10059.207	9888	10860	73	10222.575	9770	11634	75	10500.720	9912	11428	66	10462.728	9834	13608	100	10059.560	9891	11104	92	10218.468	9770	11634	81	10462.814	9912	11428	105	10469.172	9748	13090	99	10173.818	9852	11586	67	10407.448	9883	12142	105	10106.477	9849	10777	84
816	103	10157.408	9777	11181	58	10113.379	9903	11197	73	10127.370	9871	10840	75	10431.066	9848	12162	66	10546.151	9875	14068	100	10102.160	9856	10988	92	10148.065	9863	10950	81	10428.827	9848	12162	105	10502.790	9668	12247	99	10283.404	9846	12084	67	10524.448	9902	12883	105	10054.181	9786	10719	84
817	103	10201.340	9891	11823	58	10009.725	9894	10543	73	10107.562	9832	11496	75	10436.094	9789	12584	66	10575.833	9858	14512	100	10045.890	9891	10876	92	10135.065	9832	11518	81	10434.950	9768	12584	105	10450.000	9864	12740	99	10231.960	9839	11919	67	10512.701	9948	12950	105	10126.353	9916	10952	84
818	103	10250.583	9870	10978	58	10107.948	9846	11067	73	10114.822	9907	11015	75	10556.120	9823	11821	66	10674.637	9777	15333	100	10063.520	9880	10571	92	10138.750	9883	11079	81	10511.506	9823	11821	105	10475.076	9739	11701	99	10299.667	9775	11733	67	10520.388	9907	11726	105	10048.676	9890	10550	84
819	103	10200.340	9836	11192	58	10136.173	9900	11166	73	10083.781	9805	11047	75	10420.333	9803	11956	66	10527.833	9861	12904	100	10030.480	9890	10631	92	10094.261	9805	11047	81	10404.494	9803	11956	105	10486.876	9787	12268	99	10202.151	9881	11042	67	10536.522	9879	11695	105	10125.810	9849	10788	84
820	103	10143.194	9843	11633	58	10079.879	9830	10790	73	10143.425	9849	11176	75	10321.813	9882	11512	66	10574.637	9912	13339	100	10064.290	9878	10515	92	10151.315	9849	11176	81	10339.296	9882	11692	105	10507.066	9880	11896	99	10185.677	9911	11322	67	10434.567	9869	11673	105	10063.010	9888	10950	84
821	103	10157.311	9822	11395	58	10087.293	9839	10816	73	10106.603	9886	11166	75	10403.227	9852	12098	66	10575.424	9855	14231	100	10125.300	9886	11014	92	10123.729	9886	11166	81	10422.457	9852	12098	105	10291.515	9914	11945	99	10182.576	9915	11158	67	10391.627	9857	11696	105	10092.190	9881	11660	84
822	103	10117.825	9787	11124	58	10010.827	9910	10391	73	10051.603	9719	10542	75	10402.707	9880	11801	66	10555.137	9648	15619	100	10071.730	9855	11143	92	10079.326	9719	11400	81	10389.111	9857	11801	105	10505.752	9900	12710	99	10206.535	9789	11390	67	10611.806	9876	13236	105	10079.781	9809	10878	84
823	103	10159.350	9872	11137	58	10062.741	9903	11058	73	10191.548	9845	11037	75	10292.934	9857	11537	66	10478.061	9836	14137	100	10043.070	9889	10633	92	10200.315	9845	11411	81	10293.642	9857	11537	105	10289.391	9853	12144	99	10143.889	9870	11186	67	10361.672	9906	12507	105	10136.972	9875	11254	84
824	103	10126.466	9883	11237	58	10119.775	9847	10660	73	10101.562	9825	11209	75	10484.613	9771	12135	66	10757.016	9861	15313	100	10078.790	9805	10952	92	10080.598	9825	11209	81	10454.086	9771	12135	105	10380.638	9887	12275	99	10218.556	9859	12391	67	10507.881	9850	13069	105	10097.686	9885	10787	84
825	103	10187.786	9864	11617	58	10023.982	9876	10393	73	10097.863	9884	11056	75	10534.960	9928	12609	66	10760.439	9762	13426	100	10119.220	9820	11349	92	10074.544	9847	11056	81	10500.889	9923	12609	105	10357.324	9850	12021	99	10240.777	9851	11397	67	10356.791	9816	12411	105	10115.790	9879	10986	84
826	103	10149.854	9801	11249	58	10049.207	9904	10579	73	10130.534	9760	11108	75	10581.520	9830	12537	66	10451.151	9746	13071	100	10056.710	9908	10706	92	10106.761	9760	11108	81	10539.444	9884	12537	105	10409.695	9836	11852	99	10221.223	9893	11738	67	10350.030	9791	12441	105	10023.248	9896	10655	84
827	103	10190.165	9867	11602	58	10066.000	9811	10839	73	10137.027	9866	11331	75	10447.120	9913	11469	66	10470.061	9862	12307	100	10087.280	9861	10875	92	10135.837	9866	11331	81	10410.210	9913	11469	105	10326.162	9808	11710	99	10158.272	9866	11541	67	10385.328	9818	11588	105	10077.591	9865	10682	84
828	103	10203.359	9861	10993	58	10055.673	9811	10763	73	10088.850	9876	10718	75	10697.160	9911	13530	66	10733.546	9850	14483	100	10094.100	9812	10913	92	10101.815	9879	10718	81	10688.506	9911	13530	105	10288.733	9819	11731	99	10260.354	9716	12198	67	10620.881	9854	12298	105	10024.143	9899	10964	84
829	103	10161.369	9863	11168	58	10089.569	9888	11296	73	10139.014	9914	11102	75	10617.854	9904	12265	66	10512.394	9856	13035	100	10142.050	9809	10898	92	10154.229	9897	11310	81	10641.160	9919	12265	105	10329.000	9744	11408	99	10284.242	9720	11950	67	10440.388	9645	12966	105	10121.771	9920	11500	84
830	103	10236.116	9896	11808	58	10118.000	9867	10729	73	10186.904	9894	11274	75	10599.894	9852	12747	66	10636.728	9799	13872	100	10115.440	9822	10983	92	10212.913	9894	11274	81	10616.814	9852	12747	105	10322.714	9868	11481	99	10268.667	9858	11742	67	10366.851	9911	12227	105	10155.523	9830	11244	84
831	103	10178.049	9802	11188	58	10110.345	9855	11128	73	10138.343	9889	11203	75	10640.653	9890	12885	66	10527.121	9916	13058	100	10053.560	9811	10652	92	10154.642	9859	11203	81	10624.173	9890	12885	105	10454.305	9798	12652	99	10148.475	9887	11061	67	10467.672	9787	13149	105	10148.066	9882	11639	84
832	103	10135.379	9866	11038	58	10060.759	9710	11391	73	10086.712	9838	11021	75	10638.120	9829	13128	66	10605.394	9878	12699	100	10064.320	9859	10906	92	10088.869	9815	11021	81	10598.976	9829	13128	105	10195.134	9785	11850	99	10338.697	9765	14261	67	10310.627	9833	11260	105	10120.571	9859	11444	84
833	103	10184.437	9890	11913	58	10008.948	9897	10456	73	10152.850	9851	11350	75	10456.533	9824	12327	66	10608.561	9829	12864	100	10081.460	9889	10905	92	10135.815	9851	11350	81	10457.864	9824	12327	105	10319.828	9832	12791	99	10186.051	9891	12038	67	10335.433	9860	11559	105	10173.619	9838	11058	84
834	103	10129.583	9755	10957	58	10123.741	9894	11071	73	10127.246	9834	10738	75	10489.986	9801	11982	66	10630.046	9680	13469	100	10121.960	9823	11392	92	10113.271	9834	10738	81	10444.630	9801	11982	105	10241.257	9832	11296	99	10222.728	9838	11191	67	10318.060	9888	11994	105	10138.467	9826	11323	84
835	103	10140.971	9825	11125	58	10077.345	9874	10625	73	10067.137	9872	11216	75	10503.094	9772	12135	66	10372.939	9847	12696	100	10074.550	9839	10894	92	10054.119	9867	11216	81	10509.976	9772	12135	105	10485.810	9827	12477	99	10132.869	9905	11380	67	10514.851	9967	13318	105	10147.934	9814	11867	84
836	103	10177.922	9830	11532	58	10049.707	9876	11203	73	10070.191	9879	10600	75	10442.533	9869	12856	66	10663.909	9743	12899	100	10082.570	9852	10994	92	10083.815	9879	10684	81	10427.679	9869	12071	105	10208.267	9901	11627	99	10273.505	9875	12783	67	10516.836	9821	12190	105	10192.020	9754	11284	84
837	103	10160.611	9864	10866	58	10053.569	9896	10429	73	10110.671	9847	10738	75	10315.040	9806	11672	66	10525.409	9862	13038	100	10095.980	9877	10886	92	10143.805	9847	11177	81	10336.716	9806	11672	105	10089.238	9799	11193	99	10133.656	9799	11082	67	10510.224	9884	12471	105	10281.457	9760	11648	84
838	103	10147.271	9864	10732	58	10047.931	9903	10708	73	10075.781	9874	11214	75	10189.387	9736	11243	66	10531.137	9603	12880	100	10154.510	9848	11488	92	10049.055	9874	11214	81	10204.729	9736	11243	105	10280.810	9804	12077	99	10126.616	9834	11086	67	10432.090	9893	11775	105	10201.667	9888	11666	84
839	103	10222.020	9818	11259	58	10095.793	9805	10803	73	10152.822	9891	11298	75	10288.974	9856	11249	66	10535.212	9880	13974	100	10095.460	9873	10812	92	10116.195	9891	11298	81	10302.346	9856	11594	105	10215.553	9848	11372	99	10114.394	9901	11177	67	10502.344	9845	11964	105	10253.114	9853	11238	84
840	103	10305.389	9838	12170	58	10116.500	9885	11176	73	10110.945	9828	10828	75	10476.560	9856	12710	66	10705.591	9852	12516	100	10157.130	9803	10935	92	10170.608	9828	11274	81	10440.284	9789	12710	105	10138.020	9861	11066	99	10263.717	9907	11839	67	10302.940	9848	11751	105	10400.333	9872	11625	84
841	103	10250.059	9906	11266	58	10044.225	9889	10426	73	10092.068	9901	10645	75	10439.573	9901	12284	66	10829.151	9970	13911	100	10064.850	9885	10663	92	10067.826	9888	10645	81	10452.173	9881	12284	105	10136.096	9820	11524	99	10134.879	9896	11406	67	10419.776	9798	11523	105	10451.010	9878	11658	84
842	103	10317.068	9786	11880	58	10066.448	9849	10602	73	10280.343	9799	11931	75	10226.467	9852	11270	66	10740.546	9895	13315	100	10096.860	9771	10931	92	10244.305	9799	11931	81	10237.024	9852	11270	105	10070.210	9876	11158	99	10182.484	9871	11551	67	10169.672	9915	11087	105	10541.324	9791	12314	84
843	103	10252.049	9835	11335	58	10039.500	9882	10912	73	10379.685	9854	11877	75	10096.906	9808	10823	66	10690.424	9866	12635	100	10212.380	9710	11522	92	10313.902	9854	11877	81	10105.864	9808	10823	105	10144.419	9866	11196	99	10184.021	9895	11855	67	10255.000	9769	11620	105	10635.219	9583	12290	84
844	103	10251.815	9834	11115	58	10093.362	9860	11344	73	10159.055	9898	11230	75	10178.866	9912	10848	66	10724.197	9921	12540	100	10293.800	9835	11822	92	10143.271	9849	11230	81	10183.111	9933	10977	105	10087.038	9863	11756	99	10200.616	9900	12243	67	10285.000	9911	11595	105	10687.409	9845	12388	84
845	103	10211.806	9845	10993	58	10083.966	9815	10756	73	10182.370	9852	10924	75	10320.054	9848	12010	66	10632.258	9903	13957	100	10158.160	9810	11875	92	10197.815	9852	10924	81	10324.062	9848	12010	105	10068.762	9859	10955	99	10123.263	9824	11959	67	10165.119	9817	11275	105	10593.591	9784	14011	84
846	103	10256.689	9911	11804	58	10106.379	9894	11136	73	10307.657	9818	11606	75	10290.787	9896	12157	66	10919.212	9936	14760	100	10189.110	9865	12000	92	10261.195	9818	11354	81	10270.963	9896	12157	105	10048.705	9872	10637	99	10201.495	9822	11104	67	10245.687	9817	11445	105	10770.819	9656	13005	84
847	103	10255.776	9762	11215	58	10140.845	9926	11104	73	10208.877	9906	11187	75	10211.520	9914	11298	66	10746.758	9847	13101	100	10181.210	9853	12738	92	10190.989	9888	11238	81	10231.234	9914	11298	105	10104.638	9878	11541	99	10187.960	9903	11593	67	10325.851	9904	12023	105	10745.562	9919	12991	84
848	103	10249.971	9913	11819	58	10107.052	9904	11149	73	10211.959	9892	11606	75	10274.480	9918	11741	66	11010.728	9896	14303	100	10253.680	9901	11208	92	10218.239	9829	11606	81	10254.531	9880	11741	105	10077.200	9859	10748	99	10179.293	9891	11172	67	10271.463	9784	11162	105	10917.695	9810	13133	84
849	103	10191.573	9913	11119	58	10085.775	9912	10693	73	10165.164	9866	10902	75	10252.160	9902	11724	66	10698.349	9902	12177	100	10165.630	9846	11327	92	10148.511	9866	10902	81	10235.037	9902	11724	105	10091.886	9895	11369	99	10168.293	9881	11533	67	10215.597	9825	11345	105	10864.810	9925	13456	84
850	103	10261.340	9917	11528	58	10055.793	9857	10591	73	10180.329	9872	11394	75	10153.080	9846	11459	66	11122.530	10003	13588	100	10306.640	9883	12053	92	10186.794	9872	11394	81	10154.271	9846	11459	105	10154.238	9870	11029	99	10126.939	9849	10789	67	10202.687	9866	11278	105	10866.124	9847	13664	84
851	103	10246.660	9847	11457	58	10121.138	9855	10636	73	10552.109	9769	12250	75	10167.307	9763	10782	66	11178.621	9903	14351	100	10235.450	9842	11369	92	10466.315	9769	12250	81	10175.024	9763	11215	105	10161.429	9867	10892	99	10236.242	9852	11299	67	10203.313	9765	11792	105	10732.591	9864	12473	84
852	103	10336.379	9912	11527	58	10209.052	9858	12267	73	10373.644	9889	11292	75	10172.280	9800	11131	66	10827.349	9929	13075	100	10229.250	9862	12004	92	10335.815	9886	11184	81	10194.580	9800	11131	105	10196.190	9785	11352	99	10153.667	9877	11083	67	10116.672	9853	11093	105	10919.143	9873	12539	84
853	103	10236.417	9803	11265	58	10156.534	9860	11112	73	10384.343	9878	11562	75	10115.986	9894	10594	66	10972.394	9912	13222	100	10151.960	9911	11939	92	10348.913	9878	11562	81	10112.407	9894	10594	105	10100.438	9845	11293	99	10173.637	9876	10968	67	10195.403	9887	11458	105	10845.904	9867	13582	84
854	103	10259.573	9822	11658	58	10073.155	9882	10798	73	10440.205	9867	11352	75	10039.934	9895	10714	66	10625.682	9862	13251	100	10173.630	9905	12920	92	10392.587	9867	11352	81	10044.814	9895	10714	105	10141.409	9890	11271	99	10086.687	9791	11003	67	10165.448	9837	10975	105	10763.134	9935	12628	84
855	103	10305.835	9906	12089	58	10087.827	9871	10761	73	10263.425	9780	11689	75	10085.200	9827	10976	66	10617.516	9803	12820	100	10201.730	9796	11572	92	10315.532	9780	11689	81	10075.777	9827	10976	105	10115.419	9842	10937	99	10054.272	9854	10865	67	10203.791	9800	11172	105	10739.857	9749	15104	84
856	103	10317.427	9895	11787	58	10074.862	9858	11194	73	10350.068	9794	11186	75	10051.560	9893	10887	66	10521.803	9746	13347	100	10272.970	9756	11493	92	10304.619	9794	11186	81	10062.691	9893	10887	105	10149.980	9858	11122	99	10097.313	9916	11469	67	10171.209	9848	10997	105	10816.134	9895	13026	84
857	103	10321.738	9863	11813	58	10096.827	9881	11088	73	10310.781	9858	11356	75	10134.040	9875	10699	66	10605.272	9737	11885	100	10248.590	9794	11553	92	10316.174	9858	11356	81	10130.790	9875	10699	105	10136.638	9844	10962	99	10040.546	9866	10446	67	10097.985	9859	11057	105	10788.980	9890	12672	84
858	103	10291.320	9867	11917	58	10066.345	9909	10540	73	10274.768	9882	11258	75	10105.866	9867	10829	66	10536.167	9800	12260	100	10158.750	9843	12089	92	10265.044	9882	11258	81	10104.370	9867	10829	105	10131.248	9891	11342	99	10078.435	9861	11173	67	10103.060	9884	10857	105	10894.876	9906	14167	84
859	103	10187.398	9861	11161	58	10170.293	9878	10794	73	10234.027	9861	11503	75	10083.173	9860	10853	66	10434.091	9754	12430	100	10251.720	9905	11263	92	10259.402	9861	11503	81	10099.777	9860	10991	105	10129.990	9876	11285	99	10111.596	9891	11463	67	10390.313	9802	11818	105	10827.152	9520	12284	84
860	103	10209.417	9867	11321	58	10171.621	9844	11497	73	10352.123	9753	11407	75	10187.960	9901	10985	66	10465.909	9903	12063	100	10251.750	9891	11234	92	10368.218	9753	11604	81	10178.457	9901	10985	105	10147.705	9841	11588	99	10079.707	9857	10761	67	10238.552	9811	11399	105	10744.086	9917	12935	84
861	103	10252.951	9863	11333	58	10112.034	9893	10560	73	10168.068	9936	10847	75	10153.800	9899	11373	66	10384.758	9827	11938	100	10183.580	9725	11239	92	10155.782	9871	10847	81	10164.136	9894	11373	105	10037.429	9884	10415	99	10060.626	9830	10862	67	10272.970	9786	11462	105	10703.020	9831	13375	84
862	103	10196.554	9904	11251	58	10200.173	9879	11353	73	10296.986	9738	11503	75	10058.773	9836	11423	66	10362.742	9819	12441	100	10245.320	9854	11302	92	10290.489	9738	11503	81	10058.556	9836	11423	105	10112.438	9880	10949	99	10151.516	9874	11389	67	10291.074	9878	11534	105	10585.848	9868	11778	84
863	103	10203.340	9910	11833	58	10163.982	9895	11152	73	10235.384	9887	11598	75	10116.066	9879	10659	66	10424.954	9673	13336	100	10248.310	9887	11996	92	10267.892	9869	11721	81	10100.284	9852	10659	105	10096.362	9864	10707	99	10102.344	9824	10541	67	10324.492	9914	11357	105	10539.010	9825	12381	84
864	103	10203.554	9875	11457	58	10164.552	9846	10967	73	10489.521	9921	12254	75	10069.533	9858	10873	66	10337.546	9810	11771	100	10130.430	9866	10758	92	10382.761	9836	12254	81	10069.234	9858	10873	105	10085.048	9854	10999	99	10046.333	9917	10819	67	10247.403	9822	11410	105	10735.143	9780	12748	84
865	103	10259.165	9801	11280	58	10082.673	9833	10662	73	10335.671	9849	11470	75	10108.467	9863	11688	66	10493.909	9735	12120	100	10143.950	9854	11320	92	10315.337	9822	11869	81	10097.642	9863	11688	105	10074.457	9900	11190	99	10075.354	9724	10718	67	10171.522	9847	11363	105	10691.810	9913	12211	84
866	103	10185.971	9867	10919	58	10107.207	9871	10890	73	10351.274	9837	11190	75	10077.760	9867	11027	66	10389.439	9843	12207	100	10158.900	9862	11362	92	10345.239	9837	11506	81	10062.062	9867	10655	105	10057.819	9863	11276	99	10133.465	9812	10893	67	10184.776	9854	10913	105	10358.553	9816	11409	84
867	103	10280.835	9792	11473	58	10029.500	9906	10401	73	10469.343	9853	12373	75	10113.160	9830	11280	66	10464.546	9860	12233	100	10178.030	9857	11384	92	10426.815	9853	12373	81	10120.654	9830	11280	105	10088.886	9839	11144	99	10086.677	9869	11190	67	10219.194	9779	11256	105	10480.886	9552	12338	84
868	103	10144.087	9781	11024	58	10118.638	9919	11047	73	10344.809	9932	12057	75	10119.400	9843	11348	66	10430.924	9888	11956	100	10089.340	9866	10961	92	10306.315	9887	12057	81	10103.346	9838	11348	105	10097.848	9870	10568	99	10128.051	9817	11881	67	10186.821	9893	11232	105	10400.972	9878	12461	84
869	103	10231.301	9869	12151	58	10076.138	9899	10950	73	10357.479	9782	11390	75	10074.854	9878	11062	66	10379.546	9749	11771	100	10153.970	9864	11005	92	10303.174	9782	11390	81	10085.358	9899	11062	105	10093.000	9911	10657	99	10111.293	9816	10882	67	10217.672	9859	11497	105	10421.276	9783	12018	84
870	103	10202.262	9817	10884	58	10104.018	9829	10961	73	10286.712	9912	11352	75	10158.134	9905	11089	66	10315.697	9848	11258	100	10168.490	9879	11916	92	10252.685	9912	11352	81	10148.976	9905	11089	105	10092.028	9883	11456	99	10117.839	9910	11561	67	10144.045	9852	11072	105	10605.962	9827	12254	84
871	103	10171.951	9856	11440	58	10139.931	9891	10996	73	10437.055	9865	12385	75	10239.653	9837	11884	66	10350.061	9845	12343	100	10135.100	9858	11064	92	10406.598	9865	12385	81	10256.777	9837	11884	105	10087.838	9883	10980	99	10097.061	9899	10591	67	10172.746	9808	11405	105	10477.495	9790	11467	84
872	103	10268.359	9809	12181	58	10039.207	9877	10728	73	10360.739	9863	12182	75	10121.467	9875	10817	66	10421.818	9824	12514	100	10172.010	9788	11331	92	10335.663	9863	12182	81	10133.432	9875	10817	105	10100.581	9888	11258	99	10070.131	9875	10483	67	10144.896	9811	10888	105	10434.695	9787	12112	84
873	103	10250.106	9882	11641	58	10135.569	9893	11053	73	10581.191	9754	12117	75	10145.373	9852	11170	66	10315.000	9872	11341	100	10108.220	9890	10896	92	10514.185	9754	12117	81	10152.148	9852	11170	105	10070.886	9743	11007	99	10079.424	9893	10783	67	10079.373	9878	10725	105	10349.609	9879	13292	84
874	103	10177.252	9819	11467	58	10085.948	9856	11055	73	10436.178	9904	11522	75	10328.094	9776	11655	66	10317.212	9778	11375	100	10195.130	9840	11659	92	10404.206	9904	11522	81	10307.358	9776	11370	105	10066.810	9852	10895	99	10154.454	9734	11888	67	10163.865	9807	11472	105	10410.172	9782	11638	84
875	103	10201.214	9886	11382	58	10061.018	9883	10436	73	10495.891	9896	11994	75	10183.787	9833	11189	66	10280.939	9748	11810	100	10127.380	9913	11183	92	10451.479	9896	11994	81	10193.186	9833	11189	105	10063.695	9901	10881	99	10189.454	9757	12341	67	10371.627	9730	12429	105	10500.505	9808	15071	84
876	103	10094.233	9827	10993	58	10093.586	9893	10957	73	10493.795	9821	13497	75	10266.707	9802	11894	66	10369.318	9813	11531	100	10107.800	9810	10813	92	10430.924	9696	13497	81	10263.814	9802	11894	105	10112.457	9889	11063	99	10115.939	9858	10923	67	10212.194	9776	11949	105	10415.733	9820	12149	84
877	103	10238.340	9923	11442	58	10066.482	9906	10546	73	10741.754	9823	12461	75	10198.267	9909	11379	66	10345.394	9883	11359	100	10143.250	9851	11089	92	10659.924	9823	12461	81	10199.358	9829	11379	105	10074.914	9832	11169	99	10121.505	9879	10896	67	10181.239	9850	11703	105	10557.400	9886	12053	84
878	103	10260.155	9882	12181	58	10121.379	9854	10856	73	10300.479	9943	11267	75	10314.054	9870	11536	66	10362.849	9807	11433	100	10111.940	9897	10574	92	10273.913	9915	11267	81	10301.976	9870	11533	105	10078.066	9855	11287	99	10234.192	9860	11525	67	10094.119	9853	10915	105	10450.343	9755	12073	84
879	103	10266.281	9920	11870	58	10162.775	9893	10911	73	10481.096	9843	12077	75	10420.560	9942	12446	66	10153.242	9869	11353	100	10061.550	9870	11114	92	10423.392	9843	12077	81	10405.074	9909	12446	105	10027.638	9873	10857	99	10137.979	9866	10827	67	10188.552	9835	11327	105	10307.143	9877	12221	84
880	103	10256.621	9786	11165	58	10018.138	9886	10477	73	10375.246	9826	12324	75	10476.920	9827	11671	66	10316.046	9867	11818	100	10212.600	9827	11399	92	10368.771	9802	12324	81	10442.074	9827	11671	105	10052.143	9873	10600	99	10123.363	9788	10934	67	10211.567	9865	11334	105	10506.934	9866	12419	84
881	103	10152.359	9767	11066	58	10109.534	9875	10692	73	10375.452	9878	11701	75	10428.066	9914	12540	66	10343.924	9818	13101	100	10206.520	9829	12077	92	10315.348	9878	11701	81	10409.519	9786	12540	105	10195.305	9873	11385	99	10185.030	9888	11229	67	10260.418	9886	11570	105	10342.600	9849	11686	84
882	103	10125.020	9880	10767	58	10058.707	9855	10522	73	10272.754	9916	11723	75	10589.840	9885	12976	66	10337.818	9843	11477	100	10245.210	9872	11984	92	10222.065	9916	11723	81	10537.173	9885	12976	105	10092.210	9892	11007	99	10163.626	9860	10913	67	10107.821	9873	10802	105	10463.676	9739	14260	84
883	103	10148.320	9847	10738	58	10112.259	9852	10723	73	10330.466	9860	12124	75	10389.573	9917	12159	66	10199.561	9888	11739	100	10147.290	9879	11326	92	10251.782	9839	12124	81	10365.519	9917	12159	105	10091.553	9871	11557	99	10203.263	9878	11009	67	10086.701	9885	10691	105	10358.619	9893	12604	84
884	103	10114.476	9860	11364	58	10088.811	9846	10630	73	10424.425	9851	11665	75	10518.906	9713	13010	66	10332.470	9919	12018	100	10081.850	9882	10746	92	10348.924	9851	11665	81	10496.457	9713	13010	105	10176.523	9867	11451	99	10155.656	9879	11435	67	10235.687	9830	10833	105	10267.200	9889	12060	84
885	103	10260.165	9886	11541	58	10068.655	9915	10890	73	10580.973	9828	12397	75	10658.653	9867	12500	66	10515.137	9800	13055	100	10146.550	9805	11025	92	10495.619	9783	12397	81	10641.741	9867	12500	105	10075.343	9828	10928	99	10222.525	9837	11202	67	10095.492	9853	10801	105	10359.438	9867	12533	84
886	103	10287.689	9883	12121	58	10086.121	9886	11179	73	10360.575	9828	11815	75	10513.707	9848	13004	66	10292.667	9943	12506	100	10137.990	9896	11073	92	10320.826	9828	11732	81	10511.531	9848	13004	105	10119.104	9828	11390	99	10107.505	9814	10638	67	10155.000	9887	10901	105	10465.314	9912	12260	84
887	103	10189.699	9744	11720	58	10103.759	9891	11217	73	10432.232	9886	11816	75	10412.533	9881	12531	66	10338.712	9896	11554	100	10157.010	9921	11824	92	10356.294	9886	11786	81	10391.506	9881	12531	105	10156.638	9759	11198	99	10165.606	9806	11494	67	10087.806	9892	11315	105	10507.934	9748	11676	84
888	103	10088.815	9881	10800	58	10098.552	9909	10719	73	10332.795	9808	12046	75	10351.253	9948	12088	66	10276.818	9843	11826	100	10122.590	9803	11023	92	10293.858	9808	12046	81	10371.123	9948	12088	105	10121.533	9836	10805	99	10249.889	9765	11460	67	10070.418	9877	11227	105	10392.942	9754	11974	84
889	103	10187.611	9871	11303	58	10067.914	9910	10975	73	10418.644	9873	12340	75	10336.773	9765	11476	66	10411.333	9825	13515	100	10196.610	9803	12098	92	10338.163	9847	12340	81	10326.531	9765	11476	105	10100.295	9821	11106	99	10197.990	9890	11077	67	10116.135	9932	11068	105	10287.086	9797	11424	84
890	103	10136.224	9828	10929	58	10050.569	9909	10422	73	10504.589	9780	12720	75	10351.106	9876	11506	66	10351.454	9881	11922	100	10194.250	9792	11914	92	10409.142	9780	12720	81	10351.013	9876	11506	105	10181.790	9745	11339	99	10100.889	9833	11082	67	10210.642	9826	11071	105	10298.695	9908	12035	84
891	103	10228.767	9836	11536	58	10099.396	9905	10856	73	10456.274	9695	12188	75	10442.000	9894	11595	66	10328.758	9896	11669	100	10180.510	9848	11356	92	10341.902	9695	12188	81	10422.593	9894	11595	105	10083.942	9892	11153	99	10246.142	9784	11105	67	10122.149	9892	10714	105	10459.533	9860	11331	84
892	103	10128.029	9799	11471	58	10012.879	9900	10817	73	10289.589	9849	11707	75	10508.934	9866	11843	66	10324.424	9825	12107	100	10197.630	9874	11588	92	10261.185	9827	11707	81	10489.877	9866	11843	105	10134.305	9898	11312	99	10238.384	9904	11719	67	10187.865	9913	11836	105	10414.295	9795	12125	84
893	103	10218.398	9884	11317	58	10045.448	9883	10482	73	10482.246	9857	11936	75	10398.400	9905	11508	66	10271.137	9886	11958	100	10116.440	9887	10785	92	10403.826	9857	11936	81	10413.704	9891	11508	105	10095.485	9841	10839	99	10232.990	9812	12009	67	10113.656	9838	10679	105	10491.010	9671	13891	84
894	103	10238.049	9914	11680	58	10114.448	9854	10652	73	10335.603	9869	11997	75	10485.920	9818	11855	66	10242.106	9887	11851	100	10096.800	9900	10939	92	10292.858	9869	11997	81	10473.506	9818	11855	105	10106.477	9824	11070	99	10267.374	9820	11361	67	10148.940	9895	11306	105	10500.980	9803	13017	84
895	103	10169.214	9848	11016	58	10144.914	9857	10839	73	10351.288	9924	11425	75	10267.040	9819	11263	66	10187.333	9897	11069	100	10128.140	9888	11079	92	10326.598	9886	11425	81	10259.123	9819	11263	105	10074.657	9905	10713	99	10145.051	9849	11316	67	10129.806	9883	10805	105	10470.257	9823	13574	84
896	103	10269.641	9865	11364	58	10118.655	9823	11030	73	10336.822	9755	11621	75	10212.413	9882	10973	66	10274.758	9914	11221	100	10246.660	9871	11809	92	10284.945	9755	11621	81	10222.926	9882	11010	105	10082.952	9752	11198	99	10169.151	9894	11528	67	10196.403	9879	11005	105	10611.353	9610	12906	84
897	103	10164.233	9821	11147	58	10025.586	9892	10438	73	10356.384	9725	11255	75	10312.000	9883	12122	66	10399.470	9899	11540	100	10193.720	9851	11747	92	10336.402	9725	11791	81	10260.284	9810	12122	105	10156.942	9899	11258	99	10147.293	9860	11014	67	10128.970	9848	11343	105	10622.972	9841	12308	84
898	103	10208.097	9867	11612	58	10054.534	9851	10492	73	10215.055	9814	10852	75	10278.693	9854	11459	66	10307.288	9805	11380	100	10131.540	9893	11198	92	10211.989	9814	10855	81	10294.000	9854	11459	105	10045.162	9857	10682	99	10122.142	9881	11391	67	10277.687	9854	11707	105	10722.781	9976	12337	84
899	103	10234.194	9853	11907	58	10034.621	9866	10515	73	10313.191	9840	11537	75	10350.840	9877	11427	66	10492.591	9816	11605	100	10145.490	9843	11376	92	10275.902	9840	11537	81	10343.580	9877	11427	105	10087.733	9856	10784	99	10085.697	9887	10789	67	10164.000	9786	11136	105	10675.600	9812	12494	84
900	103	10184.864	9900	11979	58	10105.966	9816	11005	73	10248.479	9872	10944	75	10216.840	9894	10977	66	10457.728	9960	11494	100	10203.100	9876	11919	92	10237.631	9869	10944	81	10223.506	9894	10977	105	10092.819	9873	11349	99	10157.414	9803	11676	67	10222.358	9862	10844	105	10626.495	9594	12413	84
901	103	10206.776	9848	10802	58	10060.948	9843	10865	73	10195.178	9890	11084	75	10216.293	9868	11343	66	10401.606	9813	11702	100	10271.620	9851	12591	92	10233.424	9890	11370	81	10220.814	9868	11343	105	10070.828	9798	10926	99	10090.889	9813	10811	67	10204.164	9847	11085	105	10630.972	9892	14215	84
902	103	10204.913	9786	11541	58	10070.052	9838	10706	73	10191.288	9831	10778	75	10103.866	9854	11027	66	10228.167	9861	11265	100	10240.660	9871	11277	92	10238.445	9825	11997	81	10115.407	9854	11185	105	10084.295	9883	11168	99	10069.697	9893	10988	67	10136.209	9904	11315	105	10752.952	9829	13507	84
903	103	10258.398	9809	11994	58	10076.241	9866	11022	73	10363.068	9744	11471	75	10257.360	9840	11986	66	10417.712	9862	11697	100	10325.200	9841	11357	92	10386.794	9744	12091	81	10237.234	9820	11986	105	10064.743	9855	11633	99	10181.021	9864	11357	67	10194.179	9918	11368	105	10754.515	9893	13208	84
904	103	10234.456	9829	11009	58	10035.086	9897	10412	73	10214.657	9872	11435	75	10084.333	9856	10849	66	10311.258	9800	11805	100	10264.060	9803	11432	92	10231.032	9872	11435	81	10096.358	9856	10950	105	10151.457	9820	11466	99	10006.021	9912	10342	67	10234.687	9916	10924	105	10651.790	9921	12684	84
905	103	10229.884	9847	11481	58	10045.879	9903	10527	73	10231.781	9865	11293	75	10196.894	9845	10930	66	10482.984	9800	11803	100	10140.310	9865	11311	92	10234.761	9865	11556	81	10201.432	9884	11056	105	10082.934	9842	10750	99	10125.889	9886	10875	67	10095.582	9904	10722	105	10686.790	9895	12836	84
906	103	10251.281	9829	11447	58	10120.414	9860	11251	73	10226.768	9685	11275	75	10110.613	9855	11338	66	10531.030	9848	11498	100	10191.250	9915	12019	92	10282.032	9685	11857	81	10111.753	9855	11338	105	10103.114	9839	10914	99	10152.949	9886	11644	67	10206.328	9892	11353	105	10682.305	9861	12664	84
907	103	10272.330	9817	11375	58	10051.379	9879	10883	73	10148.068	9853	11605	75	10170.773	9892	11413	66	10395.121	9813	11788	100	10243.730	9825	11139	92	10191.979	9853	11605	81	10176.938	9892	11413	105	10087.429	9779	11117	99	10157.232	9802	11169	67	10239.567	9869	11328	105	10644.667	9824	12180	84
908	103	10221.554	9854	11307	58	10073.259	9892	10737	73	10190.014	9820	11178	75	10144.267	9838	11397	66	10633.742	9743	12193	100	10213.910	9891	11336	92	10184.185	9820	11178	81	10122.444	9838	10994	105	10063.848	9896	10803	99	10146.444	9816	11131	67	10193.687	9844	11551	105	10544.276	9894	12486	84
909	103	10242.913	9907	11369	58	10136.189	9889	11046	73	10161.137	9762	11926	75	10111.120	8417	11553	66	10437.621	9782	12426	100	10268.600	9852	11840	92	10158.805	9762	11926	81	10219.704	8417	21539	105	10067.952	9898	10776	99	10164.808	9853	11368	67	10223.254	9914	11089	105	10611.058	9768	12840	84
910	103	10182.757	9833	11390	58	10039.379	9886	10682	73	10254.068	9894	11549	75	10065.600	9855	11428	66	10448.349	9874	12230	100	10168.970	9859	11561	92	10230.695	9816	11549	81	10069.432	9855	11428	105	10129.543	9878	11071	99	10116.354	9851	10969	67	10121.597	9761	10872	105	10533.048	9890	11773	84
911	103	10249.301	9825	11554	58	10096.259	9913	10866	73	10261.836	9893	12249	75	10129.866	9895	11138	66	10402.439	9860	11468	100	10132.660	9861	11352	92	10234.685	9775	12249	81	10137.519	9895	11138	105	10104.609	9904	10962	99	10081.253	9900	11361	67	10175.492	9902	11150	105	10584.028	9899	12594	84
912	103	10174.379	9786	11690	58	10105.052	9902	10855	73	10185.425	9906	11220	75	10085.066	9866	10649	66	10316.651	9937	11807	100	10124.410	9861	11216	92	10157.945	9904	11101	81	10080.938	9866	10649	105	10171.467	9868	11640	99	10050.070	9854	11261	67	10314.254	9830	11604	105	10735.962	9584	13019	84
913	103	10288.825	9823	11707	58	10073.604	9912	10845	73	10210.548	9874	11160	75	10082.974	9891	10894	66	10422.697	9901	12357	100	10322.540	9814	11709	92	10226.511	9874	11366	81	10071.123	9891	10590	105	10075.771	9878	11065	99	10073.263	9866	11026	67	10154.582	9821	11086	105	10850.477	9726	12635	84
914	103	10277.709	9784	11504	58	10193.379	9815	11412	73	10155.932	9846	10892	75	10100.787	9804	11002	66	10314.439	9864	11717	100	10124.890	9881	10901	92	10140.131	9846	10892	81	10097.531	9804	11002	105	10049.343	9876	10726	99	10023.606	9904	10433	67	10256.896	9917	11421	105	10625.800	9708	12589	84
915	103	10311.913	9915	11668	58	10086.327	9761	11358	73	10227.246	9870	11906	75	10049.573	9858	10720	66	10372.818	9843	12410	100	10194.130	9859	11187	92	10218.337	9870	11906	81	10057.444	9858	10579	105	10076.876	9899	10693	99	10069.525	9848	10780	67	10180.358	9841	10957	105	10748.800	9863	12059	84
916	103	10359.796	9728	11849	58	10104.000	9907	10727	73	10276.507	9808	11547	75	10078.106	9869	10884	66	10732.970	9901	12119	100	10217.610	9866	11504	92	10259.032	9898	11547	81	10068.333	9869	10884	105	10108.419	9884	10641	99	10095.010	9854	11379	67	10130.194	9892	11159	105	10844.934	9713	12377	84
917	103	10295.087	9733	11469	58	10087.982	9870	11152	73	10102.521	9914	11390	75	10096.787	9778	10932	66	10632.591	9742	12906	100	10098.930	9872	11481	92	10104.782	9905	11390	81	10085.457	9778	10932	105	10069.162	9875	10931	99	10109.858	9909	11110	67	10210.313	9905	11331	105	10607.952	9941	13047	84
918	103	10210.466	9860	11366	58	10106.689	9838	11406	73	10123.137	9922	11180	75	10123.640	9812	10990	66	10541.667	9810	12719	100	10137.060	9837	11003	92	10115.011	9872	11180	81	10111.777	9812	10901	105	10114.314	9852	11147	99	10061.869	9918	10896	67	10235.656	9816	12072	105	10679.181	9905	13720	84
919	103	10242.573	9870	11206	58	10085.500	9923	11016	73	10230.041	9802	11638	75	10036.400	9866	10890	66	10570.470	9913	12804	100	10198.340	9857	11254	92	10193.271	9802	11638	81	10026.814	9866	10890	105	10105.667	9824	10740	99	10171.970	9865	11388	67	10186.060	9904	11679	105	10595.647	9864	12135	84
920	103	10130.427	9890	11196	58	10057.189	9936	10673	73	10264.521	9839	11648	75	10136.040	9832	10861	66	10727.833	9952	12275	100	10315.950	9867	11264	92	10235.532	9839	11648	81	10120.901	9832	10861	105	10028.267	9836	10413	99	10087.374	9897	11049	67	10176.717	9799	11335	105	10769.810	9772	14090	84
921	103	10242.106	9862	11001	58	10086.138	9865	10635	73	10233.329	9842	11286	75	10092.227	9905	10825	66	10610.349	9822	12217	100	10294.570	9820	11745	92	10227.674	9842	11343	81	10097.383	9905	10825	105	10078.790	9872	11088	99	10097.788	9879	10890	67	10190.642	9800	11707	105	10806.724	9877	14245	84
922	103	10257.971	9810	11281	58	10127.586	9848	10926	73	10277.945	9697	12070	75	10087.986	9845	11144	66	10450.106	9850	11594	100	10162.640	9823	11540	92	10269.402	9697	12070	81	10089.766	9845	11144	105	10058.828	9845	10903	99	10153.839	9824	11259	67	10239.656	9880	11514	105	10673.495	9840	12478	84
923	103	10211.980	9854	11198	58	10090.775	9851	10610	73	10256.082	9924	11914	75	10136.106	9894	11076	66	10509.606	9915	12562	100	10189.500	9882	11210	92	10241.218	9897	11914	81	10128.987	9894	11076	105	10057.295	9862	10649	99	10098.828	9855	10910	67	10219.045	9862	11317	105	10577.562	9912	12239	84
924	103	10230.485	9767	11413	58	10053.655	9869	10678	73	10299.877	9899	11889	75	10067.866	9911	10658	66	10421.728	9875	12071	100	10209.730	9867	11717	92	10250.489	9896	11889	81	10064.729	9911	10658	105	10071.866	9812	10749	99	10113.637	9862	11148	67	10196.358	9871	11222	105	10639.210	9900	12336	84
925	103	10286.835	9848	12054	58	10093.225	9921	10960	73	10260.795	9814	10905	75	10113.187	9895	10905	66	10426.394	10004	11526	100	10176.900	9800	11510	92	10237.271	9814	10905	81	10111.259	9835	10905	105	10098.896	9884	10654	99	10145.021	9850	10865	67	10283.224	9886	12395	105	10528.667	9817	12817	84
926	103	10184.563	9776	11396	58	10078.086	9888	10913	73	10485.863	9694	12681	75	10140.400	9913	11394	66	10490.318	9904	12292	100	10206.200	9760	11395	92	10403.945	9694	12681	81	10160.901	9913	11394	105	10072.657	9872	10531	99	10128.586	9917	11132	67	10170.552	9811	11171	105	10474.638	9941	12476	84
927	103	10254.301	9804	12121	58	10076.862	9894	11073	73	10248.164	9859	11714	75	10103.946	9888	10844	66	10399.606	9802	11161	100	10212.320	9883	11906	92	10222.652	9859	11714	81	10094.346	9888	10749	105	10047.914	9875	10941	99	10133.242	9875	11491	67	10232.985	9769	12221	105	10512.200	9870	11751	84
928	103	10298.894	9880	11527	58	10018.707	9898	10562	73	10494.644	9916	13055	75	10164.787	9842	10946	66	10323.167	9860	11651	100	10089.770	9887	10606	92	10410.989	9910	12451	81	10151.617	9842	10946	105	10093.438	9872	11425	99	10205.516	9898	11627	67	10254.433	9848	11366	105	10396.571	9903	12066	84
929	103	10257.631	9835	11209	58	10063.173	9882	10995	73	10345.068	9760	11280	75	10277.360	9767	11574	66	10309.712	9860	11162	100	10181.880	9784	10945	92	10309.544	9760	11280	81	10275.333	9767	11574	105	10117.134	9881	11148	99	10083.010	9861	10918	67	10169.612	9687	11485	105	10528.972	9858	13192	84
930	103	10233.291	9832	11617	58	10036.431	9904	10431	73	10450.425	9879	11942	75	10324.854	9773	11478	66	10327.682	9887	12050	100	10168.240	9899	10988	92	10352.805	9818	11841	81	10325.457	9773	11478	105	10120.667	9882	11326	99	10065.021	9875	11111	67	10196.940	9887	11396	105	10590.143	9853	12063	84
931	103	10258.165	9853	11525	58	10098.362	9900	10602	73	10563.671	9818	12374	75	10578.560	9904	13738	66	10385.000	9782	11176	100	10103.870	9785	11409	92	10482.424	9815	12374	81	10557.370	9904	13738	105	10090.866	9872	11109	99	10142.363	9878	10875	67	10106.776	9901	10886	105	10647.210	9842	12605	84
932	103	10210.738	9791	12050	58	10042.552	9893	10481	73	10450.055	9787	11711	75	10533.986	9891	12571	66	10208.303	9872	11436	100	10181.340	9805	11448	92	10404.000	9787	11711	81	10525.197	9891	12571	105	10062.419	9917	10606	99	10161.777	9884	11309	67	10107.418	9816	10912	105	10328.705	9801	12015	84
933	103	10171.126	9860	11605	58	10098.604	9898	11005	73	10338.452	9893	11483	75	10508.640	9894	11664	66	10178.333	9824	10949	100	10195.480	9843	11517	92	10330.479	9893	11483	81	10489.358	9894	11664	105	10223.124	9718	11551	99	10210.323	9740	11597	67	10129.299	9833	11092	105	10598.229	9782	13074	84
934	103	10199.466	9817	11171	58	10090.862	9918	10945	73	10528.096	9886	12514	75	10728.533	9793	13161	66	10177.833	9888	10939	100	10110.970	9903	11239	92	10473.218	9886	12514	81	10687.704	9793	12934	105	10133.904	9834	11374	99	10269.061	9833	12430	67	10183.940	9845	11223	105	10506.828	9891	12356	84
935	103	10146.417	9896	11733	58	10102.518	9900	11057	73	10605.932	9907	12859	75	10781.854	9848	13433	66	10117.758	9849	11743	100	10147.990	9884	11124	92	10523.706	9906	12859	81	10724.024	9848	13433	105	10047.152	9882	10819	99	10225.070	9887	11156	67	10070.045	9928	10771	105	10553.810	9911	12873	84
936	103	10174.796	9889	11104	58	10074.914	9840	10928	73	10412.850	9920	12431	75	10973.880	9823	12664	66	10306.470	9852	11987	100	10137.910	9850	11254	92	10411.131	9908	12431	81	10898.679	9823	12474	105	10146.066	9800	12117	99	10321.182	9753	13273	67	10113.940	9899	10721	105	10430.038	9853	11966	84
937	103	10171.971	9917	11254	58	10020.569	9863	10288	73	10356.000	9922	11814	75	11098.520	9886	14147	66	10274.682	9875	11257	100	10086.610	9836	11007	92	10290.642	9862	11814	81	11083.481	9886	14147	105	10162.667	9842	11205	99	10239.121	9865	11385	67	10084.597	9892	10758	105	10534.980	9792	12099	84
938	103	10219.815	9829	11392	58	10071.775	9899	10615	73	10397.302	9885	11525	75	10770.600	9912	13135	66	10387.151	9870	11158	100	10206.860	9880	11296	92	10356.521	9885	11525	81	10731.679	9867	13135	105	10222.980	9872	11903	99	10243.404	9900	11253	67	10106.672	9833	10667	105	10480.457	9819	11984	84
939	103	10158.980	9882	10895	58	10068.948	9861	10956	73	10514.548	9857	12223	75	11039.894	9921	12934	66	10324.121	9763	12261	100	10168.190	9855	11805	92	10427.271	9857	12223	81	11006.753	9921	12934	105	10103.324	9868	12080	99	10214.869	9880	11614	67	10101.836	9836	11206	105	10359.391	9812	11899	84
940	103	10214.670	9868	10772	58	10052.034	9899	10697	73	10616.644	9948	12975	75	10893.427	9868	12988	66	10303.758	9887	11465	100	10140.560	9903	11385	92	10499.892	9903	12975	81	10874.506	9868	12988	105	10196.980	9750	11525	99	10264.818	9804	12087	67	10071.926	9877	10726	105	10489.705	9734	12373	84
941	103	10110.330	9814	11077	58	10108.327	9858	10755	73	10388.685	9891	11914	75	10892.773	9852	12576	66	10308.484	9851	11196	100	10268.410	9800	11496	92	10363.619	9891	12141	81	10855.679	9827	12576	105	10082.447	9895	10629	99	10285.677	9786	11298	67	10064.254	9887	10904	105	10457.276	9793	11912	84
942	103	10214.214	9834	11814	58	10058.207	9865	10920	73	10373.466	9845	11165	75	10765.453	9883	13372	66	10188.788	9882	11526	100	10176.890	9868	10891	92	10313.479	9787	11161	81	10759.604	9883	13372	105	10113.048	9863	11388	99	10259.363	9865	12556	67	10042.656	9899	10466	105	10466.010	9884	12310	84
943	103	10166.340	9877	10849	58	10055.293	9873	10558	73	10363.356	9819	12029	75	10593.373	9879	12423	66	10167.379	9771	11636	100	10091.760	9914	11015	92	10304.695	9819	12029	81	10574.000	9879	12423	105	10094.629	9874	10829	99	10311.586	9870	11828	67	10083.985	9842	10919	105	10338.485	9824	11427	84
944	103	10163.913	9896	11227	58	10023.827	9885	10456	73	10363.795	9915	12303	75	10781.667	9920	13269	66	10226.758	9894	12050	100	10145.880	9846	11223	92	10292.848	9915	11781	81	10747.568	9920	13269	105	10168.267	9889	12648	99	10307.263	9838	12387	67	10080.672	9876	10766	105	10411.505	9793	11608	84
945	103	10136.485	9810	11540	58	10104.345	9894	11426	73	10341.274	9881	11728	75	10839.054	9835	12666	66	10263.500	9875	11487	100	10148.300	9861	10973	92	10294.989	9881	11728	81	10799.543	9835	12459	105	10187.886	9791	11138	99	10174.091	9659	11356	67	10047.582	9880	10734	105	10481.876	9820	12570	84
946	103	10170.408	9828	11114	58	10032.914	9890	10628	73	10290.000	9847	11598	75	10766.014	9894	12522	66	10426.849	9749	11300	100	10078.030	9812	10675	92	10262.011	9847	11598	81	10727.766	9894	12522	105	10121.866	9870	11214	99	10177.728	9883	11564	67	10171.717	9877	10660	105	10407.934	9820	12266	84
947	103	10152.825	9842	10727	58	10043.914	9877	10785	73	10171.055	9832	11448	75	10737.134	9812	11997	66	10549.712	9916	12167	100	10140.700	9873	11429	92	10144.935	9832	11448	81	10751.481	9808	11997	105	10107.086	9897	11291	99	10188.495	9899	10929	67	10173.836	9858	11366	105	10302.229	9815	11110	84
948	103	10169.806	9880	11249	58	10078.914	9905	10777	73	10475.356	9938	12514	75	10806.587	9868	13070	66	10581.212	9789	12112	100	10141.130	9852	10772	92	10429.456	9904	12514	81	10819.432	9868	13070	105	10098.409	9900	11291	99	10150.040	9891	11303	67	10102.060	9900	10888	105	10289.724	9824	11491	84
949	103	10188.126	9823	11770	58	10116.500	9841	10676	73	10356.261	9797	12298	75	10867.280	9876	13900	66	10524.546	9863	11897	100	10125.750	9874	10922	92	10294.750	9804	12298	81	10803.766	9876	13900	105	10218.096	9881	11207	99	10154.303	9807	11604	67	10105.522	9837	10676	105	10345.429	9749	12656	84
950	103	10262.835	9849	11329	58	10039.569	9866	10467	73	10517.589	9889	12825	75	10923.866	9880	13465	66	10391.091	9888	11776	100	10118.160	9894	11550	92	10433.631	9882	12825	81	10884.296	9880	13465	105	10240.020	9773	11514	99	10221.930	9828	11438	67	10096.612	9883	11039	105	10354.028	9865	11883	84
951	103	10154.719	9815	10978	58	10102.638	9895	10848	73	10379.698	9744	11501	75	10897.560	9953	14388	66	10542.591	9824	12568	100	10102.140	9867	10859	92	10322.924	9744	11501	81	10861.050	9953	14388	105	10086.400	9869	10977	99	10170.667	9881	11473	67	10169.612	9881	11195	105	10336.790	9755	11796	84
952	103	10072.786	9847	10801	58	10150.500	9855	11223	73	10442.671	9858	11728	75	10733.946	9850	12179	66	10293.667	9876	12779	100	10145.350	9870	11366	92	10393.294	9858	11728	81	10715.296	9850	12179	105	10153.676	9890	11251	99	10297.909	9764	11480	67	10121.851	9785	11371	105	10302.810	9824	11914	84
953	103	10133.650	9869	11295	58	10073.173	9893	10934	73	10479.041	9663	12518	75	10508.934	9926	11945	66	10349.742	9814	12168	100	10075.270	9895	10840	92	10390.771	9663	12518	81	10496.111	9926	11945	105	10334.676	9895	13143	99	10223.899	9875	12989	67	10192.344	9861	11490	105	10269.020	9779	11187	84
954	103	10256.204	9887	11501	58	10160.189	9832	11390	73	10343.109	9761	11800	75	10675.333	9800	13214	66	10296.576	9854	12845	100	10129.300	9896	11111	92	10324.555	9761	11800	81	10656.568	9800	13214	105	10183.058	9885	12496	99	10172.687	9918	11913	67	10144.642	9805	10932	105	10379.152	9516	13025	84
955	103	10130.020	9776	11330	58	10106.638	9892	10870	73	10398.397	9849	11515	75	10711.733	9892	12525	66	10254.409	9859	10939	100	10165.060	9838	11210	92	10370.489	9871	11773	81	10677.691	9892	12525	105	10302.381	9896	11849	99	10240.596	9807	11465	67	10333.926	9936	12004	105	10302.038	9865	11527	84
956	103	10069.767	9884	10667	58	10077.225	9906	10485	73	10496.822	9737	11696	75	10443.120	9690	12210	66	10350.651	9881	11853	100	10086.330	9893	10803	92	10469.935	9737	11696	81	10438.568	9690	12210	105	10447.781	9896	11792	99	10292.960	9679	11449	67	10298.344	9681	11156	105	10370.638	9861	12632	84
957	103	10261.427	9833	12045	58	10055.586	9879	10939	73	10648.205	9777	12445	75	10335.080	9768	11262	66	10252.833	9862	12236	100	10206.590	9753	11451	92	10605.979	9777	12445	81	10341.840	9768	11288	105	10704.096	9763	13425	99	10292.626	9763	12193	67	10317.687	9802	11884	105	10368.980	9926	12103	84
958	103	10169.369	9794	10873	58	10046.689	9883	10789	73	10368.150	9760	11814	75	10339.373	9841	11431	66	10287.561	9868	11799	100	10103.500	9899	11074	92	10357.479	9760	11814	81	10339.938	9841	11431	105	10436.181	9817	13011	99	10374.960	9868	12262	67	10311.194	9844	11124	105	10312.066	9798	11637	84
959	103	10249.602	9897	11159	58	10028.725	9887	10339	73	10605.548	9870	11887	75	10456.213	9884	11956	66	10293.561	9874	11740	100	10063.050	9863	10524	92	10529.185	9870	11887	81	10447.013	9884	11956	105	10644.752	9827	13336	99	10343.424	9871	12128	67	10338.896	9908	11882	105	10292.172	9848	11421	84
960	103	10231.000	9815	11743	58	10070.862	9916	10729	73	10453.562	9893	12195	75	10622.493	9911	11942	66	10266.621	9768	11641	100	10110.960	9867	10843	92	10447.532	9893	12195	81	10620.160	9869	11942	105	10553.743	9806	12424	99	10419.970	9715	12625	67	10418.015	9835	11548	105	10366.562	9863	12969	84
961	103	10215.359	9877	11410	58	10073.793	9875	10820	73	10387.329	9870	11305	75	10591.800	9982	12587	66	10547.318	9672	11885	100	10068.610	9830	10691	92	10339.131	9870	11305	81	10584.494	9982	12587	105	10545.828	9904	11967	99	10363.091	9773	12213	67	10354.269	9727	11759	105	10228.515	9904	11245	84
962	103	10206.350	9858	11439	58	10059.879	9878	10706	73	10440.261	9801	12120	75	10472.467	9854	11720	66	10421.970	9873	12659	100	10077.690	9891	10773	92	10368.782	9746	11888	81	10489.852	9897	11789	105	10580.162	9647	12892	99	10399.121	9786	11756	67	10410.015	9885	11328	105	10378.886	9812	12962	84
963	103	10207.417	9901	11265	58	10195.604	9860	11609	73	10411.466	9779	11464	75	10661.134	9877	12796	66	10784.697	9918	12728	100	10095.890	9886	11135	92	10480.489	9779	12261	81	10680.136	9877	12796	105	10586.562	9868	13068	99	10497.768	9874	12384	67	10708.926	9907	12228	105	10223.505	9703	11790	84
964	103	10096.106	9889	11399	58	10066.189	9855	10714	73	10645.164	9860	12524	75	10599.440	9805	12912	66	11031.970	9691	13801	100	10224.790	9865	11897	92	10509.032	9860	12524	81	10579.086	9805	12912	105	10489.248	9857	11973	99	10405.596	9832	12171	67	10549.030	9895	12536	105	10228.467	9709	11671	84
965	103	10166.291	9856	11078	58	10039.638	9907	10435	73	10426.822	9737	11610	75	10549.493	9961	11943	66	10899.303	9929	12738	100	10177.110	9882	11732	92	10353.935	9737	11610	81	10595.889	9961	11943	105	10503.143	9834	12066	99	10625.889	9879	13492	67	10895.836	9863	15557	105	10148.980	9883	11837	84
966	103	10232.592	9873	11119	58	10034.414	9890	10375	73	10437.370	9788	11979	75	10814.854	9661	12538	66	11113.272	9828	14052	100	10209.000	9752	11219	92	10359.098	9788	11979	81	10807.309	9661	12538	105	10699.190	9643	13282	99	10489.788	9661	13227	67	10992.239	9927	14208	105	10220.705	9896	11303	84
967	103	10155.029	9804	11484	58	10067.379	9896	10612	73	10333.082	9813	11372	75	10565.693	9894	12550	66	10888.409	9933	12279	100	10181.760	9892	11760	92	10302.989	9813	11372	81	10603.086	9894	12550	105	10546.543	9732	12582	99	10620.272	9733	12628	67	10563.717	9933	12285	105	10211.305	9882	11425	84
968	103	10225.660	9836	11500	58	10110.862	9909	11019	73	10289.575	9895	11251	75	10808.000	9747	12258	66	11305.424	9919	14410	100	10231.840	9912	10994	92	10266.608	9895	11251	81	10773.963	9747	12258	105	10502.467	9877	11988	99	10467.030	9928	11853	67	10968.074	9878	12533	105	10117.952	9886	10954	84
969	103	10225.932	9803	11625	58	10062.518	9868	10623	73	10328.698	9730	11278	75	10679.800	9878	12613	66	11077.788	9948	15007	100	10139.270	9853	11286	92	10321.392	9730	11278	81	10636.432	9878	12613	105	10821.248	9623	13625	99	10281.949	9795	11593	67	10916.656	9907	12966	105	10138.980	9874	11069	84
970	103	10108.078	9856	10935	58	10108.552	9885	11310	73	10378.877	9874	11656	75	10684.146	9921	12637	66	11059.409	9669	14505	100	10145.180	9859	11084	92	10314.771	9873	11631	81	10678.173	9921	12637	105	10668.591	9723	12508	99	10340.354	9889	12232	67	10731.821	9694	13050	105	10134.343	9838	10835	84
971	103	10295.563	9782	12060	58	10123.052	9867	11069	73	10266.630	9815	11347	75	10667.134	9820	12767	66	10937.137	9930	13464	100	10049.720	9887	10612	92	10280.489	9815	11628	81	10680.358	9820	12767	105	10626.124	9851	12846	99	10442.293	9870	13214	67	10946.283	9920	13032	105	10061.904	9837	10676	84
972	103	10200.894	9803	11426	58	10079.552	9809	11086	73	10225.096	9943	11316	75	10642.920	9856	12070	66	11012.242	9885	14891	100	10127.490	9891	11072	92	10252.282	9915	11740	81	10665.827	9856	12438	105	10582.010	9888	13463	99	10297.646	9927	11559	67	10807.582	9814	14249	105	10135.743	9865	11022	84
973	103	10226.476	9859	11483	58	10210.396	9814	11271	73	10278.959	9876	11494	75	11056.773	9939	13029	66	10927.091	9919	13804	100	10108.310	9869	10846	92	10252.685	9875	11260	81	11012.271	9939	13029	105	10749.857	9852	13114	99	10437.818	9892	12057	67	10600.567	9903	12896	105	10041.904	9848	10551	84
974	103	10159.980	9875	10964	58	10029.689	9880	10662	73	10180.000	9856	10877	75	11300.560	9820	15563	66	10683.167	9859	14033	100	10064.120	9897	10850	92	10150.392	9856	10877	81	11313.062	9820	15563	105	10708.076	9892	12502	99	10358.040	9887	11654	67	10715.821	9845	14355	105	10061.276	9840	10849	84
975	103	10152.709	9883	11755	58	10050.466	9930	10689	73	10267.055	9887	11954	75	10992.293	9889	13815	66	10877.242	9867	15170	100	10146.400	9888	11776	92	10247.663	9880	11954	81	11061.333	9889	13815	105	10716.629	9843	12774	99	10458.939	9797	13978	67	10837.746	9724	12637	105	10050.676	9916	10603	84
976	103	10177.563	9890	11493	58	10078.241	9874	10876	73	10265.232	9847	11010	75	10846.000	9881	13027	66	10639.484	9885	12729	100	10051.140	9885	10472	92	10241.271	9847	11010	81	10891.271	9881	13027	105	10680.515	9834	12391	99	10330.656	9871	12309	67	10803.433	9922	12677	105	10052.972	9840	10485	84
977	103	10245.301	9849	11286	58	10035.845	9775	10847	73	10159.288	9829	11012	75	10884.707	9794	12462	66	10598.167	9875	13440	100	10101.170	9855	10857	92	10154.369	9829	11012	81	10839.926	9794	12212	105	10605.896	9899	11868	99	10403.586	9918	11931	67	10950.030	9795	14673	105	10045.438	9884	10557	84
978	103	10190.554	9906	11540	58	10096.121	9927	10543	73	10198.068	9800	11263	75	10984.040	9806	14596	66	10757.137	9470	14186	100	10118.150	9894	10949	92	10171.968	9800	11263	81	10948.037	9806	14596	105	10612.467	9931	12740	99	10342.263	9886	12061	67	10993.015	9877	13906	105	10128.591	9786	11475	84
979	103	10119.204	9815	11243	58	10054.845	9899	10460	73	10200.603	9791	11226	75	10858.894	9894	13511	66	10582.591	9838	14699	100	10163.300	9880	12317	92	10198.674	9791	11226	81	10824.444	9894	13511	105	10623.857	9920	14239	99	10323.697	9897	11598	67	10879.597	9929	13722	105	10067.952	9875	11206	84
980	103	10079.271	9886	10783	58	10065.793	9889	10446	73	10214.809	9903	11545	75	10792.293	9825	13873	66	10581.970	9804	12718	100	10113.010	9694	11939	92	10212.935	9903	11545	81	10821.691	9825	13873	105	10646.438	9790	12412	99	10333.454	9726	12295	67	10844.313	9846	13144	105	10054.371	9850	11278	84
981	103	10173.126	9865	11258	58	10188.655	9869	11380	73	10158.575	9833	11066	75	10678.653	9947	12425	66	10697.424	9766	15455	100	10044.780	9904	10634	92	10185.663	9833	11066	81	10697.186	9947	13112	105	10815.733	9868	13297	99	10224.333	9808	11249	67	10529.090	9852	12606	105	10090.571	9836	10779	84
982	103	10232.680	9816	11226	58	10134.655	9909	11459	73	10144.768	9913	11452	75	10619.960	9936	12560	66	10628.121	9903	14824	100	10034.480	9900	10435	92	10138.337	9896	11452	81	10597.654	9910	12560	105	10593.143	9888	12787	99	10328.777	9891	11538	67	10718.478	9841	13120	105	10079.076	9770	11099	84
983	103	10164.738	9756	13226	58	10110.018	9897	11180	73	10191.575	9684	11180	75	10843.680	9951	14389	66	10708.106	9837	14151	100	10054.540	9861	10766	92	10180.087	9684	11180	81	10833.099	9951	14389	105	10515.952	9865	13169	99	10384.000	9845	12431	67	10847.627	9876	13678	105	10053.543	9816	10915	84
984	103	10261.864	9600	12420	58	10158.414	9873	11165	73	10140.397	9931	11165	75	10706.134	9737	12565	66	10537.046	9936	13245	100	10153.940	9818	11425	92	10129.544	9879	11165	81	10691.790	9737	12565	105	10783.752	9916	13436	99	10351.172	9892	13290	67	10803.418	9850	14013	105	10028.400	9845	10845	84
985	103	10197.961	9871	12256	58	10029.000	9906	10544	73	10136.589	9885	11599	75	10767.054	9782	12610	66	10817.667	9900	15475	100	10075.260	9893	10977	92	10131.131	9885	11599	81	10781.420	9782	12610	105	10707.429	9605	14318	99	10290.516	9886	11892	67	10815.582	9837	15058	105	10057.276	9853	11106	84
986	103	10144.359	9872	10886	58	10127.673	9893	11125	73	10155.302	9873	11228	75	10932.026	9802	13558	66	10505.409	9876	14476	100	10132.280	9899	10695	92	10130.729	9873	11228	81	10981.346	9802	14116	105	10553.934	9872	12666	99	10261.021	9791	12244	67	10542.164	9918	12052	105	10033.238	9902	10778	84
987	103	10175.990	9883	11449	58	10164.293	9888	10977	73	10163.425	9925	11074	75	10883.906	9820	14297	66	10769.106	9896	15053	100	10117.310	9893	11319	92	10153.229	9904	11330	81	10894.407	9820	14297	105	10631.409	9791	13314	99	10284.384	9805	11863	67	10695.791	9838	14295	105	10071.229	9885	11284	84
988	103	10199.786	9910	11782	58	10062.069	9831	11026	73	10069.397	9848	10746	75	11219.360	9995	15474	66	10504.394	9667	13128	100	10042.010	9872	10717	92	10073.021	9848	10746	81	11147.543	9943	15474	105	10590.790	9712	13217	99	10289.495	9906	12146	67	10524.746	9866	12447	105	10149.686	9862	11244	84
989	103	10188.845	9841	12074	58	10117.018	9869	11065	73	10153.205	9868	11067	75	11038.974	9621	14162	66	10649.272	9894	15375	100	10077.640	9836	10685	92	10149.185	9868	11067	81	11040.370	9621	14162	105	10375.190	9708	12440	99	10308.333	9820	11711	67	10515.537	9895	13774	105	10110.048	9809	11249	84
990	103	10142.670	9820	10932	58	10061.225	9878	10779	73	10197.479	9892	11025	75	11049.400	9907	12701	66	10497.772	9850	13702	100	10067.460	9867	10797	92	10185.250	9892	11118	81	11072.186	9907	12701	105	10399.419	9905	11419	99	10281.121	9895	12400	67	10563.403	9918	12136	105	10074.219	9811	10903	84
991	103	10153.757	9817	10835	58	10287.982	9880	11372	73	10161.178	9723	11320	75	10661.227	9863	12043	66	10460.228	9934	12614	100	10059.800	9778	10669	92	10152.468	9723	11320	81	10684.432	9863	12043	105	10455.800	9748	12294	99	10317.192	9785	12989	67	10555.955	9858	12486	105	10082.104	9852	10657	84
992	103	10123.291	9835	11183	58	10169.725	9902	11211	73	10150.232	9866	11658	75	10822.493	9872	12735	66	10867.849	9876	12844	100	10102.390	9855	11233	92	10136.608	9866	11658	81	10830.333	9872	12735	105	10359.609	9896	12428	99	10305.404	9799	11477	67	10905.373	9942	12675	105	10090.515	9872	10964	84
993	103	10165.350	9800	11631	58	10071.311	9921	10528	73	10174.055	9879	11312	75	10841.267	9988	12422	66	10913.621	9857	13399	100	10089.350	9903	11055	92	10152.185	9879	11312	81	10848.580	9988	12422	105	10362.543	9861	11644	99	10235.000	9903	11608	67	10742.821	9929	13104	105	10122.419	9818	11138	84
994	103	10155.049	9883	11606	58	10102.448	9877	10525	73	10091.302	9911	10890	75	10732.146	9964	13204	66	11052.046	9795	15108	100	10102.990	9902	10894	92	10088.413	9911	10940	81	10719.037	9964	13204	105	10408.562	9821	12102	99	10178.656	9863	12125	67	10549.940	9913	13374	105	10052.286	9883	10527	84
995	103	10216.389	9805	11390	58	10115.466	9827	10913	73	10154.809	9689	12022	75	10707.347	9814	13071	66	10891.470	9743	13680	100	10081.600	9861	10683	92	10197.685	9689	12022	81	10717.396	9814	13071	105	10359.810	9886	12039	99	10175.717	9837	11362	67	10700.687	9943	13858	105	10143.676	9789	11455	84
996	103	10143.845	9835	11630	58	10053.482	9885	10892	73	10238.644	9804	11518	75	10698.906	9908	12906	66	10881.546	9821	16834	100	10086.580	9909	11171	92	10219.163	9804	11518	81	10756.568	9908	12906	105	10347.600	9868	11782	99	10304.879	9832	11457	67	10592.179	9797	12349	105	10088.028	9854	10864	84
997	103	10170.699	9893	10945	58	10094.931	9828	10936	73	10243.575	9905	11460	75	10839.747	9931	13689	66	10925.894	9889	14884	100	10128.140	9876	10937	92	10218.685	9858	11460	81	10844.519	9931	13689	105	10432.866	9832	12214	99	10394.808	9874	12080	67	10573.492	9909	13590	105	10168.934	9752	11704	84
998	103	10185.330	9792	11527	58	10038.379	9901	10483	73	10305.274	9916	11628	75	10557.066	9872	11904	66	10563.697	9805	12372	100	10182.910	9888	11781	92	10275.261	9890	11628	81	10547.741	9872	11929	105	10478.495	9724	12968	99	10185.556	9843	11572	67	10737.299	9924	13407	105	10078.629	9843	11099	84
999	103	10190.029	9883	11189	58	10040.827	9891	10501	73	10176.932	9907	11564	75	10761.854	9843	13389	66	10578.137	9901	12948	100	10070.770	9871	11213	92	10182.881	9907	11600	81	10785.136	9843	13389	105	10384.162	9865	12682	99	10204.040	9882	11272	67	10493.179	9927	11879	105	10060.305	9879	10690	84
1000	103	10169.243	9806	11112	58	10069.311	9851	10648	73	10166.904	9883	10877	75	10554.880	9818	12885	66	10560.167	9961	12246	100	10081.910	9819	10771	92	10161.706	9883	10877	81	10587.777	9818	12885	105	10405.086	9861	12176	99	10215.596	9855	11864	67	10687.179	9822	11952	105	10113.362	9834	10813	84
1001	103	10131.971	9867	11620	58	9999.655	9843	10292	73	10210.329	9903	11335	75	10497.934	9893	12499	66	10417.909	9796	12385	100	10103.360	9884	11111	92	10177.065	9903	11335	81	10488.173	9893	12499	105	10447.181	9850	12855	99	10157.939	9877	11334	67	10297.239	9902	11484	105	10151.886	9869	11249	84
1002	103	10201.369	9785	11543	58	10035.827	9830	10523	73	10288.630	9863	11790	75	10690.094	9946	12143	66	10428.879	9842	12229	100	10049.800	9896	10672	92	10261.718	9863	11790	81	10674.777	9946	12143	105	10434.391	9845	12790	99	10323.970	9877	11867	67	10301.104	9853	11877	105	10156.058	9905	11117	84
1003	103	10190.980	9799	10941	58	10016.896	9909	10462	73	10100.959	9879	10700	75	10766.000	9974	12618	66	10453.394	9870	12167	100	10077.300	9879	10836	92	10122.402	9879	10708	81	10711.543	9974	12300	105	10341.533	9826	12482	99	10264.788	9737	11557	67	10319.179	9868	11700	105	10105.229	9874	10820	84
1004	103	10198.874	9704	11541	58	10099.604	9897	10952	73	10300.644	9841	12108	75	10575.320	9805	12432	66	10456.394	9810	11801	100	10028.640	9890	10621	92	10243.989	9841	12108	81	10566.444	9805	12432	105	10454.162	9872	12608	99	10150.546	9826	11349	67	10468.344	9919	12902	105	10164.219	9839	11554	84
1005	103	10155.631	9839	11252	58	10066.121	9876	10826	73	10135.973	9831	11062	75	10709.213	9949	12822	66	10453.879	9796	12186	100	10048.280	9881	10617	92	10159.392	9831	11250	81	10685.753	9949	12822	105	10283.600	9911	12105	99	10264.242	9668	12314	67	10435.926	9905	11820	105	10156.876	9849	11699	84
1006	103	10209.068	9888	11417	58	10067.569	9919	11338	73	10103.452	9873	10839	75	10694.733	9720	12167	66	10337.288	9865	11224	100	10131.750	9821	10917	92	10084.761	9845	10839	81	10687.889	9720	12167	105	10253.000	9862	12202	99	10166.949	9852	11225	67	10444.463	9765	12106	105	10133.400	9869	11034	84
1007	103	10217.670	9877	11211	58	10103.604	9837	11276	73	10199.041	9840	11402	75	10515.560	9759	11791	66	10376.484	9792	12527	100	10060.790	9913	10581	92	10187.565	9840	11402	81	10534.914	9759	11791	105	10288.152	9797	11675	99	10217.354	9912	11740	67	10510.269	9902	12081	105	10073.781	9903	10737	84
1008	103	10155.466	9849	10942	58	10073.466	9846	10974	73	10183.384	9894	10967	75	10687.320	9893	12647	66	10285.758	9775	11460	100	10078.110	9909	11043	92	10165.750	9866	10967	81	10673.186	9893	12647	105	10350.076	9872	12385	99	10212.253	9916	13303	67	10483.537	9822	12296	105	10086.038	9889	10720	84
1009	103	10095.330	9878	10888	58	10081.086	9908	10867	73	10261.302	9806	12314	75	10463.974	9774	11897	66	10246.651	9877	11519	100	10087.150	9854	11795	92	10235.305	9806	12314	81	10489.494	9774	11653	105	10351.886	9853	11613	99	10263.021	9824	11734	67	10572.791	9906	13628	105	10086.629	9855	10718	84
1010	103	10178.311	9875	11686	58	10135.482	9887	11509	73	10140.055	9884	12258	75	10598.707	9943	12126	66	10305.363	9883	12183	100	10097.780	9869	10860	92	10124.631	9884	12258	81	10605.346	9943	12126	105	10341.419	9895	11655	99	10204.899	9889	11337	67	10509.403	9927	11849	105	10067.058	9897	11380	84
1011	103	10188.456	9824	11653	58	10061.862	9857	10493	73	10256.479	9703	11757	75	10443.293	9880	12307	66	10185.591	9888	11265	100	10096.400	9872	11444	92	10245.565	9703	11757	81	10439.000	9880	12307	105	10490.762	9876	12802	99	10278.111	9872	13594	67	10699.194	9896	13803	105	10109.295	9883	11625	84
1012	103	10208.951	9894	11556	58	10078.604	9897	10860	73	10362.945	9919	12160	75	10644.080	9772	12477	66	10181.682	9807	11068	100	10014.110	9858	10799	92	10329.979	9918	12160	81	10640.604	9772	12477	105	10509.705	9866	12459	99	10316.737	9839	11789	67	10477.612	9824	12442	105	10123.010	9856	10815	84
1013	103	10145.175	9847	11049	58	10111.448	9853	10817	73	10256.712	9913	11890	75	10655.134	9861	13457	66	10186.818	9884	11567	100	10039.170	9847	10795	92	10222.294	9840	11890	81	10644.000	9861	13457	105	10589.762	9949	12831	99	10302.879	9893	12703	67	10531.865	9761	12149	105	10140.934	9811	11465	84
1014	103	10193.243	9905	11059	58	10050.638	9869	10936	73	10228.809	9762	11050	75	10520.347	9885	13301	66	10091.303	9871	10709	100	10145.560	9815	11214	92	10199.413	9762	11050	81	10492.654	9885	13301	105	10492.743	9842	12127	99	10301.121	9757	12927	67	10581.687	9948	12262	105	10126.409	9845	11152	84
1015	103	10121.029	9882	11073	58	10041.914	9888	10724	73	10359.014	9846	12015	75	10632.026	9919	12221	66	10150.849	9879	10726	100	10137.660	9853	12048	92	10292.326	9846	12015	81	10671.777	9891	12221	105	10684.286	9808	12679	99	10301.061	9890	11322	67	10544.791	9673	11818	105	10124.695	9886	10872	84
1016	103	10140.524	9855	11720	58	10086.534	9924	10644	73	10443.698	9726	12688	75	10457.667	9894	11987	66	10177.379	9863	11309	100	10060.330	9884	10667	92	10379.642	9726	12688	81	10457.604	9894	11987	105	10695.324	9870	12944	99	10414.051	9890	13091	67	10396.463	9813	12841	105	10173.409	9864	12406	84
1017	103	10134.941	9898	11142	58	10091.466	9832	10978	73	10253.918	9861	11972	75	10466.333	9901	11718	66	10279.651	9907	11237	100	10108.040	9764	11170	92	10234.619	9869	11972	81	10498.691	9901	11718	105	10634.800	9630	13127	99	10330.404	9838	12258	67	10756.313	9882	12811	105	10121.190	9787	11584	84
1018	103	10201.029	9773	11357	58	10054.379	9901	10715	73	10394.096	9712	12122	75	10479.227	9888	11554	66	10506.379	9798	11855	100	10101.730	9888	10953	92	10360.902	9712	12122	81	10467.086	9888	11522	105	10553.229	9872	15313	99	10312.839	9816	11485	67	10740.433	9711	12643	105	10149.353	9829	11503	84
1019	103	10169.059	9885	11222	58	10099.086	9886	11132	73	10425.644	9918	12027	75	10711.720	9962	12789	66	10404.167	9904	12051	100	10094.670	9832	10628	92	10380.479	9883	12027	81	10738.160	9962	12803	105	10541.447	9783	12066	99	10303.111	9854	11767	67	10777.687	9826	12020	105	10170.020	9899	11627	84
1020	103	10208.369	9831	10995	58	10043.069	9897	10778	73	10326.630	9770	12437	75	10528.934	9868	12759	66	10536.394	9832	13175	100	10082.100	9829	11283	92	10308.098	9770	12437	81	10552.099	9868	12759	105	10863.629	9831	12847	99	10375.576	9797	11385	67	11096.463	9802	14384	105	10064.810	9910	10595	84
1021	103	10144.621	9885	11201	58	10078.518	9874	10766	73	10373.055	9870	11472	75	10794.307	9865	13178	66	10677.484	9897	12516	100	10087.750	9855	10798	92	10338.271	9846	11472	81	10791.197	9865	13178	105	10752.438	9878	13196	99	10440.747	9889	12163	67	10989.552	9901	13975	105	10103.533	9864	10781	84
1022	103	10258.136	9880	11730	58	10017.500	9855	10725	73	10330.959	9909	12248	75	11006.347	9963	13562	66	10781.728	9758	12839	100	10105.000	9856	10876	92	10295.771	9909	12248	81	10982.346	9963	13562	105	10581.353	9873	12630	99	10374.070	9886	12757	67	10671.015	9948	12147	105	10047.629	9832	10596	84
1023	103	10176.709	9919	11039	58	10081.552	9875	10966	73	10429.302	9801	12096	75	10885.440	9736	12782	66	10656.516	9888	14336	100	10146.610	9775	11468	92	10458.555	9801	12096	81	10849.346	9736	12659	105	10718.276	9886	13191	99	10538.465	9787	11960	67	10898.955	10043	12680	105	10075.409	9879	10577	84
1024	103	10180.621	9879	11172	58	10103.293	9893	10721	73	10284.178	9794	11728	75	10936.840	9858	13658	66	10720.561	9771	12505	100	10085.050	9825	10656	92	10273.989	9794	11728	81	10977.086	9858	13658	105	10642.505	9950	12702	99	10551.344	9843	12653	67	11036.269	9859	13639	105	10146.238	9847	10737	84
1025	103	10125.097	9801	10977	58	10112.396	9891	10865	73	10354.973	9863	12130	75	10795.627	9914	12962	66	10623.651	9914	12428	100	10162.480	9806	11102	92	10329.805	9863	12130	81	10837.024	9914	12962	105	10754.771	9834	13162	99	10584.646	9923	13327	67	10987.283	9849	14427	105	10084.248	9894	10642	84
1026	103	10187.000	9824	11867	58	10073.982	9839	10745	73	10251.644	9850	11018	75	10621.773	9863	12570	66	10759.530	9886	12630	100	10148.040	9870	11401	92	10248.695	9850	11018	81	10619.136	9863	12184	105	10792.086	9881	13880	99	10526.899	9773	11745	67	11281.642	9893	14951	105	10112.714	9847	10969	84
1027	103	10135.583	9854	11062	58	10090.189	9891	10712	73	10269.959	9815	11836	75	10671.307	9950	13061	66	10685.591	9897	12859	100	10169.510	9855	11973	92	10248.598	9815	11836	81	10717.148	9893	13061	105	10727.515	9914	14312	99	10329.565	9927	11487	67	10978.104	9975	13165	105	10163.581	9829	11919	84
1028	103	10189.611	9888	11827	58	10111.482	9852	10988	73	10255.232	9852	11207	75	10969.240	9834	13260	66	10684.939	9886	12868	100	10167.430	9885	11335	92	10270.468	9852	11345	81	10985.148	9834	13260	105	10708.904	9818	14177	99	10560.616	9732	13321	67	11137.656	9736	15324	105	10113.629	9895	10841	84
1029	103	10212.000	9852	11002	58	10113.604	9815	11131	73	10309.891	9878	12815	75	10952.320	9905	12740	66	10427.984	9902	12632	100	10163.290	9874	11960	92	10308.892	9878	12815	81	10908.914	9938	12740	105	10807.305	9910	13689	99	10440.596	9904	12116	67	11136.344	9813	13403	105	10076.485	9877	10662	84
1030	103	10188.534	9809	11368	58	10158.379	9935	11358	73	10472.466	9815	11570	75	10798.307	9759	12634	66	10594.576	9871	12003	100	10093.370	9847	10958	92	10395.771	9815	11570	81	10775.914	9759	12634	105	10866.086	9865	13520	99	10396.858	9870	13218	67	11172.149	9905	15058	105	10128.523	9863	10908	84
1031	103	10133.980	9887	11550	58	10189.034	9853	10964	73	10234.205	9841	11251	75	10678.493	9834	12750	66	10825.061	9885	14490	100	10132.850	9869	11026	92	10231.881	9841	11251	81	10665.333	9834	12750	105	10712.248	9913	14099	99	10401.394	9900	12489	67	10852.074	9926	13111	105	10083.267	9838	10788	84
1032	103	10148.369	9852	11417	58	10021.845	9839	10298	73	10177.370	9918	11139	75	10570.227	9721	12411	66	10692.076	9877	13300	100	10139.630	9887	11230	92	10192.805	9851	11532	81	10526.506	9721	12411	105	10926.028	9880	14616	99	10653.839	9856	13244	67	10805.030	9923	12523	105	10066.333	9847	10580	84
1033	103	10176.049	9877	11184	58	10126.518	9802	11138	73	10242.356	9833	10983	75	10592.227	9884	12440	66	10875.288	9866	13475	100	10083.890	9910	11263	92	10202.750	9833	10983	81	10593.889	9884	12537	105	10627.143	9824	12502	99	10403.414	9847	11714	67	10758.463	9648	12790	105	10066.904	9821	10997	84
1034	103	10162.884	9876	10855	58	10129.569	9872	11146	73	10183.302	9830	11266	75	10568.453	9935	12541	66	10723.516	9834	12638	100	10214.430	9799	11428	92	10129.305	9830	11266	81	10605.370	9935	12541	105	10751.581	9870	13766	99	10452.930	9902	12578	67	11055.074	9666	14130	105	10029.505	9865	11367	84
1035	103	10204.437	9859	11131	58	10068.345	9883	10924	73	10194.739	9797	11170	75	10555.253	9897	12278	66	10817.863	9922	13245	100	10129.940	9744	11779	92	10179.979	9797	11222	81	10579.987	9897	12436	105	10778.562	9913	12860	99	10291.344	9894	11453	67	11139.478	9835	15172	105	10055.362	9844	10664	84
1036	103	10132.650	9875	10748	58	10063.914	9897	10536	73	10190.534	9887	11770	75	10504.813	9937	12593	66	10495.954	9954	13083	100	10066.590	9894	10583	92	10188.555	9887	11770	81	10561.370	9937	12593	105	10755.305	9859	13092	99	10396.939	9839	12488	67	11065.000	9778	13703	105	10060.934	9852	11264	84
1037	103	10171.971	9792	11432	58	10090.155	9877	10590	73	10139.068	9842	11237	75	10634.747	9797	12786	66	10428.242	9865	13072	100	10068.530	9890	11440	92	10143.555	9842	11237	81	10619.593	9763	12786	105	10779.972	9969	13348	99	10365.737	9839	12595	67	10834.015	9887	14584	105	10068.733	9895	11208	84
1038	103	10073.029	9864	11049	58	10022.586	9865	10653	73	10174.836	9879	11525	75	10517.227	9913	11617	66	10472.318	9863	12162	100	10142.910	9881	11904	92	10174.174	9879	11525	81	10537.346	9913	11637	105	10886.048	9779	14038	99	10371.151	9905	11899	67	10945.508	9812	14028	105	10128.705	9875	11129	84
1039	103	10180.224	9815	11141	58	10120.052	9769	11015	73	10167.795	9883	11251	75	10776.533	9557	12631	66	10554.000	9850	12236	100	10104.160	9835	11393	92	10194.163	9821	11338	81	10757.396	9557	12631	105	10695.419	9812	12509	99	10509.000	9804	12004	67	10905.358	9909	13244	105	10063.248	9863	11149	84
1040	103	10124.485	9912	11515	58	10082.345	9851	10652	73	10237.932	9804	11658	75	10743.573	9879	12924	66	10490.758	9910	12125	100	10073.360	9800	11174	92	10200.218	9804	11658	81	10769.481	9879	12924	105	10891.647	9918	13659	99	10350.960	9736	11523	67	10820.836	9790	13057	105	10059.647	9884	10952	84
1041	103	10124.408	9856	11011	58	10074.725	9901	10740	73	10172.781	9839	11711	75	10673.533	9940	12331	66	10549.803	9905	12108	100	10042.530	9845	10561	92	10175.794	9839	11711	81	10681.469	9940	12331	105	10776.076	9922	14529	99	10281.303	9832	11470	67	10660.119	9865	11991	105	10032.629	9831	11041	84
1042	103	10193.505	9874	11574	58	9992.431	9906	10099	73	10200.411	9806	11226	75	10670.747	9715	12388	66	10321.258	9850	11501	100	10148.510	9844	11573	92	10184.892	9806	11226	81	10700.864	9715	13419	105	10653.495	9895	12596	99	10262.021	9856	11144	67	10688.791	9809	12940	105	10088.896	9866	10997	84
1043	103	10157.524	9774	11583	58	10145.138	9903	11110	73	10174.232	9940	11810	75	10611.253	9762	12414	66	10332.909	9830	12535	100	10044.640	9852	10526	92	10182.174	9930	11810	81	10640.642	9762	12414	105	10891.028	9815	14134	99	10276.970	9828	12358	67	10760.030	9850	13340	105	10095.391	9868	11306	84
1044	103	10178.087	9860	11086	58	10071.104	9924	10848	73	10134.945	9904	11008	75	10726.640	9790	13481	66	10296.500	9833	12625	100	10046.470	9901	10586	92	10117.826	9904	11008	81	10695.729	9790	13481	105	10563.477	9884	12462	99	10350.535	9753	11964	67	10599.656	9772	12073	105	10088.972	9886	10918	84
1045	103	10141.320	9866	11312	58	10059.896	9899	11424	73	10137.822	9864	11398	75	10770.520	9872	12613	66	10291.879	9893	12315	100	10070.650	9872	11225	92	10096.642	9864	10892	81	10725.766	9872	12613	105	10605.581	9887	12303	99	10152.232	9895	11087	67	10625.328	9971	11847	105	10121.248	9876	11927	84
1046	103	10194.534	9879	11267	58	10083.689	9835	10736	73	10106.041	9830	10830	75	10533.040	9951	12168	66	10389.788	9861	11733	100	10130.530	9884	11049	92	10101.206	9830	10830	81	10563.000	9921	13356	105	10625.828	9793	12757	99	10275.414	9840	11600	67	10649.821	9915	12059	105	10080.324	9824	10714	84
1047	103	10127.271	9876	10781	58	10037.775	9915	10732	73	10131.822	9915	10872	75	10407.894	9865	12111	66	10277.742	9904	11150	100	10041.430	9902	10798	92	10133.271	9874	10872	81	10403.667	9865	12111	105	10551.962	9811	12384	99	10247.424	9856	11606	67	10724.224	9749	12452	105	10116.267	9825	11381	84
1048	103	10144.660	9797	11124	58	10098.827	9851	10556	73	10121.232	9844	11024	75	10334.094	9893	11412	66	10309.758	9902	12571	100	10064.610	9888	11093	92	10127.076	9883	11024	81	10382.814	9893	14542	105	10617.800	9906	13205	99	10197.070	9867	11491	67	10658.836	9895	12780	105	10112.876	9842	11260	84
1049	103	10153.515	9880	11190	58	10108.293	9911	11125	73	10153.315	9848	11722	75	10373.813	9841	11894	66	10194.076	9894	11449	100	10064.720	9904	11010	92	10161.065	9848	11722	81	10356.099	9841	11894	105	10469.571	9852	12158	99	10368.172	9906	11927	67	10446.582	9908	11694	105	10099.591	9865	11446	84
1050	103	10159.175	9868	11498	58	10064.138	9882	10814	73	10088.479	9834	10587	75	10310.707	9832	11715	66	10320.303	9885	11476	100	10057.450	9847	10486	92	10063.142	9840	10587	81	10312.494	9832	11715	105	10455.096	9831	12030	99	10216.293	9848	11713	67	10613.851	9893	12899	105	10106.952	9843	11423	84
1051	103	10156.485	9846	11967	58	10032.518	9869	10492	73	10092.479	9882	10968	75	10583.800	9913	12241	66	10200.970	9821	10718	100	10029.560	9871	10499	92	10101.044	9882	11380	81	10550.580	9881	12241	105	10484.886	9806	12205	99	10215.374	9890	11613	67	10684.239	9893	13584	105	10094.419	9866	11375	84
1052	103	10145.660	9777	11828	58	10060.552	9893	10852	73	10139.027	9810	11097	75	10482.946	9889	12674	66	10327.909	9851	11343	100	10136.120	9878	10937	92	10120.044	9810	11097	81	10478.259	9889	12674	105	10627.467	9852	12739	99	10208.323	9888	11369	67	10557.463	9892	12502	105	10066.438	9795	11167	84
1053	103	10120.175	9826	11168	58	10132.966	9871	11007	73	10203.507	9772	11759	75	10267.986	9653	12778	66	10362.000	9882	11472	100	10082.630	9895	11106	92	10201.468	9756	11759	81	10325.223	9653	12778	105	10552.838	9927	12327	99	10176.869	9857	10920	67	10538.254	9805	12705	105	10166.543	9876	11092	84
1054	103	10050.078	9860	10701	58	10057.966	9869	10523	73	10210.726	9740	12374	75	10389.946	9832	12021	66	10405.439	9845	12243	100	10119.180	9871	10784	92	10178.619	9740	12374	81	10380.457	9832	12021	105	10598.752	9928	12538	99	10209.909	9790	11665	67	10591.433	9856	12858	105	10115.134	9901	10761	84
1055	103	10136.049	9887	10988	58	10101.896	9895	11001	73	10196.603	9896	11045	75	10335.240	9884	11497	66	10288.318	9877	12270	100	10044.130	9877	10878	92	10191.456	9896	11045	81	10355.309	9884	11985	105	10666.477	9701	13457	99	10148.303	9878	11569	67	10487.448	9891	12541	105	10092.495	9884	10648	84
1056	103	10153.738	9907	11083	58	10121.569	9860	10718	73	10159.603	9887	11729	75	10377.026	9834	13167	66	10247.833	9868	11366	100	10100.400	9862	11252	92	10132.435	9767	11729	81	10417.358	9834	13167	105	10598.810	9865	12811	99	10185.717	9904	10783	67	10576.687	9832	13001	105	10103.562	9877	11169	84
1057	103	10158.776	9907	11603	58	10070.379	9849	10654	73	10069.945	9883	10618	75	10427.026	9767	11766	66	10203.030	9888	11047	100	10102.980	9789	10739	92	10062.185	9832	10767	81	10422.074	9767	11766	105	10487.810	9871	12255	99	10270.212	9851	11196	67	10542.791	9875	12626	105	10082.447	9802	11345	84
1058	103	10147.350	9876	11074	58	10101.500	9901	10806	73	10136.521	9934	10760	75	10424.134	9898	12693	66	10356.409	9906	11306	100	10079.670	9890	11208	92	10141.945	9885	10841	81	10462.247	9898	12693	105	10558.152	9826	12860	99	10190.970	9822	11663	67	10413.896	9879	12180	105	10072.866	9867	10742	84
1059	103	10124.379	9831	11245	58	10028.362	9875	10525	73	10109.493	9850	10937	75	10336.587	9872	12118	66	10225.712	9739	11194	100	10051.340	9841	10890	92	10107.805	9850	10937	81	10376.062	9872	13592	105	10404.419	9866	13377	99	10234.021	9865	11810	67	10549.567	9915	12395	105	10117.972	9810	11745	84
1060	103	10129.446	9884	11027	58	10156.086	9813	11601	73	10126.123	9888	11494	75	10377.333	9870	11284	66	10324.272	9775	11236	100	10080.720	9865	10807	92	10087.718	9888	11494	81	10397.074	9870	11284	105	10564.257	9729	12683	99	10101.192	9827	11165	67	10721.164	9829	13466	105	10037.657	9865	10757	84
1061	103	10159.631	9837	11058	58	10152.138	9829	11039	73	10162.877	9870	11581	75	10334.387	9861	11745	66	10338.682	9886	11440	100	10081.580	9863	11305	92	10138.358	9870	11581	81	10302.013	9861	11745	105	10619.104	9834	14427	99	10127.525	9878	10886	67	10793.776	9774	13500	105	10042.752	9903	10573	84
1062	103	10112.729	9868	10955	58	10003.741	9905	10274	73	10197.726	9819	12229	75	10402.160	9836	13790	66	10312.349	9793	12868	100	10099.970	9880	10778	92	10208.750	9895	12229	81	10438.679	9836	13790	105	10385.048	9821	12447	99	10228.192	9828	11721	67	10695.746	9829	12485	105	10061.962	9877	10764	84
1063	103	10138.068	9878	11491	58	10039.018	9895	10508	73	10180.329	9856	11274	75	10395.693	9893	12165	66	10191.454	9830	11415	100	10039.140	9900	10416	92	10195.055	9856	11368	81	10429.593	9893	12165	105	10331.305	9811	12081	99	10151.070	9832	11303	67	10705.135	9876	12619	105	10078.000	9863	11242	84
1064	103	10233.854	9906	11692	58	10054.052	9891	10786	73	10097.877	9898	10793	75	10395.707	9922	12030	66	10279.576	9891	12079	100	10026.040	9899	10553	92	10080.445	9898	10793	81	10402.148	9922	12030	105	10424.048	9819	12482	99	10135.465	9781	11164	67	10545.910	9847	12040	105	10006.866	9880	10457	84
1065	103	10142.106	9837	10777	58	10059.569	9899	10849	73	10124.562	9758	11426	75	10405.467	9798	11390	66	10259.970	9911	11292	100	10089.020	9894	11489	92	10148.435	9758	11426	81	10436.136	9798	11390	105	10437.229	9854	12838	99	10133.546	9725	10910	67	10565.492	9748	12635	105	10113.876	9843	11529	84
1066	103	10163.291	9839	11301	58	10159.741	9892	11780	73	10284.685	9895	12014	75	10275.934	9869	11207	66	10193.454	9798	11138	100	10124.860	9856	10862	92	10249.000	9880	12014	81	10316.186	9869	12513	105	10428.543	9897	12314	99	10196.151	9868	12655	67	10532.164	9882	13271	105	10063.219	9869	11074	84
1067	103	10171.961	9846	11220	58	10175.655	9829	11303	73	10217.219	9892	11165	75	10306.387	9896	11631	66	10215.909	9839	10749	100	10080.020	9763	10884	92	10182.619	9892	11165	81	10300.013	9895	11631	105	10376.800	9873	12126	99	10218.111	9875	11617	67	10480.418	9860	12842	105	10075.020	9910	11211	84
1068	103	10186.592	9871	11290	58	10055.241	9893	10704	73	10133.096	9848	10957	75	10289.533	9815	11590	66	10283.242	9856	12255	100	10048.470	9840	10795	92	10105.489	9848	10957	81	10332.889	9815	11410	105	10443.781	9801	11956	99	10107.637	9888	11135	67	10426.896	9815	12126	105	10036.485	9880	10854	84
1069	103	10126.165	9868	10931	58	10035.482	9853	10351	73	10129.809	9874	11257	75	10399.560	9839	11390	66	10176.954	9901	11045	100	10030.490	9873	10451	92	10112.055	9874	11257	81	10385.889	9839	11390	105	10532.990	9871	13128	99	10182.374	9811	11882	67	10475.344	9838	12090	105	10129.952	9866	11308	84
1070	103	10130.000	9826	10881	58	10134.775	9888	11119	73	10111.657	9843	11054	75	10171.040	9825	11476	66	10327.667	9887	11026	100	10061.510	9860	10636	92	10127.392	9843	11054	81	10197.111	9825	11587	105	10395.447	9784	11429	99	10244.949	9845	11552	67	10604.836	9899	12597	105	10083.934	9797	11123	84
1071	103	10165.262	9837	11281	58	10053.018	9881	10595	73	10137.288	9884	10992	75	10295.640	9916	11705	66	10214.000	9907	11446	100	10116.340	9893	11165	92	10111.761	9824	10992	81	10337.383	9916	12788	105	10342.286	9876	11783	99	10140.495	9887	11555	67	10621.836	9802	12654	105	10161.924	9835	11464	84
1072	103	10241.106	9877	11454	58	10075.189	9872	10696	73	10080.768	9818	10828	75	10273.146	9852	12273	66	10231.546	9790	11052	100	10109.200	9881	11014	92	10070.544	9818	11068	81	10274.803	9852	12273	105	10378.505	9797	12003	99	10175.000	9858	11628	67	10660.701	9906	12520	105	10207.181	9816	11295	84
1073	103	10249.641	9877	11426	58	10058.155	9847	10679	73	10232.795	9862	12486	75	10258.986	9781	11357	66	10412.909	9854	11799	100	10192.360	9814	11107	92	10210.489	9862	12486	81	10269.963	9781	12819	105	10305.124	9850	11679	99	10142.899	9826	11220	67	10816.492	9740	12985	105	10286.477	9832	11604	84
1074	103	10222.330	9816	11347	58	10099.069	9880	10672	73	10098.795	9922	11163	75	10150.054	9900	11051	66	10716.849	9759	12189	100	10184.420	9800	13113	92	10097.468	9922	10846	81	10171.197	9900	11135	105	10155.229	9890	11141	99	10134.000	9864	11051	67	10495.030	9873	13161	105	10368.495	9910	12609	84
1075	103	10223.146	9843	11808	58	10116.052	9872	11727	73	10224.986	9854	11113	75	10141.573	9796	11285	66	10833.803	9964	12890	100	10315.550	9761	11663	92	10235.348	9854	11113	81	10155.852	9796	11285	105	10217.505	9848	11330	99	10161.051	9820	11665	67	10645.926	9909	12879	105	10451.600	9845	12026	84
1076	103	10230.010	9900	11592	58	10125.207	9824	10737	73	10179.096	9858	11527	75	10178.840	9867	10900	66	11027.016	9978	12961	100	10170.390	9839	11558	92	10203.489	9858	11527	81	10194.173	9867	11090	105	10242.143	9860	11302	99	10123.040	9850	10974	67	10490.015	9827	12376	105	10515.152	9863	11927	84
1077	103	10321.194	9788	11303	58	10045.000	9891	10613	73	10229.096	9788	11048	75	10103.014	9860	11067	66	11055.682	9811	14126	100	10279.830	9733	12374	92	10216.869	9788	11118	81	10131.234	9860	11067	105	10259.657	9815	12521	99	10148.909	9880	11246	67	10428.149	9898	12015	105	10688.857	9848	13185	84
1078	103	10261.980	9828	11777	58	10125.138	9904	11736	73	10153.904	9851	10733	75	10106.547	9871	10619	66	10920.712	10009	12736	100	10295.810	9761	11786	92	10179.771	9841	10862	81	10135.271	9871	10858	105	10204.647	9861	11364	99	10153.616	9870	10907	67	10602.299	9894	12380	105	10602.485	9921	12536	84
1079	103	10198.709	9853	11398	58	10054.034	9874	10762	73	10290.438	9875	11704	75	10180.106	9821	11816	66	11027.197	9921	14250	100	10357.270	9850	12527	92	10298.305	9875	11704	81	10179.407	9821	11816	105	10313.276	9825	11086	99	10161.728	9878	10922	67	10238.239	9794	12722	105	10786.781	9949	12993	84
1080	103	10293.815	9770	11473	58	10040.534	9874	10771	73	10139.288	9863	11041	75	10117.080	9893	11108	66	10906.484	9878	13439	100	10217.320	9878	11217	92	10172.337	9863	11298	81	10120.617	9893	11108	105	10127.400	9877	11188	99	10175.889	9850	11105	67	10294.522	9834	12346	105	10686.381	9772	12230	84
1081	103	10185.932	9888	11342	58	10102.104	9909	10737	73	10441.425	9852	13031	75	10172.507	9895	11154	66	10833.530	9521	12879	100	10219.020	9860	11899	92	10388.500	9928	13031	81	10165.247	9895	11154	105	10380.400	9866	12634	99	10097.475	9804	10788	67	10211.224	9907	11460	105	11007.362	9859	13850	84
1082	103	10235.845	9824	11411	58	10078.896	9855	10636	73	10258.384	9890	11508	75	10288.854	9773	11401	66	11086.970	9887	13637	100	10316.110	9875	13823	92	10288.381	9890	11828	81	10270.604	9773	11401	105	10276.800	9806	11738	99	10155.111	9879	11590	67	10214.313	9882	11811	105	10761.942	9842	13253	84
1083	103	10270.039	9857	11897	58	10214.811	9876	11342	73	10504.288	9853	12072	75	10095.160	9875	10748	66	10798.484	9874	12922	100	10274.810	9791	11563	92	10473.979	9853	12072	81	10091.976	9875	10748	105	10169.134	9744	11631	99	10121.626	9889	11078	67	10190.000	9825	11274	105	10603.248	9826	11645	84
1084	103	10178.903	9853	11190	58	10083.241	9886	10630	73	10456.384	9831	12195	75	10205.453	9892	11223	66	10771.454	9812	13050	100	10290.230	9856	11549	92	10360.271	9831	12195	81	10192.013	9892	11223	105	10168.429	9881	11152	99	10099.344	9890	10987	67	10212.881	9794	11164	105	10769.543	9835	12690	84
1085	103	10176.980	9852	11398	58	10110.052	9876	10765	73	10564.904	9833	12549	75	10127.146	9853	11705	66	10617.712	9858	12075	100	10316.350	9864	12372	92	10507.565	9827	12549	81	10134.630	9853	11705	105	10113.553	9860	10979	99	10085.344	9859	10826	67	10431.552	9848	11534	105	10595.162	9951	12520	84
1086	103	10209.631	9792	11320	58	10034.845	9899	10441	73	10430.493	9900	11276	75	10124.173	9859	10941	66	10626.121	9891	12380	100	10304.860	9864	12200	92	10399.206	9900	11276	81	10153.062	9859	10941	105	10213.429	9764	11629	99	10090.707	9863	11166	67	10529.313	9879	12069	105	10815.058	9767	15125	84
1087	103	10248.301	9882	11177	58	10141.155	9845	11054	73	10545.712	9919	12035	75	10221.613	9873	11031	66	10614.667	9716	12560	100	10396.060	9768	12758	92	10516.511	9879	12035	81	10215.556	9873	11031	105	10180.705	9835	10972	99	10061.565	9895	10755	67	10313.224	9894	11304	105	11009.771	9815	13070	84
1088	103	10211.631	9760	11445	58	10092.482	9901	10830	73	10329.603	9831	11734	75	10212.627	9806	12237	66	10638.728	9911	12241	100	10346.740	9849	11512	92	10303.761	9831	11895	81	10240.358	9806	12237	105	10148.942	9898	11200	99	10096.435	9899	10893	67	10401.761	9893	12204	105	10722.800	9881	13548	84
1089	103	10190.719	9913	11290	58	10106.966	9873	10821	73	10367.466	9811	11455	75	10127.213	9887	11063	66	10618.894	9933	12534	100	10324.220	9725	11752	92	10361.185	9778	11455	81	10113.407	9898	11008	105	10127.990	9845	10854	99	10063.737	9860	10767	67	10424.776	9835	12120	105	10870.886	9942	12904	84
1090	103	10151.971	9776	11257	58	10164.725	9800	11162	73	10432.562	9829	12259	75	10155.587	9906	11038	66	10668.728	9808	13412	100	10275.930	9762	12411	92	10374.250	9876	12259	81	10154.013	9906	11038	105	10187.800	9832	11167	99	10053.546	9842	10528	67	10150.522	9917	10894	105	10652.647	9853	13021	84
1091	103	10311.573	9768	11449	58	10144.534	9882	11623	73	10412.945	9914	12463	75	10075.680	9933	11253	66	10817.833	9812	13077	100	10243.200	9847	11348	92	10402.913	9864	12463	81	10082.950	9933	11253	105	10102.581	9854	10682	99	10099.919	9888	11528	67	10275.045	9905	11768	105	10670.838	9872	12626	84
1092	103	10334.709	9870	12125	58	10103.431	9914	10736	73	10265.521	9833	11368	75	10118.640	9895	10760	66	10437.106	9797	12950	100	10185.930	9835	11703	92	10251.456	9833	11368	81	10111.753	9895	10760	105	10099.980	9877	10916	99	10103.465	9853	11456	67	10156.776	9864	11047	105	10581.972	9831	12078	84
1093	103	10239.796	9729	11427	58	10057.604	9904	10685	73	10232.685	9878	11767	75	10167.693	9876	10968	66	10406.576	9884	12127	100	10132.200	9898	10941	92	10251.848	9878	11767	81	10187.296	9876	11472	105	10075.972	9876	11185	99	10066.253	9898	11290	67	10214.433	9906	11759	105	10523.523	9816	12873	84
1094	103	10291.039	9797	11609	58	10039.775	9920	10611	73	10370.685	9858	11954	75	10130.026	9892	11408	66	10357.288	9856	12070	100	10205.240	9900	11980	92	10370.706	9858	11954	81	10140.173	9892	11408	105	10091.838	9894	10699	99	10053.121	9901	10497	67	10291.836	9840	11477	105	10718.190	9937	11984	84
1095	103	10201.408	9893	11097	58	10125.311	9879	11483	73	10237.178	9875	11415	75	10085.227	9893	10615	66	10466.197	9842	13481	100	10163.200	9917	11802	92	10234.663	9856	11415	81	10091.729	9893	10615	105	10059.771	9860	10752	99	10026.646	9914	10565	67	10221.955	9870	11055	105	10594.515	9861	12749	84
1096	103	10312.515	9839	11799	58	10175.052	9861	11840	73	10338.603	9864	11669	75	10140.720	9846	10888	66	10430.258	9883	12068	100	10253.020	9892	11643	92	10371.479	9864	12423	81	10143.642	9846	10888	105	10086.657	9829	10945	99	10088.646	9871	11074	67	10455.926	9781	13107	105	10607.838	9947	12867	84
1097	103	10207.845	9830	11635	58	10153.225	9804	11126	73	10356.191	9853	11719	75	10091.827	9905	11063	66	10517.242	9909	11821	100	10269.420	9751	11701	92	10379.348	9846	12006	81	10088.000	9905	11063	105	10089.952	9877	11078	99	10091.263	9843	12017	67	10389.209	9896	12291	105	10502.248	9903	12375	84
1098	103	10277.233	9867	11841	58	10031.018	9905	10391	73	10401.739	9804	11920	75	10100.360	9851	10852	66	10272.667	9911	12075	100	10271.710	9830	10978	92	10376.587	9804	11920	81	10103.457	9851	10852	105	10041.114	9873	11035	99	10048.283	9884	11367	67	10468.239	9911	12257	105	10577.733	9727	13272	84
1099	103	10229.767	9840	11543	58	10088.482	9880	10762	73	10245.630	9786	11207	75	10115.693	9864	10979	66	10438.758	9850	12260	100	10209.060	9876	13147	92	10268.087	9786	11369	81	10110.296	9864	10979	105	10102.257	9877	11142	99	10055.111	9835	11101	67	10227.940	9932	11693	105	10674.591	9915	12790	84
1100	103	10246.835	9829	12086	58	10079.121	9851	10842	73	10387.219	9787	11651	75	10099.960	9838	10955	66	10395.606	9689	12592	100	10281.590	9757	12373	92	10362.913	9787	11651	81	10132.136	9838	11047	105	10045.571	9857	10571	99	10172.263	9877	11358	67	10524.194	9887	12573	105	10710.104	9977	11833	84
1101	103	10269.835	9793	11099	58	10086.673	9876	11029	73	10387.232	9800	11276	75	10078.066	9868	10795	66	10426.651	9923	11615	100	10380.080	9912	13072	92	10360.326	9800	11215	81	10083.543	9868	10840	105	10071.020	9847	10857	99	10097.283	9836	11144	67	10262.388	9858	11071	105	10455.143	9897	12161	84
1102	103	10293.825	9838	11601	58	10161.448	9740	11223	73	10375.507	9877	11588	75	10095.400	9893	10972	66	10228.758	9881	11393	100	10239.310	9761	12478	92	10318.479	9869	11588	81	10098.877	9893	10972	105	10036.200	9902	10748	99	10172.637	9847	11634	67	10545.836	9732	12452	105	10570.972	9921	11598	84
1103	103	10263.894	9869	11729	58	10082.241	9836	10576	73	10400.219	9907	11553	75	10262.547	9753	11273	66	10350.091	9868	11361	100	10191.110	9888	11440	92	10350.771	9902	11553	81	10246.469	9753	11273	105	10080.647	9842	10895	99	10163.091	9850	11021	67	10251.313	9894	11330	105	10445.219	9907	11661	84
1104	103	10184.379	9830	11301	58	10091.518	9894	10627	73	10326.343	9830	11530	75	10391.627	9799	11720	66	10410.470	9854	12129	100	10204.190	9788	11348	92	10285.000	9830	11530	81	10368.716	9799	11720	105	10130.771	9813	11350	99	10300.101	9697	12283	67	10417.388	9791	12149	105	10361.886	9721	11743	84
1105	103	10163.990	9838	11024	58	10079.966	9876	11048	73	10295.288	9881	11183	75	10475.213	9804	11771	66	10361.833	9879	12480	100	10195.840	9858	11570	92	10278.108	9811	11183	81	10443.457	9804	11771	105	10110.114	9834	11192	99	10148.758	9818	10884	67	10248.552	9894	11517	105	10374.076	9703	11847	84
1106	103	10281.806	9900	11520	58	10104.069	9826	10636	73	10447.014	9855	11697	75	10296.026	9802	11912	66	10314.484	9928	11462	100	10204.580	9897	11193	92	10408.468	9856	11697	81	10312.074	9802	11331	105	10105.924	9809	11243	99	10169.424	9869	11859	67	10270.896	9815	11831	105	10287.314	9835	11275	84
1107	103	10195.544	9832	11356	58	10018.018	9892	10581	73	10347.850	9877	12477	75	10457.627	9878	12334	66	10261.530	9708	11364	100	10288.650	9878	13809	92	10269.174	9846	12477	81	10440.777	9880	12334	105	10059.409	9869	10405	99	10207.899	9764	10977	67	10489.209	9816	12556	105	10384.076	9723	11366	84
1108	103	10206.087	9841	11126	58	10048.725	9884	10616	73	10401.191	9904	11979	75	10292.094	9836	11552	66	10394.121	9861	12236	100	10257.440	9809	11841	92	10369.456	9760	11979	81	10321.407	9836	11552	105	10087.600	9885	11194	99	10150.505	9870	11469	67	10208.074	9834	11112	105	10341.143	9900	11936	84
1109	103	10256.224	9810	11888	58	10075.069	9831	11321	73	10372.781	9816	11420	75	10495.240	9847	12554	66	10325.258	9909	11237	100	10137.370	9876	10953	92	10344.968	9816	11420	81	10463.247	9847	12554	105	10261.714	9831	11819	99	10230.070	9855	12220	67	10327.940	9839	11607	105	10526.819	9835	12112	84
1110	103	10273.534	9819	11268	58	10053.431	9837	10614	73	10442.438	9810	11686	75	10412.667	9911	11810	66	10307.939	9843	11816	100	10156.860	9904	11234	92	10398.131	9934	11686	81	10406.777	9911	11810	105	10128.810	9840	11641	99	10170.728	9809	11328	67	10354.433	9899	11773	105	10516.076	9795	12204	84
1111	103	10241.563	9713	11197	58	10018.121	9884	10471	73	10435.809	9883	11900	75	10492.253	9838	12191	66	10392.682	9891	11293	100	10164.330	9851	10808	92	10348.771	9778	11900	81	10459.099	9838	12191	105	10159.714	9861	12202	99	10360.849	9819	11614	67	10328.254	9839	12064	105	10487.857	9790	12111	84
1112	103	10314.534	9870	11710	58	10089.604	9902	10504	73	10340.712	9694	12031	75	10555.974	9854	13401	66	10261.803	9888	11301	100	10195.660	9832	11387	92	10313.250	9694	12031	81	10557.840	9854	13401	105	10164.980	9900	11143	99	10237.161	9889	11617	67	10211.896	9887	11282	105	10469.333	9883	12548	84
1113	103	10256.437	9845	11842	58	10023.604	9863	10790	73	10372.822	9851	11555	75	10563.480	9911	11995	66	10411.363	9917	12741	100	10210.270	9864	11351	92	10337.500	9851	11555	81	10547.852	9911	11995	105	10156.381	9870	10881	99	10283.172	9660	12167	67	10121.492	9931	11476	105	10552.857	9803	12999	84
1114	103	10202.029	9755	10796	58	10157.482	9830	11194	73	10312.027	9781	11262	75	10398.400	9858	11920	66	10342.394	9650	13583	100	10227.860	9882	11297	92	10316.065	9781	11262	81	10393.346	9858	11920	105	10195.409	9841	11182	99	10224.869	9853	11843	67	10173.865	9898	11229	105	10652.771	9814	14008	84
1115	103	10169.116	9851	11475	58	10174.741	9880	11268	73	10389.041	9888	12017	75	10532.653	9892	12540	66	10280.909	9897	13082	100	10126.720	9768	11898	92	10315.945	9888	12017	81	10517.604	9892	12540	105	10235.143	9835	11717	99	10255.465	9871	12396	67	10154.537	9902	10965	105	10539.543	9836	12946	84
1116	103	10190.000	9892	11148	58	10073.845	9848	10655	73	10387.014	9872	13058	75	10514.480	9774	11833	66	10428.288	9868	12066	100	10175.180	9840	11193	92	10340.229	9872	13058	81	10480.259	9774	11833	105	10227.190	9763	11603	99	10263.283	9785	11733	67	10255.955	9898	11104	105	10441.485	9878	12048	84
1117	103	10199.611	9885	12122	58	10012.293	9910	10255	73	10253.384	9876	11144	75	10453.773	9862	12071	66	10342.424	9833	11995	100	10106.890	9781	11078	92	10240.815	9862	11144	81	10427.296	9862	12071	105	10235.467	9745	11456	99	10223.303	9838	11785	67	10285.492	9864	12186	105	10453.028	9883	12844	84
1118	103	10078.961	9875	10685	58	10110.775	9906	11010	73	10364.261	9900	11896	75	10484.400	9928	12026	66	10391.424	9827	14063	100	10292.730	9888	11157	92	10325.000	9840	11896	81	10454.284	9898	12026	105	10131.362	9869	11528	99	10179.667	9826	11162	67	10161.567	9913	11082	105	10698.667	9896	12173	84
1119	103	10193.437	9901	11882	58	10086.414	9890	10756	73	10232.438	9919	11372	75	10328.707	9875	11522	66	10351.576	9844	13825	100	10128.700	9919	12536	92	10193.392	9894	11372	81	10344.247	9875	11522	105	10191.477	9778	11332	99	10110.303	9826	12825	67	10201.209	9890	11141	105	10497.800	9919	12819	84
1120	103	10203.078	9792	11378	58	10119.207	9851	11051	73	10328.219	9854	12058	75	10465.640	9774	12863	66	10356.500	9896	12000	100	10149.100	9889	11217	92	10275.087	9796	12058	81	10458.506	9774	12863	105	10111.533	9834	11435	99	10157.081	9904	11201	67	10195.403	9880	11137	105	10478.353	9806	11732	84
1121	103	10293.039	9906	12252	58	10075.069	9828	10645	73	10451.822	9835	12854	75	10635.613	9886	12949	66	10226.303	9850	12086	100	10147.240	9874	11968	92	10366.642	9835	12854	81	10590.889	9886	12949	105	10217.238	9861	11370	99	10156.565	9890	11416	67	10175.328	9873	11037	105	10465.343	9881	11918	84
1122	103	10163.398	9847	11169	58	10047.086	9831	10907	73	10377.000	9828	11497	75	10530.480	9707	11926	66	10228.318	9867	12134	100	10206.300	9779	11552	92	10347.631	9828	11497	81	10497.284	9707	11926	105	10202.485	9801	11258	99	10229.272	9866	11234	67	10153.060	9778	11258	105	10450.781	9759	11654	84
1123	103	10153.281	9824	11486	58	10102.241	9781	10713	73	10320.739	9760	11272	75	10555.227	9834	12542	66	10222.530	9896	11940	100	10103.720	9898	10780	92	10324.805	9760	11272	81	10550.519	9834	12542	105	10120.667	9773	10641	99	10112.404	9856	10901	67	10114.642	9870	10834	105	10475.020	9815	12276	84
1124	103	10135.806	9894	11020	58	10055.982	9905	10671	73	10229.288	9848	11180	75	10685.373	9915	12787	66	10368.288	9883	13303	100	10138.000	9846	11531	92	10183.663	9848	10879	81	10665.296	9915	12787	105	10137.028	9889	11181	99	10241.697	9876	11535	67	10107.970	9870	10663	105	10357.181	9801	11726	84
1125	103	10164.078	9900	11767	58	10038.207	9914	10493	73	10209.329	9888	11080	75	10410.427	9907	11667	66	10311.863	9863	11820	100	10196.150	9880	11196	92	10192.142	9888	11080	81	10378.062	9907	11667	105	10095.686	9861	11323	99	10256.051	9801	11430	67	10210.418	9916	11806	105	10393.886	9889	11688	84
1126	103	10076.408	9852	10983	58	10107.966	9884	11334	73	10268.274	9867	12465	75	10440.533	9898	12254	66	10345.667	9821	11563	100	10210.610	9599	12118	92	10248.239	9867	12465	81	10455.642	9898	12254	105	10116.866	9884	11249	99	10194.768	9882	10989	67	10126.060	9797	10946	105	10439.447	9858	11604	84
1127	103	10099.446	9907	11265	58	10126.500	9883	11435	73	10317.041	9906	12002	75	10200.173	9843	11549	66	10307.106	9856	11450	100	10148.750	9838	11467	92	10251.642	9888	11623	81	10209.630	9828	11549	105	10255.609	9885	11296	99	10185.495	9820	11336	67	10169.567	9937	11225	105	10435.248	9853	11829	84
1128	103	10080.340	9792	11318	58	10134.327	9892	10951	73	10293.315	9803	11308	75	10426.733	9810	11512	66	10208.076	9871	11656	100	10136.620	9897	11855	92	10253.479	9803	11308	81	10451.741	9810	11512	105	10196.980	9814	11019	99	10391.444	9799	11499	67	10131.717	9802	11024	105	10405.848	9837	11412	84
1129	103	10186.476	9887	11670	58	10039.534	9908	10383	73	10291.959	9824	11707	75	10422.440	9895	11982	66	10242.228	9868	11710	100	10103.360	9789	11203	92	10251.989	9824	11707	81	10403.234	9810	11982	105	10195.400	9788	11211	99	10368.677	9745	11934	67	10214.896	9866	11936	105	10446.000	9806	12454	84
1130	103	10056.437	9856	11073	58	10073.018	9914	11464	73	10300.603	9866	11532	75	10434.787	9670	12202	66	10278.076	9894	11660	100	10143.200	9879	10938	92	10255.358	9797	11532	81	10414.950	9670	12202	105	10371.695	9782	11390	99	10237.546	9901	11345	67	10191.821	9837	11015	105	10461.724	9902	11405	84
1131	103	10130.941	9896	11816	58	10064.189	9886	10605	73	10240.959	9849	11180	75	10457.400	9774	11735	66	10270.030	9853	11233	100	10166.980	9806	11315	92	10214.945	9837	11180	81	10439.840	9774	11735	105	10446.866	9855	11723	99	10266.223	9820	11441	67	10229.731	9805	11610	105	10557.533	9833	12234	84
1132	103	10143.922	9887	11121	58	10125.155	9897	10815	73	10327.918	9830	11857	75	10349.213	9903	11962	66	10231.363	9845	11481	100	10136.260	9910	11484	92	10290.239	9830	11857	81	10353.667	9903	11962	105	10553.695	9913	13369	99	10354.344	9904	11623	67	10238.537	9742	11268	105	10512.695	9827	12379	84
1133	103	10154.806	9872	11250	58	10064.655	9933	10576	73	10496.164	9812	11539	75	10252.253	9815	11389	66	10244.818	9897	12322	100	10116.410	9875	11231	92	10409.468	9875	11539	81	10240.346	9815	11389	105	10608.942	9756	12472	99	10346.435	9862	11907	67	10376.881	9901	11700	105	10390.219	9762	12756	84
1134	103	10135.224	9856	10882	58	10078.725	9879	10950	73	10292.137	9794	11858	75	10433.026	9898	12699	66	10354.272	9931	11524	100	10089.360	9817	11178	92	10276.489	9794	11858	81	10416.840	9898	12699	105	10719.743	9858	13084	99	10347.818	9769	11465	67	10274.552	9858	10968	105	10346.866	9842	11613	84
1135	103	10236.757	9811	12120	58	10065.155	9910	10501	73	10361.150	9850	11349	75	10291.427	9917	11460	66	10331.697	9819	11285	100	10158.550	9860	11587	92	10345.761	9850	11349	81	10316.494	9917	11460	105	10707.990	9886	15395	99	10329.081	9877	11507	67	10605.313	9783	12868	105	10328.828	9802	12252	84
1136	103	10120.922	9849	11342	58	10050.225	9902	10555	73	10315.000	9838	12367	75	10512.014	9860	12519	66	10377.228	9714	11753	100	10149.490	9836	11618	92	10298.021	9838	12367	81	10514.396	9860	12519	105	10573.695	9745	13037	99	10292.253	9815	11554	67	10384.060	9696	11976	105	10380.333	9840	12771	84
1137	103	10157.971	9847	11003	58	10107.173	9894	10489	73	10338.370	9920	11202	75	10373.253	9897	12086	66	10347.516	9887	12187	100	10085.340	9892	11356	92	10303.424	9903	11328	81	10409.432	9897	12086	105	10620.162	9885	14862	99	10289.030	9811	11282	67	10292.746	9613	11705	105	10350.152	9859	11875	84
1138	103	10220.204	9806	11690	58	10133.569	9893	10825	73	10353.657	9918	11587	75	10399.693	9824	11811	66	10475.954	9824	12415	100	10123.040	9849	11684	92	10270.195	9918	11587	81	10386.654	9824	11811	105	10627.962	9806	12376	99	10302.646	9872	11646	67	10421.015	9762	11637	105	10313.914	9839	11831	84
1139	103	10130.126	9825	11364	58	10079.034	9861	10664	73	10396.507	9928	11705	75	10468.440	9842	13825	66	10607.272	9731	12671	100	10118.730	9860	11269	92	10399.565	9908	11705	81	10495.729	9842	13825	105	10593.219	9887	12759	99	10260.495	9914	11899	67	10678.776	9805	12612	105	10230.200	9860	11800	84
1140	103	10185.757	9779	11022	58	10029.586	9909	10517	73	10292.973	9893	11211	75	10423.373	9797	11708	66	10561.772	9936	13131	100	10112.880	9910	10796	92	10243.729	9848	11211	81	10436.630	9797	11708	105	10492.409	9815	12164	99	10379.697	9818	13042	67	10620.000	9901	12165	105	10112.257	9879	11010	84
1141	103	10093.767	9900	10743	58	10081.862	9904	10490	73	10342.123	9724	11488	75	10587.854	9805	12591	66	10412.242	9727	11313	100	10127.570	9862	11416	92	10334.695	9724	11488	81	10575.593	9805	12591	105	10647.781	9804	13414	99	10354.495	9894	12102	67	10634.836	9899	12816	105	10196.848	9828	10989	84
1142	103	10260.544	9907	11371	58	10127.845	9883	10923	73	10368.932	9832	11663	75	10478.920	9750	11784	66	10385.046	9852	11753	100	10150.730	9862	11541	92	10317.979	9832	11663	81	10501.864	9750	11784	105	10782.562	9938	14476	99	10330.616	9911	12100	67	10647.074	9816	12875	105	10211.705	9881	11398	84
1143	103	10174.389	9837	11192	58	10143.879	9883	11338	73	10243.932	9870	11497	75	10572.547	9913	11877	66	10604.061	9789	12093	100	10152.570	9843	11111	92	10227.315	9870	11497	81	10539.889	9892	11877	105	10605.857	9844	13793	99	10364.777	9862	11720	67	10893.896	9903	13779	105	10159.934	9833	11513	84
1144	103	10101.185	9882	11172	58	10101.673	9891	10469	73	10244.315	9881	11760	75	10612.600	9883	12870	66	10757.197	9850	12786	100	10149.880	9869	11253	92	10216.326	9881	11760	81	10663.877	9883	12870	105	10637.819	9857	13277	99	10400.182	9854	11759	67	10794.030	9953	13483	105	10206.533	9846	11177	84
1145	103	10171.796	9874	11552	58	10093.759	9842	11265	73	10322.466	9911	12424	75	10527.467	9899	13143	66	10590.303	9925	12927	100	10044.690	9870	10694	92	10286.598	9911	12424	81	10567.013	9899	13143	105	10600.781	9842	11932	99	10407.687	9891	11551	67	10845.403	9831	13808	105	10166.353	9881	11320	84
1146	103	10164.738	9834	11238	58	10117.431	9877	10765	73	10207.891	9853	11197	75	10497.573	9955	12739	66	10392.318	9862	11668	100	10092.170	9867	10938	92	10206.348	9853	11197	81	10523.877	9955	12261	105	10831.066	9790	14302	99	10329.061	9729	11519	67	10885.522	9732	12828	105	10163.210	9847	11498	84
1147	103	10163.845	9805	11170	58	10124.311	9796	11347	73	10149.096	9801	11329	75	10370.240	9892	11320	66	10522.667	9696	12270	100	10086.200	9907	10816	92	10153.729	9801	11329	81	10388.790	9892	11320	105	10651.705	9705	12683	99	10383.303	9805	11682	67	10979.687	9891	14022	105	10151.371	9867	11618	84
1148	103	10114.204	9857	10887	58	10073.811	9900	10594	73	10298.479	9841	11567	75	10502.054	9833	12190	66	10503.061	9863	11801	100	10159.220	9874	11658	92	10284.229	9807	11567	81	10463.531	9833	11967	105	10637.914	9766	12919	99	10295.010	9758	11320	67	11067.508	9890	13543	105	10114.295	9871	10810	84
1149	103	10174.524	9816	11637	58	10066.827	9853	10800	73	10432.616	9784	12203	75	10474.974	9848	11930	66	10573.954	9881	12333	100	10064.430	9896	10789	92	10412.837	9784	12203	81	10488.864	9848	11930	105	10919.505	9691	14018	99	10451.990	9796	12791	67	10978.881	9822	13742	105	10118.676	9883	11181	84
1150	103	10047.340	9914	11244	58	10095.931	9914	11102	73	10344.000	9879	11259	75	10538.600	9798	12514	66	10522.894	9898	13125	100	10136.160	9763	10913	92	10317.685	9879	11370	81	10566.383	9798	13470	105	10827.571	9863	14187	99	10458.465	9823	11958	67	11038.090	9790	14568	105	10136.457	9841	10762	84
1151	103	10185.087	9846	11062	58	10049.155	9878	10553	73	10286.068	9921	11098	75	10385.680	9858	11721	66	10549.151	9879	12809	100	10113.870	9895	11137	92	10278.532	9863	11098	81	10402.173	9858	11721	105	10625.962	9853	13417	99	10509.475	9689	12440	67	11159.448	9927	15703	105	10176.800	9817	11311	84
1152	103	10144.427	9791	11651	58	10011.621	9895	10313	73	10157.274	9891	10845	75	10454.293	9829	12299	66	10521.046	9938	12079	100	10097.170	9784	11049	92	10148.858	9891	10845	81	10476.210	9823	12325	105	10781.124	9900	14548	99	10431.010	9881	12585	67	10963.717	9925	13368	105	10134.000	9914	11232	84
1153	103	10134.845	9832	11028	58	10173.586	9912	10784	73	10273.370	9864	11665	75	10704.453	9870	13729	66	10424.561	9838	12064	100	10131.170	9701	11254	92	10247.805	9864	11665	81	10717.173	9870	13729	105	10660.752	9673	12599	99	10376.040	9893	11976	67	11213.492	9860	16094	105	10079.467	9823	12541	84
1154	103	10134.194	9879	10981	58	10147.638	9827	11031	73	10344.261	9895	12101	75	10755.320	9908	13710	66	10471.667	9887	13002	100	10058.990	9902	11004	92	10272.000	9898	12101	81	10771.370	9908	13710	105	10912.219	9746	13875	99	10443.960	9861	12104	67	11176.642	9861	13642	105	10074.134	9869	10653	84
1155	103	10141.554	9870	11131	58	10029.362	9902	10505	73	10156.055	9907	10771	75	10569.320	9882	12069	66	10495.151	9642	13575	100	10108.680	9896	10793	92	10152.282	9869	10771	81	10615.580	9882	12774	105	10722.219	9867	14127	99	10395.121	9897	11852	67	11230.224	9774	14907	105	10116.238	9778	10898	84
1156	103	10145.456	9898	11117	58	10110.327	9899	10595	73	10145.548	9883	10975	75	10558.094	9878	11732	66	10335.167	9829	11196	100	10113.790	9848	10897	92	10168.881	9883	11119	81	10589.160	9966	12542	105	10552.838	9862	13324	99	10317.616	9859	11183	67	10756.254	9873	12502	105	10080.076	9853	11272	84
1157	103	10120.049	9814	11076	58	10100.500	9864	10874	73	10191.781	9824	11214	75	10439.400	9912	11736	66	10439.879	9821	12226	100	10116.470	9891	11306	92	10154.979	9824	11214	81	10438.617	9910	11754	105	10757.124	9788	12707	99	10443.687	9811	11733	67	11262.627	9792	13325	105	10056.190	9900	10758	84
1158	103	10081.738	9784	10854	58	10060.018	9910	11011	73	10192.219	9831	10865	75	10450.640	9741	12357	66	10455.016	9919	11381	100	10137.550	9883	10945	92	10198.098	9650	12118	81	10473.741	9802	12357	105	10790.591	9822	13504	99	10381.828	9885	11993	67	11112.955	9853	14893	105	10180.972	9839	11654	84
1159	103	10125.495	9860	11405	58	10121.448	9896	11111	73	10240.041	9815	11278	75	10389.146	9883	11775	66	10415.637	9729	11557	100	10172.970	9861	11801	92	10219.739	9815	11278	81	10428.321	9883	11775	105	10701.257	9921	13713	99	10398.000	9764	11859	67	11050.672	9860	13496	105	10124.400	9868	11602	84
1160	103	10204.680	9811	11625	58	10075.466	9915	10769	73	10235.534	9864	11745	75	10412.146	9862	12472	66	10457.258	9926	11860	100	10145.270	9812	11665	92	10204.044	9905	11745	81	10443.654	9862	12472	105	10780.391	9772	12918	99	10369.616	9871	12395	67	11079.522	9859	13306	105	10085.409	9839	10861	84
1161	103	10141.417	9903	11168	58	10034.793	9897	10487	73	10156.781	9882	11028	75	10396.120	9771	12696	66	10415.697	9829	11740	100	10117.890	9830	10958	92	10171.652	9845	11066	81	10399.790	9771	12696	105	10658.429	9881	13627	99	10236.576	9886	11739	67	10896.239	9863	12620	105	10071.162	9887	10802	84
1162	103	10108.835	9896	10911	58	10117.845	9877	10825	73	10122.698	9918	11002	75	10327.387	9853	11699	66	10302.939	9833	11255	100	10084.230	9855	10988	92	10141.924	9897	11002	81	10353.654	9853	12549	105	10756.904	9911	13838	99	10317.626	9890	12928	67	10996.970	9909	13626	105	10079.076	9901	11448	84
1163	103	10089.894	9896	10836	58	10099.534	9903	10915	73	10166.671	9847	11174	75	10489.986	9945	12464	66	10354.546	9834	11968	100	10113.980	9826	11152	92	10145.435	9847	11174	81	10488.383	9886	12464	105	10635.477	9844	13375	99	10395.535	9895	12766	67	11088.418	9866	13031	105	10062.324	9882	11069	84
1164	103	10155.437	9821	11399	58	10066.000	9883	10771	73	10263.274	9870	11337	75	10342.680	9906	11861	66	10459.909	9897	12182	100	10093.540	9905	11376	92	10212.695	9870	11337	81	10335.987	9921	11861	105	10669.629	9864	12743	99	10313.626	9825	12201	67	10897.328	9758	13708	105	10043.438	9888	10664	84
1165	103	10152.320	9873	11275	58	10107.741	9861	11978	73	10105.918	9882	10909	75	10510.960	9834	12202	66	10260.637	9860	12054	100	10078.870	9886	10842	92	10085.881	9882	10886	81	10492.852	9834	12202	105	10661.857	9883	13111	99	10360.505	9811	11524	67	10728.030	9945	13129	105	10082.353	9863	10827	84
1166	103	10079.971	9864	10927	58	10065.466	9913	10759	73	10098.548	9911	11432	75	10545.000	9886	13104	66	10244.242	9902	11006	100	10087.680	9836	10894	92	10096.315	9909	11432	81	10519.531	9916	13104	105	10498.562	9753	12143	99	10260.960	9755	14360	67	10931.239	9731	14045	105	10084.181	9899	11608	84
1167	103	10058.389	9866	10631	58	10035.345	9900	10700	73	10151.739	9812	10747	75	10420.840	9858	12224	66	10207.772	9870	10809	100	10086.020	9870	10738	92	10204.892	9812	10936	81	10428.840	9858	12224	105	10568.686	9834	12212	99	10374.435	9812	12030	67	10899.955	9854	12686	105	10046.467	9876	10762	84
1168	103	10141.369	9877	11052	58	10065.811	9832	10800	73	10177.836	9880	10948	75	10491.813	9838	12973	66	10268.576	9843	11012	100	10076.180	9884	10906	92	10150.858	9880	10707	81	10515.741	9838	12973	105	10513.457	9875	12378	99	10270.404	9798	11641	67	10894.567	9888	12623	105	10047.848	9861	11124	84
1169	103	10193.320	9728	11806	58	10118.604	9794	11039	73	10128.096	9910	11186	75	10442.707	9908	12645	66	10293.970	9892	12050	100	10126.760	9878	11015	92	10103.858	9873	11186	81	10463.037	9908	12645	105	10526.609	9846	12136	99	10183.849	9848	11413	67	10688.836	9617	12352	105	10074.143	9774	11205	84
1170	103	10170.573	9847	12102	58	10007.604	9923	10183	73	10177.548	9845	11178	75	10381.693	9924	11499	66	10259.894	9792	11261	100	10109.190	9879	11278	92	10178.087	9845	11178	81	10377.790	9924	12199	105	10532.286	9723	13368	99	10341.919	9863	12080	67	10750.448	9833	12607	105	10109.562	9910	10827	84
1171	103	10155.796	9808	10787	58	10059.518	9903	10452	73	10109.288	9895	11360	75	10483.533	9914	11625	66	10290.470	9825	11656	100	10043.200	9894	10551	92	10093.652	9870	11360	81	10483.271	9914	11625	105	10407.924	9882	13092	99	10151.939	9856	11551	67	10862.910	9874	13717	105	10065.467	9852	10667	84
1172	103	10105.262	9851	10615	58	10103.069	9863	11121	73	10182.123	9908	11866	75	10634.720	9943	12139	66	10282.061	9803	11647	100	10038.100	9912	10396	92	10145.021	9908	11866	81	10661.223	9943	12139	105	10521.790	9922	12850	99	10211.960	9848	11551	67	10689.955	9962	13048	105	10107.904	9848	11839	84
1173	103	10178.796	9865	11052	58	10049.569	9887	10555	73	10093.630	9874	11204	75	10385.413	9822	13816	66	10274.849	9837	11656	100	10123.550	9875	11219	92	10099.913	9874	11204	81	10392.432	9822	13816	105	10478.562	9861	13084	99	10249.424	9859	11822	67	10796.970	9782	14241	105	10111.181	9901	10910	84
1174	103	10119.980	9844	10865	58	10078.552	9836	10555	73	10216.466	9823	12074	75	10404.560	9890	11545	66	10222.182	9896	12559	100	10122.330	9811	11468	92	10183.924	9823	12074	81	10416.210	9890	12924	105	10369.371	9744	11608	99	10173.091	9739	11867	67	10573.926	9852	13725	105	10082.391	9915	11277	84
1175	103	10147.311	9863	10992	58	10036.638	9897	10431	73	10222.932	9878	11748	75	10357.627	9886	11582	66	10227.697	9824	11623	100	10100.940	9882	11585	92	10262.337	9878	12047	81	10369.803	9886	12024	105	10775.495	9706	15170	99	10189.061	9830	11159	67	10780.104	9903	12377	105	10038.505	9859	10458	84
1176	103	10073.379	9859	10860	58	10091.018	9907	11019	73	10051.973	9880	10758	75	10428.507	9926	11659	66	10205.363	9903	11518	100	10077.680	9864	11021	92	10056.305	9880	10780	81	10457.630	9926	12765	105	10576.800	9730	12046	99	10155.586	9802	11102	67	10843.239	9897	12683	105	10155.800	9887	11019	84
1177	103	10112.689	9880	11518	58	10083.604	9885	11104	73	10125.945	9895	10699	75	10366.347	9944	11787	66	10398.939	9863	12313	100	10146.710	9812	10941	92	10115.348	9895	10699	81	10371.864	9944	11787	105	10434.038	9847	12084	99	10265.717	9789	12689	67	10878.328	9789	12511	105	10091.866	9722	10809	84
1178	103	10126.068	9844	11261	58	10062.741	9893	10731	73	10164.534	9862	10934	75	10343.134	9855	11579	66	10286.288	9833	11533	100	10034.370	9900	10507	92	10142.706	9862	10934	81	10347.321	9855	11579	105	10397.409	9807	12156	99	10204.697	9813	11059	67	10652.776	9774	13275	105	10085.343	9864	11123	84
1179	103	10090.136	9822	10965	58	10165.311	9839	10963	73	10180.082	9796	11376	75	10488.920	9861	13024	66	10119.333	9843	11072	100	10085.020	9871	11104	92	10153.587	9796	11376	81	10495.050	9861	13024	105	10400.819	9696	11397	99	10123.939	9864	10753	67	10715.299	9873	13259	105	10083.771	9883	11099	84
1180	103	10084.398	9810	10743	58	10033.259	9858	10342	73	10231.315	9869	11148	75	10480.014	9933	11987	66	10339.697	9866	12150	100	10049.270	9871	10754	92	10196.326	9869	11148	81	10538.062	9933	13189	105	10574.200	9897	13264	99	10148.546	9884	11291	67	10540.403	9902	12894	105	10064.000	9864	11010	84
1181	103	10134.951	9894	11031	58	10030.345	9888	10438	73	10152.384	9904	12309	75	10513.733	9960	11861	66	10122.061	9869	10873	100	10089.180	9816	11084	92	10120.402	9854	12309	81	10497.074	9941	11861	105	10404.543	9786	12023	99	10212.818	9719	11901	67	10843.806	9765	12580	105	10168.000	9876	11772	84
1182	103	10137.534	9856	11256	58	10059.845	9924	10579	73	10226.014	9894	11770	75	10470.333	9921	11618	66	10239.242	9867	11047	100	10112.440	9803	10796	92	10199.979	9836	11770	81	10518.037	9921	12626	105	10438.467	9883	12201	99	10236.061	9808	11483	67	10737.970	9858	12686	105	10088.219	9849	10863	84
1183	103	10147.563	9881	11427	58	10071.275	9919	10997	73	10126.657	9848	10875	75	10703.934	9844	12364	66	10188.742	9830	11454	100	10096.490	9886	11357	92	10106.468	9848	10875	81	10722.284	9844	12364	105	10345.591	9631	13005	99	10258.717	9809	11268	67	10753.433	9871	12725	105	10145.152	9614	11998	84
1184	103	10150.699	9816	10912	58	10048.173	9887	10641	73	10167.809	9906	11130	75	10512.480	9833	11753	66	10347.697	9918	12326	100	10054.800	9880	10681	92	10159.500	9826	11130	81	10538.766	9833	12758	105	10359.591	9927	11274	99	10302.939	9779	11354	67	10578.552	9861	12753	105	10122.066	9822	11207	84
1185	103	10132.233	9906	11457	58	10117.379	9865	11422	73	10176.959	9830	10915	75	10583.240	9901	12838	66	10297.803	9893	11189	100	10098.250	9868	11932	92	10146.685	9830	10915	81	10548.309	9901	12838	105	10465.609	9755	12950	99	10218.606	9883	11648	67	10591.731	9719	12822	105	10088.543	9904	10835	84
1186	103	10085.680	9907	10816	58	10085.586	9910	10835	73	10158.671	9808	11163	75	10590.946	9910	12418	66	10323.167	9846	11548	100	10118.750	9832	10996	92	10137.065	9808	11163	81	10619.099	9910	12418	105	10408.828	9824	12022	99	10236.475	9845	10955	67	10559.926	9776	12666	105	10153.238	9894	11342	84
1187	103	10163.592	9849	10871	58	10074.741	9869	10724	73	10224.329	9693	11193	75	10553.720	9749	12151	66	10194.470	9941	11449	100	10124.590	9821	10789	92	10253.337	9693	11230	81	10574.050	9749	12509	105	10369.838	9795	12318	99	10193.656	9838	10919	67	10683.373	9859	12614	105	10170.667	9815	11960	84
1188	103	10184.815	9808	11631	58	10048.827	9866	10539	73	10194.068	9921	10930	75	10485.347	9764	12479	66	10193.970	9871	11093	100	10099.060	9904	11763	92	10168.674	9823	10930	81	10502.852	9764	12479	105	10372.381	9905	12257	99	10121.040	9873	10906	67	10606.642	9922	12341	105	10220.800	9780	11783	84
1189	103	10131.126	9816	11050	58	10076.879	9815	10943	73	10089.343	9908	10706	75	10434.267	9784	12236	66	10171.833	9904	11230	100	10118.640	9824	11019	92	10085.631	9908	10706	81	10435.691	9784	12236	105	10315.972	9849	12066	99	10225.111	9840	10998	67	10740.940	9714	13308	105	10294.104	9826	12034	84
1190	103	10133.845	9846	10872	58	10116.811	9895	11180	73	10107.150	9878	11097	75	10378.347	9853	12027	66	10455.212	9789	11876	100	10157.760	9888	11733	92	10114.805	9878	11097	81	10393.358	9845	12027	105	10262.104	9903	11661	99	10157.354	9896	11092	67	10738.836	9878	12665	105	10163.581	9829	11322	84
1191	103	10184.602	9845	11656	58	9991.896	9884	10151	73	10189.205	9825	11353	75	10269.760	9861	11703	66	10665.228	9892	13638	100	10101.670	9849	10800	92	10219.456	9825	11353	81	10332.901	9861	13337	105	10310.886	9869	11889	99	10243.758	9782	12171	67	10696.985	9872	13755	105	10245.181	9777	11244	84
1192	103	10098.379	9855	10822	58	10093.811	9871	10448	73	10163.027	9881	10864	75	10238.120	9843	11971	66	10311.516	9904	11522	100	10153.460	9857	10905	92	10166.250	9881	10864	81	10254.814	9843	11971	105	10253.086	9847	12051	99	10195.223	9848	11806	67	10652.388	9825	12820	105	10335.972	9821	12715	84
1193	103	10214.563	9813	11492	58	10051.655	9903	10564	73	10191.274	9913	10973	75	10229.866	9896	11251	66	10474.167	9910	12069	100	10201.400	9843	11704	92	10171.532	9864	11066	81	10212.358	9896	11251	105	10174.724	9859	10797	99	10193.626	9835	11386	67	10891.463	9739	14759	105	10402.457	9786	12258	84
1194	103	10169.602	9869	10794	58	10122.707	9860	11101	73	10137.603	9833	11012	75	10275.026	9818	11336	66	10437.909	9718	11444	100	10238.500	9793	11369	92	10114.761	9833	11012	81	10300.481	9818	11402	105	10147.515	9816	11018	99	10196.626	9873	11014	67	10718.597	9825	13565	105	10468.419	9813	12118	84
1195	103	10193.165	9835	11176	58	10140.586	9870	11075	73	10135.863	9870	10772	75	10299.533	9905	11622	66	10622.242	9875	12145	100	10385.900	9917	11896	92	10128.358	9870	10772	81	10315.593	9905	11622	105	10157.238	9877	11198	99	10262.131	9904	11806	67	10404.970	9946	11574	105	10546.000	9877	13142	84
1196	103	10244.126	9807	11255	58	10057.207	9916	10865	73	10113.698	9903	11099	75	10180.653	9854	11178	66	10925.349	9939	12638	100	10359.290	9842	12286	92	10103.989	9894	11099	81	10169.976	9854	11465	105	10182.609	9787	11170	99	10134.444	9784	11402	67	10475.000	9914	12172	105	10553.990	9642	12067	84
1197	103	10227.515	9891	11261	58	10072.811	9918	10687	73	10192.562	9861	12115	75	10251.200	9890	11862	66	10922.667	9826	13289	100	10458.820	9817	13475	92	10237.619	9861	12115	81	10244.630	9890	11862	105	10206.495	9918	11898	99	10130.737	9857	11186	67	10354.119	9918	12235	105	10651.181	9819	14097	84
1198	103	10233.301	9918	11775	58	10107.879	9934	10832	73	10206.370	9850	11346	75	10177.453	9907	10826	66	10836.606	9813	13736	100	10480.630	9890	13065	92	10169.065	9865	11346	81	10186.938	9907	10826	105	10130.104	9856	10937	99	10111.586	9891	11100	67	10386.687	9815	11725	105	10681.896	9947	12916	84
1199	103	10186.980	9808	11990	58	10081.982	9896	10871	73	10209.438	9737	11312	75	10157.040	9854	10949	66	10869.712	9934	16369	100	10320.780	9898	12182	92	10175.858	9737	11312	81	10168.630	9854	10949	105	10151.286	9770	10987	99	10075.495	9900	10987	67	10346.463	9868	12226	105	10658.010	9902	12257	84
1200	103	10196.835	9843	11320	58	10141.155	9884	11220	73	10319.137	9878	11460	75	10185.387	9878	11592	66	11117.833	9933	14436	100	10390.690	9800	12403	92	10290.815	9878	11460	81	10199.729	9878	11592	105	10156.400	9810	11665	99	10150.313	9815	10721	67	10278.344	9862	11487	105	10881.371	9969	13487	84
1201	103	10193.427	9648	11316	58	10177.379	9904	11392	73	10275.370	9842	11683	75	10161.360	9899	11281	66	11162.788	9831	14918	100	10400.650	9773	13515	92	10272.119	9842	11683	81	10177.494	9899	11281	105	10180.276	9813	11126	99	10079.879	9866	11004	67	10310.328	9822	11515	105	10832.838	9847	12557	84
1202	103	10209.049	9848	11155	58	10057.534	9868	10822	73	10300.739	9883	11608	75	10184.640	9872	11022	66	11154.849	9922	16148	100	10444.110	9923	14497	92	10278.087	9870	11608	81	10202.469	9872	11022	105	10089.086	9845	10724	99	10145.465	9876	11521	67	10380.522	9928	11463	105	10864.190	9912	13068	84
1203	103	10219.554	9908	11375	58	10132.225	9855	10994	73	10280.932	9882	11576	75	10058.680	9871	10857	66	11204.591	9963	15625	100	10438.960	9905	11870	92	10228.152	9882	11576	81	10055.123	9892	10857	105	10120.020	9850	10721	99	10152.021	9877	11270	67	10248.358	9866	11132	105	10621.714	9808	12401	84
1204	103	10241.913	9890	11104	58	10044.879	9883	10735	73	10330.302	9805	11685	75	10084.653	9830	10595	66	11267.621	9940	16859	100	10595.490	9898	13621	92	10290.500	9931	11685	81	10134.050	9830	12094	105	10185.066	9759	11984	99	10139.465	9835	11371	67	10230.119	9868	11251	105	10827.934	9917	12935	84
1205	103	10170.214	9901	11230	58	10243.448	9869	11322	73	10184.657	9807	10878	75	10044.880	9874	10416	66	10977.621	9834	15093	100	10414.920	9798	12490	92	10181.152	9807	11281	81	10052.247	9874	10416	105	10095.447	9804	11094	99	10165.061	9843	11571	67	10209.508	9876	11290	105	10806.267	9901	12977	84
1206	103	10272.116	9880	11333	58	10097.345	9866	11564	73	10247.795	9908	11608	75	10033.440	9864	10740	66	10953.363	9910	16934	100	10357.980	9806	12743	92	10264.413	9908	11627	81	10040.333	9861	10740	105	10103.591	9830	11146	99	10103.091	9871	11083	67	10191.373	9894	11662	105	10926.838	9984	13372	84
1207	103	10274.059	9860	11963	58	10024.621	9858	10375	73	10168.096	9838	11585	75	10153.427	9892	11142	66	10963.379	9756	16814	100	10308.760	9927	13235	92	10177.511	9840	11585	81	10160.407	9892	11142	105	10097.695	9886	11381	99	10160.444	9807	11468	67	10128.881	9911	11224	105	10673.276	9896	12895	84
1208	103	10278.437	9838	11961	58	10051.362	9842	11144	73	10237.370	9783	11514	75	10077.787	9881	10836	66	10838.894	9848	14672	100	10437.060	9812	12885	92	10207.369	9783	11514	81	10091.074	9908	10836	105	10164.495	9830	11276	99	10226.354	9736	11462	67	10187.881	9827	11134	105	10753.238	9821	12527	84
1209	103	10223.204	9849	11340	58	10058.879	9894	10638	73	10305.041	9859	13004	75	10083.693	9856	10586	66	10708.212	9762	15864	100	10235.900	9865	12071	92	10285.881	9859	13004	81	10099.024	9856	10958	105	10079.276	9874	10842	99	10109.637	9890	11227	67	10197.776	9857	11585	105	10840.124	9833	13033	84
1210	103	10261.786	9893	11430	58	10095.845	9907	10789	73	10169.562	9876	11559	75	10092.227	9846	10827	66	10764.242	9877	14179	100	10305.540	9881	11986	92	10180.892	9876	11559	81	10084.667	9846	10827	105	10070.972	9861	10487	99	10149.435	9873	11460	67	10235.955	9868	11217	105	10640.838	9923	12554	84
1211	103	10285.776	9919	11545	58	10149.982	9911	11066	73	10244.644	9882	11623	75	10039.240	9888	10519	66	10839.500	9896	16853	100	10233.720	9914	11347	92	10205.532	9882	11543	81	10071.271	9888	10880	105	10094.343	9849	10905	99	10091.849	9875	10857	67	10370.761	9868	11643	105	10715.353	9865	12246	84
1212	103	10219.670	9888	11363	58	10013.725	9917	10406	73	10222.712	9879	11113	75	10127.720	9844	10997	66	10614.667	9858	14889	100	10133.760	9894	10953	92	10216.000	9853	11113	81	10117.024	9844	10997	105	10081.495	9852	10564	99	10088.858	9856	10900	67	10288.582	9778	12141	105	10760.866	9895	13011	84
1213	103	10224.330	9888	11116	58	10045.793	9917	10471	73	10200.548	9914	11407	75	10083.387	9849	10571	66	10962.409	9764	18763	100	10160.630	9865	11027	92	10191.195	9875	11407	81	10074.173	9834	10571	105	10038.714	9907	10886	99	10110.010	9870	11205	67	10222.060	9881	11304	105	10710.562	9890	12713	84
1214	103	10200.680	9823	11312	58	10115.966	9890	10717	73	10154.329	9859	11239	75	10146.333	9896	11093	66	10856.333	9753	15201	100	10172.620	9809	10972	92	10147.761	9859	11239	81	10167.604	9896	11359	105	10115.600	9818	11108	99	10082.272	9887	11050	67	10237.552	9917	11096	105	10652.657	9905	13264	84
1215	103	10317.894	9685	11372	58	10106.466	9818	10938	73	10183.959	9842	11041	75	10088.894	9805	10700	66	10846.409	9822	15690	100	10232.000	9812	11806	92	10154.185	9842	11041	81	10093.914	9805	10700	105	10133.429	9857	11284	99	10073.606	9883	10888	67	10364.851	9839	11909	105	10779.629	9961	13124	84
1216	103	10253.660	9804	11879	58	10174.173	9869	11318	73	10183.232	9883	11406	75	10059.600	9901	10927	66	10901.954	9823	15262	100	10214.950	9916	11938	92	10183.858	9883	11406	81	10064.309	9901	10927	105	10106.762	9826	10932	99	10103.889	9869	10786	67	10348.478	9800	11996	105	10673.980	9921	13126	84
1217	103	10278.330	9887	11620	58	10034.345	9861	10488	73	10175.644	9772	11256	75	10070.347	9942	10570	66	10762.484	9878	15749	100	10278.640	9849	11146	92	10178.218	9772	11332	81	10071.593	9917	10570	105	10062.647	9865	10751	99	10176.232	9836	10986	67	10451.418	9910	11888	105	10737.876	9918	13396	84
1218	103	10356.854	9844	12011	58	10129.466	9773	11323	73	10215.959	9853	11429	75	10030.800	9895	10535	66	10648.439	9779	14623	100	10167.700	9863	11599	92	10184.805	9853	11429	81	10043.013	9895	11013	105	10029.076	9882	10961	99	10122.414	9845	11183	67	10365.224	9841	11797	105	10549.343	9898	12389	84
1219	103	10312.417	9762	11709	58	10129.500	9896	11010	73	10266.191	9863	11765	75	10210.854	9738	11617	66	10667.046	9874	16392	100	10184.700	9916	12027	92	10234.608	9909	11765	81	10197.777	9738	11617	105	10031.638	9896	10394	99	10092.858	9883	10984	67	10383.418	9821	11647	105	10612.114	9879	12671	84
1220	103	10169.437	9863	11234	58	10057.466	9890	10905	73	10360.575	9931	11943	75	10106.040	9874	10663	66	10638.121	9897	16998	100	10187.520	9833	11394	92	10318.608	9914	11943	81	10119.333	9874	10762	105	10066.781	9839	10826	99	10113.030	9892	11146	67	10262.224	9832	11358	105	10680.781	9860	12695	84
1221	103	10218.078	9853	11631	58	10063.827	9921	10794	73	10304.261	9821	11208	75	10108.320	9832	11237	66	10749.742	9876	20364	100	10204.350	9918	11617	92	10268.837	9821	11208	81	10113.604	9832	11237	105	10076.571	9891	10810	99	10185.021	9828	11226	67	10302.851	9854	11204	105	10602.010	9789	12229	84
1222	103	10224.592	9822	11374	58	10034.000	9866	10477	73	10432.781	9876	13118	75	10084.054	9861	10887	66	10501.500	9877	15639	100	10200.120	9873	11610	92	10353.294	9866	13118	81	10104.926	9861	10887	105	10120.543	9858	10755	99	10153.637	9888	11650	67	10228.254	9859	11834	105	10546.571	9834	13346	84
1223	103	10209.437	9816	11342	58	10176.775	9884	10862	73	10366.685	9898	12130	75	10119.613	9902	10534	66	10497.303	9905	14093	100	10218.830	9825	11770	92	10312.381	9879	12130	81	10119.234	9892	10534	105	10060.876	9880	10728	99	10201.081	9860	11169	67	10224.030	9850	10782	105	10698.743	9790	12562	84
1224	103	10236.417	9890	11221	58	10058.431	9914	11080	73	10372.986	9697	12132	75	10101.854	9874	10915	66	10300.500	9734	13036	100	10191.840	9887	11407	92	10310.337	9697	12132	81	10097.777	9874	10915	105	10125.324	9776	10769	99	10209.404	9885	11683	67	10245.418	9875	12166	105	10609.162	9846	12251	84
1225	103	10201.922	9829	11015	58	10097.414	9910	10889	73	10399.534	9705	12103	75	10055.026	9895	10622	66	10682.016	9648	15366	100	10191.920	9865	11381	92	10331.468	9705	11568	81	10082.481	9895	11321	105	10082.743	9901	10880	99	10210.525	9813	11612	67	10341.269	9871	11342	105	10621.447	9896	12429	84
1226	103	10229.389	9825	12068	58	10026.482	9883	10318	73	10321.055	9856	11512	75	10100.613	9910	11337	66	10511.500	9879	15983	100	10134.780	9836	11389	92	10271.771	9840	11512	81	10108.630	9909	11337	105	10133.600	9834	11189	99	10288.061	9720	11726	67	10134.283	9850	11456	105	10563.134	9874	13010	84
1227	103	10233.825	9641	11632	58	10124.173	9847	11061	73	10296.589	9813	12086	75	10172.307	9853	11637	66	10638.409	9849	15003	100	10256.980	9795	12058	92	10261.598	9813	12086	81	10148.593	9853	11637	105	10124.086	9885	11049	99	10180.354	9793	11110	67	10162.060	9863	10809	105	10493.010	9917	12960	84
1228	103	10194.369	9822	11197	58	10039.759	9912	10319	73	10274.809	9679	12136	75	10092.440	9843	10754	66	10596.121	9938	16668	100	10195.230	9922	11735	92	10257.565	9679	12136	81	10113.136	9843	10754	105	10171.866	9853	11039	99	10264.697	9868	12442	67	10166.239	9920	11161	105	10528.104	9897	11745	84
1229	103	10212.204	9879	11259	58	10038.931	9877	10477	73	10369.246	9790	11954	75	10138.293	9910	10969	66	10566.591	9404	15514	100	10114.020	9866	11117	92	10314.011	9870	11954	81	10130.309	9890	10969	105	10195.076	9835	11374	99	10339.030	9830	12326	67	10164.373	9856	10914	105	10628.028	9864	12744	84
1230	103	10175.233	9765	11366	58	10093.725	9873	10698	73	10211.973	9898	11632	75	10171.960	9831	11081	66	10599.197	9912	15334	100	10092.270	9771	10911	92	10172.913	9883	11632	81	10175.223	9831	11081	105	10143.419	9810	10948	99	10248.384	9805	12111	67	10188.701	9900	11198	105	10629.733	9820	12278	84
1231	103	10193.641	9796	11592	58	10101.827	9891	11444	73	10208.041	9875	11543	75	10189.720	9540	12210	66	10579.394	9913	15364	100	10161.390	9841	11042	92	10171.195	9828	11543	81	10209.210	9540	12210	105	10183.058	9846	11322	99	10370.333	9907	11813	67	10132.015	9890	10825	105	10572.896	9903	12691	84
1232	103	10185.709	9885	11037	58	10066.500	9896	10764	73	10311.521	9845	12430	75	10183.467	9868	11581	66	10690.712	9802	15359	100	10118.620	9871	10999	92	10288.011	9850	12430	81	10177.568	9868	11581	105	10313.333	9833	12464	99	10270.030	9834	11395	67	10248.104	9898	11048	105	10417.467	9864	11718	84
1233	103	10138.767	9779	11190	58	10107.327	9810	11114	73	10247.698	9882	11523	75	10172.800	9898	11094	66	10360.576	9881	13951	100	10119.380	9866	11104	92	10220.305	9880	11523	81	10181.457	9881	11094	105	10302.371	9834	11765	99	10154.454	9745	11208	67	10151.926	9813	10883	105	10502.581	9819	13156	84
1234	103	10161.825	9853	11417	58	10084.448	9810	11517	73	10313.918	9860	12033	75	10258.974	9905	11465	66	10709.879	9683	16394	100	10102.440	9904	10689	92	10281.695	9860	12033	81	10258.704	9905	11465	105	10162.162	9817	11107	99	10286.021	9845	12098	67	10242.642	9845	11858	105	10505.619	9867	12177	84
1235	103	10157.544	9842	10817	58	10042.655	9901	10975	73	10254.781	9824	11633	75	10217.974	9889	11358	66	10493.091	9806	14206	100	10165.090	9738	11279	92	10202.294	9824	11633	81	10222.050	9889	11358	105	10195.143	9907	11292	99	10304.626	9887	12229	67	10171.970	9790	11559	105	10493.419	9834	12626	84
1236	103	10165.427	9832	10976	58	10016.775	9889	10432	73	10243.959	9924	11396	75	10193.106	9859	11259	66	10605.909	9782	16331	100	10151.790	9792	11103	92	10202.000	9918	11396	81	10184.729	9859	11259	105	10207.857	9828	11482	99	10252.839	9687	11784	67	10126.881	9877	10890	105	10456.152	9820	11700	84
1237	103	10207.767	9826	11532	58	10066.414	9863	10667	73	10363.507	9849	11908	75	10306.747	9865	11735	66	10543.758	9831	14438	100	10107.440	9826	11148	92	10337.402	9883	11908	81	10295.506	9865	11735	105	10166.190	9916	11186	99	10277.263	9845	11237	67	10152.582	9898	10857	105	10562.143	9846	12644	84
1238	103	10192.214	9887	11803	58	10137.173	9837	11054	73	10165.109	9800	11564	75	10145.120	9834	11177	66	10569.484	9824	13951	100	10109.360	9870	11170	92	10163.652	9800	11564	81	10141.037	9834	11177	105	10183.533	9815	11275	99	10286.232	9885	11542	67	10168.672	9863	11213	105	10348.866	9856	12878	84
1239	103	10163.932	9773	11031	58	10113.707	9851	11067	73	10099.082	9867	10859	75	10126.413	9901	11286	66	10581.621	9673	13282	100	10116.500	9904	10941	92	10090.739	9857	10669	81	10115.197	9885	11286	105	10197.066	9808	11413	99	10200.919	9841	11002	67	10101.687	9891	10508	105	10489.523	9783	12602	84
1240	103	10124.563	9877	10856	58	10070.155	9848	10501	73	10296.507	9868	11341	75	10143.880	9885	11202	66	10433.879	9884	14188	100	10146.280	9825	10984	92	10224.381	9817	11341	81	10194.556	9885	11279	105	10160.876	9860	11206	99	10178.808	9843	11510	67	10115.896	9878	11000	105	10524.657	9887	12209	84
1241	103	10102.330	9874	11239	58	10001.225	9900	10330	73	10313.425	9840	11380	75	10112.387	9890	10945	66	10630.046	9795	14421	100	10074.170	9904	10909	92	10268.076	9840	11380	81	10118.407	9890	10945	105	10192.600	9849	11368	99	10196.930	9858	11729	67	10160.269	9812	10796	105	10508.400	9906	12793	84
1242	103	10129.446	9840	11027	58	10075.069	9872	11495	73	10253.630	9884	11054	75	10145.587	9849	11653	66	10463.288	9887	13694	100	10095.060	9903	11049	92	10234.674	9832	11054	81	10155.062	9849	11653	105	10129.934	9930	11498	99	10230.484	9878	11513	67	10217.344	9846	11287	105	10470.400	9784	11983	84
1243	103	10054.214	9830	10552	58	10062.741	9887	10762	73	10150.150	9896	10883	75	10250.293	9717	11909	66	10483.242	9896	12477	100	10067.000	9901	11371	92	10133.848	9896	11508	81	10267.284	9717	11909	105	10141.200	9772	11573	99	10333.616	9794	12620	67	10232.597	9898	11605	105	10511.162	9884	12427	84
1244	103	10171.776	9892	11099	58	10087.775	9896	11140	73	10279.082	9900	11445	75	10239.680	9765	11569	66	10311.728	9753	12434	100	10193.110	9891	11617	92	10259.000	9900	11445	81	10265.284	9765	11569	105	10209.743	9846	11095	99	10239.000	9861	11640	67	10200.090	9899	11134	105	10443.286	9881	12632	84
1245	103	10180.748	9753	11060	58	10051.052	9904	10872	73	10154.261	9879	10999	75	10284.373	9790	12343	66	10389.546	9858	13514	100	10070.390	9904	11301	92	10137.815	9879	10999	81	10296.716	9790	12343	105	10184.295	9859	11625	99	10279.111	9827	12043	67	10138.045	9854	10743	105	10457.990	9870	11925	84
1246	103	10179.631	9881	11374	58	10049.518	9889	10651	73	10208.232	9795	11598	75	10163.827	9899	11016	66	10494.363	9823	14895	100	10074.150	9828	11041	92	10177.348	9795	11598	81	10180.803	9899	11066	105	10171.657	9855	11122	99	10280.516	9894	12033	67	10202.761	9920	11527	105	10346.609	9837	12000	84
1247	103	10111.301	9921	10642	58	10107.414	9906	11363	73	10264.822	9823	11517	75	10154.373	9861	11093	66	10487.363	9872	13165	100	10105.370	9893	11243	92	10237.848	9823	11517	81	10160.396	9861	11093	105	10157.771	9792	11504	99	10125.070	9882	10798	67	10270.373	9766	11695	105	10564.686	9905	12318	84
1248	103	10167.039	9842	11280	58	10076.966	9839	10842	73	10130.644	9888	10847	75	10135.653	9883	10804	66	10331.637	9890	13615	100	10110.270	9890	11011	92	10133.055	9879	10847	81	10137.037	9883	11120	105	10134.267	9898	10984	99	10298.899	9487	13289	67	10221.508	9906	11568	105	10396.162	9762	11825	84
1249	103	10273.389	9755	11286	58	10087.225	9832	11106	73	10154.493	9903	11078	75	10085.600	9876	11250	66	10270.546	9872	13122	100	10181.240	9844	11163	92	10162.337	9823	11078	81	10092.691	9876	11250	105	10101.695	9816	10814	99	10124.081	9851	12497	67	10461.358	9857	12619	105	10564.181	9877	12185	84
1250	103	10231.922	9790	11383	58	10041.604	9825	11065	73	10136.343	9908	10812	75	10209.894	9808	11607	66	10404.849	9889	12752	100	10142.870	9871	11364	92	10146.239	9908	10861	81	10193.173	9808	11258	105	10051.333	9837	10888	99	10240.596	9848	11084	67	10213.522	9845	10808	105	10415.934	9857	12278	84
1251	103	10182.602	9901	11257	58	10101.345	9885	10757	73	10103.877	9871	10833	75	10087.813	9909	10764	66	10680.046	9882	12606	100	10191.400	9884	10990	92	10092.619	9871	10833	81	10091.963	9874	10764	105	10077.505	9848	10751	99	10093.475	9750	10955	67	10212.448	9835	11021	105	10492.972	9904	12682	84
1252	103	10207.583	9831	11588	58	10045.534	9893	10640	73	10146.164	9833	10933	75	10180.920	9856	11473	66	10710.894	9793	14687	100	10280.700	9778	11672	92	10150.587	9833	11210	81	10183.074	9856	11473	105	10104.181	9784	11167	99	10128.040	9813	11136	67	10299.851	9855	12168	105	10430.934	9893	12715	84
1253	103	10293.961	9871	11250	58	10121.482	9903	10622	73	10091.014	9930	10692	75	10157.493	9882	12251	66	10750.970	9725	13981	100	10304.930	9865	12061	92	10086.239	9854	10692	81	10157.889	9882	12251	105	10076.609	9829	10922	99	10200.212	9860	11749	67	10332.537	9833	12312	105	10535.609	9896	12136	84
1254	103	10281.631	9909	11569	58	10091.293	9869	11059	73	10247.343	9935	11499	75	10169.080	9783	12051	66	10820.561	9830	15348	100	10205.020	9835	11565	92	10237.935	9928	11499	81	10166.766	9783	12051	105	10027.076	9911	10478	99	10108.707	9880	11400	67	10238.985	9899	11572	105	10702.381	9893	12832	84
1255	103	10199.155	9824	11862	58	10171.327	9877	12378	73	10202.384	9828	11417	75	10138.733	9804	10816	66	10838.894	9861	13490	100	10367.900	9821	11539	92	10188.305	9828	11417	81	10174.321	9804	11352	105	10105.438	9868	10987	99	10099.949	9866	11103	67	10208.045	9893	11900	105	10619.010	9897	12342	84
1256	103	10269.670	9861	11017	58	10104.552	9844	11586	73	10105.137	9868	10830	75	10131.946	9836	11049	66	10561.879	9904	14130	100	10366.230	9787	12074	92	10114.456	9868	11023	81	10140.074	9836	11049	105	10142.571	9824	11466	99	10197.394	9870	11706	67	10212.448	9885	11786	105	10644.114	9815	12789	84
1257	103	10195.602	9850	11383	58	10075.638	9902	10725	73	10181.932	9836	11962	75	10121.026	9845	11198	66	10494.394	9855	12520	100	10342.400	9865	12382	92	10151.174	9836	11962	81	10119.086	9845	11198	105	10028.619	9775	11005	99	10134.930	9899	11826	67	10185.299	9867	11852	105	10611.477	9826	12131	84
1258	103	10310.903	9842	11796	58	10130.689	9916	10917	73	10105.575	9905	10774	75	10106.347	9918	11398	66	10644.091	9784	13523	100	10324.940	9876	12099	92	10135.869	9905	11155	81	10119.704	9918	11398	105	10100.314	9917	10698	99	10123.849	9875	10950	67	10186.045	9850	11395	105	10588.942	9880	12860	84
1259	103	10203.136	9895	11228	58	10110.225	9878	11205	73	10243.137	9894	11356	75	10081.253	9819	11261	66	10661.424	9831	14944	100	10392.980	9865	11955	92	10207.424	9894	11356	81	10085.024	9819	11261	105	10031.400	9870	10693	99	10129.061	9888	11918	67	10074.910	9924	10620	105	10714.219	9845	12812	84
1260	103	10235.670	9832	11501	58	10059.034	9866	10623	73	10129.452	9901	10989	75	10074.094	9869	10572	66	10626.212	9504	13788	100	10405.350	9839	12328	92	10104.087	9901	10989	81	10087.753	9869	10911	105	10046.058	9867	10557	99	10228.879	9904	11158	67	10156.582	9740	11390	105	10572.591	9806	12278	84
1261	103	10230.359	9855	11155	58	10058.621	9922	10687	73	10136.698	9868	10799	75	10124.773	9856	10853	66	10782.667	9842	13154	100	10314.890	9896	12298	92	10170.479	9868	10940	81	10125.099	9856	10853	105	9999.066	9893	10221	99	10168.535	9833	11174	67	10150.851	9859	10819	105	10683.391	9874	12435	84
1262	103	10195.689	9911	11390	58	10075.586	9829	10965	73	10091.082	9845	10928	75	10095.854	9879	10810	66	10701.349	9766	14220	100	10392.190	9874	11890	92	10106.381	9845	10960	81	10115.580	9879	10810	105	10130.695	9897	11067	99	10127.435	9921	10934	67	10056.612	9870	10734	105	10644.781	9871	14372	84
1263	103	10165.185	9921	11429	58	10053.982	9881	11330	73	10093.343	9788	10817	75	10113.400	9903	11078	66	10736.651	9880	16640	100	10288.290	9897	11540	92	10087.119	9788	10817	81	10141.210	9903	11725	105	10087.619	9858	10842	99	10100.242	9838	10826	67	10106.119	9899	10884	105	10666.848	9823	12418	84
1264	103	10274.068	9849	11806	58	10057.914	9909	11142	73	10172.288	9805	11454	75	10096.733	9885	10926	66	10624.272	9736	12915	100	10325.130	9897	12428	92	10166.239	9805	11454	81	10096.333	9885	10926	105	10140.667	9863	11218	99	10081.606	9835	11239	67	10139.612	9861	11444	105	10762.020	9903	13410	84
1265	103	10208.165	9735	11822	58	10058.138	9918	10919	73	10178.644	9814	11168	75	10131.906	9849	11249	66	10508.484	9818	12994	100	10400.420	9846	12003	92	10177.544	9814	11168	81	10125.901	9849	11249	105	10090.086	9840	10899	99	10087.637	9897	10773	67	10230.344	9916	10969	105	10644.314	9843	12571	84
1266	103	10151.097	9888	10938	58	10034.638	9882	10862	73	10137.055	9878	11303	75	10117.587	9871	10723	66	10634.742	9911	14561	100	10295.210	9750	11892	92	10136.892	9878	11303	81	10139.457	9889	11206	105	10109.400	9872	11300	99	10108.081	9827	10788	67	10243.955	9866	11072	105	10456.229	9811	12516	84
1267	103	10281.320	9838	11370	58	10000.879	9901	10354	73	10373.096	9749	11959	75	10087.040	9890	10763	66	10412.394	9886	12191	100	10350.430	9880	12818	92	10314.271	9749	11959	81	10090.617	9890	10763	105	10086.724	9792	10841	99	10063.363	9893	10576	67	10196.717	9876	11364	105	10662.010	9896	12638	84
1268	103	10233.990	9820	11146	58	10087.259	9898	10855	73	10169.768	9872	10901	75	10133.573	9849	10945	66	10504.561	9897	13967	100	10314.100	9881	12334	92	10190.631	9872	10949	81	10134.469	9849	10945	105	10096.362	9833	10856	99	10092.151	9839	10606	67	10251.269	9741	11175	105	10491.190	9751	12385	84
1269	103	10212.670	9796	11071	58	10130.500	9856	11308	73	10131.959	9874	11055	75	10114.894	9873	11228	66	10810.591	9897	13599	100	10288.790	9908	11991	92	10142.305	9867	11055	81	10116.667	9873	11228	105	10064.238	9897	10727	99	10097.939	9860	11020	67	10116.955	9861	10949	105	10678.629	9842	14039	84
1270	103	10256.000	9899	11795	58	10053.759	9905	10552	73	10175.521	9908	10879	75	10035.200	9883	10724	66	10464.288	9931	14454	100	10385.660	9870	11777	92	10167.381	9902	10958	81	10050.396	9883	10976	105	10031.267	9887	10773	99	10143.677	9887	12311	67	10249.045	9915	11254	105	10647.523	9892	12877	84
1271	103	10325.291	9862	11754	58	10064.741	9822	11028	73	10213.425	9844	10921	75	10093.094	9909	11121	66	10489.454	9730	14113	100	10495.480	9863	12913	92	10176.881	9844	10921	81	10101.901	9909	11270	105	10075.190	9870	11157	99	10100.435	9869	11214	67	10282.090	9934	11420	105	10590.942	9924	12863	84
1272	103	10361.738	9890	11435	58	10070.379	9880	10990	73	10284.671	9852	11551	75	10116.187	9798	10615	66	10350.333	9903	12645	100	10362.770	9909	12110	92	10255.000	9832	11551	81	10122.370	9798	10621	105	10062.505	9854	10494	99	10068.424	9910	11498	67	10232.970	9897	11836	105	10540.200	9921	12887	84
1273	103	10302.611	9838	11323	58	10109.207	9902	11040	73	10167.014	9878	10998	75	10121.880	9892	10961	66	10541.849	9803	13462	100	10435.730	9780	12991	92	10177.131	9878	11262	81	10108.223	9892	10961	105	10084.581	9767	11133	99	10164.363	9800	11867	67	10416.731	9888	11882	105	10531.866	9824	14068	84
1274	103	10271.224	9860	11193	58	10024.896	9901	10442	73	10274.055	9811	11602	75	10131.773	9894	11519	66	10568.712	9745	15449	100	10378.040	9874	12089	92	10243.989	9811	11602	81	10161.309	9894	11519	105	10056.381	9840	11508	99	10134.354	9864	11768	67	10269.254	9798	12349	105	10543.114	9804	12251	84
1275	103	10340.068	9861	12252	58	10110.069	9881	11066	73	10255.232	9865	11179	75	10140.960	9888	11621	66	10509.561	9791	14657	100	10303.690	9849	11754	92	10188.261	9865	11179	81	10139.604	9888	11621	105	10094.058	9878	10947	99	10076.707	9811	11062	67	10287.791	9818	11672	105	10482.086	9867	12694	84
1276	103	10346.729	9789	11575	58	10068.862	9854	10628	73	10190.329	9831	10990	75	10274.293	9898	12907	66	10704.697	9766	14666	100	10405.600	9892	13626	92	10157.663	9831	10990	81	10267.444	9898	12907	105	10038.172	9857	11090	99	10099.111	9843	10905	67	10254.717	9822	11051	105	10563.286	9855	13173	84
1277	103	10255.990	9894	11390	58	10107.448	9904	10947	73	10136.055	9864	10726	75	10069.960	9797	11152	66	10620.076	9750	14135	100	10268.830	9867	12307	92	10135.619	9777	10921	81	10080.950	9797	11152	105	10076.114	9826	11395	99	10035.858	9889	10435	67	10290.224	9887	12741	105	10523.286	9792	11808	84
1278	103	10188.922	9828	11229	58	10127.673	9906	11310	73	10228.302	9872	11118	75	10115.720	9893	11105	66	10534.606	9879	12981	100	10330.850	9887	11496	92	10229.761	9802	11283	81	10123.481	9893	11105	105	10067.028	9865	11050	99	10188.839	9804	11306	67	10320.179	9881	12678	105	10418.286	9904	12476	84
1279	103	10211.941	9660	12192	58	10012.741	9895	10446	73	10244.261	9845	12296	75	10122.347	9840	11303	66	10600.091	9716	12988	100	10225.250	9882	11684	92	10199.479	9845	12296	81	10141.050	9840	11303	105	10104.904	9919	10862	99	10207.919	9820	11332	67	10290.074	9702	11368	105	10620.629	9914	12672	84
1280	103	10280.806	9893	11972	58	10108.518	9906	10983	73	10268.452	9803	11360	75	10314.213	9912	11457	66	10692.894	9915	14742	100	10247.990	9832	11366	92	10264.326	9803	11449	81	10304.506	9912	11457	105	10139.305	9889	11277	99	10173.212	9860	11110	67	10323.015	9793	11961	105	10337.058	9850	12021	84
1281	103	10279.078	9915	11973	58	10084.862	9820	10715	73	10373.739	9904	12281	75	10243.787	9883	11941	66	10496.637	9906	15107	100	10186.920	9834	11613	92	10299.805	9886	12281	81	10235.050	9860	11941	105	10061.371	9885	10977	99	10282.212	9878	12437	67	10294.612	9889	11428	105	10443.714	9627	12459	84
1282	103	10248.767	9837	11598	58	10044.896	9872	10673	73	10330.123	9930	12297	75	10382.387	9937	12118	66	10336.516	9886	14993	100	10242.490	9890	11099	92	10272.131	9899	12297	81	10392.766	9886	12118	105	10108.305	9873	11642	99	10277.939	9795	11558	67	10195.269	9856	10870	105	10417.210	9870	12835	84
1283	103	10336.699	9651	12796	58	10084.689	9891	10999	73	10262.781	9838	11926	75	10286.560	9893	13067	66	10363.228	9650	12745	100	10184.190	9828	11317	92	10218.619	9838	11926	81	10315.642	9893	13067	105	10216.857	9845	11508	99	10198.535	9705	11145	67	10279.791	9860	11118	105	10300.000	9921	11514	84
1284	103	10249.544	9806	11653	58	10147.948	9807	11245	73	10276.246	9810	11334	75	10229.427	9884	11190	66	10448.272	9824	13393	100	10173.810	9848	11387	92	10248.706	9810	11334	81	10229.654	9868	11209	105	10121.438	9864	11046	99	10242.313	9867	11481	67	10173.791	9894	10894	105	10356.819	9932	11623	84
1285	103	10200.670	9851	11266	58	10206.189	9829	11257	73	10352.863	9889	12433	75	10184.920	9833	11687	66	10526.167	9851	16815	100	10174.760	9894	11944	92	10325.642	9889	12433	81	10197.556	9833	11687	105	10132.657	9818	11395	99	10167.223	9867	11377	67	10231.060	9909	11070	105	10434.438	9752	11654	84
1286	103	10245.389	9711	11741	58	10126.896	9887	10870	73	10203.137	9891	11380	75	10229.227	9898	11402	66	10391.379	9892	12933	100	10261.290	9781	11274	92	10170.348	9892	11380	81	10211.568	9898	11402	105	10199.523	9835	10978	99	10217.000	9755	11501	67	10179.030	9682	11877	105	10429.457	9833	11371	84
1287	103	10232.524	9868	11640	58	10090.034	9722	10826	73	10240.219	9880	11763	75	10165.507	9804	11032	66	10354.516	9896	12907	100	10220.570	9873	11228	92	10203.392	9874	11763	81	10156.197	9804	11032	105	10160.457	9813	11382	99	10191.505	9682	11607	67	10115.761	9862	10863	105	10446.000	9915	12156	84
1288	103	10318.136	9857	12355	58	10041.862	9866	10386	73	10266.534	9832	11176	75	10092.733	9850	11107	66	10328.333	9871	12180	100	10220.260	9855	11611	92	10252.979	9832	11176	81	10082.667	9850	11107	105	10199.010	9760	11295	99	10247.161	9870	11342	67	10203.806	9779	11166	105	10643.143	9833	13249	84
1289	103	10245.446	9879	11945	58	10146.482	9827	11395	73	10255.986	9759	12388	75	10213.773	9831	11088	66	10422.484	9892	12367	100	10297.170	9836	12222	92	10228.271	9759	12388	81	10216.617	9831	11088	105	10184.172	9887	11267	99	10249.889	9851	11798	67	10235.985	9884	11319	105	10396.495	9856	12957	84
1290	103	10196.437	9880	11366	58	10097.793	9881	11372	73	10236.781	9832	10826	75	10105.373	9894	11149	66	10393.712	9851	13386	100	10187.220	9879	11684	92	10199.729	9816	10826	81	10119.852	9894	11149	105	10212.972	9830	11361	99	10261.909	9785	11497	67	10313.672	9887	11775	105	10364.000	9732	12517	84
1291	103	10193.583	9850	11245	58	10112.311	9874	10906	73	10206.082	9839	10869	75	10132.480	9875	11537	66	10249.091	9708	12017	100	10160.880	9862	11253	92	10158.261	9839	10869	81	10152.333	9875	11537	105	10093.591	9851	10864	99	10188.354	9861	10931	67	10230.836	9906	11547	105	10440.581	9853	11608	84
1292	103	10159.534	9885	11150	58	10046.138	9897	10802	73	10259.082	9906	11523	75	10082.467	9877	11141	66	10454.561	9917	12113	100	10283.990	9865	11024	92	10183.185	9895	11523	81	10083.543	9877	11141	105	10181.314	9848	10916	99	10201.707	9839	11173	67	10314.492	9883	11984	105	10551.866	9865	13569	84
1293	103	10274.544	9812	11456	58	10071.759	9866	10628	73	10309.191	9834	11984	75	10086.680	9852	10661	66	10317.637	9908	11779	100	10208.270	9749	11267	92	10261.565	9834	11984	81	10079.506	9852	10661	105	10264.676	9836	11476	99	10248.728	9849	11306	67	10140.135	9913	10825	105	10446.562	9864	12440	84
1294	103	10306.786	9729	11834	58	10019.362	9892	10467	73	10268.698	9909	11384	75	10080.787	9878	11102	66	10403.470	9792	13235	100	10096.570	9790	10744	92	10233.435	9908	11384	81	10088.976	9878	11102	105	10213.505	9881	11534	99	10207.263	9875	11479	67	10088.000	9844	10718	105	10349.533	9852	11593	84
1295	103	10131.611	9889	10909	58	10030.000	9871	10733	73	10299.329	9872	11693	75	10101.187	9804	11092	66	10262.076	9850	11765	100	10274.650	9846	12496	92	10256.706	9872	11693	81	10105.099	9804	11092	105	10175.924	9864	11271	99	10203.040	9910	11603	67	10180.672	9791	11359	105	10341.743	9865	11656	84
1296	103	10323.515	9849	12002	58	10172.896	9898	11094	73	10330.932	9859	11682	75	10153.720	9884	11560	66	10607.576	9914	13388	100	10155.370	9833	11530	92	10280.695	9859	11682	81	10154.333	9884	11560	105	10178.924	9848	11194	99	10203.728	9808	12887	67	10165.015	9888	10928	105	10443.267	9895	11897	84
1297	103	10188.243	9820	11274	58	10005.862	9847	10444	73	10267.315	9875	11369	75	10202.146	9825	11815	66	10327.061	9705	12612	100	10183.440	9750	11803	92	10252.869	9875	11369	81	10216.271	9825	11815	105	10199.771	9791	11067	99	10284.435	9800	12120	67	10133.701	9807	11374	105	10388.058	9810	12086	84
1298	103	10313.854	9888	12767	58	10072.793	9883	11019	73	10180.712	9875	11188	75	10166.827	9894	11204	66	10389.546	9838	12223	100	10237.350	9789	11083	92	10164.761	9875	11188	81	10172.247	9894	11204	105	10249.657	9871	11632	99	10181.303	9800	12221	67	10250.612	9885	11413	105	10475.857	9906	11647	84
1299	103	10207.262	9875	11424	58	10107.362	9854	11191	73	10088.959	9840	10890	75	10257.040	9794	11681	66	10334.484	9836	12757	100	10198.500	9897	11478	92	10086.729	9840	10890	81	10270.617	9794	12498	105	10304.314	9926	11913	99	10129.879	9883	10985	67	10185.119	9859	11059	105	10368.190	9859	11646	84
1300	103	10250.961	9843	11672	58	10073.655	9869	10585	73	10159.507	9894	11920	75	10232.413	9849	11305	66	10260.470	9748	11776	100	10131.110	9881	10779	92	10149.261	9870	11920	81	10202.976	9791	11225	105	10190.980	9877	11837	99	10238.637	9914	12221	67	10110.672	9868	11176	105	10306.086	9851	11548	84
1301	103	10145.136	9881	11271	58	10131.311	9914	11055	73	10397.000	9608	12022	75	10114.014	9889	10968	66	10283.516	9909	12139	100	10124.180	9905	10903	92	10372.305	9608	12022	81	10126.210	9889	10968	105	10165.571	9854	10878	99	10175.990	9869	11419	67	10070.687	9892	10940	105	10344.980	9760	12038	84
1302	103	10197.369	9901	11143	58	10029.086	9893	10659	73	10195.178	9849	11215	75	10305.360	9805	12173	66	10581.151	9937	11795	100	10139.410	9883	11400	92	10164.402	9849	10914	81	10287.160	9805	12173	105	10266.838	9824	11740	99	10209.232	9806	11559	67	10203.269	9901	11081	105	10466.866	9774	12109	84
1303	103	10187.709	9854	10783	58	10109.741	9905	11048	73	10295.739	9846	11427	75	10120.640	9918	11302	66	10432.894	9903	13200	100	10155.170	9877	11615	92	10269.055	9810	11427	81	10128.914	9919	11235	105	10186.190	9893	11535	99	10210.576	9879	11660	67	10131.373	9859	11550	105	10413.553	9867	11911	84
1304	103	10192.243	9809	11420	58	10064.966	9900	10904	73	10250.698	9839	11195	75	10233.854	9839	11809	66	10478.954	9900	12297	100	10213.600	9888	11835	92	10198.652	9839	11195	81	10234.111	9839	11809	105	10180.714	9863	11478	99	10212.384	9877	11336	67	10109.074	9897	10671	105	10512.219	9807	13002	84
1305	103	10207.446	9806	11364	58	10162.034	9921	11076	73	10234.726	9836	11782	75	10093.280	9849	12137	66	10384.272	9830	12842	100	10140.980	9886	10886	92	10214.348	9836	11782	81	10121.284	9849	12137	105	10235.096	9875	11250	99	10263.949	9860	11368	67	10206.015	9826	12126	105	10465.305	9921	11986	84
1306	103	10135.146	9856	11211	58	10094.689	9874	10769	73	10350.205	9833	11579	75	10240.520	9917	12465	66	10559.470	9717	12186	100	10147.310	9910	10953	92	10285.435	9833	11579	81	10257.333	9887	12465	105	10322.629	9926	13382	99	10277.151	9883	12401	67	10230.000	9873	11675	105	10357.000	9893	11267	84
1307	103	10169.738	9895	12349	58	10023.689	9781	11133	73	10297.657	9838	11543	75	10353.760	9884	11486	66	10579.258	9854	13459	100	10110.020	9884	11404	92	10260.337	9902	11543	81	10380.024	9884	11598	105	10306.457	9910	11771	99	10264.879	9873	11628	67	10189.656	9816	10899	105	10333.362	9774	11268	84
1308	103	10173.854	9806	11106	58	10079.741	9847	10766	73	10415.055	9782	12040	75	10277.680	9811	11632	66	10427.742	9900	12452	100	10256.550	9738	12756	92	10352.305	9782	12040	81	10277.568	9811	11632	105	10642.000	9624	13652	99	10259.656	9825	11080	67	10358.896	9899	11387	105	10390.790	9809	11608	84
1309	103	10135.330	9794	11171	58	10199.431	9830	11265	73	10336.191	9853	11517	75	10433.946	9837	12430	66	10473.409	9792	12717	100	10094.530	9887	10677	92	10236.076	9853	11303	81	10471.654	9837	12430	105	10597.533	9767	12523	99	10335.454	9873	11673	67	10228.135	9929	11242	105	10418.581	9838	11890	84
1310	103	10143.389	9863	11228	58	10076.431	9897	10774	73	10311.000	9817	11944	75	10308.307	9874	12276	66	10267.470	9863	11429	100	10046.530	9892	10576	92	10275.065	9879	11944	81	10299.840	9874	12276	105	10465.162	9863	12560	99	10302.283	9887	12209	67	10146.851	9847	10760	105	10396.343	9909	12092	84
1311	103	10094.068	9872	11257	58	10166.673	9773	12137	73	10246.507	9816	11331	75	10334.134	9809	12216	66	10309.561	9911	11064	100	10176.060	9864	10986	92	10205.055	9816	11331	81	10364.630	9809	12216	105	10681.638	9918	12621	99	10344.979	9738	11907	67	10363.970	9864	12170	105	10362.657	9925	11464	84
1312	103	10185.554	9879	11211	58	10033.189	9928	10421	73	10362.630	9812	11609	75	10395.094	9938	11702	66	10349.121	9805	11402	100	10173.300	9785	11474	92	10289.892	9812	11609	81	10417.148	9941	12327	105	10653.543	9849	12528	99	10317.172	9910	11577	67	10331.597	9756	11865	105	10321.096	9860	11737	84
1313	103	10081.932	9896	11721	58	10040.879	9878	10552	73	10249.027	9823	11640	75	10637.720	9890	12905	66	10308.151	9788	11751	100	10217.360	9837	11860	92	10205.718	9823	11640	81	10630.457	9890	12905	105	10729.952	9889	12962	99	10382.263	9807	11983	67	10173.194	9815	11442	105	10406.515	9842	11650	84
1314	103	10203.961	9869	12342	58	10069.759	9875	10631	73	10390.137	9843	12522	75	10554.094	9843	12895	66	10371.758	9744	11601	100	10152.000	9847	11350	92	10312.250	9775	12522	81	10627.568	9843	12895	105	10941.190	9663	13321	99	10395.606	9833	11375	67	10236.194	9901	12151	105	10231.467	9904	11546	84
1315	103	10173.786	9837	11170	58	10078.673	9906	10782	73	10171.562	9757	11671	75	10708.066	9901	13710	66	10340.637	9836	11834	100	10162.000	9849	10991	92	10201.218	9757	11906	81	10714.852	9891	13710	105	10658.533	9866	14020	99	10455.798	9795	13209	67	10567.313	9748	12703	105	10455.343	9792	12608	84
1316	103	10141.243	9875	11044	58	10221.862	9901	12449	73	10381.809	9844	11708	75	10488.054	9858	11476	66	10501.106	9879	13412	100	10095.430	9867	11209	92	10385.532	9844	11708	81	10507.284	9858	11476	105	10823.942	9843	14299	99	10700.182	9768	14607	67	10858.597	9808	13471	105	10138.800	9886	10820	84
1317	103	10134.456	9876	10904	58	10075.069	9862	10797	73	10345.863	9783	11375	75	10620.320	9986	12769	66	10521.788	9905	12520	100	10247.580	9885	11792	92	10270.402	9783	11375	81	10617.840	9986	12769	105	10741.972	9761	14073	99	10529.091	9760	11946	67	10820.194	9931	14513	105	10334.076	9842	11512	84
1318	103	10147.059	9870	11015	58	10106.155	9902	10822	73	10326.178	9872	11999	75	10504.253	9850	11559	66	10707.394	9899	12600	100	10192.380	9827	11533	92	10238.968	9820	11397	81	10523.000	9850	12188	105	10688.762	9874	13777	99	10430.414	9906	12114	67	10946.448	9801	15039	105	10161.371	9900	10960	84
1319	103	10190.894	9875	11911	58	10106.241	9881	10996	73	10209.205	9858	11018	75	10719.066	9857	12692	66	10739.379	9896	12659	100	10132.150	9861	11108	92	10183.881	9858	11018	81	10795.963	9857	13739	105	10754.172	9830	13833	99	10600.202	9713	12961	67	11301.955	9847	13882	105	10155.533	9819	11413	84
1320	103	10189.010	9802	11211	58	10055.689	9922	10545	73	10349.863	9781	11748	75	10931.787	9847	13357	66	10717.121	9794	13548	100	10133.720	9788	11017	92	10272.000	9781	11748	81	10972.013	9847	13357	105	10627.790	9702	13677	99	10560.131	9831	11673	67	11239.328	9861	13608	105	10207.152	9783	11028	84
1321	103	10151.204	9897	12048	58	10117.775	9912	11988	73	10352.205	9772	12863	75	10715.054	9842	12898	66	10911.061	9870	14265	100	10125.070	9901	10748	92	10301.935	9772	12863	81	10712.580	9842	12898	105	10704.096	9901	12638	99	10512.040	9854	12147	67	11436.164	9828	14762	105	10096.114	9841	10885	84
1322	103	10145.660	9772	11080	58	10058.275	9889	11022	73	10372.041	9728	11615	75	10598.160	9865	11845	66	10637.954	9899	13745	100	10117.310	9872	11098	92	10315.381	9728	11615	81	10583.358	9865	11845	105	10492.705	9832	12057	99	10635.111	9838	13188	67	11175.418	9911	14373	105	10151.457	9868	11713	84
[truncated: 13,358 more rows]
[truncated: 103 more columns]
